# Supplementary material for: Molecular Weevil Identification Project: A thoroughly curated barcode release of 1300 Western Palearctic weevil species (Coleoptera, Curculionoidea)
Source: Biodivers Data J. 2023 Jan 24;11:e96438. doi: 10.3897/BDJ.11.e96438 (PMC10865102; doi:10.3897/BDJ.11.e96438)
Supplement: Supplementary material 2 — CO1 Sequences [file bdj-11-e96438-s002.zip]

Archive with 4 entries (4 files):
- MWI Appendix 2 - CO1 Dataset/GenBank_accession_numbers.txt
- MWI Appendix 2 - CO1 Dataset/MWI_3574_sequences.fasta
- MWI Appendix 2 - CO1 Dataset/MWI_3574_sequences_alignment.fasta
- MWI Appendix 2 - CO1 Dataset/read_me.txt
