# Supplementary material for: Molecular Weevil Identification Project: A thoroughly curated barcode release of 1300 Western Palearctic weevil species (Coleoptera, Curculionoidea)
Source: Biodivers Data J. 2023 Jan 24;11:e96438. doi: 10.3897/BDJ.11.e96438 (PMC10865102; doi:10.3897/BDJ.11.e96438)
Supplement: Supplementary material 2 — CO1 Sequences [file bdj-11-e96438-s002.zip › MWI Appendix 2 - CO1 Dataset/GenBank_accession_numbers.txt]

KC783760
KC783777
KC783789
KC784294
KC784312
MN614444
MK891593
MG229733
MK891631
MH915693
MH915694
MH915695
MK891591
KC784234
KC784235
KC784236
KC784237
KC784238
KC784239
KC784240
KC784241
KC784242
KC784243
KC784244
KC784245
KC784246
KC784247
KC784248
KC784249
KC784250
KC784251
KC784252
KC784253
KC784254
KC784255
KC784256
KC784257
KC784258
KC784259
KC784260
KC784261
KC784262
KC784263
KC784264
KC784265
KC784266
MK890801
KC784267
KC784268
KC784269
KC784270
KC784271
KC783729
KC783730
KC783731
KC783732
KC783733
JN555592
JN701880
JN701881
KC783734
KC783735
KC783736
KC783737
JN701882
JN701883
KC783738
KC783739
KC783740
KC783741
JN701884
KC783742
KC783743
KC783744
JN555593
JN701885
MK890802
MK890803
JN701886
KC783745
JN701887
KC783746
KC783747
KC783748
KC783749
KC783750
KC155424
KC783752
KC783753
JN701888
KC783754
KC783755
KC783756
KC783757
KC783758
KC783759
KC783761
KC783762
KC783763
JN701889
KC783764
KC783765
KC783766
KC783767
KC783768
KC783769
KC783770
KC783771
KC783772
KC783773
KC783774
KC783775
KC783776
KC783778
KC783779
KC783780
KC783781
KC783782
KC783783
KC783784
KC783785
KC783786
KC783787
KC783788
KC783790
KC783791
KC783792
KC783793
KC783794
KC783795
MK890804
KC783796
KC783797
KC783805
KC783798
KC783799
KC783800
KC783801
KC783802
KC783803
KC784272
KC784273
KC784274
KC784275
KC784276
KC783806
KC783900
KC783884
KC783807
JX306090
KC783810
JX306091
KC783898
KC783899
MK890805
KC783812
KC783813
KC783880
KC783881
KC783882
KC783883
KC783890
KC783879
KC783878
KC783877
KC783897
KC783876
MK890807
KC783895
KC783875
KC783874
KC783873
KC783872
KC783865
KC783866
KC783867
KC783814
KC783889
MK890809
KC783868
KC783869
KC783870
KC783871
KC783864
KC783863
KC783862
MK890811
KC783861
KC783860
KC783859
KC783858
KC783892
KC783893
KC783851
KC783852
KC783853
KC783887
KJ867569
KC783815
KC783854
KC783855
KC783856
KC783857
MK890813
KC783850
KC783849
KC783848
KC783847
KC155425
KC783846
KC783894
KC783845
KC783844
KC783843
KC783886
KC783842
KC783816
KC783838
KC783888
KC783839
KC783840
KJ867570
KC783817
KC783818
JQ975013
KC783841
MK890816
KC783905
KC783902
MK890817
MK890818
MK890819
MK890820
KC783980
JX448414
KC784021
MK890821
MK890822
KC783904
KC784022
KC784023
KC784024
KC784025
KC784026
KC784027
KC784028
KC784020
KC784019
KC784018
KC783903
KC784017
KC784015
KC784014
MK890824
KC784013
KC784012
KC783906
KC784005
JX448415
KC784006
KC784007
KC784008
KC784009
KC784010
KC784011
KC783981
KC784004
KC784003
KC784002
JX448416
KC784001
KC784000
KC783999
KC783998
JX448417
JX448418
KC783992
JX448419
KC783993
MK890827
KC783994
KC783995
JX448420
MK890828
KC783996
KC783997
KC783979
KC783991
KC783990
KC783989
KC783988
KC783987
MK890829
KC783986
KC783985
JX448422
JX448421
KC783978
MK890831
MK890832
KC783982
KC783983
KC783901
KC783984
MK890833
MK890835
KC783972
KC783885
KC783974
KC783976
KC783977
KC783967
KC783958
KC783965
KC783975
MK890839
MK890840
KC783947
KC783948
KC783949
KC783891
KC783950
MK890841
KC783951
MK890842
KC783952
KC783953
KC783964
KC783946
KC783945
KC783944
KC783961
KC783970
MK890844
KC783943
KC783942
KC783941
KC783966
KC783940
MK890845
KC783931
KC783896
KC783932
KC783962
KC783933
KC783934
KC783935
KC783936
KC783937
KC783938
KC783939
KC783930
MK890846
KC783973
KC783929
KC783928
KC783960
KC783927
KC783926
KC783957
KC783969
KC783925
KC783920
MK890848
KC783959
KC783921
KC783922
KC783923
KC783924
KC783954
KC783919
KC783918
MK890849
KC783968
KC783917
KC783916
KC783963
KC783915
KC783956
KC783907
MK890851
MK890852
KC783908
KC783909
KC783955
KC783910
KC783911
KC783912
KC783971
KC783913
KC783914
KC784172
MK890853
KC784171
MK890854
KC784180
KC784232
KC784231
KC784230
KC784229
KC784178
KC784177
KC784228
KC784227
MK890856
KC784221
KC784222
MK890857
KC784223
KC784224
KC784225
MK890860
KC784226
KC784179
KC784220
KC784219
MK890861
KC784218
KC784217
KC784216
KC784215
KC784214
MK890863
KC784205
KC784206
KC784207
MK890864
KC784208
MK890865
KC784210
KC784211
KC784212
KC784213
MK890866
MK890867
KC784204
KC784203
KC784202
KC784201
KC784200
KC784199
KC784198
KC784197
KC784175
KC784176
KC784193
KC784194
KC784195
MK890868
KC784196
KJ867571
KC783819
KC783820
KC784192
KJ867573
MK890869
KC784191
MK890870
KC784190
MK890871
KC784189
KC784188
KC784187
KC784186
KC784181
KC784182
KC784173
KC784183
KC784184
MK890872
KC784185
KC784174
MK890874
MK890875
KC784169
KC784170
MK890876
KC784114
KC784113
MK890877
KC784112
MK890879
KC784111
KC784109
KC784108
KC784032
KC784100
KC784101
KC784102
KC784033
KC784103
KC784104
KC784105
KC784106
MK890881
KC784107
MK890882
KC784099
KC784098
KC784097
MK890883
KC784096
KC784095
KC784094
MK890884
KC784093
KC784092
MK890885
KC784083
KC784084
MK890886
KC784085
MK890887
KC784086
KC784087
KC784088
KC784089
KC784090
KC784091
KC784082
KC784081
KC784080
KC784079
KC784078
KC784077
KC784076
KC784075
KC784074
KC784073
KC784072
KC784071
KC784063
KC784064
KC784065
KC784066
MK890889
KC784067
KC784068
KC784069
KC784070
KC783821
KJ867574
MK890890
MK890892
KC784062
MK890893
KC784061
KC784060
MK890894
KC784059
KC784058
KC784050
JX448422
KC784051
KC784052
KC784053
KC784054
MK890895
KC784031
KC784055
KC784056
KC784057
KC784040
KC784046
KC784168
KC784167
KC784166
JX448423
KC784165
KC784164
KC784163
KC784043
KC784044
KC784155
MK890897
KC784156
KC784035
KC784157
KC784158
KC784159
KC784160
KC784161
KC784162
KC784154
KC784153
MK890898
KC784152
KC784041
KC784151
KC784039
KC784150
KC784042
KC784149
KC784029
KC784045
MK890899
KC784141
KC784142
KC784143
KC784144
MK890900
KC784145
KC784146
KC784147
KC784148
KC783833
KC784047
KC784140
KC784139
KC784138
KC784137
KC784136
MK890901
KC784135
KC784134
MK890902
KC784133
KC784123
KC784124
KC784125
KC784126
KC784127
KC784128
KC784129
KC784130
KC784131
KC784132
JX448424
KC784048
KC784122
KC784121
KC784120
JX448428
KC784119
KC784118
KC784117
KJ867575
JX448425
JX448426
KC784036
KC784038
KC784037
JX448427
KC784115
KC784116
KC784030
KC784034
MK890904
KC784049
KC783822
KC783823
KC784323
KC783837
KC783836
KC783804
KC783835
KC783824
KC783825
KC784279
KJ867576
KC784280
KC784281
KC784283
KC784284
KC784285
KC784286
KJ867578
MK890905
KC784288
KC783826
KC783827
KC784289
KC783828
KJ867579
KM433737
KM433738
KC784290
MK890906
KC784291
KC784292
KC784293
KM433739
KC783829
KM433740
KC784295
KC784296
KC784297
KC784298
KC784299
KJ867580
KC784300
KC784301
KC784302
KC783830
KC784303
KC783831
KC784304
KC784305
MK890907
KC784306
MK890908
KC784307
KC784308
KC783832
MK890909
KM433741
KJ867581
KJ867582
KC784310
KC784311
KC784313
KC784314
KC784315
MK890911
KC784316
KC784317
KC784318
MK890912
KC784319
KC784320
KC784321
KC784322
KC784277
KC784278
GU987753
GU987755
EU286446
GU987756
GU987757
EU286447
EU286448
EU286449
GU987758
GU987759
EU286450
GU987760
GU987761
EU286451
GU987762
GU987763
GU987764
GU987765
GU987766
EU286452
GU987767
GU987768
GU987769
GU987770
GU987771
GU987772
GU981469
GU987773
GU987774
EU286454
GU987775
GU987776
GU987777
GU981470
GU987778
GU981471
GU987779
GU981472
EU286455
GU987780
EU286456
EU286457
GU987781
GU987782
GU987783
GU987784
GU987785
KP776631
GU987786
EU286458
EU286459
EU286460
EU286461
GU987787
EU286462
EU286463
EU286464
EU286465
GU987788
GU987789
GU987790
FJ716537
GU987791
GU987792
GU987793
GU987794
GU987795
EU286466
GQ332328
EU286467
EU286468
EU286469
GU987796
EU286470
EU286471
EU286472
GU987797
EU286473
EU286474
FJ716538
EU286475
EU286476
EU286477
GU213638
GU213639
GU213640
GU213641
GU213642
GU213643
EU286478
EU286479
GU213645
EU286480
EU286481
EU286482
EU286483
EU286484
EU286485
EU286486
EU286487
GU981473
EU286488
GU213646
GU987798
GU987799
EU286489
EU286490
EU286491
EU286492
GU987800
GU987801
FJ716539
GU987802
FJ716540
GU987803
GU987804
GU987805
GU987806
GU987807
GU987808
GU987809
EU286493
GU987810
GU981474
GU987811
EU286494
GU213647
GU213648
MN614438
EU286495
EU286496
EU286497
EU286498
EU286499
EU286500
EU286501
EU286502
GU987812
EU286503
GU987813
GU987814
EU286504
EU286505
EU286506
GU987815
EU286507
EU286508
EU286509
EU286510
EU286511
EU286512
EU286513
EU286514
EU286515
EU286516
EU286517
GU987816
EU286518
EU286519
EU286520
EU286521
EU286522
EU286523
GU987817
GU987818
GU213649
GU981475
GU213650
GU213651
GU213652
GU987819
GU987820
GU987821
GU213653
FJ716541
GU213654
GU213655
GU213656
GU213657
GU213658
GU213659
GU213660
GU987822
GU213661
GU213662
GU213663
GU987823
GU981476
GU213664
GU981477
MG322640
GU213665
GU987825
GU987826
GU987827
GU981478
GU987828
GU213666
GU987829
GU987830
GU987831
GU987832
GU987833
GU987834
GU981479
GU981480
GU213667
GU213668
GU987835
GU981481
GU987836
GU981482
GU987837
GU987838
GU987839
GU987840
GU987841
GU987842
GU987843
GU987844
GU987845
GU987846
GU987847
GU987848
GU987849
GU987850
GU987851
GU987852
GU987853
GU987854
GU987855
GU987856
GU987857
FJ716542
GU987858
GU987859
GU987860
KT289392
GU987861
GU987862
GU987863
GU987864
GU987865
GU987866
GU987867
GU213669
GU213670
GU213671
GU981483
GU981484
GU981485
GU213672
GU213673
GU213674
GU987868
GU987869
GU213675
GU213676
GU987870
GU987871
GU987872
GU987873
GU987874
GU987875
GU213677
FJ716543
GU213678
GU987876
GU213679
GU987877
GU987878
GU987879
GU987880
GU987881
GU213681
GU987882
GU987883
GU987884
GU987885
GU987886
GU981486
GU987887
GU987888
GU213682
GU213683
GU213684
GU213685
GU213686
GU213687
GU213688
GU213689
GU213690
GU213691
GU987889
GU987890
GU213692
GU987891
GU987892
GU987893
GU987894
GU987895
GU981487
GU987896
GU213693
GU987897
GU987898
GU981488
GU213694
GU987899
GU213695
FJ716544
GU213696
GU981489
GU987900
GU981490
GU987901
FJ716545
GU987902
GU987903
GU987904
GU987905
GU987906
FJ716546
FJ716547
FJ716548
FJ716549
FJ716550
GU987907
FJ716551
FJ716552
FJ716582
GU987908
GU987909
GU987910
GU987911
GU987912
GQ332329
GU987913
GU987914
FJ716553
GU987915
FJ716554
GU987916
GU987917
FJ716555
FJ716556
GU987918
FJ716557
GU987919
FJ716558
FJ716559
GU987920
GU987921
GU987922
GU987923
GU213697
GU987924
GU987925
GU987926
GU987927
GU987928
GU987929
GU987930
FJ716560
GU987931
GU987932
GU987933
GU987934
GU213701
GU987935
GU987936
GU213702
GU213703
GU213704
GU213705
GU213706
GU987937
GU987938
GU987939
FJ716561
GU987940
GU987941
GU987942
GU987943
GU213707
GU987944
GU213708
GU987945
GU981492
GU213709
GU981493
GU987946
GU981494
GU987947
GU987948
GU981495
GU987949
GU987950
GU987951
GU981496
GU981497
GU987952
GU987953
GU987954
GU987955
GU987956
GU987957
GU987958
GU987959
GU987960
GU987961
GU987962
GU987963
GU981498
GU987964
GU987965
GU987966
GU987967
GU987968
GU987969
GU213772
GU987970
GU213710
GU987971
GU213711
GU987972
GU987973
GU987974
GU987975
GU987976
GU987977
GU981499
GU987978
GU987979
GU987980
GU987981
GU987982
GU987983
GU987984
GU213712
GU987985
GU987986
GU987987
GU213713
GU987988
GU987989
GU987990
GU987991
GU981500
GU987992
GU213714
GU987993
GU987994
FJ716562
GU987995
GU987996
GU987997
GU987998
GU987999
FJ716563
FJ716564
GU988000
GU988001
FJ716565
GU988002
FJ716566
FJ716567
GU213715
GU213716
GU988003
FJ716568
GU988004
GQ332330
GU988005
GU988006
GU988007
FJ716569
GU988008
GU213717
FJ716570
FJ716571
GU988009
GU988010
GU213718
GU988011
GU988012
FJ716572
GU213719
GU988013
FJ716573
GU988014
GU988015
GU988016
FJ716574
GU988017
FJ716575
GU213720
GU988018
GU988019
GU988020
FJ716576
GU988021
FJ716577
GU988022
FJ716578
GU988023
FJ716579
GU988024
GU213721
GU213722
FJ716580
GU213723
GU988025
GU988026
FJ716581
FJ716583
GU213724
GU988027
GU213725
GU988028
GU988029
GU988030
GU988031
GU988032
GU981501
GU988033
GU988034
GU988035
GU988036
GQ332331
GQ332332
GU988037
GQ332333
GU988038
GQ332334
GU213728
GU213729
GU213730
GU988039
GU988040
MN614440
MN614441
GU988041
GU988042
GU988043
GU988044
GU988045
GU988046
GU988047
GU988048
GU213735
GU988049
GU981502
GU988050
GQ332336
GQ332337
GQ332338
GQ332339
GU988051
GQ332341
GU988052
GQ332342
GU988054
GU988055
GU213736
GU988056
GU213737
GU988057
GU988058
GU988059
GU988060
GU988061
GU988062
GU988063
GU988064
GU213738
GU981503
GU988065
GU988066
GU213739
GU213740
GU988067
GU988068
GU988069
GU981504
GU988070
GU988071
GU981505
GU988072
GU988073
GU988074
GU988075
GU988076
GU988077
GU988078
GU981506
GU981507
GU213741
GU988079
GU213742
GU988080
GU988081
GU988082
GU988083
GU988084
GU988085
GU988086
GU988087
GU988088
GU988089
GU988090
GU988091
GU988092
GU981508
GU213743
GU988093
GU988094
GU213744
GU988095
GU988096
GU988097
GU988098
GU988099
GU988100
GU988101
GU988102
GU988103
GU981509
GU988104
GU213745
GU988105
GU988106
GU988107
GU213746
GU988108
GU988109
GU988110
GU981510
GU213747
GU988111
GU988112
GU988113
GU988114
GU213748
GU213749
GU988115
GU988116
GU988117
GU988118
GU988119
GU988120
GU988121
GU988122
GU988123
GU988124
GU988125
GU988126
GU988127
GU213773
GU981511
GU988128
GU213751
GU988129
GU213774
GU988130
GU988131
GU981512
GU981513
GU981514
GU988133
GU988134
GU988135
GU213752
GU213753
GU213754
GU213755
GU988136
GU988137
GU981515
GU988138
GU213756
GU213757
GU988139
GU988140
GU988141
GU988142
GU988143
GU988144
GU988145
GU213758
GU988146
GU213775
GU988147
GU213759
GU988148
GU213760
GU213761
GU213762
GU213763
GU213764
GU988149
GU213765
GU213767
GU213768
GU213769
GU988151
GU988152
GU988153
GU213770
GU213771
GU988154
GU988155
GU988156
GU988157
GU988158
GU988159
GU988160
GU981516
MG322641
MG322642
MG322643, JX228951
JN121401
KT289393
KP776634
KF724495
KF843949
KT289394
JN627854
MG322644
KF724489
KF724491
JN627855
KF498968
KF724499
JX181783
KF843950
KF672594
KF843951
KF843952
MG322645
KF843953
KF843954
KF724497
KF724498
KF843955
KF498966
KT289395
MN614443
KT289396
KT289397
JN627856
KF724490
KF724494
KT289398
JN627857
KT289399
KT289400
JN627858
KT289401
KF672595
MG322646
MG322647
KP776632
KP776630
ON421854
MG322648
MG322649
KF680227
MG322650
JN121403
KF680228
MG322651
KF680229
MG322652
MG322653
JX228952
JN121402
JN121398
KU170190
MG322654
MG322655
KP776635
MG322656
MG322657
MG322658
MG322659
KF680230
MG322660
KF680231
MG322661
MG322662
KF680232
MG322663
KF680233
KF680234
MG322664
MG322665
MG322666
MG322667
KF680235
MG322668
JN121399
MG322669
MG322670
MG322671
MG322672
MG322673
JX181781
JN121400
KP776633
MK890914
MK890916
MK890919
MK890920
MK890921
MK890922
MK890923
MK890924
MK890925
MK890926
MK890927
MK890929
MK890930
MK890931
MK890932
MK890933
MK890934
MK890935
MK890936
MK890937
MK890938
MK890939
MK890940
MK890941
MK890942
KU932043
MK890943
KF880840
KF680237
KJ867584
MK890944
MK890945
MK890946
MK890947
MK890948
MK890949
MK890950
MK890951
KF680238
KF880841
KJ867585
MK890952
MK890953
KF680239
MK890954
MK890955
MK890956
MK890957
MK890958
MK890959
MK890960
MK890961
KF680240
KF872201
MK890962
MK890963
MK890964
MK890965
MK890966
MK890967
MK890968
MK890969
MK890970
KJ867586
KF872200
MK890971
KF872199
KF872198
KJ867587
MK890972
MK890973
MK890974
MK890975
MK890976
MK890977
MK890979
MK890980
MK890981
MK890982
MK890984
MK890985
MK890987
MK890989
MK890990
MK890991
MK890992
MK890993
MK890996
MK890997
MK890998
MK890999
MK891000
MK891001
MK891002
MK891003
MK891004
MK891005
MK891006
MK891007
MK891008
MK891009
MK891011
MK891012
MK891013
MK891014
MK891015
MK891016
MK891017
MK891018
MK891019
MK891020
MK891021
MK891022
MK891024
MK891025
MK891026
MK891027
MK891028
MK891029
MK891030
MK891031
MK891032
MK891033
MK891034
MK891035
MK891036
MK891037
MK891038
MK891039
MK891040
MK891041
MK891042
MK891044
MK891045
MK891046
MK891047
MK891048
MK891049
MK891050
MK891051
MK891052
MK891053
MK891054
MK891055
MK891056
MK891057
KM433742
MK891058
MK891059
MK891061
MK891062
MK891063
MK891064
MK891065
MK891066
MK891067
MK891068
MK891069
MK891070
MK891071
MK891073
MK891074
MK891076
MK891077
MK891078
MK891080
MK891081
MK891084
MK891086
MK891087
MK891088
MK891089
MK891090
MK891091
MK891092
MK891093
MK891094
MK891095
MK891096
MK891097
MK891098
MK891099
MK891100
MK891101
MK891102
MK891103
MK891104
MK891105
MK891106
MK891107
MK891109
MK891110
MK891111
MK891113
MK891115
MK891116
MK891117
MK891118
MK891119
MK891120
MK891121
MK891123
MK891124
MK891125
MK891127
MK891128
MK891129
MK891130
MK891131
MK891132
MK891133
MK891134
MK891135
MK891136
MK891137
MK891138
MK891139
MK891140
MK891141
MK891142
MK891143
MK891144
KU932044
MK891145
MK891146
MK891147
MK891148
MK891149
MK891150
MK891151
MK891152
MK891153
MK891156
MK891157
MK891158
MK891160
KU932045
MK891166
MK891167
MK891168
MK891169
MK891170
MK891171
MK891172
MK891174
MK891175
MK891176
MK891177
MK891178
MK891179
MK891180
MK891181
MK891182
MK891183
MK891184
MK891185
MK891186
MK891187
MK891188
MK891189
MK891190
MK891191
MK891192
MK891193
MK891194
MK891195
MK891196
MK891197
MK891198
MK891199
MK891200
MK891201
MK891202
MK891203
MK891204
MK891205
MK891206
MK891207
MK891208
MK891209
MK891210
MK891211
MK891212
MK891213
MK891214
MK891215
MK891217
MK891218
MK891219
MK891221
MK891222
MK891223
MK891224
MK891226
MK891227
MK891228
MK891229
MK891230
MK891231
MK891233
MK891234
MK891235
MK891236
MK891238
MK891239
MK891240
MK891242
MK891243
MK891244
MK891247
MK891249
MK891250
MK891251
MK891252
MK891253
MK891254
MK891255
MK891256
MK891257
MK891258
MK891259
MK891260
MK891262
MK891263
MK891264
KY849852
MK891265
MK891266
MK891267
MK891268
MK891269
MK891270
MK891271
MK891272
MK891275
KF680241
MK891276
MK891277
MK891278
KJ867593
MK891279
KM433743
MK891281
MK891282
MK891283
MK891284
MK891285
MK891286
MK891287
KT823490
KF724492
MK891288
KF672592
MK891289
MK891290
KJ867594
MK891291
MK891292
KJ867595
MK891293
KF724496
KJ867596
KF498967
KJ867597
MK891295
KF680243
KF680244
KF680245
MK891297
KJ867598
MK891298
KJ867599
MK891299
KJ867600
MK891300
KJ867601
KF680246
MK891301
KJ867602
MK891302
KJ867603
MK891303
KJ867604
MK891304
MK891305
KJ867606
MK891306
KF680247
KJ867607
MK891308
MK891309
KJ867609
MK891310
KJ867610
MK891311
KJ867611
MK891312
KF680248
MK891313
KF880843
MK891314
KJ867612
MK891315
KF680249
MK891316
KF680250
MK891317
KJ867613
KF680251
MK891319
MK891320
KJ867614
MK891321
KJ867615
MK891322
KJ867616
MK891323
KJ867617
KJ867618
KM433744
KF680253
MK891325
KF680254
KF880844
KJ867619
MK891326
KJ867620
MK891327
KJ867621
KJ867622
KF680255
MK891329
KF724493
KF680256
KF672593
MH051934
MH618675
KJ867623
MG229843
MG229844
MG229835
MG229836
MG229838
MG229839
MG229840
MG229832
MG229833
MK892434
MG229834
MG229841
MG229830
MF426962
MG229831
KF680257
MK891331
MK891332
MK891333
MK891338
MG229691
MG229692
MG229693
MK891340
MG229694
MK891341
MG229695
MK891342
MK891343
MK891345
MK891346
MG229696
MK891347
MK891348
MK891349
MG229697
MK891350
MG229698
MG229699
MG229700
MK891351
MK891352
MK891353
MK891354
MF464648
MG229702
MK891355
MK891356
MG229703
MK891357
MK891358
MK891359
MK891360
MK891361
MK891362
MK891363
MK891364
MK891365
MK891366
MK891367
MK891368
MK891369
MK891370
MK891371
MK891372
MK891373
MK891374
MK891375
MK891376
MK891377
MK891378
MK891380
MK891381
MK891382
MK891383
MK891384
MK891385
MK891386
KY849854
MK891387
MG229704
MK891388
MK891389
MK891390
MK891391
MK891392
MK891393
MK891394
MK891395
MK891396
MK891397
MK891398
MK891399
MK891400
MK891402
MK891403
MK891404
MK891405
MK891406
MK891407
MK891408
MK891409
MK891410
MK891411
MK891412
MK891413
MK891414
MK891415
MK891416
MK891417
MK891418
MK891419
MK891420
MK891421
MK891422
MK891423
MK891424
MK891425
MK891426
MK891427
MK891428
MK891429
MK891430
MK891431
MK891432
MK891433
MK891434
MK891435
MK891436
MK891437
MK891438
MK891439
MK891440
MK891441
MK891442
MK891443
MK891444
MK891445
MK891446
MK891447
MK891448
MK891449
MK891450
MK891451
MK891452
MK891453
MK891454
MK891455
MK891456
MK891457
MK891458
MK891459
MK891460
MK891461
MK891462
MK891463
MK891464
MK891465
MK891466
MK891467
MK891468
MK891469
MK891470
MK891471
MK891472
MK891473
MK891474
MK891475
MK891476
KR817561
MK891477
MK891478
MK891479
MK891480
MK891481
MK891482
MK891483
MK891484
MG229705
MG229706
MG229707
MG229708
MK891485
MG229709
MK891486
MK891487
MK891488
MG229710
MG229711
MK891489
MG229712
MG229713
MK891490
MK891491
MK891492
MK891493
MK891494
MK891495
MK891497
MG229715
MK891498
MK891499
MK891500
MG229716
MK891501
MK891502
MK891503
MK891504
MK891505
MK891506
MK891507
MK891508
MK891509
MK891510
MK891511
MK891512
MK891513
KM433745
MK891514
MK891515
MK891516
MK891517
MK891518
MK891519
MK891520
MK891521
MK891522
MK891523
MK891524
MK891525
MK891526
MK891527
MK891528
MK891529
MK891530
MK891531
MK891532
MK891533
MK891534
MK891535
MK891536
MK891537
MK891538
MK891539
MK891540
MK891541
MK891542
MK891543
MK891544
MK891545
MK891546
MK891547
MK891548
MK891549
MK891550
MK891551
MK891552
MK891553
MK891554
MK891555
MK891556
MK891557
MG229717
MG229718
MK891558
MK891559
MK891560
MK891561
KM433746
MK891562
MK891563
KM433747
MK891564
MK891566
MK891568
MK891569
MK891570
MK891571
MG229687
MG229688
MG229683
MK891572
MG229684
MK891573
MK891574
MK891575
MK891576
MK891577
MK891578
MK891579
MK891580
MK891581
MK891582
MK891583
MK891584
MK891585
MK891586
MK891587
KM433748
MK891588
MK891589
MH051980
MG229685
MG229686
KP065589
KJ767021
KJ767022
KP065590
KY849855
MK891595
MK891596
MH051982
MK891597
MG229720
MG229721
MK891601
MG229722
MK891603
MK891604
MK891606
MK891607
MK891608
MK891609
MK891610
KR817562
KT289381
MK891611
MF426963
MG229725
KR817563
MH051935
MK891612
MG229726
MG229728
MG229729
MG229730
MG229731
MG229732
KT289383
MK891613
MK891614
KT289384
KT289385
MK891615
MK891616
MK891617
MK891618
MK891619
MK891620
MG229734
MK891621
MG229735
MK891622
MK891623
MG229736
MK891624
MG229737
MK891625
KT289386
MK891626
MG229738
MG229739
MK891627
MH051983
MK891628
MK891629
MK891630
MH051936
MG229741
KY211662
MK891632
KP776642
MK891634
KP776636
MF464650
KP776641
KP776637
MK891636
KP776639
MK891637
KP776640
MG229742
KP776638
MG229743
MG229744
MK891639
MK891640
MK891643
MK891645
MG229746
MG229747
MK891646
MK891647
MK891648
MH618677
MK891650
MK891651
MK891652
MK891655
KR817564
MH051940
MH051941
KT289387
KP869115
MH051942
MK891656
MG229750
MG229751
MH051943
MH618678
MK891657
MK891658
MH051944
MG229752
MK891659
MK891660
MK891661
MK891662
MK891663
MH051945
MK891664
MK891665
KP776629
MH051947
MK891666
KR817565
MK891667
MK891668
MK891669
MH013275
MK891670
MK891671
MK891672
MG229754
MG229755
MK891673
MH013276
MK891674
MK891675
MK891676
MH051948
MG229756
MH051949
MH013277
MK891680
MK891681
MK891682
MK891683
MK891684
MK891685
MK891686
MK891687
MG229758
MK891688
MK891689
MK891690
MK891691
MK891693
MK891694
MK891695
MK891696
MK891697
MK891698
MK891699
MK891700
MK891701
MK891702
MK891705
MG229760
MK891706
MG229761
MK891707
MK891708
MK891709
MK891710
MK891711
MK891712
MK891713
MK891714
MK891715
MK891716
MK891717
MK891718
MK891719
MK891720
KT823493
MK891722
MG229763
MK891723
MK891724
MG229765
MK891725
MK891726
MG229766
MK891727
MK891728
MG229767
MH051950
MG229768
MG229769
MK891729
MK891730
MK891731
MK891732
MK891735
KT823494
MK891737
KY211663
MG229771
MK891738
MH618679
MG229772
MG229773
MG229774
MG229775
KR817566
MK891739
MK891740
MK891741
MK891742
MK891743
MK891744
MK891745
MK891746
MG229776
MK891747
MK891748
MK891749
MG229777
MK891750
MK891751
MK891752
MK891753
MK891754
MK891755
MK891756
MK891757
MK891758
MK891759
MK891760
MK891761
MK891762
MK891763
MK891764
MK891765
MG229778
MK891767
MK891768
MK891769
MK891770
MK891771
MK891772
MK891773
MK891774
MK891775
MK891776
MK891777
MK891778
MK891779
MK891780
MK891781
MK891782
MK891783
MK891784
MK891785
MK891786
MK891787
MK891788
MK891789
MK891790
MK891791
MK891792
MK891793
MK891794
MK891795
MK891796
MK891797
MK891798
MK891799
MK891800
MK891801
MK891802
MK891803
MK891804
MK891805
MK891806
MK891807
MK891808
MK891812
MK891813
MK891815
MK891816
MK891817
MK891818
MK891819
MK891820
MK891821
MK891822
MK891824
MK891825
MK891826
MK891827
MK891828
MK891829
MK891830
MK891831
MK891832
MK891833
MK891834
MK891835
MK891837
MK891838
MK891839
MK891840
MK891841
MK891842
MK891843
MK891844
MK891845
MK891846
MK891847
MK891848
MK891849
MK891850
MK891851
MK891852
MK891853
MK891854
MK891855
MK891856
MK891857
MK891858
MK891859
MK891860
MK891861
MK891862
KU932046
MK891864
MK891865
MK891866
MK891867
MK891868
MK891869
MK891870
MK891871
MK891872
MK891873
MK891875
MK891877
MK891878
MK891879
MK891881
KU932047
MK891882
MK891883
MK891884
MK891885
MK891886
MK891887
MK891888
MK891889
MK891891
MK891892
MK891893
MK891894
MK891895
MK891896
MK891897
MK891898
KR817567
MK891901
MK891902
MK891903
MK891904
MK891905
MK891906
MK891907
MK891909
MK891910
MK891911
MK891912
MK891913
MK891914
MK891915
MK891916
MK891917
MK891918
MK891919
MK891920
MK891921
MK891922
MK891924
MK891927
MK891928
MK891929
MK891930
MK891931
MK891932
MK891933
MK891934
MK891935
MK891936
MK891937
MK891938
MK891939
MK891940
MK891941
MK891942
MK891943
MK891944
MK891945
MK891946
MK891947
MK891948
MK891949
MK891950
MK891951
MK891952
MK891953
MK891954
MK891955
MK891956
MK891957
MK891958
MK891959
MK891960
MK891961
MK891962
MK891963
MK891964
KY849856
MK891965
MK891967
MK891968
MK891969
MK891970
MK891971
MK891972
MK891973
MK891974
MK891975
MK891976
MK891977
MK891978
MK891979
MK891980
MK891981
MK891982
MK891983
MK891984
MK891985
MK891986
MK891987
MK891989
MK891990
MK891991
MK891992
MK891994
MK891995
MK891996
MK891997
MK891998
MK891999
MK892000
MK892001
MK892002
MK892003
MK892004
MK892005
MK892006
MK892007
MK892008
MK892009
MK892010
MK892011
MK892012
MK892013
MK892014
MK892015
MK892016
MK892017
MK892018
MK892019
MK892020
MK892021
MK892022
MK892023
MK892024
MK892025
MK892026
MK892027
MK892028
KU942317
MK892030
MK892031
MK892032
MK892033
MK892034
MK892035
MK892036
MK892037
MK892038
MK892039
MK892040
MK892041
MK892042
MK892043
MK892044
MK892045
MK892046
MK892047
MK892049
MK892050
MK892051
MK892052
MK892053
MK892054
MK892055
MK892056
MK892058
MK892059
MK892060
MK892061
MK892062
MK892063
MK892064
MK892065
MK892066
MK892067
MK892068
MK892069
MK892070
MK892071
MK892072
MK892073
MK892074
MK892075
MK892076
MK892077
MK892080
MK892081
MK892082
MK892083
MK892084
MK892085
MK892086
MK892087
MK892088
MK892089
MK892090
MK892091
MK892092
MK892093
MK892094
MK892095
MK892096
MK892097
MK892098
MK892099
MK892100
MK892101
MK892102
MK892103
MK892104
MK892106
MK892107
MK892108
MK892109
MK892110
MK892111
MK892112
MK892113
MK892114
MK892115
MK892116
MK892117
MK892118
MK892119
MK892120
MK892121
MK892122
MK892124
MK892125
MK892126
MK892127
MK892128
MK892129
MK892130
MK892131
MK892132
MK892133
MK892134
MG229782
MG229783
MG229784
MG229785
MK892135
MG229786
MG229788
MG229789
MK892136
MK892137
MK892138
MK892139
MK892140
MK892141
MK892142
MK892143
MK892144
MK892145
MK892146
MK892147
MK892148
MK892150
MK892151
MK892152
MK892153
MK892154
MK892155
MK892156
MK892157
MG229790
MK892158
MG229791
MK892159
MK892160
MK892161
MK892163
MK892164
MK892166
MK892167
MK892168
MK892169
MK892170
MK892171
MK892172
MK892173
MK892174
MK892175
MK892176
MK892177
MK892178
MK892179
MK892180
MK892181
MK892182
MK892183
MK892184
MK892185
MK892186
MK892187
MK892188
MK892189
MK892190
MK892191
MK892192
MK892193
MK892194
MK892195
MK892196
MK892197
MK892198
MK892199
MK892200
MK892201
MK892202
MK892203
KU932048
MK892204
MK892205
MK892206
MK892207
MK892208
MK892209
MK892210
MK892211
MK892212
MK892213
MK892214
MK892215
MK892216
MK892217
MK892218
MK892219
MK892220
MK892221
MK892222
MK892223
MK892224
MK892225
MK892226
MK892227
MK892228
MK892229
MK892230
MK892231
MK892232
MK892233
MK892234
MK892235
MK892236
MK892238
MK892239
MK892240
MK892241
MK892242
MK892243
MK892244
MK892246
MK892247
MK892248
MK892249
MK892250
MK892251
MK892252
MK892253
MK892254
MK892256
MK892257
MK892259
MK892260
MK892261
MK892263
MK892264
MK892265
MK892266
MK892267
MK892268
MK892269
MK892270
MK892271
MK892272
MK892273
MK892274
MK892275
MK892276
MK892277
MK892278
MK892279
MK892280
MK892281
MK892282
MK892283
MK892284
MK892285
MK892286
MK892287
MK892288
MK892289
MK892290
MK892291
MK892292
MK892293
MK892294
MK892295
MK892296
MK892297
MK892298
MK892299
MK892300
MK892301
MK892302
MK892303
MK892304
MK892305
MK892306
MK892307
MK892308
MK892309
MK892311
MK892312
MK892313
MK892314
MK892315
MK892316
MK892317
MK892318
MK892319
MK892320
MK892321
MK892322
MK892323
MK892324
MK892325
MK892326
MK892327
MK892328
MK892329
MK892330
MK892331
MK892332
MK892333
MK892334
MK892335
KU942319
KU942320
KU942321
KU942322
KU942323
KU942324
KU942325
KU942326
KU942327
KU942328
KU942329
KU942330
KU942331
MG229792
MK892339
MK892342
MK892343
KU932049
KT289388
MG229794
KR817571
KT289389
MK892344
MK892345
MK892346
MK892347
KU932050
MG229795
MH051951
MH051984
MK892348
MK892349
MK892350
MK892351
MG229796
MK892352
KT289390
MK892353
KT289391
MK892354
MK892355
MK892356
MK892357
MK892358
MK892359
MK892360
MF464646
MF426961
MK892361
MF426965
MF464647
MG229798
MF426966
MG229799
KX950817
MG229800
KU366275
MF426967
MG229801
MK892362
MH051953
MH644789
MH618681
KT823496
MK892364
MK892365
MG229803
MG229804
MG229806
MG229807
MG229808
MH051957
MK892366
MG229809
KU170192
KU170193
MG229810
MK892367
MH051958
MH051960
MH013280
MH051961
MH013281
MH051963
MH051964
MG229812
MG229814
MF426968
MK892369
MK892370
MK892371
MG229815
MK892372
MH051965
MH013283
MK892373
MH618682
MK892374
MK892376
MK892377
MH051966
MK892379
MH051968
MK892380
MK892381
MK892382
MH013284
MK892383
MK892384
MG229817
MK892385
MK892386
MK892387
MK892388
MG229818
MF426969
MK892389
MF426970
MG229819
MK892390
MG229820
KX246400
MG229821
KX246401
KX246402
KX246403
KX246404
KX246405
KX246406
MK892394
MK892395
MK892396
MK892397
MK892398
MK892399
MK892400
MK892401
MK892403
MK892404
MK892405
MK892406
MG229823
KY211665
MG229824
MG229825
MG229826
MG229827
MG229828
MG229829
MH915692
MH013285
MH013286
MG229882
MG229883
MK347525
MH051969
MK347526
MH013287
MH013288
MH051970
MH013289
MH644790
MK347527
MK347528
MH051971
MK347529
MH051985
MK347530
MG229884
MK347531
MK347532
MG229885
MF946563
MH051972
MG229887
MH051973
MK347533
MK347534
MK347535
MK347536
MK347537
MG229888
MF946564
MG229890
MH051974
MK347538
MK347539
MK347540
MK347541
MK347542
MK347543
MK347544
MK347545
MK347546
MK347547
MK347548
MK347549
MK347550
MK347551
MK347552
MK347553
MK347554
MK347555
MH618685
MK347556
MK347557
MK347558
MK347559
MK347560
MK347561
MK347562
MK347564
MK347565
MK347566
MK347567
MK347568
MK347569
MK347570
MH051975
MH051976
MH051977
MK347571
MK347572
MK347573
MK347574
MK347575
MK347576
MK347577
MK347578
MH051978
MH051979
MK347579
MK347580
MK347581
MK347582
MK347583
MK347584
MK347600
KC783834
MK890800
KJ867568
MK890806
MK890808
MK890810
MK890812
MK892409
MK890814
MK890815
MK890823
KC784016
MK890825
MK890826
KY849851
MK890830
MK890834
MK890836
MK890837
MK890838
MK890843
MK890847
MK890850
MK890855
MK890858
MK890859
MK890862
KJ867572
MK890873
MK890878
KC784110
MK890880
MK890888
MK890891
MK890896
MK890903
MK890910
MK890913
MK890915
MK890917
MK890918
KF680236
MK890928
KF872197
KJ867588
KJ867589
MK890978
MK890983
MK890986
MK890988
MK890994
MK890995
MK891010
MK891023
MK891043
MK891060
MK891072
MK891075
MK891082
MK891083
MK891085
MK891108
MK891112
MK891114
MK891122
MK891126
MK891154
MK891155
MK891159
MK891161
MK891162
MK891163
MK891164
MK891165
KR817560
MK891173
MK891216
MK891220
MK891225
MK891232
MK891237
MK891241
MK891245
MK891246
MK891248
MK891261
KJ867590
KJ867591
MK891273
MK891274
KJ867592
MK891280
KY849853
KF880842
KF680242
MK891294
MK891296
KJ867605
MK891307
KJ867608
MK891318
KF680252
MK891324
KF498965
MK891328
MG229842
MK891330
MG229837
MK892433
MK891334
MK891335
MG229689
MK891336
MG229690
MK891337
MK891339
MK891344
MG229701
MK891379
MK891401
MK891496
MK891565
MK891567
MK891590
KJ767020
MH051981
MK891592
MG229719
MH618676
MK891594
KM433749
MK891598
MK891599
MK891600
MK891602
MK891605
MG229723
MG229724
KT289382
MG229727
KU942313
MF464649
MK891633
MK891635
KP776643
KU170191
MK891638
MK891641
MK891642
MK891644
KM433750
MG229745
MH051937
MK891649
MH051938
MK891653
MK891654
MG229748
MG229749
KT823491
KP776628
MH051946
MG229753
MK891677
MG229757
MK891678
MK891679
MK891692
MK891703
MK891704
KU942314
MG229759
KT823492
MH013278
MK891721
MG229762
MG229764
MK891733
MK891734
MK891736
MG229770
MK891766
KU942315
MK891809
MK891810
MK891811
MK891814
MK891823
MG229779
MK891836
MK891863
MK891874
MK891876
MK891880
MK891890
MK891899
MK891900
MK891908
MK891923
MK891925
MK891926
MK891966
MK891988
MK891993
MG229780
KU942316
MK892029
MK892048
MK892057
MK892078
MK892079
MK892105
MG229781
MK892123
MG229787
MK892149
MK892162
MK892165
MK892237
MK892245
MK892255
MK892258
MK892262
MK892310
KU942318
MK892336
MK892337
MK892338
MK892340
MK892341
MG229793
KR817568
KR817569
KR817570
KU942332
KU932051
MH051952
MF426964
MG229797
KT823495
MH618680
MG229802
MH051954
MK892363
MH051956
MG229805
KT823497
KT289402
MH013279
MH051959
MH051962
MH013282
MK892368
MG229811
MG229813
MK892375
MK892378
MG229816
KX246399
MK892391
MK892392
MK892393
MK892475
MK892402
MG229822
KY211664
MK892407
MH618684
MH915691
FJ867810
