# Supplementary material for: Molecular Weevil Identification Project: A thoroughly curated barcode release of 1300 Western Palearctic weevil species (Coleoptera, Curculionoidea)
Source: Biodivers Data J. 2023 Jan 24;11:e96438. doi: 10.3897/BDJ.11.e96438 (PMC10865102; doi:10.3897/BDJ.11.e96438)
Supplement: Supplementary material 2 — CO1 Sequences [file bdj-11-e96438-s002.zip › MWI Appendix 2 - CO1 Dataset/MWI_3574_sequences_alignment.fasta]

>A._clermonti_-_Fuerteventura_-_MH051952_2736-PST_(formerly:_A._clermonti_clermonti)
AACATTATATTTTATTCTAGGGAGATGATCAGGAATAGTGGGAACTTCTCTCAGAATTTTAATTCGTACTGAATTAGGAACACCAGGAAGATTAATTAATAACGACCAAATTTATAATACTATTGTTACAGCTCATGCATTTATTATAATTTTTTTTATAGTTATACCAATTATAATTGGAGGATTTGGAAATTGACTAATTCCTTTAATATTAGGAGCCCCAGATATAGCATTTCCTCGGTTAAATAATATAAGATTCTGACTTCTTCCTCCATCTTTAATTCTTTTATTAATAAGAAGAATCACAGAAAAAGGAGTAGGCACAGGTTGAACCGTATACCCTCCTTTAAGATCTAATATTGCCCATGAAGGAACTTCTGTAGATTTAGCTATTTTTAGTCTTCACATAGCAGGAATTTCATCTATTCTAGGAGCAATAAATTTTATTTCAACAGTAATAAATATACGATTAGCAGGAATAAATTTAGATCGCATAGCATTATTTATTTGAGCTGTTAAAATTACAGCTATTCTTTTACTTATTTCTTTACCCGTACTTGCTAGAGCCATCACCATACTTTTAACAGATCGAAATATTAATACTTCCTTTTTTGATCCAGCCGGTGGAGGTGATCCTATTTTATATCAACATCTATTT
>A._clermonti_-_Ilhas_Selvagens_-_MK891723_1955-PST_(form.:_A._clerm._salvagis_-_Syn!)
AACATTATATTTTATTTTAGGGAGATGGTCAGGAATAATGGGAACTTCCCTCAGAATTTTAATTCGTACTGAATTAGGAACACCAGGAAGATTAATTAATAACGACCAAATTTATAATACTATTGTTACAGCTCATGCATTTATTATAATTTTTTTTATAGTTATACCAATTATAATTGGAGGGTTTGGAAATTGACTAATTCCTTTAATATTAGGAGCCCCAGATATAGCATTTCCTCGGTTAAATAATATAAGATTCTGACTTCTTCCTCCATCTTTAATTCTTTTATTAATAAGAAGAATCACAGAAAAAGGAGTAGGGACAGGTTGAACCGTATATCCTCCTTTAAGATCTAATATTGCCCATGAAGGAACTTCTGTAGATTTAGCTATTTTTAGTCTTCACATAGCAGGAATTTCATCTATTCTAGGAGCAATAAATTTTATTTCAACAGTAATAAATATACGATTAGCAGGAATAAATTTAGATCGCATAGCATTATTTATTTGAGCTGTTAAAATTACAGCTATTCTTTTACTTATTTCTTTACCTGTACTTGCTAGAGCCATCACCATACTCTTAACAGATCGAAATATTAATACTTCCTTTTTTGACCCAGCCGGTGGAGGTGATCCTATTTTATATCAACATCTATTT
>A._clermonti_-_Ilhas_Selvagens_-_MK891728_1963-PST_(form.:_A._clerm._salvagis_-_Syn!)
AACATTATATTTTATTTTAGGGAGATGGTCAGGAATAGTGGGAACTTCTCTCAGAATTTTAATTCGTACTGAATTAGGAACACCAGGAAGATTAATTAATAACGACCAAATTTATAATACTATTGTTACAGCTCATGCATTTATTATAATTTTTTTTATAGTTATACCAATTATAATTGGAGGATTTGGAAATTGACTAATTCCTTTAATATTAGGAGCCCCAGATATAGCATTTCCTCGGTTAAATAATATAAGATTCTGACTTCTTCCTCCATCTTTAATTCTTTTATTAATAAGAAGAATCACAGAAAAAGGAGTAGGAACAGGTTGAACCGTATATCCTCCTTTAAGATCTAATATTGCCCATGAAGGAACTTCTGTAGATTTAGCTATTTTTAGTCTTCACATAGCAGGAATTTCATCTATTCTAGGAGCAATAAATTTTATTTCAACAGTAATAAATATACGATTAGCAGGAATAAATTTAGATCGCATAGCATTATTTATTTGAGCTGTTAAAATTACAGCTATTCTTTTACTTATTTCTTTACCTGTACTTGCTAGAGCCATCACCATACTCTTAACAGATCGAAATATTAATACTTCCTTTTTTGACCCAGCCGGTGGAGGTGATCCTATTTTATATCAACATCTATTT
>A._clermonti_-_Ilhas_Selvagens_-_MK891729_1968-PST_(form.:_A._clerm._salvagis_-_Syn!)
AACATTATATTTTATTTTAGGGAGATGGTCAGGAATAGTGGGAACTTCTCTCAGAATTTTAATTCGTACTGAATTAGGAACACCAGGAAGATTAATTAATAACGACCAAATTTATAATACTATTGTTACAGCTCATGCATTTATTATAATTTTTTTTATAGTTATACCAATTATAATTGGAGGATTTGGAAATTGACTAATTCCTTTAATATTAGGAGCCCCAGATATAGCATTTCCTCGGTTAAATAATATAAGATTCTGACTTCTTCCTCCATCTTTAATTCTTTTATTAATAAGAAGAATCACAGAAAAAGGAGTAGGGACAGGTTGAACCGTATATCCTCCTTTAAGATCTAATATTGCCCATGAAGGAACTTCTGTAGATTTAGCTATTTTTAGTCTTCACATAGCAGGAATTTCATCTATTCTAGGAGCAATAAATTTTATTTCAACAGTAATAAATATACGATTAGCAGGAATAAATTTAGATCGCATAGCATTATTTATTTGAGCTGTTAAAATTACAGCTATTCTTTTACTTATTTCTTTACCTGTACTTGCTAGAGCCATCACCATACTCTTAACAGATCGAAATATTAATACTTCCTTTTTTGACCCAGCCGGTGGAGGTGATCCTATTTTATATCAACATCTATTT
>A._clermonti_-_Lanzarote_-_MK347528_2923-PST_(formerly:_A._clermonti_clermonti)
AACATTATATTTTATTTTAGGGAGATGATCAGGAATARTGGGAACTTCTCTCAGAATTTTAATTCGTACTGAATTAGGAACACCAGGAAGATTAATTAATAATGACCAAATTTATAATACTATTGTTACAGCTCATGCATTTATTATAATTTTTTTTATAGTTATACCAATTATAATTGGAGGATTTGGAAATTGACTAATTCCTTTAATATTGGGAGCCCCAGATATAGCATTTCCTCGGTTAAATAATATAAGATTCTGACTTCTTCCTCCATCTTTAATTCTTTTATTAATAAGAAGAATCACAGAAAAAGGAGTAGGGACAGGTTGAACCGTTTACCCTCCTTTAAGATCTAATATTGCCCATGAAGGAATTTCTGTAGATTTAGCTATTTTTAGTCTTCACATAGCAGGAATTTCATCTATTCTAGGAGCAATAAATTTTATTTCAACAGTAATAAATATACGATTAGCAGGAATAAATTTAGATCGCATAGCATTATTTATTTGAGCTGTTAAAATTACAGCTATTCTTTTACTTATTTCTTTACCTGTACTTGCTAGAGCCATCACCATACTCTTAACAGATCGAAATATTAATACTTCCTTTTTTGACCCAGCCGGTGGAGGGGATCCTATTTTATATCAACATCTATTT
>A._conspersus_-_Germany_-_MK892183_2477-PSP_-_(Syn_of_A._pedicularius?)
AACATTATATTTTATTTTTGGAGCTTGATCAGGTACTGTCGGAACCTCTTTAAGTATACTAATTCGTACCGAATTAGGAAACCCCGGAAGGCTCATTGGGGATGATCAAATTTATAATACTATTGTTACAGCCCATGCTTTCATTATAATTTTTTTTATAGTAATACCAATTATAATTGGAGGATTTGGAAATTGATTAGTTCCATTAATACTAGCAGCACCTGATATAGCTTTCCCCCGACTAAACAATATAAGATTCTGACTTTTACCGCCCTCACTAACTCTTTTAATTATAAGAAGAATTATCGGAAAAGGAGCAGGAACGGGTTGGACTGTTTACCCACCATTATCATCAAATTTAGCACATGAAGGAGCCTCTGTAGATTTTGCTATCTTTAGTCTTCATATAGCAGGAATTTCCTCAATTCTAGGAGCAATAAATTTTATCTCAACTGTTCTTAATATAAAACCAAGAGGAATAAATCTTGAACAAATACCTTTATTTGTATGAGCTGTAAAAATCACTGCAGTCCTTTTACTTATTTCTTTACCTGTTTTAGCAGGGGCAATCACCATACTTTTAACTGACCGAAATATTAATACTTCATTTTTTGATCCTGCTGGAGGAGGGGACCCAATTCTTTACCAACACTTATTT
>A._conspersus_-_Luxembourg_-_MK891022_919-CBR_-_(Syn_of_A._pedicularius?)
AACTTTATATTTTATTTTTGGAGCTTGGTCAGGTACTGTCGGAACCTCTTTAAGTATACTAATTCGTACCGAATTAGGAAACCCTGGAAGGCTCATTGGGGATGATCAAATTTATAATACTATTGTTACAGCCCATGCTTTCATTATAATTTTTTTTATAGTAATACCAATTATAATTGGAGGATTTGGAAATTGATTAGTTCCATTAATACTAGCAGCACCTGATATAGCTTTCCCCCGACTAAACAATATAAGATTCTGACTTTTACCGCCCTCACTAACTCTTTTAATTATAAGAAGAATCATCGGAAAAGGAGCAGGAACGGGTTGGACTGTTTACCCGCCATTATCATCAAATTTAGCACATGAGGGAGCCTCTGTAGATTTTGCTATCTTTAGTCTTCATATAGCAGGAATTTCCTCAATTCTAGGAGCAATAAATTTTATCTCAACTGTTCTTAATATAAAACCAAGAGGAATAAATCTTGAACAAATACCTTTATTTGTATGAGCTGTAAAAATCACTGCAGTCCTTTTACTTATTTCTTTACCTGTTTTAGCAGGGGCAATCACCATACTTTTAACTGACCGAAATATTAATACTTCATTTTTTGATCCTGCTGGGGGAGGAGACCCAATTCTTTACCAACACTTATTT
>A._monizianus_-_La_Gomera_-_KC783789_80-PST_(formerly:_A._folwacznyi_-_Syn!)
AACATTATATTTTATTTTAGGGAGATGATCTGGGATAGTAGGTACTTCTTTAAGAATCTTAATCCGAACTGAATTAGGCACACCAGGAAGATTAATTGGTAATGATCAAATTTATAACACTATTGTAACAGCACATGCTTTTGTTATAATTTTTTTCATAGTAATACCTATTATGATTGGAGGATTTGGAAACTGGTTAATTCCTTTAATATTAGGGGCTCCCGATATAGCATTTCCTCGATTAAATAATATAAGATTTTGACTTCTTCCCCCATCATTATTTCTCCTTTTAATAAGAAGAATTTTAGAAAAAGGAGTAGGAACAGGTTGAACTGTATATCCTCCTTTAAGATCTAATATTGCACATGAGGGAATTTCTGTTGATTTAGCAATTTTCAGATTACACATAGCAGGTATCTCATCTATTTTAGGAGCAATAAATTTTATTTCTACAGTAATAAATATACGATTAGTAGGAATAAATCTTGATCGAATAGCTTTATTTATTTGAGCTGTTAAAATTACAGCCATTCTTCTACTTATTTCTCTCCCAGTTCTTGCTAGAGCTATTACTATACTTTTAACTGATCGAAATATTAATACTTCATTTTTTGATCCAGCAGGAGGAGGTGATCCTATCCNNNNNNNNNNNNNNNNN
>A._monizianus_-_La_Gomera_-_MK891591_1664-PST_(form._A._folwacznyi,_punctipennis_-_Syn!)
AACATTATATTTTATTTTAGGGAGATGATCTGGGATAGTAGGTACTTCTTTAAGAATCTTAATCCGAACTGAATTAGGCACACCAGGAAGATTAATTGGTAATGATCAAATTTATAACACTATTGTAACAGCACATGCTTTTGTTATAATTTTTTTCATAGTAATACCTATTATGATTGGAGGATTTGGAAACTGGTTAATTCCTTTAATATTAGGGGCTCCCGATATAGCATTTCCTCGATTAAATAATATAAGATTTTGACTTCTTCCCCCATCATTATTTCTCCTTTTAATAAGAAGAATTTTAGAAAAAGGAGTAGGAACAGGTTGAACTGTATATCCTCCTTTAAGATCTAATATTGCACATGAGGGAATTTCTGTTGATTTAGCAATTTTCAGATTACACATAGCAGGTATCTCATCTATTTTAGGAGCAATAAATTTTATTTCTACAGTAATAAATATACGATTAGTAGGAATAAATCTTGATCGAATAGCTTTATTTATTTGAGCTGTTAAAATTACAGCCATTCTTCTACTTATTTCTCTCCCAGTTCTTGCTAGAGCTATTACTATACTTTTAACTGATCGAAATATTAATACTTCATTTTTTGATCCAGCAGGAGGAGGTGATCCTATCCTATATCAGCATTTATTC
>A._monizianus_-_LG_-_MK891593_1668-PST_(form._A._folwacznyi,_punctipennis_-_Syn!)
AACATTATATTTTATTTTAGGGAGATGATCTGGGATAGTAGGTACTTCTTTAAGAATCTTAATCCGAACTGAATTAGGCACACCAGGAAGATTAATTGGTAATGATCAAATTTATAACACTATTGTAACAGCACATGCTTTTGTTATAATTTTTTTCATAGTAATACCTATTATGATTGGAGGATTTGGAAACTGGTTAATTCCTTTAATATTAGGGGCTCCCGATATAGCATTTCCTCGATTAAATAATATAAGATTTTGACTTCTTCCCCCATCATTATTTCTCCTTTTAATAAGAAGAATTTTAGAAAAAGGAGTAGGAACAGGTTGAACTGTATATCCTCCTTTAAGATCTAATATTGCACATGAGGGAATTTCTGTTGATTTAGCAATTTTCAGATTACACATAGCAGGTATCTCATCTATTTTAGGAGCAATAAATTTTATTTCTACAGTAATAAATATACGATTAGTAGGAATAAATCTTGATCGAATAGCTTTATTTATTTGAGCTGTTAAAATTACAGCCATTCTTCTACTTATTTCTCTCCCAGTTCTTGCTAGAGCTATTACTATACTTTTAACTGATCGAAATATTAATACTTCATTTTTTGATCCAGCAGGAGGAGGTGATCCTATCCTATATCAGCATTTATTC
>A._monizianus_-_LG_-_MN614444_ES1028_(form._A._folwacznyi,_punctipennis_-_Syn!)
AACATTATATTTTATTTTAGGGAGATGATCTGGGATAGTAGGTACTTCTTTAAGAATCTTAATCCGAACTGAATTAGGCACACCAGGAAGATTAATTGGTAATGATCAAATTTATAACACTATTGTAACAGCACATGCTTTTGTTATAATTTTTTTCATAGTAATACCTATTATGATTGGAGGATTTGGAAACTGGTTAATTCCTTTAATATTAGGGGCTCCCGATATAGCATTTCCTCGATTAAATAATATAAGATTTTGACTTCTTCCCCCATCATTATTTCTCCTTTTAATAAGAAGAATTTTAGAAAAAGGAGTAGGAACAGGTTGAACTGTATATCCTCCTTTAAGATCTAATATTGCACATGAGGGAATTTCTGTTGATTTAGCAATTTTCAGATTACACATAGCAGGTATCTCATCTATTTTAGGAGCAATAAATTTTATTTCTACAGTAATAAATATACGATTAGTAGGAATAAATCTTGATCGAATAGCTTTATTTATTTGAGCTGTTAAAATTACAGCCATTCTTCTACTTATTTCTCTCCCAGTTCTTGCTAGAGCTATTACTATACTTTTAACTGATCGAAATATTAATACTTCATTTTTTGATCCAGCAGGAGGAGGTGATCCTATCCTATATCAGCATTTATTC
>A._monizianus_-_Tenerife_-_KC784312_757-PST_(form._A._folwacznyi,_punctipennis_-_Syn!)
AACATTATATTTTATTTTAGGGAGATGATCTGGGATAGTAGGTACTTCTTTAAGAATCTTAATCCGAACTGAATTAGGCACACCAGGAAGATTAATTGGTAATGATCAAATTTATAACACTATTGTAACAGCACATGCTTTTGTTATAATTTTTTTCATAGTAATACCTATTATGATTGGAGGATTTGGAAACTGGTTAATTCCTTTAATATTAGGGGCTCCCGATATAGCATTTCCTCGATTAAATAATATAAGATTTTGACTTCTTCCCCCATCATTATTTCTCCTTTTAATAAGAAGAATTTTAGAAAAAGGAGTAGGAACAGGTTGAACTGTATATCCTCCTTTAAGATCTAATATTGCACATGAGGGAATTTCTGTTGATTTAGCAATTTTCAGATTACACATAGCAGGTATCTCATCTATTTTAGGAGCAATAAATTTTATTTCTACAGTAATAAATATACGATTAGTAGGAATAAATCTTGATCGAATAGCTTTATTTATTTGAGCTGTCAAAATTACAGCCATTCTTCTACTTATTTCTCTCCCAGTTCTTGCTAGAGCTATTACTATACTTTTAACTGATCGAAATATTAATACTTCATTTTTTGATCCAGCAGGAGGAGGTGATCCTATCCTATATCAGCATTTATTC
>Acalles_alcarazensis_-_Spain_-_GU987921_E-457-alc_REF
NNNNNNNNNNNNNNNNNNNNNNNNNNNNNNNNNNNNNNNNNNNACCTCATTAAGTATACTAATTCGCACTGAACTTAGAAATCCCGGAACTATAATTGGAAATGACCAAATTTATAACAGAATTGTCACTGCTCATGCTTTTATTATAATTTTTTTTATAGTTATACCTATTATAATTGGAGGATTCGGTAACTGATTAATTCCATTAATACTTAGAGCCCCAGATATAGCCTTTCCCCGACTAAACAATATAAGATTTTGATTGCTCCCCCCTTCTTTAACCTTACTTCTAATAAGTAGAATTATTGACAAAGGAGCAGGAACTGGCTGAACAGTCTATCCCCCATTATCAGCCAATATTGCACATGAAGGAGTTTCTGTTGATTTAGCTATTTTTAGTCTTCATATGGCCGGAATTTCTTCAATCTTAGGGGCTCTAAATTTTATTTCCACCATAGCTAATATACGTCCAACAGGAATAAATTTAGATAAAATACCATTATTCTCTTGAGCCGTAAAAGTTACAGCAATCTTACTACTTCTATCCTTACCAGTTTTAGCTGGAGCTATCACTATACTTTTAACAGATCGAAACATCAATACATCATTTTTTGACCCTGCCGGAGGAGGAGATCCAATTCTTTATCAACACCTATTC
>Acalles_alcarazensis_-_Spain_-_GU987941_E-579-alc_REF
NNNTTTATATTTTATTTTTGGTGCATGATCGGGGATGCTAGGAACCTCATTAAGTATACTAATTCGCACTGAACTTAGAAATCCCGGAACTATAATTGGAAATGACCAAATTTATAACAGAATTGTCACTGCTCATGCTTTTATTATAATTTTTTTTATAGTTATACCTATTATAATTGGAGGATTCGGTAACTGATTAATTCCATTAATACTTAGAGCCCCAGATATAGCCTTTCCCCGACTAAACAATATAAGATTTTGATTGCTCCCCCCTTCTTTAACCTTACTTCTAATAAGTAGAATTATTGACAAAGGAGCAGGAACTGGCTGAACAGTCTATCCCCCATTATCAGCCAATATTGCACATGAAGGAGTTTCTGTTGATTTAGCTATTTTTAGTCTTCATATGGCCGGAATTTCTTCAATCTTAGGGGCTCTAAATTTTATTTCCACCATAGCTAATATACGTCCAACAGGAATAAATTTAGATAAAATACCATTATTCTCTTGAGCCGTAAAAGTTACAGCAATCTTACTACTTCTATCCTTACCAGTTTTAGCTGGAGCTATCACTATACTTTTAACAGATCGAAACATCAATACATCATTTTTTGACCCTGCCGGAGGAGGAGATCCAATTCTTTATCAACACCTATTC
>Acalles_alcarazensis_-_Spain_-_GU987942_E-580-alc_REF
AACTTTATATTTTATTTTTGGTGCATGATCGGGGATGCTAGGAACCTCATTAAGTATACTAATTCGCACTGAACTTAGAAATCCCGGAACTATAATTGGAAATGACCAAATTTATAACAGAATTGTCACTGCTCATGCTTTTATTATAATTTTTTTTATAGTTATACCTATTATAATTGGAGGATTCGGTAACTGATTAATTCCATTAATACTTAGAGCCCCAGATATAGCCTTTCCCCGACTAAACAATATAAGATTTTGATTGCTCCCCCCTTCTTTAACCTTACTTCTAATAAGTAGAATTATTGACAAAGGAGCAGGAACTGGCTGAACAGTCTATCCCCCATTATCAGCCAATATTGCACATGAAGGAGTTTCTGTTGATTTAGCTATTTTTAGTCTTCATATGGCCGGAATTTCTTCAATCTTAGGGGCTCTAAATTTTATTTCCACCATAGCTAATATACGTCCAACAGGAATAAATTTAGATAAAATACCATTATTCTCTTGAGCCGTAAAAGTTACAGCAATCTTACTACTTCTATCCTTACCAGTTTTAGCTGGAGCTATCACTATACTTTTAACAGATCGAAACATCAATACATCATTTTTTGACCCTGCCGGAGGAGGAGATCCAATTCTTTATCAACACCTATTC
>Acalles_almeriaensis_-_Spain_-_EU286497_E-0186-alm_REF
AACTTTATATTTCATTTTTGGATCATGATCAGGGATACTAGGAACCTCATTGAGTATATTAATTCGAACTGAACTTAGTAACCCCGGAACAATAATTGGAAATGACCAAATTTATAATAGAATTGTTACCGCACATGCCTTTATTATAATTTTTTTTATAGTTATACCTATTATAATCGGAGGGTTTGGAAACTGATTAGTCCCCCTAATATTAGGAGCCCCTGATATAGCCTTCCCACGATTAAACAATATAAGATTCTGGCTACTCCCCCCATCTTTAAGACTGCTCTTAATAAGTAGAATTATTGATAACGGTGCAGGCACCGGATGAACAGTTTACCCCCCACTATCAGCCAATATTGCCCACGAAGGGGTTAGTGTTGACTTAGCCATTTTCAGGCTTCATATAGCCGGAATCTCATCAATTCTTGGAGCCTTAAATTTTATTTCCACTATGGCTAATATACGCCCAGCAGGTATAAATCTGGATAGAATGCCTTTATTTTCCTGAGCCGTAAAAATCACAGCTATTTTACTTCTTTTATCTTTACCAGTTCTAGCAGGAGCAATTACAATGCTTCTAACCGACCGAAATATTAATACATCATTTTTCGACCCAGCCGGAGGAGGAGACCCCATTCTCTACCAACACCTATTT
>Acalles_almeriaensis_-_Spain_-_GU987825_E-0192-alme_REF
AACTTTATATTTCATTTTTGGATCATGATCAGGAATACTAGGAACCTCATTGAGTATATTAATTCGAACTGAACTTAGTAACCCTGGAACAATAATTGGGAATGATCAAATTTATAACAGAATTGTTACCGCACATGCCTTTATTATAATTTTTTTTATAGTTATACCTATTATAATCGGAGGATTTGGAAACTGATTAGTCCCCCTAATATTAGGAGCCCCTGATATAGCCTTCCCACGATTAAACAATATAAGATTCTGGCTACTCCCCCCATCTTTAAGGCTACTCTTAATAAGTAGAATTATTGATAACGGAGCAGGCACCGGATGAACAGTTTACCCCCCACTATCAGCCAATATTGCCCACGAAGGGGTTAGTGTTGACTTAGCCATTTTCAGACTTCATATAGCCGGAATTTCATCAATTCTTGGAGCCTTAAATTTTATTTCCACTATGGCTAATATACGCCCAGTAGGTATAAATCTGGATAGAATGCCTTTATTTTCCTGAGCCGTAAAAATCACGGCTATTCTACTTCTTTTATCTTTACCAGTTCTAGCAGGAGCAATTACTATACTTCTAACCGACCGAAATATTAATACATCATTTTTCGACCCAGCCGGAGGGGGAGATCCCATTCTCTACCAACACTTATTT
>Acalles_almeriaensis_-_Spain_-_GU987949_E-601-alm_REF
AACTTTATATTTCATTTTTGGATCATGATCCGGGATACTGGGAACCTCATTGAGTATATTAATTCGAACTGAACTTAGTAACCCCGGAACAATAATTGGAAATGACCAAATTTATAACAGAATTGTTACCGCACATGCCTTTATTATAATTTTTTTTATAGTTATACCTATTATAATCGGAGGGTTTGGAAACTGATTAGTCCCCCTAATATTAGGAGCCCCTGATATAGCCTTCCCACGATTAAACAATATAAGATTCTGGCTACTCCCCCCATCTTTAAGACTACTCTTAATAAGTAGAATTATTGATAACGGTGCAGGCACCGGATGAACAGTTTACCCCCCACTATCAGCCAATATTGCCCACGAGGGGGTTAGTGTCGACTTAGCCATTTTCAGGCTTCATATAGCCGGGATTTCATCAATTCTTGGGGCCTTAAATTTTATTTCCACTATGGCTAATATACGCCCACCAGGTATAAATCTGGATAAAATGCCTTTATTTTCCTGAGCCGTAAAAATCACGGCTATTTTACTTCTTTTATCTCTACCAGTTCTAGCAGGGGCAATTACTATGCTTCTAACCGACCGAAATATTAATACATCATTTTTCGACCCAGCCGGGGGAGGAGACCCCATTCTCTACCAGCACCTATTT
>Acalles_almeriaensis_-_Spain_-_GU987951_E-603-alm_REF
AACTTTATATTTCATTTTTGGATCATGATCCGGGATACTGGGAACCTCATTGAGTATATTAATTCGAACTGAACTTAGTAACCCCGGAACAATAATTGGAAATGACCAAATTTATAACAGAATTGTTACCGCACATGCCTTTATTATAATTTTTTTTATAGTTATACCTATTATAATCGGAGGGTTTGGAAACTGATTAGTCCCCCTAATATTAGGAGCCCCTGATATAGCCTTCCCACGATTAAACAATATAAGATTCTGGCTACTCCCCCCATCTTTAAGACTACTCTTAATAAGTAGAATTATTGATAACGGTGCAGGCACCGGATGAACAGTTTACCCCCCACTATCAGCCAATATTGCCCACGAGGGGGTTAGTGTCGACTTAGCCATTTTCAGGCTTCATATAGCCGGAATTTCATCAATTCTTGGGGCCTTAAATTTTATTTCCACTATGGCTAATATACGCCCACCAGGTATAAATCTGGATAAAATGCCTTTATTTTCCTGAGCCGTAAAAATCACGGCTATTTTACTTCTTTTATCTCTACCAGTTCTAGCAGGGGCAATTACTATGCTTCTAACCGACCGAAATATTAATACATCATTTTTCGACCCAGCCGGGGGAGGAGACCCCATTCTCTACCAGCACCTATTT
>Acalles_almeriaensis_-_Spain_-_GU987954_E-608-alm_REF
AACTTTATATTTCATTTTTGGATCATGATCCGGGATACTGGGAACCTCATTGAGTATATTAATTCGAACTGAACTTAGTAACCCCGGAACAATAATTGGAAATGACCAAATTTATAACAGAATTGTTACCGCACATGCCTTTATTATAATTTTTTTTATAGTTATACCTATTATAATCGGAGGGTTTGGAAACTGATTAGTCCCCCTAATATTAGGAGCCCCTGATATAGCCTTCCCACGATTAAACAATATAAGATTCTGGCTACTCCCCCCATCTTTAAGACTACTCTTAATAAGTAGAATTATTGATAACGGTGCAGGCACCGGATGAACAGTTTACCCCCCACTATCAGCCAATATTGCCCACGAGGGGGTTAGTGTCGACTTAGCCATTTTCAGGCTTCATATAGCCGGGATTTCATCAATTCTTGGGGCCTTAAATTTTATTTCCACTATGGCTAATATACGCCCACCAGGTATAAATCTGGATAAAATGCCTTTATTTTCCTGAGCCGTAAAAATCACGGCTATTTTACTTCTTTTATCTCTACCAGTTCTAGCAGGGGCAATTACTATGCTTCTAACCGACCGAAATATTAATACATCATTTTTCGACCCAGCCGGGGGAGGAGACCCCATTCTCTACCAGCACCTATTT
>Acalles_almeriaensis_-_Spain_-_GU988054_E-760-alm_REF
AACTTTATATTTCATTTTTGGATCATGATCAGGAATACTAGGAACCTCATTAAGTATACTAATTCGAACTGAACTTAGTAACCCTGGAACAATAATTGGAAATGACCAAATTTATAACAGAATTGTTACCGCACATGCCTTTATTATAATTTTTTTCATAGTTATACCTATCATAATCGGGGGATTTGGAAACTGATTAGTCCCCCTAATATTAGGAGCCCCTGATATAGCCTTCCCACGATTAAACAATATAAGATTCTGACTGCTCCCTCCATCTTTAAGGCTACTCTTAATAAGTAGAATTATTGATAACGGTGCAGGCACCGGATGAACAGTTTACCCACCACTATCAGCCAATATTGCCCACGAGGGGGTTAGTGTTGACTTAGCCATTTTCAGGCTTCATATAGCCGGAATTTCATCGATTCTTGGAGCCTTAAATTTCATTTCCACTATGGCTAATATACGCCCAGCAGGTATAAATCTGGATAGAATGCCTTTATTCTCCTGAGCCGTAAAAATCACAGCTATTCTACTTCTTTTATCTCTACCAGTTCTAGCAGGTGCAATTACTATGCTTTTAACTGACCGAAATATTAATACATCATTTTTCGACCCAGCCGGAGGAGGAGATCCCATTCTCTATCAACACTTGTTT
>Acalles_almeriaensis_-_Spain_-_GU988058_E-759-alm_REF
AACTTTATATTTCATTTTTGGATCATGATCAGGAATACTAGGAACCTCATTAAGTATACTAATTCGAACTGAACTTAGTAGCCCTGGAACAATAATTGGAAATGACCAAATTTATAACAGAATTGTTACCGCACATGCCTTTATTATAATTTTTTTCATAGTTATACCTATCATAATCGGGGGATTTGGAAACTGATTAGTCCCCCTAATATTAGGAGCCCCTGATATAGCCTTCCCACGATTAAACAATATAAGATTCTGACTGCTCCCTCCATCTTTAAGGCTACTCTTAATAAGTAGAATTATTGATAACGGTGCAGGCACCGGATGAACAGTTTACCCACCACTATCAGCCAATATTGCCCACGAGGGGGTTAGTGTTGACTTAGCCATTTTCAGGCTTCATATAGCCGGAATTTCATCGATTCTTGGAGCCTTAAATTTTATTTCCACTATGGCTAATATACGCCCAGCAGGTATAAATCTGGATAGAATGCCTTTATTCTCCTGAGCCGTAAAAATCACAGCTATTCTACTTCTTTTATCTCTACCAGTTCTAGCAGGTGCAATTACTATGCTTTTAACTGACCGAAATATTAATACATCATTTTTCGACCCAGCCGGAGGAGGAGATCCCATTCTCTATCAACACTTGTTT
>Acalles_almeriaensis_-_Spain_-_KF680246_1280-PST_REF
AACTTTATATTTCATTTTTGGATCATGATCAGGAATACTAGGAACCTCATTGAGTATACTAATTCGAACTGAACTTAGAAACCCTGGAACAATAATTGGAAATGACCAAATCTATAACAGAATTGTTACCGCACATGCCTTTATTATAATTTTCTTTATAGTTATACCTATCATAATTGGAGGGTTTGGAAACTGATTAGTCCCCCTAATATTAGGAGCCCCTGATATAGCCTTCCCACGATTAAACAATATAAGATTCTGGCTGCTCCCCCCATCTTTAAGGCTACTCTTAATAAGTAGAATTATTGATAACGGTGCAGGAACCGGATGAACAGTTTATCCACCACTATCAGCCAATATTGCCCACGAAGGGGTTAGTGTTGACCTAGCCATTTTCAGGCTTCATATAGCTGGAATTTCATCAATTCTTGGAGCCCTAAATTTTATTTCCACTATGGCTAATATACGCCCAGCAGGTATAAATCTGGATAAAATGCCTTTATTCTCCTGAGCAGTAAAAATCACCGCTATTTTACTTCTTTTATCTCTACCAGTTCTAGCAGGAGCAATTACTATGCTTTTAACTGACCGAAATATTAATACATCATTTTTCGACCCAGCCGGAGGTGGAGATCCCATTCTCTACCAACACTTATTT
>Acalles_asniensis_-_Morocco_-_GU988129_E-882-asn_REF
AACTCTATATTTTATCTTTGGGGCATGATCAGGAATATTAGGAACCTCATTAAGCATACTAATCCGAACTGAACTTAGTAACCCAGGAACATTAATTGGAAATGACCAAATTTATAATAGAATTGTTACAGCTCATGCTTTTATCATAATTTTTTTTATAGTTATACCAATTATAATTGGAGGATTTGGGAACTGACTAGTTCCATTAATACTAGGAGCCCCAGATATAGCCTTCCCACGATTAAACAATATAAGATTTTGGTTACTCCCCCCCTCTTTGACCCTACTTTTAATAAGTAGAATTATTGATAAAGGCGCCGGAACTGGTTGAACAGTCTACCCACCACTATCAGCTAATATTGCACATGAAGGAATCTCTGTTGATTTAGCCATTTTTAGCCTTCACATAGCAGGAATTTCATCAATTTTAGGAGCTATTAATTTTGTTTCTACAATAGCCAATATACGACCAACAGGAATAGACCTAGACAAAATACCTCTATTTTCTTGAGCAGTAAAAATTACAGCTATTTTATTGCTCCTATCTCTACCAGTATTAGCTGGAGCTATCACTATACTTTTAACAGATCGAAATATTAATACATCATTTTTTGATCCCGCTGGTGGTGGTGATCCTATCCTTTACCAACACCTATTT
>Acalles_asniensis_-_Morocco_-_GU988130_E-884-asn_REF
AACTCTATATTTTATCTTTGGGGCATGATCAGGAATATTAGGAACCTCATTAAGCATACTAATCCGAACTGAACTTAGTAACCCAGGAACATTAATTGGAAATGACCAAATTTATAATAGAATTGTTACAGCTCATGCTTTTATCATAATTTTTTTTATAGTTATACCAATTATAATTGGAGGATTTGGAAACTGACTAGTTCCATTAATACTAGGAGCCCCAGATATAGCCTTTCCACGATTAAACAATATAAGATTTTGGTTACTCCCTCCCTCTTTGACCCTACTTTTAATAAGTAGAATTATTGATAAAGGTGCCGGAACTGGTTGAACAGTCTACCCACCACTATCAGCTAATATTGCACATGAAGGAATCTCTGTTGATTTAGCCATTTTTAGCCTTCACATAGCAGGAATTTCATCAATTTTAGGAGCTATTAATTTTGTTTCTACAATAGCCAATATACGACCAACAGGAATAGACCTAGACAAAATACCTCTATTTTCTTGAGCAGTAAAAATTACAGCTATTTTATTGCTCCTATCTCTACCAGTATTAGCTGGAGCTATCACTATACTTTTAACAGATCGAAATATTAATACATCATTTTTTGATCCCGCTGGTGGTGGTGATCCTATCCTTTACCAACACCTATTT
>Acalles_asniensis_-_Morocco_-_MG229716_1586-JKR_REF
AACTCTATATTTTATCTTTGGGGCATGATCAGGAATATTAGGAACCTCATTAAGCATACTAATCCGAACTGAACTTAGTAACCCAGGAACATTAATTGGAAATGACCAAATTTATAATAGAATTGTTACAGCTCATGCTTTTATCATAATTTTTTTTATAGTTATACCAATTATAATTGGAGGATTTGGGAACTGACTAGTTCCATTAATACTAGGAGCCCCAGATATAGCCTTCCCACGATTAAACAATATAAGATTTTGGTTACTCCCCCCCTCTTTGACCCTACTTTTAATAAGTAGAATTATTGATAAAGGCGCCGGAACTGGTTGAACAGTCTACCCACCACTATCAGCTAATATTGCACATGAAGGAATCTCTGTTGATTTAGCCATTTTTAGCCTTCACATAGCAGGAATTTCATCAATTTTAGGAGCTATTAATTTTGTTTCTACAATAGCCAATATACGACCAACAGGAATAGACCTAGACAAAATACCTCTATTTTCTTGAGCAGTAAAAATTACAGCTATTTTATTGCTCCTATCTCTACCAGTATTAGCTGGAGCTATCACTATACTTTTAACAGATCGAAATATTAATACATCATTTTTTGATCCCGCTGGTGGTGGTGATCCTATCCTTTACCAACACCTATTT
>Acalles_biokovoensis_-_Croatia_-_GU987819_HR-0330-bio_REF
AACCCTATATTTTATTCTCGGATCATGATCAGGAATACTAGGAACTTCATTAAGTATACTAATTCGAACCGAACTTAGAAATCCTGGAACTATAATTGGGAATGATCAAGTCTACAACAGAATTGTCACTGCCCATGCCTTTATTATAATTTTTTTTATAGTAATACCTATCATAATCGGAGGATTTGGAAATTGATTAATTCCATTAATGCTCGGAGCCCCAGATATAGCCTTTCCACGATTAAACAATATAAGATTTTGACTACTCCCGCCATCTATAATTCTACTTTTGATAGGAATAATTATTGATAAAGGAGCAGGAACAGGATGAACGGTTTATCCACCACTATCAGCCAATATTGCCCACGAAGGAGCCTCTGTTGATTTTACTATTTTTAGACTTCACATAGCAGGAATATCCTCAATTCTAGGAGCTATTAATTTTATTTCAACTATAGCCAATATACGCCCTACAGGAATAAATTTAGACAAAATATCTCTATTCTCCTGAGCAGTAAAAGTCACAGCTATCTTACTATTATTATCTCTCCCAGTTTTAGCTGGAGCAATTACCATACTTTTAACAGATCGAAATATCAACACATCATTTTTTGACCCAGCAGGCGGGGGAGATCCTATTCTTTATCAACATTTATTT
>Acalles_biokovoensis_-_Croatia_-_GU987820_HR-0341-bio_REF
AACCCTATATTTTATTCTCGGATCATGATCAGGAATACTAGGAACTTCATTAAGTATACTAATTCGAACCGAACTTAGAAATCCTGGAACTATAATTGGGAATGATCAAGTTTACAATAGAATTGTCACTGCCCATGCCTTTATTATAATTTTTTTTATAGTAATACCTATCATAATCGGAGGATTTGGAAATTGATTAATTCCATTAATGCTCGGAGCCCCAGATATAGCCTTTCCACGATTAAACAATATAAGATTTTGACTACTCCCGCCATCTATAATTCTACTTTTGATAGGAATAATTATTGATAAAGGAGCAGGAACAGGATGAACGGTTTATCCACCACTATCAGCCAATATTGCCCACGAAGGAGCCTCTGTTGATTTTACTATTTTTAGACTTCACATAGCAGGAATATCCTCAATTCTAGGAGCTATTAATTTTATTTCAACTATAGCCAATATACGCCCTACAGGAATAAATTTAGACAAAATATCTCTATTCTCCTGAGCAGTAAAAGTCACAGCTATCTTACTATTATTATCTCTCCCAGTTTTAGCTGGAGCAATTACCATACTTTTAACAGATCGAAATATCAACACATCATTTTTTGACCCAGCGGGCGGGGGAGATCCCATTCTTTATCAACATTTATTT
>Acalles_breiti_-_Spain.Mallorca_-_GU987911_E-542-bre_REF
CACCTTATATTTTATTTTCGGAACATGATCAGGAATGCTGGGAACTTCATTAAGCATATTAATTCGAACAGAACTTAGAAACCCAGGAACTATAATTGGAAATGACCAAATTTATAATAGAATTGTCACAGCACATGCCTTTATTATAATTTTTTTTATAGTTATACCTATTATAATTGGAGGATTTGGAAATTGGTTAATTCCATTAATATTAGGAGCCCCAGATATAGCCTTTCCACGATTAAACAATATAAGATTCTGGCTCCTTCCTCCCTCCTTAAGTCTACTTCTAATAAGAAGAATCATTGATACTGGAGTTGGTACTGGATGAACAGTTTATCCCCCACTATCAGCTAATATTGCCCATGAAGGAGCCTCTGTCGATTTAGCCATTTTCAGACTACACATAGCCGGAATTTCATCAATCCTAGGAGCCTTAAATTTCATTTCTACCATAGCCAATATACGACCAACAGGTATAAATCTAGATAAAATACCTCTATTCTCCTGAGCTGTTAAAGTTACAGCCATCTTGCTGCTATTATCCTTGCCAGTTTTAGCAGGGGCAATCACTATACTTTTAACCGACCGAAATATTAATACATCATTTTTTGATCCAGCCGGTGGGGGAGATCCTATTCTTTACCAACACTTATTT
>Acalles_breiti_-_Spain.Mallorca_-_GU987912_E-543-bre_REF
CACCTTATATTTTATTTTCGGAACATGATCAGGAATGCTGGGAACTTCATTAAGCATATTAATTCGAACAGAACTTAGAAACCCAGGAACTATAATTGGAAATGACCAAATTTATAATAGAATTGTCACAGCACATGCCTTTATTATAATTTTTTTTATAGTTATACCTATTATAATTGGAGGATTTGGAAATTGGTTAATTCCATTAATATTAGGAGCCCCAGATATAGCCTTTCCACGATTAAACAATATAAGATTCTGGCTCCTTCCTCCCTCCTTAAGTCTACTTCTAATAAGAAGAATCATTGATACTGGAGTTGGTACTGGATGAACAGTTTATCCCCCACTATCAGCTAATATTGCCCATGAAGGAGCCTCTGTCGATTTAGCCATTTTCAGACTACACATAGCCGGAATTTCATCAATCCTAGGAGCCCTAAATTTCATTTCTACCATAGCCAATATACGACCAACAGGTATAAATCTAGATAAAATACCTCTATTCTCCTGAGCTGTTAAAGTTACAGCCATCTTGCTGCTATTATCCTTGCCAGTTTTAGCAGGGGCAATCACTATACTTTTAACCGACCGAAATATTAATACATCATTTTTTGATCCAGCCGGTGGGGGAGATCCTATTCTTTACCAACACTTATTT
>Acalles_camelus_-_Austria_-_GU987814_A-0228-cam
AACCCTATATTTTATTCTAGGAACATGATCAGGAATATTGGGAACTTCCTTAAGAATACTAATCCGAACCGAACTTAGAAATCCAGGAACTATAATTGGAAATGACCAAATTTATAATAGAATTGTAACTTCCCATGCTTTTATTATAATTTTTTTTATAGTAATACCAATTATAATAGGAGGATTTGGAAACTGATTAGTCCCATTAATACTAGGAGCCCCAGATATAGCCTTTCCACGATTAAACAATATAAGATTTTGATTACTTCCCCCATCTTTAACACTTCTTTTAATAAGTAGATATATTGATAAAGGAGTGGGAACTGGATGAACGGTTTATCCCCCCCTATCAGGCAATATTGCCCATGAAGGAGTATCTGTAGATTTAGCCATTTTTAGACTTCACATGGCAGGTATCTCATCAATTCTGGGAGCTATTAATTTTATCTCAACCATAGCTAATATACGCCCAACAGGTATACGCCTTGATAAAATACCACTTTTCTCTTGAGCTGTTAAAATTACAGCAATCCTACTACTATTATCCCTACCAGTTTTAGCTGGAGCTATTACCATACTTTTAACAGACCGAAATATCAACACATCATTTTTTGACCCGGCAGGGGGAGGAGACCCAATTTTATACCAACATTTATTT
>Acalles_camelus_-_Croatia_-_EU286511_HR-0336-cam
AACCCTATATTTTATTCTAGGAACATGATCAGGAATATTGGGAACTTCCTTAAGAATACTAATCCGAACCGAACTTAGAAATCCAGGAACTATAATTGGAAATGACCAAATTTATAATAGAATTGTAACTTCCCATGCTTTTATTATAATTTTTTTTATAGTAATACCAATTATAATAGGAGGATTTGGAAACTGATTAGTCCCATTAATATTAGGAGCCCCAGATATAGCCTTTCCACGATTAAACAATATAAGATTTTGATTACTTCCCCCATCTTTAACACTTCTTTTAATAAGTAGATATATTGATAAAGGAGTGGGAACTGGATGAACGGTTTATCCCCCCCTATCAGCCAATATTGCCCATGAAGGAGTATCTGTAGATTTAGCCATTTTTAGACTTCACATAGCAGGTATCTCATCAATTCTGGGAGCTATTAATTTTATCTCAACCATAGCTAATATACGCCCAACAGGTATACGCCTTGATAAAATACCACTTTTCTCTTGAGCTGTTAAAATTACAGCAATCCTACTACTATTATCCCTACCAGTTTTAGCTGGAGCTATTACCATACTTTTAACAGACCGAAATATCAACACATCATTTTTTGACCCGGCAGGGGGAGGAGACCCAATTTTATACCAACATTTATTT
>Acalles_camelus_-_Czech_Republic_-_KF680229_CZ1054
AACCCTATATTTTATTCTAGGAACATGATCAGGAATATTGGGAACTTCCTTAAGAATACTAATCCGAACCGAACTTAGAAATCCAGGAACTATAATTGGAAATGACCAAATTTATAATAGAATTGTAACTTCCCATGCTTTTATTATAATTTTTTTTATAGTAATACCAATTATAATAGGAGGATTTGGAAACTGATTAGTCCCATTAATACTAGGAGCCCCAGATATAGCCTTTCCACGATTAAACAATATAAGATTTTGATTACTTCCCCCATCTTTAACACTTCTTTTAATAAGTAGATATATTGATAAAGGAGTGGGAACTGGATGAACGGTTTATCCCCCCCTATCAGGCAATATTGCCCATGAAGGAGTATCTGTAGATTTAGCCATTTTTAGGCTTCACATGGCAGGTATCTCATCAATTCTGGGAGCTATTAATTTTATCTCAACCATAGCTAATATACGCCCAACAGGTATACGCCTTGATAAAATACCACTTTTCTCTTGAGCTGTTAAAATTACAGCAATCCTACTACTATTATCCCTACCAGTTTTAGCTGGAGCTATTACCATACTTTTAACAGACCGAAATATCAACACATCATTTTTTGACCCGGCAGGGGGAGGAGACCCAATTTTATACCAACATTTATTT
>Acalles_camelus_-_Czech_Republic_-_MG229785_2417-JKR
AACCCTATATTTTATTCTAGGAACATGATCAGGAATATTGGGAACTTCCTTAAGAATACTAATCCGAACCGAACTTAGAAATCCAGGAACTATAATTGGAAATGACCAAATTTATAATAGAATTGTAACTTCCCATGCTTTTATTATAATTTTTTTTATAGTAATACCAATTATAATAGGAGGATTTGGAAACTGATTAGTCCCATTAATACTAGGAGCCCCAGATATAGCCTTTCCACGATTAAACAATATAAGATTTTGATTACTTCCCCCATCTTTAACACTTCTTTTAATAAGTAGATATATTGATAAAGGAGTGGGAACTGGATGAACGGTTTATCCCCCCCTATCAGGCAATATTGCCCATGAAGGAGTATCTGTAGATTTAGCCATTTTTAGGCTTCACATGGCAGGTATCTCATCAATTCTGGGAGCTATTAATTTTATCTCAACCATAGCTAATATACGCCCAACAGGTATACGCCTTGATAAAATACCACTTTTCTCTTGAGCTGTTAAAATTACAGCAATCCTACTACTATTATCCCTACCAGTTTTAGCTGGAGCTATTACCATACTTTTAACAGACCGAAATATCAACACATCATTTTTTGACCCGGCAGGGGGAGGAGACCCAATTTTATACCAACATTTATTT
>Acalles_camelus_-_France_-_EU286447_I-0026-cam
AACCCTATATTTTATTCTAGGAACATGATCAGGAATATTGGGAACTTCCTTAAGAATACTAATCCGAACCGAACTTAGAAATCCAGGAACTATAATTGGAAATGACCAAATTTATAATAGAATTGTAACTTCCCATGCTTTTATTATAATTTTTTTTATAGTAATACCAATTATAATAGGAGGATTTGGAAACTGATTAGTCCCATTAATACTAGGAGCCCCAGATATAGCCTTTCCACGATTAAACAATATAAGATTTTGATTACTTCCCCCATCTTTAACACTTCTTTTAATAAGTAGATATATTGATAAAGGAGTGGGAACTGGATGAACGGTTTATCCCCCCCTATCAGGCAATATTGCCCATGAAGGAGTATCTGTAGATTTAGCCATTTTTAGACTTCACATGGCAGGTATCTCATCAATTCTGGGAGCTATTAATTTTATCTCAACCATAGCTAATATACGCCCAACAGGTATACGCCTTGATAAAATACCACTTTTCTCTTGAGCTGTTAAAATTACAGCAATCCTACTACTATTATCCCTACCAGTTTTAGCTGGAGCTATTACCATACTTTTAACAGACCGAAATATCAACACATCATTTTTTGACCCGGCAGGGGGAGGAGACCCAATTTTATACCAACATTTATTT
>Acalles_camelus_-_France_-_GU987776_I-0034-cam
AACCCTATATTTTATTCTAGGAACATGATCAGGAATATTGGGAACTTCCTTAAGAATACTAATCCGAACCGAACTTAGAAATCCAGGAACTATAATTGGAAATGACCAAATTTATAATAGAATTGTAACTTCCCATGCTTTTATTATAATTTTTTTTATAGTAATACCAATTATAATAGGAGGATTTGGAAACTGATTAGTCCCATTAATACTAGGAGCCCCAGATATAGCCTTTCCACGATTAAACAATATAAGATTTTGATTACTTCCCCCATCTTTAACACTTCTTTTAATAAGTAGATATATTGATAAAGGAGTGGGAACTGGATGAACGGTTTATCCCCCCCTATCAGGCAATATTGCCCATGAAGGAGTATCTGTAGATTTAGCCATTTTTAGACTTCACATGGCAGGTATCTCATCAATTCTGGGAGCTATTAATTTTATCTCAACCATAGCTAATATACGCCCAACAGGTATACGCCTTGATAAAATACCACTTTTCTCTTGAGCTGTTAAAATTACAGCAATCCTACTACTATTATCCCTACCAGTTTTAGCTGGAGCTATTACCATACTTTTAACAGACCGAAATATCAACACATCATTTTTTGACCCGGCAGGGGGAGGAGACCCAATTTTATACCAACATTTATTT
>Acalles_camelus_-_France_-_GU987808_I-0016-cam
AACCTTATATTTTATTCTAGGAACATGATCAGGAATACTAGGAACCTCCTTGAGAATACTAATTCGAACCGAACTTAGAAGCCCAGGAACTATAATTGGAAATGATCAAATTTATAATAGAATTGTAACTTCCCATGCTTTTATTATAATTTTTTTTATAGTAATACCAATTATAATAGGAGGATTTGGAAACTGACTAGTCCCATTAATACTAGGAGCCCCAGATATAGCCTTTCCACGATTAAATAATATAAGATTTTGACTACTCCCCCCCTCTTTAACCTTACTTTTGATAAGTAGATATATTGATAAAGGAGTAGGAACTGGATGAACAGTTTATCCCCCCTTATCAGCCAATATTGCCCATGAAGGGGTATCCGTAGATTTAGCCATTTTTAGACTTCATATAGCAGGTATCTCATCAATTCTAGGAGCTATTAATTTTATCTCAACTATAGCTAATATACGCCCAACAGGTATACGCCTTGACAAAATACCACTTTTCTCCTGAGCTGTTAAAATTACAGCAATCCTACTACTATTATCCCTACCAGTCTTAGCCGGAGCTATTACTATACTTTTAACAGACCGAAATATTAACACATCATTTTTTGATCCAGCAGGAGGAGGAGACCCAATTTTATACCAACATTTATTT
>Acalles_camelus_-_Germany_-_MG229829_2902-PST
AACCCTATATTTTATTCTAGGAACATGATCAGGAATATTGGGAACTTCCTTAAGAATACTAATCCGAACCGAACTTAGAAATCCAGGAACTATAATTGGAAATGACCAAATTTATAATAGAATTGTAACTTCCCATGCTTTTATTATAATTTTTTTTATAGTAATACCAATTATAATAGGAGGATTTGGAAACTGATTAGTCCCATTAATACTAGGAGCCCCAGATATAGCCTTTCCACGATTAAACAATATAAGATTTTGATTACTTCCCCCATCTTTAACACTTCTTTTAATAAGTAGATATATTGATAAAGGAGTGGGAACTGGATGAACGGTTTATCCCCCCCTATCAGGCAATATTGCCCATGAAGGAGTATCTGTAGATTTAGCCATTTTTAGACTTCACATGGCAGGTATCTCATCAATTCTGGGAGCTATTAATTTTATCTCAACCATAGCTAATATACGCCCAACAGGTATACGCCTTGATAAAATACCACTTTTCTCTTGAGCTGTTAAAATTACAGCAATCCTACTACTATTATCCCTACCAGTTTTAGCTGGAGCTATTACCATACTTTTAACAGACCGAAATATCAACACATCATTTTTTGACCCGGCAGGGGGAGGAGACCCAATTTTATACCAACATTTATTT
>Acalles_camelus_-_Germany.Ruegen_-_GU988032_D-666-cam
AACCCTATATTTTATTCTAGGAACATGATCAGGAATATTGGGAACTTCCTTAAGAATACTAATCCGAACCGAACTTAGAAATCCAGGAACTATAATTGGAAATGACCAAATTTATAATAGAATTGTAACTTCCCATGCTTTTATTATAATTTTTTTTATAGTAATACCAATTATAATAGGAGGATTTGGAAACTGATTAGTCCCATTAATACTAGGAGCCCCAGATATAGCCTTTCCACGATTAAACAATATAAGATTTTGATTACTTCCCCCATCTTTAACACTTCTTTTAATAAGTAGATATATTGATAAAGGAGTGGGAACTGGATGAACGGTTTATCCCCCCCTATCAGGCAATATTGCCCATGAAGGAGTATCTGTAGATTTAGCCATTTTTAGGCTTCACATGGCAGGTATCTCATCAATTCTGGGAGCTATTAATTTTATCTCAACCATAGCTAATATACGCCCAACAGGTATACGCCTTGATAAAATACCACTTTTCTCTTGAGCTGTTAAAATTACAGCAATCCTACTACTATTATCCCTACCAGTTTTAGCTGGAGCTATTACCATACTTTTAACAGACCGAAATATCAACACATCATTTTTTGACCCGGCAGGGGGAGGAGACCCAATTTTATACCAACATTTATTT
>Acalles_camelus_-_Italy_-_GU987971_I-628-cam
AACCTTATATTTTATTCTAGGAACATGATCAGGAATACTAGGAACCTCCTTAAGAATACTAATTCGAACCGAACTTAGAAACCCAGGAACTATAATTGGAAATGATCAGATTTATAATAGAATTGTAACTTCCCATGCTTTTATTATAATTTTTTTTATAGTAATACCAGTTATAATAGGAGGGTTTGGAAACTGACTAGTCCCATTAATACTAGGAGCCCCAGATATAGCCTTTCCACGATTAAATAATATAAGATTTTGGCTACTTCCCCCCTCTTTAACCTTACTTTTAATAAGTAGATATATTGATAAAGGAGTAGGAACTGGATGAACAGTTTATCCCCCCTTATCAGCCAATATTGCCCATGAAGGAGTATCTGTAGATTTAGCCATTTTCAGACTTCATATAGCAGGTATCTCATCAATTCTAGGAGCTATTAATTTTATCTCAACTATAGCTAATATACGCCCAACAGGTATACGCCTTGATAAAATACCACTTTTCTCCTGAGCTGTTAAGATTACAGCAATCCTACTACTATTATCCCTACCAGTCTTAGCCGGAGCTATTACTATACTTTTAACAGACCGAAATATTAACACATCATTTTTTGATCCAGCAGGAGGGGGAGACCCAATTTTATACCAACATTTATTT
>Acalles_camelus_-_Italy_-_GU987978_I-637-cam
AACCTTATATTTTATTCTAGGAACATGATCAGGAATATTAGGAACCTCATTAAGAATACTAATTCGAACCGAACTTAGAAGCCCAGGAACTATAATTGGGAATGATCAAATTTATAATAGAATTGTAACTTCCCATGCTTTTATTATAATTTTTTTTATAGTAATACCAATTATAATAGGAGGGTTTGGAAACTGACTAGTCCCATTAATACTAGGAGCCCCAGATATAGCCTTTCCACGATTAAATAATATAAGATTTTGACTACTTCCCCCCTCTTTAACCTTACTTTTAATAAGTAGATATATTGATAAAGGAGTAGGGACTGGATGAACAGTTTATCCCCCCTTATCAGCCAATATTGCCCATGAAGGGGTATCTGTAGATTTAGCCATTTTTAGACTTCATATAGCAGGTATCTCATCAATTCTAGGAGCTATTAATTTTATCTCAACTATAGCTAATATACGCCCAACAGGTATACGCCTTGACAAAATACCACTTTTCTCCTGAGCTGTTAAAATTACAGCAATCCTACTACTATTATCCCTACCAGTCTTAGCCGGAGCTATTACTATACTTTTAACAGACCGAAATATTAACACATCATTTTTTGATCCAGCAGGAGGAGGAGACCCAATTTTATACCAACATTTATTT
>Acalles_camelus_-_Italy_-_GU987989_I-656-cam
AACCTTATATTTTATTATAGGAACATGATCAGGAATACTAGGAACTTCTTTAAGAATATTAATTCGAACCGAACTTAGAAACCCAGGAACTATAATTGGAAATGATCAAATTTATAATAGTATCGTAACTTCCCATGCTTTTATTATAATTTTTTTTATAGTAATACCAATTATAATAGGGGGATTTGGAAACTGACTAGTCCCATTAATACTAGGAGCCCCAGATATAGCCTTTCCACGATTAAATAATATAAGATTTTGATTACTTCCCCCCTCTTTAACCTTACTTTTAATAAGTAGGTATATTGATAAAGGAGTAGGAACTGGATGAACAGTTTATCCCCCCTTATCAGCCAATATTGCCCATGAAGGAGTATCCGTAGATTTAGCCATTTTTAGACTTCATATAGCAGGTATCTCATCAATTCTAGGAGCTATTAATTTTGTATCAACTATAGCTAATATACGCCCAACAGGCATACGCCTTGACAAAATACCACTTTTCTCCTGAGCTGTTAAAATTACAGCAATCCTACTACTATTATCCCTACCAGTCTTAGCCGGAGCTATTACTATACTTTTAACAGACCGAAATATCAACACATCATTTTTTGATCCAGCAGGAGGAGGAGACCCAATTTTATACCAACATTTATTT
>Acalles_camelus_-_Italy_-_MG229698_1392-PST
AACCTTATATTTTATTATAGGAACATGATCAGGAATACTAGGAACTTCTTTAAGAATATTAATTCGAACCGAACTTAGAAACCCAGGAACTATAATTGGAAATGATCAAATTTATAATAGTATCGTAACTTCCCATGCTTTTATTATAATTTTTTTTATAGTAATACCAATTATAATAGGGGGATTTGGAAACTGACTAGTCCCATTAATACTAGGAGCCCCAGATATAGCCTTTCCACGATTAAATAATATAAGATTTTGATTACTTCCCCCCTCTTTAACCTTACTTTTAATAAGTAGGTATATTGATAAAGGAGTAGGAACTGGATGAACAGTTTATCCCCCCTTATCAGCCAATATTGCCCATGAAGGAGTATCCGTAGATTTAGCCATTTTTAGACTTCATATAGCAGGTATCTCATCAATTCTAGGAGCTATTAATTTTGTATCAACTATAGCTAATATACGCCCAACAGGCATACGCCTTGACAAAATACCACTTTTCTCCTGAGCTGTTAAAATTACAGCAATCCTACTACTATTATCCCTACCAGTCTTAGCCGGAGCTATTACTATACTTTTAACAGACCGAAATATCAACACATCATTTTTTGATCCAGCAGGAGGAGGAGACCCAATTTTATACCAACATTTATTT
>Acalles_camelus_-_Slovakia_-_MG229790_2446-JKR
AACCCTATATTTTATTCTAGGAACATGATCAGGAATATTGGGAACTTCCTTAAGAATACTAATCCGAACCGAACTTAGAAATCCAGGAACTATAATTGGAAATGACCAAATTTATAATAGAATTGTAACTTCCCATGCTTTTATTATAATTTTTTTTATAGTAATACCAATTATAATAGGAGGATTTGGAAACTGATTAGTCCCATTAATACTAGGAGCCCCAGATATAGCCTTTCCACGATTAAACAATATAAGATTTTGATTACTTCCCCCATCTTTAACACTTCTTTTAATAAGTAGATATATTGATAAAGGAGTGGGAACTGGATGAACGGTTTATCCCCCCCTATCAGGCAATATTGCCCATGAAGGAGTATCTGTAGATTTAGCCATTTTTAGACTTCACATGGCAGGTATCTCATCAATTCTGGGAGCTATTAATTTTATCTCAACCATAGCTAATATACGCCCAACAGGTATACGCCTTGATAAAATACCACTTTTCTCTTGAGCTGTTAAAATTACAGCAATCCTACTACTATTATCCCTACCAGTTTTAGCTGGAGCTATTACCATACTTTTAACAGACCGAAATATCAACACATCATTTTTTGACCCGGCAGGGGGAGGAGACCCAATTTTATACCAACATTTATTT
>Acalles_camelus_-_Slovenia_-_GU987813_SLO-0227-cam
AACCCTATATTTTATTCTAGGAACATGATCAGGAATATTGGGAACTTCCTTAAGAATACTAATCCGAACCGAACTTAGAAATCCAGGAACTATAATTGGAAATGACCAAATTTATAATAGAATTGTAACTTCCCATGCTTTTATTATAATTTTTTTTATAGTAATACCAATTATAATAGGAGGATTTGGAAACTGATTAGTCCCATTAATACTAGGAGCCCCAGATATAGCCTTTCCACGATTAAACAATATAAGATTTTGATTACTTCCCCCATCTTTAACACTTCTTTTAATAAGTAGATATATTGATAAAGGAGTGGGAACTGGATGAACGGTTTATCCCCCCCTATCAGCCAATATTGCCCATGAAGGAGTATCTGTAGATTTAGCCATTTTTAGACTTCACATGGCAGGTATCTCATCAATTCTGGGAGCTATTAATTTTATCTCAACCATAGCTAATATACGCCCAACAGGTATACGCCTTGATAAAATACCACTTTTCTCTTGAGCTGTTAAAATTACAGCAATCCTACTACTATTATCCCTACCAGTTTTAGCTGGAGCTATTACCATACTTTTAACAGACCGAAATATCAACACGTCATTTTTTGACCCGGCAGGGGGAGGAGACCCAATTTTATACCAACATTTATTT
>Acalles_camelus_-_Slovenia_-_GU987842_SLO-0229-cam
AACCCTATATTTTATTCTAGGAACATGATCAGGAATATTGGGAACTTCCTTAAGAATACTAATCCGAACCGAACTTAGAAATCCAGGAACTATAATTGGAAATGACCAAATTTATAATAGAATTGTAACTTCCCATGCTTTTATTATAATTTTTTTTATAGTAATACCAATTATAATAGGAGGATTTGGAAACTGATTAGTCCCATTAATACTAGGAGCCCCAGATATAGCCTTTCCACGATTAAACAATATAAGATTTTGATTACTTCCCCCATCTTTAACACTTCTTTTAATAAGTAGATATATTGATAAAGGAGTGGGAACTGGATGAACGGTTTATCCCCCCCTATCAGCCAATATTGCCCATGAAGGAGTATCTGTAGATTTAGCCATTTTTAGACTTCACATGGCAGGTATCTCATCAATTCTGGGAGCTATTAATTTTATCTCAACCATAGCTAATATACGCCCAACAGGTATACGCCTTGATAAAATACCACTTTTCTCTTGAGCTGTTAAAATTACAGCAATCCTACTACTATTATCCCTACCAGTTTTAGCTGGAGCTATTACCATACTTTTAACAGACCGAAATATCAACACGTCATTTTTTGANNNNNNNNNNNNNNNNNNNNNNNNNNNNNNNNNNNNNNNNNNN
>Acalles_camelus_-_Slovenia_-_MG229826_2897-PST
AACCCTATATTTTATTCTAGGAACATGATCAGGAATATTAGGAACTTCCTTAAGAATACTAATCCGAACCGAACTTAGAAATCCAGGAACTATAATTGGAAATGATCAAATTTATAATAGAATTGTAACTTCCCATGCTTTTATTATAATTTTTTTTATAGTAATACCAATTATAATAGGAGGATTTGGAAATTGATTAGTCCCATTAATACTAGGAGCCCCAGATATAGCCTTTCCACGATTAAACAATATAAGATTTTGATTACTTCCCCCATCTTTGACCCTTCTTCTAATAAGTAGATATATTGATAAAGGAGTAGGAACTGGATGAACAGTTTATCCCCCCCTATCAGCCAATATTGCCCATGAGGGCGTATCTGTAGATTTAGCCATTTTTAGACTTCACATAGCAGGTATCTCATCAATTCTAGGAGCTATTAATTTTATCTCAACCATAGCTAATATACGCCCAACAGGTATACGCCTTGATAAAATACCACTTTTCTCTTGAGCTGTTAAAATTACAGCAATCCTACTACTATTATCCCTGCCAGTTTTAGCGGGAGCTATTACCATACTTTTAACAGACCGAAATATCAACACATCATTTTTTGACCCGGCAGGAGGAGGAGACCCAATTTTATATCAACACTTGTTT
>Acalles_camelus_-_Sweden_-_GU988028_S-662-cam
AACCCTATATTTTATTCTAGGAACATGATCAGGAATATTGGGAACTTCCTTAAGAATACTAATCCGAACCGAACTTAGAAATCCAGGAACTATAATTGGAAATGACCAAATTTATAATAGAATTGTAACTTCCCATGCTTTTATTATAATTTTTTTTATAGTAATACCAATTATAATAGGAGGATTTGGAAACTGATTAGTCCCATTAATACTAGGAGCCCCAGATATAGCCTTTCCACGATTAAACAATATAAGATTTTGATTACTTCCCCCATCTTTAACACTTCTTTTAATAAGTAGATATATTGATAAAGGAGTGGGAACTGGATGAACGGTTTATCCCCCCCTATCAGGCAATATTGCCCATGAAGGAGTATCTGTAGATTTAGCCATTTTTAGGCTTCACATGGCAGGTATCTCATCAATTCTGGGAGCTATTAATTTTATCTCAACCATAGCTAATATACGCCCAACAGGTATACGCCTTGATAAAATACCACTTTTCTCTTGAGCTGTTAAAATTACAGCAATCCTACTACTATTATCCCTACCAGTTTTAGCTGGAGCTATTACCATACTTTTAACAGACCGAAATATCAACACATCATTTTTTGACCCGGCAGGGGGAGGAGACCCAATTTTATACCAACATTTATTT
>Acalles_cazorlaensis_-_Spain_-_GU987884_E-464-caz_REF
AACTTTATATTTTATTTTTGGTGCATGATCAGGCATGCTAGGAACCTCATTAAGTATACTAATTCGCACTGAACTTAGAAATCCTGGTACTATAATTGGAAATGATCAAATTTATAACAGAATTGTTACTGCCCACGCTTTTATTATAATCTTTTTTATAGTTATACCCATTATAATTGGAGGATTCGGCAACTGATTAATTCCATTAATACTTAGAGCCCCAGATATAGCTTTCCCACGACTAAACAATATAAGATTTTGATTGCTCCCCCCTTCTCTCACTCTGCTTTTAATAAGTAGAATTATTGACAAAGGAGCAGGAACTGGCTGAACAGTCTATCCCCCATTATCAGCCAATATTGCACATGAAGGAGTTTCTGTTGATCTAGCTATTTTTAGTCTTCATATAGCTGGAATTTCTTCAATCTTAGGAGCTCTAAATTTTATCTCTACCATAGCTAATATACGCCCAACAGGAATAAATTTAGATAAAATACCACTATTCTCTTGAGCCGTGAAAGTTACAGCAATCTTGCTACTTTTATCCTTACCAGTTTTAGCCGGAGCTATCACTATACTTTTAACAGATCGAAACATCAATACATCATTTTTTGATCCCGCCGGAGGAGGAGACCCAATTCTTTATCAACATCTATTT
>Acalles_cazorlaensis_-_Spain_-_GU987946_E-596-caz_REF
AACTTTATATTTTATTTTTGGTGCATGATCAGGCATGCTAGGAACCTCATTAAGTATACTAATTCGCACTGAACTTAGAAATCCTGGTACTATAATTGGAAATGATCAAATTTATAACAGAATTGTTACTGCCCACGCTTTTATTATAATCTTTTTTATAGTTATACCCATTATAATTGGAGGATTCGGCAACTGATTAATTCCATTAATACTTAGAGCCCCAGATATAGCTTTCCCACGACTAAACAATATAAGATTTTGATTGCTCCCCCCTTCTCTCACTCTGCTTTTAATAAGTAGAATTATTGACAAAGGAGCAGGAACTGGCTGAACAGTCTATCCCCCATTATCAGCCAATATTGCACATGAAGGAGTTTCTGTTGATCTAGCTATTTTTAGTCTTCATATAGCTGGAATTTCTTCAATCTTAGGAGCTCTAAATTTTATCTCTACCATAGCTAATATGCGCCCAACAGGAATAAATTTAGATAAAATGCCACTATTCTCTTGAGCCGTGAAAGTTACAGCAATCTTACTACTTTTATCCTTACCAGTTTTGGCCGGAGCTATCACTATGCTTTTAACAGATCGAAACATCAATACATCATTTTTTGATCCCGCCGGAGGGGGAGACCCAATTCTTTATCAACATCTATTT
>Acalles_cazorlaensis_-_Spain_-_GU987948_E-599-caz_REF
AACTTTATATTTTATTTTTGGTGCATGATCAGGCATGCTAGGAACCTCATTAAGTATACTAATTCGCACTGAACTTAGAAATCCTGGTACTATAATTGGAAATGATCAAATTTATAACAGAATTGTTACTGCCCACGCTTTTATTATAATCTTTTTTATAGTTATACCCATTATAATTGGAGGATTCGGCAACTGATTAATTCCATTAATACTTAGAGCCCCAGATATAGCTTTCCCACGACTAAACAATATAAGATTTTGATTGCTCCCCCCTTCTCTCACTCTGCTTTTAATAAGTAGAATTATTGACAAAGGAGCAGGAACTGGCTGAACAGTCTATCCCCCATTATCAGCCAATATTGCACATGAAGGAGTTTCTGTTGATCTAGCTATTTTTAGTCTTCATATAGCTGGAATTTCTTCAATCTTAGGAGCTCTAAATTTTATCTCTACCATAGCTAATATGCGCCCAACAGGAATAAATTTAGATAAAATGCCACTATTCTCTTGAGCCGTGAAAGTTACAGCAATCTTACTACTTTTATCCTTACCAGTTTTGGCCGGAGCTATCACTATGCTTTTAACAGATCGAAACATCAATACATCATTTTTTGATCCCGCCGGAGGGGGAGACCCAATTCTTTATCAACATCTATTT
>Acalles_cazorlaensis_-_Spain_-_KF680250_1312-PST_REF
AACTTTATATTTTATTTTTGGTGCATGATCAGGCATGCTAGGAACCTCATTAAGTATACTAATTCGCACTGAACTTAGAAATCCTGGTACTATAATTGGAAATGATCAAATTTATAACAGAATTGTTACTGCCCACGCTTTTATTATAATCTTTTTTATAGTTATACCCATTATAATTGGAGGATTCGGCAACTGATTAATTCCATTAATACTTAGAGCCCCAGATATAGCTTTCCCACGACTAAACAATATAAGATTTTGATTGCTCCCCCCTTCTCTCACTCTGCTTTTAATAAGTAGAATTATTGACAAAGGAGCAGGAACTGGCTGAACAGTCTATCCCCCATTATCAGCCAATATTGCACATGAAGGAGTTTCTGTTGATCTAGCTATTTTTAGTCTTCATATAGCTGGAATTTCTTCAATCTTAGGAGCTCTAAATTTTATCTCTACCATAGCTAATATGCGCCCAACAGGAATAAATTTAGATAAAATGCCACTATTCTCTTGAGCCGTGAAAGTTACAGCAATCTTACTACTTTTATCCTTACCAGTTTTGGCCGGAGCTATCACTATGCTTTTAACAGATCGAAACATCAATACATCATTTTTTGATCCCGCCGGAGGGGGAGACCCAATTCTTTATCAACATCTATTT
>Acalles_cytisi_-_Spain_-_GU987883_E-462-cyt_
AACTCTATATTTTATTTTTGGTGCCTGATCAGGTATACTAGGAACTTCATTGAGTATATTAATTCGCACTGAACTTTGCAACCCCGGTACTATAATTGGAAATGACCAAATTTATAACAGAATCGTTACTGCTCATGCCTTTATTATAATTTTTTTTATAGTAATACCAATTATAATTGGAGGATTTGGTAACTGACTAGTCCCCTTAATACTAGCAGCACCAGATATAGCCTTTCCACGGTTAAACAATATAAGATTTTGATTACTCCCTCCCTCTCTCACCTTACTTCTAATAAGTAGAATTATTGATAAAGGAGCCGGAACTGGATGAACAGTTTACCCACCATTATCAGCCAATATTGCACATGAAGGTGTTTCTGTTGACCTAGCCATTTTCAGTCTTCACATAGCAGGAATCTCATCAATCCTGGGAGCCTTAAACTTTATTTCTACTATAGCTAATATGCGACCAACAGGAATAAATCTAGATAAAATACCATTATTCTCTTGAGCTGTAAAAATCACGGCAGTATTACTACTTTTATCCTTACCAGTTCTAGCCGGAGCTATCACCATACTTCTAACAGACCGAAATATCAATACATCATTTTTTGACCCTGCCGGAGGGGGGGACCCAATTCTTTACCAACATTTATTT
>Acalles_cytisi_-_Spain_-_GU988104_E-845-cyt
AACTCTATATTTTATTTTTGGTGCCTGATCAGGAATACTAGGAACTTCATTGAGTATATTAATTCGCACTGAACTTTGTAACCCCGGTACTATAATTGGAAATGACCAAATTTATAACAGAATCGTTACTGCTCATGCCTTTATTATAATTTTTTTTATAGTAATACCAATTATAATTGGAGGATTTGGTAACTGACTAGTCCCCTTAATACTAGCAGCACCGGATATAGCCTTTCCACGATTAAACAATATAAGATTTTGATTACTTCCTCCTTCTCTCACCTTACTTCTAATAAGTAGAATTATTGATAAAGGAGCCGGAACTGGGTGAACAGTTTACCCGCCATTATCAGCCAATATTGCACATGAAGGTGTTTCTGTTGACCTAGCCATTTTCAGTCTTCACATAGCAGGAATCTCATCAATCCTGGGAGCCTTAAACTTTATTTCTACTATAGCTAATATACGACCAACAGGAATAAATCTAGATAAAATACCATTATTCTCTTGAGCTGTAAAAATCACGGCAGTATTACTACTTTTATCCTTACCAGTTCTAGCCGGAGCTATCACCATACTTCTAACAGACCGAAATATCAATACATCATTTTTTGACCCTGCCGGAGGGGGAGACCCAATTCTTTACCAACATTTATTT
>Acalles_cytisi_-_Spain_-_GU988105_E-847-cyt
AACTCTATATTTTATTTTTGGCGCCTGATCAGGTATACTAGGAACTTCATTGAGTATATTAATTCGCACTGAACTTTGTAACCCCGGTACTATAATTGGAAATGACCAAATTTATAACAGAATCGTTACTGCTCATGCCTTTATTATAATTTTTTTTATAGTAATACCAATTATAATTGGAGGATTTGGTAACTGACTAGTCCCCTTAATACTAGCAGCACCGGATATAGCCTTTCCACGATTAAACAATATAAGATTTTGATTACTCCCTCCTTCTCTCACCTTACTTCTAATAAGTAGAATTATTGATAAAGGAGCTGGAACTGGGTGAACAGTTTACCCACCATTATCAGCCAATATTGCACATGAAGGTGTTTCTGTTGACCTAGCCATTTTTAGTCTTCACATAGCAGGAATCTCATCAATCCTAGGAGCCTTAAACTTTATTTCTACTATAGCTAATATACGACCAACAGGAATAAATCTAGATAAAATACCATTATTCTCTTGAGCTGTAAAAATCACGGCAGTATTACTACTTTTATCCTTACCAGTTCTAGCTGGAGCTATCACCATACTTCTAACAGACCGAAATATCAATACATCATTTTTTGACCCTGCCGGAGGNNNNNNNNNNNNNNNNNNNNNNNNNNNNNNN
>Acalles_dieckmanni_-_France_-_KF680237_816-PST_REF
AACTTTATACTTCATTTTTGGAACTTGATCTGGTATATTAGGAACCTCATTAAGAATATTAATTCGGGCCGAACTTTCCAACCCAGGCACTATAATTGGAAATGATCAAATCTACAATAGAATCGTTACTGCTCATGCCTTTATTATAATTTTTTTTATAGTAATGCCAATTATGATTGGAGGATTTGGAAATTGATTGGTTCCATTAATACTTGGAGCTCCAGACATAGCCTTTCCACGATTAAACAATATAAGATTCTGGCTACTCCCCCCATCTTTGACCCTTCTCTTAATAAGTAGAATTATTGATAAAGGAGCAGGCACAGGTTGAACTGTTTATCCCCCATTATCAGCAAATATTGCACATGAAGGAGCATCTGTTGATCTAGCCATTTTTAGACTCCATATAGCCGGTATTTCATCAATTTTAGGAGCCATTAATTTTATTTCTACTATAGCTAATATACGACCAGCTGGAATAAACTTAGATAAAATACCCCTATTCTCTTGAGCTGTTAAAATCACAGCAATCTTATTGCTTTTATCCCTTCCAGTTTTAGCTGGGGCTATCACTATACTTCTAACAGATCGAAATATTAATACATCATTTTTTGATCCTGCAGGAGGTGGAGACCCAATTCTCTACCAACATCTATTT
>Acalles_dubius_-_Germany_-_GU987767_M-0066-dub_REF
AACCCTATATTTCATTTTTGGAACATGATCAGGAATACTAGGAACCTCATTGAGCATACTAATTCGTGTCGAACTTAGCAACCCAGGTACAATAATTGGAAACGACCAAATCTATAATAGAATCGTTACCGCCCACGCCTTTATTATAATTTTTTTTATAGTAATACCAATTATAATCGGAGGATTTGGAAACTGATTAATCCCATTAATACTTGGAGCACCAGATATGGCTTTCCCACGATTAAACAATATAAGATTTTGGCTACTTCCACCATCTTTAACACTTCTATTAATAAGAAGAATTATTGATAATGGAGCTGGCACTGGATGAACCGTCTACCCACCATTATCCGCTAATATTGCTCATGAAGGGACATCTGTTGATTTAGCCATTTTTAGCCTTCATATAGCTGGGATTTCATCAATCTTGGGGGCTATCAACTTTATCTCTACTATAGCCAATATACGACCAGTAGGGATAAAGCTAGACAAAATACCCTTATTCTCTTGGGCCGTAAAAATTACAGCTATTTTACTACTTTTATCTTTACCAGTTTTAGCCGGAGCTATTACTATACTTCTTACAGACCGAAATATTAACACATCATTCTTCGATCCGGCCGGAGGCGGGGATCCTATTCTGTATCAACATTTATTT
>Acalles_dubius_-_Germany_-_GU987806_D-0094-dub_REF
AACCCTATATTTCATTTTTGGAACATGATCAGGAATACTAGGAACCTCATTGAGCATACTAATTCGTGTCGAACTTAGCAACCCAGGTACAATAATTGGAAACGACCAAATCTATAATAGAATCGTTACCGCCCACGCCTTTATTATAATTTTTTTTATAGTAATACCAATTATAATCGGAGGATTTGGAAACTGATTAATCCCATTAATACTTGGAGCACCAGATATGGCTTTCCCACGATTAAACAATATAAGATTTTGGCTACTTCCACCATCTTTAACACTTCTATTAATAAGAAGAATTATTGATAATGGAGCTGGCACTGGATGAACCGTCTACCCACCATTATCCGCTAATATTGCTCATGAAGGGACATCTGTTGATTTAGCCATTTTTAGCCTTCATATAGCTGGGATTTCATCAATCTTGGGGGCTATCAACTTTATCTCTACTATAGCCAATATACGACCAGTAGGGATAAAGCTAGACAAAATACCCTTATTCTCTTGGGCCGTAAAAATTACAGCTATTTTACTACTTTTATCTTTACCAGTTTTAGCCGGAGCTATTACTATACTTCTTACAGACCGAAATATTAACACATCATTCTTCGATCCGGCCGGAGGCGGGGATCCTATTCTGTATCAACATTTATTT
>Acalles_dubius_-_Germany_-_GU987881_D-0423-dub_REF
AACCCTATATTTCATTTTTGGAACATGATCAGGAATACTAGGAACCTCATTGAGCATACTAATTCGTGTCGAACTTAGCAACCCAGGTACAATAATTGGAAACGACCAAATCTATAATAGAATCGTTACCGCCCACGCCTTTATTATAATTTTTTTTATAGTAATACCAATTATAATCGGAGGATTTGGAAACTGATTAATCCCATTAATACTTGGAGCACCAGATATGGCTTTCCCACGATTAAACAATATAAGATTTTGGCTACTTCCACCATCTTTAACACTTCTATTAATAAGAAGAATTATTGATAATGGAGCTGGCACTGGATGAACCGTCTACCCACCATTATCCGCTAATATTGCTCATGAAGGGACATCTGTTGATTTAGCCATTTTTAGCCTTCATATAGCTGGGATTTCATCAATCTTGGGGGCTATCAACTTTATCTCTACTATAGCCAATATACGACCAGTAGGGATAAAGCTAGACAAAATACCCTTATTCTCTTGGGCCGTAAAAATTACAGCTATTTTACTACTTTTATCTTTACCAGTTTTAGCCGGAGCTATTACTATACTTCTTACAGACCGAAATATTAACACATCATTCTTCGATCCGGCCGGAGGCGGGGATCCTATTCTGTATCAACATTTATTT
>Acalles_dubius_-_Germany_-_KF680236_794-PST_REF
AACCCTATATTTCATTTTTGGAACATGATCAGGAATACTAGGAACCTCATTGAGCATACTAATTCGTGTCGAACTTAGCAACCCAGGTACAATAATTGGAAACGACCAAATCTATAATAGAATCGTTACCGCCCACGCCTTTATTATAATTTTTTTTATAGTAATACCAATTATAATCGGAGGATTTGGAAACTGATTAATCCCATTAATACTTGGAGCACCAGATATGGCTTTCCCACGATTAAACAATATAAGATATTGGCTACTTCCACCATCTTTAACACTTCTATTAATAAGAAGAATTATTGATAATGGAGCTGGCACTGGATGAACCGTCTACCCACCATTATCCGCTAATATTGCTCATGAAGGGACATCTGTTGATTTAGCCATTTTTAGCCTTCATATAGCTGGGATTTCATCAATCTTGGGGGCTATCAACTTTATCTCTACTATAGCCAATATACGACCAGTAGGGATAAAGCTAGACAAAATACCCTTATTCTCTTGGGCCGTAAAAATTACAGCTATTTTACTACTTTTATCTTTACCAGTTTTAGCCGGAGCTATTACTATACTTCTTACAGACCGAAATATTAACACATCATTCTTTGATCCGGCCGGAGGCGGGGATCCTATTCTGTATCAACATTTATTT
>Acalles_echinatus_-_Austria_-_GU987786_A-0093-ech_REF
NNNNNNNNNNTTCATTTTTGGGGCATGATCAGGAATACTAGGAACCTCATTAAGAATATTAATTCGAACTGAACTTAGTAGCCCTGGGACTATAATTGGGAACGACCAAATCTATAATAGAATTGTCACTGCCCACGCTTTTATTATAATCTTTTTTATGGTTATACCAATTATAATTGGAGGGTTTGGAAACTGGCTAGTCCCACTAATATTAGCAGCCCCAGATATAGCCTTCCCCCGGTTAAACAATATAAGATTCTGGTTACTCCCCCCATCTTTAAGCTTACTTTTAATGAGAAGAATTATCGATAAAGGAGCCGGAACTGGATGAACAGTTTACCCMCCATTATCAGCCAATATTGCTCACGAAGGAGTATCTGTTGATTTAGCCATTTTCAGTCTTCACATAGCGGGAATATCCTCAATCTTAGGAGCTATTAATTTTGTTTCAACAATAGCTAATATACGACCAACAGGGATAAATCTTGATAAAATACCATTATTCTCTTGAGCAGTTAAAATTACAGCAATCCTACTCCTTTTATCTCTTCCAGTTTTAGCCGGAGCTATTACCATACTATTAACAGACCGAAACATCAACACATCATTTTTTGACCCANNNNNNNNNNNNNNNNNNNNNNNNNNNNNNNNNNNNNNN
>Acalles_echinatus_-_Bulgaria_-_GU987871_BUL-0344-ech_REF
NNNNNNNNNNNNNNNNNNNNNNNNNNNNNNNNNNNNNNNNGGAACCTCATTAAGAATGCTAATTCGAACTGAACTTAGTACTCCTGGAACTATAATTGGAAATGACCAAATCTATAATAGAATCGTCACTGCCCATGCTTTTATTATAATCTTTTTTATAGTAATACCAATTATAATTGGAGGGTTTGGGAACTGGTTAGTTCCACTAATATTAGGAGCCCCAGATATAGCCTTCCCCCGACTAAACAATATAAGATTCTGGCTACTCCCCCCATCTTTATGCTTACTTTTAATAAGAAGAATTATCGACAAAGGAGCTGGGACTGGGTGAACAGTTTACCCCCCACTATCAGCCAATATCGCTCATGAAGGTGTATCTGTTGATTTAGCCATTTTCAGCCTTCATATAGCAGGGATATCATCAATCTTAGGAGCCATTAATTTTGTCTCAACAATAGCTAATATACGACCAACAGGAATAAATCTTGATAAAATACCACTATTCTCTTGAGCAGTTAAAATTACGGCAATCTTACTCCTGCTATCTCTTCCAGTTTTAGCTGGGGCCATTACCATACTATTAACAGACCGAAACATTAACACATCATTTTTTGACCCAGCAGGGGGCGGAGATCCTATTCTATACCAACACTTATTT
>Acalles_echinatus_-_Bulgaria_-_GU987872_BUL-0345-ech_REF
AACCCTATACTTTATTTTTGGAACATGGTCAGGAATACTAGGAACCTCATTAAGAATGCTAATTCGAACTGAACTTAGTACTCCTGGAACTATAATTGGAAATGACCAAATCTATAATAGAATCGTCACTGCCCATGCTTTTATTATAATCTTTTTTATAGTAATACCAATTATAATTGGAGGGTTTGGGAACTGGTTAGTTCCACTAATATTAGGAGCCCCAGATATAGCCTTCCCCCGACTAAACAATATAAGATTCTGGCTACTCCCCCCATCTTTATGCTTACTTTTAATAAGAAGAATTATCGACAAAGGAGCTGGGACTGGGTGAACAGTTTACCCCCCACTATCAGCCAATATCGCTCATGAAGGTGTATCTGTTGATTTAGCCATTTTCAGCCTTCATATAGCAGGGATATCATCAATCTTAGGAGCCATTAATTTTGTCTCAACAATAGCTAATATACGACCAACAGGAATAAATCTTGATAAAATACCACTATTCTCTTGAGCAGTTAAAATTACGGCAATCTTACTCCTGCTATCTCTTCCAGTTTTAGCTGGGGCCATTACCATACTATTAACAGACCGAAACATTAACACATCATTTTTNNNNNNNNNNNNNNNNNNNNNNNNNNNNNNNNNNNNNNNNNNNNNN
>Acalles_echinatus_-_Croatia_-_EU286510_HR-0334-ech_REF
AACCCTCTACTTTATTTTTGGGGCATGGTCAGGAATATTAGGAACCTCATTAAGAATACTAATTCGAACTGAACTCAGTACTCCTGGGACTATAATTGGAAATGACCAAATCTATAATAGAATCGTCACTGCCCATGCTTTTATTATAATCTTTTTTATAGTAATACCAATTATAATTGGAGGGTTTGGGAACTGGTTGATCCCACTAATATTAGGAGCCCCAGATATAGCCTTCCCCCGACTAAACAATATAAGATTCTGGCTACTCCCCCCATCTTTAAGCTTACTTTTAATAAGAAGAATTATCGACAAAGGAGCTGGAACTGGATGAACAGTTTACCCTCCATTATCAGCCAATATCGCTCATGAAGGTGTATCTGTTGATTTAGCCATTTTCAGCCTTCATATAGCCGGGATATCATCAATCTTGGGAGCTATCAATTTTGTCTCAACAATAGCTAATATACGACCAGCAGGAATAAATCTTGATAAAATACCACTATTCTCTTGAGCAGTTAAAATCACAGCAATCTTACTCCTGTTATCTCTTCCAGTTTTAGCTGGGGCTATTACCATACTATTAACAGACCGAAACATCAACACATCATTTTTTGACCCAGCAGGGGGCGGAGATCCTATTCTCTATCAACACTTATTT
>Acalles_echinatus_-_Croatia_-_GU987870_HR-0338-ech_REF
AACCCTCTACTTTATTTTTGGGGCATGGTCAGGAATATTAGGAACCTCATTAAGAATACTAATTCGAACTGAACTCAGTACTCCTGGGACTATAATTGGAAATGACCAAATCTATAATAGAATCGTCACTGCCCATGCTTTTATTATAATCTTTTTTATAGTAATACCAATTATAATTGGAGGGTTTGGGAACTGGTTGATCCCACTAATATTAGGAGCCCCAGATATAGCCTTCCCCCGACTAAACAATATAAGATTCTGGCTACTCCCCCCATCTTTAAGCTTACTTTTAATAAGAAGAATTATCGACAAAGGAGCTGGAACTGGATGAACAGTTTACCCTCCATTATCAGCCAATATCGCTCATGAAGGTGTATCTGTTGATTTAGCCATTTTCAGCCTTCATATAGCCGGGATATCATCAATCTTGGGAGCTATCAATTTTGTCTCAACAATAGCTAATATACGACCAGCAGGAATAAATCTTGATAAAATACCACTATTCTCTTGAGCAGTTAAAATCACAGCAATCTTACTCCTGTTATCTCTTCCAGTTTTAGCTGGGGCTATTACCATACTATTAACAGACCGAAACATCAACACATCATTTTTTGACCCAGCAGGGGGCGGGGATCCTATTCTCTATCAACACTTATTT
>Acalles_echinatus_-_Czech_Republic_-_GU987843_CZ-0231-ech_REF
AACCCTCTACTTCATTTTTGGAGCATGATCAGGAATACTAGGAACCTCATTAAGAATATTAATTCGAACTGAACTTAGTAGCCCTGGAACTATAATTGGAAACGACCAAATCTATAATAGAATTGTCACTGCCCACGCTTTTATTATAATCTTTTTTATGGTTATACCAATTATAATTGGAGGATTTGGAAACTGGTTAGTCCCACTAATATTAGCAGCCCCAGATATAGCCTTCCCCCGGTTAAACAATATAAGATTCTGGTTACTCCCCCCATCTTTAAGCTTACTTTTAATGAGAAGAATTATCGATAAAGGAGCCGGAACTGGATGAACAGTTTACCCACCATTATCAGCCAATATTGCTCATGAAGGAGTATCTGTTGATTTAGCCATTTTCAGTCTTCACATAGCGGGGATATCCTCAATCTTAGGAGCTATTAATTTTGTTTCAACAATAGCTAATATACGACCAACAGGGATAAATCTTGATAAAATACCATTATTCTCTTGAGCAGTTAAAATTACAGCAATCCTACTCCTATTATCTCTTCCAGTTTTAGCCGGAGCTATTACCATACTATTAACAGACCGAAACATCAACACATCATTTTTTGACCCAGCAGGAGGTGGAGATCCAATCCTCTATCAACACTTATTT
>Acalles_echinatus_-_Germany_-_GU987816_D-0234-ech_REF
AACCCTCTACTTTATTTTTGGGGCATGGTCAGGAATATTGGGGACCTCATTAAGAATACTAATTCGAACTGAACTTAGTGCTCCTGGAACTATAATTGGAGATGATCAAATCTATAATAGAATCGTCACTGCCCATGCTTTTATTATAATCTTTTTTATAGTAATGCCAATTATAATCGGAGGGTTTGGGAACTGATTGGTTCCACTAATATTGGGGGCCCCAGATATAGCCTTCCCCCGACTAAACAATATGAGATTCTGGCTACTCCCCCCAGCTTTAAGCTTACTTTTAATAAGAAGAATTATCGACAAAGGAGCTGGAACTGGATGAACAGTTTACCCCCCATTATCAGCCAATATAGCTCATGAAGGTATATCTGTTGATTTAGCCATTTTCAGTCTTCATATAGCAGGGATATCGTCAATCTTAGGAGCTATCAATTTTGTCTCAACAATAGCTAATATACGACCAGCAGGGATAAATCTTGATAGAATACCGTTATTCTCTTGAGCAGTTAAAATTACAGCAATTTTACTCCTACTATCTCTTCCAGTTTTAGCCGGGGCTATTACCATACTATTGACAGACCGAAACATCAACACATCATTTTTTGACCCAGCAGGAGGAGGTGATCCTATTCTCTATCAACACTTATTT
>Acalles_echinatus_-_Italy_-_KF680227_IT1049_REF
AACCCTCTACTTTATTTTTGGGACATGGTCAGGAATATTGGGAACCTCATTAAGAATACTAATTCGAACTGAACTTAGTGCTCCTGGAACTATAATTGGAGATGATCAAATCTATAATAGAATCGTCACTGCCCATGCTTTTATTATAATCTTTTTTATAGTAATGCCAATTATAATCGGAGGATTTGGGAACTGATTGATTCCACTAATATTGGGAGCCCCAGATATAGCCTTCCCCCGACTAAACAATATAAGATTCTGGCTACTCCCACCAGCTTTAAGCTTACTTTTAATAAGAAGAATTATCGACAAAGGGGCTGGAACTGGATGAACAGTTTACCCCCCATTATCAGCCAATATAGCTCATGAAGGTATATCTGTTGATTTAGCCATTTTCAGCCTTCATATAGCAGGAATATCGTCAATCTTAGGAGCTATCAATTTTGTCTCAACAATAGCTAATATACGACCAACAGGGATAAATCTTGATAAAATGCCGTTATTCTCTTGAGCAGTTAAAATTACAGCAATTTTACTCCTACTATCTCTTCCAGTTTTAGCCGGAGCTATTACCATACTATTGACAGACCGAAACATCAACACATCATTTTTTGACCCAGCAGGAGGTGGTGATCCTATTCTCTATCAACACTTATTT
>Acalles_echinatus_-_Italy_-_KF680257_461-PST_REF
AACCCTTTACTTTATTTTTGGGGCATGGTCAGGAATATTGGGGACCTCATTAAGAATACTAATTCGAACTGAACTTAGTGCTCCTGGAACTATAATTGGAGATGATCAAATCTATAATAGAATCGTCACTGCCCATGCTTTTATTATAATCTTTTTTATAGTAATGCCAATTATAATCGGAGGGTTTGGGAACTGATTGGTTCCACTAATATTGGGGGCCCCAGATATAGCCTTCCCCCGACTAAACAATATAAGATTCTGGCTACTCCCCCCAGCTTTAAGCTTACTTTTAATAAGAAGAATTATCGACAAAGGAGCTGGAACTGGATGAACAGTTTACCCCCCATTATCAGCCAATATAGCTCATGAAGGTATATCTGTTGATTTAGCCATTTTCAGTCTTCATATAGCAGGGATATCGTCAATCTTAGGAGCTATCAATTTTGTCTCAACAATAGCTAATATACGACCAGCAGGGATAAATCTTGATAAAATACCGTTATTCTCTTGAGCAGTTAAAATTACAGCAATTTTACTCCTACTATCTCTTCCAGTTTTAGCCGGGGCTATTACCATACTATTGACAGACCGAAACATCAACACATCATTTTTTGACCCAGCAGGAGGCGGTGATCCTATTCTCTATCAACACTTATTT
>Acalles_echinatus_-_Russia_-_GU987879_RU-0410-ech_REF
AACCCTCTACTTTATTTTTGGAGCATGGTCAGGAATATTAGGAACCTCATTAAGGATACTAATTCGAACTGAACTCAGTACTCCTGGGGCTATAATTGGAAATGACCAAATCTATAATAGAATCGTCACTGCCCATGCTTTTATTATAATCTTTTTTATAGTGATACCAATTATAATTGGAGGGTTTGGGAACTGGCTGATTCCACTAATATTAGGAGCCCCAGATATAGCCTTCCCCCGACTAAACAATATAAGATTCTGGCTACTCCCCCCATCTTTAAGCTTACTTTTAATAAGGATAATTATCGACAAAGGAGCTGGAACTGGATGAACAGTTTACCCCCCATTATCAGCCAATATCGCTCATGAAGGTGTATCTGTTGATTTAGCCATTTTCAGCCTTCATATAGCCGGGATATCATCAATCTTGGGAGCTATCAATTTTGTCTCAACAATAGCTAATATACGACCAGCAAAAATAAATCTTGATAAAATACCACTATTCTCTTGAGCAGTTAAAATCACAGCAATCTTACTCCTGTTATCTCTTCCAGTTTTAGCTGGGGCTATTACCATACTATTAACAGACCGAAACATCAACACATCATTTTTTGACCCAGCAGGGGGCGGGGATCCTATTCTCTATCAACACTTATTT
>Acalles_echinatus_-_Russia_-_GU988033_R-668-ech_REF
AACCCTCTACTTTATTTTTGGAGCATGGTCAGGAATATTAGGAACCTCATTAAGGATACTAATTCGAACTGAACTCAGTACTCCTGGGGCTATAATTGGAAATGACCAAATCTATAATAGAATCGTCACTGCCCATGCTTTTATTATAATCTTTTTTATAGTGATACCAATTATAATTGGAGGGTTTGGGAACTGGCTGATTCCACTAATATTAGGAGCCCCAGATATAGCCTTCCCCCGACTAAACAATATAAGATTCTGGCTACTCCCCCCATCTTTAAGCTTACTTTTAATAAGGATAATTATCGACAAAGGAGCTGGAACTGGATGAACAGTTTACCCCCCATTATCAGCCAATATCGCTCATGAAGGTGTATCTGTTGATTTAGCCATTTTCAGCCTTCATATAGCCGGGATATCATCAATCTTGGGAGCTATCAATTTTGTCTCAACAATAGCTAATATACGACCAGCAAAAATAAATCTTGATAAAATACCACTATTCTCTTGAGCAGTTAAAATCACAGCAATCTTACTCCTGTTATCTCTTCCAGTTTTAGCTGGGGCTATTACCATACTATTAACAGACCGAAACATCAACACATCATTTTTTGACCCAGCAGGGGGCGGGGATCCTATTCTCTATCAACACTTATTT
>Acalles_echinatus_-_Russia_-_GU988034_R-669-ech_REF
AACCCTCTACTTTATTTTTGGAGCATGGTCAGGAATATTAGGAACCTCATTAAGGATACTAATTCGAACTGAACTCAGTACTCCTGGGGCTATAATTGGAAATGACCAAATCTATAATAGAATCGTCACTGCCCATGCTTTTATTATAATCTTTTTTATAGTGATACCAATTATAATTGGAGGGTTTGGGAACTGGCTGATTCCACTAATATTAGGAGCCCCAGATATAGCCTTCCCCCGACTAAACAATATAAGATTCTGGCTACTCCCCCCATCTTTAAGCTTACTTTTAATAAGGATAATTATCGACAAAGGAGCTGGAACTGGATGAACAGTTTACCCCCCATTATCAGCCAATATCGCTCATGAAGGTGTATCTGTTGATTTAGCCATTTTCAGCCTTCATATAGCCGGGATATCATCAATCTTGGGAGCTATCAATTTTGTCTCAACAATAGCTAATATACGACCAGCAAAAATAAATCTTGATAAAATACCACTATTCTCTTGAGCAGTTAAAATCACAGCAATCTTACTCCTGTTATCTCTTCCAGTTTTAGCTGGGGCTATTACCATACTATTAACAGACCGAAACATCAACACATCATTTTTTGACCCAGCAGGGGGCGGGGATCCTATTCTCTATCAACACTTATTT
>Acalles_echinatus_-_Slovakia_-_KF680241_1221-JKR_REF
AACCCTCTACTTTATTTTTGGGGCATGGTCAGGAATATTAGGAACCTCATTAAGAATACTAATTCGAACTGAACTCAGTACTCCTGGGACTATAATTGGAAATGACCAAATCTATAATAGAATCGTCACTGCCCATGCTTTTATTATAATCTTTTTTATAGTAATACCAATTATAATTGGGGGGTTTGGGAACTGGTTAATTCCACTGATATTAGGAGCCCCAGATATAGCCTTCCCCCGACTAAACAATATAAGATTCTGGCTACTCCCCCCATCTTTAAGTTTACTTTTAATAAGAAGAATTATCGACAAAGGAGCTGGAACTGGATGAACAGTTTACCCCCCATTATCAGCCAATATCGCTCATGAAGGTGTATCTGTTGATTTAGCCATTTTCAGCCTTCATATAGCCGGGATATCATCAATCTTGGGAGCTATCAATTTTGTCTCAACAATAGCTAATATACGACCAGCAGAAATAAATCTTGATAAAATACCACTATTCTCTTGAGCAGTCAAAATCACAGCAATCTTACTCCTGTTATCTCTTCCAGTTTTAGCTGGAGCTATTACCATACTATTAACAGACCGAAACATCAACACATCATTTTTTGACCCGGCAGGGGGCGGGGATCCTATTCTCTATCAACACTTATTT
>Acalles_fallax_-_Croatia_-_EU286508_HR-0332-fal_REF
AACCTTATACTTTATCTTCGGAACATGATCAGGTATACTTGGAACCTCATTAAGAATGCTAATTCGAACCGAACTTAGAAGCCCTGGAACTATAATTGGGAATGACCAAATTTATAATAGAATTGTCACTGCCCATGCTTTCATTATAATTTTTTTTATAGTAATACCAATCATAATTGGAGGATTTGGAAACTGATTAATCCCATTAATACTAGGAGCCCCAGATATAGCTTTCCCACGATTAAACAATATAAGATTTTGATTACTACCCCCATCCTTAACCCTACTTATAATAAGTAGAATTATCGACAAAGGAGCAGGTACCGGATGAACAGTTTATCCCCCATTATCAGCCAATATTGCCCATGAAGGGCCCTCTGTTGACCTAGCCATCTTCAGACTCCATATAGCAGGAATTTCATCAATCTTAGGGGCTATCAATTTTGTTTCCACAATAGCAAATATACGACCAACAGGAATAAGGCTAGACAAAATACCATTATTCTCTTGAGCTGTAAAAGTTACAGCCATCTTATTACTCCTATCTCTACCAGTTTTAGCTGGAGCTATTACTATACTATTAACGGACCGAAATATCAATACATCATTTTTTGACCCAGCAGGCGGAGGAGATCCTATCCTTTACCAACATTTATTT
>Acalles_fallax_-_Croatia_-_MG229828_2899-PST_REF
AACCTTATACTTTATCTTCGGAACATGATCAGGTATACTTGGAACCTCATTAAGAATGCTAATTCGAACCGAACTTAGAAGCCCTGGAACTATAATTGGAAATGACCAAATTTATAATAGAATTGTCACTGCCCATGCTTTCATTATAATTTTTTTTATAGTAATACCAATCATAATTGGAGGATTTGGAAACTGATTAATCCCATTAATACTAGGAGCCCCAGATATAGCTTTCCCACGATTAAACAATATAAGATTTTGATTACTACCCCCATCCTTAACCCTACTTATAATAAGTAGAATTATCGACAAAGGAGCAGGTACCGGATGAACAGTTTATCCCCCATTATCAGCCAATATTGCCCATGAAGGGCCCTCTGTTGACCTAGCCATCTTCAGACTCCATATAGCAGGAATTTCATCAATCTTAGGGGCTATCAATTTTGTTTCCACAATAGCAAATATACGACCAACAGGAATAAGGCTAGACAAAATACCATTATTCTCTTGAGCTGTAAAAGTTACAGCCATCTTATTACTCCTATCTCTACCAGTTTTAGCTGGAGCTATTACTATACTATTAACGGACCGAAATATCAATACATCATTTTTTGACCCAGCAGGCGGAGGAGATCCTATCCTTTACCAACATTTATTT
>Acalles_fallax_-_Czech_Republic_-_GU988078_Cz-797-fal_REF
TACCTTATACTTTATCTTCGGAACATGATCAGGTATACTTGGAACCTCATTAAGAATGCTAATTCGAACCGAACTTAGAAGCCCTGGAACTATAATTGGGAATGACCAAATTTATAATAGAATTGTCACTGCCCATGCTTTCATTATAATTTTTTTTATAGTAATACCAATCATAATTGGAGGATTTGGAAACTGATTAATCCCATTAATACTAGGAGCCCCAGATATAGCTTTCCCACGATTAAACAATATAAGATTTTGATTACTACCCCCATCCTTAACCCTACTTATAATAAGTAGAATTATCGACAAAGGAGCAGGTACCGGATGAACAGTTTATCCCCCATTATCAGCCAATATTGCCCATGAAGGGCCCTCTGTTGACCTAGCCATCTTCAGACTCCATATAGCAGGAATTTCATCAATCTTAGGGGCTATCAATTTTGTTTCCACAATAGCAAATATACGACCAACAGGAATAAGGCTAGACAAAATACCATTATTCTCTTGAGCTGTAAAAGTTACAGCCATCTTATTACTCCTATCTCTACCAGTTTTAGCTGGAGCTATTACTATACTATTAACGGACCGAAATATCAATACATCATTTTTTGACCCAGCAGGCGGAGGAGATCCTATCCTTTACCAACATTTATTT
>Acalles_fallax_-_Czech_Republic_-_KF680228_CZ1052_REF
AACCTTATACTTTATCTTCGGAACATGATCAGGTATACTTGGAACCTCATTAAGAATGCTAATTCGAACCGAACTTAGAAGCCCTGGAACTATAATTGGAAATGACCAAATTTATAATAGAATTGTCACTGCCCATGCTTTCATTATAATTTTTTTTATAGTAATACCAATCATAATTGGAGGATTTGGAAACTGATTAATCCCATTAATACTAGGAGCCCCAGATATAGCTTTCCCACGATTAAACAATATAAGATTTTGATTACTACCCCCATCCTTAACCCTACTTATAATAAGTAGAATTATCGACAAAGGAGCAGGTACCGGATGAACAGTTTATCCCCCATTATCAGCCAATATTGCCCATGAAGGGCCCTCTGTTGACCTAGCCATCTTCAGACTCCATATAGCAGGAATTTCATCAATCTTAGGGGCTATCAATTTTGTTTCCACAATAGCAAATATACGACCAACAGGAATAAGGCTAGACAAAATACCATTATTCTCTTGAGCTGTAAAAGTTACAGCCATCTTATTACTCCTATCTCTACCAGTTTTAGCTGGAGCTATTACTATACTATTAACGGACCGAAATATCAATACATCATTTTTTGACCCAGCAGGCGGAGGAGATCCTATCCNTTACCAACATTTATNT
>Acalles_fallax_-_Czech_Republic_-_KJ867591_1212-JKR_REF
AACCTTATACTTTATCTTCGGAACATGATCAGGTATACTTGGAACCTCATTAAGAATGCTAATTCGAACCGAACTTAGAAGCCCTGGAACTATAATTGGGAATGACCAAATTTATAATAGAATTGTCACTGCCCATGCTTTCATTATAATTTTTTTTATAGTAATACCAATCATAATTGGAGGATTTGGAAACTGATTAATCCCATTAATACTAGGAGCCCCAGATATAGCTTTCCCACGATTAAACAATATAAGATTTTGATTACTACCCCCATCCTTAACCCTACTTATAATAAGTAGAATTATCGACAAAGGAGCAGGTACCGGATGAACAGTTTATCCCCCATTATCAGCCAATATTGCCCATGAAGGGCCCTCTGTTGACCTAGCCATCTTCAGACTCCATATAGCAGGAATTTCATCAATCTTAGGGGCTATCAATTTTGTTTCCACAATAGCAAATATACGACCAACAGGAATAAGGCTAGACAAAATACCATTATTCTCTTGAGCTGTAAAAGTTACAGCCATCTTATTACTCCTATCTCTACCAGTTTTAGCTGGAGCTATTACTATACTATTAACGGACCGAAATATCAATACATCATTTTTTGACCCAGCAGGCGGAGGAGATCCTATCCTTTACCAACATTTATTT
>Acalles_fallax_-_Czech_Republic_-_MG229688_1214-JKR_REF
AACCTTATACTTTATCTTCGGAACATGATCAGGTATACTTGGAACCTCATTAAGAATGCTAATTCGAACCGAACTTAGAAGCCCTGGAACTATAATTGGGAATGACCAAATTTATAATAGAATTGTCACTGCCCATGCTTTCATTATAATTTTTTTTATAGTAATACCAATCATAATTGGAGGATTTGGAAACTGATTAATCCCATTAATACTAGGAGCCCCAGATATAGCTTTCCCACGATTAAACAATATAAGATTTTGATTACTACCCCCATCCTTAACCCTACTTATAATAAGTAGAATTATCGACAAAGGAGCAGGTACCGGATGAACAGTTTATCCCCCATTATCAGCCAATATTGCCCATGAAGGGCCCTCTGTTGACCTAGCCATCTTCAGACTCCATATAGCAGGAATTTCATCAATCTTAGGGGCTATCAATTTTGTTTCCACAATAGCAAATATACGACCAACAGGAATAAGGCTAGACAAAATACCATTATTCTCTTGAGCTGTAAAAGTTACAGCCATCTTATTACTCCTATCTCTACCAGTTTTAGCTGGAGCTATTACTATACTATTAACGGACCGAAATATCAATACATCATTTTTTGACCCAGCAGGCGGAGGAGATCCTATCCTTTACCAACATTTATTT
>Acalles_fallax_-_Czech_Republic_-_MG229704_1446-JKR_REF
AACCTTATACTTTATCTTCGGAACATGATCAGGTATACTTGGAACCTCATTAAGAATGCTAATTCGAACCGAACTTAGAAGCCCTGGAACTATAATTGGGAATGACCAAATTTATAATAGAATTGTCACTGCCCATGCTTTCATTATAATTTTTTTTATAGTAATACCAATCATAATTGGAGGATTTGGAAACTGATTAATCCCATTAATACTAGGAGCCCCAGATATAGCTTTCCCACGATTAAACAATATAAGATTTTGATTACTACCCCCATCCTTAACCCTACTTATAATAAGTAGAATTATCGACAAAGGAGCAGGTACCGGATGAACAGTTTATCCCCCATTATCAGCCAATATTGCCCATGAAGGGCCCTCTGTTGACCTAGCCATCTTCAGACTCCATATAGCAGGAATTTCATCAATCTTAGGGGCTATCAATTTTGTTTCCACAATAGCAAATATACGACCAACAGGAATAAGGCTAGACAAAATACCATTATTCTCTTGAGCTGTAAAAGTTACAGCCATCTTATTACTCCTATCTCTACCAGTTTTAGCTGGAGCTATTACTATACTATTAACGGACCGAAATATCAATACATCATTTTTTGACCCAGCAGGCGGAGGAGATCCTATCCTTTACCAACATTTATTT
>Acalles_fallax_-_Czech_Republic_-_MG229779_2084-JKR_REF
AACCTTATACTTTATCTTCGGAACATGATCAGGTATACTTGGAACCTCATTAAGAATGCTAATTCGAACCGAACTTAGAAGCCCTGGAACTATAATTGGGAATGATCAAATTTATAATAGAATTGTCACTGCCCATGCTTTCATTATAATTTTTTTTATAGTAATACCAATCATAATTGGAGGATTTGGAAACTGATTAATCCCATTAATACTAGGAGCCCCAGATATAGCTTTCCCACGATTAAACAATATAAGATTTTGATTACTACCCCCATCCTTAACCCTACTTATAATAAGTAGAATTATCGACAAAGGAGCAGGTACCGGATGAACAGTTTATCCCCCATTATCAGCCAATATTGCCCATGAAGGGCCCTCTGTTGACCTAGCCATCTTCAGACTCCATATAGCAGGAATTTCATCAATCTTAGGGGCTATCAATTTTGTTTCCACAATAGCAAATATACGACCAACAGGAATAAGGCTAGACAAAATACCATTATTCTCTTGAGCTGTAAAAGTTACAGCCATCTTATTACTCCTATCTCTACCAGTTTTAGCTGGAGCTATTACTATACTATTAACGGACCGAAATATTAATACATCATTTTTTGACCCAGCAGGCGGAGGAGATCCTATCCTTTACCAGCATTTATTT
>Acalles_fallax_-_Czech_Republic_-_MG229784_2416-JKR_REF
AACCTTATACTTTATCTTCGGAACATGATCAGGTATACTTGGAACCTCATTAAGAATGCTAATTCGAACCGAACTTAGAAGCCCTGGAACTATAATTGGAAATGACCAAATTTATAATAGAATTGTCACTGCCCATGCTTTCATTATAATTTTTTTTATAGTAATACCAATCATAATTGGAGGATTTGGAAACTGATTAATCCCATTAATACTAGGAGCCCCAGATATAGCTTTCCCACGATTAAACAATATAAGATTTTGATTACTACCCCCATCCTTAACCCTACTTATAATAAGTAGAATTATCGACAAAGGAGCAGGTACCGGATGAACAGTTTATCCCCCATTATCAGCCAATATTGCCCATGAAGGGCCCTCTGTTGACCTAGCCATCTTCAGACTCCATATAGCAGGAATTTCATCAATCTTAGGGGCTATCAATTTTGTTTCCACAATAGCAAATATACGACCAACAGGAATAAGGCTAGACAAAATACCATTATTCTCTTGAGCTGTAAAAGTTACAGCCATCTTATTACTCCTATCTCTACCAGTTTTAGCTGGAGCTATTACTATACTATTAACGGACCGAAATATCAATACATCATTTTTTGACCCAGCAGGCGGAGGAGATCCTATCCTTTACCAACATTTATTT
>Acalles_fallax_-_Czech_Republic_-_MG229786_2419-JKR_REF
AACCTTATACTTTATCTTCGGAACATGATCAGGTATACTTGGAACCTCATTAAGAATGCTAATTCGAACCGAACTTAGAAGCCCTGGAACTATAATTGGAAATGACCAAATTTATAATAGAATTGTCACTGCCCATGCTTTCATTATAATTTTTTTTATAGTAATACCAATCATAATTGGAGGATTTGGAAACTGATTAATCCCATTAATACTAGGAGCCCCAGATATAGCTTTCCCACGATTAAACAATATAAGATTTTGATTACTACCCCCATCCTTAACCCTACTTATAATAAGTAGAATTATCGACAAAGGAGCAGGTACCGGATGAACAGTTTATCCCCCATTATCAGCCAATATTGCCCATGAAGGGCCCTCTGTTGACCTAGCCATCTTCAGACTCCATATAGCAGGAATTTCATCAATCTTAGGGGCTATCAATTTTGTTTCCACAATAGCAAATATACGACCAACAGGAATAAGGCTAGACAAAATACCATTATTCTCTTGAGCTGTAAAAGTTACAGCCATCTTATTACTCCTATCTCTACCAGTTTTAGCTGGAGCTATTACTATACTATTAACGGACCGAAATATCAATACATCATTTTTTGACCCAGCAGGCGGAGGAGATCCTATCCTTTACCAACATTTATTT
>Acalles_fallax_-_Germany_-_GU988093_D-831-fal_REF
AACCTTATACTTTATCTTCGGAACATGATCAGGTATACTTGGAACCTCATTAAGAATGCTAATTCGAACCGAACTTAGAAGCCCTGGAACTATAATTGGGAATGACCAAATTTATAATAGAATTGTCACTGCCCATGCTTTCATTATAATTTTTTTTATAGTAATACCAATCATAATTGGAGGATTTGGAAACTGATTAATCCCATTAATACTAGGAGCCCCAGATATAGCTTTCCCACGATTAAACAATATAAGATTTTGATTACTACCCCCATCCTTAACCCTACTTATAATAAGTAGAATTATCGACAAAGGAGCAGGTACCGGATGAACAGTTTATCCCCCATTATCAGCCAATATTGCCCATGAAGGGCCCTCTGTTGACCTAGCCATCTTCAGACTCCATATAGCAGGAATTTCATCAATCTTAGGGGCTATCAATTTTGTTTCCACAATAGCAAATATACGACCAACAGGAATAAGGCTAGACAAAATACCATTATTCTCTTGAGCTGTAAAAGTTACAGCCATCTTATTACTCCTATCTCTACCAGTTTTAGCTGGAGCTATTACTATACTATTAACGGACCGAAATATCAATACATCATTTTTTGACCCAGCAGGCGGAGGAGATCCTATCCTTTACCAACATTTATTT
>Acalles_fallax_-_Slovakia_-_MG229791_2448-JKR_REF
AACCTTATACTTTATCTTCGGAACATGATCAGGTATACTTGGAACCTCATTAAGAATACTAATTCGAACCGAACTTAGAAGCCCTGGAACTATAATTGGAAATGACCAAATTTATAATAGAATTGTCACTGCCCATGCTTTCATTATAATTTTTTTTATAGTAATACCAATCATAATTGGAGGGTTTGGAAACTGATTAATCCCATTAATACTAGGAGCCCCAGATATAGCTTTCCCACGATTAAACAATATAAGATTTTGATTACTACCCCCATCCTTAACCCTACTTATAATAAGTAGAATTATCGACAAAGGAGCAGGTACCGGATGAACAGTTTATCCCCCATTATCAGCCAATATTGCCCATGAAGGACCCTCTGTTGACCTAGCCATCTTCAGACTCCATATAGCAGGAATTTCATCAATCTTAGGGGCTATCAATTTTGTTTCCACAATAGCAAATATACGACCAACAGGAATAAGGCTAGACAAAATACCATTATTCTCTTGGGCTGTAAAAGTTACAGCCATCTTATTACTCCTATCTCTACCAGTTTTAGCTGGAGCTATTACTATACTATTAACAGACCGAAATATCAATACATCATTTTTTGACCCAGCAGGCGGAGGAGATCCTATCCTTTACCAACATTTATTT
>Acalles_fallax_-_Slovenia_-_GU987844_SLO-0235-fal_REF
NNNNNNNNNNNNNNNNNNNGGAACATGATCAGGTATACTTGGAACCTCATTAAGAATACTAATTCGAACCGAACTTAGAAGCCCTGGAACTATAATTGGAAATGACCAAATTTATAATAGAATTGTCACTGCCCATGCTTTCATTATAATTTTTTTTATAGTAATACCAATCATAATTGGAGGGTTTGGAAACTGATTAATCCCATTAATACTAGGAGCCCCAGATATAGCTTTCCCACGATTAAACAATATAAGATTTTGATTACTACCCCCATCCTTAACCCTACTTATAATAAGTAGAATTATCGACAAAGGAGCAGGTACCGGATGAACAGTTTATCCCCCATTATCAGCCAATATTGCCCATGAAGGGCCCTCTGTTGACCTAGCCATCTTCAGACTCCATATAGCAGGAATTTCATCAATCTTAGGGGCTATCAATTTTGTTTCCACAATAGCAAATATACGACCAACAGGAATAAGGCTAGACAAAATACCATTATTCTCTTGGGCTGTAAAAGTTACAGCCATCTTATTACTCCTATCTCTACCAGTTTTAGCCGGAGCTATTACTATACTATTAACAGACCGAAATATCAATACATCATTTTTTGACCCAGCAGGCGGGGGAGATCCTATCCTTTACCAACATTTATTT
>Acalles_fallax_-_Slovenia_-_MG229827_2898-PST_REF
AACCTTATACTTTATCTTCGGAACATGATCAGGTATACTTGGAACCTCATTAAGAATGCTAATTCGAACCGAACTTAGAAGCCCTGGAACTATAATTGGGAATGATCAAATTTATAATAGAATTGTCACTGCCCATGCTTTCATTATAATTTTTTTTATAGTAATACCAATCATAATTGGAGGATTTGGAAACTGATTAATCCCATTAATACTAGGAGCCCCAGATATAGCTTTCCCACGATTAAACAATATAAGATTTTGATTACTACCCCCATCCTTAACCCTACTTATAATAAGTAGAATTATCGACAAAGGAGCAGGTACCGGATGAACAGTTTATCCCCCATTATCAGCCAATATTGCCCATGAAGGGCCCTCTGTTGACCTAGCCATCTTCAGACTCCATATAGCAGGAATTTCATCAATCTTAGGGGCTATCAATTTTGTTTCCACAATAGCAAATATACGACCAACAGGAATAAGGCTAGACAAAATACCATTATTCTCTTGAGCTGTAAAAGTTACAGCCATCTTATTACTCCTATCTCTACCAGTTTTAGCTGGAGCTATTACTATACTATTAACGGACCGAAATATTAATACATCATTTTTTGACCCAGCAGGCGGAGGAGATCCTATCCTTTACCAGCATTTATTT
>Acalles_gadorensis_-_Spain_-_EU286459_E-0097-gad_REF
AACCTTATATTTTATTTTTGGAGCTTGATCAGGTATACTGGGAACCTCATTAAGAATACTAATTCGGACCGAACTCAGCAACCCTGGAACCTTAATTGGGAATGATCAAATTTATAATAGAATTGTCACTGCCCATGCCTTCATTATAATTTTTTTCATAGTAATACCAATTATAATCGGAGGTTTTGGAAACTGGTTAATTCCTTTAATACTTGGAGCCCCAGATATAGCCTTTCCTCGATTAAACAATATAAGATTCTGATTACTCCCCCCATCCTTAACTCTTTTATTAATAAGCAGAATTATTGATAAAGGGGTTGGCACCGGCTGAACGGTTTACCCCCCATTATCAGCCAATATCGCTCATGAAGGAGTTTCTATTGATTTAGCCATTTTCAGGCTCCACATGGCGGGTATTTCATCAATCCTAGGAGCCTTAAATTTTATTTCTACAATAGCCAATATACGACCAGCAGGGATAAATCTAGATAAAATGCCACTATTTTCTTGAGCTGTTAAAATCACAGCTATTCTACTTCTACTGTCCCTCCCGGTTCTGGCAGGGGCTATTACTATGCTATTAACAGATCGAAATATCAACACATCATTTTTTGACCCCGCCGGTGGCGGGGACCCTATTCTTTATCAACATTTATTT
>Acalles_globulipennis_-_Gran_Canaria_-_JN701882_14-PST
AACTCTGTATTTTATTTTTGGGGCATGATCAGGAATATTAGGAACTTCCCTAAGTATATTAATTCGAACTGAATTAAGAAATCCAGGAACCTTGATTGGAAATGACCAAATTTACAATAGAATTGTAACCGCTCATGCTTTTATTATAATTTTTTTTATAGTTATACCAATTATAATTGGGGGATTTGGAAACTGGTTAGTTCCATTAATACTTGGAGCCCCTGATATAGCTTTCCCACGTTTAAATAATATAAGATTTTGACTATTACCACCATCCCTAGCTTTATTACTAATAAGAAGAATTATTGATAAAGGTGCAGGAACTGGATGAACTGTTTACCCCCCACTATCAGCAAATATTGCTCATGAAGGGGCCTCTGTAGATCTAGCCATTTTTAGTTTACATATAGCAGGAATTTCCTCAATCCTAGGAGCTATTAATTTTGTCTCCACAATAGCTAATATACGATCAATAGGGATAGATTTAGATAAAATACCCCTATTCTCCTGAGCCGTAAAAATTACAGCTATCCTACTCCTTTTATCTCTCCCTGTTCTAGCAGGAGCTATTACTATACTTTTAACAGATCGAAATATTAATACTTCTTTTTTTGATCCTGCGGGTGGTGGTGATCCAATTCTATACCAACATTTGTTT
>Acalles_globulipennis_-_Madeira_-_FJ716546_P-528-glo
AACTCTATATTTTATTTTTGGATCATGATCAGGAATATTAGGAACTTCCCTGAGTATATTAATTCGAACTGAATTAAGAAATCCAGGAACCTTAATTGGAAATGACCAAATTTATAATAGAATTGTAACCGCTCATGCTTTTATTATAATTTTTTTTATAGTTATACCARTTATAATTGGAGGATTTGGAAACTGGTTAGTTCCATTAATACTTGGAGCCCCTGATATAGCTTTCCCACGTTTAAATAATATAAGATTTTGGTTATTACCCCCATCCCTAGCTTTATTACTAATAAGAAGAATTATTGATAAAGGTGCAGGAACCGGATGAACTGTTTACCCTCCACTATCAGCAAATATTGCCCATGAAGGAGCATCTGTAGATCTAGCCATTTTTAGCTTACATATAGCCGGAATCTCCTCAATCCTAGGAGCTATTAATTTTGTCTCCACAATAGCTAATATACGAACAATAGGGATAAATTTAGATAAAATACCCCTATTTTCCTGAGCCGTAAAAATTACGGCTATCTTACTACTTTTATCTCTTCCTGTTCTAGCAGGAGCTATTACTATGCTTTTAACAGATCGAAATATTAATACTTCTTTTTTTGATCCCGCTGGTGGTGGTGATCCAATCTTGTATCAACATTTGTTC
>Acalles_globulipennis_-_Madeira_-_GU987919_P-521-glo
AACTCTATATTTTATTTTTGGGGCATGATCAGGAATATTAGGAACTTCCCTAAGTATATTAATTCGAACTGAATTAAGAAATCCAGGAACCTTAATTGGAAATGACCAAATTTATAATAGAATTGTAACCGCTCATGCTTTTATTATAATTTTTTTTATAGTTATACCAATTATAATTGGAGGATTTGGAAACTGGTTAGTTCCATTAATACTTGGAGCCCCTGATATAGCTTTCCCACGTTTAAATAATATAAGATTTTGGTTATTACCACCATCCCTAGCTTTATTACTAATAAGAAGAATTATTGATAAAGGTGCAGGAACTGGATGAACTGTTTACCCCCCACTATCGGCAAATATTGCCCATGAAGGAGCCTCTGTAGATCTAGCCATTTTTAGCTTACATATAGCCGGAATCTCCTCAATCCTAGGAGCTATTAATTTTGTCTCCACAATAGCTAATATACGAACAATAGGAATAAATTTAGATAAAATACCTCTATTTTCCTGAGCCGTAAAAATTACAGCTATCTTACTCCTTTTATCTCTCCCTGTTCTAGCAGGAGCTATTACTATACTTTTAACAGATCGAAATATTAATACTTCTTTTTTTGATCCTGCAGGTGGNNNNNNNNNNNNNNNNNNNNNNNNNNNNNNN
>Acalles_globulipennis_-_Madeira_-_MG229750_1845-PST
AACTCTATATTTTATTTTTGGGGCATGATCAGGAATATTAGGAACTTCCCTAAGTATATTAATTCGAACTGAATTAAGAAATCCAGGAACCTTAATTGGAAATGACCAAATTTATAATAGAATTGTAACCGCTCATGCTTTTATTATAATTTTTTTTATAGTTATACCAATTATAATTGGAGGATTCGGAAACTGGTTAGTTCCATTAATACTTGGAGCCCCTGATATAGCTTTCCCACGTTTAAATAATATAAGATTTTGGTTATTACCACCATCCCTAGCTTTATTACTAATAAGAAGAATTATTGATAAAGGTGCAGGAACTGGATGAACTGTTTACCCCCCACTATCGGCAAATATTGCCCATGAAGGAGCCTCTGTAGATCTAGCCATTTTTAGCTTACATATAGCCGGAATCTCCTCAATCCTAGGAGCTATTAATTTTGTCTCCACAATAGCTAATATACGAACAATAGGAATAAATTTAGATAAAATACCTCTATTTTCCTGAGCCGTAAAAATTACAGCTATCTTACTCCTTTTATCTCTCCCTGTTCTAGCAGGGGCTATTACTATACTTTTAACAGATCGAAATATCAATACTTCTTTTTTTGATCCTGCAGGTGGGGGTGATCCAATCTTGTATCAGCATTTATTC
>Acalles_globulipennis_-_Portugal_-_GU988117_E-866-glo
AACTCTATATTTTATTTTTGGGGCATGATCAGGAATATTAGGAACTTCTCTAAGTATACTAATTCGAACTGAATTAAGAAATCCAGGAACCCTGATTGGAAATGACCAAATTTACAACAGAATTGTAACCGCTCATGCTTTTATTATAATTTTTTTTATAGTTATACCAGTTATAATTGGAGGGTTTGGAAACTGGTTAGTTCCATTAATACTTGGGGCTCCTGATATAGCTTTTCCACGTTTAAACAATATAAGATTTTGATTGCTACCACCATCCCTAGCTTTATTATTAATAAGAAGAATTATTGATAAAGGTGCAGGAACTGGGTGAACTGTTTACCCCCCGCTATCAGCAAATATTGCTCATGAAGGGGCCTCTGTTGACCTAGCCATTTTTAGTTTACATATAGCCGGAATTTCCTCAATCTTGGGGGCTATTAATTTTGTCTCCACAATAGCTAATATACGAACAATAGGGATAGATTTAGATAAAATACCCCTATTCTCCTGGGCCGTAAAAATTACAGCTATCTTACTTCTTTTATCTCTCCCTGTTCTAGCGGGAGCTATTACTATACTTTTAACAGATCGAAATATTAATACTTCTTTTTTTGATCCTGCAGGTGGGGGTGATCCAATCTTATATCAACATTTGTTC
>Acalles_globulipennis_-_Portugal_-_KF680240_843-PST
AACTCTATATTTTATTTTTGGGGCATGATCAGGAATATTAGGAACTTCTCTAAGTATACTAATTCGAACTGAATTAAGAAATCCAGGAACCCTGATTGGAAATGACCAAATTTACAACAGAATTGTAACCGCTCATGCTTTTATTATAATTTTTTTTATAGTTATACCAATTATAATTGGAGGGTTTGGAAACTGGTTAGTTCCATTAATACTTGGGGCTCCTGATATAGCTTTTCCACGTTTAAACAATATAAGATTTTGATTGCTACCACCATCCCTAGCTTTATTATTAATAAGAAGAATTATTGATAAAGGTGCAGGAACTGGGTGAACTGTTTACCCCCCGCTATCAGCAAATATTGCTCATGAAGGGGCCTCTGTTGACCTAGCCATTTTTAGTTTACATATAGCCGGAATTTCCTCAATCTTGGGGGCTATTAATTTTGTCTCCACAATAGCTAATATACGAACAATAGGGATAGATTTAGATAAAATACCCCTATTCTCCTGGGCCGTAAAAATTACAGCTATCTTACTTCTTTTATCTCTCCCTGTTCTAGCGGGAGCTATTACTATACTTTTAACAGATCGAAATATTAATACTTCTTTTTTTGATCCTGCAGGTGGGGGTGATCCAATCTTATATCAACATTTGTTC
>Acalles_globulipennis_-_Tenerife_-_FJ716562_E-676-glo
AACTCTATATTTTATTTTTGGAGCATGATCAGGAATATTAGGAACTTCTCTAAGTATATTAATTCGAACTGAATTAAGAAACCCAGGAACCCTGATTGGGAATGACCAAATTTATAACAGAATTGTAACCGCTCATGCTTTTATTATAATTTTTTTTATAGTTATACCAATTATAATTGGAGGGTTTGGAAACTGGTTAGTTCCATTAATACTTGGGGCCCCTGATATAGCTTTCCCACGTTTAAACAATATAAGATTTTGATTGCTACCACCATCCCTAGCTTTATTATTAATAAGAAGAATTATTGATAAAGGTGCAGGAACTGGATGAACTGTTTATCCCCCACTATCAGCAAATATTGCCCATGAAGGGGCCTCTGTTGACCTAGCCATTTTTAGTTTACATATAGCCGGAATTTCCTCAATCTTGGGAGCTATTAATTTTGTCTCCACAATAGCTAATATACGAACAATAGGGATAGATTTAGATAAAATACCCCTATTCTCCTGGGCCGTAAAAATTACAGCAATCTTACTTCTTTTATCTCTCCCGGTTCTAGCAGGAGCTATTACTATACTTTTAACAGATCGAAATATTAATACTTCTTTTTTTGATCCTGCAGGTGGGGGTGATCCAATCTTATATCAACATTTGTTC
>Acalles_globulipennis_-_Tenerife_-_GU987997_E-679-glo
AACTTTATATTTTATTTTCGGGGCATGATCAGGAATATTGGGGACTTCCCTAAGTATACTAATTCGAACTGAATTAAGAAACCCAGGAACCTTAATTGGAAATGACCAAATTTACAATAGAATTGTAACCGCTCATGCTTTTATTATAATTTTTTTTATAGTTATACCAATTATAATTGGAGGATTTGGAAACTGATTAGTTCCATTAATACTTGGAGCCCCCGATATAGCTTTCCCACGATTAAATAATATAAGATTTTGGTTATTACCTCCATCCCTAGCTTTATTGTTAATAAGAAGAATTATTGACAAAGGTGCAGGGACTGGATGAACGGTTTACCCCCCACTATCAGCAAATATTGCTCATGAAGGAGCCTCTGTTGATCTAGCCATTTTTAGATTACATATAGCAGGAGTATCCTCAATCTTAGGAGCTATTAATTTTGTGTCTACAATAGCCAATATACGAACAATAGGAATAGACTTAGATAAAATACCTTTATTCTCCTGAGCCGTAAAAATTACAGCTATTTTACTCCTTTTATCTCTTCCTGTTCTAGCAGGAGCTATCACTATACTTTTAACAGATCGAAATATTAATACTTCCTTTTTTGATCCCGCAGGTGGAGGTGACCCAATCTTATATCAACATTTATTC
>Acalles_granulimaculosus_-_La_Gomera_-_GU988017_E-717-pil_REF
AACCTTATATTTTATCTTTGGGGCATGGTCAGGAATACTAGGAACTTCGTTAAGTATACTTATTCGAACCGAACTAAGAAACCCAGGAACACTAATCGGAAATGACCAAATTTACAATAGAATTGTAACTGCTCATGCCTTTATTATAATTTTTTTTATAGTTATACCAATTATAATTGGAGGGTTTGGTAATTGGTTAGTTCCATTAATACTTGGAGCCCCAGATATGGCCTTCCCACGATTAAATAATATAAGATTCTGATTATTACCTCCCTCTTTAGGACTTCTTTTAATAAGAAGAATTATTGATAAAGGAGCAGGCACTGGTTGAACGGTTTATCCCCCCCTTTCGGCAAATATCGCTCACGAAGGAGCTTCTGTTGATTTAGCTATTTTTAGTTTACATATAGCAGGAATCTCTTCAATTTTAGGAGCCATTAATTTTGTTTCTACTATAGCTAATATACGAACAATAGGCATAAACTTAGATAGAATACCCCTATTCTCCTGGGCTGTGAAAATTACAGCTATTTTACTTCTATTATCTCTTCCAGTCCTAGCCGGAGCTATCACTATACTTTTAACAGATCGAAATATTAATACTTCATTTTTTGACCCAGCTGGTGGGGGAGACCCTATTCTTTACCAACACTTATTC
>Acalles_granulimaculosus_-_La_Gomera_-_GU988021_E-724-pil_REF
AACCTTATATTTTATCTTTGGGGCATGATCAGGTATACTAGGAACTTCGTTAAGTATACTTATTCGAACCGAACTAAGAAACCCAGGAACACTAATCGGAAATGACCAAATTTACAATAGAATTGTAACTGCTCATGCCTTTATTATAATTTTTTTTATAGTTATACCAATTATAATTGGAGGGTTTGGTAATTGGTTAGTTCCACTAATACTCGGAGCCCCCGATATAGCCTTCCCACGATTAAATAATATAAGATTCTGGTTATTACCTCCCTCTTTAGGACTTCTTTTAATAAGAAGAATTATTGATAAAGGAGCAGGTACTGGTTGAACAGTTTACCCTCCCCTTTCGGCAAATATCGCTCACGAAGGAGCTTCTGTTGATTTAGCTATTTTTAGTTTACATATGGCAGGAATCTCTTCAATTTTAGGAGCCATTAATTTTGTTTCTACTATAGCTAATATACGAACAATAGGTATAAACTTAGATAGAATACCCCTATTCTCCTGGGCTGTAAAAATTACAGCTATTTTACTTCTATTATCTCTTCCAGTCCTAGCCGGAGCTATCACTATACTTTTAACAGATCGAAATATTAATACTTCATTTTTTGACCCAGCTGGTGGAGGAGACCCTATTCTTTACCAACACTTATTC
>Acalles_guadarramaensis_-_Andorra_-_GU987963_AND-617-gua_REF
NNNNNNNNNNNNNNNNNNNNNNNNNNNNNNNNNNNNNNNNNNNACCTCATTAAGTATACTAATTCGTACCGAACTTAGTAATCCTGGAACTATAATTGGAGACGACCAAATTTATAATAGAATTGTAACCGCCCATGCTTTTATTATAATTTTTTTTATAGTTATGCCCATTATAATTGGGGGATTTGGGAACTGACTAGTTCCATTAATACTTGGTGCCCCAGATATAGCTTTCCCACGTCTAAACAATATAAGATTTTGATTACTTCCTCCTTCTTTAACCTTACTTCTAATAAGCAGAATTATTGATAAAGGAGCAGGAACTGGCTGAACAGTTTATCCCCCATTATCAGCCAATATTGCACATGAAGGAGCTTCTGTAGATTTAGCCATTTTTAGACTTCATATAGCTGGAATTTCTTCAATCTTGGGGGCCCTAAATTTTATTTCTACAATAGCTAATATACGCCCAACAGGAATAAATTTAGATAAAATACCACTATTCTCTTGAGCCGTAAAAATTACAGCAATTTTACTACTTTTATCCTTACCAGTTTTAGCTGGAGCTATCACCATACTTTTAACAGATCGAAACATCAATACATCATTTTTTGATCCTGCCGGAGGAGGTGATCCGATTCTTTACCAACACCTATTC
>Acalles_guadarramaensis_-_Spain_-_GU988096_E-836-gua_REF
AACTTTATATTTTATTTTTGGTGCATGATCAGGTATACTAGGAACCTCATTAAGTATACTAATTCGTACCGAACTTAGTAACCCTGGGACTATAATTGGAAATGACCAAATTTATAATAGAATTGTAACCGCCCATGCTTTTATTATAATTTTTTTTATAGTTATACCCATTATAATTGGAGGATTTGGGAACTGACTAGTTCCATTAATACTTGGTGCCCCAGATATAGCTTTCCCACGTCTAAACAATATAAGATTTTGATTACTTCCTCCTTCTTTAACCTTACTTCTAATAAGCAGAATTATTGATAAAGGAGCAGGAACTGGCTGAACAGTTTATCCCCCATTATCAGCCAATATTGCACATGAAGGAGCTTCTGTAGATTTAGCCATTTTTAGACTTCATATAGCTGGAATTTCTTCAATCTTGGGGGCCCTAAATTTTATTTCTACAATGGCTAATATACGCCCAACAGGAATAAATTTAGATAAAATACCACTATTCTCTTGAGCCGTAAAAATTACAGCAATTTTACTACTTTTATCCTTACCAGTTTTAGCTGGAGCTATCACCATACTTTTAACAGATCGAAACATCAATACATCATTTTTTGATCCTGCCGGAGGAGGTGATCCAATTCTTTATCAACACCTATTC
>Acalles_guadarramaensis_-_Spain_-_KF680244_1268-PST_REF
AACTTTATATTTTATTTTTGGTGCATGATCAGGTAGACTAGGAACCTCATTAAGTATACTAATTCGTACCGAACTTAGTAACCCTGGGACTATAATTGGAAATGACCAAATTTATAATAGAATTGTAACCGCCCATGCTTTTATTATAATTTTTTTTATAGTTATACCCATTATAATTGGAGGATTTGGGAACTGACTAGTTCCATTAATACTTGGTGCCCCAGATATAGCTTTCCCACGTCTAAACAATATAAGATTTTGATTACTTCCTCCTTCTTTAACCTTACTTCTAATAAGCAGGATTATTGATAAAGGAGCAGGAACTGGCTGAACAGTTTATCCCCCATTATCAGCCAATATTGCACATGAAGGAACTTCTGTAGATTTAGCCATTTTTAGACTTCATATAGCTGGAATTTCTTCAATCTTGGGGGCCCTAAATTTTATTTCTACAATAGCTAATATACGCCCAACAGGAATAAATTTAGATAAAATACCACTATTCTCTTGAGCCGTAAAAATTACAGCAATTTTACTACTTTTATCCTTACCAGTTTTAGCTGGAGCTATCACCATACTTTTAACAGATCGAAACATCAATACATCATTTTTTGATCCTGCCGGAGGAGGTGATCCAATTCTTTATCAACACCTATTC
>Acalles_guadarramaensis_-_Spain_-_KF680245_1270-PST_REF
AACTTTATATTTTATTTTTGGTGCATGATCAGGTATACTAGGAACCTCATTAAGTATACTAATTCGTACCGAACTTAGTAACCCTGGGACTATAATTGGAAATGACCAAATTTATAATAGAATTGTAACCGCCCATGCTTTTATTATAATTTTTTTTATAGTTATACCCATTATAATTGGAGGATTTGGGAACTGACTAGTTCCATTAATACTTGGTGCCCCAGATATAGCTTTCCCACGTCTAAACAATATAAGATTTTGATTACTTCCTCCTTCTTTAACCTTACTTCTAATAAGCAGAATTATTGATAAAGGAGCAGGAACTGGCTGAACAGTTTATCCCCCATTATCAGCCAATATTGCACATGAAGGAGCTTCTGTAGATTTAGCCATTTTTAGACTTCATATAGCTGGAATTTCTTCAATCTTGGGGGCCCTAAATTTTATTTCTACAATGGCTAATATACGCCCAACAGGAATAAATTTAGATAAAATACCACTATTCTCTTGAGCCGTAAAAATTACAGCAATTTTACTACTTTTATCCTTACCAGTTTTAGCTGGAGCTATCACCATACTTTTAACAGATCGAAACATCAATACATCATTTTTTGATCCTGCCGGAGGAGGTGATCCAATTCTTTATCAACACCTATTC
>Acalles_iblanensis_-_Morocco_-_KC783816_186-PST_REF
AACCCTATATTTTATCTTTGGCGCATGATCAGGCATACTAGGAACTTCATTAAGTATACTAATCCGGACTGAACTCAGTAACCCAGGAACAATAATTGGAAATGACCAAATTTATAATAGAATTGTTACTGCTCATGCCTTTATTATAATCTTTTTTATAGTAATACCAATTATAATTGGTGGATTCGGAAACTGACTAGTTCCCTTAATACTAGGAGCTCCAGATATAGCCTTTCCCCGACTAAACAATATAAGATTCTGGCTACTCCCCCCGTCTCTAACCCTCCTTTTAATAAGAAGAATCATTGACAAAGGTGCTGGAACTGGATGAACAGTTTACCCTCCACTATCAGGTAATATTGCACATGAAGGAGTCTCTGTTGATTTAGCCATTTTTAGTCTCCACATAGCGGGGATTTCATCAATTTTAGGGGCCATCAATTTTATTTCTACAATAGCCAATATACGCCCAACAGGTATAAGTCTAGATAAAATACCCCTATTTTCTTGAGCTGTTAAAGTTACAGCTATCCTACTGCTTCTGTCTCTACCTGTCTTAGCTGGAGCCATTACTATGCTTTTAACAGATCGAAATATTAACACATCATTTTTTGACCCTGCTGGAGGCGGAGATCCTATTCTCTATCAACACTTATTT
>Acalles_kippenbergi_-_Italy_-_KJ867571_460-PST_REF
AACACTATATTTCATTTTTGGAACATGATCAGGCATACTAGGAACTTCCCTTAGAATAATTATTCGTGCTGAACTTAGAAGCCCAGGAACACTAATTGGAAATGATCAAATTTATAATAGAATTGTAACCGCTCACGCTTTTATCATAATTTTTTTTATAGTTATACCAATTATAATCGGAGGATTTGGTAACTGACTAATTCCTTTAATATTAACAGCACCAGATATAGCCTTTCCCCGATTAAACAATATAAGATTTTGATTATTGCCACCATCTTTAATATTGCTCTTAATAAGAAGAATTACCGATAAAGGTGTGGGTACAGGATGAACAGTCTACCCCCCACTATCAGCCAATATTGCACACGAAGGCGCCTCTGTTGATTTAGCCATTTTTAGTCTCCACATAGCTGGAATTTCATCAATCTTAGGTGCCATCAATTTCGTTTCCACTATAGCCAATATACGACCAGCAGGAATAAATTTAGATAAAATACCATTATTCTCCTGGGCTGTAAAAATCACAGCAATTCTGTTATTATTGTCTTTACCAGTTTTAGCAGGAGCTATCACCATACTTTTAACAGACCGTAATATCAACACATCATTTTTCGATCCAGCAGGTGGTGGAGACCCTATTCTTTACCAACATCTATTC
>Acalles_lemur_cisalpinus_-_Italy_-_GU987970_I-626-cis
NNNNNNNNNNNNNNNNNNNNNNNNNNNNNCCGGCATGCTAGGAACTTCATTAAGAATATTAATTCGAACCGAATTAAGTAGTCCTGGAACCATTATCGGAAGTGATCAAATCTACAATAGAATCGTCACTGCTCACGCCTTTATTATAATTTTCTTTATAGTTATACCAATCATAATTGGAGGATTTGGTAATTGACTAATTCCATTAATACTAGGAGCCCCAGATATAGCCTTCCCACGATTAAATAATATAAGATTTTGGTTGCTCCCCCCATCTTTAACTCTCCTTTTAATAAGAAGAATTATTGACAAAGGAGTCGGAACTGGATGAACAGTCTATCCACCGTTATCGGGAAATATTGCACATGAAGGAGCATCTGTTGATCTAGCTATCTTTAGGCTTCACATAGCCGGGATCTCATCAATTTTAGGAGCTATTAATTTTATTTCCACCATAGCTAATATACGACCCACAGGTATAAATTTAGATAAGATACCCCTATTCTCTTGAGCTGTCAAAATCACTGCCATCTTACTTCTTTTATCTCTACCAGTTTTAGCTGGAGCTATCACTATACTTTTAACAGACCGGAATATTAATACATCATTTTTTGACCCAGCNNNNNNNNNNNNNNNNNNNNNNNNNNNNNNNNNNNNN
>Acalles_lemur_cisalpinus_-_Italy_-_GU987976_I-634-cis
AACTCTTTATTTTATTTTTGGTGCATGATCCGGCATGCTAGGAACTTCTCTAAGAATATTAATTCGAACCGAACTCAGCAACCCCGGAACTATTATTGGAAGTGATCAAATTTACAATAGAATTGTTACTGCCCACGCCTTTATTATAATTTTCTTTATAGTTATACCAATTATAATAGGAGGATTCGGGAACTGGTTAATTCCATTAATACTTGGAGCTCCAGATATAGCCTTCCCACGGTTAAACAATATAAGATTTTGGTTACTCCCCCCATCTTTAACTCTTCTTTTAATAAGAAGAATCATTGATAAAGGAGCTGGGACTGGATGAACAGTCTATCCCCCACTATCAGGAAATATTGCACATGAAGGAGCATCTGTTGACCTAGCCATTTTTAGACTTCATATAGCAGGAATTTCATCAATTTTGGGAGCTATTAATTTTATTTCCACTATAGCTAATATACGCCCAACAGGGATAAATTTAGACAAGATACCTTTATTTTCCTGGGCTGTAAAAATTACTGCTATTTTACTTCTTTTATCCCTTCCAGTTCTAGCCGGAGCTATCACCATACTTTTAACAGACCGAAACATTAATACATCATTTTTTGACCCAGCCGGAGGAGGAGACCCTATCTTGTACCAACATTTATTT
>Acalles_lemur_cisalpinus_-_Italy_-_GU987988_I-655-cis
AACTCTTTATTTTATTTTTGGTGCATGATCCGGCATGCTAGGAACTTCTCTAAGAATATTAATTCGAACCGAACTCAGCAACCCCGGAACTATTATTGGAAGTGATCAAATTTACAATAGAATTGTTACTGCCCACGCCTTTATTATAATTTTCTTTATAGTTATACCAATTATAATAGGAGGATTCGGGAACTGGTTAATTCCATTAATACTTGGAGCTCCAGATATAGCCTTCCCACGGTTAAACAATATAAGGTTTTGGTTACTCCCCCCATCTTTAACTCTTCTTTTAATAAGAAGAATCATTGATAAAGGAGCTGGAACTGGATGAACAGTCTATCCCCCACTATCAGGAAATATTGCACATGAAGGAGCATCTGTTGACCTAGCCATTTTTAGACTTCATATAGCAGGAATTTCATCAATTTTGGGGGCTATTAATTTTATTTCCACTATAGCTAATATACGACCAACAGGCATAAATTTAGACAAGATACCTTTATTTTCCTGGGCTGTAAAAATTACTGCTATTTTACTTCTTTTATCCCTTCCAGTTCTAGCCGGAGCTATCACCATACTTTTAACAGACCGAAACATTAATACATCATTTTTTGACCCAGCCGGAGGAGGAGACCCTATCTTGTACCAANNNNNNNNN
>Acalles_lemur_cisalpinus_-_Italy_-_GU988090_I-824-cis
AACTCTTTATTTTATTTTTGGTGCATGATCCGGCATGCTAGGAACTTCTCTAAGAATATTAATTCGAACCGAACTCAGCAACCCCGGAACTATTATTGGAAGTGATCAAATTTACAATAGAATTGTTACTGCCCACGCCTTTATTATAATTTTCTTTATAGTTATACCAATTATAATAGGAGGATTCGGGAACTGGTTAATTCCATTAATACTTGGAGCTCCAGATATAGCCTTCCCACGGTTAAACAATATAAGGTTTTGGTTACTCCCCCCATCTTTAACTCTTCTTTTAATAAGAAGAATCATTGATAAAGGAGCTGGAACTGGATGAACAGTCTATCCCCCACTATCAGGAAATATTGCACATGAAGGAGCATCTGTTGACCTAGCCATTTTTAGACTTCATATAGCAGGAATTTCATCAATTTTGGGGGCTATTAATTTTATTTCCACTATAGCTAATATACGACCAACAGGGATAAATTTAGACAAGATACCTTTATTTTCCTGGGCTGTAAAAATTACTGCTATTTTACTTCTTTTATCCCTTCCAGTTCTAGCCGGAGCTATCACCATACTTTTAACAGACCGAAACATTAATACATCATTTTTTGACCCAGCCGGAGGAGGAGACCCTATCTTGTACCAACATTTATTT
>Acalles_lemur_cisalpinus_-_Italy_-_MG229689_1362-PST
AACTCTTTATTTTATTTTTGGTGCATGATCCGGCATGCTAGGAACTTCTCTAAGAATATTAATTCGAACCGAACTCAGCAACCCCGGAACTATTATTGGAAGTGATCAAATTTACAATAGAATTGTTACTGCCCACGCCTTTATTATAATTTTCTTTATAGTTATACCAATTATAATAGGAGGATTCGGGAACTGGTTAATTCCATTAATACTTGGAGCTCCAGATATAGCCTTCCCACGGTTAAACAATATAAGGTTTTGGTTACTCCCCCCATCTTTAACTCTTCTTTTAATAAGAAGAATCATTGATAAAGGAGCTGGAACTGGATGAACAGTCTATCCCCCACTATCAGGAAATATTGCACATGAAGGAGCATCTATTGACCTAGCCATTTTTAGACTTCATATAGCAGGAATTTCATCAATTTTGGGGGCTATTAATTTTATTTCCACTATAGCTAATATACGACCAACAGGGATAAATTTAGACAAGATACCTTTATTTTCCTGGGCTGTAAAAATTACTGCTATTTTACTTCTTTTATCCCTTCCAGTTCTAGCCGGAGCTATCACCATACTTTTAACAGACCGAAACATTAATACATCATTTTTTGACCCAGCCGGAGGAGGAGACCCTATCTTGTACCAACATTTATTT
>Acalles_lemur_cisalpinus_-_Italy_-_MG229691_1369-PST
AACTCTATATTTTATTTTTGGAGCATGGTCCGGGATACTAGGAACCTCATTAAGAATGCTAATTCGGACTGAACTTAGCAACCCTGGAACTATTATTGGAAGTGACCAAATTTATAATAGAATTGTCACCGCCCATGCTTTTATTATAATTTTTTTTATAGTTATACCAATTATAATCGGAGGATTTGGTAATTGGTTAATTCCACTAATATTAGGAGCCCCAGATATAGCCTTCCCACGACTAAACAATATAAGATTTTGATTACTCCCGCCTTCCCTAACTCTACTTTTAATAAGAAGAATCATCGATAATGGAGCTGGGACAGGATGGACAGTTTACCCCCCATTATCAGGAAATATTGCCCACGAAGGAGCTTCTGTTGATCTAGCTATTTTTAGACTCCATATAGCAGGAATCTCGTCAATCTTAGGAGCTATTAACTTTATCTCTACTATAGCTAATATACGACCAGCAGGTATAGATTTAGATAAAATACCCCTATTTTCTTGGGCTGTAAAAATTACTGCCATTTTACTACTTCTGTCTCTCCCGGTTTTAGCAGGAGCTATCACCATACTCTTAACAGACCGAAACATCAACACATCATTTTTTGATCCAGCCGGAGGGGGAGATCCAATTCTCTACCAACATTTATTT
>Acalles_lemur_cisalpinus_-_Italy_-_MG229699_1393-PST
AACTCTTTATTTTATTTTTGGTGCATGATCCGGCATGCTAGGAACTTCTCTAAGAATATTAATTCGAACCGAACTCAGCAACCCCGGAACTATTATTGGAAGTGATCAAATTTACAATAGAATTGTTACTGCCCACGCCTTTATTATAATTTTCTTTATAGTTATACCAATTATAATAGGAGGATTCGGGAACTGGTTAATTCCATTAATACTTGGAGCTCCAGATATAGCCTTCCCACGGTTAAACAATATAAGGTTTTGGTTACTCCCCCCATCTTTAACTCTTCTTTTAATAAGAAGAATCATTGATAAAGGAGCTGGAACTGGATGAACAGTCTATCCCCCACTATCAGGAAATATTGCACATGAAGGAGCATCTGTTGACCTAGCCATTTTTAGACTTCATATAGCAGGAATTTCATCAATTTTGGGGGCTATTAATTTTATTTCCACTATAGCTAATATACGACCAACAGGGATAAATTTAGACAAGATACCTTTATTTTCCTGGGCTGTAAAAATTACTGCTATTTTACTTCTTTTATCCCTTCCAGTTCTAGCCGGAGCTATCACCATACTTTTAACAGACCGAAACATTAATACATCATTTTTTGACCCAGCCGGAGGAGGAGACCCTATCTTGTACCAACATTTATTT
>Acalles_lemur_lemur_-_France_-_EU286446_I-0010-leL
AACTCTTTATTTTATTTTTGGAGCATGATCCGGCATGCTAGGAACTTCATTAAGAATATTAATTCGAACTGAACTTAGCAATCCTGGAACCATTATTGGAAGTGACCAAATTTACAATAGAATTGTTACTGCTCACGCCTTTATTATAATTTTCTTTATAGTTATACCAATTATAATTGGGGGATTCGGAAATTGGCTAATTCCACTAATATTAGGAGCTCCAGATATAGCCTTCCCACGATTAAACAATATAAGATTTTGGTTGTTACCCCCATCTTTAACCCTTCTTTTAATAAGAAGAATTATTGACAAAGGAGCTGGAACTGGATGAACGGTCTATCCCCCATTATCAGGAAATATTGCACATGAAGGAGCATCTGTTGATCTAGCCATCTTCAGACTTCATATAGCAGGAATCTCATCAATTTTAGGGGCTATCAATTTTATTTCCACTATAGCTAATATACGACCAGCAGGAATAAATTTAGATAAAATACCCCTATTCTCCTGAGCTGTTAAAGTTACTGCCATCCTACTTCTTTTATCCCTACCAGTTTTAGCCGGAGCTATCACCATACTTTTAACAGACCGAAATATTAATACATCATTTTTTGACCCAGCCGGAGGAGGAGACCCTATTCTATACCAACATTTATTT
>Acalles_lemur_lemur_-_France_-_GU987755_I-0005-leL
AACTCTTTATTTTATTTTTGGAGCATGATCCGGCATGCTAGGAACTTCATTAAGAATATTAATTCGAACTGAACTTAGCAATCCTGGAACCATTATTGGAAGTGACCAAATTTACAATAGAATTGTTACTGCTCACGCCTTTATTATAATTTTCTTTATAGTTATACCAATTATAATTGGGGGATTCGGAAATTGGCTAATTCCACTAATATTAGGAGCTCCAGATATAGCCTTCCCACGATTAAACAATATAAGATTTTGGTTGTTACCCCCATCTTTAACCCTTCTTTTAATAAGAAGAATTATTGACAAAGGAGCTGGAACTGGATGAACGGTCTATCCCCCATTATCAGGAAATATTGCACATGAAGGAGCATCTGTTGATCTAGCCATCTTCAGACTTCATATAGCAGGAATCTCATCAATTTTAGGGGCTATCAATTTTATTTCCACTATAGCTAATATACGACCAGCAGGAATAAATTTAGATAAAATACCCCTATTCTCCTGAGCTGTTAAAGTTACTGCCATCCTACTTCTTTTATCCCTACCAGTTTTAGCCGGAGCTATCACCATACTTTTAACAGACCGAAATATTAATACATCATTTTTTGACCCAGCCGGAGGAGGAGACCCTATTCTATACCAACATTTATTT
>Acalles_lemur_lemur_-_France_-_GU987809_I-0015-leL
AACTCTTTATTTTATTTTTGGAGCATGATCCGGCATGCTAGGAACTTCATTAAGAATATTAATTCGAACTGAACTTAGCAATCCTGGAACCATTATTGGAAGTGACCAAATTTACAATAGAATTGTTACTGCTCACGCCTTTATTATAATTTTCTTTATAGTTATACCAATTATAATTGGGGGATTCGGAAATTGGCTAATTCCACTAATATTAGGAGCTCCAGATATAGCCTTCCCACGATTAAACAATATAAGATTTTGGTTGTTACCCCCATCTTTAACCCTTCTTTTAATAAGAAGAATTATTGACAAAGGAGCTGGAACTGGATGAACGGTCTATCCCCCATTATCAGGAAATATTGCACATGAAGGAGCATCTGTTGATCTAGCCATCTTCAGACTTCATATAGCAGGAATCTCATCAATTTTAGGGGCTATCAATTTTATTTCCACTATAGCTAATATACGACCAGCAGGAATAAATTTAGATAAAATACCCCTATTCTCCTGAGCTGTTAAAGTTACTGCCATCCTACTTCTTTTATCCCTACCAGTTTTAGCCGGAGCTATCACCATACTTTTAACAGACCGAAATATTAATACATCATTTTTTGACCCAGCCGGAGGAGGAGACCCTATTCTATACCAACATTTATTT
>Acalles_lemur_lemur_-_France_-_GU987896_F-438-lem
AACTCTTTATTTTATTTTTGGAGCATGATCCGGCATGCTAGGAACTTCATTAAGAATATTAATTCGAACTGAACTAAGCAATCCTGGAACCATTATCGGAAGTGACCAAATTTACAATAGAATTGTTACTGCTCACGCCTTTATTATAATTTTCTTTATAGTTATACCAATTATAATTGGAGGATTCGGAAATTGGCTAATTCCACTAATATTAGGAGCTCCAGATATAGCCTTCCCACGATTAAACAACATAAGATTTTGGTTGCTACCCCCATCTTTAACCCTTCTTTTAATAAGAAGAATTATTGACAAAGGAGCTGGAACTGGATGAACGGTCTATCCCCCATTATCAGGAAATATCGCACATGAAGGAGCATCTGTTGATCTAGCCATCTTCAGACTTCATATAGCAGGAATCTCATCAATTTTAGGGGCTATCAATTTTATTTCCACTATAGCTAATATACGACCAACAGGAATAAATTTAGATAAAATACCCCTATTCTCCTGAGCTGTTAAAGTTACTGCCATCCTACTTCTTTTATCTCTACCAGTTTTAGCCGGAGCTATCACCATACTTTTAACAGACCGAAATATTAATACATCATTTTTTGACCCAGCCGGAGGAGGAGACCCTATTCTATACCAACATTTATTT
>Acalles_lemur_lemur_-_Germany_-_GU987771_M-0061-leL
AACTCTTTATTTTATTTTTGGGGCATGATCCGGCATGCTAGGGACTTCATTAAGAATATTAATTCGGACCGAACTCAGCAATCCTGGAACCATTATCGGAAGTGACCAAATTTATAATAGAATTGTTACTGCTCACGCCTTTATTATAATTTTCTTTATAGTTATGCCAATTATAATTGGAGGATTCGGAAATTGACTAATTCCACTAATACTAGGAGCTCCAGATATAGCCTTCCCACGATTAAACAATATAAGATTTTGATTGCTCCCCCCATCTTTAACCCTTCTTTTAATAAGAAGAATTATTGACAAAGGAGCTGGAACTGGGTGAACGGTCTATCCCCCATTATCAGGAAATATTGCACATGAAGGAGCATCTGTTGATCTAGCCATCTTCAGACTTCATATAGCAGGAATTTCATCAATTTTAGGGGCTATCAATTTTATTTCCACTATAGCTAATATACGACCAACAGGAATAAATTTAGATAAAATACCCCTATTCTCCTGAGCTGTTAAAGTTACTGCCATCTTACTTCTTTTATCCCTACCAGTTTTAGCCGGGGCTATCACCATACTTTTAACAGACCGAAATATTAATACATCATTTTTTGACCCAGCCGGAGGAGGAGACCCTATTTTATATCAACATTTATTC
>Acalles_lemur_lemur_-_Germany_-_GU987772_M-0059-leL
AACTCTTTATTTTATTTTTGGGGCATGATCCGGCATGCTAGGGACTTCATTAAGAATATTAATTCGGACCGAACTCAGCAATCCTGGAACCATTATCGGAAGTGACCAAATTTATAATAGAATTGTTACTGCTCACGCCTTTATTATAATTTTCTTTATAGTTATGCCAATTATAATTGGAGGATTCGGAAATTGACTAATTCCACTAATACTAGGAGCTCCAGATATAGCCTTCCCACGATTAAACAATATAAGATTTTGATTGCTCCCCCCATCTTTAACCCTTCTTTTAATAAGAAGAATTATTGACAAAGGAGCTGGAACTGGGTGAACGGTCTATCCCCCATTATCAGGAAATATTGCACATGAAGGAGCATCTGTTGATCTAGCCATCTTCAGACTTCATATAGCAGGAATTTCATCAATTTTAGGGGCTATCAATTTTATTTCCACTATAGCTAATATACGACCAACAGGAATAAATTTAGATAAAATACCCCTATTCTCCTGAGCTGTTAAAGTTACTGCCATCTTACTTCTTTTATCCCTACCAGTTTTAGCCGGGGCTATCACCATACTTTTAACAGACCGAAATATTAATACATCATTTTTTGACCCAGCCGGAGGAGGAGACCCTATTTTATATCAACATTTATTC
>Acalles_lemur_lemur_-_Germany_-_GU987880_D-0422-lem
AACTCTTTATTTTATTTTTGGAGCATGATCCGGCATGCTAGGAACTTCATTAAGAATATTAATTCGAACTGAACTTAGCAATCCTGGAACCATTATTGGAAGTGACCAAATTTACAATAGAATTGTTACTGCTCACGCCTTTATTATAATTTTCTTTATAGTTATACCAATTATAATTGGGGGATTCGGAAATTGGCTAATTCCACTAATATTAGGAGCTCCAGATATAGCCTTCCCACGATTAAACAATATAAGATTTTGGTTGTTACCCCCATCTTTAACCCTTCTTTTAATAAGAAGAATTATTGACAAAGGAGCTGGAACTGGATGAACGGTCTATCCCCCATTATCAGGAAATATTGCACATGAAGGAGCATCTGTTGATCTAGCCATCTTCAGACTTCATATAGCAGGAATCTCATCAATTTTAGGGGCTATCAATTTTATTTCCACTATAGCTAATATACGACCAGCAGGAATAAATTTAGATAAAATACCCCTATTCTCCTGAGCTGTTAAAGTTACTGCCATCCTACTTCTTTTATCCCTACCAGTTTTAGCCGGAGCTATCACCATACTTTTAACAGACCGAAATATTAATACATCATTTTTTGACCCAGCCGGAGGAGGAGACCCTATTCTATACCAACATTTATTT
>Acalles_lemur_lemur_-_Germany_-_GU988042_D-673-lem
AACTCTTTATTTTATTTTTGGGGCATGATCCGGCATGCTAGGGACTTCATTAAGAATATTAATTCGGACCGAACTCAGCAATCCTGGAACCATTATCGGAAGTGACCAAATTTATAATAGAATTGTTACTGCTCACGCCTTTATTATAATTTTCTTTATAGTTATGCCAATTATAATTGGAGGATTCGGAAATTGACTAATTCCACTAATACTAGGAGCTCCAGATATAGCCTTCCCACGATTAAACAATATAAGATTTTGATTGCTCCCCCCATCTTTAACCCTTCTTTTAATAAGAAGAATTATTGACAAAGGAGCTGGAACTGGGTGAACGGTCTATCCCCCATTATCAGGAAATATTGCACATGAAGGAGCATCTGTTGATCTAGCCATCTTCAGACTTCATATAGCAGGAATTTCATCAATTTTAGGGGCTATCAATTTTATTTCCACTATAGCTAATATACGACCAACAGGAATAAATTTAGATAAAATACCCCTATTCTCCTGAGCTGTTAAAGTTACTGCCATCTTACTTCTTTTATCCCTACCAGTTTTAGCCGGGGCTATCACCATACTTTTAACAGACCGAAATATTAATACATCATTTTTTGACCCAGCCGGAGGAGGAGACCCTATTTTATATCAACATTTATTC
>Acalles_maraoensis_-_Portugal_-_GU987909_P-540-mar
AACTCTATATTTTATTTTTGGTGCCTGATCAGGTATACTAGGAACTTCATTGAGTATATTAATTCGTACTGAACTTTGTAACCCCGGTACTATAATTGGAAATGACCAAATTTATAACAGAATCGTTACTGCTCATGCCTTTATTATAATTTTTTTTATAGTAATACCAATTATAATTGGAGGATTTGGTAACTGACTAGTCCCCTTAATACTAGCAGCACCGGATATAGCCTTTCCACGATTAAACAATATAAGATTTTGATTACTCCCTCCTTCTCTCACCTTACTTCTAATAAGTAGAATTATTGATAAAGGAGCCGGAACTGGGTGAACAGTTTACCCACCATTATCAGCCAATATTGCACATGAAGGTGTTTCTGTTGACCTAGCCATTTTCAGTCTTCACATAGCAGGAATCTCATCAATCCTGGGAGCCTTAAACTTTATTTCTACTATAGCTAATATGCGACCAACAGGAATAAATCTAGATAAAATACCATTATTCTCTTGGGCTGTAAAAATCACGGCAGTATTACTACTTTTATCCTTACCAGTTCTAGCCGGAGCTATCACCATACTTCTAACAGACCGAAATATCAATACATCATTTTTCGACCCTGCCGGAGGAGGAGACCCAATTCTTTACCAACATTTATTT
>Acalles_maraoensis_-_Portugal_-_GU988109_E-852-mar
AACTCTATATTTTATTTTTGGTGCCTGATCAGGTATACTAGGAACTTCATTGAGTATATTAATTCGTACTGAACTTTGTAACCCCGGTACTATAATTGGAAATGACCAAATTTATAACAGAATCGTTACTGCTCATGCCTTTATTATAATTTTTTTTATAGTAATACCAATTATAATTGGAGGATTTGGTAACTGACTAGTCCCCTTAATACTAGCAGCACCGGATATAGCCTTTCCACGATTAAACAATATAAGATTTTGATTACTCCCTCCTTCTCTCACCTTACTTCTAATAAGTAGAATTATTGATAAAGGAGCCGGAACTGGGTGAACAGTTTACCCACCATTATCAGCCAATATTGCACATGAAGGTGTTTCTGTTGACCTAGCCATTTTCAGTCTTCACATAGCAGGAATCTCATCAATCCTGGGAGCCTTAAACTTTATTTCTACTATAGCTAATATGCGACCAACAGGAATAAATCTAGATAAAATACCATTATTCTCTTGGGCTGTAAAAATCACGGCAGTATTACTACTTTTATCCTTACCAGTTCTAGCCGGAGCTATCACCATACTTCTAACAGACCGAAATATCAATACATCATTTTTCGACCCTGCCGGGGGAGGAGACCCAATTCTTTACCAACATTTATTT
>Acalles_maraoensis_-_Portugal_-_GU988112_E-857-mar
AACTCTATATTTTATTTTTGGTGCCTGATCAGGTATACTAGGAACTTCATTGAGTATATTAATTCGTACTGAACTTTGTAACCCCGGTACTATAATTGGAAATGACCAAATTTATAACAGAATCGTTACTGCTCATGCCTTTATTATAATTTTTTTTATAGTAATACCAATTATAATTGGAGGATTTGGTAACTGACTAGTCCCCTTAATACTAGCAGCACCGGATATAGCCTTTCCACGATTAAACAATATAAGATTTTGATTACTCCCTCCTTCTCTCACCTTACTTCTAATAAGTAGAATTATTGATAAAGGAGCCGGAACTGGGTGAACAGTTTACCCACCATTATCAGCCAATATTGCACATGAAGGTGTTTCTGTTGACCTAGCCATTTTCAGTCTTCACATAGCAGGAATCTCATCAATCCTGGGAGCCTTAAACTTTATTTCTACTATAGCTAATATGCGACCAACAGGAATAAATCTAGATAAAATACCATTATTCTCTTGGGCTGTAAAAATCACGGCAGTATTACTACTTTTATCCTTACCAGTTCTAGCCGGAGCTATCACCATACTTCTAACAGACCGAAATATCAATACATCATTTTTCGACCCTGCCGGGGGAGGAGACCCAATTCTTTACCAACATTTATTT
>Acalles_maraoensis_-_Portugal_-_GU988118_E-867-mar
AACCCTATATTTTATTTTTGGTGCCTGATCAGGAATACTAGGAACTTCATTAAGTATATTAATTCGTACTGAACTTTGTAACCCAGGCACCATAATTGGAAATGACCAAATTTATAACAGAATCGTTACTGCTCATGCTTTTATTATAATTTTTTTCATAGTAATACCAATTATAATTGGAGGATTTGGTAACTGACTAGTCCCCTTAATGCTAGGAGCACCAGATATAGCCTTTCCACGATTAAACAATATAAGATTTTGATTACTTCCTCCTTCCCTCACCTTACTTCTAATAAGTAGAATTATTGATAAAGGAGCCGGAACTGGGTGAACAGTTTATCCACCATTATCAGCTAATATTGCACATGAAGGTGTTTCTGTTGACCTAGCCATTTTTAGTCTTCACATAGCAGGAATCTCATCAATCCTAGGAGCCTTAAACTTTATTTCTACTATAGCTAATATGCGACCAACAGGAATAAATCTAGATAAAATACCACTATTCTCATGAGCTGTAAAAATCACGGCAGTATTACTGCTTTTATCCTTACCAGTTCTAGCTGGGGCCATCACCATACTTCTAACAGACCGAAATATCAATACATCATTTTTTGACCCTGCTGGGGGGGGAGACCCAATTCTTTACCAACATTTATTT
>Acalles_maraoensis_-_Portugal_-_GU988120_E-869-mar
AACTCTATATTTTATTTTTGGAGCCTGATCAGGAATACTAGGAACTTCATTAAGTATATTAATTCGTACTGAACTTTGTAACCCCGGCACCCTAATTGGAAATGACCAAATTTATAACAGAATCGTTACTGCTCATGCTTTTATTATAATTTTTTTCATAGTAATACCAATTATAATTGGAGGATTTGGTAACTGACTAGTCCCCTTAATGCTAGGAGCACCAGATATAGCCTTTCCACGATTAAACAATATAAGATTTTGATTACTTCCTCCTTCCCTCACCTTACTTCTAATAAGTAGAATTATTGATAAAGGAGCCGGAACTGGGTGAACAGTTTACCCACCATTATCAGCTAATATTGCACATGAAGGTGTTTCTGTTGACCTAGCCATTTTTAGTCTTCACATAGCAGGAATCTCATCAATCCTAGGAGCCTTAAACTTTATTTCTACTATAGCTAATATACGACCAACAGGAATAAATCTAGATAAAATACCACTATTCTCTTGAGCTGTAAAAATCACGGCAGTGTTGTTGCTTTTATCCTTACCAGTTCTAGCTGGGGCCATCACCATACTTCTAACAGACCGAAATATCAATACATCATTTTTTGACCCTGCTGGAGGAGGGGACCCAATTCTTTACCAACATTTATTT
>Acalles_maraoensis_-_Spain_-_GU987943_E-581-mar
NNNNNNNNNNNNNNNNNNNNNNNNNNNNNNNNGTATACTAGGAACTTCATTAAGTATATTAATTCGCACTGAACTTTGTAACCCCGGTACTATAATTGGAAATGACCAAATTTATAACAGAATCGTTACTGCTCATGCCTTTATTATAATTTTTTTTATAGTAATACCAATTATAATTGGAGGATTTGGTAACTGACTAGTCCCCTTAATACTAGCAGCACCGGATATAGCCTTTCCACGATTAAACAATATAAGATTTTGATTACTCCCTCCCTCTCTCACCTTACTTCTAATAAGTAGAATTATTGATAAAGGAGCCGGAACTGGGTGAACAGTTTACCCACCATTATCAGCCAATATTGCACATGAAGGTGTTTCTATTGACCTAGCCATTTTCAGTCTTCACATAGCAGGAATCTCATCAATCCTGGGAGCCTTAAACTTTATTTCTACTATAGCTAATATACGACCAACAGGAATAAATCTAGATAAAATACCATTATTCTCTTGAGCTGTAAAAATCACGGCAGTATTACTACTTTTATCCTTACCAGTTCTAGCCGGAGCTATCACCATACTTCTAACAGACCGAAATATCAATACATCATTTTTTGACCCTGCCGGAGGGGGGGACCCAATTCTTTACCAACATTTATTT
>Acalles_maraoensis_-_Spain_-_GU988095_E-835-mar
AACTATATATTTTATTTTTGGTGCCTGATCAGGTATACTAGGAACTTCATTGAGTATATTAATTCGCACTGAACTTTGTAACCCCGGTACTATAATTGGAAATGACCAAATTTATAACAGAATCGTTACTGCTCATGCCTTTATTATAATTTTTTTTATAGTAATACCAATTATAATTGGAGGATTTGGTAACTGATTAGTCCCCTTAATACTAGCAGCACCGGATATAGCCTTTCCACGATTAAACAATATAAGATTTTGATTACTCCCTCCCTCTCTCACCTTACTTCTAATAAGTAGAATTATTGATAAAGGAGCCGGAACTGGGTGAACAGTTTACCCGCCATTATCAGCCAATATTGCACATGAAGGTGTTTCTGTTGACCTAGCCATTTTCAGTCTTCACATAGCAGGAATCTCATCAATCCTGGGAGCCTTAAACTTTATTTCTACTATAGCTAATATACGACCAACAGGAATAAATCTAGATAAAATACCATTATTCTCTTGAGCTGTAAAAATCACGGCAGTATTACTACTTTTATCCTTACCAGTTCTAGCCGGAGCTATCACCATACTTCTAACAGACCGAAATATCAATACATCATTTTTTGACCCTGCCGGAGGAGGGGACCCAATTCTTTACCAACATTTATTT
>Acalles_maraoensis_-_Spain_-_GU988126_E-875-mar
AACTCTATATTTTATTTTTGGTGCCTGATCAGGAATACTAGGAACTTCATTAAGTATATTAATTCGTACTGAACTTTGTAACCCTGGTACCATAATTGGAAATGACCAAATTTATAACAGAATCGTTACTGCCCATGCCTTTATTATAATTTTTTTTATAGTAATACCAATTATAATTGGAGGATTTGGCAACTGACTAGTCCCCTTAATGCTAGGAGCACCAGATATAGCCTTCCCACGATTAAACAATATAAGATTTTGATTACTTCCTCCTTCCCTCACCTTACTACTAATAAGTAGAATTATCGACAAAGGAGCCGGAACTGGATGAACAGTTTACCCGCCATTATCAGCTAATATTGCACATGAAGGTGTTTCTGTTGACCTAGCCATTTTTAGTCTTCACATAGCAGGGATCTCATCAATCCTAGGAGCCTTAAATTTTATTTCTACTATAGCTAATATACGACCAACAGGAATAAATCTAGATAAAATACCATTATTCTCTTGAGCTGTAAAAATTACGACAGTATTACTGCTTTTATCCTTACCAGTCCTAGCTGGGGCCATCACCATACTTCTAACAGACCGAAATATCAATACATCATTTTTTGACCCTGCTGGAGGGGGAGACCCAATTCTTTACCAACACTTATTT
>Acalles_micros_-_France_-_EU286493_I-0030-mic_REF
AACCCTTTATTTTATTTTTGGGGCATGATCCGGAATACTAGGAACTTCCCTAAGTATAATAATTCGAACCGAACTTAGTAACCCAGGAACCTTAATTGGAAACGACCAAATCTATAATAGAATTGTGACCGCCCATGCCTTTATTATAATTTTTTTTATAGTTATACCAATTATAATCGGAGGATTTGGTAACTGATTAATTCCTTTGATATTAACAGCCCCAGATATAGCCTTCCCACGATTAAACAATATAAGATTCTGGTTACTCCCGCCTTCTTTAACCTTACTTCTTATAAGAAGAATCATTGATAAAGGAGCAGGTACTGGCTGAACTGTTTATCCCCCATTATCAGCCAATATTGCCCATGAAGGTGCTTCTGTTGATCTAGCCATCTTTAGTCTTCACATAGCGGGAATTTCATCTATTTTAGGAGCCATCAATTTTATTTCTACTATAGCCAATATACGACCAACAGGAATAAACTTAGACAAAATACCTCTATTTTCATGAGCTGTAAAAATTACGGCTGTCCTATTACTGTTATCCTTACCAGTTTTAGCTGGAGCTATTACTATACTCTTAACAGACCGTAATATTAACACATCATTTTTTGATCCAGCAGGTGGAGGAGATCCCATTCTGTACCAACATCTGTTT
>Acalles_micros_-_France_-_GU987753_I-0017-mic_REF
AACCCTTTATTTTATTTTTGGGGCATGATCCGGAATACTAGGAACTTCCCTAAGTATAATAATTCGAACCGAACTTAGTAACCCAGGAACCTTAATTGGAAACGACCAAATCTATAATAGAATTGTGACCGCCCATGCCTTTATTATAATTTTTTTTATAGTTATACCAATTATAATCGGAGGATTTGGTAACTGATTAATTCCTTTGATATTAACAGCCCCAGATATAGCCTTCCCACGATTAAACAATATAAGATTCTGGTTACTCCCGCCTTCTTTAACCTTACTTCTTATAAGAAGAATCATTGATAAAGGAGCAGGTACTGGCTGAACTGTTTATCCCCCATTATCAGCCAATATTGCCCATGAAGGTGCTTCTGTTGATCTAGCCATCTTTAGTCTTCACATAGCGGGAATTTCATCTATTTTAGGAGCCATCAATTTTATTTCTACTATAGCCAATATACGACCAACAGGAATAAACTTAGACAAAATACCTCTATTTTCATGAGCTGTAAAAATTACGGCTGTCCTATTACTGTTATCCTTACCAGTTTTAGCTGGAGCTATTACTATACTCTTAACAGACCGTAATATTAACACATCATTTTTTGATCCAGCAGGTGGAGGAGATCCCATTCTGTACCAACATCTGTTT
>Acalles_micros_-_France_-_GU987756_I-0003-mic_REF
AACCCTTTATTTTATTTTTGGGGCATGATCCGGAATACTAGGAACTTCCCTAAGTATAATAATTCGAACCGAACTTAGTAACCCAGGAACCTTAATTGGAAACGACCAAATCTATAATAGAATTGTGACCGCCCATGCCTTTATTATAATTTTTTTTATAGTTATACCAATTATAATCGGAGGATTTGGTAACTGATTAATTCCTTTGATATTAACAGCCCCAGATATAGCCTTCCCACGATTAAACAATATAAGATTCTGGTTACTCCCGCCTTCTTTAACCTTACTTCTTATAAGAAGAATCATTGATAAAGGAGCAGGTACTGGCTGAACTGTTTATCCCCCATTATCAGCCAATATTGCCCATGAAGGTGCTTCTGTTGATCTAGCCATCTTTAGTCTTCACATAGCGGGAATTTCATCTATTTTAGGAGCCATCAATTTTATTTCTACTATAGCCAATATACGACCAACAGGAATAAACTTAGACAAAATACCTCTATTTTCATGAGCTGTAAAAATTACGGCTGTCCTATTACTGTTATCCTTACCAGTTTTAGCTGGAGCTATTACTATACTCTTAACAGACCGTAATATTAACACATCATTTTTTGATCCAGCAGGTGGAGGAGATCCCATTCTGTACCAACATCTGTTT
>Acalles_micros_-_France_-_GU987845_F-0242-mic_REF
AACCCTTTATTTTATTTTTGGGGCATGATCCGGAATACTAGGAACTTCCCTAAGTATAATAATTCGAACCGAACTTAGTAACCCAGGAACCTTAATTGGAAACGACCAAATCTAYAATAGAATTGTGACCGCCCATGCCTTTATTATAATTTTTTTTATAGTTATACCAATTATAATCGGAGGATTTGGTAACTGATTAATTCCTTTRATATTAACAGCCCCAGATATAGCCTTCCCACGATTAAACAATATAAGATTCTGGTTACTCCCGCCTTCTTTAACCTTACTTCTTATAAGAAGAATCATTGATAAAGGAGCAGGTACTGGCTGAACTGTTTATCCCCCATTATCAGCCAATATTGCCCATGAAGGTGCTTCTGTTGATCTAGCCATCTTTAGTCTTCACATAGCGGGAATTTCATCTATTTTAGGAGCCATCAATTTTATTTCTACTATAGCCAATATACGACCAACAGGAATAAACTTAGACAAAATACCTCTATTTTCATGAGCTGTAAAAATTACGGCTGTCCTATTACTGTTATCCTTACCAGTTTTAGCWGGAGCTATTACTATACTCTTAACAGACCGTAATATTAACACATCATTTTTTGATCCAGCAGGTGGAGGAGATCCCATTCTGTACCAACATCTGTTT
>Acalles_micros_-_France_-_GU988157_F-929-mic_REF
AACCCTTTATTTTATTTTTGGGGCATGATCCGGAATACTAGGAACTTCCCTAAGTATAATAATTCGAACCGAACTTAGTAACCCAGGAACCTTAATTGGAAACGACCAAATCTATAATAGAATTGTGACCGCCCATGCCTTTATTATAATTTTTTTTATAGTTATACCAATTATAATCGGAGGATTTGGTAACTGATTAATTCCTTTGATATTAACAGCCCCAGATATAGCCTTCCCACGATTAAACAATATAAGATTCTGGTTACTCCCGCCTTCTTTAACCTTACTTCTTATAAGGAGAATCATTGATAAAGGAGCAGGTACTGGCTGAACTGTTTATCCCCCATTATCAGCCAATATTGCCCATGAAGGTGCTTCTGTTGATCTAGCCATCTTTAGTCTTCACATAGCGGGAATTTCATCTATTTTAGGAGCCATCAATTTTATTTCTACTATAGCCAATATACGACCAACAGGAATAAACTTAGACAAAATACCTCTATTTTCATGAGCTGTAAAAATTACGGCTGTCCTATTACTGTTATCCTTACCAGTTTTAGCTGGAGCTATTACTATACTCTTAACAGACCGTAATATTAACACATCATTTTTTGATCCAGCAGGTGGAGGAGATCCCATTCTGTACCAACATCTGTTT
>Acalles_micros_-_Germany_-_GU987846_D-0243-mic_REF
AACCCTTTATTTTATTTTTGGGGCATGATCCGGAATACTAGGAACTTCCCTAAGTATAATAATTCGAACCGAACTTAGTAACCCAGGAACCTTAATTGGAAACGACCAAATCTATAATAGAATTGTGACCGCCCATGCCTTTATTATAATTTTTTTTATAGTTATACCAATTATAATCGGAGGATTTGGTAACTGATTAATTCCTTTGATATTAACAGCCCCAGATATAGCCTTCCCACGATTAAACAATATAAGATTCTGGTTACTCCCGCCTTCTTTAACCTTACTTCTTATAAGAAGAATCATTGATAAAGGAGCAGGTACTGGCTGAACTGTTTATCCCCCATTATCAGCCAATATTGCCCATGAAGGTGCTTCTGTTGATCTAGCCATCTTTAGTCTTCACATAGCGGGAATTTCATCTATTTTAGGAGCCATCAATTTTATTTCTACTATAGCCAATATACGACCAACAGGAATAAACTTAGACAAAATACCTCTATTTTCATGAGCTGTAAAAATTACGGCTGTCCTATTACTATTATCCTTACCAGTTTTAGCTGGGGCTATTACTATACTCTTAACAGACCGTAATATTAACACATCATTTTTTGATCCAGCAGGTGGAGGAGATCCCATTCTGTACCAACATCTGTTT
>Acalles_micros_-_Germany_-_GU988041_D-672-mic_REF
AACCCTTTATTTTATTTTTGGGGCATGATCCGGAATACTAGGAACTTCCCTAAGTATAATAATTCGAACCGAACTTAGTAACCCAGGAACCTTAATTGGAAACGACCAAATCTATAATAGAATTGTGACCGCCCATGCCTTTATTATAATTTTTTTTATAGTTATACCAATTATAATCGGAGGATTTGGTAACTGATTAATTCCTTTGATATTAACAGCCCCAGATATAGCCTTCCCACGATTAAACAATATAAGATTCTGGTTACTCCCGCCTTCTTTAACCTTACTTCTTATAAGAAGAATCATTGATAAAGGAGCAGGTACTGGCTGAACTGTTTATCCCCCATTATCAGCCAATATTGCCCATGAAGGTGCTTCTGTTGATCTAGCCATCTTTAGTCTTCACATAGCGGGAATTTCATCTATTTTAGGAGCCATCAATTTTATTTCTACTATAGCCAATATACGACCAACAGGAATAAACTTAGACAAAATACCTCTATTTTCATGAGCTGTAAAAATTACGGCTGTCCTATTACTGTTATCCTTACCAGTTTTAGCTGGAGCTATTACTATACTCTTAACAGACCGTAATATTAACACATCATTTTTTGATCCAGCAGGTGGAGGAGATCCCATTCTGTACCAACATCTGTTT
>Acalles_minutissimus_-_USA_-_KJ767020_1763-BAN
AACTTTATATTTTATTTTTGGCTCCTGATCAGGAATAATTGGAACCTCATTAAGAATCTTAATCCGAACTGAATTAGGAAATCCAGGAACATTAATTGGAAATGATCAAATCTACAACTCCATTGTTACAGCTCACGCCTTTATTATAATTTTTTTCATAGTAATACCCATTATAATTGGGGGATTCGGGAATTGACTAGTCCCCTTGATACTAGGAGCCCCAGATATAGCCTTCCCCCGCTTAAACAATATAAGTTTCTGATTACTCCCTCCTTCTCTATCCTTATTATTAATATCTAATATTATTGATAAAGGAACCGGAACAGGATGAACCGTTTACCCACCTTTATCAAGAAACATTGCCCATGAAGGCATTTCTATTGATTTAGCTATCTTTAGCCTACATATAGCTGGAATCTCGTCTATCTTAGGGGCTATCAATTTTATTTCAACTATCATTAATATACGTCCAATTGGAATAAACCTAGACCGTATACCCCTTTTTGTTTGATCTGTCAAAATTACAGCCATCCTATTACTTCTATCCCTCCCAGTTTTAGCTAGAGCTATCACTATACTTTTAACTGACCGTAATATTAACACTTCTTTTTTTGACCCGGCAGGAGGGGGAGACCCAATTCTTTACCAACACCTATTT
>Acalles_misellus_-_France_-_GU988159_F-937-mis_REF
AACCCTCTACTTTATTTTTGGGGCATGATCAGGAATACTAGGAACCTCATTAAGAATACTAATTCGAACTGAACTTTCCAGTCCTGGAACTATAATTGGAAATGACCAAATCTATAACAGAATCGTCACTGCCCATGCTTTTATTATAATCTTTTTCATAGTAATACCAATTATAATTGGGGGATTCGGAAACTGGTTAATTCCACTGATATTAGGAGCCCCAGATATAGCCTTTCCCCGACTAAACAATATAAGATTCTGATTACTACCACCATCTTTAAGCTTACTTTTAATAAGAAGAATTATTGATAAAGGAGCGGGAACTGGATGAACAGTTTACCCCCCATTATCAGCCAATATCGCTCATGAAGGAGTATCTGTTGATTTAGCCATTTTCAGTCTTCACATAGCAGGAATATCATCAATCCTGGGAGCTATCAATTTTGTATCAACAATAACTAATATACGACCAGCAGGAATAGATCTAGATAAAATACCACTATTCTCTTGAGCAGTTAAAATTACCGCAATCCTGCTCCTATTATCCCTTCCAGTCTTAGCTGGGGCTATCACCATACTATTAACAGATCGAAACATTAACACATCATTTTTTGACCCAGCAGGGGGCGGAGATCCTATTCTCTACCAACACTTATTT
>Acalles_misellus_-_France_-_GU988160_F-938-mis_REF
NNNNNNNTACTTTATTTTTGGGGCATGATCAGGAATACTAGGAACCTCATTAAGAATACTAATTCGAACTGAACTTTCCAGTCCTGGAACTATAATTGGGAATGACCAAATCTATAACAGAATCGTCACTGCCCATGCTTTTATTATAATCTTTTTCATAGTAATACCAATTATAATTGGGGGATTCGGAAACTGGTTAATTCCACTGATATTAAGAGCCCCAGATATAGCCTTTCCCCGACTAAACAATATAAGATTCTGATTACTACCACCATCTTTAAGCTTACTTTTAATAAGAAGAATTATTGATAAAGGAGCGGGAACTGGATGAACAGTTTACCCCCCATTATCAGCCAATATCGCTCATGAAGGAGTATCTGTTGATTTAGCCATTTTCAGTCTTCACATAGCAGGAATATCATCAATCCTGGGAGCTATCAATTTTGTATCAACAATAACTAATATACGACCAGCAGGAATAGATCTAGATAAAATACCACTATTCTCTTGAGCAGTTAAAATTACCGCAATCCTGCTCCTATTATCCCTTCCAGTCTTAGCTGGGGCTATCACCATACTATTAACAGATCGAAACATTAACACATCATTTTTTGACCCAGCAGGGGGCGGAGATCCTATTCTCTACCAACACTTATTT
>Acalles_misellus_-_France_-_KC783822_684-PST_REF
AACCCTCTACTTTATTTTTGGGGCATGATCAGGAATACTAGGAACCTCATTAAGAATACTAATTCGAACTGAACTTTCCAGTCCTGGAACTATAATTGGGAATGACCAAATCTATAACAGAATCGTCACTGCCCATGCTTTTATTATAATCTTTTTCATAGTAATACCAATTATAATTGGGGGATTCGGAAACTGGTTAATTCCACTGATATTAGGAGCCCCAGATATAGCCTTTCCCCGACTAAACAATATAAGATTCTGATTACTACCACCATCTTTAAGCTTACTTTTAATAAGAAGAATTATTGATAAAGGAGCGGGAACTGGATGAACAGTTTACCCCCCATTATCAGCCAATATCGCTCATGAAGGAGTATCTGTTGATTTAGCCATTTTCAGTCTTCACATAGCAGGAATATCATCAATCCTGGGAGCTATCAATTTTGTATCAACAATAACTAATATACGACCAGCAGGAATAGATCTAGATAAAATACCACTATTCTCTTGAGCAGTTAAAATTACCGCAATCCTGCTCCTATTATCCCTTCCAGTCTTAGCTGGGGCTATCACCATACTATTAACAGATCGAAACATTAACACATCATTTTTTGACCCAGCGGGGGGCGGAGATCCTATTCTCTACCAACACTTATTT
>Acalles_misellus_-_Netherlands_-_GU988094_NL-832-mis_REF
AACCCTCTACTTTATTTTTGGGGCATGATCAGGAATACTAGGAACCTCATTAAGAATACTAATTCGAACTGAACTTTCCAGTCCTGGAACTATAATTGGAAATGACCAAATCTATAACAGAATCGTCACTGCCCATGCTTTTATTATAATCTTTTTCATAGTAATACCAATTATAATTGGGGGATTCGGAAACTGGTTAATTCCACTGATATTAGGAGCCCCAGATATAGCCTTTCCCCGGCTAAACAATATAAGATTCTGATTACTACCACCATCTTTAAGCTTACTTTTAATAAGAAGAATTATTGATAAAGGAGCGGGAACTGGATGAACAGTTTACCCCCCATTATCAGCCAATATCGCTCATGAAGGAGTATCTGTTGATTTAGCCATTTTCAGTCTTCACATAGCAGGAATATCATCAATCCTGGGAGCTATCAATTTTGTATCAACAATAACTAATATACGACCAGCAGGAATAGATCTAGATAAAATACCACTATTCTCTTGAGCAGTTAAAATTACCGCAATCCTGCTCCTATTATCCCTTCCAGTCTTAGCTGGGGCTATCACCATACTATTAACAGATCGAAACATTAACACATCATTTTTTGACCCAGCAGGGGGCGGAGATCCTATTCTCTACCAACACTTATTT
>Acalles_misellus_-_Spain_-_GU987956_E-610-mis_REF
NNNNNNNNNNNNNNNNNNNNNNNNNNNNNNNGGAATACTAGGAACCTCATTAAGAATACTAATTCGAACTGAACTTTCCAGTCCTGGAACTATAATTGGGAATGACCAAATCTATAACAGAATCGTCACTGCCCATGCTTTTATTATAATCTTTTTCATAGTAATACCAATTATAATTGGGGGATTCGGAAACTGGTTAATTCCACTAATATTAGGAGCCCCAGATATAGCCTTTCCCCGACTAAACAATATAAGATTCTGATTACTACCACCATCTTTAAGCTTACTTTTAATAAGAAGAATTATTGATAAAGGGGCAGGAACTGGATGAACAGTTTACCCCCCATTATCAGCCAATATCGCTCATGAAGGAGTATCTGTTGATTTAGCCATTTTCAGTCTTCACATAGCAGGAATATCATCAATCCTGGGAGCTATCAATTTTGTATCAACAATAACTAATATACGACCAGCAGGAATAGATCTAGATAAAATACCACTATTCTCTTGAGCAGTTAAAATTACCGCAATCCTGCTCCTATTATCCCTTCCAGTCTTAGCTGGGGCTATCACCATACTATTAACAGATCGAAACATTAACACATCATTTTTTGACCCAGCAGGGGGCGGAGATCCTATTCTCTACCAACACTTATTT
>Acalles_misellus_-_Spain_-_GU987959_E-613-mis_REF
AACCCTCTACTTTATTTTTGGGGCATGATCAGGAATACTAGGAACCTCATTAAGAATACTAATTCGAACTGAACTTTCCAGTCCTGGAACTATAATTGGGAATGACCAAATCTATAACAGAATCGTCACTGCCCATGCTTTTATTATAATCTTTTTCATAGTAATACCAATTATAATTGGGGGATTCGGAAACTGGTTAATTCCACTAATATTAGGAGCCCCAGATATAGCCTTTCCCCGACTAAACAATATAAGATTCTGATTACTACCACCATCTTTAAGCTTACTTTTAATAAGAAGAATTATTGATAAAGGGGCAGGAACTGGATGAACAGTTTACCCCCCATTATCAGCCAATATCGCTCATGAAGGAGTATCTGTTGATTTAGCCATTTTCAGTCTTCACATAGCAGGAATATCATCAATCCTGGGAGCTATCAATTTTGTATCAACAATAACTAATATACGACCAGCAGGAATAGATCTAGATAAAATACCACTATTCTCTTGAGCAGTTAAAATTACCGCAATCCTGCTCCTATTATCCCTTCCAGTCTTAGCTGGGGCTATCACCATACTATTAACAGATCGAAACATTAACACATCATTTTTTGACCCAGCAGGGGGCGGAGATCCTATTCTCTACCAACACTTATTT
>Acalles_misellus_-_Spain_-_GU987961_E-615-mis_REF
AACCCTCTACTTTATTTTTGGGGCATGATCAGGAATACTAGGAACCTCATTAAGAATACTAATTCGAACTGAACTTTCCAGTCCTGGAACTATAATTGGGAATGACCAAATCTATAACAGAATCGTCACTGCCCATGCTTTTATTATAATCTTTTTCATAGTAATACCAATTATAATTGGGGGATTCGGAAACTGGTTAATTCCACTAATATTAGGAGCCCCAGATATAGCCTTTCCCCGACTAAACAATATAAGATTCTGATTACTACCACCATCTTTAAGCTTACTTTTAATAAGAAGAATTATTGATAAAGGGGCAGGAACTGGATGAACAGTTTACCCCCCATTATCAGCCAATATCGCTCATGAAGGAGTATCTGTTGATTTAGCCATTTTCAGTCTTCACATAGCAGGAATATCATCAATCCTGGGAGCTATCAATTTTGTATCAACAATAACTAATATACGACCAGCAGGAATAGATCTAGATAAAATACCACTATTCTCTTGAGCAGTTAAAATTACCGCAATCCTGCTCCTATTATCCCTTCCAGTCTTAGCTGGGGCTATCACCATACTATTAACAGATCGAAACATTAACACATCATTTTTTGACCCAGCAGGGGGCGGAGATCCTATTCTCTACCAACACTTATTT
>Acalles_misellus_-_Spain_-_GU987962_E-616-mis_REF
AACCCTCTACTTTATTTTTGGGGCATGATCAGGAATACTAGGAACCTCATTAAGAATACTAATTCGAACTGAACTTTCCAGTCCTGGAACTATAATTGGGAATGACCAAATCTATAACAGAATCGTCACTGCCCATGCTTTTATTATAATCTTTTTCATAGTAATACCAATTATAATTGGGGGATTCGGAAACTGGTTAATTCCACTGATATTAGGAGCCCCAGATATAGCCTTTCCCCGACTAAACAATATAAGATTCTGATTACTACCACCATCTTTAAGCTTACTTTTAATAAGAAGAATTATTGATAAAGGAGCGGGAACTGGATGAACAGTTTACCCCCCATTATCAGCCAATATCGCCCATGAAGGAGTATCTGTTGATTTAGCCATTTTCAGTCTTCACATAGCAGGAATATCATCAATCCTGGGAGCTATCAATTTTGTATCAACAATAACTAATATACGACCAGCAGGGATAGATCTAGATAAAATACCACTATTCTCTTGAGCAGTTAAAATTACCGCAATCCTGCTCCTATTATCCCTTCCAGTCTTAGCTGGGGCTATCACCATACTATTAACAGATCGAAACATTAACACATCATTTTTTGACCCAGCAGGGGGCGGAGATCCTATTCTCTACCAACACTTATTT
>Acalles_misellus_-_Spain_-_GU988123_E-872-mis_REF
AACCCTCTACTTTATTTTTGGGGCATGATCAGGAATACTAGGAACCTCATTAAGAATACTAATTCGAACTGAACTTTCCAGTCCTGGAACTATAATTGGAAATGACCAAATCTATAACAGAATCGTCACTGCCCATGCTTTTATTATAATCTTTTTCATAGTAATACCAATTATAATTGGGGGATTCGGAAACTGGTTAATTCCACTGATATTAGGAGCCCCAGATATAGCCTTTCCCCGACTAAACAATATAAGATTCTGATTACTACCACCATCTTTAAGCTTACTTTTAATAAGAAGAATTATTGATAAAGGAGCGGGAACTGGATGAACAGTTTACCCCCCATTATCAGCCAATATCGCTCATGAAGGAGTATCTGTTGATTTAGCCATTTTCAGTCTTCACATAGCAGGAATATCATCAATCCTGGGAGCTATCAATTTTGTATCAACAATAACTAATATACGACCAGCAGGAATAGATCTAGATAAAATACCACTATTCTCTTGAGCAGTTAAAATTACCGCAATCCTGCTCCTATTATCCCTTCCAGTCTTAGCTGGGGCTATCACCATACTATTAACAGATCGAAACATTAACACATCATTTTTTGACCCAGCAGGGGGCGGAGATCCTATTCTCTACCAACACTTATTT
>Acalles_misellus_-_Spain_-_GU988125_E-874-mis_REF
AACCCTCTACTTTATTTTTGGGGCATGATCAGGAATACTAGGAACCTCATTAAGAATACTAATTCGAACTGAACTTTCCAGTCCTGGAACTATAATTGGGAATGACCAAATCTATAACAGAATCGTCACTGCCCATGCTTTTATTATAATCTTTTTCATAGTAATACCAATTATAATTGGGGGATTCGGAAACTGGTTAATTCCACTGATATTAAGAGCCCCAGATATAGCCTTTCCCCGACTAAACAATATAAGATTCTGATTACTACCACCATCTTTAAGCTTACTTTTAATAAGAAGAATTATTGATAAAGGAGCGGGAACTGGATGAACAGTTTACCCCCCATTATCAGCCAATATCGCTCATGAAGGAGTATCTGTTGATTTAGCCATTTTCAGTCTTCACATAGCAGGAATATCATCAATCCTGGGAGCTATCAATTTTGTATCAACAATAACTAATATACGACCAGCAGGAATAGATCTAGATAAAATACCACTATTCTCTTGAGCAGTTAAAATTACCGCAATCCTGCTCCTATTATCCCTTCCAGTCTTAGCTGGGGCTATCACCATACTATTAACAGATCGAAACATTAACACATCATTTTTTGACCCAGCAGGGGGCGGAGATCCTATTCTCTACCAACACTTATTT
>Acalles_misellus_-_Spain_-_KF680242_1262-PST_REF
AACCCTCTACTTTATTTTTGGGGCATGATCAGGAATACTAGGAACCTCATTAAGAATACTAATTCGAACTGAACTTTCCAGTCCAGGAACTATAATTGGGAATGACCAAATCTATAACAGAATCGTCACTGCCCATGCTTTTATTATAATCTTTTTCATGGTAATACCAATTATAATTGGGGGATTCGGAAACTGGTTAATTCCACTGATATTAGGAGCCCCAGATATAGCCTTTCCCCGACTAAACAATATAAGATTCTGATTACTCCCGCCATCTTTAAGCTTACTTTTAATAAGAAGAATTATTGATAAAGGAGCGGGAACTGGATGAACAGTTTACCCCCCATTATCAGCCAATATTGCCCATGAAGGAGTATCTGTTGATTTAGCCATTTTCAGTCTTCACATAGCAGGAATATCATCGATCCTGGGAGCTATCAATTTTGTATCAACAATAACTAATATACGACCAGCAGGAATAGATCTAGATAAAATACCACTATTCTCTTGAGCAGTTAAAATTACCGCAATCCTGCTCCTATTATCCCTTCCAGTCTTAGCTGGGGCTATCACCATACTATTAACAGATCGAAACATTAACACATCATTTTTTGACCCGGCAGGGGGCGGAGATCCTATTCTCTACCAACACTTATTT
>Acalles_misellus_-_Spain_-_KF680243_1266-PST_REF
AACCCTCTACTTTATTTTTGGGGCATGATCAGGAATACTAGGAACCTCATTAAGAATACTAATTCGAACTGAACTTTCCAGTCCTGGAACTATAATTGGGAATGACCAAATCTATAACAGAATCGTCACTGCCCATGCTTTTATTATAATCTTTTTCATAGTAATACCAATTATAATTGGGGGATTCGGAAACTGGTTAATTCCACTGATATTAGGAGCCCCAGATATAGCCTTTCCCCGACTAAACAATATAAGATTCTGATTACTACCACCATCTTTAAGCTTACTTTTAATAAGAAGAATTATTGATAAAGGAGCGGGAACTGGATGAACAGTTTACCCCCCATTATCAGCCAATATCGCTCATGAAGGAGTATCTGTTGATTTAGCCATTTTCAGTCTTCACATAGCAGGAATATCATCAATCCTGGGAGCTATCAATTTTGTATCAACAATAACTAATATACGACCAGCAGGAATAGATCTAGATAAAATACCACTATTCTCTTGAGCAGTTAAAATTACCGCAATCCTGCTCCTATTATCCCTTCCAGTCTTAGCTGGGGCTATCACCATACTATTAACAGATCGAAACATTAACACATCATTTTTTGACCCAGCAGGGGGCGGAGATCCTATTCTCTACCAACACTTATTT
>Acalles_monasterialis_-_Spain_-_GU987891_E-505-mon
AACTCTATATTTTATTTTTGGTGCCTGATCAGGTATACTAGGAACTTCATTGAGTATATTAATTCGCACTGAACTTTGTAATCCCGGTACTATAATTGGAAATGACCAAATTTATAACAGAATTGTTACCGCTCATGCCTTTATTATAATTTTTTTTATAGTAATACCAATTATAATTGGAGGATTTGGTAACTGACTAGTCCCCTTAATACTAGCAGCACCAGATATAGCCTTTCCACGATTAAACAATATAAGATTTTGATTACTTCCTCCTTCTCTCACCTTACTTCTAATAAGTAGAATTATTGATAAAGGAGCCGGAACTGGATGAACAGTTTACCCACCATTATCAGCCAATATTGCACATGAAGGTGTTTCTGTTGACCTAGCCATTTTCAGTCTTCACATAGCAGGAATCTCATCAATCCTGGGAGCCTTAAACTTTATTTCTACTATAGCTAATATACGACCAACAGGAATAAATCTAGATAAAATACCTTTATTCTCTTGAGCTGTAAAAATCACGGCAGTATTACTACTTTTATCCTTACCAGTTCTAGCCGGGGCTATCACCATACTTCTAACAGACCGAAATATCAATACATCATTTTTTGACCCTGCCGGAGGAGGAGACCCAATCCTTTACCAACATTTATTC
>Acalles_monasterialis_-_Spain_-_GU988106_E-848-mon
AACTCTATATTTTATTTTTGGTGCCTGATCAGGTATACTAGGAACTTCATTGAGTATATTAATTCGCACTGAACTTTGTAATCCCGGTACTATAATTGGAAATGACCAAATTTATAACAGAATCGTTACCGCTCATGCCTTTATTATAATTTTTTTTATAGTAATACCAATTATAATTGGAGGATTTGGTAACTGACTAGTCCCCTTAATACTAGCAGCACCAGATATAGCCTTTCCACGATTAAACAATATAAGATTTTGATTACTTCCTCCTTCTCTCACCTTACTTCTAATAAGTAGAATTATTGATAAAGGAGCCGGAACTGGATGAACAGTTTACCCACCATTATCAGCCAATATTGCACATGAAGGTGTTTCTGTTGACCTAGCCATTTTCAGTCTTCACATAGCAGGAATCTCATCAATCCTGGGAGCCTTAAACTTTATTTCTACTATAGCTAATATACGACCAACAGGAATAAATCTAGATAAAATACCTTTATTCTCTTGAGCTGTAAAAATCACGGCAGTGTTACTACTTTTATCCTTACCAGTTCTAGCCGGGGCTATCACCATACTTCTAACAGACCGAAATATCAATACATCATTTTTTGACCCTGCCGGAGGAGGAGACCCAATCCTTTACCAACATTTATTC
>Acalles_ossetiensis_-_Russia_-_MF426965_2756-PST_REF
GACTCTGTACTTCATCTTCGGGAGATGATCAGGAATACTAGGAACATCTCTAAGAATACTAATTCGAATTGAGCTTAGTAACCCTGGAACCCTAATCGGAAATGATCAAATCTATAACAGAATTGTCACTGCCCATGCTTTTATTATAATTTTTTTTATAGTAATACCAATTATAATTGGTGGATTTGGAAACTGATTAGTTCCCCTAATACTTGGAGCTCCAGATATAGCCTTTCCCCGATTAAACAACATAAGATTCTGATTACTCCCCCCTTCTTTAACCTTACTTCTAATAAGTAGAATTATTGATAAAGGAGTTGGAACTGGATGAACAGTTTATCCACCATTATCAGCAAATATTGCACATGAAGGAGTTTCTATTGATTTAGCAATTTTTAGGCTCCACATAGCTGGCATCTCATCAATCCTAGGAGCTATTAATTTTATTTCTACCATAGCCAATATACGACCAACAGGGATAACCTTAGACAAAATGCCCCTATTTTCTTGAGCCGTTAAAGTTACAGCCATCCTCTTGCTCCTATCCTTACCAGTCTTGGCAGGAGCTATCACTATACTTTTAACAGATCGAAACATTAATACATCATTTTTTGACCCAGCTGGAGGAGGAGACCCAATCCTTTATCAACATTTATTT
>Acalles_ossetiensis_-_Russia_-_MF426966_2759-PST_REF
GACTCTGTACTTCATCTTCGGGAGATGATCAGGAATACTAGGAACATCTCTAAGAATACTAATTCGAATTGAGCTTAGTAACCCTGGAACCCTAATCGGAAATGATCAAATCTATAACAGAATTGTCACTGCCCATGCTTTTATTATAATTTTTTTTATAGTAATACCAATTATAATTGGTGGATTTGGAAACTGATTAGTTCCCCTAATACTTGGAGCTCCAGATATAGCCTTTCCCCGATTAAACAACATAAGATTCTGATTACTCCCCCCTTCTTTAACCTTACTTCTAATAAGTAGAATTATTGATAAAGGAGTTGGAACTGGATGAACAGTTTATCCACCATTATCAGCAAATATTGCACATGAAGGAGTTTCTATTGATTTAGCAATTTTTAGGCTCCACATAGCTGGCATCTCATCAATCCTAGGAGCTATTAATTTTATTTCTACCATAGCCAATATACGACCAACAGGGATAACCTTAGACAAAATGCCCCTATTTTCTTGAGCCGTTAAAGTTACAGCCATCCTCTTGCTCCTATCCTTACCAGTCTTGGCAGGAGCTATCACTATACTTTTAACAGATCGAAACATTAATACATCATTTTTTGACCCAGCTGGAGGAGGAGACCCAATCCTTTATCAACATTTATTT
>Acalles_papei_-_Croatia_-_EU286507_HR-0327-pap
AACTTTATACTTTATTTTCGGAACATGATCAGGAATGCTAGGAACATCATTAAGAATACTAATTCGAGCCGAACTCAATAATCCAGGAACTCTAATTGGAGATGACCAAATTTATAATAGAGTCGTTACCGCTCATGCCTTCATTATAATTTTTTTCATAGTAATACCAATTATAATTGGTGGATTCGGAAATTGATTAATTCCATTAATACTAGGAGCCCCAGATATAGCCTTTCCACGATTAAATAATATAAGATATTGGCTACTCCCCCCCTCCTTAACCCTGCTTTTAATAAGAATAATTATTGATAAAGGAGCTGGCACTGGATGAACAGTGTATCCCCCACTATCAGCTAATATTGCCCACGAAGGAGCTTCTGTTGATCTAACTATTTTTAGACTCCATATAGCAGGAATTTCATCTATTCTAGGAGCTATCAATTTTATTTCTACCATAGCTAATATACGACCAACAGGTATAAATCTAGATAAAATACCTCTATTCTCCTGAGCTGTTAAAATCACAGCTATCTTACTACTTTTATCTCTACCAGTTCTAGCAGGAGCTATTACCATATTACTTACAGACCGAAATATTAATACCTCATTTTTTGACCCTGGGGGAGGGGGAGACCCCATTCTCTATCAGCATTTATTT
>Acalles_papei_-_Greece_-_GU987878_EP-0403-pap
AACTTTATACTTTATTTTCGGAACATGATCAGGAATGCTAGGAACATCATTAAGAATACTAATTCGAGCCGAACTCAATAATCCAGGAACTCTAATTGGAGATGACCAAATTTATAATAGAATCGTTACCGCTCATGCCTTCATTATAATCTTTTTCATAGTAATACCAATTATAATTGGAGGATTCGGAAATTGATTAATTCCATTAATACTAGGAGCCCCAGATATGGCCTTCCCACGATTAAATAATATAAGATATTGGCTACTCCCCCCCTCCTTAACCCTACTTTTAATAAGAATAGTTATTGATAAAGGAACTGGCACTGGATGAACAGTATATCCCCCGCTATCAGCTAATATTGCTCATGAAGGAGCTTCTGTTGATCTAACTATTTTTAGACTCCATATAGCAGGAATTTCATCTATTCTAGGAGCTATCAATTTTATTTCTACCATGGCTAATATACGACCAACAGGTATAAATCTAGATAAAATACCTCTATTCTCCTGAGCTGTTAAAATCACAGCTATCTTGCTACTTCTATCTCTACCAGTTCTAGCAGGAGCTATTACTATACTACTTACAGACCGAAATATTAATACTTCATTTTTTGACCCTGGGGGAGGAGGAGACCCCATTCTCTATCAGCATTTATTT
>Acalles_papei_-_Greece_-_GU988046_EP-0399-pap
AACTTTATACTTTATTTTCGGAACATGATCAGGAATGCTAGGAACATCATTAAGAATACTAATTCGAGCCGAACTCAATAATCCAGGAACTCTAATTGGAGATGACCAAATTTATAATAGAGTCGTTACCGCTCATGCCTTCATTATAATTTTTTTCATAGTAATACCAATTATAATTGGTGGATTCGGAAATTGATTAATTCCATTAATACTAGGAGCCCCAGATATAGCCTTCCCACGATTAAATAATATAAGATATTGACTACTCCCCCCCTCCTTAACCCTGCTTTTAATAAGAATAATTATTGATAAAGGAGCTGGCACTGGATGAACAGTATATCCCCCACTATCAGCTAATATTGCCCACGAAGGAGCTTCTGTTGATCTAACTATTTTTAGACTCCATATAGCAGGAATTTCATCTATTCTAGGAGCTATCAATTTTATTTCTACCATAGCTAATATACGACCAACAGGTATAAATCTAGATAAGATACCTCTATTCTCCTGAGCTGTTAAAATCACAGCTATCTTACTACTTTTATCTCTACCAGTTCTAGCAGGAGCTATTACCATATTACTTACAGACCGAAATATTAATACCTCATTTTTTGACCCTGGGGGAGGAGGAGATCCCATTNNNNNNNNNNNNNNNNNN
>Acalles_papei_-_Greece.Korfu_-_GU987873_KO-0369-pap
AACTTTATACTTTATTTTCGGAACATGATCAGGAATGCTAGGAACATCATTAAGAATACTAATTCGAGCCGAACTCAATAATCCAGGAACTCTAATTGGAGATGACCAAATTTATAATAGAGTCGTTACCGCTCATGCCTTCATTATAATTTTTTTCATAGTAATACCAATTATAATTGGTGGATTCGGAAATTGATTAATTCCATTAATACTAGGAGCCCCAGATATAGCCTTCCCACGATTAAATAATATAAGATATTGACTACTCCCCCCCTCCTTAACCCTGCTTTTAATAAGAATAATTATTGATAAAGGAGCTGGCACTGGATGAACAGTATATCCCCCACTATCAGCTAATATTGCCCACGAAGGAGCTTCTGTTGATCTAACTATTTTTAGACTCCATATAGCAGGAATTTCATCTATTCTAGGAGCTATCAATTTTATTTCTACCATAGCTAATATACGACCAACAGGTATAAATCTAGATAAGATACCTCTATTCTCCTGAGCTGTTAAAATCACAGCTATCTTACTACTTTTATCTCTACCAGTTCTAGCAGGAGCTATTACCATATTACTTACAGACCGAAATATTAATACCTCATTTTTTGACCCTGGGGGAGGAGGAGATCCCATTCTCTATCAGCATTTATTT
>Acalles_papei_-_Greece.Korfu_-_GU988044_KO-0378-pap
AACTTTATACTTTATTTTCGGAACATGATCAGGAATGCTAGGAACATCATTAAGAATACTAATTCGAGCCGAACTCAATAATCCAGGAACTCTAATTGGAGATGACCAAATTTATAATAGAGTCGTTACCGCTCATGCCTTCATTATAATTTTTTTCATAGTAATACCAATTATAATTGGTGGATTCGGAAATTGATTAATTCCATTAATACTAGGAGCCCCAGATATAGCCTTCCCACGATTAAATAATATAAGATATTGACTACTCCCCCCCTCCTTAACCCTGCTTTTAATAAGAATAATTATTGACAAAGGAGCTGGTACTGGATGAACAGTATATCCCCCACTATCAGCTAATATTGCCCACGAAGGAGCTTCTGTTGATCTAACTATTTTTAGACTCCATATAGCAGGAATTTCATCTATTCTAGGAGCTATCAATTTTATTTCTACTATAGCTAATATACGACCAACAGGTATAAATCTAGATAAAATACCTCTATTCTCCTGAGCTGTTAAAATCACAGCTATCTTACTACTTCTATCTCTACCAGTTCTAGCAGGAGCTATTACCATATTACTTACAGACCGAAATATTAATACCTCATTTTTTGACCCTGGAGGAGGAGGAGACCCCATTCTCTATCAGCATTTATTT
>Acalles_parasierrae_-_Morocco_-_GU988146_E-910-prs_REF
AACTTTATATTTTATTTTTGGTGCATGATCAGGCATACTAGGGACTTCATTAAGTATACTAATTCGTACTGAACTTAGTAATCCTGGAACTATAATTGGAAATGACCAAATTTATAATAGAATTGTTACCGCCCATGCTTTTATTATAATTTTTTTTATAGTCATACCTATTATAATTGGAGGATTCGGTAACTGATTAGTTCCATTAATACTTAGAGCCCCAGATATAGCCTTCCCGCGACTAAACAATATAAGATTCTGATTGCTCCCCCCTTCCTTGACCCTACTTCTGATAAGTAGAATTATTGATAAAGGAGCAGGAACTGGCTGAACAGTCTATCCCCCATTATCAGCTAATATTGCACATGAAGGAGTATCTGTTGATCTAGCCATTTTTAGTCTTCATATAGCCGGAATTTCTTCTATCTTAGGAGCCCTAAATTTTATTTCTACCATAGCAAATATACGTCCAACAGGAATAAACTTAGATAAAATACCACTATTCTCTTGAGCCGTAAAAATTACAGCAATCTTACTACTTTTATCCTTGCCAGTTTTAGCTGGAGCTATCACTATACTTTTAACAGATCGTAATATTAATACATCATTTTTTGATCCCGCCGGAGGAGGAGATCCAATTCTTTATCAACACCTATTC
>Acalles_parvulus_-_Italy_-_MG229695_1378-PST
AACCCTATATTTCATTTTTGGGGCATGATCAGGTATACTAGGAACCTCATTGAGTATATTAATCCGTATTGAACTTAGTAACCCAGGAAGTATAATTGGAAATGACCAAATTTATAATAGAATTGTTACCGCTCATGCCTTTATTATAATTTTCTTCATAGTAATACCAATTATAATTGGAGGATTTGGTAACTGATTAGTTCCACTAATACTCAGAGCACCAGATATAGCTTTCCCACGATTAAACAATATAAGATTTTGATTACTCCCACCATCTTTAAGGCTTCTATTAATAAGAAGAATTATTGACAAAGGAGCTGGAACTGGATGAACCGTCTACCCCCCACTATCAGGCAACATTGCCCATGAGGGAGTATCTGTTGATTTAGCCATTTTTAGTCTTCATATAGCCGGGATTTCATCAATCTTAGGAGCCATTAACTTTATCTCCACCATAGCCAATATACGACCAGCAGGTATAAATCTAGATAAAATACCCCTATTCTCTTGGGCTGTAAAAATCACGGCTATTTTACTACTCTTATCCTTACCAGTTTTAGCTGGGGCTATTACTATACTTCTAACAGACCGAAATATTAACACATCATTTTTCGACCCCGCAGGAGGTGGGGATCCCATTCTATACCAACACTTATTT
>Acalles_parvulus_parvulus_-_France_-_EU286448_I-0008-par
AACCCTATATTTCATTTTTGGGGCATGATCAGGTATACTAGGAACCTCATTGAGTATATTAATCCGTATTGAACTTAGTAACCCAGGAAGTATAATTGGAAATGACCAAATTTATAATAGAATTGTTACCGCTCATGCCTTTATTATAATTTTCTTCATAGTAATACCAATTATAATTGGAGGATTTGGTAACTGATTAGTTCCACTAATGCTCAGAGCACCAGATATAGCTTTCCCACGATTAAACAATATAAGATTTTGATTACTCCCACCATCTTTAAGGCTTCTATTAATAAGAAGAATTATTGACAAAGGAGCTGGAACTGGATGGACTGTCTACCCCCCACTATCAGCCAACATTGCGCATGAGGGAGTATCTGTTGATTTAGCCATTTTTAGTCTTCATATAGCCGGGATTTCATCAATCTTAGGAGCCATTAACTTTATCTCCACCATAGCCAATATACGACCAGCAGGTATAAATCTAGATAAAATACCTCTATTCTCTTGGGCTGTAAAAATCACGGCTATTTTACTACTCTTATCCTTACCAGTTTTAGCTGGGGCTATTACTATACTTCTAACAGACCGAAATATTAACACATCATTTTTTGACCCCGCGGGAGGCGGGGATCCCATTCTATACCAGCATTTATTT
>Acalles_parvulus_parvulus_-_France_-_GU987764_D-0069-par
AACCCTATATTTCATTTTTGGGGCATGATCAGGTATACTAGGAACCTCATTGAGTATATTAATCCGTATTGAACTTAGTAACCCAGGAAGTATAATTGGAAATGACCAAATTTATAATAGAATTGTTACCGCTCATGCCTTTATTATAATTTTCTTCATAGTAATACCAATTATAATTGGAGGATTTGGTAACTGATTAGTTCCACTAATGCTCAGAGCACCAGATATAGCTTTCCCACGATTAAACAATATAAGATTTTGATTACTCCCACCATCTTTAAGGCTTCTATTAATAAGAAGAATTATTGACAAAGGAGCTGGAACTGGATGGACTGTCTACCCCCCACTATCAGCCAACATTGCGCATGAGGGAGTATCTGTTGATTTAGCCATTTTTAGTCTTCATATAGCCGGGATTTCATCAATCTTAGGAGCCATTAACTTTATCTCCACCATAGCCAATATACGACCAGCAGGTATAAATCTAGATAAAATACCTCTATTCTCTTGGGCTGTAAAAATCACGGCTATTTTACTACTCTTATCCTTACCAGTTTTAGCTGGGGCTATTACTATACTTCTAACAGACCGAAATATTAACACATCATTTTTTGACCCCGCGGGAGGCGGGGATCCCATTCTATACCAGCATTTATTT
>Acalles_parvulus_parvulus_-_France_-_GU987777_I-0002-par
AACCCTATATTTCATTTTTGGGGCATGATCAGGTATACTAGGAACCTCATTGAGTATATTAATCCGTATTGAACTTAGTAACCCAGGAAGTATAATTGGAAATGACCAAATTTATAATAGAATTGTTACCGCTCATGCCTTTATTATAATTTTCTTCATAGTAATACCAATTATAATTGGAGGATTTGGTAACTGATTAGTTCCACTAATGCTCAGAGCACCAGATATAGCTTTCCCACGATTAAACAATATAAGATTTTGATTACTCCCACCATCTTTAAGGCTTCTATTAATAAGAAGAATTATTGACAAAGGAGCTGGAACTGGATGGACTGTCTACCCCCCACTATCAGCCAACATTGCGCATGAGGGAGTATCTGTTGATTTAGCCATTTTTAGTCTTCATATAGCCGGGATTTCATCAATCTTAGGAGCCATTAACTTTATCTCCACCATAGCCAATATACGACCAGCAGGTATAAATCTAGATAAAATACCTCTATTCTCTTGGGCTGTAAAAATCACGGCTATTTTACTACTCTTATCCTTACCAGTTTTAGCTGGGGCTATTACTATACTTCTAACAGACCGAAATATTAACACATCATTTTTTGACCCCGCGGGAGGCGGGGATCCCATTCTATACCAGCATTTATTT
>Acalles_parvulus_parvulus_-_France_-_GU987849_F-0248-par
AACCCTATATTTCATTTTTGGGGCATGATCAGGTATACTAGGAACCTCATTGAGTATATTAATCCGTATTGAACTTAGTAACCCAGGAAGTATAATTGGAAATGACCAAATTTATAATAGAATTGTTACCGCTCATGCCTTTATTATAATTTTCTTCATAGTAATACCAATTATAATTGGAGGATTTGGTAACTGATTAGTTCCACTAATGCTCAGAGCACCAGATATAGCTTTCCCACGATTAAACAATATAAGATTTTGATTACTCCCACCATCTTTAAGGCTTCTATTAATAAGAAGAATTATTGACAAAGGAGCTGGAACTGGATGGACTGTCTACCCCCCACTATCAGCCAACATTGCGCATGAGGGAGTATCTGTTGATTTAGCCATTTTTAGTCTTCATATAGCCGGGATTTCATCAATCTTAGGAGCCATTAACTTTATCTCCACCATAGCCAATATACGACCAGCAGGTATAAATCTAGATAAAATACCTCTATTCTCTTGGGCTGTAAAAATCACGGCTATTTTACTACTCTTATCCTTACCAGTTTTAGCTGGGGCTATTACTATACTTCTAACAGACCGAAATATTAACACATCATTTTTTGACCCCGCGGGAGGCGGGGATCCCATTCTATACCAGCATTTATTT
>Acalles_parvulus_parvulus_-_France_-_GU987850_F-0249-par
AACCCTATATTTCATTTTTGGGGCATGATCAGGTATACTAGGAACCTCATTGAGTATATTAATCCGTATTGAACTTAGTAACCCAGGAAGTATAATTGGAAATGACCAAATTTATAATAGAATTGTTACCGCTCATGCCTTTATTATAATTTTCTTCATAGTAATACCAATTATAATTGGAGGATTTGGTAACTGATTAGTTCCACTAATGCTCAGAGCACCAGATATAGCTTTCCCACGATTAAACAATATAAGATTTTGATTACTCCCACCATCTTTAAGGCTTCTATTAATAAGAAGAATTATTGACAAAGGAGCTGGAACTGGATGGACTGTCTACCCCCCACTATCAGCCAACATTGCGCATGAGGGAGTATCTGTTGATTTAGCCATTTTTAGTCTTCATATAGCCGGGATTTCATCAATCTTAGGAGCCATTAACTTTATCTCCACCATAGCCAATATACGACCAGCAGGTATAAATCTAGATAAAATACCTCTATTCTCTTGGGCTGTAAAAATCACGGCTATTTTACTACTCTTATCCTTACCAGTTTTAGCTGGGGCTATTACTATACTTCTAACAGACCGAAATATTAACACATCATTTTTTGACCCCGCGGGAGGCGGGGATCCCATTCTATACCAGCATTTATTT
>Acalles_parvulus_parvulus_-_France_-_GU987892_F-432-par
AACCCTATATTTCATTTTTGGGGCATGATCAGGTATACTAGGAACCTCATTGAGTATATTAATCCGTATTGAACTTAGTAACCCAGGAAGTATAATTGGAAATGACCAAATTTATAATAGAATTGTTACCGCTCATGCCTTTATTATAATTTTCTTCATAGTAATACCAATTATAATTGGAGGATTTGGTAACTGATTAGTTCCACTAATACTCAGAGCACCAGATATAGCTTTCCCACGATTAAACAATATAAGATTTTGATTACTCCCACCATCTTTAAGGCTTCTATTAATAAGAAGAATTATTGACAAAGGAGCTGGAACTGGATGAACTGTCTACCCCCCGCTAGCAGGCAACATTGCCCATGAGGGAGTATCTGTTGATTTAGCCATTTTTAGTCTTCATATAGCCGGGATTTCATCAATCTTAGGAGCCATTAACTTTATCTCCACCATAGCCAATATACGACCAGCAGGTATAAATCTAGATAAAATACCCCTATTCTCTTGGGCTGTAAAAATCACGGCTATTTTACTACTCTTATCCTTACCAGTTTTAGCTGGGGCTATTACTATACTTCTAACAGACCGAAATATTAACACATCATTTTTCGACCCCGCGGGAGGCGGGGATCCCATTCTATACCAACATTTATTT
>Acalles_parvulus_parvulus_-_Germany_-_GU987770_M-0060-par
AACCCTATATTTCATTTTTGGGGCATGATCAGGTATACTAGGAACCTCATTGAGTATATTAATCCGTATTGAACTTAGTAACCCAGGAAGTATAATTGGAAATGACCAAATTTATAATAGAATTGTTACCGCTCATGCCTTTATTATAATTTTCTTCATAGTAATACCAATTATAATTGGAGGATTTGGTAACTGATTAGTTCCACTAATGCTCAGAGCACCAGATATAGCTTTCCCACGATTAAACAATATAAGATTTTGATTACTCCCACCATCTTTAAGGCTTCTATTAATAAGAAGAATTATTGACAAAGGAGCTGGAACTGGATGGACTGTCTACCCCCCACTATCAGCCAACATTGCGCATGAGGGAGTATCTGTTGATTTAGCCATTTTTAGTCTTCATATAGCCGGGATTTCATCAATCTTAGGAGCCATTAACTTTATCTCCACCATAGCCAATATACGACCAGCAGGTATAAATCTAGATAAAATACCTCTATTCTCTTGGGCTGTAAAAATCACGGCTATTTTACTACTCTTATCCTTACCAGTTTTAGCTGGGGCTATTACTATACTTCTAACAGACCGAAATATTAACACATCATTTTTTGACCCCGCGGGAGGCGGGGATCCCATTCTATACCAGCATTTATTT
>Acalles_parvulus_parvulus_-_Germany_-_GU987851_D-0250-par
NNNNNNNNNNNNNNNNNNNNNNNNNNNNNNNNNNNNNNNNNNNNNCTCATTGAGTATATTAATCCGTATTGAACTTAGTAACCCAGGAAGTATAATTGGAAATGACCAAATTTATAATAGAATTGTTACCGCTCATGCCTTTATTATAATTTTCTTCATAGTAATACCAATTATAATTGGAGGATTTGGTAACTGATTAGTTCCACTAATGCTCAGAGCACCAGATATAGCTTTCCCACGATTAAACAATATAAGATTTTGATTACTCCCACCATCTTTAAGGCTTCTATTAATAAGAAGAATTATTGACAAAGGAGCTGGAACTGGATGGACTGTCTACCCCCCACTATCAGCCAACATTGCGCATGAGGGAGTATCTGTTGATTTAGCCATTTTTAGTCTTCATATAGCCGGGATTTCATCAATCTTAGGAGCCATTAACTTTATCTCCACCATAGCCAATATACGACCAGCAGGTATAAATCTAGATAAAATACCTCTATTCTCTTGGGCTGTAAAAATCACGGCTATTTTACTACTCTTATCCTTACCAGTTTTAGCTGGGGCTATTACTATACTTCTAACAGACCGAAATATTAACACATCATTTTTTGACCCCGCGGGAGGCGGGGATCCCATTCTATACCAGCATTTATTT
>Acalles_parvulus_parvulus_-_Italy_-_GU987966_I-621-par
AACCCTATATTTCATTTTTGGGGCATGATCAGGTATACTAGGAACCTCATTGAGTATATTAATCCGTATTGAACTTAGTAACCCAGGAAGTATAATTGGAAATGACCAAATTTATAATAGAATTGTTACCGCTCATGCCTTTATTATAATTTTCTTCATAGTAATACCAATTATAATTGGAGGATTTGGTAACTGATTAGTTCCACTAATACTCAGAGCACCAGATATAGCTTTCCCACGATTAAACAATATAAGATTTTGATTACTCCCACCATCTTTAAGGCTTCTATTAATAAGAAGAATTATTGACAAAGGAGCTGGAACTGGATGAACCGTCTACCCCCCACTATCAGGCAACATTGCCCATGAGGGAGTATCTGTTGATTTAGCCATTTTTAGTCTTCATATAGCCGGGATTTCATCAATCTTAGGAGCCATTAACTTTATCTCCACCATAGCCAATATACGACCAGCAGGTATAAATCTAGATAAAATACCCCTATTCTCTTGGGCTGTAAAAATCACGGCTATTTTACTACTCTTATCCTTACCAGTTTTAGCTGGGGCTATTACTATACTTCTAACAGACCGAAATATTAACACATCATTTTTCGACCCCGCGGGAGGTGGAGATCCCATTCTATACCAACACTTATTT
>Acalles_parvulus_parvulus_-_Italy_-_GU988151_I-654-par
NNNNNNNNNNNNNNNNNNNNNNNNNNNNNNNNNNNNNNNNGGAACCTCATTGAGTATATTAATCCGTATTGAACTTAGTAACCCAGGAAGTATAATTGGAAATGACCAAATTTATAATAGAATTGTTACCGCTCATGCCTTTATTATAATTTTCTTCATAGTAATACCAATTATAATTGGAGGATTTGGTAACTGATTAGTTCCACTAATACTCAGAGCACCAGATATAGCTTTCCCACGATTAAACAATATAAGATTTTGATTACTCCCACCATCTTTAAGGCTTCTATTAATAAGAAGAATTATTGACAAAGGAGCTGGAACTGGATGAACCGTCTACCCCCCACTATCAGGCAACATTGCCCATGAGGGAGTATCTGTTGATTTAGCCATTTTTAGTCTTCATATAGCCGGGATTTCATCAATCTTAGGAGCCATTAACTTTATCTCCACCATAGCCAATATACGACCAGCAGGTATAAATCTAGATAAAATACCCCTATTCTCTTGGGCTGTAAAAATCACGGCTATTTTACTACTCTTATCCTTACCAGTTTTAGCTGGGGCTATTACTATACTTCTAACAGACCGAAATATTAACACATCATTTTTCGACCCCGCAGGAGGTGGGGATCCCATTCTATACCAACACTTATTT
>Acalles_parvulus_temperei_-_France_-_EU286449_I-0023-tem
AACCCTATATTTCATTTTTGGGGCATGATCAGGTATACTGGGAACCTCATTGAGTATACTAATCCGTATTGAACTTAGTAACCCGGGAAGTATAATTGGAAATGATCAAATTTATAATAGAATTGTTACCGCTCATGCCTTTATTATAATTTTCTTCATAGTAATACCAATTATAATTGGGGGATTTGGTAACTGATTAGTTCCACTAATACTTGGAGCACCAGATATAGCCTTCCCACGATTAAATAATATAAGATTTTGATTACTCCCACCATCTTTAAGACTTCTATTAATAAGAAGAATTATTGATAAAGGAGCTGGAACTGGATGAACTGTCTACCCCCCACTATCAGCAAATATTGCACATGAGGGGGTATCTGTTGATTTAGCCATTTTTAGTCTTCATATAGCGGGGATTTCATCAATCTTGGGGGCCATTAACTTTATCTCCACTATAGCCAATATACGACCAGCAGGTATAAATCTAGATAAAATACCTCTATTCTCTTGAGCTGTAAAAATCACGGCTATTTTACTGCTCTTATCCTTACCAGTTTTAGCTGGAGCTATCACTATACTCCTAACAGACCGAAATATTAACACATCATTTTTCGACCCCGCAGGAGGAGGAGATCCCATTCTATATCAACATTTATTT
>Acalles_parvulus_temperei_-_France_-_GU987758_I-0029-tem
AACCCTATATTTCATTTTTGGGGCATGATCAGGTATACTAGGAACCTCATTGAGTATACTAATCCGTATTGAACTTAGTAACCCGGGAAGTATAATTGGAAATGATCAAATTTATAATAGAATTGTTACCGCTCATGCCTTTATTATAATTTTCTTCATAGTAATACCAATTATAATTGGGGGATTTGGTAACTGATTAGTTCCACTAATACTTGGAGCACCAGATATAGCCTTCCCACGATTAAATAATATAAGATTTTGATTACTCCCACCATCTTTAAGACTTCTATTAATAAGAAGAATTATTGATAAAGGAGCTGGAACTGGATGAACTGTCTACCCCCCACTATCAGCAAATATTGCACATGAGGGGGTATCTGTTGATTTAGCCATTTTTAGTCTTCATATAGCGGGGATTTCATCAATCTTGGGAGCCATTAACTTTATCTCCACTATAGCCAATATACGACCAGCAGGTATAAATCTAGATAAAATACCTCTATTCTCTTGAGCTGTAAAAATCACGGCTATTTTACTGCTCTTATCCTTACCAGTTTTAGCTGGAGCTATCACTATACTCCTAACAGACCGAAATATTAACACATCATTTTTCGACCCCGCAGGAGGAGGAGATCCCATTCTATATCAACATTTATTT
>Acalles_parvulus_temperei_-_France_-_GU987810_I-0042-tem
AACCCTATATTTCATTTTTGGGGCATGATCAGGTATACTGGGAACCTCATTGAGTATACTAATCCGTATTGAACTTAGTAACCCGGGAAGTATAATTGGAAATGATCAAATTTATAATAGAATTGTTACCGCTCATGCCTTTATTATAATTTTCTTCATAGTAATACCAATTATAATTGGGGGATTTGGTAACTGATTAGTTCCACTAATACTTGGAGCACCAGATATAGCCTTCCCACGATTAAATAATATAAGATTTTGATTACTCCCACCATCTTTAAGACTTCTATTAATAAGAAGAATTATTGATAAAGGAGCTGGAACTGGATGAACTGTCTACCCCCCACTATCAGCAAATATTGCACATGAGGGGGTATCTGTTGATTTAGCCATTTTTAGTCTTCATATAGCGGGGATTTCATCAATCTTGGGAGCCATTAACTTTATCTCCACTATAGCCAATATACGACCAGCAGGTATAAATCTAGATAAAATACCTCTATTCTCTTGAGCTGTAAAAATCACGGCTATTTTACTGCTCTTATCCTTACCAGTTTTAGCTGGAGCTATCACTATACTCCTAACAGACCGAAATATTAACACATCATTTTTCGACCCCGCAGGAGGAGGAGATCCCATTCTATATCAACATTTATTT
>Acalles_parvulus_temperei_-_France_-_GU988080_F-804-tem
AACCCTATATTTCATTTTTGGGGCATGATCAGGTATACTGGGAACCTCATTGAGTATACTAATCCGTATTGAACTTAGTAACCCGGGAAGTATAATTGGAAATGATCAAATTTATAATAGAATTGTTACCGCTCATGCCTTTATTATAATTTTCTTCATAGTAATACCAATTATAATTGGGGGATTTGGTAACTGATTAGTTCCACTAATACTTGGAGCACCAGATATAGCCTTCCCACGATTAAATAATATAAGATTTTGATTACTCCCACCATCTTTAAGACTTCTATTAATAAGAAGAATTATTGATAAAGGAGCTGGAACTGGATGAACTGTCTACCCCCCACTATCAGCAAATATTGCACATGAGGGGGTATCTGTTGATTTAGCCATTTTTAGTCTTCATATAGCGGGGATTTCATCAATCTTGGGAGCCATTAACTTTATCTCCACTATAGCCAATATACGACCAGCAGGTATAAATCTAGATAAAATACCTCTATTCTCTTGAGCTGTAAAAATCACGGCTATTTTACTGCTCTTATCCTTACCAGTTTTAGCTGGAGCTATCACTATACTCCTAACAGACCGAAATATTAACACATCATTTTTCGACCCCGCAGGAGGAGGAGATCCCATTCTATATCAACATTTATTT
>Acalles_pilula_-_El_Hierro_-_EU286461_C-0099-pil_REF
NNNNNNNNNNNNNNNNNNNNNNNNNNNNNNNNNNNNNTTAGGAACTTCACTTAGTATACTAATTCGAACTGAATTACGAAACCCGGGAACTCTAATCGGGAACGACCAAATTTATAACAGAATTGTAACCGCTCATGCTTTTATTATAATTTTTTTTATAGTAATACCAATTATAATTGGAGGGTTCGGAAACTGACTAGTTCCATTAATGCTTGGAGCCCCAGATATAGCCTTCCCACGATTAAACAATATAAGATTTTGATTATTACCACCCTCTTTAGCTTTACTTTTAATAAGAAGAATTATTGATAAAGGAGCAGGCACTGGTTGAACTGTTTACCCCCCATTATCAGCTAATATTGCTCATGAAGGAGCTTCTGTTGATTTAGCTATTTTTAGCCTACACATAGCCGGAATTTCATCAATTTTGGGAGCTATTAATTTTGTCTCTACTATAGCCAATATGCGAACAACAGGAATAAATTTGGATAGAATACCTTTATTTTCTTGAGCCGTTAAAATTACAGCAATCTTACTTCTTTTATCTCTCCCAGTCCTAGCKGGGGCTATTACTATACTTTTAACAGATCGAAATATTAATACTTCATTTTTTGACCCAGCCNNNNNNNNNNNNNNNNNNNNNNNNNNNNNNNNNNNN
>Acalles_pilula_-_El_Hierro_-_GU987852_E-0251-pil_REF
AACTTTATATTTTATTTTTGGAGCATGGTCAGGTATATTAGGAACTTCACTTAGTATACTAATTCGAACTGAATTAAGAAACCCGGGAACTCTAATCGGGAACGACCAAATTTATAACAGAATTGTAACCGCTCATGCTTTTATTATAATTTTTTTTATAGTAATACCAATTATAATTGGAGGGTTCGGAAACTGACTAGTTCCATTAATGCTTGGAGCCCCAGATATAGCCTTCCCACGATTAAACAATATAAGATTTTGATTATTACCACCCTCTTTAGCTTTACTTTTAATAAGAAGAATTATTGATAAAGGAGCAGGCACTGGTTGAACTGTTTACCCCCCATTATCAGCTAATATTGCTCATGAAGGAGCTTCTGTTGATTTAGCTATTTTTAGCCTACACATAGCCGGAATTTCATCAATTTTGGGAGCTATTAATTTTGTCTCTACTATAGCCAATATGCGAACAACAGGAATAAATTTGGATAGAATACCTTTATTTTCTTGAGCCGTTAAAATTACAGCAATCTTACTTCTTTTATCTCTCCCAGTCCTAGCTGGAGCTATTACTATACTTTTAACAGATCGAAATATTAATACTTCATTTTTTGACCCAGCNNNNNNNNNNNNNNNNNNNNNNNNNNNNNNNNNNNNN
>Acalles_pilula_-_El_Hierro_-_GU987854_E-0253-pil_REF
AACTTTATATTTTATTTTTGGAGCATGGTCAGGTATATTAGGAACTTCACTTAGTATACTAATTCGAACTGAATTAAGAAACCCGGGAACTCTAATCGGGAACGACCAAATTTATAACAGAATTGTAACCGCTCATGCTTTTATTATAATTTTTTTTATAGTAATACCAATTATAATTGGAGGGTTCGGAAACTGACTAGTTCCATTAATGCTTGGAGCCCCAGATATAGCCTTCCCACGATTAAACAATATAAGATTTTGATTATTACCACCCTCTTTAGCTTTACTTTTAATAAGAAGAATTATTGATAAAGGAGCAGGCACTGGTTGAACTGTTTACCCCCCATTATCAGCTAATATTGCTCATGAAGGAGCTTCTGTTGATTTAGCTATTTTTAGCCTACACATAGCCGGAATTTCATCAATTTTGGGGGCTATTAATTTTGTCTCTACTATAGCCAATATGCGAACAACAGGAATAAATTTGGATAGAATACCTTTATTTTCTTGAGCCGTTAAAATTACAGCAATCTTACTTCTTTTATCTCTCCCAGTCCTAGCTGGAGCTATTACTATACTTTTAACAGATCGAAATATTAATACTTCATTTTTTGACCNNNNNNNNNNNNNNNNNNNNNNNNNNNNNNNNNNNNNNNNN
>Acalles_pilula_-_El_Hierro_-_GU987920_E-0254-pil_REF
AACTTTATATTTTATTTTTGGAGCATGGTCAGGTATATTAGGAACTTCACTTAGTATACTAATTCGAACTGAATTAAGAAACCCGGGAACTCTAATCGGGAACGACCAAATTTATAACAGAATTGTAACCGCTCATGCTTTTATTATAATTTTTTTTATAGTAATACCAATTATAATTGGAGGGTTCGGGAACTGACTAGTTCCATTAATGCTTGGAGCCCCAGATATAGCCTTCCCACGATTAAACAATATAAGATTTTGATTATTACCACCCTCTTTAGCTTTACTTTTAATAAGAAGAATTATTGATAAAGGAGCAGGCACTGGTTGAACTGTTTACCCCCCATTATCAGCTAATATTGCTCATGAAGGAGCTTCTGTTGATTTAGCTATTTTTAGCCTACACATAGCCGGAATTTCATCAATTTTGGGAGCTATTAATTTTGTCTCTACTATAGCCAATATGCGAACAACAGGAATAAATTTGGATAGAATACCTTTATTTTCTTGAGCCGTTAAAATTACAGCAATCTTACTTCTTTTATCTCTCCCAGTCCTAGCTGGGGCTATTACTATACTTTTAACAGATCGAAATATTAATACTTCATTTTTTGACCCAGCTGGCGGAGGAGACCCAATTCTATACCAGCATTTATTT
>Acalles_pilula_-_La_Palma_-_GU987853_E-0252-pil_REF
NNNNNNATATTTTATTTTTGGAGCATGATCAGGTATATTAGGAACTTCACTTAGTATACTAATTCGAACTGAATTAAGAAACCCGGGAACTCTAATCGGAAACGACCAAATTTATAATAGAATTGTAACCGCTCATGCTTTTATTATAATTTTTTTTATAGTAATACCAATTATAATTGGAGGGTTCGGGAACTGGCTGGTTCCATTAATACTTGGAGCCCCAGATATAGCCTTCCCACGATTAAACAATATAAGATTTTGGTTATTACCACCCTCTTTAACTTTACTTTTAATAAGAAGAATTATTGATAAAGGAGCAGGCACTGGTTGAACTGTTTACCCTCCACTATCAGCTAATATTGCTCATGAAGGGGCTTCTGTTGATTTAGCTATTTTTAGCCTACACATAGCCGGAATTTCATCAATTTTAGGAGCTATTAATTTTGTCTCTACTATAGCCAATATACGAACAACAGGAATAAATTTAGACAGAATACCTTTATTTTCTTGAGCCGTTAAAATTACAGCAATCTTACTTCTTTTATCTCTCCCAGTTCTAGCTGGAGCTATTACTATACTTTTAACAGATCGAAATATTAATACTTCATTTTTTGACCCNNNNNNNNNNNNNNNNNNNNNNNNNNNNNNNNNNNNNNNN
>Acalles_pilula_-_La_Palma_-_GU987856_E-0255-pil_REF
AACTTTATATTTTATTTTTGGAGCATGATCAGGTATATTAGGAACTTCACTTAGTATACTAATTCGAACTGAATTAAGAAACCCGGGAACTCTAATCGGAAACGACCAAATTTATAATAGAATTGTAACCGCTCATGCTTTTATTATAATTTTTTTTATAGTAATACCAATTATAATTGGGGGGTTCGGGAACTGGCTGGTTCCATTAATACTTGGAGCCCCAGATATAGCCTTCCCACGATTAAACAATATAAGATTTTGGTTATTACCACCCTCTTTAACTTTACTTTTAATAAGAAGAATTATTGATAAAGGAGCAGGCACTGGTTGAACTGTTTACCCTCCACTATCAGCTAATATTGCTCATGAAGGGGCTTCTGTTGATTTAGCTATTTTTAGCCTACACATAGCCGGAATTTCATCAATTTTGGGAGCTATTAATTTTGTCTCTACTATAGCCAATATACGAACAACAGGAATAAATTTGGACAGAATACCTTTATTTTCTTGAGCCGTTAAAATTACAGCAATCTTACTTCTTTTATCTCTCCCAGTTCTAGCTGGAGCTATTACTATACTTTTAACAGATCGAAATATCAATACTTCATTTTTTGACCCAGCTGGCGGGGGAGACCCAATTCTATACCAGCATTTATTT
>Acalles_pilula_-_Tenerife_-_GU988007_E-698-pil_REF
AACTTTATATTTTATTTTTGGAGCATGATCAGGTATATTAGGAACTTCACTTAGTATACTAATTCGAACTGAATTAAGAAACCCAGGAACTCTAATCGGAAACGACCAAATTTATAACAGAATTGTAACCGCTCATGCTTTTATTATAATTTTTTTTATAGTAATACCAATTATAATTGGGGGGTTCGGAAACTGGTTAGTTCCATTAATACTTGGAGCCCCAGATATAGCCTTCCCACGATTAAACAATATAAGATTTTGGTTATTACCACCCTCTTTAGCTTTACTTTTAATAAGAAGAATTATTGATAAAGGAGCAGGTACTGGTTGAACTGTTTACCCCCCACTATCAGCTAATATTGCTCATGAAGGGGCTTCTGTTGATTTAGCTATTTTTAGCCTACACATAGCCGGAATTTCATCAATTTTGGGAGCTATTAATTTTGTATCTACTATAGCCAATATACGAACAACAGGAATAAATTTGGACAGAATACCTTTATTTTCTTGAGCCGTTAAAATTACAGCAATCTTACTTCTTTTATCTCTCCCAGTTCTAGCTGGAGCTATTACTATACTTTTAACAGATCGAAATATTAATACTTCATTTTTTGACCCAGCTGGCGGGGGAGACCCAATTCTGTACCAGCATTTATTT
>Acalles_ptinoides_-_Germany_-_EU286522_D-0256-pti_REF
AACCCTCTATTTCATTTTCGGGGCATGATCGGGTATACTAGGAACCTCATTGAGTATACTAATTCGAACCGAACTAAGTAACCCCGGAACTTTAATTGGAAATGACCAAATTTACAATAGAATTGTAACTGCCCATGCCTTTATTATAATTTTTTTTATAGTAATGCCAATTATAATTGGGGGATTCGGAAATTGGTTAGTCCCATTAATACTAGGAGCTCCTGATATAGCCTTCCCTCGACTAAACAATATGAGATTTTGGTTACTACCGCCATCTTTAACCTTACTTTTAATAAGTAGAATTATCGATAAAGGAGCCGGCACTGGATGAACAGTTTACCCCCCATTATCCGCTAATATTGCTCATGAAGGAGTCTCTGTTGATCTAGCTATTTTTAGGCTCCATTTAGCAGGAATATCATCAATTCTAGGAGCTATTAATTTTATCTCTACTATAGCAAACATGCGACCCACGGGAATAGACTTAGATAAAATACCTTTATTTTCATGAGCCGTAAAAATCACAGCCATTCTTCTGCTATTATCCCTCCCAGTTTTAGCTGGAGCTATTACTATACTTCTTACAGATCGAAACATCAACACATCATTTTTTGATCCAGCTGGTGGAGGAGACCCAATTCTTTATCAACATTTATTT
>Acalles_ptinoides_-_Germany_-_GU988036_D-671-pti_REF
AACCCTCTATTTCATTTTCGGGGCATGATCGGGTATACTAGGAACCTCATTGAGTATACTAATTCGAACCGAACTAAGTAACCCCGGAACTTTAATTGGAAATGACCAAATTTACAATAGAATTGTAACTGCCCATGCCTTTATTATAATTTTTTTTATAGTAATGCCAATTATAATTGGGGGATTCGGAAATTGGTTAGTCCCATTAATACTAGGAGCTCCTGATATAGCCTTCCCTCGACTAAACAATATGAGATTTTGGTTACTACCGCCATCTTTAACCTTACTTTTAATAAGTAGAATTATCGATAAAGGAGCCGGCACTGGATGAACAGTTTACCCCCCATTATCCGCTAATATTGCTCATGAAGGAGTCTCTGTTGATCTAGCTATTTTTAGGCTCCATTTAGCAGGAATATCATCAATTCTAGGAGCTATTAATTTTATCTCTACTATAGCAAACATGCGACCCACGGGAATAGACTTAGATAAAATACCTTTATTTTCATGAGCCGTAAAAATCACAGCCATTCTTCTGCTATTATCCCTCCCAGTTTTAGCTGGAGCTATTACTATACTTCTTACAGATCGAAACATCAACACATCATTTTTTGATCCAGCTGGTGGAGGAGACCCAATTCTTTATCAACATTTATTT
>Acalles_ptinoides_-_Germany_-_GU988155_D-927-pti_REF
AACCCTCTATTTCATTTTCGGGGCATGATCAGGTATACTAGGAACCTCATTGAGTATACTAATTCGAACCGAACTAAGTAACCCCGGAACTTTAATTGGAAATGACCAAATTTACAATAGAATTGTAACTGCCCATGCCTTTATTATAATTTTTTTTATAGTAATACCAATTATAATTGGGGGATTCGGAAATTGATTAGTCCCATTAATACTAGGAGCTCCTGATATAGCCTTCCCTCGACTAAACAATATGAGATTTTGGTTACTACCACCATCTTTAACCTTACTTTTAATAAGTAGAATTATCGATAAAGGAGCCGGCACTGGATGAACAGTTTACCCCCCATTATCCGCTAATATTGCTCATGAAGGAGTCTCTGTTGATCTAGCCATTTTTAGGCTACATTTAGCAGGAATATCATCAATTCTAGGAGCTATTAATTTTGTCTCTACTATAGCAAACATGCGACCCACGGGAATAGACTTAGATAAAATACCTTTATTTTCATGGGCCGTAAAAATCACAGCCATTCTTCTGCTGTTATCCCTCCCAGTTTTAGCTGGAGCTATTACTATACTTCTTACAGATCGAAACATCAACACATCATTTTTTGATCCAGCTGGTGGAGGAGACCCAATTCTTTATCAACATTTATTT
>Acalles_ptinoides_-_Germany_-_MG229757_1893-PST_REF
AACCCTCTATTTCATTTTCGGGGCATGATCGGGTATACTAGGAACCTCATTGAGTATACTAATTCGAACCGAACTAAGTAACCCCGGAACTTTAATTGGAAATGACCAAATTTACAATAGAATTGTAACTGCCCATGCCTTTATTATAATTTTTTTTATAGTAATGCCAATTATAATTGGGGGATTCGGAAATTGGTTAGTCCCATTAATACTAGGAGCTCCTGATATAGCCTTCCCTCGACTAAACAATATGAGATTTTGGTTACTACCGCCATCTTTAACCTTACTTTTAATAAGTAGAATTATCGATAAAGGAGCCGGCACTGGATGAACAGTTTACCCCCCATTATCCGCTAATATTGCTCATGAAGGAGTCTCTGTTGATCTAGCTATTTTTAGGCTCCATTTAGCAGGAATATCATCAATTCTAGGAGCTATTAATTTTATCTCTACTATAGCAAACATGCGACCCACGGGAATAGACTTAGATAAAATACCTTTATTTTCATGAGCCGTAAAAATCACAGCCATTCTTCTGCTATTATCCCTCCCAGTTTTAGCTGGAGCTATTACTATACTTCTTACAGATCGAAACATCAACACATCATTTTTTGATCCAGCTGGTGGAGGAGACCCAATTCTTTATCAACATTTATTT
>Acalles_ptinoides_-_Germany_-_MG229758_1904-PST_REF
AACCCTCTATTTCATTTTCGGGGCATGATCGGGTATACTAGGAACCTCATTGAGTATACTAATTCGAACCGAACTAAGTAACCCCGGAACTTTAATTGGAAATGACCAAATTTACAATAGAATTGTAACTGCCCATGCCTTTATTATAATTTTTTTTATAGTAATGCCAATTATAATTGGGGGATTCGGAAATTGGTTAGTCCCATTAATACTAGGAGCTCCTGATATAGCCTTCCCTCGACTAAACAATATGAGATTTTGGTTACTACCGCCATCTTTAACCTTACTTTTAATAAGTAGAATTATCGATAAAGGAGCCGGCACTGGATGAACAGTTTACCCCCCATTATCCGCTAATATTGCTCATGAAGGAGTCTCTGTTGATCTAGCTATTTTTAGGCTCCATTTAGCAGGAATATCATCAATTCTAGGAGCTATTAATTTTATCTCTACTATAGCAAACATGCGACCCACGGGAATAGACTTAGATAAAATACCTTTATTTTCATGAGCCGTAAAAATCACAGCCATTCTTCTGCTATTATCCCTCCCAGTTTTAGCTGGAGCTATTACTATACTTCTTACAGATCGAAACATCAACACATCATTTTTTGATCCAGCTGGTGGAGGAGACCCAATTCTTTATCAACATTTATTT
>Acalles_ptinoides_-_Spain_-_GU988121_E-870-pti_REF
AACCCTCTATTTCATTTTCGGGGCATGATCAGGTATACTAGGAACCTCATTGAGTATACTAATTCGAACCGAACTAAGTAACCCCGGAACTTTAATTGGAAATGACCAAATTTACAATAGAATTGTAACTGCCCATGCCTTTATTATAATTTTTTTTATAGTAATACCAATTATAATTGGGGGATTCGGAAATTGATTAGTCCCATTAATACTAGGAGCTCCTGATATAGCCTTCCCTCGACTAAACAATATGAGATTTTGGTTACTACCACCATCTTTAACCTTACTTTTAATAAGTAGAATTATCGATAAAGGAGCCGGCACTGGATGAACAGTTTACCCCCCATTATCCGCTAATATTGCTCATGAAGGAGTCTCTGTTGATCTAGCCATTTTTAGGCTACATTTAGCAGGAATATCATCAATTCTAGGAGCTATTAATTTTGTCTCTACTATAGCAAACATGCGACCCACGGGAATAGACTTAGATAAAATACCTTTATTTTCATGGGCCGTAAAAATCACAGCCATTCTTCTGCTGTTATCCCTCCCAGTTTTAGCTGGAGCTATTACTATACTTCTTACAGATCGAAACATCAACACATCATTTTTTGATCCAGCTGGTGGAGGAGACCCAATTCTTTATCAACATTTATTT
>Acalles_ptinoides_-_Spain_-_GU988122_E-871-pti_REF
AACCCTCTATTTCATTTTCGGGGCATGATCGGGTATACTAGGAACCTCATTGAGTATACTAATTCGAACCGAACTAAGTAACCCCGGAACTTTAATTGGAAATGACCAAATTTACAATAGAATTGTAACTGCCCATGCCTTTATTATAATTTTTTTTATAGTAATGCCAATTATAATTGGGGGATTCGGAAATTGGTTAGTCCCATTAATACTAGGAGCTCCTGATATAGCCTTCCCTCGACTAAACAATATGAGATTTTGGTTACTACCACCATCTTTAACCTTACTTTTAATAAGTAGAATTATCGATAAAGGAGCCGGCACTGGATGAACAGTTTACCCCCCATTATCCGCTAATATTGCTCATGAAGGAGTCTCTGTTGATCTAGCTATTTTTAGGCTCCATTTAGCAGGAATATCATCAATTCTAGGAGCTATTAATTTTATCTCTACTATAGCAAACATGCGACCCACGGGAATAGACTTAGATAAAATACCTTTATTTTCATGGGCCGTAAAAATCACAGCCATTCTTCTGCTATTATCCCTCCCAGTTTTAGCTGGAGCTATTACTATACTTCTTACAGATCGAAACATCAGCACATCATTTTTTGATCCAGCTGGTGGAGGAGACCCAATTCTTTATCAACATTTATTT
>Acalles_ptinoides_-_Spain_-_GU988127_E-876-pti_REF
AACCCTCTATTTCATTTTCGGGGCATGATCAGGTATACTAGGAACCTCATTGAGTATACTAATTCGAACCGAACTAAGTAACCCCGGAACTTTAATTGGAAATGACCAAATTTACAATAGAATTGTAACTGCCCATGCCTTTATTATAATTTTTTTTATAGTAATACCAATTATAATTGGGGGATTCGGAAATTGATTAGTCCCATTAATACTAGGAGCTCCTGATATAGCCTTCCCTCGACTAAACAATATGAGATTTTGGTTACTACCACCATCTTTAACCTTACTTTTAATAAGTAGAATTATCGATAAAGGAGCCGGCACTGGATGAACAGTTTACCCCCCATTATCCGCTAATATTGCTCATGAAGGAGTCTCTGTTGATCTAGCCATTTTTAGGCTCCATTTAGCAGGAATATCATCAATTCTAGGAGCTATTAATTTTGTCTCTACTATAGCAAACATGCGACCCACGGGAATAGACTTAGATAAAATACCTTTATTTTCATGGGCCGTAAAAATCACAGCCATTCTTCTGCTGTTATCCCTCCCAGTTTTAGCTGGAGCTATTACTATACTTCTTACAGATCGAAACATCAACACATCATTTTTTGATCCAGCTGGTGGAGGAGACCCAATTCTTTATCAACATTTATTT
>Acalles_ptinoides_-_Spain_-_KJ867597_1264-PST_REF
AACCCTCTATTTCATTTTCGGGGCATGATCGGGTATACTAGGAACCTCATTGAGTATACTAATTCGAACCGAACTAAGTAACCCCGGAACTTTAATTGGAAATGACCAAATTTACAATAGAATTGTAACTGCCCATGCCTTTATTATAATTTTTTTTATAGTAATGCCAATTATAATTGGGGGATTCGGAAATTGGTTAGTCCCATTAATACTAGGAGCTCCTGATATAGCCTTCCCTCGACTAAACAATATGAGATTTTGGTTACTACCACCATCTTTAACCTTACTTTTAATAAGTAGAATTATCGATAAAGGAGCCGGCACTGGATGAACAGTTTACCCCCCATTATCCGCTAATATTGCTCATGAAGGAGTCTCTGTTGATCTAGCTATTTTTAGGCTCCATTTAGCAGGAATATCATCAATTCTAGGAGCTATTAATTTTATCTCTACTATAGCAAACATGCGACCCACGGGAATAGACTTAGATAAAATACCTTTATTTTCATGGGCCGTAAAAATCACAGCCATTCTTCTGCTATTATCCCTCCCAGTTTTAGCTGGAGCTATTACTATACTTCTTACAGATCGAAACATCAGCACATCATTTTTTGATCCAGCTGGTGGAGGAGACCCAATTCTTTATCAACATTTATTT
>Acalles_reitteri_-_Armenia_-_MK347581_3018-KRA_REF
TACTMTATATTTTATTTTTGGATCCTGATCAGGAATAATTGGAACATCCTTAAGAATATTAATCCGTACAGAATTAGGAAATCCTGGAACATTAATTGGAAATGACCAAATTTATAATTCAATCGTCACCGCTCATGCTTTTATTATAATTTTTTTTATAGTTATACCAATTATAATTGGAGGATTTGGTAACTGATTAATTCCTCTTATACTTGGGGCACCAGATATAGCCTTTCCACGATTAAATAATATAAGATTCTGGCTTCTCCCGCCTTCTTTAATTCTCCTCTTAATAAGAAGTATTATTGATAAAGGAGCCGGAACTGGATGAACCGTCTATCCACCTTTATCAGCTAATATAGCTCATGAAGGAATCTCTATTGATTTAGCTATTTTCAGTTTACACATAGCAGGAATTTCTTCTATTTTAGGAGCTATTAATTTTATTTCCACAATTATCAATATACGTCCTATAAAAATAAAATTAGACCAAATACCTTTATTTATCTGAGCAGTAAAAATTACAGCTATTCTTCTTCTTTTATCCCTCCCTGTTCTAGCCGGAGCAATTACTATACTTTTAACAGATCGAAATATTAACACTTCATTTTTCGATCCTGCAGGCGGGGGAGATCCAATTCTTTACCAACATTTATTT
>Acalles_sablensis_-_USA_-_KP065589_1764-BAN
AACTTTATATTTTATTTTTGGTTCATGATCAGGAATAATTGGAACTTCACTTAGTATCCTTATTCGCACTGAATTAGGAAATCCTGGAACTTTAATTGGAAATGACCAAATTTATAATTCTATTGTCACAGCTCATGCTTTTATTATAATTTTTTTTATAGTAATACCTATTATAATTGGAGGATTTGGAAATTGGCTAGTTCCATTAATATTAGGAGCTCCTGACATAGCTTTTCCACGAATAAATAATATAAGATTTTGATTATTACCTCCTTCCTTATCATTATTATTAATGTCTAATATTATTGATAAAGGAACAGGAACAGGATGAACTGTTTACCCACCTTTATCAAGTAATATTGCTCATGAAGGTGTTTCTATTGACTTAGCAATTTTTAGTCTCCACATAGCTGGAATTTCTTCAATTCTTGGGGCAATTAATTTCATTTCAACTGTTATTAATATACGCCCTAATGGTATAAATCTAGATCGTATACCTCTTTTTGTCTGATCAGTAAAAATTACTGCAATTCTATTATTATTATCTCTCCCAGTCTTAGCAAGAGCAATTACAATACTCCTAACCGATCGTAATATTAATACTTCTTTCTTTGATCCAGCAGGAGGAGGAGACCCCATTCTTTACCAACATTTATTT
>Acalles_sardiniaensis_-_Italy.Sardinia_-_GU987882_I-460-sar_REF
TACTTTATACTTTATTTTTGGAGCTTGATCTGGTATATTAGGAACCTCATTAAGAATACTAATTCGAACCGAACTTTCCAACCCAGGAACTATAATTGGAAATGATCAAATTTACAATAGAATTGTTACTGCTCATGCCTTTATTATAATTTTTTTCATAGTAATACCAATTATAATAGGAGGGTTTGGAAATTGACTAGTTCCTCTAATACTTGGGGCCCCAGATATAGCCTTCCCACGATTAAACAATATAAGATTTTGGCTACTTCCACCATCTTTAACCCTACTTCTAATAAGTAGAATTATTGATAAAGGAGCTGGCACTGGTTGAACTGTTTACCCCCCATTATCAGCCAATATTGCACATGAAGGAGTATCTATTGATCTAGCCATTTTTAGACTTCATATAGCCGGTATTTCTTCAATTTTAGGAGCTATCAATTTTATTTCTACTATAGCTAATATACGACCAGCAGGAATAAACCTAGATAAAATACCTCTATTCTCTTGGGCTATTAAAATTACAGCAATCTTATTACTTTTATCCCTCCCGGTTTTAGCCGGGGCTATCACTATACTTTTAACAGATCGAAATATCAATACATCATTTTTTGACCCTGCCGGGGGAGGAGATCCAATTCTCTACCAACATCTATTT
>Acalles_sardiniaensis_-_Italy.Sardinia_-_KF680230_IT1072c_REF
NNNNNNNNNCTTTATTTTTGGAGCTTGATCTGGTATATTAGGAACCTCATTAAGAATACTAATTCGAACCGAACTTTCCAACCCAGGAACTATAATTGGAAATGATCAAATTTACAATAGAATTGTTACTGCTCATGCCTTTATTATAATTTTTTTCATAGTAATACCAATTATAATAGGAGGGTTTGGAAATTGACTAGTTCCTCTAATACTTGGGGCCCCAGATATAGCCTTCCCACGATTAAACAATATAAGATTTTGGCTACTTCCACCATCTTTAACCCTACTTCTAATAAGTAGAATTATTGATAAAGGAGCTGGCACTGGTTGAACTGTTTACCCCCCATTATCAGCCAATATTGCACATGAAGGAGTATCTATTGATCTAGCCATTTTTAGACTTCATATAGCCGGTATTTCTTCAATTTTAGGAGCTATCAATTTTATTTCTACTATAGCTAATATACGACCAGCAGGAATAAACCTAGATAAAATACCTCTATTCTCTTGGGCTATTAAAATTACAGCAATCTTATTACTTTTATCCCTCCCGGTTTTAGCCGGGGCTATCACTATACTTTTAACAGATCGAAATATCAATACATCATTTTTTGACCCTGCCGGGGGAGGAGATCCAATTCTCTACCAACATCTATTT
>Acalles_sardiniaensis_-_Italy.Sardinia_-_KF680231_IT1074c_REF
AACTTTATACTTTATTTTTGGAGCTTGATCTGGTATATTAGGAACCTCATTAAGAATACTAATTCGAACCGAACTTTCCAACCCAGGAACTATAATTGGAAATGATCAAATTTACAATAGAATTGTTACTGCTCATGCCTTTATTATAATTTTTTTCATAGTAATACCAATTATAATAGGAGGGTTTGGAAATTGACTAGTTCCTCTAATACTTGGGGCCCCAGATATAGCCTTCCCACGATTAAACAATATAAGATTTTGGCTACTTCCACCATCTTTAACCCTACTTCTAATAAGTAGAATTATTGATAAAGGAGCTGGCACTGGTTGAACTGTTTACCCCCCATTATCAGCCAATATTGCACATGAAGGAGTATCTATTGATCTAGCCATTTTTAGACTTCATATAGCCGGTATTTCTTCAATTTTAGGAGCTATCAATTTTATTTCTACTATAGCTAATATACGACCAGCAGGAATAAACCTAGATAAAATACCTCTATTCTCTTGGGCTATTAAAATTACAGCAATCTTATTACTTTTATCCCTCCCGGTTTTAGCCGGGGCTATCACTATACTTTTAACAGATCGAAATATCAATACATCATTTTTTGACCCTGCCGGGGGAGGAGATCCAATTCTCTACCAACATCTATTT
>Acalles_sardiniaensis_-_Italy.Sardinia_-_KF680232_IT1078c_REF
AACTTTATACTTTATTTTTGGAGCTTGATCTGGTATATTAGGAACCTCATTAAGAATACTAATTCGAACCGAACTTTCCAACCCAGGAACTATAATTGGAAATGATCAAATTTACAATAGAATTGTTACTGCTCATGCCTTTATTATAATTTTTTTCATAGTAATACCAATTATAATAGGAGGGTTTGGAAATTGACTAGTTCCTCTAATACTTGGGGCCCCAGATATAGCCTTCCCACGATTAAACAATATAAGATTTTGGCTACTTCCACCATCTTTAACCCTACTTCTAATAAGTAGAATTATTGATAAAGGAGCTGGCACTGGTTGAACTGTTTACCCCCCATTATCAGCCAATATTGCACATGAAGGAGTATCTATTGATCTAGCCATTTTTAGACTTCATATAGCCGGTATTTCTTCAATTTTAGGAGCTATCAATTTTATTTCTACTATAGCTAATATACGACCAGCAGGAATAAACCTAGATAAAATACCTCTATTCTCTTGGGCTATTAAAATTACAGCAATCTTATTACTTTTATCCCTCCCGGTTTTAGCCGGGGCTATCACTATACTTTTAACAGATCGAAATATCAATACATCATTTTTTGACCCTGCCGGGGGAGGAGATCCAATTCTCTACCAACATCTATTT
>Acalles_sardiniaensis_-_Italy.Sardinia_-_KF680233_IT1080c_REF
AACTTTATACTTTATTTTTGGAGCTTGATCTGGTATATTAGGAACCTCATTAAGAATACTAATTCGAACCGAACTTTCCAACCCAGGAACTATAATTGGAAATGATCAGATTTACAATAGAATTGTTACTGCTCATGCCTTTATTATAATTTTTTTCATAGTAATACCAATTATAATAGGAGGGTTTGGAAATTGACTAGTTCCTCTAATACTTGGGGCCCCAGATATAGCCTTCCCACGATTAAACAATATAAGATTTTGGCTACTTCCACCATCTTTAACCCTACTTCTAATAAGTAGAATTATTGATAAAGGAGCTGGCACTGGTTGAACTGTTTACCCCCCATTATCAGCCAATATTGCACATGAAGGAGTATCTATTGATCTAGCCATTTTTAGACTTCATATAGCCGGTATTTCTTCAATTTTAGGAGCTATCAATTTTATTTCTACTATAGCTAATATACGACCAGCAGGAATAAACCTAGATAAAATACCCCTATTCTCTTGGGCTATTAAAATTACAGCAATCTTATTACTTTTATCCCTCCCGGTTTTAGCCGGGGCTATTACTATACTTTTAACAGATCGAAATATCAATACATCATTTTTTGACCCTGCCGGGGGAGGAGATCCAATTCTCTACCAACATCTATTT
>Acalles_sardiniaensis_-_Italy.Sardinia_-_KF680234_IT1081c_REF
AACTTTATACTTTATTTTTGGAGCTTGATCTGGTATATTAGGAACCTCATTAAGAATACTAATTCGAACCGAACTTTCCAACCCAGGAACTATAATTGGAAATGATCAGATTTACAATAGAATTGTTACTGCTCATGCCTTTATTATAATTTTTTTCATAGTAATACCAATTATAATAGGAGGGTTTGGAAATTGACTAGTTCCTCTAATACTTGGGGCCCCAGATATAGCCTTCCCACGATTAAACAATATAAGATTTTGGCTACTTCCACCATCTTTAACCCTACTTCTAATAAGTAGAATTATTGATAAAGGAGCTGGCACTGGTTGAACTGTTTACCCCCCATTATCAGCCAATATTGCACATGAAGGAGTATCTATTGATCTAGCCATTTTTAGACTTCATATAGCCGGTATTTCTTCAATTTTAGGAGCTATCAATTTTATTTCTACTATAGCTAATATACGACCAGCAGGAATAAACCTAGATAAAATACCCCTATTCTCTTGGGCTATTAAAATTACAGCAATCTTATTACTTTTATCCCTCCCGGTTTTAGCCGGGGCTATTACTATACTTTTAACAGATCGAAATATCAATACATCATTTTTTGACCCTGCCGGGGGAGGAGATCCAATTCTCTACCAACATCTATTT
>Acalles_sardiniaensis_-_Italy.Sardinia_-_KF680235_IT1087c_REF
AACTTTATACTTTATTTTTGGAGCTTGATCTGGTATATTAGGAACCTCATTAAGAATACTAATTCGAACCGAACTTTCCAACCCAGGAACTATAATTGGAAATGATCAGATTTACAATAGAATTGTTACTGCTCATGCCTTTATTATAATTTTTTTCATAGTAATACCAATTATAATAGGAGGGTTTGGAAATTGACTAGTTCCTCTAATACTTGGGGCCCCAGATATAGCCTTCCCACGATTAAACAATATAAGATTTTGGCTACTTCCACCATCTTTAACCCTACTTCTAATAAGTAGAATTATTGATAAAGGAGCTGGCACTGGTTGAACTGTTTACCCCCCATTATCAGCCAATATTGCACATGAAGGAGTATCTATTGATCTAGCCATTTTTAGACTTCATATAGCCGGTATTTCTTCAATTTTAGGAGCTATCAATTTTATTTCTACTATAGCTAATATACGACCAGCAGGAATAAACCTAGATAAAATACCCCTATTCTCTTGGGCTATTAAAGTTACAGCAATCTTATTACTTTTATCCCTCCCGGTTTTAGCCGGGGCTATCACTATACTTTTAACAGATCGAAATATCAATACATCATTTTTTGACCCTGCCGGGGGAGGAGATCCAATTCTCTACCAACATCTATTT
>Acalles_sardiniaensis_-_Italy.Sardinia_-_MK891638_1787-PST_REF
AACTTTATACTTTATTTTTGGAGCTTGATCTGGTATATTAGGAACCTCATTAAGAATACTAATTCGAACCGAACTTTCCAACCCAGGAACTATAATTGGAAATGATCAGATTTACAATAGAATTGTTACTGCTCATGCCTTTATTATAATTTTTTTCATAGTAATACCAATTATAATAGGAGGGTTTGGAAATTGACTAGTTCCTCTAATACTTGGGGCCCCAGATATAGCCTTCCCACGATTAAACAATATAAGATTTTGGCTACTTCCACCATCTTTAACCCTACTTCTAATAAGTAGAATTATTGATAAAGGAGCTGGCACTGGTTGAACTGTTTACCCCCCATTATCAGCCAATATTGCACATGAAGGAGTATCTATTGATCTAGCCATTTTTAGACTTCATATAGCCGGTATTTCTTCAATTTTAGGAGCTATCAATTTTATTTCTACTATAGCTAATATACGACCAGCAGGAATAAACCTAGATAAAATACCTCTATTCTCTTGGGCTATTAAAATTACAGCAATCTTATTACTTTTATCCCTCCCGGTTTTAGCCGGGGCTATCACTATACTTTTAACAGATCGAAATATCAATACATCATTTTTTGACCCTGCCGGAGGAGGAGATCCAATTCTCTACCAACATCTATTT
>Acalles_sarothamni_-_Spain_-_GU987885_E-466-sar
NNNNNNNNNNNNNNNNNNNNNNNNNNNNNNNNNNNNNNNNNNNNNNNNNNNNNNNNNNNNNNNNNNNNNNNNNNNNNNNNNNNNNNNNNNNNNNNNNNNNNNNNNNNNNNNNNNNNNNNNNNNNNNNNNNNNNNNNNNNNNNNNNNNNNNNNNNNNNNNNNNNNNNNCAATTATAAKTGGCGGATTTGGTAACTGATTAGTCCCCTTAATGCTAGGAGCACCAGATATAGCCTTTCCACGGTTAAACAATATAAGATTTTGATTACTCCCTCCTTCCCTCACTTTACTCYTAATAAGTAGAATTATTGATAAAGGAGCCGGAACTGGATGAACAGTTTACCCGCCATTATCAGCCAATATTGCACATGAAGGTGTTTYTGTTGATCTAGCCATTTTTAGTCTTCACATAGCAGGAATCTCATCAATCTTGGGAGCCTTAAACTTTATTTCTACTATAGCCAATATACGACCAACAGGAATAAACCTGGATAAAATACCATTATTCTCTTGAGCTGTAAAAATTACGGCAGTATTACTACTTTTATCTTTACCAGTTCTAGCCGGAGCTATCACCATACTTTTAACAGACCGAAATATCAATACATCATTTTTTGACCCTGCTGGAGGGNNNNNNNNNNNNNNNNNNNNNNNNNNNNNN
>Acalles_sarothamni_-_Spain_-_GU987886_E-467-sar
AACTCTATATTTTATTTTTGGCGCCTGATCAGGAATACTAGGAACTTCATTAAGTATATTAATTCGTACTGAACTTTGTAACCCTGGAACCATAATTGGAAATGACCAAATTTATAATAGAATCGTTACTGCTCATGCTTTTATTATAATTTTTTTTATAGTAATACCAATTATAATTGGCGGATTTGGTAACTGATTAGTCCCCTTAATGCTAGGAGCACCAGATATAGCCTTTCCACGGTTAAACAATATAAGATTTTGATTACTCCCTCCTTCCCTCACTTTACTCCTAATAAGTAGAATTATTGATAAAGGAGCCGGAACTGGATGAACAGTTTACCCGCCATTATCAGCCAATATTGCACATGAAGGTGTTTCTGTTGATCTAGCCATTTTTAGTCTTCACATAGCAGGAATCTCATCAATCTTGGGAGCCTTAAACTTTATTTCTACTATAGCCAATATACGACCAACAGGAATAAACCTGGATAAAATACCATTATTCTCTTGAGCTGTAAAAATTACGGCAGTATTACTACTTTTATCTTTACCAGTTCTAGCCGGAGCTATCACCATACTTTTAACAGACCGAAATATCAATACATCATTTTTTGACCCTGCTGGAGGGGGAGACCCAATTCTTTACCAACATTTATTT
>Acalles_sierrae_-_Spain_-_EU286492_E-0100-sie_-_TL
AACCCTTTATTTTATTTTTGGCGCCTGATCGGGCATACTGGGAACCTCATTAAGTATATTAATTCGCACTGAACTTTGTAATCCTGGCACTATAATTGGAAATGACCAAATTTATAATAGAATCGTTACTGCTCATGCTTTTATTATAATTTTTTTTATAGTAATACCAATTATAATTGGAGGATTTGGCAACTGATTAGTCCCCTTAATACTAGGAGCCCCAGATATAGCCTTCCCACGGTTAAACAATATAAGATTTTGATTACTCCCCCCTTCTCTAACCCTACTCCTAATAAGAAGAATTATTGATAAAGGAGCAGGAACTGGATGAACAGTTTATCCTCCATTATCTGCCAATATCGCACATGAAGGCGTTTCTGTTGACCTAGCCATTTTCAGTCTTCATATAGCCGGTATTTCATCAATCCTAGGAGCCTTAAACTTTATTTCTACTATAGCCAATATACGACCAACAGGAATAAATTTAGATAAAATACCTCTATTCTCTTGAGCTGTAAAAATCACAGCAGTATTATTACTTTTATCCTTACCAGTTCTAGCTGGAGCTATCACTATACTTTTAACAGACCGAAATATTAATACATCATTTTTTGACCCTGCAGGAGGAGGAGATCCAATTCTTTATCAACATTTATTT
>Acalles_sierrae_-_Spain_-_GU987859_E-0261-sie
AACTCTATATTTTATTTTTGGCGCTTGATCAGGTATACTAGGAACCTCATTAAGTATATTAATTCGCACTGAACTCTGTAATCCTGGCACTATAATTGGAAATGATCAAATTTATAATAGAATCGTTACTGCCCATGCCTTTATTATAATTTTCTTTATAGTAATACCAATTATAATTGGAGGATTTGGCAACTGATTAGTTCCCTTAATACTAGGAGCCCCAGATATAGCCTTTCCACGGTTAAACAATATAAGATTTTGGTTACTTCCTCCTTCTTTGACCTTACTTTTAATAAGTAGAATTATTGATAAAGGAGCAGGAACTGGGTGAACAGTTTATCCCCCATTATCAGCCAATATTGCACATGAAGGTGTTTCTGTTGACCTAGCCATTTTTAGTCTTCATATAGCAGGAATTTCATCAATCTTAGGGGCTCTAAACTTTATTTCTACAATAGCCAATATACGACCAACAGGAATAAATTTAGATAAAATACCCCTATTCTCTTGAGCTGTAAAAATCACAGCAGTATTATTACTTTTGTCCTTACCAGTTCTAGCTGGAGCTATCACCATACTTTTAACAGACCGAAATATTAATACATCATTTTTTGACCCTGCCGGAGGAGGAGATCCAATTCTTTATCAACATTTATTT
>Acalles_sierrae_-_Spain_-_KF680247_1292-PST
AACTCTGTATTTTATTTTTGGTGCTTGGTCAGGAATATTAGGAACCTCATTAAGTATATTAATTCGCACTGAACTCTGTAATCCTGGCACCATAATTGGAAATGACCAAATCTATAATAGAATCGTTACTGCTCATGCCTTTATTATAATTTTTTTTATAGTAATACCAATTATAATTGGGGGGTTTGGTAATTGGTTAGTTCCTTTAATACTGGGAGCCCCAGATATAGCCTTTCCACGGCTAAACAATATAAGATTTTGATTACTCCCTCCTTCCTTGACCCTACTCCTAATAAGAAGAATTATTGATAAAGGAGCAGGAACTGGGTGAACAGTTTATCCCCCATTATCAGCCAATATCGCACATGAAGGTGTTTCTGTTGACCTAGCCATTTTTAGTCTTCATATAGCAGGAATCTCATCAATTTTAGGAGCCTTAAACTTTATTTCTACTATAGCCAATATACGACCTACAGGAATAAATTTAGATAAAATACCTCTATTTTCTTGAGCTGTAAAAATTACAGCAGTATTACTACTTTTATCCTTACCAGTTCTAGCTGGAGCTATCACTATACTTTTAACAGACCGAAATATTAATACATCATTCTTTGACCCTGCTGGAGGAGGAGATCCAATTCTTTATCAACATTTATTT
>Acalles_sierrae_-_Spain_-_KF680248_1304-PST_-_TL
AACTCTGTATTTCATTTTTGGTGCCTGATCAGGAATATTAGGAACTTCATTAAGTATATTAATTCGCACTGAACTCTGTAATCCTGGCACCATAATTGGAAATGACCAAATTTATAACAGAATCGTTACTGCTCATGCCTTTATTATAATTTTTTTTATAGTAATACCAATTATAATTGGGGGGTTTGGTAATTGATTAGTTCCTTTAATACTAGGAGCCCCAGATATAGCCTTCCCACGGCTAAACAATATAAGATTTTGATTACTCCCTCCTTCCTTGACCCTACTCCTAATAAGAAGAATTATTGATAAAGGAGCAGGAACTGGATGAACAGTTTATCCCCCATTATCAGCCAATATTGCACATGAAGGTGTTTCTGTTGACCTAGCCATTTTTAGTCTTCATATAGCAGGAATCTCATCAATTTTAGGAGCCTTAAACTTTATTTCTACTATAGCCAATATACGACCGACAGGAATAAATTTAGATAAAATACCTCTATTTTCTTGAGCTGTAAAAATTACAGCAGTATTACTACTTTTATCCTTACCAGTTCTAGCTGGAGCTATCACTATACTTTTAACAGACCGAAATATTAATACATCATTCTTCGACCCTGCTGGGGGGGGAGATCCAATTCTTTATCAACATTTATTT
>Acalles_sierrae_-_Spain_-_KF680249_1310-PST
AACTCTGTATTTTATTTTTGGTGCCTGATCAGGAATATTAGGAACTTCATTAAGTATATTAATTCGCACTGAACTCTGTAATCCTGGCACCATAATTGGAAATGACCAAATTTATAACAGAATCGTTACTGCTCATGCCTTTATTATAATTTTTTTTATAGTRATACCAATTATAATTGGGGGGTTTGGTAATTGATTAGTTCCTTTAATACTAGGAGCCCCAGATATAGCCTTCCCACGGCTAAACAATATAAGATTTTGATTACTCCCTCCTTCCTTGACCCTACTCCTAATAAGAAGAATTATTGATAAAGGAGCAGGAACTGGRTGAACAGTTTATCCCCCATTATCAGCCAATATTGCACATGAAGGTGTTTCTGTTGACCTAGCCATTTTTAGTCTTCATATAGCAGGAATCTCATCAATTTTAGGAGCCTTAAACTTTATTTCTACTATAGCCAATATACGACCGACAGGAATAAATTTAGATAAAATACCTCTATTTTCTTGAGCTGTAAAAATTACAGCAGTATTACTACTTTTATCCTTACCAGTTCTAGCTGGAGCTATCACTATACTTTTAACAGACCGAAATATTAATACATCATTCTTCGACCCTGCTGGGGGGGGAGATCCAATTCTTTATCAACATTTATTT
>Acalles_sierrae_-_Spain_-_KF680251_1316-PST_-_(formerly:_A_bazaensis_-_Syn!)
AACCCTTTATTTTATTTTTGGCGCCTGATCGGGCATACTGGGAACCTCATTAAGTATATTAATTCGCACTGAACTTTGTAATCCTGGCACTATAATTGGAAATGACCAAATTTATAATAGAATCGTTACTGCTCATGCCTTTATTATAATTTTTTTTATAGTAATACCAATTATAATTGGAGGATTTGGCAACTGATTAGTCCCCTTAATACTAGGAGCCCCAGATATAGCCTTCCCACGGTTAAACAATATAAGATTTTGATTACTCCCCCCATCTCTTACCCTACTCCTAATAAGAAGAATTATTGATAAAGGAGCAGGAACTGGATGAACAGTTTATCCTCCATTATCTGCCAATATCGCACATGAAGGCGTTTCTGTTGACCTAGCCATTTTCAGTCTTCATATAGCCGGTATTTCATCAATCCTAGGAGCCTTAAACTTTATTTCTACTATAGCCAATATACGACCAACAGGAATAAATTTAGATAAAATACCTCTATTCTCTTGAGCTGTAAAAATCACAGCAGTATTATTACTTTTATCCTTACCAGTTCTAGCCGGAGCTATCACTATACTTTTAACAGACCGAAATATTAATACATCATTTTTTGACCCTGCAGGAGGAGGAGATCCAATTCTTTATCAACATTTATTT
>Acalles_sierrae_-_Spain_-_KF680252_1318-PST_-_(formerly:_A_bazaensis_-_Syn!)
AACCCTTTATTTTATTTTTGGCGCCTGATCGGGCATACTGGGAACCTCATTAAGTATATTAATTCGCACTGAACTTTGTAATCCTGGCACTATAATTGGAAATGACCAAATTTATAATAGAATCGTTACTGCTCATGCCTTTATTATAATTTTTTTTATAGTAATACCAATTATAATTGGAGGATTTGGCAACTGATTAGTCCCCTTAATACTAGGAGCCCCAGATATAGCCTTCCCACGGTTAAACAATATAAGATTTTGATTACTCCCCCCTTCTCTTACCCTACTCCTAATAAGAAGAATTATTGATAAGGGAGCAGGAACTGGATGAACAGTTTATCCTCCATTATCTGCCAATATCGCACATGAAGGCGTTTCTGTTGACCTAGCCATTTTCAGTCTTCATATAGCCGGTATTTCATCAATCCTAGGAGCCTTAAACTTTATTTCTACTATAGCCAATATACGACCAACAGGAATAAATTTAGATAAAATACCTCTATTCTCTTGAGCTGTAAAAATCACAGCAGTATTATTACTTTTATCCTTACCAGTTCTAGCCGGAGCTATCACTATACTTTTAACAGACCGAAATATTAATACATCATTTTTTGACCCTGCAGGAGGAGGAGATCCAATTCTTTATCAACATTTATTT
>Acalles_sierrae_-_Spain_-_KF680253_1330-PST
AACTCTGTATTTTATTTTTGGTGCCTGATCAGGAATATTAGGAACTTCATTAAGTATATTAATTCGCACTGAACTCTGTAATCCTGGCACCATAATTGGAAATGACCAAATTTATAACAGAATCGTTACTGCTCATGCCTTTATTATAATTTTTTTTATAGTAATACCAATTATAATTGGGGGGTTTGGTAATTGATTAGTTCCTTTAATACTAGGAGCCCCAGATATAGCCTTCCCACGGCTAAACAATATAAGATTTTGATTACTCCCTCCTTCCTTGACCCTACTCCTAATAAGAAGAATTATTGATAAAGGAGCAGGAACTGGATGAACAGTTTATCCCCCATTATCAGCCAATATTGCACATGAAGGTGTTTCTGTTGACCTAGCCATTTTTAGTCTTCATATAGCAGGAATCTCATCAATTTTAGGAGCCTTAAACTTTATTTCTACTATAGCCAATATACGACCGACAGGAATAAATTTAGATAAAATACCTCTATTTTCTTGAGCTGTAAAAATTACAGCAGTATTACTACTTTTATCCTTACCAGTTCTAGCTGGAGCTATCACTATACTTTTAACAGACCGAAATATTAATACATCATTCTTCGACCCTGCTGGGGGGGGAGATCCAATTCTTTATCAACATTTATTT
>Acalles_sierrae_-_Spain_-_KF680254_1332-PST
AACTCTGTATTTTATTTTTGGTGCCTGATCAGGAATATTAGGAACTTCATTAAGTATATTAATTCGCACTGAACTCTGTAATCCTGGCACCATAATTGGAAATGACCAAATTTATAACAGAATCGTTACTGCTCATGCCTTTATTATAATTTTTTTTATAGTAATACCAATTATAATTGGGGGGTTTGGTAATTGATTAGTTCCTTTAATACTAGGAGCCCCAGATATAGCCTTCCCACGGCTAAACAATATAAGATTTTGATTACTCCCTCCTTCCTTGACCCTACTCCTAATAAGAAGAATTATTGATAAAGGAGCAGGAACTGGATGAACAGTTTATCCCCCATTATCAGCCAATATTGCACATGAAGGTGTTTCTGTTGACCTAGCCATTTTTAGTCTTCATATAGCAGGAATCTCATCAATTTTAGGAGCCTTAAACTTTATTTCTACTATAGCCAATATACGACCGACAGGAATAAATTTAGATAAAATACCTCTATTTTCTTGAGCTGTAAAAATTACAGCAGTATTACTACTTTTATCCTTACCAGTTCTAGCTGGAGCTATCACTATACTTTTAACAGACCGAAATATTAATACATCATTCTTCGACCCTGCTGGGGGGGGAGATCCAATTCTTTATCAACATTTATTT
>Acalles_sierrae_-_Spain_-_KF680255_1344-PST
AACTCTGTATTTTATTTTTGGTGCCTGATCAGGAATATTAGGAACTTCATTAAGTATATTAATTCGCACTGAACTCTGTAATCCTGGCACCATAATTGGAAATGACCAAATTTATAACAGAATCGTTACTGCTCATGCCTTTATTATAATTTTTTTTATAGTAATACCAATTATAATTGGGGGGTTTGGTAATTGGTTAGTTCCTTTAATACTAGGAGCCCCAGATATAGCCTTCCCACGGCTAAACAATATAAGATTTTGATTACTCCCTCCTTCCTTGACCCTACTCCTAATAAGAAGAATTATTGATAAAGGAGCAGGAACTGGATGAACAGTTTATCCCCCATTATCAGCCAATATTGCACATGAAGGTGTTTCTGTTGACCTAGCCATTTTTAGTCTTCATATAGCAGGAATCTCATCAATTTTAGGAGCCTTAAACTTTATTTCTACTATAGCCAATATACGACCGACAGGAATAAATTTAGATAAAATACCTCTATTTTCTTGAGCTGTAAAAATTACAGCAGTATTACTACTTTTATCCTTACCAGTTCTAGCTGGAGCTATCACTATACTTTTAACAGACCGAAATATTAATACATCATTCTTCGACCCTGCTGGGGGGGGAGATCCAATTCTTTATCAACATTTATTT
>Acalles_sintraniensis_-_Portugal_-_GU988110_E-853-sin_REF
AACCCTATATTTTATCTTTGGGGCATGATCAGGAATACTAGGAACTTCACTAAGTATACTAATTCGGACTGAACTTAGTAACCCCGGAACTATAATCGGAAATGACCAAATTTACAATAGAATTGTAACTGCTCATGCTTTTATTATAATTTTCTTTATAGTAATACCAATTATAATTGGAGGTTTCGGAAATTGATTAATCCCACTAATACTAGGAGCACCAGATATAGCTTTCCCTCGATTAAACAATATAAGATTTTGGTTACTTCCCCCATCCTTGAGTTTACTTCTAATAAGAAGAATTATTGACAAAGGAGCCGGAACTGGATGAACGGTGTATCCTCCTTTATCAGCTAATATTGCACATGAAGGAGTATCTGTAGATCTAGCTATTTTTAGACTACATATAGCCGGAATTTCTTCGATTCTTGGAGCTATCAATTTTGTTTCTACTATAGCTAATATACGACCAGCAGGAATAAACCTAGATAAAATACCGTTATTTTCCTGGGCTGTAAAAATTACAGCTATTTTATTACTCTTATCTTTACCAGTCCTAGCAGGGGCTATTACCATGCTTTTAACAGATCGAAACATCAATACTTCATTTTTTGACCCAGCTGGAGGGGGAGACCCCATTCTCTACCAACACTTATTC
>Acalles_sintraniensis_-_Portugal_-_GU988111_E-856-sin_REF
AACCCTATATTTTATCTTTGGGGCATGATCAGGAATACTAGGAACTTCACTAAGTATACTAATTCGGACTGAACTTAGTAACCCCGGAACTATAATCGGAAATGACCAAATTTACAATAGAATTGTAACTGCTCATGCTTTTATTATAATTTTCTTTATAGTAATACCAATTATAATTGGAGGTTTCGGAAATTGATTAATCCCACTAATACTAGGAGCACCAGATATAGCTTTCCCTCGATTAAACAATATAAGATTTTGGTTACTTCCCCCATCCTTGAGTTTACTTCTAATAAGAAGAATTATTGACAAAGGAGCCGGAACTGGATGAACGGTGTATCCTCCTTTATCAGCTAATATTGCACATGAAGGAGTATCTGTAGATCTAGCTATTTTTAGACTACATATAGCCGGAATTTCTTCGATTCTTGGAGCTATCAATTTTGTTTCTACTATAGCTAATATACGACCAGCAGGAATAAACCTAGATAAAATACCGTTATTTTCCTGGGCTGTAAAAATTACAGCTATTTTATTACTCTTATCTTTACCAGTCCTAGCAGGGGCTATTACTATGCTTTTAACAGATCGAAACATCAATACTTCATTTTTTGACCCAGCTGGAGGGGGAGACCCCATTCTCTACCAACACTTATTC
>Acalles_sintraniensis_-_Portugal_-_KF680238_827-PST_REF
AACCCTTTATTTTATCTTTGGGGCATGATCAGGAATACTAGGAACTTCACTAAGTATACTAATTCGGACTGAACTTAGTAACCCCGGAACTATAATCGGAAATGACCAAATTTACAATAGAATTGTAACTGCTCATGCTTTTATTATAATTTTCTTTATAGTAATACCAATTATAATTGGAGGCTTCGGAAATTGATTAATCCCACTAATACTAGGAGCACCAGATATGGCTTTCCCTCGATTAAACAATATAAGATTTTGGTTACTTCCCCCATCCTTGAGTTTACTTCTAATAAGAAAAATTATTGACAAAGGGGCCGGAACTGGATGAACGGTATATCCTCCTTTATCAGCTAATATTGCACATGAAGGAGTATCTGTAGATCTAGCTATTTTTAGACTACATATAGCTGGAATTTCTTCAATTCTTGGAGCTATCAATTTTGTTTCTACTATAGCTAATATACGACCAGCAGGAATAAACCTAGATAAAATACCGTTATTTTCCTGGGCTGTAAAAATTACAGCTATTTTATTACTCTTATCTTTACCAGTTCTAGCAGGGGCTATTACCATGCTTTTAACAGATCGAAACATCAATACTTCATTCTTTGACCCAGCTGGAGGGGGAGACCCCATTCTCTACCAACACTTATTC
>Acalles_sintraniensis_-_Portugal_-_KF680239_833-PST_REF
AACCCTTTATTTTATCTTTGGGGCATGATCAGGAATACTAGGAACTTCACTAAGTATACTAATTCGGACTGAACTTAGTAACCCCGGAACTATAATCGGAAATGACCAAATTTACAATAGAATTGTAACTGCTCATGCTTTTATTATAATTTTCTTTATAGTAATACCGATTATAATTGGAGGCTTCGGAAATTGATTAATCCCACTAATACTAGGAGCGCCAGATATGGCTTTCCCTCGATTAAACAATATAAGATTTTGGTTACTTCCCCCATCCTTGAGTTTACTTCTAATAAGAAAAATTATTGACAAAGGAGCCGGAACTGGATGAACGGTATATCCTCCTTTATCAGCTAATATCGCACATGAAGGAGTATCTGTAGATCTAGCTATTTTTAGACTACATATAGCTGGAATTTCTTCAATTCTTGGAGCTATCAATTTTGTTTCTACTATAGCTAATATACGACCAGCAGGAATAAACCTAGATAAAATACCGTTATTTTCCTGGGCTGTAAAAATTACAGCTATTTTATTACTCTTATCTTTACCAGTTCTAGCAGGAGCTATTACCATGCTTTTAACAGATCGAAACATCAATACTTCATTCTTTGACCCAGCTGGAGGGGGAGACCCCATTCTCTACCAACACTTATTC
>Acalles_sp._-_Mexico_-_MG229842_X-0426-AcS
AACATTATACTTTATTCTTGGAGCATGATCTGGGATGACAGGTACTTCTCTAAGAATACTAATTCGGACAGAACTTGGTACCCCAGGAACATTAATTGGTAATGATCAAATTTATAATACAATCGTTACAGCTCATGCTTTTATTATAATTTTTTTTATAGTTATACCTATAATAATCGGAGGATTTGGAAATTGACTAGTTCCTTTAATACTAGGAGCCCCTGATATAGCTTTCCCTCGTCTCAATAACATAAGATTTTGACTTCTACCTCCTTCTTTAACTCTCCTTCTTATAAGAAGAATTATTGATAAAGGAGTAGGAACAGGATGAACAGTATACCCTCCTTTATCTAGAAATATTGCTCATGAAGGACCTTCTGTAGATTTAGCAATTTTTAGATTACATATAGCAGGTATCTCCTCTATCTTAGGAGCTATTAATTTTATTTCTACTATTATTAATATACGACCAAAGGGAATAAAACTAGATCAAATACCCCTTTTTGTCTGAGCAGTAAAAATTACTGCAATTCTTCTATTACTTTCTTTACCTGTTCTTGCAGGAGCTATCACAATACTTTTAACTGACCGAAATATTAATACTTCATTTTTTGACCCCGCTGGGGGAGGAGACCCAATCCTTTATCAACACCTATTT
>Acalles_sp._nov._4_-_USA_-_KJ767022_1767-BAN
AACTCTCTATTTTATTTTAGGCTCGTGATCAGGCATAGTAGGGACATCTCTAAGCATACTAATTCGAATCGAATTAGGGAGTCCTAGAACAATTATTGGAAATGATCAAATCTACAATACTATTGTAACTGCTCACGCCTTTGTAATAATCTTTTTCATAGTAATACCAATCATAATTGGCGGTTTTGGAAATTGATTAGTGCCTTTAATATTAGGGGCCCCAGATATAGCATTCCCACGACTAAATAATATAAGCTTCTGGCTTTTACCACCCTCACTCACATTACTCCTAATATCAAGAATTATTGACAACGGGGTAGGGACAGGTTGAACTGTCTACCCCCCTTTAGCAAGTAACACTGCCCATGAGGGAGCCTCTGTAGACCTAGCAATTTTTAGATTACACATAGCCGGAATTTCTTCTATCTTAGGGGCCATCAACTTTATCTCCACTATTATCAATATACGGCCTAAAGGCATAGATCTTGATCGCATACCATTATTTGTATGAGCCGTTAAAATTACAGCAATTCTACTTTTATTATCCTTACCGGTATTAGCAGGCGCTATTACTATACTTCTTACCGACCGTAACATTAATACTTCTTTTTTTGACCCAGCGGGAGGAGGTGACCCAATTCTATACCAGCATTTATTT
>Acalles_sp._nov._5_-_USA_-_KP065590_1768-BAN
AACTTTATATTTTATTTTTGGTTCATGATCAGGAATAATTGGAACTTCACTTAGTATCCTTATTCGCACTGAATTAGGAAATCCTGGAACTTTAATTGGAAATGACCAAATTTATAATTCTATTGTCACAGCTCATGCTTTTATTATAATTTTTTTTATAGTAATACCTATTATAATTGGAGGATTTGGAAATTGGCTAGTTCCATTAATATTAGGAGCTCCTGACATAGCTTTTCCACGAATAAATAATATAAGATTTTGATTATTACCTCCTTCCTTATCATTATTATTAATGTCTAATATTATTGATAAAGGAACAGGAACAGGATGAACTGTTTACCCACCTTTATCAAGTAATATTGCTCATGAAGGTGTTTCTATTGACTTAGCAATTTTTAGTCTCCACATAGCTGGAATTTCTTCAATTCTTGGGGCAATTAATTTCATTTCAACTGTTATTAATATACGCCCTAATGGTATAAATCTAGATCGTATACCTCTTTTTGTCTGATCAGTAAAAATTACTGCAATTCTATTATTATTATCTCTCCCAGTCTTAGCAAGAGCAATTACAATACTCCTAACCGATCGTAATATTAATACTTCTTTCTTTGATCCAGCAGGAGGAGGAGACCCCATTCTTTACCAACATTTATTT
>Acalles_sylvosus_-_USA_-_KJ767021_1765-BAN
TACCCTATACTTCATCCTTGGAGCCTGATCTGGAATAGTTGGAACTTCTTTAAGTATACTTATCCGAACAGAACTTGGCACTCCAGGAACCTTAATTGGAAATGACCAAATTTATAACACAATTGTTACAGCCCATGCATTTATTATAATTTTTTTTATAGTTATACCTATAATAATTGGAGGATTTGGAAATTGATTAGTCCCTTTAATACTTGGAGCTCCTGACATAGCTTTCCCACGTCTTAATAATATAAGATTTTGACTTTTACCCCCATCCTTAACCCTCCTTCTTGCAAGAAGAATCATTGATAAAGGAGCTGGAACAGGTTGAACAGTCTATCCACCACTATCCGCCAATATTGCCCATGAAGGACCTTCAATTGATTTAGCAATTTTTAGACTTCATATAGCTGGAATCTCATCTATCTTAGGAGCCATTAATTTTATTTCTACTATTATTAACATACGACCAAAAGGAATAAAACTAGATCAAATGCCTCTCTTTGTTTGAGCAGTTAAAATTACTGCTATCCTTTTATTATTATCTTTACCAGTTCTTGCAGGTGCCATTACTATACTTTTAACTGACCGAAACATTAATACCTCTTTCTTTGACCCAGCCGGGGGAGGCGACCCTATCCTATATCAACACTTATTT
>Acalles_testensis_-_Morocco_-_GU988128_E-880-tes_REF
AACTCTATATTTTATCTTTGGAGCATGATCGGGAATATTAGGAACCTCATTAAGCATACTAATCCGAACTGAACTTAGTAACCCTGGAACATTAATTGGAAATGACCAAATTTATAATAGAATTGTTACAGCTCATGCTTTTATCATAATTTTTTTTATAGTTATACCAATTATAATTGGAGGATTCGGAAACTGATTAGTTCCATTAATACTAGGAGCCCCAGATATAGCCTTTCCACGACTAAACAATATAAGATTTTGGTTGCTCCCCCCCTCTTTGACCCTACTTTTAATAAGTAGAATTATTGATAAAGGTGCCGGAACTGGCTGAACAGTCTACCCACCACTATCAGCTAATATTGCACACGAAGGAATCTCTGTTGATTTAGCCATTTTTAGCCTTCACATAGCGGGAATTTCATCAATCTTAGGGGCTATTAATTTTATTTCTACAATAGCCAATATACGCCCAACAGGAATAGACCTAGACAAAATACCTCTATTTTCTTGAGCAGTAAAAATTACAGCTATTTTATTGCTTTTATCTCTACCAGTATTAGCCGGGGCTATCACTATACTTTTAACAGATCGAAATATCAATACATCATTTTTTGATCCCGCTGGCGGTGGTGATCCTATCCTTTACCAACACCTATTT
>Acalles_tibialis_-_France_-_GU987895_F-435-tib_REF
AACCCTATACTTTATTTTTGGGGCATGAGCAGGAATACTAGGAACCTCCTTAAGAATACTAATTCGGGTTGAACTTAATAACCCAGGAACCTTAATTGGGGATGACCAAATTTATAACAGAATTGTTACCGCCCACGCCTTCATTATAATTTTTTTTATAGTAATACCAATTATAATTGGAGGATTCGGAAATTGATTAATTCCTTTAATACTTGGAGCCCCAGATATAGCCTTCCCACGATTAAATAATATAAGATTTTGACTACTCCCCCCGTCTCTAACTCTTCTTCTGATAAGAAGAATTATTGATAAAGGAGCAGGAACTGGTTGAACAGTTTATCCACCACTATCAGCCAATATTGCACATGAAGGAGTATCTGTTGATTTAGCCATTTTCAGCCTTCATATAGCAGGTATCTCATCAATCTTAGGAGCTATCAACTTTATCTCTACTATAGCCAATATACGACCAGCAGGAATATACCTAGACAAAATACCCTTATTCTCATGAGCTGTAAAAATTACAGCCATCTTACTACTCTTGTCATTGCCAGTTTTAGCAGGTGCCATCACTATACTTTTAACAGACCGAAATATTAATACATCATTTTTCGACCCAGCAGGAGGTGGAGACCCAATTCTTTATCAACATTTATTT
>Acalles_tibialis_-_France_-_GU987898_F-442-tib_REF
AACCCTATACTTTATTTTTGGGGCATGAGCAGGAATACTAGGAACCTCCTTAAGAATACTAATTCGGGTTGAACTTAATAACCCAGGAACCTTAATTGGGGATGACCAAATTTATAACAGAATTGTTACCGCCCACGCCTTCATTATAATTTTTTTTATAGTAATACCAATTATAATTGGAGGATTTGGAAATTGATTAATTCCTTTAATACTTGGAGCCCCAGATATAGCCTTCCCACGATTAAATAATATAAGATTTTGACTACTCCCCCCGTCTCTAACTCTTCTTCTGATAAGAAGAATTATTGATAAAGGAGCAGGAACTGGTTGAACAGTTTATCCACCACTATCAGCCAATATTGCACATGAAGGAGTATCTGTTGATTTAGCCATTTTCAGCCTTCATATAGCAGGTATCTCATCAATCTTAGGAGCTATCAACTTTATCTCTACTATAGCCAATATACGACCAGCAGGAATATACCTAGACAAAATACCCTTATTCTCATGAGCTGTAAAAATTACAGCCATCTTACTACTCTTGTCATTGCCAGTTTTAGCAGGTGCCATCACTATACTTTTAACAGACCGAAATATTAATACATCATTTTTCGACCCAGCAGGAGGTGGAGACCCAATTCTTTATCAACATTTATTT
>Acalles_vorsti_-_Spain.Mallorca_-_KF680256_1358-PST_REF
TACCTTGTACTTTATTTTCGGAGCATGATCAGGTATACTAGGAACTTCATTAAGTATATTAATCCGAACTGAACTTAGAAACCCAGGAACTATAATTGGAAACGATCAAATTTATAATAGAATTGTCACTGCACACGCCTTTATTATAATTTTTTTCATAGTTATACCTATTATAATTGGAGGCTTTGGAAATTGATTAGTTCCATTAATATTAGGAGCTCCAGATATGGCCTTCCCACGATTAAACAATATAAGATTCTGGCTCCTTCCTCCCTCTCTAAGTTTACTTCTAATAAGTAGAATTATTGATACTGGAGTTGGAACTGGATGAACAGTTTACCCMCCACTATCAGCTAATATCGCCCACGAAGGCGCCTCTGTTGATTTAGCTATTTTCAGCCTTCACATAGCAGGAATTTCATCAATCCTAGGAGCTTTAAACTTTATTTCTACTATAGCCAATATACGTCCAACAGGAATAAATTTAGATAAAATGCCCCTATTCTCCTGAGCTGTAAAAGTTACAGCCATCTTGCTACTATTATCCTTACCCGTTTTAGCAGGGGCAATTACTATACTTTTAACCGACCGAAATATTAATACATCATTTTTTGATCCAGCCGGCGGAGGGGATCCCATCCTTTACCAACACTTATTT
>Acallocrates_colonnellii_-_Croatia_-_EU286509_HR-0333-col_REF
AACCCTTTATTTCATTTTTGGAGCCTGATCTGGAATGGTAGGCACCTCATTAAGAATGATAGTTCGAGTAGAATTAAGAAGCCCTGGAACACTTATTGGTAATGATCAAATTTATAATACAATCGTAACTGCTCACGCATTCATTATAATTTTTTTCATAGTAATACCTATTTTAATTGGAGGATTTGGTAATTGATTAGTGCCCCTCATAATTGGTGCCCCAGATATAGCCTTTCCTCGTCTCAATAATTTAAGATTCTGATTGTTACCTCCATCTTTAACTCTTCTTCTAATAAGAAGAATTGCTGACTCTGGTGCCGGAACAGGTTGAACTGTTTATCCCCCTTTATCAACAACACTAACTCATAGTGGAGCTTCAATTGATTTAGCTATTTTTAGACTACATATAGCAGGAATCTCCTCTATTCTTGGGGCTATTAATTTCATCTCAACTGTTATTAATATACGCTCTACAGGAATAAATTCAGAAAAAACTCCACTATTTGTATGAGCTGTCAATATTACAGCTATCCTCCTTCTTCTTTCCCTCCCAGTTCTAGCAGGAGCTATCACTATATTACTTACTGACCGTAATATTAATACATCTTTTTTTGATCCTGCCGGAGGGGGAGACCCTATTCTTTACCAACATTTATTT
>Acallocrates_colonnellii_-_Czech_Republic_-_MG322652_CZ1055_REF
AACACTCTACTTCATTTTTGGAGCCTGATCTGGAATGGTGGGTACCTCATTAAGAATGATAATTCGAGTAGAATTAGGAAGCCCTGGAACACTCATTGGTAATGATCAAATTTATAATACAATTGTGACTGCTCACGCATTCATTATAATTTTTTTCATAGTAATACCTATTTTAATTGGAGGGTTTGGTAATTGATTAGTACCTCTCATAATTGGTGCCCCAGATATGGCCTTCCCTCGTCTTAATAATTTAAGATTCTGATTGTTACCTCCATCTTTAACCCTTCTTTTAATAAGAAGAATTGCTGACTCTGGTGCCGGAACAGGTTGAACTGTTTATCCTCCTTTATCAACAACACTAGCTCATAGTGGAGCTTCAATTGATTTAGCTATTTTTAGACTACATATAGCAGGAATTTCTTCTATTCTTGGAGCTATTAATTTCATCTCAACTGTCATTAATATACGCTCTACAGGAATAAATTCAGAAAAAACCCCACTATTTGTATGAGCTGTCAATATTACAGCTATCCTCCTTCTTCTCTCCCTCCCAGTTTTAGCAGGAGCTATCACTATATTACTTACTGACCGTAATATTAATACATCTTTTTTTGATCCTGCTGGAGGAGGGGATCCTATTCTTTACCAACATTTATTT
>Acallocrates_colonnellii_-_Greece_-_MK347566_2990-PST_REF
AACACTCTACTTCATTTTTGGAGCCTGATCTGGAATGGTGGGTACCTCATTAAGAATAATAATTCGAGTAGAATTAGGAAGCCCTGGAACACTCATTGGTAATGATCAAATTTATAATACAATTGTGACTGCTCACGCATTCATTATAATTTTTTTCATAGTAATACCTATTTTAATTGGAGGGTTTGGTAATTGATTGGTACCTCTTATAATTGGTGCCCCAGATATAGCCTTCCCTCGTCTTAATAATTTAAGATTTTGATTGTTACCTCCATCTTTAACCCTTCTTTTAATAAGAAGAATTGCTGACTCTGGTGCCGGAACAGGTTGAACTGTTTACCCTCCTTTATCAACAACATTAGCTCATAGTGGAGCTTCAATTGATTTAGCTATTTTTAGACTACATATAGCAGGGATTTCTTCTATTCTTGGAGCTATTAATTTCATCTCAACTGTCATTAATATACGCTCTACAGGAATAAATTCAGAAAAAACCCCACTATTTGTATGAGCTGTCAATATTACAGCTATCCTCCTTCTTCTCTCCCTCCCAGTTTTAGCAGGAGCTATCACTATATTACTTACTGACCGTAATATTAATACATCTTTTTTTGATCCTGCTGGAGGAGGGGACCCTATTCTTTACCAACATTTATTT
>Acallocrates_colonnellii_-_Slovakia_-_KJ867592_1222-JKR_REF
AACACTCTACTTCATTTTTGGAGCCTGATCTGGAATGGTGGGTACCTCATTAAGAATAATAGTTCGAGTAGAATTAGGAAGCCCTGGAACACTCATTGGTAATGATCAAATTTATAATACAATTGTGACTGCTCACGCATTCATTATAATTTTTTTCATAGTAATACCTATTTTAATTGGAGGATTTGGTAATTGATTAGTACCTCTCATAATTGGTGCCCCAGATATGGCCTTCCCTCGTCTTAATAATTTAAGATTCTGATTGTTACCTCCATCTTTAACCCTTCTTTTAATAAGAAGAATTGCTGACTCTGGTGCCGGAACAGGTTGAACTGTTTATCCTCCTTTATCAACAACACTAGCTCATAGTGGAGCTTCAATTGATTTAGCTATTTTTAGACTACATATAGCAGGAATTTCTTCTATTCTTGGAGCTATTAATTTCATCTCAACTGTCATTAATATACGCTCTACAGGAATAAATTCAGAAAAAACCCCACTATTTGTATGAGCTGTCAATATTACAGCTATCCTCCTTCTTCTCTCCCTCCCAGTTTTAGCAGGAGCTATCACTATATTACTTACTGACCGTAATATTAATACATCTTTTTTTGATCCTGCTGGAGGAGGGGATCCTATTCTTTACCAACATTTATTT
>Acallocrates_colonnellii_-_Slovenia_-_EU286462_SLO-0119-col_REF
AACACTCTACTTCATTTTTGGAGCCTGATCTGGAATGGTGGGTACCTCATTAAGAATGATAATTCGAGTAGAATTAGGAAGCCCTGGAACACTCATTGGTAATGATCAAATTTATAATACAATTGTGACTGCTCACGCATTCATTATAATTTTTTTCATAGTAATACCTATTTTAATTGGAGGGTTTGGTAATTGATTAGTACCTCTCATAATTGGTGCCCCAGATATGGCCTTCCCTCGTCTTAATAATTTAAGATTCTGATTGTTACCTCCATCTTTAACCCTTCTTTTAATAAGAAGAATTGCTGACTCTGGTGCCGGAACAGGTTGAACTGTTTATCCTCCTTTATCAACAACACTAGCTCATAGTGGAGCTTCAATTGATTTAGCTATTTTTAGACTACATATAGCAGGAATTTCTTCTATTCTTGGAGCTATTAATTTCATCTCAACTGTCATTAATATACGCTCTACAGGAATAAATTCAGAAAAAACCCCACTATTTGTATGAGCTGTCAATATTACAGCCATCCTCCTTCTTCTCTCCCTCCCAGTTTTAGCAGGAGCTATCACTATATTACTTACTGACCGTAATATTAATACATCTTTTTTTGATCCTGCTGGAGGAGGGGATCCTATTCTTTACCAACATTTATTT
>Acallocrates_denticollis_-_Croatia_-_GU987815_HR-0320-den_REF
AACACTCTACTTCATTTTTGGATCATGGTCAGGAATAGTCGGCACCTCTCTAAGTATGATAATCCGAACAGAATTAGGAAGTCCTGGTACATTAATTGGTAATGATCAAATTTATAATACAATTGTAACTGCTCATGCATTTATTATAATTTTTTTCATAGTAATACCAATTCTAATTGGAGGATTCGGCAACTGATTAGTACCCTTAATAATTGGTGCCCCAGACATAGCTTTCCCACGTCTTAACAATCTTAGATTTTGATTATTACCACCCTCTTTAACACTTCTTCTTATAAGAAGAATCGCTGATTCAGGAGCCGGTACAGGCTGAACTGTATATCCACCTCTTTCCTCAACATTAGCTCACAGAGGAGCTTCTATTGATTTAGCTATTTTTAGTCTTCACATAGCAGGAATTTCATCTATTTTAGGAGCTATTAATTTTATTTCAACAGTCATTAATATACGTTCCACAGGAATAAATTCAGAAAAAACTCCATTATTTGTATGAGCAGTAAACATCACCGCTATTCTTCTCCTTCTCTCTCTTCCTGTCTTAGCAGGAGCGATTACTATATTACTCACAGACCGAAATATTAATACATCCTTTTTTGATCCAGCAGGTGGTGGTGATCCTATCCTTTACCAACACTTATTT
>Acallocrates_denticollis_-_Croatia_-_GU987868_HR-0325-den_REF
AACACTCTACTTCATTTTTGGATCGTGGTCAGGAATAGTCGGCACCTCTCTAAGTATAATAATCCGAACAGAATTAGGAAGTCCTGGTACATTAATTGGTAATGATCAAATTTATAATACAATTGTAACTGCTCATGCATTTATTATAATTTTTTTCATAGTAATACCAATTCTAATTGGAGGATTCGGCAACTGATTAGTACCCTTAATAATTGGTGCCCCAGACATAGCTTTCCCACGTCTTAACAATCTTAGATTTTGATTATTACCACCCTCTTTAACACTTCTTCTTATAAGAAGAATCGCTGATTCAGGGGCCGGTACAGGCTGAACTGTATACCCACCTCTTTCCTCAACATTAACTCACAGAGGAGCCTCTATTGATTTGGCTATTTTTAGTCTTCACATAGCAGGAATTTCATCTATTTTAGGAGCTATTAATTTTATTTCAACAGTCATTAATATACGTTCCACAGGAATAAATTCAGAAAAAACTCCATTATTTGTATGAGCAGTAAACATCACCGCTATCCTTCTCCTCCTTTCTCTTCCTGTCTTAGCAGGAGCGATTACTATATTACTCACAGACCGAAATATTAATACATCCTTTTTTGATCCAGCAGGTGGTGGTGATCCTATCCTTTACCAACACTTATTT
>Acallocrates_denticollis_-_Greece_-_GU987876_EP-0387-den_REF
AACACTATATTTTATTTTTGGATCATGATCTGGTATAATCGGTACCTCTCTAAGAATAATAATCCGAACAGAACTAGGAAGCCCCGGCACACTAATTGGTAATGACCAAATTTACAATACAATTGTAACTGCTCATGCGTTTATTATAATTTTTTTCATAGTAATACCAATTCTCATTGGTGGATTCGGTAATTGATTAGTACCCTTAATAATTGGTGCCCCAGATATAGCTTTCCCACGCCTTAATAATCTCAGATTTTGATTATTACCCCCCTCATTAACACTCCTCCTAATAAGAAGAATTGCTGATTCCGGGGCTGGTACAGGTTGAACTGTATACCCACCTCTTTCTTCAACATTAGCTCACAGAGGAGCTTCTATCGATCTAGCCATCTTTAGCCTTCATATAGCAGGGATCTCCTCTATTTTAGGTGCTATTAATTTTATTTCAACAGTCATCAATATACGTTCCACAGGAATAGACTCAGAAAAAACCCCCCTATTTGTATGAGCAGTCAATATTACCGCCATTCTTCTTCTTCTCTCTCTTCCTGTTTTAGCAGGGGCTATTACTATACTACTTACAGACCGAAATATTAATACATCTTTTTTTGACCCCGCAGGAGGAGGTGATCCTATTCTTTATCAACATTTATTT
>Acallocrates_denticollis_-_Greece_-_GU988045_EP-0389-den_REF
AACACTATATTTTATTTTTGGATCATGATCTGGTATAATCGGTACCTCTCTAAGAATAATAATCCGAACAGAACTGGGAAGCCCTGGCACACTAATTGGTAATGACCAAATTTACAATACAATCGTAACTGCTCATGCATTTATTATAATTTTTTTCATAGTAATACCAATTCTCATTGGTGGATTCGGTAATTGATTAGTACCCTTAATAATTGGTGCCCCAGATATAGCTTTCCCACGCCTTAATAATCTCAGATTTTGATTGTTACCCCCCTCATTAACACTCCTCCTAATAAGAAGAATTGCTGATTCTGGGGCTGGTACAGGTTGAACTGTATACCCACCTCTTTCTTCAACATTAGCTCACAGAGGAGCTTCTATCGATCTAGCCATCTTTAGCCTTCATATAGCAGGAATCTCCTCTATTTTAGGTGCTATTAATTTTATTTCAACAGTCATCAATATACGTTCCACAGGAATAGACTCAGAAAAAACCCCCCTATTTGTATGAGCAGTCAATATTACCGCCATTCTTCTTCTTCTCTCTCTTCCTGTTCTAGCAGGAGCTATTACTATACTACTTACAGACCGAAATATTAATACATCTTTTTTTGACCCCGCAGGAGGAGGTGACCCTATTCTTTATCAACATTTATTT
>Acallocrates_denticollis_-_Greece_-_MK347558_2975-PST_REF
AACACTATATTTTATTTTTGGATCATGATCTGGTATAATCGGTACCTCTCTAAGAATAATAATCCGAACAGAACTAGGAAGCCCCGGCACACTAATTGGTAATGACCAAATTTACAATACAATCGTAACTGCTCATGCGTTTATTATAATTTTTTTCATAGTAATACCAATTCTCATTGGTGGATTCGGTAATTGATTAGTGCCCTTAATAATTGGTGCCCCAGATATAGCTTTCCCACGCCTTAATAATCTCAGATTTTGATTATTACCACCCTCATTAACACTCCTCCTAATAAGAAGAATTGCTGATTCTGGGGCTGGTACAGGTTGAACTGTATACCCACCTCTTTCTTCAACATTAGCTCACAGAGGAGCTTCTATCGATCTAGCCATCTTTAGCCTTCATATAGCAGGAATCTCCTCTATTTTAGGTGCTATTAATTTTATTTCAACAGTCATCAATATACGTTCCACAGGAATAGACTCAGAAAAAACCCCCCTATTTGTATGAGCAGTCAATATTACCGCCATTCTTCTTCTTCTCTCTCTCCCTGTTTTAGCAGGAGCTATTACTATACTACTTACAGACCGAAATATTAATACATCTTTTTTTGACCCCGCAGGAGGAGGTGACCCTATTCTTTATCAACATTTATTT
>Acallocrates_denticollis_-_Greece.Crete_-_GU987794_GR-0118-den_REF
AACACTCTACTTTATTTTCGGATCATGATCTGGGATAATTGGTACTTCCCTAAGAATAATAATTCGAACAGAATTAGGAAGCCCTGGTACATTAATTGGTAATGATCAAATCTATAATACTATTGTAACTGCCCATGCATTTATTATAATTTTTTTCATAGTAATACCAATCCTAATTGGTGGATTTGGTAATTGACTAGTACCTTTAATAATTGGTGCCCCAGATATAGCTTTTCCACGTCTCAATAATCTCAGATTTTGATTATTACCCCCCTCATTAACTCTTCTTTTAATAAGAAGAATTGCTGATTCAGGAGCTGGTACAGGTTGAACCGTATACCCCCCTCTTTCTTCAACGTTAGCTCACAGCGGAGCTTCCATCGATTTAGCTATTTTTAGTCTCCATTTAGCAGGAATCTCCTCTATTTTAGGCGCTATCAATTTTATCTCAACAGTCATTAATATACGATCCACAGGTATAAACTCAGAAAAAACCCCTTTATTTGTATGAGCAGTTAATATTACTGCTATTCTCCTCCTTCTCTCTCTTCCTGTCCTAGCAGGTGCTATTACTATACTACTTACAGATCGAAATATTAATACATCTTTCTTTGATCCTGCAGGTGGTGGAGACCCAATTCTTTATCAACATTTATTT
>Acallocrates_denticollis_-_Greece.Korfu_-_GU987875_KO-0382-den_REF
AACACTTTACTTTATTTTTGGATCCTGATCTGGAATAATTGGAACCTCTCTAAGAATAATAATTCGAACAGAATTGGGTAGACCGGGTACATTAATCGGTAATGATCAAATTTATAATACAATTGTAACTGCTCATGCATTTATTATAATTTTTTTTATAGTAATACCAATCCTAATTGGAGGATTTGGTAACTGATTAGTACCCTTAATAATTGGCGCCCCAGATATAGCTTTCCCACGTCTTAATAATCTTAGATTCTGATTATTACCCCCCTCATTATTACTTCTTTTAATAAGAAGAATTGCCGACTCAGGTGCTGGTACTGGTTGGACTGTCTATCCACCCCTTTCCTCAACGTTAGCTCATAGAGGAGCTTCTATTGATTTAGCCATTTTTAGACTTCATATAGCAGGAATTTCCTCTATTTTAGGGGCTATTAATTTTATTTCAACAGTTATTAATATACGTTCTACAGGAATAAACTCAGAAAAAACCCCTTTATTTGTATGAGCAGTTAATATCACTGCTATTCTCCTTCTTCTCTCACTCCCTGTTTTAGCAGGTGCTATTACTATACTACTTACAGATCGAAATATTAATACATCCTTTTTCGACCCAGCAGGAGGTGGGGACCCTATCCTTTATCAACACTTATTT
>Acallocrates_denticollis_-_Greece.Zakynthos_-_KJ867589_863-PST_REF
GACACTTTACTTTATTTTTGGATCATGGTCCGGAATAGTTGGTACTTCTCTAAGAATAATAATTCGAACAGAATTAGGAAGTCCTGGTACATTAATTGGCAATGACCAAATTTATAATACCATTGTAACTGCTCATGCATTTATTATAATTTTTTTCATAGTAATACCAATTCTAATTGGAGGATTCGGTAATTGATTAGTACCTTTAATAATTGGTGCTCCAGATATAGCTTTTCCTCGTCTTAATAATCTTAGATTTTGACTTCTACCCCCCTCTCTAACACTTCTCCTAATAAGAAGAATCGCCGATTCAGGTGCTGGTACAGGTTGAACTGTTTATCCCCCACTTTCCTCAACATTAGCTCATACCGGAGCCTCTATTGATCTAGCTATTTTTAGCCTTCATATAGCAGGAATTTCCTCTATCTTAGGTGCTATTAATTTTATTTCAACAGTTATTAATATGCGTTCTACAGGAATAAATTCAGAAAAAACCCCTTTATTTGTATGAGCAGTTAATATTACTGCCATTCTTCTTCTCCTTTCTCTTCCTGTCTTAGCAGGAGCTATTACTATACTACTTACAGACCGAAATATTAATACATCCTTTTTTGACCCAGCAGGAGGTGGGGACCCAATCCTCTACCAACATTTATTT
>Acallocrates_minutesquamosus_-_France_-_EU286504_F-0262-min_REF
AACACTCTATTTTATTTTCGGATCTTGGTCTGGAATATTAGGAACTTCATTAAGAATAATAATTCGAACAGAACTAGGAACTCCGGGTACATTAATTGGTAATGATCAAATCTACAATTCCATTGTAACTGCTCATGCATTTATTATAATTTTCTTTATAGTTATACCAATCTTAATTGGGGGATTCGGTAATTGACTAGTACCTTTAATAATTGGTGCTCCAGACATAGCCTTTCCACGACTTAATAATTTAAGATTCTGATTATTACCTCCTTCCCTAACCCTCCTTTTAATAAGAAGAATTGCTGACTCAGGTGCTGGAACAGGTTGAACAGTATACCCCCCTTTATCATCAACATTAACTCATAGTGGAGCTTCTATTGATTTAGCTATTTTTAGCCTTCATATAGCAGGTATTTCCTCTATCCTTGGTGCTATTAATTTCATTTCAACAGTTATTAATATACGTTCAACAGGAATAAATTCAGAAAAAACCCCTCTATTTGTATGAGCAGTCAATATTACAGCTATTCTTCTTCTTCTCTCCCTCCCTGTTTTAGCTGGGGCAATCACCATACTTCTTACTGATCGCAACATCAATACATCCTTTTTTGACCCAGCTGGTGGTGGAGATCCTATTCTTTATCAACATTTATTC
>Acallocrates_minutesquamosus_-_Italy_-_GU987972_I-630-min_REF
NNNNNNNNNNNNNNNNNNNNNNNNNNNNNNNNNNNNNNNNNNNNCTTCATTAAGAATAATAATTCGAACAGAACTAGGAACCCCGGGCACATTAATTGGTAATGATCAAATCTACAACTCCATTGTAACTGCTCATGCATTTATTATAATTTTCTTTATAGTTATACCAATCTTAATTGGAGGGTTTGGTAATTGGTTAGTACCTTTAATAATTGGTGCCCCAGACATAGCCTTCCCACGACTTAATAATTTAAGATTCTGATTATTACCCCCGTCCCTAACCCTCCTTTTAATAAGAAGAATTGCTGACTCAGGTGCTGGAACAGGTTGAACAGTTTACCCTCCTTTATCATCAACATTAACCCATAGCGGAGCTTCTATTGATTTAGCCATTTTTAGCCTTCATATAGCAGGTATTTCTTCTATCCTTGGGGCCATTAACTTTATTTCAACAGTTATTAATATACGTTCAACAGGAATAAATTCAGAAAAAACCCCTCTATTTGTATGAGCAGTCAATATCACAGCTATCCTTCTTCTTCTCTCCCTCCCCGTTTTAGCTGGAGCAATCACTATACTCCTCACTGATCGCAACATTAATACATCCTTTTTCGACCCAGCTGGTGGAGGAGATCCTATTCTTTATCAACATTTATTC
>Acallocrates_minutesquamosus_-_Italy_-_GU987983_I-643-min_REF
NNNNNNNNNNNNNNNNNNNNNNNNNNNNNNNNNNNNNNTAGGGAACTTCTTAAGAATAATAATTCGAACAGAACTAGGAACTCCGGGTACTTTAATTGGTAATGATCAAATCTATAATTCCATTGTAACTGCTCATGCATTTATCATAATTTTCTTTATAGTTATACCAATCTTAATTGGAGGTTTTGGCAATTGATTGGTACCTTTAATAATTGGAGCTCCAGACATAGCCTTTCCACGACTTAACAACTTAAGATTCTGGCTATTACCTCCTTCCCTAACCCTTCTTTTAATAAGAAGAATTGCTGACTCAGGTGCTGGAACAGGTTGAACAGTATATCCCCCTTTATCATCAACATTAACTCATAGTGGAGCTTCTATTGATTTAGCCATTTTTAGCCTTCATATAGCAGGTATTTCTTCTATTCTTGGAGCCATTAACTTCATTTCAACAGTTATTAATATACGTTCAACAGGAATAAATTCAGAAAAAACCCCCCTATTTGTATGAGCAGTCAATATTACAGCTATCCTTCTTCTTCTCTCCCTCCCTGTTTTAGCTGGAGCAATCACCATACTCCTCACTGATCGCAACATCAATACATCATTTTTTGATCCGGCTGGTGGGGGAGATCCTATTCTTTATCAACATTTATTC
>Acallocrates_minutesquamosus_-_Italy_-_MG229696_1384-PST_REF
AACACTCTATTTCATTTTCGGATCTTGATCTGGAATATTAGGAACTTCATTAAGAATGATAATTCGAACAGAACTAGGAACTCCAGGCACATTAATTGGTAATGATCAAATCTACAACTCCATTGTAACCGCTCATGCATTTATTATAATTTTCTTTATAGTTATACCAATCTTAATTGGGGGATTTGGTAACTGATTAGTACCTTTAATAATTGGTGCCCCAGATATAGCTTTTCCACGACTTAATAATTTAAGATTCTGATTATTACCTCCTTCCCTAACCCTCCTTTTAATAAGAAGAATTGCTGACTCAGGTGCTGGGACAGGTTGAACAGTATACCCTCCTTTATCATCAACATTAACTCATAGTGGAGCTTCTATTGATTTAGCCATTTTTAGCCTTCATATAGCAGGTATTTCTTCTATCCTTGGGGCCATTAACTTCATTTCAACAGTTATCAACATACGTTCAACAGGAATAAATTCAGAAAAAACCCCTCTATTTGTATGAGCAGTCAATATTACAGCTATTCTCCTTCTCCTCTCCCTCCCTGTTCTAGCTGGAGCAATCACCATACTCCTCACTGATCGCAACATTAATACATCCTTTTTTGACCCAGCTGGTGGGGGAGATCCTATTCTTTATCAACACTTATTC
>Acallorneuma_doderoi_-_Italy.Sicilia_-_EU286457_S-0082-dod_REF
AACTCTTTATTTCATTTTTGGATCCTGATCAGGAATAGTGGGAACATCTTTAAGAATAATTATTCGTACTGAACTAGGAACCCCAGGTAGTTTAATTGAAAATGATCAAATTTATAATTCTATTGTTACAGCCCACGCTTTCATCATAATCTTTTTTATAGTTATACCAATTATAATTGGTGGATTTGGAAACTGACTAATCCCATTAATATTAGGAGCTCCTGATATAGCCTTCCCACGATTAAATAATATAAGATTTTGGTTTCTTCCGCCCTCCTTAACCCTCTTATTGATAAGAAGAATTAACGATAAAGGAGCTGGAACAGGTTGAACAGTCTACCCACCTCTATCTTCAAATATTGCCCATGAAGGAAGATCTGTAGATTTAGCAATTTTTAGTCTACATATAGCAGGCATCTCATCTATTTTAGGAGCTATAAACTTTATCTCTACTATAATTAATATACGACCTAAAGGAATAAACCCAGACTCAATACCCCTTTTCATTTGAGCAGTAAAAATTACTGCTATCCTTCTACTCCTTTCTCTACCAGTTTTAGCTGGAGCTATCACTATATTACTTACTGATCGAAATATTAATACATCCTTCTTTGACCCAGCTGGAGGAGGAGATCCAGTTCTTTACCAACACTTATTT
>Acallorneuma_doderoi_-_Italy.Sicilia_-_GU987795_I-0120-dod_REF
AACTCTTTATTTCATTTTTGGATCCTGATCAGGAATAGTAGGAACCTCTTTAAGAATAATTATTCGCACTGAACTAGGAACCCCAGGTAGTTTAATTGAAAATGAYCAAATTTAYAATTCTGTTGTTACAGCCCACGCTTTCATCATAATCTTTTTTATAGTTATACCAATTATAATTGGTGGATTTGGAAACTGATTAATCCCWTTAATATTAGGAGCTCCTGATATAGCCTTCCCACGATTAAATAATATAAGATTTTGGTTTCTTCCGCCCTCCYTAACTCTCTTATTAATAAGAAGAATTAACGATAAAGGAGCTGGAACAGGTTGAACAGTTTATCCACCTCTATCTTCAAATATTGCCCATGAAGGAAGATCTGTAGATTTAGCAATTTTTAGTCTACATATAGCAGGCRTYTCATCTATTTTAGGAGCCATAAACTTCATCTCTACTATAATTAATATACGACCTAAAGGAATAAACCCAGATTCAATACCCCTTTTCATTTGAGCAGTAAAAATTACTGCTATCCTTCTACTYCTTTCTCTACCAGTTTTAGCTGGAGCTATCANNNNNNNNNNNNNNNNNNNNNNNNNNNNNNNNNNNNNNNNNNNNNNNNNNNNNNNNNNNNNNNNNNNNNNNNNNNNNNNNNNNNNN
>Acallorneuma_ibericum_-_Spain_-_KJ867608_1296-PST_REF
AACCCTTTATTTCATTTTTGGATCATGATCAGGAATGGTAGGAACATCCCTAAGAATTTTGATCCGAACTGAACTAGGAACCCCGGGCAGCCTAATCAGAAACGACCAAATTTACAATTCCATCGTTACAGCTCATGCCTTCATTATAATTTTTTTTATGGTTATACCAATCATAATTGGGGGGTTTGGAAACTGATTAATCCCACTAATACTAGGAGCCCCTGATATAGCCTTCCCGCGACTAAATAATATAAGATTTTGATTTCTTCCGCCATCACTAACTCTTCTTTTAATAAGAAGAATCATTGATAAAGGAGCTGGTACTGGATGAACAGTTTACCCCCCACTATCCTCCAATATTGCCCACGAAGGTAGGTCAGTAGATTTAGCAATTTTTAGATTACACATAGCAGGAATTTCCTCTATTCTAGGAGCCATAAATTTTATCTCAACTATAATTAATATACGACCAGGGGGTATAAATTCAGACTCAATACCTCTCTTTATTTGAGCAGTGAAAATCACTGCTATTCTCCTTCTGCTTTCCCTTCCAGTTCTAGCCGGAGCTATCACCATACTACTTACTGATCGAAATATTAACACATCATTTTTTGACCCAGCAGGAGGGGGAGATCCAGTTCTTTACCAGCACCTATTT
>Acallorneuma_ibericum_-_Spain_-_KJ867616_1324-PST_REF
AACCCTTTATTTCATTTTTGGATCATGATCAGGAATAGTAGGAACCTCACTAAGAATTTTGATTCGAACTGAACTAGGAACCCCGGGGAGCCTAATCAGAAACGACCAAATTTACAATTCCATCGTTACAGCTCATGCCTTCATTATAATTTTTTTTATAGTCATACCAATCATAATTGGAGGATTTGGAAACTGATTAATCCCGCTAATACTAGGAGCCCCTGATATAGCTTTCCCGCGACTAAATAATATAAGATTTTGGTTTCTTCCGCCATCGTTAACTCTTCTTTTAATAAGAAGAATCATTGATAAAGGAGCTGGTACTGGGTGAACAGTCTACCCCCCACTATCCTCCAATATTGCCCATGAAGGTAGATCAGTAGATTTAGCAATTTTTAGATTACACATAGCAGGAATTTCCTCTATTCTAGGAGCTATAAATTTTATCTCAACTATAATTAATATACGACCAGGGGGTATAAATTCAGACTCCATACCTCTCTTTATTTGAGCAGTGAAAATCACTGCTATTCTCCTTCTGCTTTCCCTCCCAGTTCTAGCTGGAGCTATCACCATACTACTTACTGATCGAAATATCAACACATCATTTTTTGACCCAGCGGGAGGGGGAGACCCGGTTCTTTACCAACACCTATTT
>Acallorneuma_ibericum_-_Spain_-_KJ867619_1336-PST_REF
AACCCTTTATTTCATTTTTGGATCATGATCAGGAATAGTCGGAACCTCCATAAGAATTTTGATCCGAACTGAACTGGGAACCCCAGGCAGCCTAATCAGAAACGATCAAATTTACAATTCCATCGTTACAGCTCATGCCTTCATTATAATTTTTTTTATAGTCATACCAATCATAATTGGGGGGTTTGGAAACTGATTAATCCCATTAATACTAGGAGCCCCAGATATAGCTTTCCCGCGACTAAATAATATAAGATTTTGGTTTCTTCCGCCGTCATTAACCCTTCTTTTAATAAGAAGAATCATTGATAAAGGAGCTGGTACTGGGTGAACAGTTTACCCCCCGCTATCCTCCAATATTGCCCACGAAGGTAGATCAGTAGATTTAGCAATTTTTAGATTACACATAGCAGGAATTTCCTCTATTCTAGGGGCCATAAATTTTATCTCAACTATAATTAATATGCGACCAGGAGGGATAAATTCAGACTCAATACCTCTCTTTATTTGAGCTGTGAAAATCACTGCTATTCTCCTTCTGCTTTCCCTGCCAGTTCTGGCTGGAGCTATCACCATACTACTTACTGATCGAAATATCAACACATCGTTTTTTGACCCAGCGGGAGGGGGAGACCCAGTTCTTTACCAACACCTATTT
>Acallorneuma_ingoi_-_Italy_-_KP776636_1774-PST_REF
AACTCTTTATTTCATTTTTGGATCTTGATCAGGAATAGTGGGAACCTCTTTAAGAATAATTATTCGCACTGAACTAGGAACCCCAGGTAGTTTAATTGAAAATGACCAAATTTATAATTCTATTGTTACAGCCCATGCTTTCATCATAATCTTTTTTATAGTTATGCCAATTATAATTGGTGGATTTGGAAACTGATTAATCCCATTAATATTAGGAGCTCCTGATATAGCTTTCCCACGATTAAATAATATAAGATTTTGATTTCTTCCGCCGTCTTTAACTCTCCTATTAATAAGAAGAATTAATGATAAAGGAGCTGGAACAGGTTGAACAGTATACCCACCCCTATCTTCAAATATTGCCCATGAAGGAAGATCTGTAGATTTAGCAATTTTTAGCCTACACATAGCAGGCATTTCATCTATTTTAGGAGCTATAAACTTTATCTCAACCATAATTAATATACGACCTAGAGGAATAAACCCAGATTCAATACCCCTTTTTATTTGAGCAGTAAAAATCACTGCTATCCTTCTACTCCTTTCTCTTCCAGTTTTAGCTGGAGCTATCACTATATTACTTACTGACCGAAATATTAATACATCCTTCTTTGACCCAGCAGGTGGAGGAGACCCAGTTCTTTACCAACACTTATTT
>Acallorneuma_ingoi_-_Italy_-_KP776637_1778-PST_REF
AACTCTTTATTTCATTTTTGGATCTTGATCAGGAATAGTGGGAACCTCTTTAAGAATAATTATTCGCACTGAACTAGGAACCCCAGGTAGTTTAATTGAAAATGACCAAATTTATAATTCTATTGTTACAGCCCATGCTTTCATCATAATCTTTTTTATAGTTATGCCAATTATAATTGGTGGATTTGGAAACTGATTAATCCCATTAATATTAGGAGCTCCTGATATAGCTTTCCCACGATTAAATAATATAAGATTTTGATTTCTTCCGCCGTCTTTAACTCTCCTATTAATAAGAAGAATTAATGATAAAGGAGCTGGAACAGGTTGAACAGTATACCCACCCCTATCTTCAAATATTGCCCATGAAGGAAGATCTGTAGATTTAGCAATTTTTAGCCTACACATAGCAGGCATTTCATCTATTTTAGGAGCTATAAACTTTATCTCAACCATAATTAATATACGACCTAGAGGAATAAACCCAGATTCAATACCCCTTTTTATTTGAGCAGTAAAAATCACTGCTATCCTTCTACTCCTTTCTCTTCCAGTTTTAGCTGGAGCTATCACTATATTACTTACTGACCGAAATATTAATACATCCTTCTTTGACCCAGCAGGTGGGGGAGACCCAGTTCTTTACCAACACTTATTT
>Acallorneuma_ingoi_-_Italy_-_KP776642_1771-PST_REF
AACTCTTTATTTCATTTTTGGATCTTGATCAGGAATAGTGGGAACCTCTTTAAGAATAATTATTCGCACTGAACTAGGAACCCCAGGTAGTTTAATTGAAAATGACCAAATTTATAATTCTATTGTTACAGCCCATGCTTTCATCATAATCTTTTTTATAGTTATGCCAATTATAATTGGTGGATTTGGAAACTGATTAATCCCATTAATATTAGGAGCTCCTGATATAGCTTTCCCACGATTAAATAATATAAGATTTTGATTTCTTCCGCCGTCTTTAACTCTCCTATTAATAAGAAGAATTAATGATAAAGGAGCTGGAACAGGTTGAACAGTATACCCACCCCTATCTTCAAATATTGCCCATGAAGGAAGATCTGTAGATTTAGCAATTTTTAGCCTACACATAGCAGGCATTTCATCTATTTTAGGAGCTATAAACTTTATCTCAACCATAATTAATATACGACCTAGAGGAATAAACCCAGATTCAATACCCCTTTTTATTTGAGCAGTAAAAATCACTGCTATCCTTCTACTCCTTTCTCTTCCAGTTTTAGCTGGAGCTATCACTATATTACTTACTGACCGAAATATTAATACATCCTTCTTTGACCCAGCAGGTGGGGGAGACCCAGTTCTTTACCAACACTTATTT
>Acallorneuma_ingoi_-_Italy_-_KP776643_1776-PST_REF
AACTCTTTATTTCATTTTTGGATCTTGATCAGGAATAGTGGGAACCTCTTTAAGAATAATTATTCGCACTGAACTAGGAACCCCAGGTAGTTTAATTGAAAATGACCAAATTTATAATTCTATTGTTACAGCCCATGCTTTCATCATAATCTTTTTTATAGTTATGCCAATTATAATTGGTGGATTTGGAAACTGATTAATCCCATTAATATTAGGAGCTCCTGATATAGCTTTCCCACGATTAAATAATATAAGATTTTGATTTCTTCCGCCGTCTTTAACTCTCCTATTAATAAGAAGAATTAATGATAAAGGAGCTGGAACAGGTTGAACAGTATACCCACCCCTATCTTCAAATATTGCCCATGAAGGAAGATCTGTAGATTTAGCAATTTTTAGCCTACACATAGCAGGCATTTCATCTATTTTAGGAGCTATAAACTTTATCTCAACCATAATTAATATACGACCTAGAGGAATAAACCCAGATTCAATACCCCTTTTTATTTGAGCAGTAAAAATCACTGCTATCCTTCTACTCCTTTCTCTTCCAGTTTTAGCTGGAGCTATCACTATATTACTTACTGACCGAAATATTAATACATCCTTCTTTGACCCAGCAGGTGGGGGAGACCCAGTTCTTTACCAACACTTATTT
>Acallorneuma_mainardii_-_Italy.Sardinia_-_KP776638_1785-PST_REF
AACTCTTTATTTCATTTTTGGATCTTGATCAGGAATAGTGGGAACCTCTTTAAGAATTATTATTCGTACTGAACTAGGAACCCCAGGTAGTTTAATCGAAAATGATCAAATTTATAATTCTATTGTTACAGCCCACGCTTTTATCATAATCTTTTTTATAGTAATACCAATTATAATTGGCGGATTTGGAAATTGATTAATCCCACTAATATTAGGAGCCCCTGATATAGCCTTCCCTCGGCTAAATAATATAAGATTCTGGTTTCTTCCACCGTCCTTAACTCTCTTATTAATAAGAAGAATTAACGATAAAGGAGTTGGAACAGGTTGAACAGTATATCCACCCCTATCTTCAAATATTGCCCATGAAGGAAGATCTGTAGATTTAGCAATTTTTAGTCTACATATAGCAGGCATTTCATCTATTTTAGGAGCTATAAACTTTATCTCTACTATAATTAATATACGACCCAGAGGAATAAACCCAGATTCAATACCCCTTTTTATTTGAGCAGTAAAAATTACCGCCATTCTTCTTCTTCTTTCCCTCCCAGTCTTAGCTGGAGCTATCACTATATTACTTACTGATCGAAATATCAATACATCCTTCTTTGACCCAGCAGGGGGGGGAGACCCAGTTCTTTACCAACACTTATTT
>Acallorneuma_montisalbi_-_Italy.Sardinia_-_KP776633_IT1098c_REF
AACCCTATACTTTATTTTCGGATCTTGATCAGGTATGGTAGGAACTTCTTTAAGGATCCTTATTCGCACTGAACTAGGAAACCCAGGAAGCCTTATTGGAAATGACCAAATTTATAATTCAATCGTTACAGCCCACGCCTTTATCATAATTTTCTTTATAGTTATACCAATTATAATTGGAGGATTTGGAAACTGATTAATTCCACTAATATTAGGAGCCCCAGATATAGCTTTCCCACGATTAAATAATATAAGATTTTGGTTTCTTCCACCATCCCTAACTCTTCTATTAATAAGAAGAATTATTGATAAAGGAGCTGGCACAGGATGAACAGTTTATCCACCTCTATCTTCCAATATTGCCCATGAAGGAAGATCTGTAGATTTAGCAATTTTTAGATTACATATAGCAGGAATTTCCTCCATTCTAGGAGCTATAAATTTTATTTCTACAATAATTAATATACGCCCCAGAGGAATAAACCCAGATTCTATGCCTCTTTTTATCTGAGCAGTAAAAATTACCGCCATTCTTCTCCTTCTCTCTCTCCCAGTTCTAGCTGGAGCTATCACTATATTACTTACTGATCGAAATATTAATACATCCTTCTTTGACCCAGCAGGAGGGGGGGACCCAGTCCTATATCAACACTTATTT
>Acallorneuma_montisalbi_-_Italy.Sardinia_-_KP776635_IT1066c_REF
AACCCTATACTTTATTTTCGGATCTTGATCAGGTATGGTAGGAACTTCTTTAAGGATCCTTATTCGCACTGAACTAGGAAACCCAGGAAGCCTTATTGGAAATGACCAAATTTATAATTCAATCGTTACAGCCCACGCCTTTATCATAATTTTCTTTATAGTTATACCAATTATAATTGGAGGATTTGGAAACTGATTAATTCCACTAATATTAGGAGCCCCAGATATAGCTTTCCCACGATTAAATAATATAAGATTTTGGTTTCTTCCACCATCCCTAACTCTTCTATTAATAAGAAGAATTATTGATAAAGGAGCTGGCACAGGATGAACAGTTTATCCACCTCTATCTTCCAATATTGCCCATGAAGGAAGATCTGTAGATTTAGCAATTTTTAGATTACATATAGCAGGAATTTCCTCCATTCTAGGAGCTATAAATTTTATTTCTACAATAATTAATATACGCCCCAGAGGAATAAACCCAGATTCTATGCCTCTTTTTATCTGAGCAGTAAAAATTACCGCCATTCTTCTCCTTCTCTCTCTCCCAGTTCTAGCTGGAGCTATCACTATATTACTTACTGATCGAAATATTAATACATCCTTCTTTGACCCAGCAGGAGGGGGGGACCCAGTCCTATATCAACACTTATTT
>Acallorneuma_montisalbi_-_Italy.Sardinia_-_MG229745_1813-PST_REF
AACCCTATACTTTATTTTCGGATCTTGATCAGGTATGGTAGGAACTTCTTTAAGGATCCTTATTCGCACTGAACTAGGAAACCCAGGAAGCCTTATTGGAAATGACCAAATTTATAATTCAATCGTTACAGCCCACGCCTTTATCATAATTTTCTTTATAGTTATACCAATTATAATTGGAGGATTTGGAAACTGATTAATTCCACTAATATTAGGAGCCCCAGATATAGCTTTCCCACGATTAAATAATATAAGATTTTGGTTTCTTCCACCATCCCTAACTCTTCTATTAATAAGAAGAATTATTGATAAAGGAGCTGGCACAGGATGAACAGTTTATCCACCTCTATCTTCCAATATTGCCCATGAAGGAAGATCTGTAGATTTAGCAATTTTTAGATTACATATAGCAGGAATTTCCTCCATTCTAGGAGCTATAAATTTTATTTCTACAATAATTAATATACGCCCCAGAGGAATAAACCCAGATTCTATGCCTCTTTTTATCTGAGCAGTAAAAATTACCGCCATTCTTCTCCTTCTCTCTCTCCCAGTTCTAGCTGGAGCTATCACTATATTACTTACTGATCGAAATATTAATACATCCTTCTTTGACCCAGCAGGAGGGGGGGACCCAGTCCTATATCAACACTTATTT
>Acallorneuma_reitteri_-_Italy_-_KP776639_1780-PST_REF
AACCCTCTATTTTATTTTTGGGTCTTGATCAGGAATAGTAGGAACCTCTTTAAGAATTATTATTCGCACTGAACTAGGAACCCCTGGAAGCCTCATTGAAAATGACCAAATTTATAATTCAATCGTTACAGCCCATGCTTTTATTATAATTTTCTTTATAGTTATACCAATTATAATTGGTGGATTCGGAAACTGATTAATTCCATTAATATTAGGAGCCCCTGATATAGCTTTCCCACGATTAAATAATATAAGATTTTGGTTTCTTCCACCATCTTTGACTCTTCTATTAATAAGAAGAATCATCGATAAAGGAGCCGGCACAGGATGAACAGTATATCCACCTTTATCTTCTAATATTGCTCATGAAGGTAGATCTGTAGATTTAGCAATTTTCAGATTACATATAGCAGGAGTTTCTTCCATTCTAGGAGCCATAAACTTTATTTCTACTATAATTAATATACGTCCCATAGGGATAAATCCAGATTCTATACCCCTTTTTATCTGAGCAGTAAAAATCACTGCCATCCTTCTTCTTCTATCTCTTCCAGTTTTAGCTGGAGCTATTACTATATTACTTACTGATCGAAATATTAATACATCTTTTTTTGATCCAGCAGGAGGAGGAGATCCAGTTCTTTATCAACATTTATTT
>Acallorneuma_reitteri_-_Italy_-_KP776640_1782-PST_REF
AACCCTCTATTTTATTTTTGGGTCTTGATCAGGAATAGTAGGAACCTCTTTAAGAATTATTATTCGCACTGAACTAGGAACCCCTGGAAGCCTCATTGAAAATGACCAAATTTATAATTCAATCGTTACAGCCCATGCTTTTATTATAATTTTCTTTATAGTTATACCAATTATAATTGGTGGATTCGGAAACTGATTAATTCCATTAATATTAGGAGCCCCTGATATAGCTTTCCCACGATTAAATAATATAAGATTTTGGTTTCTTCCACCATCTTTGACTCTTCTATTAATAAGAAGAATCATCGATAAAGGAGCCGGCACAGGATGAACAGTATATCCACCTTTATCTTCTAATATTGCTCATGAAGGTAGATCTGTAGATTTAGCAATTTTCAGATTACATATAGCAGGAGTTTCTTCCATTCTAGGAGCCATAAACTTTATTTCTACTATAATTAATATACGTCCCATAGGGATAAACCCAGATTCTATACCCCTTTTTATCTGAGCAGTAAAAATCACTGCCATCCTTCTTCTTCTATCTCTTCCAGTTTTAGCTGGAGCTATTACTATATTACTTACTGATCGAAATATTAATACATCTTTTTTTGATCCAGCAGGAGGAGGAGATCCAGTTCTTTATCAACATTTATTT
>Acallorneuma_reitteri_-_Italy_-_KP776641_1777-PST_REF
AACCCTCTATTTTATTTTTGGGTCTTGATCAGGAATAGTAGGAACCTCTTTAAGAATTATTATTCGCACTGAACTAGGAACCCCTGGAAGCCTCATTGAAAATGACCAAATTTATAATTCAATCGTTACAGCCCATGCTTTTATTATAATTTTCTTTATAGTTATACCAATTATAATTGGTGGATTCGGAAACTGATTAATTCCATTAATATTAGGAGCCCCTGATATAGCTTTCCCACGATTAAATAATATAAGATTTTGGTTTCTTCCACCATCTTTAACTCTTCTATTAATAAGAAGAATCATCGATAAAGGAGCCGGCACAGGATGAACAGTATATCCACCTTTATCTTCTAATATTGCTCATGAAGGTAGATCTGTAGATTTAGCAATTTTCAGATTACATATAGCAGGAGTTTCTTCCATTCTAGGAGCCATAAACTTTATTTCTACTATAATTAATATACGTCCCAGAGGGATAAACCCAGATTCTATACCCCTTTTTATCTGAGCAGTAAAAATCACTGCCATCCTTCTTCTTCTATCTCTTCCAGTTTTAGCTGGAGCTATTACTATATTACTTACTGATCGAAATATTAATACATCTTTTTTTGATCCAGCAGGAGGAGGAGATCCAGTTCTTTATCAACATTTATTT
>Acallorneuma_sardiniense_-_Italy.Sardinia_-_JX181781_IT1096c
AACTCTTTATTTCATTTTTGGATCTTGATCAGGAATAGTGGGAACCTCTTTAAGAATAATTATTCGTACTGAACTAGGAACCCCAGGTAGTTTAATTGAAAATGACCAAATTTATAATTCTATTGTTACATCCCATGCTTTCATCATAATCTTTTTTATAGTTATACCAATTATAATTGGTGGATTTGGAAATTGATTAATCCCATTAATATTAGGAGCTCCTGATATAGCTTTCCCACGATTAAATAATATAAGATTTTGGTTTCTTCCACCTTCATTAACTCTCTTATTAATAAGAAGAATTAATGATAAAGGAGCTGGAACAGGTTGAACAGTATACCCCCCCCTATCTTCAAATATTGCCCATGAAGGAAGATCTGTAGATTTAGCAATTTTTAGCTTACACATAGCAGGCATCTCATCTATTTTAGGAGCTATAAACTTTATCTCAACTATAATTAATATACGACCCAGAGGAATAAACCCAGATTCAATACCCCTATTTATTTGAGCAGTAAAAATTACTGCTATCCTTCTACTCCTCTCTCTTCCAGTCTTAGCTGGAGCTATCACTATACTACTTACTGATCGAAATATTAATACATCCTTCTTTGACCCAGCAGGTGGGGGAGACCCAGTTCTTTACCAACACTTATTT
>Acallorneuma_sardiniense_-_Italy.Sardinia_-_KU170191_1783-PST
AACTCTTTATTTCATTTTTGGATCTTGATCAGGGATAGTAGGAACCTCTTTAAGAATAATTATTCGTACTGAACTAGGAACCCCAGGTAGTTTAATTGAAAATGACCAAATTTATAATTCTATTGTTACATCCCATGCTTTCATCATAATCTTTTTTATAGTTATACCAATTATAATTGGTGGATTTGGAAATTGATTAATCCCATTAATATTAGGAGCTCCTGATATAGCTTTCCCACGATTAAATAATATAAGATTTTGGTTTCTTCCGCCTTCATTAACTCTCTTATTAATAAGAAGAATTAATGATAAAGGAGCTGGAACAGGTTGAACAGTATATCCACCCCTATCTTCAAATATTGCCCATGAAGGAAGATCTGTAGATTTAGCAATTTTTAGCTTACACATAGCAGGCATCTCATCTATTTTAGGAGCTATAAACTTTATCTCAACTATAATTAATATACGACCTAGAGGGATAAACCCAGATTCAATACCCCTATTTATTTGAGCAGTAAAAATTACTGCTATCCTTCTACTCCTTTCTCTTCCAGTCTTAGCCGGAGCTATCACTATACTACTTACTGATCGAAATATTAATACATCCTTCTTTGACCCAGCAGGTGGGGGAGACCCAGTTCTTTACCAACACTTATTT
>Acalyptus_carpini_-_Germany_-_MK891076_979-PSP
AACATTATATTTTATTTTTGGAGCATGAGCTGGTATAGTGGGAACTTCCTTAAGTATACTAATTCGAACTGAATTAGGAAACCCAGGTAGATTAATTGGAGACGACCAAATTTATAACACTATCGTAACAGCCCATGCTTTTATTATAATTTTTTTTATAGTTATACCAATCATAATTGGAGGATTTGGTAACTGACTAGTTCCCTTAATATTAGGAGCTCCTGATATAGCCTTCCCTCGTCTAAACAATATAAGATTTTGACTCCTACCCCCATCAATTACCTTACTTCTTATATCAAGAATTGTTGATAAAGGAGCAGGTACAGGATGAACAGTATACCCCCCTTTATCTGCTAATATTGCTCATGAAGGGACCTCTGTAGATCTAGCTATTTTTAGGTTACATATAGCAGGAATCTCTTCTATTTTAGGAGCCATAAATTTTATCTCGACAGTAACTAACATACGACCAATAGGAATAAAATTAGATCAAATAACTTTATTTGTATGAGCTGTAAAAATTACAGCCATTCTCCTCCTTTTATCATTACCTGTGTTAGCAGGGGCTATCACAATACTATTAACAGATCGAAATATTAATACTTCTTTTTTTGACCCAGCCGGAGGGGGGGATCCTATTCTTTACCAACATCTTTTT
>Adexius_scrobipennis_-_France_-_EU286454_I-0020-AdS
TACATTATATTTTATTCTTGGATCATGATCAGGAATAGTAGGAACTTCCCTAAGAATACTAATTCGAACAGAATTAGGAACCCCCGGAAGATTAATCGGAGATGACCAAATTTATAATACTATTGTTACAGCCCATGCTTTCATTATAATTTTTTTTATAGTTATACCAATTATAATCGGAGGATTTGGAAATTGATTAGTTCCTCTCATATTAGGAGCTCCCGATATAGCTTTCCCACGATTAAATAATATAAGATTTTGACTTCTCCCCCCATCCTTAACATTTCTGCTCATAAGAAGAATTATTGATAAAGGTGTAGGAACTGGATGAACAGTTTATCCTCCTTTATCAGCAAATATCGCCCATGAAGGAACATCAATTGATCTAGCAATTTTTAGATTACATATAGCAGGAATCTCTTCTATTTTAGGAGCTATTAATTTTATTAGAACCGCTATTAATATACGTCCCTCAGGTATAACCTTAGATCAAATAACCTTATTTACCTGAGCAGTAAAAATTACCGCTATCCTTCTTCTCCTATCTTTACCTGTATTAGCAGGAGCAATTACAATATTATTAACAGATCGTAACACAAATACTTCATTTTTTGATCCCGCCGGCGGAGGGGACCCTATTTTATACCAACACTTATTT
>Adosomus_roridus_-_Slovakia_-_MK891935_2203-JKR
AACTTTATATTTTATTTTTGGAGCCTGATCTGGAATAATGGGAACATCCTTAAGAATACTAATTCGTACAGAATTGGGAAACCCTGGTAGATTAATTGGAGATGATCAAATTTATAATACAATTGTAACAGCTCATGCTTTTATTATAATTTTTTTTATAGTAATGCCAATTATAATTGGGGGATTTGGAAATTGATTAGTTCCTCTAATACTTGGAGCCCCAGATATAGCTTTTCCTCGATTAAATAATATAAGATTTTGACTACTTCCACCCTCTTTAATACTTTTATTAATAAGTAGAATTGTTGACAAAGGGGCAGGCACTGGCTGAACAGTTTACCCACCCCTATCAGCAAATATTGCCCATGAAGGAGCTTCAGTAGATTTAGCTATCTTTAGATTACATATAGCTGGAATTTCTTCAATTTTAGGGGCAATTAATTTTATTTCAACTGTTTTAAATATACATTCTAAAGGGATAGAGCCTGATCAAACAACACTTTTTTCTTGAGCTGTTGAAATTACAGCTATTCTTCTTCTTCTTTCTCTCCCTGTCTTAGCGGGTGCTATCACAATACTTTTAACTGACCGTAATATTAATACATCTTTTTTTGATCCTGCTGGAGGAGGAGATCCTATTTTATACCAACACTTATTC
>Aeoniacalles_aeonii_aeonii_-_Tenerife_-_FJ716567_E-689-aeo
AACTCTTTACTTTATTCTTGGCTCTTGAGCAGGAATAGTAGGAACATCACTCAGAATATTAATTCGAGCAGAGCTAGGCAACCCCGGAACCCTTATCGGAAATGACCAAATTTATAACACTATTGTAACAGCCCATGCTTTTATCATAATTTTCTTTATAGTAATACCTGTAATAATTGGGGGTTTCGGTAATTGATTAATCCCACTTATATTAGGAGCTCCAGATATAGCATTTCCCCGACTAAATAATATAAGATTTTGACTTTTACCCCCATCTTTAATTCTTCTATTAATAAGAAGAATTATTGATAAAGGAGCAGGAACTGGCTGAACAGTTTACCCCCCCTTATCAGCCAACACCGCTCATGAAGGCGCCTCTGTAGATCTTGCTATTTTCAGACTTCACATAGCTGGTATTTCTTCCATTCTAGGAGCTATTAATTTCATTTCTACAACTATCAATATACGTCCAGTAGGAATAAATTTAGACCAAATACCCCTTTTTATCTGAGCAGTAAAAATTACTGCTATCCTATTACTAATTTCATTACCAGTTTTAGCAGGAGCTATTACTATACTTTTAACAGATCGAAACATCAATACATCCTTCTTTGACCCAGCAGGGGGAGGAGACCCTATTCTATACCAACACTTATTT
>Aeoniacalles_aeonii_aeonii_-_Tenerife_-_GU987800_C-0101-aeo
AACTCTTTACTTTATTCTTGGCTCTTGAGCAGGAATAGTAGGAACATCACTCAGAATATTAATTCGAGCAGAGCTAGGCAACCCCGGAACCCTTATCGGAAATGACCAAATTTATAACACTATTGTAACAGCCCATGCTTTTATCATAATTTTCTTTATAGTAATACCTGTAATAATTGGGGGTTTCGGTAATTGGTTAATCCCACTTATATTAGGAGCTCCAGATATAGCATTTCCCCGACTAAATAATATAAGATTTTGACTTTTACCCCCATCTTTAATTCTTCTATTAATAAGAAGAATTATTGATAAAGGAGCAGGAACTGGCTGAACAGTTTACCCCCCCTTATCAGCCAACACCGCTCATGAAGGCGCCTCTGTAGATCTTGCTATTTTCAGACTTCACATAGCTGGTATTTCTTCCATTCTAGGAGCTATTAATTTCATTTCTACAACTATCAATATACGTCCAATAGGAATAAATTTAGACCAAATACCCCTTTTTATCTGAGCAGTAAAAATTACTGCTATCCTATTACTAATTTCATTACCAGTTTTAGCAGGAGCTATTACTATACTTTTAACAGATCGAAACATCAATACATCCTTCTTTGACCCAGCAGGGGGAGGAGACCCTATTCTATACCAACACTTATTT
>Aeoniacalles_aeonii_aeonii_-_Tenerife_-_GU988009_E-704-aeo
AACTCTTTACTTTATTCTTGGCTCTTGAGCAGGAATAGTAGGAACATCACTCAGAATATTAATTCGAGCAGAGCTAGGCAACCCCGGAACCCTTATCGGAAATGACCAAATTTATAACACTATTGTAACAGCCCATGCTTTTATTATAATTTTCTTTATAGTAATACCTGTAATAATTGGAGGTTTCGGTAATTGATTAATCCCACTTATATTAGGAGCCCCAGATATAGCATTTCCCCGACTAAATAATATAAGATTTTGACTTTTACCTCCATCTTTGATTCTTCTATTAATAAGAAGAATTATTGATAAAGGAGCAGGAACTGGTTGAACAGTTTACCCCCCCTTATCAGCCAACACCGCCCATGAAGGCGCCTCTGTAGATCTTGCTATTTTCAGGCTTCACATAGCAGGTATTTCTTCCATTCTAGGAGCTATTAATTTCATTTCTACAACTATCAATATACGTCCAATAGGAATAAATTTAGACCAAATACCCCTTTTTATCTGAGCAGTAAAAATTACTGCTATCCTATTACTAATTTCATTACCAGTTTTAGCAGGAGCTATTACTATACTTTTAACAGATCGAAACATCAATACATCCTTCTTTGACCCAGCAGGGGGAGGAGACCCTATTCTATATCAACACTTATTT
>Aeoniacalles_aeonii_aeonii_-_Tenerife_-_KC783832_747-PST
AACTCTTTACTTTATTCTTGGCTCTTGAGCAGGAATAGTAGGAACATCACTCAGAATATTAATTCGAGCAGAGCTAGGCAACCCCGGAACCCTTATCGGAAATGACCAAATTTATAACACTATTGTAACAGCCCATGCTTTTATCATAATTTTCTTTATAGTAATACCTGTAATAATTGGAGGTTTCGGTAATTGATTAATCCCACTTATATTAGGAGCTCCAGATATAGCATTTCCCCGACTAAATAATATAAGATTTTGACTTTTACCTCCATCTTTGATTCTTCTATTAATAAGAAGAATTATTGATAAAGGAGCAGGAACTGGTTGAACAGTTTACCCCCCCTTATCAGCCAACACCGCTCATGAAGGCGCCTCTGTAGATCTTGCTATTTTCAGGCTTCACATAGCTGGTATTTCTTCCATTCTAGGAGCTATTAATTTCATTTCTACAACTATCAATATACGTCCAATAGGAATAAATTTAGACCAAATACCCCTTTTTATCTGAGCAGTAAAAATTACTGCTATCCTATTACTAATTTCATTACCAGTTTTAGCAGGAGCTATTACTATACTTTTAACAGATCGAAACATCAATACATCCTTCTTTGACCCAGCAGGGGGAGGAGACCCTATTCTATATCAACACTTATTT
>Aeoniacalles_aeonii_bodegensis_-_Tenerife_-_GU987927_E-547-bod
AACTCTTTACTTTATCCTTGGCTCCTGGGCAGGAATAGTAGGAACATCCCTTAGAATATTAATTCGAACAGAACTAGGCAACCCAGGAACTCTTATCGGAAACGACCAAATCTATAACACTATTGTTACAGCTCATGCTTTTATTATAATTTTCTTTATAGTAATACCTGTAATAATTGGGGGTTTCGGCAATTGATTAATTCCCCTTATACTAGGAGCTCCAGATATAGCATTCCCACGACTAAATAATATAAGATTCTGACTTTTACCTCCATCCTTGATTCTTCTACTAATAAGAAGAATTATTGATAAAGGAGCAGGAACTGGCTGAACAGTTTACCCACCTTTATCAGCCAATACTGCTCACGAAGGTGCTTCTGTAGATTTAGCCATTTTCAGGCTCCATATAGCTGGTATTTCCTCTATCCTAGGAGCCATCAATTTTATTTCTACAGTTATCAATATACGCCCAATAGGAATAAATCTAGATCAAATACCCCTCTTCATTTGAGCAGTAAAAATTACTGCTATCTTACTGCTTCTTTCCTTACCAGTTTTAGCAGGAGCTATTACTATGCTTTTAACAGACCGAAATGTAAACACATCCTTCTTTGATCCAGCAGGAGGGGGAGACCCTATCTTATACCAACACCTATNN
>Aeoniacalles_aeonisimilis_-_La_Gomera_-_FJ716577_E-725-aes_REF
AACCCTTTATTTTATTTTGGGGTCCTGAGCAGGAATAGTAGGAACATCTCTCAGAATGCTCATTCGGGCCGAACTTGGTAACCCCGGAACCCTAATTGGAAATGACCAAATTTACAATTCTATTGTAACAGCCCATGCTTTTGTTATAATCTTCTTTATGGTTATACCTGTAATAATTGGAGGTTTCGGTAATTGGCTAATTCCCCTTATACTGGGGGCCCCTGATATAGCATTCCCCCGACTAAACAATATAAGATTCTGGCTTCTGCCACCATCCTTAATTCTCTTACTTATAAGAAGAATTATTGATAAGGGAGTAGGCACTGGTTGAACAGTATACCCACCTTTATCCGCAAACTCTGCCCATGAAGGAGCTTCTGTAGACCTCGCTATCTTCAGACTACACATAGCAGGAGTTTCCTCTATCCTAGGGGCTATTAATTTTATTTCAACAATTATCAATATACGCTCAATAGGAATAAGCCTCGATCAAATGCCCCTCTTCATCTGAGCAGTTAAAATTACTGCTATTTTACTGCTACTATCCCTACCAGTTTTAGCAGGAGCCATTACTATACTCCTAACAGATCGAAATATCAATACATCCTTTTTTGACCCAGCAGGGGGAGGAGATCCTATCTTATACCAACACTTATTC
>Aeoniacalles_aeonisimilis_-_La_Gomera_-_JN627854_ES1007_REF
AACCCTTTATTTTATTTTAGGGTCCTGAGCAGGAATAGTAGGAACATCTCTCAGAATGCTCATTCGGGCCGAACTTGGTAACCCCGGAACCTTAATTGGAAATGACCAAATTTACAATTCTATTGTAACAGCCCATGCTTTTGTTATAATCTTCTTTATGGTTATACCTGTAATAATTGGAGGTTTCGGTAATTGGCTAATTCCCCTTATACTGGGGGCCCCAGATATAGCATTCCCCCGACTAAACAATATAAGATTCTGGCTTCTGCCACCATCCTTAATTCTCTTACTTATAAGAAGAATTATTGATAAGGGAGTAGGCACTGGTTGAACAGTATACCCACCTTTATCCGCAAACTCTGCCCATGAAGGAGCTTCTGTAGACCTCGCTATCTTCAGACTACACATAGCAGGAGTTTCCTCTATCCTAGGGGCTATTAATTTTATTTCAACAATTATCAATATACGCTCAATAGGAATAAGCCTCGATCAAATGCCCCTCTTCATCTGAGCAGTTAAAATTACTGCTATTTTACTGCTACTATCCCTACCAGTTTTAGCAGGAGCCATTACTATACTCCTAACAGATCGAAATATCAATACATCCTTTTTTGACCCAGCAGGGGGAGGAGATCCTATCTTATACCAACACTTATTC
>Aeoniacalles_aeonisimilis_-_La_Gomera_-_JN627855_ES1011_REF
AACCCTTTATTTTATTTTAGGGTCCTGAGCAGGAATAGTAGGAACATCTCTCAGAATGCTCATTCGGGCCGAACTTGGTAACCCCGGAACCTTAATTGGAAATGACCAAATTTACAATTCTATTGTAACAGCCCATGCTTTTGTTATAATCTTCTTTATGGTTATACCTGTAATAATTGGAGGTTTCGGTAATTGGCTAATTCCCCTTATACTGGGGGCCCCAGATATAGCATTCCCACGACTAAACAATATAAGATTCTGGCTTCTGCCACCATCCTTAATTCTCTTACTTATAAGAAGAATTATTGATAAGGGAGTAGGCACTGGTTGAACAGTATACCCACCTTTATCCGCAAACTCTGCCCATGAAGGAGCTTCTGTAGACCTCGCTATCTTCAGACTACATATAGCAGGAGTTTCCTCTATCCTAGGGGCTATTAATTTTATTTCAACAATTATCAATATACGCTTAATAGGAATAAGCCTCGATCAAATGCCCCTCTTCATCTGAGCAGTTAAAATTACTGCTATTTTACTGCTACTATCCCTACCAGTTTTAGCAGGAGCCATTACTATACTCCTAACAGATCGAAATATCAATACATCCTTTTTTGACCCAGCAGGGGGAGGAGATCCTATCTTATACCAACACTTATTC
>Aeoniacalles_aeonisimilis_-_La_Gomera_-_JN627858_ES1038_-_TL_REF
ACCCTTTTATTTTATTTTAGGGTCCTGAGCAGGAATAGTAGGAACATCTCTCAGAATGCTCATTCGGGCCGAACTTGGTAACCCCGGAACCTTAATTGGAAATGACCAAATTTACAATTCTATTGTAACAGCCCATGCTTTTGTTATAATCTTCTTTATGGTTATACCTGTAATAATTGGAGGTTTCGGTAATTGGCTAATTCCCCTTATACTGGGGGCCCCAGATATAGCATTCCCCCGACTAAACAATATAAGATTCTGGCTTCTGCCACCATCCTTAATTCTCTTACTTATAAGAAGAATTATTGATAAGGGAGTAGGCACTGGTTGAACAGTATACCCACCTTTATCCGCAAACTCTGCCCATGAAGGAGCTTCTGTAGACCTCGCTATCTTCAGACTACATATAGCAGGAGTTTCCTCTATCCTAGGGGCTATTAATTTTATTTCAACAATTATCAATATACGCTCAATAGGAATAAGCCTCGATCAAATACCCCTCTTCATCTGAGCAGTTAAAATTACTGCTATTTTACTGCTACTATCCCTACCAGTTTTAGCAGGAGCCATTACTATACTCCTAACAGATCGAAATATCAATACATCCTTTTTTGACCCAGCAGGGGGAGGAGATCCTATCTTATACCAACACTTATTC
>Aeoniacalles_aeonisimilis_-_La_Gomera_-_MG229794_2714-PST_REF
AACCCTTTATTTCATTTTAGGGTCCTGAGCAGGAATAGTAGGAACATCTCTCAGAATGCTCATTCGGGCCGAACTTGGTAACCCCGGAACCTTAATTGGAAATGACCAAATTTACAATTCTATTGTAACAGCCCATGCTTTTGTTATAATCTTCTTTATGGTTATACCTGTAATAATTGGAGGTTTCGGTAATTGGCTAATTCCCCTTATACTGGGGGCCCCAGATATAGCATTCCCCCGACTAAACAATATAAGATTCTGGCTTCTGCCACCATCCTTAATTCTCTTACTTATAAGAAGAATTATTGATAAGGGAGTAGGCACTGGTTGAACAGTATACCCACCTTTATCCGCAAACTCTGCCCATGAAGGAGCTTCTGTAGACCTCGCTATCTTCAGACTACATATAGCAGGAGTTTCCTCTATCCTAGGGGCTATTAATTTTATTTCAACAATTATCAATATACGCTCAATAGGAATAAGCCTCGATCAAATGCCCCTCTTCATCTGAGCAGTTAAAATTACTGCTATTTTACTGCTACTATCCCTACCAGTTTTAGCAGGAGCCATTACTATACTCCTAACAGATCGAAATATCAATACATCCTTTTTTGACCCAGCAGGGGGAGGAGATCCTATCTTATACCAACACTTATTC
>Aeoniacalles_argillosus_-_El_Hierro_-_GU987802_C-0105-arg_REF
AACTCTCTATTTTATCCTTGGCTCTTGAGCAGGAATAGCAGGAACGTCTCTTAGAATACTAATTCGAGCAGAACTAGGCAACCCCGGAACTCTTATCGGAAACGACCAAATTTATAACACTATTGTTACAGCCCACGCATTTATTATAATTTTCTTTATAGTAATACCTGTAATAATTGGAGGTTTCGGTAATTGATTAATCCCCCTTATACTAGGAGCCCCAGATATAGCATTCCCCCGGCTAAACAATATAAGATTCTGGCTCTTACCTCCATCCTTGATTCTTCTATTAACAAGAAGAATCATCGATAAAGGAGCAGGTACTGGCTGAACAGTTTATCCCCCTTTATCAGCCAATACCGCTCATGAAGGTGCCTCTGTAGATCTTGCCATTTTCAGGCTCCATATAGCTGGAATTTCCTCCATCCTAGGAGCTATTAATTTTATTTCTACAGTTATCAATATACGCCCTATAGGAATAAATTTTGATCAAATACCCCTATTTATTTGAGCAGTAAAAATCACTGCTATCCTGTTACTTCTTTCCCTACCAGTTCTAGCAGGAGCCATTACCATACTTTTAACAGACCGAAATATTAACACATCCTTCTTTGACCCAGCAGGAGGAGGAGACCCCATTCTATATCAACACCTATTT
>Aeoniacalles_argillosus_-_La_Gomera_-_GU988026_E-736-arg_REF
AACTCTCTATTTTATCCTTGGCTCTTGAGCAGGAATAGTAGGATCGTCTCTTAGAATACTAATTCGAGCAGAACTAGGCAACCCCGGAACTCTCATCGGAAACGACCAAATTTATAACACTATTGTTACAGCCCACGCATTTATTATAATTTTCTTTATAGTAATACCTGTAATAATTGGAGGTTTCGGTAATTGATTAATCCCCCTTATACTAGGAGCCCCAGATATAGCATTCCCCCGGCTAAACAATATAAGATTCTGGCTTTTACCTCCATCCCTAATTCTTCTATTAATAAGAAGAATCATTGATAAAGGAGCAGGTACTGGCTGAACAGTTTATCCCCCTTTATCAACCAATACCGCCCATGAGGGCGCCTCTGTAGATCTTGCCATTTTCAGACTCCATATAGCTGGAATTTCCTCCATTCTAGGAGCTATTAATTTTATTTCTACAGTTATCAATATACGCCCTATAGGAATAAATTTTGATCAAATACCCCTATTTATTTGAGCAGTAAAAATCACCGCTATCCTGCTACTTCTTTCCCTGCCAGTCCTAGCAGGAGCCATTACTATACTTTTAACAGACCGAAATATTAACACATCCTTCTTTGACCCAGCAGGAGGAGGAGACCCCATTCTATACCAACACCTATTT
>Aeoniacalles_argillosus_-_La_Gomera_-_JN627856_ES1031_REF
AACTCTCTATTTTATCCTTGGCTCTTGAGCAGGAATAGTAGGATCGTCTCTTAGAATACTAATTCGAGCAGAACTAGGCAACCCCGGAACTCTCATCGGAAACGACCAAATTTATAACACTATTGTTACAGCCCACGCATTTATTATAATTTTCTTTATAGTAATACCTGTAATAATTGGAGGTTTCGGTAATTGATTAATCCCCCTTATACTAGGAGCCCCAGATATAGCATTCCCCCGGCTAAACAATATAAGATTCTGGCTTTTACCTCCATCCCTAATTCTTCTATTAATAAGAAGAATCATTGATAAAGGAGCAGGTACTGGCTGAACAGTTTATCCCCCTTTATCAACCAATACCGCCCATGAGGGCGCCTCTGTAGATCTTGCCATTTTCAGACTCCATATAGCTGGAATTTCCTCCATTCTAGGAGCTATTAATTTTATTTCTACAGTTATCAATATACGCCCTATAGGAATAAATTTTGATCAAATACCCCTATTTATTTGAGCAGTAAAAATCACCGCTATCCTGCTACTTCTTTCCCTGCCAGTCCTAGCAGGAGCCATTACTATACTTTTAACAGACCGAAATATTAACACATCCTTCTTTGACCCAGCAGGAGGAGGAGACCCCATTCTATACCAACACCTATTT
>Aeoniacalles_argillosus_-_La_Palma_-_FJ716539_C-0103-arg_REF
AACTCTATATTTTATCCTTGGCTCCTGAGCAGGAATAGTAGGAACTTCTCTTAGAATATTAATTCGAGCAGAACTAGGCAACCCCGGGACTCTCATCGGAAACGACCAAATTTATAACACTATTGTTACAGCCCACGCATTTATTATAATTTTCTTTATAGTAATACCTGTAATAATTGGAGGTTTCGGTAATTGATTAATCCCCCTTATACTAGGAGCCCCAGATATAGCATTCCCCCGGCTAAACAATATAAGATTCTGGCTCTTACCCCCATCCTTGATTCTTCTATTAATAAGAAGAATCATCGATAAAGGAGCAGGTACTGGCTGAACAGTTTATCCCCCTTTATCAGCCAATACCGCTCATGAAGGTGCCTCTGTAGATCTTGCCATTTTCAGGCTCCATATAGCTGGAATTTCCTCCATCCTAGGAGCTATTAATTTTATTTCCACAGTTATCAATATACGCCCCATAGGAATAAATTTTGATCAAATACCCCTATTTATTTGAGCAGTAAAAATCACCGCTATCCTGTTACTTCTTTCCCTGCCAGTTCTAGCAGGAGCCATTACTATACTTTTAACAGACCGAAATATTAACACATCCTTCTTTGACCCAGCAGGAGGGGGAGACCCTATTCTATATCAACACCTATTT
>Aeoniacalles_argillosus_-_La_Palma_-_GU987839_E-0221-arg_REF
AACTCTATATTTTATCCTTGGCTCCTGAGCAGGAATAGTAGGGACTTCTCTTAGAATATTAATTCGAGCAGAACTAGGCAACCCCGGGACTCTCATCGGAAACGACCAAATTTATAACACTATTGTTACAGCCCACGCATTTATTATAATTTTCTTTATAGTAATACCTGTAATAATTGGAGGTTTCGGTAATTGATTAATCCCCCTTATACTAGGAGCCCCAGATATAGCATTCCCCCGGCTAAACAATATAAGATTCTGGCTCTTACCCCCATCCTTGATTCTTCTATTAATAAGAAGAGTCATCGATAAAGGAGCAGGTACTGGCTGAACAGTTTATCCCCCTTTATCAGCCAATACCGCTCATGAAGGTGCCTCTGTAGATCTTGCCATTTTCAGGCTCCATATAGCTGGAATTTCCTCCATCCTAGGAGCTATTAATTTTATTTCCACAGTTATCAATATACGCCCCATAGGAATAAATTTTGATCAAATACCCCTATTTATTTGAGCAGTAAAAATCACCGCTATCCTGTTACTTCTTTCCCTGCCAGTTCTAGCAGGAGCCATTACTATACTTTTAACAGACCGAAATATTAACACATCCTTCTTTGACCCAGCAGGAGGGGGAGACCCTATTCTATATCAACACCTATTT
>Aeoniacalles_argillosus_-_La_Palma_-_GU987840_E-0222-arg_REF
AACTCTATATTTTATCCTTGGCTCCTGAGCAGGAATAGTAGGAACTTCTCTTAGAATATTAATTCGAGCAGAACTAGGCAACCCCGGGACTCTCATCGGAAACGACCAAATTTATAACACTATTGTTACAGCCCACGCATTTATTATAATTTTCTTTATAGTAATACCTGTAATAATTGGAGGTTTCGGTAATTGATTAATCCCCCTTATACTAGGAGCCCCAGATATAGCATTCCCCCGGCTAAACAATATAAGATTCTGGCTCTTACCCCCATCCTTGATTCTTCTATTAATAAGAAGAATCATCGATAAAGGAGCAGGTACTGGCTGAACAGTTTATCCCCCTTTATCAGCCAATACCGCTCATGAAGGTGCCTCTGTAGATCTTGCCATTTTCAGGCTCCATATAGCTGGAATTTCCTCCATCCTAGGAGCTATTAATTTTATTTCCACAGTTATCAATATACGCCCCATAGGAATAAATTTTGATCAAATACCCCTATTTATTTGAGCAGTAAAAATCACCGCTATCCTGTTACTTCTTTCCCTGCCAGTTCTAGCAGGAGCCATTACTATACTTTTAACAGACCGAAATATTAACACATCCTTCTTTGACCCGGCAGGAGGGGGAGACCCTATTCTATATCAACACCTATTT
>Aeoniacalles_argillosus_-_La_Palma_-_GU987841_E-0223-arg_REF
AACTCTATATTTTATCCTTGGCTCCTGAGCAGGAATAGTAGGAACTTCTCTTAGAATATTAATTCGAGCAGAACTAGGCAACCCCGGGACTCTCATCGGAAACGACCAAATTTATAACACTATTGTTACAGCCCACGCATTTATTATAATTTTCTTTATAGTAATACCTGTAATAATTGGAGGTTTCGGTAATTGATTAATCCCCCTTATACTAGGAGCCCCAGATATAGCATTCCCCCGGCTAAACAATATAAGATTCTGGCTCTTACCCCCATCCTTGATTCTTCTATTAATAAGAAGAATCATCGATAAAGGAGCAGGTACTGGCTGAACAGTTTATCCCCCTTTATCAGCCAATACCGCTCATGAAGGTGCCTCTGTAGATCTTGCCATTTTCAGGCTCCATATAGCTGGAATTTCCTCCATCCTAGGAGCTATTAATTTTATTTCCACAGTTATCAATATACGCCCCATAGGAATAAATTTTGATCAAATACCCCTATTTATTTGAGCAGTAAAAATCACCGCTATCCTGTTACTTCTTTCCCTGCCAGTTCTAGCAGGAGCCATTACTATACTTTTAACAGACCGAAATATTAACACATCCTTCTTTGACCCGGCAGGAGGGGGAGACCCTATTCTATATCAACACCTATTT
>Aeoniacalles_argillosus_-_La_Palma_-_MG229709_1561-JKR_REF
AACTCTATATTTTATCCTTGGCTCCTGAGCAGGAATAGTAGGAACTTCTCTTAGAATATTAATTCGAGCAGAACTAGGCAACCCAGGGACTCTCATCGGAAACGACCAAATTTATAACACTATTGTTACAGCCCACGCATTTATTATAATTTTCTTTATAGTAATACCTGTAATAATTGGAGGTTTCGGTAATTGATTAATCCCCCTTATACTAGGAGCCCCAGATATAGCATTCCCCCGGCTAAACAATATAAGATTCTGGCTCTTACCCCCATCCTTGATTCTTCTATTAATAAGAAGAATCATCGATAAAGGAGCAGGTACTGGCTGAACAGTTTATCCCCCTTTATCAGCCAATACCGCTCATGAAGGTGCCTCTGTAGATCTTGCCATTTTCAGGCTCCATATAGCTGGAATTTCCTCCATCCTAGGAGCTATTAATTTTATTTCCACAGTTATCAATATACGCCCCATAGGAATAAATTTTGATCAAATACCCCTATTTATTTGAGCAGTAAAAATCACCGCTATCCTGTTACTTCTTTCCCTGCCAGTTCTAGCAGGAGCCATTACTATACTTTTAACAGACCGAAATATTAACACATCCTTCTTTGACCCAGCAGGAGGGGGAGACCCTATTCTATATCAACACCTATTT
>Aeoniacalles_argillosus_-_Tenerife_-_GU987928_E-550-arg_REF
AACTCTCTATTTTATCCTTGGCTCTTGAGCAGGAATAGTAGGATCGTCTCTTAGAATACTAATTCGAGCAGAACTAGGCAACCCCGGAACTCTCATCGGAAACGACCAAATTTACAACACTATTGTTACAGCCCACGCATTTATTATAATTTTCTTTATAGTAATACCTGTAATAATTGGAGGTTTCGGTAATTGATTAATCCCCCTTATACTAGGAGCCCCAGATATAGCATTCCCCCGGCTAAACAATATAAGATTCTGGCTTTTACCTCCATCCCTAATTCTTCTATTAATAAGAAGAATCATTGATAAAGGAGCAGGTACTGGCTGAACAGTTTATCCCCCTTTATCAACCAATACCACCCATGAGGGCGCCTCTGTAGATCTTGCCATTTTCAGACTCCATATAGCTGGAATTTCCTCCATTCTAGGAGCTATTAATTTTATTTCTACAGTTATCAATATACGCCCTATAGGAATAAATTTTGATCAAATACCCCTATTTATTTGAGCAGTAAAAATCACCGCTATCCTGCTACTTCTCTCCCTGCCAGTCCTAGCAGGAGCCATTACTATACTTTTAACAGACCGAAATATTAACACATCCTTCTTTGACCCAGCAGGAGGAGGAGACCCCATTCTATACCAACACCTATTT
>Aeoniacalles_cf_aeonisimilis_-_La_Gomera_-_JN627857_ES1035
AACCCTTTATTTTATTTTAGGGTCCTGAGCAGGAATAGTAGGAACATCCCTTAGAATGCTCATTCGAGCAGAACTTGGTAACCCTGGAACCTTAATTGGAAATGACCAAATTTATAATACTATTGTAACAGCCCATGCTTTTGTTATAATCTTCTTTATAGTAATACCTGTAATAATTGGAGGTTTCGGTAATTGACTAATTCCCCTTATACTAGGGGCCCCTGATATAGCATTTCCCCGGCTTAATAATATAAGATTCTGGCTTCTACCACCATCATTAATTCTCTTACTCATAAGAAGAACTATTGATAAAGGAGCAGGTACTGGTTGAACAGTATATCCACCTTTATCCGCAAATTCTGCTCATGAAGGAGCTTCTGTAGACCTCGCCATTTTTAGACTACACATAGCAGGAGTTTCCTCCATCCTTGGAGCTATTAATTTTATTTCAACAATTATCAATATACGCTCAATAGGAATAAGTCTTGATCAAATGCCCCTCTTCATTTGAGCAGTTAAAATCACTGCTATTTTATTACTACTATCCCTACCAGTTTTAGCAGGAGCCATTACTATACTCCTGACAGATCGAAATATCAACACATCCTTTTTTGACCCAGCAGGAGGGGGTGACCCCATCCTATACCAACACTTATTC
>Aeoniacalles_grancanariensis_-_Gran_Canaria_-_GU988039_E-752-gra_REF
AACTCTTTACTTCATCCTAGGCTCTTGAGCAGGAATAGTAGGAACATCTCTTAGAATACTAATTCGAGCAGAACTAGGCAACCCTGGAACTCTAATCGGAAACGATCAAATTTATAACACTATCGTTACAGCCCACGCTTTTATTATAATTTTTTTTATAGTTATACCTGTAATAATTGGAGGTTTCGGTAATTGATTAATCCCACTTATACTAGGAGCCCCAGATATAGCATTTCCCCGATTAAACAATATAAGATTCTGGCTTCTACCCCCATCCTTAATCCTTCTACTAATAAGAAGAATTATTGACAAAGGAGCAGGAACTGGTTGAACAGTCTACCCACCTCTATCAGCCAATACCGCCCATGAAGGTGCCTCTGTAGATCTAGCCATCTTTAGACTCCATATAGCCGGTATCTCCTCCATCTTAGGAGCTATTAATTTCATTTCCACAGTTATCAATATACGCCCAATAGGAATAAACTTAGATCAAATACCCCTATTTATTTGAGCAGTGAAAATTACCGCTATTTTATTACTTCTTTCCTTGCCAGTTCTAGCAGGAGCCATTACTATACTTTTAACAGACCGAAATGTTAATACATCCTTCTTTGACCCAGCAGGAGGAGGAGATCCNNNNNNNNNNNNNNNNNNNNNN
>Aeoniacalles_grancanariensis_-_Gran_Canaria_-_JN555592_6-PST_REF
NNNNNNNNNNTTCATCCTAGGCTCTTGAGCAGGTATAGTAGGAACATCTCTTAGAATACTAATTCGAGCAGAGCTAGGCAATCCCGGAACTCTAATCGGAAACGACCAAATTTATAACACTATTGTTACAGCCCACGCTTTTATTATAATTTTTTTTATAGTAATGCCCGTAATAATTGGAGGTTTTGGTAATTGGCTAATCCCACTTATATTAGGAGCCCCAGATATAGCATTTCCCCGATTAAACAATATAAGATTCTGGCTTTTGCCCCCATCCTTAATTCTTCTACTAATAAGAAGAATCATTGACAAAGGAGCAGGAACTGGCTGAACAGTCTACCCACCTTTATCAGCCAATACCGCCCATGAAGGTGCCTCTGTAGATTTAGCCATCTTTAGACTCCATATAGCCGGTATCTCTTCCATCCTAGGAGCTATTAATTTCATTTCCACAGTTATTAATATACGCCCAATAGGAATAAACTTAGATCAAATGCCCCTATTTATTTGAGCAGTGAAAATTACTGCTATCTTATTACTTCTTTCCTTGCCAGTTCTAGCAGGAGCCATTACTATACTTTTAACAGACCGAAATGTTAATACATCCTTCTTTGACCCAGCAGGAGGAGGAGACCCCATCTTATACCAACACTTATTC
>Aeoniacalles_grancanariensis_-_Gran_Canaria_-_JN555593_24-PST_REF
AACTCTTTACTTCATCCTAGGCTCTTGAGCAGGAATAGTAGGAACATCTCTTAGAATACTAATTCGAGCAGAACTAGGCAACCCTGGAACTCTAATCGGAAACGATCAAATTTATAACACTATCGTTACAGCCCACGCTTTTATTATAATTTTTTTTATAGTTATACCTGTAATAATTGGAGGTTTCGGTAATTGATTAATCCCACTTATACTAGGAGCCCCAGATATAGCATTTCCCCGATTAAACAATATAAGATTCTGGCTTCTACCCCCATCCTTAATCCTTCTACTAATAAGAAGAATTATTGACAAAGGAGCAGGAACTGGTTGAACAGTCTACCCACCTCTATCAGCCAATACCGCCCATGAAGGTGCCTCTGTAGATCTAGCCATCTTTAGACTCCATATAGCCGGTATCTCCTCCATCTTAGGAGCTATTAATTTCATTTCCACAGTTATCAATATACGCCCAATAGGAATAAACTTAGATCAAATACCCCTATTTATTTGAGCAGTGAAAATTACCGCTATTTTATTACTTCTTTCCTTGCCAGTTCTAGCAGGAGCCATTACTATACTTTTAACAGACCGAAATGTTAATACATCCTTCTTTGACCCAGCAGGAGGAGGAGACCCCATCTTATACCAACACTTGTTT
>Aeoniacalles_neptunus_-_Ilhas_Selvagens_-_MG229763_1954-PST_REF
AACTCTCTACTTTATTCTTGGCTCTTGAGCAGGAATAGTAGGAACATCTCTTAGAATACTCATTCGAGCAGAACTAGGTAACCCAGGCACTCTTATCGGAAATGATCAAATTTATAACACTATTGTCACAGCCCATGCTTTTATTATAATTTTCTTTATAGTAATACCTGTAATAATTGGAGGTTTCGGTAACTGATTAATTCCTCTCATACTAGGAGCACCAGATATAGCATTCCCCCGGCTAAATAATATAAGATTCTGGCTTTTACCACCATCCTTAATACTTCTATTAATAAGAAGAATTATTGACAAAGGAGCAGGAACTGGCTGAACAGTTTATCCACCTTTATCAGCTAATACTGCTCATGAAGGTGCTTCTGTAGATCTTGCTATTTTCAGACTACATATAGCTGGTATTTCCTCCATCCTAGGGGCTATTAATTTCATTTCCACAATTATCAATATACGCCCAATAGGAATAAATTTAGACCAAATACCCCTTTTTATTTGAGCAGTAAAAATTACCGCTATTTTACTGCTTCTTTCCTTACCTGTTTTAGCCGGAGCTATTACTATACTTTTAACAGACCGAAACATCAATACATCCTTTTTTGACCCAGCAGGAGGAGGAGACCCCATTCTATACCAACATCTATTC
>Aeoniacalles_neptunus_-_Ilhas_Selvagens_-_MG229768_1966-PST_REF
AACTCTTTACTTTATTCTTGGCTCTTGAGCAGGAATAGTAGGAACATCTCTTAGAATACTCATTCGAGCAGAACTAGGTAACCCAGGCACTCTTATCGGAAATGATCAAATTTATAACACTATTGTCACAGCCCATGCTTTTATTATAATTTTCTTTATAGTAATACCTGTAATAATTGGAGGTTTCGGTAACTGATTAATTCCTCTCATACTAGGAGCACCAGATATAGCATTCCCCCGGCTAAATAATATAAGATTCTGGCTTTTACCACCATCCTTAATACTTCTATTAATAAGAAGAATTATTGACAAAGGAGCAGGAACTGGCTGAACAGTTTATCCACCTTTATCAGCTAATACTGCTCATGAAGGTGCTTCTGTAGATCTTGCTATTTTCAGACTACATATAGCCGGTATTTCCTCCATCCTAGGGGCTATTAATTTCATTTCCACAATTATCAATATACGCCCAATAGGAATAAATTTAGACCAAATACCCCTTTTTATTTGAGCAGTAAAAATTACCGCTATTTTACTGCTTCTTTCCTTACCTGTTTTAGCCGGAGCTATTACTATACTTTTAACAGACCGAAACATCAATACATCCTTTTTTGACCCAGCAGGAGGAGGAGACCCCATTCTATACCAACATCTATTC
>Aeoniacalles_tabladoensis_-_La_Palma_-_GU987801_C-0102-aes_REF
AACCCTTTATTTTATTTTAGGGTCCTGGGCAGGAATAGTAGGAACGTCCCTTAGAATACTTATCCGAGCAGAACTTGGTAATCCAGGAACCCTAATTGGAAACGACCAAATCTATAATACTATTGTAACAGCCCATGCTTTTATTATAATCTTCTTTATAGTAATACCCGTAATAATTGGAGGCTTTGGCAATTGACTAATTCCCCTTATACTAGGAGCCCCTGATATAGCATTCCCCCGGCTAAACAATATAAGATTCTGGCTTCTGCCACCATCCTTAATTCTCTTACTTATAAGAAGAACTATTGATAAAGGAGCAGGCACTGGCTGAACAGTATACCCTCCTTTATCAGCAAACTCTGCCCATGAAGGAGCTTCTGTAGACCTTGCCATCTTTAGTCTCCATATAGCAGGAGTTTCCTCCATCCTTGGAGCTATTAATTTTATTTCTACAATTATCAACATACGCTCAATAGGAATAAGCCTTGATAAAATACCTCTCTTCATTTGAGCAGTTAAAATCACTGCTATTTTGTTACTTCTATCCCTACCAGTTTTAGCAGGAGCTATTACCATACTTCTAACAGATCGAAATATCAATACATCCTTTTTTGATCCAGCAGGAGGAGGAGACCCCATCTTATACCAACACTTATTC
>Aglycyderes_setifer_-_El_Hierro_-_MK347555_2969-PST
TACACTATACTTCCTATTTGGAGCATGAGCAGGAATAGTGGGAACATCCATAAGAATTTTAATTCGAATAGAGTTAGGAAATCCGGGATCATTAATCAACAACGATCAAATCTACAACTCTATTGTCACAGCTCATGCTTTCGTAATGATTTTCTTCATAGTTATACCAATCATAATTGGCGGATTTGGAAATTGACTAGTCCCTTTAATATTAGGAGCCCCTGACATAGCATTTCCCCGAATAAATAACATAAGATTCTGATTACTCCCACCATCATTAATTTTACTGATTATGAGAAGAACCGCAGGAACAGGAGCAGGAACAGGATGGACGGTTTACCCCCCGCTATCTTCAAATATTGCTCATAGAGGTCCCTCAGTAGACCTTGCCATTTTTAGTTTACATCTGGCAGGAATCTCATCAATTCTTGGTGCTGTTAACTTCATTTCAACAACTATTAATATACGACCTACAGGAATATCATCAGACCGATTACCTCTATTTTCCTGATCAGTAAGAATTACAGCCCTCTTACTTCTCCTATCTTTACCTGTTCTAGCAGGAGCAATCACAATACTATTAACAGATCGAAATATCAATACATCCTTTTTTGACCCTGCAGGAGGAGGAGACCCCATCCTGTACCAACATTTATTC
>Aglycyderes_setifer_-_El_Hierro_-_MK892395_2872-PST
TACACTATACTTCCTATTTGGAGCATGAGCAGGAATAGTGGGAACATCCATAAGAATTTTAATTCGAATAGAGTTAGGAAATCCGGGATCATTAATCAACAACGATCAAATCTACAACTCTATTGTCACAGCTCATGCTTTCGTAATGATTTTCTTCATAGTTATACCAATCATAATTGGCGGATTTGGAAATTGACTAGTCCCTTTAATATTAGGAGCCCCTGACATAGCATTTCCCCGAATAAATAACATAAGATTCTGATTACTCCCACCATCATTAATTTTACTGATTATGAGAAGAACCGCAGGAACAGGAGCAGGAACAGGATGGACGGTTTACCCCCCGCTATCTTCAAATATTGCTCATAGAGGTCCCTCAGTAGACCTTGCCATTTTTAGTTTACATCTGGCAGGAATCTCATCAATTCTTGGTGCTGTTAACTTCATTTCAACAACTATTAATATACGACCTACAGGAATATCATCAGACCGATTACCTCTATTTTCCTGATCAGTAAGAATTACAGCCCTCTTACTTCTCCTATCTTTACCTGTTCTAGCAGGAGCAATCACAATACTATTAACAGATCGAAATATCAATACATCCTTTTTTGACCCTGCAGGAGGAGGAGACCCCATCCTATACCAACATTTATTC
>Aglycyderes_setifer_-_Gran_Canaria_-_KC783756_45-PST
TACATTATACTTCCTATTTGGAGCATGAGCCGGAATAGTAGGAACATCCATAAGAATTTTAATTCGAATAGAATTAGGAAATCCCGGATCACTAATCAACAATGATCAAATTTACAACTCCATTGTCACAGCTCATGCTTTCGTAATGATTTTCTTCATAGTTATACCAATCATAATTGGCGGATTTGGAAATTGGCTAGTCCCTTTAATATTAGGAGCCCCTGACATAGCATTTCCCCGAATAAATAACATAAGATTCTGATTACTCCCTCCATCATTAATTTTACTAATTATAAGAAGAACCGCAAGAACAGGAGCAGGAACAGGATGGACGGTTTACCCCCCGCTATCTTCAAATATTGCCCATAGAGGTCCTTCAGTAGATCTTGCCATTTTTAGTTTACATCTAGCAGGAGTCTCATCAATTCTTGGTGCTGTTAACTTCATTTCAACAACTATTAATATACGGCCCACAGGAATATCATCAGACCGATTACCCCTATTTTCCTGATCCGTAAGAATTACAGCCCTCCTACTTCTTCTATCTCTACCTGTTCTAGCAGGAGCAATCACAATACTATTAACAGACCGAAATATCAATACATCCTTTTTTGACCCTGCAGGAGGAGGAGACCCCATCCAATACCAACATTTATTT
>Aglycyderes_setifer_-_Tenerife_-_KC784297_726-PST
TACATTATACTTCCTATTTGGAGCATGAGCAGGAATAGTAGGAACATCCATAAGAATTTTAATTCGAATAGAATTAGGAAATCCCGGATCACTAATCAACAACGATCAAATTTACAACTCCATTGTCACAGCTCATGCTTTCGTAATGATTTTCTTCATAGTTATACCAATCATAATTGGCGGATTTGGAAATTGGCTAGTCCCTTTAATATTAGGAGCCCCTGACATAGCATTTCCCCGAATAAATAACATAAGATTCTGATTACTCCCTCCATCATTAATTTTACTAATCATGAGAAGAACCGCAAGAACAGGAGCAGGAACAGGATGGACGGTTTACCCCCCGCTATCTTCAAATATTGCCCATAGAGGTCCWTCAGTWGATCTTGCCATTTTTAGTTTACATCTAGCAGGAATCTCATCAATTCTTGGTGCTGTTAACTTCATTTCAACAACTATTAATATACGGCCCACAGGAATATCATCAGACCGATTACCCCTATTTTCCTGATCCGTAAGAATTACAGCCCTCCTACTTCTTCTATCTTTACCTGTTCTAGCAGGAGCAATCACAATACTATTAACAGACCGAAATATCAATACATCCTTTTTTGACCCTGCAGGAGGAGGAGACCCCATCCTATATCAACATTTATTT
>Aglycyderes_tavakiliani_-_La_Gomera_-_KC783798_91-PST
NACCTTGTACTTCATATTTGGAGCATGAGGCAGAATAGTCGGAACATCAATAAGAATTTTAATTCGAATAGAATTAGGAAACCCTGGATCACTAATCAACAATGACCAAATTTACAACTCCATTGTCACAGCCCATGCCTTCGTAATAATTTTCTTCATAGTTATACCAATCATAATTGGTGGATTCGGAAATTGACTAGTCCCTTTAATACTAGGAGCCCCAGACATAGCTTTTCCCCGAATAAATAACATAAGATTTTGATTACTCCCACCTTCATTAATTTTATTAATTATGAGAAGAATTGCAGGAACAGGAGCAGGCACAGGATGAACAGTTTACCCCCCATTGTCCGCAAATATTGCACATAGAGGCCCCTCCGTTGATCTAGCCATCTTTAGACTCCACCTAGCAGGAATTTCTTCAATTCTTGGTGCTGTTAATTTTATTTCTACTACCATTAACATACGACCCTCAGGAATATCTTCAGATCGATTACCCCTATTTTCCTGATCCGTAAGAATTACAGCTCTATTACTCCTATTATCTTTACCTGTACTAGCAGGAGCAATCACAATGCTATTGACAGACCGAAATATCAATACTTCCTTCTTTGACCCCGCAGGAGGAGGTGATCCAATNNNNNNNNNNNNNNNNNNN
>Aglycyderes_tavakiliani_-_La_Palma_-_MK891617_1724-PST
GACCTTGTACTTCATATTTGGAGCATGAGCAGGAATAGTCGGAACATCAATAAGAATTTTAATTCGAATAGAATTAGGAAACCCTGGATCGCTAATCAACAATGACCAAATTTACAACTCCATTGTCACAGCCCATGCCTTCGTAATAATTTTCTTCATAGTTATACCAATCATAATTGGTGGATTCGGGAATTGATTAGTCCCTTTAATACTAGGAGCCCCAGACATAGCTTTTCCCCGAATAAATAACATAAGATTTTGATTACTCCCACCTTCATTAATTTTATTAATTATGAGAAGAATTGCAGGAACAGGAGCAGGCACAGGATGAACAGTTTACCCCCCATTGTCCGCAAATATTGCACATAGAGGCCCCTCAGTTGATCTAGCCATTTTTAGACTCCACCTAGCAGGAATTTCTTCAATTCTTGGTGCTGTTAATTTTATTTCTACTACCATTAACATACGACCCTCAGGAATATCTTCAGATCGATTACCCCTATTTTCCTGATCCGTAAGAATTACAGCTCTATTGCTCCTATTATCTTTACCTGTCCTAGCAGGAGCAATCACAATGCTATTGACAGACCGAAATATCAATACTTCCTTCTTTGACCCCGCAGGAGGAGGTGATCCAATTCTATACCAACATTTATTT
>Aglycyderes_tavakiliani_-_La_Palma_-_MK891747_2000-JKR
GACCTTGTACTTCATATTTGGAGCATGAGCAGGAATAGTCGGAACATCAATAAGAATTTTAATTCGAATAGAATTAGGAAACCCTGGATCGCTAATCAACAATGACCAAATTTACAACTCCATTGTCACAGCCCATGCCTTCGTAATAATTTTCTTCATAGTTATACCAATCATAATTGGTGGATTCGGGAATTGATTAGTCCCTTTAATACTAGGAGCCCCAGACATAGCTTTTCCCCGAATAAATAACATAAGATTTTGATTACTCCCACCTTCATTAATTTTATTAATTATGAGAAGAATTGCAGGAACAGGAGCAGGCACAGGATGAACAGTTTACCCCCCATTGTCCGCAAATATTGCACATAGAGGCCCCTCAGTTGATCTAGCCATCTTTAGACTCCACCTAGCAGGAATTTCTTCAATTCTTGGTGCTGTTAATTTTATTTCTACTACCATTAACATACGACCCTCAGGAATATCTTCAGATCGATTACCCCTATTTTCCTGATCCGTAAGAATTACAGCTCTATTGCTCCTATTATCTTTACCTGTCCTAGCAGGAGCAATCACAATGCTATTGACAGACCGAAATATCAATACTTCCTTCTTTGACCCCGCAGGAGGAGGTGATCCAATTCTATACCAACATTTATTT
>Aglycyderes_tavakiliani_-_Tenerife_-_KC784296_725-PST
GACCTTGTACTTCATATTTGGAGCATGAGCAGGAATAGTCGGAACATCAATAAGAATTTTAATTCGAATAGAATTAGGAAACCCTGGATCACTAATCAACAATGACCAAATTTACAACTCCATTGTCACAGCCCATGCCTTCGTAATAATTTTCTTCATAGTTATACCAATCATAATTGGTGGATTCGGAAATTGACTAGTCCCTTTAATACTAGGAGCCCCAGACATAGCTTTTCCCCGAATAAATAACATAAGATTTTGATTACTCCCACCTTCATTAATTTTATTAATTATGAGAAGAATTGCAGGAACAGGAGCAGGCACAGGATGAACAGTTTACCCCCCATTGTCCGCAAATATTGCACATAGAGGCCCCTCCGTTGATCTAGCCATCTTTAGACTCCACCTAGCAGGAATTTCTTCAATTCTTGGTGCTGTTAATTTTATTTCTACTACCATTAACATACGGCCCTCAGGAATATCTTCAGATCGATTACCCCTATTTTCCTGATCCGTAAGAATTACAGCTCTATTACTCCTATTATCTTTACCTGTACTAGCAGGAGCAATCACAATGCTATTGACAGACCGAAATATCAATACTTCCTTCTTTGACCCCGCAGGAGGAGGTGATCCAATTCTATACCAACATCTATTT
>Aizobius_robustirostris_-_Portugal_-_MK890950_825-PST_REF
TACATTATATTTTATTTTCGGAATTTGATCTGGTATAGTCGGAACTTCCCTTAGACTTTTAATTCGTATAGAATTAGGGAACCCCGGATCCTTAATTGGGGACGATCAAATCTATAATGTAATTGTAACTGCTCATGCTTTTATTATAATTTTTTTTATAATTATGCCAACTATAATTGGAGGATTTGGAAATTGATTAATTCCGCTAATATTAGGAGCCCCTGATATAGCATTCCCCCGAATAAACAATATAAGATTTTGATTATTACCCCCATCATTAACATTACTTTTAATAAGAAGAATTGTAGAAAAGGGGGCTGGTACAGGATGAACTGTTTACCCTCCCCTTGCCTCAAATATTGCCCATGGAGGATCCTCAGTTGACTTGGCAATTTTTAGTTTACATTTGGCTGGAATCAGTTCAATTTTAGGTGCTGTAAATTTCATTTCAACCACAATCAATATACAACCTATAGGACTCTCTTTAGACCAACTTTCTCTTTTTACATGAGCAGTAAAAATTACTGCTATTTTACTTTTACTGTCTCTACCAGTCTTAGCTGGAGCAATTACTATACTTCTTACTGATCGTAATATTAATACTTCTTTCTTTGATCCCGCAGGAGGGGGAGACCCTATTCTATACCAACATTTATTT
>Aizobius_sedi_-_Slovakia_-_MK891965_2235-JKR_REF
AACATTATACTTTATTTTCGGAATTTGATCTGGAATAGTAGGAACCTCCCTAAGAATTTTAATTCGAATAGAGCTAGGAAACCCAGGATCTTTAATTGGAGACGATCAAATCTATAATGTAATTGTAACTGCTCATGCTTTTATTATAATTTTCTTTATAATTATACCAACAATGATTGGAGGTTTTGGTAATTGGTTAATCCCCTTAATATTGGGGGCCCCTGATATGGCTTTCCCCCGAATAAATAATATAAGATTTTGATTACTACCCCCATCTTTAACTTTACTTTTAATAAGAAGAATTGTAGAAAAGGGGGCTGGAACAGGATGAACTGTTTACCCTCCCCTTGCCTCAAATATCGCTCATGGGGGATCTTCAGTTGACCTAGCAATTTTTAGCCTACACTTAGCTGGGATCAGCTCAATTTTAGGAGCTGTAAATTTTATTTCCACCACAATTAATATACGGCCCATAGGACTTTCTTTAGACCAACTTTCACTTTTTACATGAGCAGTAAAAATCACTGCTATTTTACTTTTACTGTCCTTGCCCGTTCTTGCTGGGGCAATTACTATACTTCTTACTGATCGTAATATTAACACCTCCTTCTTTGACCCCGCAGGGGGAGGAGACCCTATCCTTTACCAACATTTATTT
>Allomalia_quadrivirgata_-_Cyprus_-_MK891479_1549-PSP
AACTTTATATTTTATTTTTGGATTTTGATCAGGAATAGTAGGAACTTCCCTTAGTCTTTTAATTCGTTTAGAACTAGGGAATCCTGGATCCTTAATTGGTGATGACCAAATTTATAATGTAATTGTAACTGCTCATGCATTTATTATAATTTTTTTTATAGTAATACCAATTATAATTGGAGGATTTGGAAATTGATTAGTACCACTAATATTAGGGGCTCCTGATATAGCTTTCCCTCGAATAAATAATATAAGATTTTGATTATTACCTCCTTCGCTTACATTATTACTATTAAGAAGAATTGTAGAAAAGGGAGCAGGCACAGGCTGAACTGTTTATCCTCCTTTAGCAGCAAATATTGCACATGGAGGAGCATCTGTAGATTTAGCCATTTTTAGGCTTCATTTAGCTGGAATTTCTTCAATTTTAGGAGCCGCTAATTTTATTTCTACAGCTATCAACATACGACCCACTAAAATAAATTTAGACCAAATACCTTTATTTGTTTGAGCAGTAGGTATTACTGCTTTACTATTACTATTATCCCTCCCTGTTCTTGCTGGTGCTATTACTATACTATTGACAGATCGAAATATTAATACATCCTTTTTTGATCCCGCTGGTGGTGGTGACCCAATTTTATACCAACACTTATTT
>Allomalia_quadrivirgata_-_Italy.Sardinia_-_KC784277_IT-0019w
AACTTTATATTTTATTTTTGGATTTTGATCAGGAATAGTGGGAACTTCCCTTAGTCTTTTAATTCGTTTAGAACTAGGGAATCCTGGGTCCTTAATTGGTGATGACCAAATTTATAATGTAATTGTAACTGCTCATGCATTTATTATAATTTTTTTTATAGTAATACCAATTATAATTGGGGGATTTGGAAATTGATTAGTACCACTAATATTAGGGGCTCCTGATATAGCTTTCCCTCGAATAAATAATATAAGATTTTGATTATTACCTCCCTCACTTACATTATTACTATTAAGAAGAATTGTAGAAAAGGGGGCAGGTACAGGCTGAACTGTTTATCCTCCTTTAGCAGCAAATATTGCACATGGAGGAGCATCTGTAGATTTAGCCATTTTTAGGCTTCATTTAGCTGGAATTTCTTCAATTTTAGGAGCCGCTAATTTTATTTCTACAGCTATCAACATACGACCCACTAAAATAAATTTAGACCAAATACCTTTATTTGTTTGAGCAGTAGGTATTACTGCTTTACTATTACTATTATCTCTCCCTGTTCTTGCTGGTGCTATTACTATACTATTGACAGATCGAAATATTAATACATCCTTTTTTGATCCCNNNNNNNNNNNNNNNNNNNNNNNNNNNNNNNNNNNNNNN
>Allomalia_quadrivirgata_-_Italy.Sardinia_-_MK890800_IT-0037w
AACTTTATATTTTATTTTTGGATTTTGATCAGGAATAGTGGGAACTTCCCTTAGTCTTTTAATTCGTTTAGAACTAGGGAATCCTGGGTCCTTAATTGGTGATGACCAAATTTATAATGTAATTGTAACTGCTCATGCATTTATTATAATTTTTTTTATAGTAATACCAATTATAATTGGGGGATTTGGAAATTGATTAGTACCACTAATATTAGGGGCTCCTGATATAGCTTTCCCTCGAATAAATAATATAAGATTTTGATTATTACCTCCCTCACTTACATTATTACTATTAAGAAGAATTGTAGAAAAGGGAGCAGGTACAGGCTGAACTGTTTATCCTCCTTTAGCAGCAAATATTGCACATGGAGGAGCATCTGTAGATTTAGCCATTTTTAGGCTTCATTTAGCTGGAATTTCTTCAATTTTAGGAGCCGCTAATTTTATTTCTACAGCTATCAACATACGACCCACTAAAATAAATTTAGACCAAATACCTTTATTTGTTTGAGCAGTAGGTATTACTGCTTTACTATTACTATTATCTCTCCCTGTTCTTGCTGGTGCTATTACTATACTATTGACAGATCGAAATATTAATACATCCTTTTTTGATCCCGCTGGTGGTGGTGACCCAATTTTATACCAACACTTATTT
>Alocentron_curvirostre_-_Czech_Republic_-_MK891926_2194-JKR_REF
GACTTTATATTTTATTTTTGGAATTTGATCAGGTTTAATTGGTACATCTTTAAGAATACTAATTCGTATTGAGTTAGGAAATCCAGGTTCATTAATTGGAGATGATCAAATTTATAATGTAATTATTACAGCTCATGCTTTTATTATAATTTTTTTTATAGTTATACCTATTATAATTGGGGGTTTTGGTAATTGATTAATTCCTTTAATACTAGGAGCTCCTGATATAGCATTCCCTCGCTTAAATAACATAAGATTCTGATTACTTCCCCCCTCTTTAACTCTTTTATTAATAAGAAGAATTGTAGAAAAAGGGGCAGGAACAGGATGAACAGTTTATCCACCTTTAGCTGCTAATATTGCTCACAGCGGAGCCTCAGTTGATTTAGCAATTTTTAGGCTTCATTTAGCAGGAATTTCTTCTATTTTAGGTGCAGTAAATTTTGTTTCTACTATAATAAATATACAACCTACTGGATTATCTTTAGATCAACTCTCTTTATTTACTTGAGCAGTAAAAATTACTGCTATTCTTCTATTATTATCTTTACCTGTTCTTGCTGGAGCTATCACAATATTACTTACTGATCGAAACACTAATACCTCTTTTTTTGACCCTGCGGGAGGAGGAGATCCAATTTTATACCAACATTTATTT
>Amalus_scortillum_-_Czech_Republic_-_KC783927_348-JKR
AACTTTATATTTCATTTTTGGTAGATGAGCCGGAACAGTTGGAACCTCGTTAAGAATAATCATTCGAACCGAGCTAGGAACCCCAGGAAGCCTAATTGGTAATGATCAAATCTACAATTCAATTGTAACAGCACATGCCTTTATTATAATTTTTTTTATAGTGATACCAATCCTAATTGGAGGATTTGGTAACTGATTAGTACCTTTAATAATCGGCGCACCTGATATAGCCTTCCCTCGTTTAAATAATATAAGATTCTGACTATTACCCCCCTCAATCACACTATTACTAATAAGAAGAATTGTAAACAAAGGAGCAGGAACTGGTTGAACGGTATATCCACCCTTATCATCAAATGTAACACACGAAGGTGCAGCAGTAGATTTAGCCATCTTTAGATTACACATAGCAGGAATTTCTTCAATCTTAGGAGCTATTAATTTTATTTCAACTATTATAAATATACGACCTGAAGGAATAAGATACGATAAAACCCCGCTATTCGTCTGAGCAGTAATAATTACAGCTATTTTACTATTGTTATCACTGCCAGTATTAGCAGGCGCTATTACAATATTATTAACAGACCGTAATATTAATACTTCTTTTTTTGATCCTGCTGGAGGAGGGGACCCTATTTTATATCAACACCTATTT
>Amalus_scortillum_-_Czech_Republic_-_KC784073_550-RST
AACTTTATATTTCATTTTTGGTAGATGAGCCGGAACAGTTGGAACCTCGTTAAGAATAATCATTCGAACCGAGCTAGGAACCCCAGGAAGCCTAATTGGTAATGATCAAATCTACAATTCAATTGTAACAGCACATGCCTTTATTATAATTTTTTTTATAGTGATACCAATCCTAATTGGAGGATTTGGTAACTGATTAGTACCTTTAATAATCGGCGCACCTGATATAGCCTTCCCTCGTTTAAATAATATAAGATTCTGACTATTACCCCCCTCAATCACACTATTACTAATAAGAAGAATTGTAAACAAAGGAGCAGGAACTGGTTGAACGGTATATCCACCCTTATCATCAAATGTAACACACGAAGGTGCAGCAGTAGATTTAGCCATCTTTAGATTACACATAGCAGGAATTTCTTCAATCTTAGGAGCTATTAATTTTATTTCAACTATTATAAATATACGACCTGAAGGAATAAGATACGATAAAACCCCGCTATTCGTCTGAGCAGTAATAATTACAGCTATTTTACTATTGTTATCACTGCCAGTATTAGCAGGCGCTATTACAATATTATTAACAGACCGTAATATTAATACTTCTTTTTTTGATCCTGCTGGAGGAGGGGACCCTATTTTATATCAACACCTATTT
>Amalus_scortillum_-_Greece_-_MK891696_1914-FBA
AACTTTATATTTCATTTTTGGTAGATGAGCCGGAACAGTTGGAACCTCGTTAAGAATAATCATTCGAACCGAGCTAGGAACCCCAGGAAGCCTAATTGGTAATGATCAAATCTACAATTCAATTGTAACAGCACATGCCTTTATTATAATTTTTTTTATAGTGATACCAATCCTAATTGGAGGATTTGGTAACTGATTAGTACCTTTAATAATCGGCGCTCCTGATATAGCCTTCCCTCGTTTAAATAATATAAGATTCTGACTATTACCCCCCTCAATCACACTATTACTAATAAGAAGAATTGTAAACAAAGGAGCAGGAACTGGTTGAACGGTATATCCACCCTTATCATCAAATGTAACACACGAAGGTGCAGCAGTAGATCTAGCCATCTTTAGATTACACATAGCAGGAATTTCTTCAATCTTAGGAGCTATTAATTTTATTTCAACTATTATAAATATGCGACCTGAAGGAATAAGATACGATAAAACCCCGCTATTCGTCTGAGCAGTAATAATTACAGCTATTTTACTATTGTTATCACTGCCAGTATTAGCAGGCGCTATTACAATATTATTAACAGACCGTAATATTAATACTTCTTTTTTTGATCCTGCTGGAGGAGGAGACCCTATTTTATATCAACACCTATTC
>Amalus_scortillum_-_Hungary_-_MK891243_1163-JKR
AACTTTATATTTCATTTTTGGTAGATGAGCCGGAACAGTTGGAACCTCGTTAAGAATAATCATTCGAACCGAGCTAGGAACCCCAGGAAGCCTAATTGGTAATGATCAAATCTACAATTCAATTGTAACAGCACATGCCTTTATTATAATTTTTTTTATAGTGATACCAATCCTAATTGGAGGATTTGGTAACTGATTAGTACCTTTAATAATCGGCGCACCTGATATAGCCTTCCCTCGTTTAAATAATATAAGATTCTGACTATTACCCCCCTCAATCACACTATTACTAATAAGAAGAATTGTAAACAAAGGAGCAGGAACTGGTTGAACGGTATATCCACCCTTATCATCAAATGTAACACACGAAGGTGCAGCAGTAGATTTAGCCATCTTTAGATTACACATAGCAGGAATTTCTTCAATCTTAGGAGCTATTAATTTTATTTCAACTATTATAAATATACGACCTGAAGGAATAAGATACGATAAAACCCCGCTATTCGTCTGAGCAGTAATAATTACAGCTATTTTACTATTGTTATCACTGCCAGTATTAGCAGGCGCTATTACAATATTATTAACAGACCGTAATATTAATACTTCTTTTTTTGATCCTGCTGGAGGAGGGGACCCTATTTTATATCAACACCTATTT
>Amaurorhinus_monizianus_-_Fuerteventura_-_MK892349_2732-PST
AACATTATATTTTATTTTAGGGAGATGATCTGGGATAGTAGGTACTTCTTTAAGAATCTTAATCCGAACTGAATTAGGCACACCAGGAAGATTAATTGGTAATGATCAAATTTATAACACTATTGTAACAGCACATGCTTTTGTTATAATTTTTTTCATAGTAATACCTATTATGATTGGAGGATTTGGAAACTGGTTAATTCCTTTAATATTAGGGGCTCCCGATATAGCATTTCCTCGATTAAATAATATAAGATTTTGACTTCTTCCCCCATCATTATTTCTCCTTTTAATAAGAAGAATTTTAGAAAAAGGAGTAGGAACAGGTTGAACTGTATATCCTCCTTTAAGATCTAATATTGCACATGAAGGAATTTCTGTTGATTTAGCAATTTTCAGATTACACATAGCAGGTATCTCATCTATTTTAGGAGCAATAAATTTTATTTCTACAGTAATAAATATACGATTAGTAGGAATAAACCTTGATCGAATAGCTTTATTTATTTGAGCTGTTAAAATTACAGCCATTCTTCTACTTATTTCTCTCCCAGTTCTTGCTAGAGCTATTACTATACTTTTAACTGATCGAAATATTAATACTTCATTTTTTGATCCAGCAGGAGGAGGTGATCCTATCCTATATCAGCATTTATTC
>Amaurorhinus_monizianus_-_Ilhas_Desertas_-_MH051957_2786-PST
AACATTATATTTTATTTTAGGGAGATGATCTGGGATAGTAGGTACTTCTTTAAGAATCTTAATCCGAACTGAATTAGGCACACCAGGAAGATTAATTGGTAATGATCAAATTTATAACACTATTGTAACAGCACATGCTTTTGTTATAATTTTTTTCATAGTAATACCTATTATGATTGGAGGATTTGGAAACTGGTTAATTCCTTTAATATTAGGGGCTCCCGATATAGCATTTCCTCGATTAAATAATATAAGATTTTGACTTCTTCCCCCATCATTATTTCTCCTTTTAATAAGAAGAATTTTAGAAAAAGGAGTAGGAACAGGTTGAACTGTATATCCTCCTTTAAGATCTAATATTGCACATGAGGGAATTTCTGTTGATTTAGCAATTTTCAGATTACACATAGCAGGTATCTCATCTATTTTAGGAGCAATAAATTTTATTTCTACAGTAATAAATATACGATTAGTAGGAATAAATCTTGATCGAATAGCTTTATTTATTTGAGCTGTTAAAATTACAGCCATTCTTCTACTTATTTCTCTCCCAGTTCTTGCTAGAGCTATTACTATACTTTTAACTGATCGAAATATTAATACTTCATTTTTTGATCCAGCAGGAGGAGGTGATCCTATCCTATATCAGCATTTATTC
>Amaurorhinus_monizianus_-_Ilhas_Selvagens_-_MK891726_1960-PST
AACATTATATTTTATTTTAGGGAGATGATCTGGGATAGTAGGTACTTCTTTAAGAATCTTAATCCGAACTGAATTAGGCACACCAGGAAGATTAATTGGTAATGATCAAATTTATAACACTATTGTAACAGCACATGCTTTTGTTATAATTTTTTTCATAGTAATACCTATTATGATTGGAGGATTTGGAAACTGGTTAATTCCTTTAATATTAGGGGCTCCCGATATAGCATTTCCTCGATTAAATAATATAAGATTTTGACTTCTTCCCCCATCATTATTTCTCCTTTTAATAAGAAGAATTTTAGAAAAAGGAGTAGGAACAGGTTGAACTGTATATCCTCCTTTAAGATCTAATATTGCACATGAGGGAATTTCTGTTGATTTAGCAATTTTCAGATTACACATAGCAGGTATCTCATCTATTTTAGGAGCAATAAATTTTATTTCTACAGTAATAAATATACGATTAGTAGGAATAAATCTTGATCGAATAGCTTTATTTATTTGAGCTGTCAAAATTACAACCATTCTTCTACTTATTTCTCTCCCAGTTCTTGCTAGAGCTATTACTATACTTTTAACTGATCGAAATATTAATACTTCATTTTTTGATCCAGCAGGAGGAGGTGATCCTATCCTATATCAGCATTTATTC
>Amaurorhinus_monizianus_-_Ilhas_Selvagens_-_MK891727_1962-PST
AACATTATATTTTATTTTAGGGAGATGATCTGGGATAGTAGGTACTTCTTTAAGAATCTTAATCCGAACTGAATTAGGCACACCAGGAAGATTAATTGGTAATGATCAAATTTATAACACTATTGTAACAGCACATGCTTTTGTTATAATTTTTTTCATAGTAATACCTATTATGATTGGAGGATTTGGAAACTGGTTAATTCCTTTAATATTAGGGGCTCCCGATATAGCATTTCCTCGATTAAATAATATAAGATTTTGACTTCTTCCCCCATCATTATTTCTCCTTTTAATAAGAAGAATTTTAGAAAAAGGAGTAGGAACAGGTTGAACTGTATATCCTCCTTTAAGATCTAATATTGCACATGAGGGAATTTCTGTTGATTTAGCAATTTTCAGATTACACATAGCAGGTATCTCATCTATTTTAGGAGCAATAAATTTTATTTCTACAGTAATAAATATACGATTAGTAGGAATAAATCTTGATCGAATAGCTTTATTTATTTGAGCTGTCAAAATTACAACCATTCTTCTACTTATTTCTCTCCCAGTTCTTGCTAGAGCTATTACTATACTTTTAACTGATCGAAATATTAATACTTCATTTTTTGATCCAGCAGGAGGAGGTGATCCTATCCTATATCAGCATTTATTC
>Amaurorhinus_monizianus_-_La_Palma_-_MK891631_1756-PST
AACATTATATTTTATTTTAGGGAGATGATCTGGGATAGTAGGTACTTCTTTAAGAATCTTAATCCGAACTGAATTAGGCACACCAGGAAGATTAATTGGTAATGATCAAATTTATAACACTATTGTAACAGCACATGCTTTTGTTATAATTTTTTTCATAGTAATACCTATTATGATTGGAGGATTTGGAAACTGATTAATTCCTTTAATATTAGGGGCTCCCGATATAGCATTTCCTCGATTAAATAATATAAGATTTTGACTTCTTCCCCCATCATTATTTCTCCTTTTAATAAGAAGAATTTTAGAAAAAGGAGTAGGAACAGGTTGAACTGTATATCCTCCTTTAAGATCTAATATTGCACATGAGGGAATTTCTGTTGATTTAGCAATTTTCAGATTACACATAGCAGGTATCTCATCTATTTTAGGAGCAATAAATTTTATTTCTACAGTAATAAATATACGATTAGTAGGAATAAATCTTGATCGAATAGCTTTATTTATTTGAGCTGTTAAAATTACAGCCATTCTTCTACTTATTTCTCTCCCAGTTCTTGCTAGAGCTATTACTATACTTTTAACTGATCGAAATATTAATACTTCATTTTTTGATCCAGCAGGAGGAGGTGATCCTATCCTATATCAGCATTTATTC
>Amaurorhinus_monizianus_-_Lanzarote_-_MK347534_2939-PST
AACATTATATTTTATTTTAGGGAGATGATCTGGGATAGTAGGTACTTCTTTAAGAATCTTAATCCGAACTGAATTAGGCACACCAGGAAGATTAATTGGTAATGACCAAATTTATAACACTATTGTAACAGCACATGCTTTTGTTATAATTTTTTTCATAGTAATACCTATTATGATTGGAGGATTTGGAAACTGGTTAATTCCTTTAATATTAGGGGCTCCCGATATAGCATTTCCTCGATTAAATAATATAAGATTTTGACTTCTTCCCCCATCATTATTTCTCCTTTTAATAAGAAGAATTTTAGAAAAAGGAGTAGGAACAGGTTGAACTGTATATCCTCCTTTAAGATCTAATATTGCACATGAGGGAATTTCTGTTGATTTAGCAATTTTCAGATTACACATAGCAGGTATCTCATCTATTTTAGGAGCAATAAATTTTATTTCTACAGTAATAAATATACGATTAGTAGGAATAAATCTTGATCGAATAGCTTTATTTATTTGAGCTGTTAAAATTACAGCCATTCTTCTACTTATTTCTCTCCCAGTTCTTGCTAGAGCTATTACTATACTTTTAACTGATCGAAATATTAATACTTCATTTTTTGATCCAGCAGGAGGAGGTGATCCTATCCTATATCAGCATTTATTC
>Andrion_regensteinense_-_Czech_Republic_-_KC784088_537-RST
AACACTTTATTTTATTTTTGGATCATGGGCAGGTATAGTAGGAACTTCTCTAAGAATATTAATTCGAACAGAACTAGGTAACCCTGGGTCTTTAATTGGAGATGACCAAATTTATAATGTAATCGTAACCGCTCATGCTTTTATTATAATCTTCTTTATAGTAATACCAATAATAATTGGAGGTTTTGGAAACTGATTAGTGCCCCTAATATTAGGAGCCCCTGATATAGCTTTCCCTCGACTAAATAATATAAGATTTTGGTTATTACCACCCTCATTAACTTTATTACTCATAAGAAGAATTATTGATAAAGGTGCTGGTACTGGTTGAACAGTATACCCTCCTTTATCTGCTAATATTGCTCACGAAGGGGCTTCTGTTGATTTAGCTATTTTTAGACTGCATATAGCAGGAATCTCATCTATTTTAGGAGCTATTAATTTTATTTCTACTGTAATAAATATACGACCCAGAGGTATAGACTTAGACCGAATAGCTCTCTTTATTTGAGCAGTAAAAATTACTGCTATTTTACTTTTACTATCTTTACCAGTACTAGCAGGAGCTATTACTATATTACTTACTGATCGAAATATTAATACATCTTTTTTTGACCCGGCAGGAGGAGGTGACCCTATTCTATACCAACACTTATTT
>Andrion_regensteinense_-_Germany_-_KC784022_214-PSP
AACACTTTATTTTATTTTTGGATCATGGGCAGGTATAGTAGGAACTTCTCTAAGAATATTAATTCGAACAGAACTAGGTAACCCTGGGTCTTTAATTGGAGATGACCAAATTTATAATGTAATCGTAACCGCTCATGCTTTTATTATAATCTTCTTTATAGTAATACCAATAATAATTGGAGGTTTTGGAAACTGATTAGTGCCCCTAATATTAGGAGCCCCTGATATAGCTTTCCCTCGACTAAATAATATAAGATTTTGGTTATTACCACCCTCATTAACTTTATTACTCATAAGAAGAATTATTGATAAAGGTGCTGGTACTGGTTGAACAGTATACCCTCCTTTATCTGCTAATATTGCTCACGAAGGGGCTTCTGTTGATTTAGCTATTTTTAGACTGCATATAGCAGGAATCTCATCTATTTTAGGAGCTATTAATTTTATTTCTACTGTAATAAATATACGACCCAGAGGTATAGACTTAGATCGAATAGCTCTCTTTATTTGAGCAGTAAAAATTACTGCTATTTTACTTTTACTATCTTTACCAGTACTAGCAGGAGCTATTACTATATTACTTACTGATCGAAATATTAATACATCTTTTTTTGACCCGGCAGGAGGAGGTGACCCTATTCTATACCAACACTTATTT
>Andrion_regensteinense_-_Luxembourg_-_MK891008_902-CBR
AACACTTTATTTTATTTTTGGATCATGGGCAGGTATAGTAGGAACTTCTCTAAGAATATTAATTCGAACAGAACTAGGTAACCCTGGGTCTTTAATTGGAGATGACCAAATTTATAATGTAATCGTAACCGCTCATGCTTTTATTATAATCTTCTTTATAGTAATACCAATAATAATTGGAGGTTTTGGAAACTGATTAGTGCCCCTAATATTAGGAGCCCCTGATATAGCTTTCCCTCGACTAAATAATATAAGATTTTGGTTATTACCACCCTCATTAACTTTATTACTCATAAGAAGAATTATTGATAAAGGTGCTGGTACTGGTTGAACAGTATACCCTCCTTTATCTGCTAATATTGCTCACGAAGGAGCTTCTGTTGATTTAGCTATTTTTAGACTGCATATAGCAGGAATCTCATCTATTTTAGGAGCTATTAATTTTATTTCTACTGTAATAAATATACGACCCAGAGGTATAGACTTAGACCGAATAGCTCTCTTTATTTGAGCAGTAAAAATTACTGCTATTTTACTTTTACTATCTTTACCAGTACTAGCAGGAGCTATTACTATATTACTTACTGATCGAAATATTAATACATCTTTTTTTGACCCGGCAGGAGGAGGTGACCCTATTCTATACCAACACTTATTT
>Anoplus_roboris_-_Germany_-_MK892176_2468-PSP
AACATTATATTTCATCTTTGGGACATGATCAGGAATAATTGGAACATCATTAAGAATATTAATTCGAACTGAACTAGGAAACCCAGGAAGCTTAATCGGAGACGATCAAATTTATAATACAATTGTCACAGCTCACGCATTCATTATAATTTTTTTTATAGTAATACCTATCATAATTGGGGGATTCGGAAATTGATTAATCCCTTTAATATTAGGAGCTCCCGACATAGCTTTCCCCCGATTAAATAATATAAGATTTTGAATATTACCCCCTTCTTTAATTCTTTTACTAATAAGAAGAATCACAGATAAAGGAGCAGGAACAGGATGAACTGTTTACCCACCTTTATCCTCAAATATTGCTCATGAAGGGACTTCAGTTGATTTAGCTATCTTTAGCTTACACATAGCAGGAATTTCATCCATCTTAGGGGCTGTCAATTTTATCTCCACTATCATTAATATACGACCTAAAGGAATAAACCCTGACCAAATATCTTTATTTGTATGAGCTGTTAATATCACAGCAATTCTTTTACTATTATCTTTACCAGTATTAGCTGGGGCTATTACAATACTATTAACTGACCGAAATATTAATACATCTTTTTTTGACCCTGCTGGAGGAGGAGACCCAATCCTTTATCAACATTTATTT
>Anthonomus_pedicularius_-_Czech_Republic_-_MK891938_2206-JKR
AACTTTATATTTTATTTTTGGAGCTTGATCAGGTACTGTCGGAACCTCTTTAAGTATACTAATTCGTACCGAATTAGGAAACCCGGGAAGGCTCATTGGAGATGATCAAATTTATAATACTATTGTTACAGCCCATGCTTTCATTATAATTTTTTTTATAGTAATACCAATTATAATTGGAGGATTTGGAAATTGATTAGTTCCATTAATACTAGCAGCACCTGATATAGCTTTCCCCCGACTAAACAATATAAGATTCTGACTTTTACCGCCCTCACTAACTCTTTTAATTATAAGAAGAATCATCGGAAAAGGAGCAGGTACGGGTTGGACTGTTTACCCACCATTATCATCAAATTTAGCACATGAAGGAGCCTCTGTAGATTTTGCTATCTTTAGTCTTCATATAGCAGGAATTTCCTCAATTCTAGGAGCAATAAATTTTATCTCAACTGTTCTTAATATAAAACCAAGAGGAATAAATCTTGAACAAATACCTTTATTTGTATGAGCTGTAAAAATCACTGCAGTCCTTTTACTTATTTCTTTACCTGTTTTAGCAGGGGCAATCACCATACTTTTAACTGACCGAAATATTAATACTTCATTTTTTGATCCTGCTGGAGGAGGGGACCCAATTCTTTACCAACACTTATTT
>Anthonomus_pedicularius_-_Germany_-_KC784001_251-PSP
AACTTTATATTTTATTTTTGGAGCTTGATCAGGTACTGTCGGAACCTCTTTAAGTATACTAATTCGTACCGAATTAGGAAACCCTGGAAGGCTCATTGGGGATGATCAAATTTATAATACTATTGTTACAGCCCATGCTTTCATTATAATTTTTTTTATAGTAATACCAATTATAATTGGAGGATTTGGAAATTGATTAGTTCCATTAATACTAGCAGCACCTGATATAGCTTTCCCCCGACTAAACAATATAAGATTCTGACTTTTACCGCCCTCACTTACTCTTTTAATTATAAGAAGAATCATCGGAAAAGGAGCAGGAACGGGTTGGACTGTTTACCCGCCATTATCATCAAATTTAGCACATGAAGGAGCCTCTGTAGATTTTGCTATCTTTAGTCTTCATATAGCAGGAATTTCCTCAATTCTAGGAGCAATAAATTTTATCTCAACTGTTCTTAATATAAAACCAAGAGGAATAAATCTTGAACAAATACCTTTATTTGTATGAGCTGTAAAAATCACTGCAGTCCTTTTACTTATTTCTTTACCTGTTTTAGCAGGCGCAATCACCATACTTTTAACTGACCGAAATATTAATACTTCATTTTTTGATCCTGCTGGAGGGGGAGACCCAATTCTTTACCAACACTTATTT
>Anthonomus_pedicularius_-_Italy.Sicilia_-_MK891768_2025-JKR
AACTTTATATTTTATTTTTGGAGCTTGATCAGGTACTGTTGGAACCTCTTTAAGTATACTAATTCGTACCGAATTAGGAAACCCTGGAAGGCTCATTGGAGATGATCAAATTTATAATACTATTGTTACAGCCCATGCTTTCATTATAATTTTTTTTATAGTAATACCAATTATAATTGGTGGATTTGGAAATTGGTTAGTTCCATTAATATTAGCAGCACCCGATATAGCTTTCCCCCGACTAAACAATATAAGATTCTGGCTTTTGCCCCCCTCACTAACTCTTTTAATTATAAGAAGAATCATCGGAAAAGGAGCAGGAACAGGTTGAACTGTTTACCCCCCATTATCATCAAATTTAGCACATGAAGGAGCCTCTGTAGATTTTGCTATCTTTAGCCTTCATATAGCAGGAATTTCATCAATTCTAGGGGCAATAAATTTTATTTCAACTGTTCTTAATATAAAGCCAAGAGGAATAAATCTTGAGCAAATACCTTTATTTGTATGAGCTGTAAAAATCACTGCAATCCTTTTACTTATTTCTTTACCTGTTTTAGCAGGGGCAATCACCATACTTTTAACTGACCGAAATATTAATACTTCATTTTTTGACCCTGCTGGGGGAGGAGATCCAATTCTTTACCAACACTTATTT
>Anthonomus_pedicularius_-_Morocco_-_KC783878_126-PST
NNNNNNNNNNNNNNNNNNNNNNNNNNNNNNNNNNNNNNNNNNNNNNNNNTTAAGTATACTAATTCGTACCGAATTAGGAAACCCTGGAAGGCTAATTGGAGATGACCAAATTTATAATACTATTGTCACAGCTCATGCTTTCATTATAATTTTTTTTATAGTAATACCAATTATAATTGGAGGATTTGGAAATTGATTAGTTCCATTAATACTAGCAGCACCTGATATAGCTTTTCCCCGATTAAATAATATAAGATTCTGGCTTTTACCACCTTCACTAACTCTTTTAATTATAAGAAGAATTATCGGAAAAGGAGCAGGAACAGGTTGAACTGTTTACCCCCCGTTATCATCAAATTTAGCACATGAAGGAGCCTCTGTAGATTTTGCTATCTTTAGTCTCCATATAGCAGGAATTTCCTCAATTCTAGGAGCAATAAATTTTATTTCAACTGTTCTTAATATAAAACCAAGAGGAATAAATCTTGAACAAATACCTTTATTTGTATGAGCTGTAAAAATCACTGCAGTCCTTTTACTTATTTCTTTACCTGTTTTAGCAGGGGCAATCACTATACTTTTAACTGACCGAAATATTAATACTTCATTTTTTGACCCTGCTGGGGGAGGAGACCCAATTCTTTACCAACACTTATTT
>Anthonomus_phyllocola_-_Czech_Republic_-_MK891927_2195-JKR
AACCTTATACTTCATCTTCGGGGCTTGATCAGGAACAGTAGGGACATCCCTAAGAATGCTTATTCGCACTGAACTAGGAAACCCTGGAAGACTAATTGGAGATGACCAAATTTATAATACTATCGTTACAGCCCATGCTTTTATCATAATTTTTTTTATAGTTATACCTATCATAATTGGAGGATTTGGAAATTGACTAGTACCATTGATACTTGCAGCACCTGATATAGCTTTCCCTCGCCTTAACAATATAAGATTTTGACTTCTACCCCCTTCACTAACTCTCCTTCTTATAAGAAGAATCGTGAGAAAGGGGGCAGGTACCGGATGAACTGTCTACCCTCCGTTATCATCTAATATCTCCCATGAAGGAGCGTCAGTAGACTTTGCTATTTTTAGTTTACACATAGCAGGAATCTCCTCAATTTTAGGGGCAATAAATTTCATTTCTACAGTTTTAAATATAAAACCAAAAGGAATAAAATTAGAACAAATAGCCCTCTTTATCTGAGCTGTAAAAATTACAGCAATCCTATTATTAATTTCTTTACCAGTTTTAGCAGGTGCAATTACTATACTTTTAACAGACCGAAATATTAATACTTCATTTTTTGACCCTGCCGGAGGCGGAGACCCAATTTTGTACCAACACCTATTT
>Anthonomus_phyllocola_-_Germany_-_KC784028_220-PSP
AACCTTATACTTCATCTTCGGGGCTTGATCAGGAACAGTAGGAACCTCCCTAAGAATGCTTATTCGCACTGAACTAGGAAACCCTGGAAGACTAATTGGGGATGATCAAATTTATAATACTATCGTTACAGCCCATGCTTTTATCATAATTTTTTTTATAGTTATGCCTATCATAATTGGAGGGTTTGGCAATTGACTAGTACCATTAATACTTGCAGCACCTGATATAGCCTTCCCTCGCCTTAACAATATAAGATTTTGACTTCTACCCCCTTCACTAACTCTCCTTCTTATAAGAAGAATCGTGAGAAAGGGAGCAGGTACCGGATGAACTGTCTACCCTCCGTTATCATCTAATATCTCCCATGAAGGAGCATCAGTAGACTTTGCTATTTTTAGTTTACATATAGCAGGAATCTCCTCAATTTTAGGGGCAATAAATTTCATTTCTACAGTTTTAAATATAAAACCAAAGGGAATAAAATTAGAACAAATAGCCCTCTTTATCTGAGCTGTAAAAATTACAGCAATCCTATTATTAATTTCTTTGCCAGTTTTAGCAGGTGCAATTACTATACTTTTAACAGACCGAAATATTAATACTTCATTTTTTGACCCTGCCGGAGGGGGAGACCCAATTTTGTACCAACACCTATGT
>Anthonomus_phyllocola_-_Germany_-_MK892306_2607-PSP
AACCTTATACTTCATCTTCGGGGCTTGATCAGGAACAGTAGGGACATCCCTAAGAATGCTTATTCGCACTGAACTAGGAAACCCTGGAAGACTAATTGGAGATGACCAAATTTATAATACTATCGTTACAGCCCATGCTTTTATCATAATTTTTTTTATAGTTATACCTATCATAATTGGAGGATTTGGAAATTGACTAGTACCATTGATACTTGCAGCACCTGATATAGCTTTCCCTCGCCTTAACAATATAAGATTTTGACTTCTACCCCCTTCACTAACTCTCCTTCTTATAAGAAGAATCGTGAGAAAGGGGGCAGGTACCGGATGAACTGTCTACCCTCCGTTATCATCTAATATCTCCCATGAAGGGGCGTCAGTAGACTTTGCTATTTTTAGTTTACACATAGCAGGAATCTCCTCAATTTTAGGGGCAATAAATTTCATTTCTACAGTTTTAAATATAAAACCAAAAGGAATAAAATTAGAACAAATAGCCCTCTTTATCTGAGCTGTAAAAATTACAGCAATCCTATTATTAATTTCTTTACCAGTTTTAGCAGGTGCAATTACTATACTTTTAACAGACCGAAATATTAATACTTCATTTTTTGACCCTGCCGGAGGCGGAGACCCAATTTTGTACCAACACCTATTT
>Anthonomus_phyllocola_-_Slovakia_-_MK891752_2006-JKR
AACCTTATACTTCATCTTCGGGGCTTGATCAGGAACAGTAGGAACCTCCCTAAGAATGCTTATTCGCACTGAACTAGGAAACCCTGGAAGACTAATTGGGGATGATCAAATTTATAATACTATCGTTACAGCCCATGCTTTTATCATAATTTTTTTTATAGTTATACCTATCATAATTGGAGGGTTTGGAAATTGACTAGTACCATTAATACTTGCAGCACCTGATATAGCCTTCCCTCGCCTTAACAATATAAGATTTTGACTTCTACCCCCTTCACTAACTCTCCTTCTTATAAGAAGAATCGTGAGAAAGGGGGCAGGTACCGGATGAACTGTCTACCCTCCGTTATCATCTAATATCTCCCATGAAGGAGCATCAGTAGACTTTGCTATTTTTAGTTTACATATAGCAGGAATCTCCTCAATTTTAGGGGCAATAAATTTCATTTCTACAGTTTTAAATATAAAACCAAAAGGAATAAAATTAGAACAAATAGCCCTCTTTATCTGAGCTGTAAAAATTACAGCAATCCTATTATTAATTTCTTTGCCAGTTTTAGCAGGTGCAATTACTATACTTTTAACAGACCGAAATATTAATACTTCATTTTTTGACCCTGCCGGAGGCGGAGACCCAATTTTGTACCAACACCTATTT
>Anthonomus_pomorum_-_Germany_-_KC784166_594-PSP
AACTTTATATTTTATTTTTGGTACCTGATCTGGAACCGTTGGGACTTCACTAAGAATACTAATTCGGACTGAATTAGGAAATCCTGGAAGATTAATTGGAGACGACCAAATTTATAATACTATTGTTACAGCTCATGCTTTTATTATAATTTTCTTTATAGTAATACCAATTATAATTGGTGGTTTTGGAAACTGATTAGTCCCATTAATACTTGCCGCCCCCGATATAGCCTTTCCTCGTCTTAATAATATAAGATTCTGGCTATTACCACCTTCTCTAACTCTACTTATTATAAGTAGAATTATTGGAAAAGGGGCAGGAACAGGGTGAACTGTTTATCCCCCATTATCATCAAATTTAGCTCATGAAGGAGCTTCAGTAGATTTTGCTATTTTTAGATTACATATAGCCGGAATTTCATCTATTCTAGGAGCAATAAATTTTATTTCTACAGTTTTAAATATAAAACCAATGGGAATAAATTTAGAGCAAATACCTCTATTTGTATGAGCAGTTAAAATTACAGCAATTTTATTATTAATTTCTCTCCCTGTATTAGCAGGGGCAATTACTATACTTTTAACTGATCGAAATATTAATACATCATTTTTTGACCCAGCCGGAGGAGGTGATCCAATCCTGTACCAGCACTTATTT
>Anthonomus_pomorum_-_Germany_-_MK891643_1796-PST
AACTTTATATTTTATTTTTGGTGCCTGATCTGGAACCGTTGGAACTTCACTAAGAATACTAATTCGGACTGAATTAGGAAATCCTGGAAGATTAATTGGAGACGACCAAATTTATAATACTATTGTTACAGCTCATGCTTTTATTATAATTTTCTTTATAGTGATACCAATTATAATTGGTGGTTTCGGAAACTGATTAGTCCCATTAATACTTGCCGCCCCCGATATAGCCTTTCCTCGTCTTAATAATATAAGATTCTGGCTATTACCACCTTCTCTAACTCTACTTATTATAAGTAGAATTATTGGAAAAGGGGCAGGAACAGGGTGAACTGTTTATCCCCCATTATCATCAAATTTAGCTCATGAAGGAGCTTCGGTAGATTTTGCTATTTTTAGATTACATATAGCCGGAATTTCATCTATTCTAGGAGCAATAAATTTTATTTCTACAGTTTTAAATATAAAGCCAATAGGAATAAATTTAGAACAAATACCTCTATTTGTATGAGCAGTTAAAATTACAGCAATTTTATTATTAATTTCTCTCCCTGTATTAGCAGGGGCAATTACTATACTTTTAACTGATCGAAATATTAATACATCATTTTTTGATCCAGCTGGAGGAGGTGACCCAATCCTGTATCAACACTTATTT
>Anthonomus_rectirostris_-_Germany_-_KC784014_228-PSP
NACTTTATATTTTATTTTTGGGGCATGATCAGGAACTATTGGAACTTCCCTTAGTATCTTAATTCGGACTGAATTAGGCACCCCCGGAAGTCTAATTGGAGATGACCAAATCTATAATACTATTGTTACAGCCCATGCTTTCATTATAATTTTTTTTATAGTTATACCAATTATAATTGGAGGATTCGGTAATTGACTAATTCCATTGATACTAGCGGCCCCCGATATAGCCTTCCCCCGACTTAACAATATAAGATTTTGACTTTTACCCCCCTCATTAACTCTTTTAATTATAAGAAGAATTATTAGAAAAGGAGCAGGAACAGGTTGAACAGTTTACCCGCCATTATCCTCAAATTTAACCCATGAAGGGGCCTCGGTTGATTTTGCAATTTTTAGGCTTCATCTCGCCGGTATCTCCTCAATTCTAGGTGCAATAAACTTTATCTCTACTGTTCTTAATATAAAACCAATCAAAATAAACTTAGAACAAATACCCCTATTTGTTTGAGCAGTAAAAATTACTGCAATTCTTTTACTAATCTCTTTACCTGTTTTAGCAGGAGCAATTACTATACTTTTAACTGATCGAAACCTCAATACCTCATTTTTTGACCCGGCAGGAGGAGGAGATCCAATTCTTTATCAACATTTATTT
>Anthonomus_rectirostris_-_Poland_-_MK890864_432-RGO
AACTTTATATTTTATTTTTGGGGCATGATCAGGAACTATTGGAACTTCCCTTAGTATCTTAATTCGGACTGAATTAGGCACCCCCGGAAGTCTAATTGGAGATGACCAAATCTATAATACTATTGTTACAGCCCATGCTTTCATTATAATTTTTTTTATAGTTATACCAATTATAATTGGAGGATTCGGTAATTGACTAATTCCATTAATACTAGCGGCCCCCGATATAGCCTTCCCCCGACTTAACAATATAAGATTTTGACTTTTACCCCCCTCATTAACTCTTTTAATTATAAGAAGAATTATTAGAAAAGGAGCAGGAACAGGTTGAACAGTTTACCCGCCATTATCCTCAAATTTAACCCATGAAGGGGCCTCGGTTGATTTTGCAATTTTTAGGCTTCATCTCGCCGGTATCTCCTCAATTCTAGGTGCAATAAACTTTATCTCTACTGTTCTTAATATAAAACCAATCAAAATAAACTTAGAACAAATACCCCTATTTGTTTGAGCAGTAAAAATTACTGCAATTCTTTTACTAATCTCTTTACCTGTTTTAGCAGGAGCAATTACTATACTTTTAACTGATCGAAACCTCAATACCTCATTTTTTGACCCGGCAGGAGGAGGAGATCCAATTCTTTATCAACATTTATTT
>Anthonomus_rubi_-_Austria_-_MK892003_2275-JKR
AACTTTATATTTTATTTTTGGGGCCTGATCAGGGGCCGTTGGAACTTCTCTCAGTATACTTATTCGAACAGAACTAGGAAATCCCGGAAGTCTAATTGGAGACGACCAAATCTATAATACTGTGGTTACAGCCCATGCCTTTATTATAATTTTTTTTATAGTAATACCAATTATAATTGGTGGATTCGGAAACTGACTCATCCCACTTATACTAGCAGCCCCTGATATAGCATTTCCCCGATTAAATAATATAAGATTCTGGCTTCTCCCTCCGTCACTAACTCTTCTTATTATAAGTAGAATCATTGGAAAAGGAGCTGGAACAGGGTGGACAGTATACCCTCCCCTTTCATCAAATCTAGCCCATGAGGGAGCCTCAGTTGATTTTGCAATTTTTAGACTCCATATAGCTGGAATTTCCTCTATCTTAGGAGCTATAAATTTTATTTCTACCGTCTTAAATATAAAACCTATTCAAATAAAATTTGAACAAATACCTTTATTTGTTTGGGCTGTAAAAATCACAGCTATTCTTCTTTTAATTTCATTACCAGTATTAGCTGGAGCAATTACTATACTACTTACAGATCGAAATATTAACACCTCATTTTTTGATCCAGCCGGAGGAGGAGACCCTATTTTATATCAACACTTATTT
>Anthonomus_rubi_-_Czech_Republic_-_MK892027_2301-JKR
AACTTTATATTTTATTTTTGGGGCCTGATCAGGGGCCGTTGGAACTTCTCTCAGTATACTTATTCGAACAGAACTAGGAAGCCCCGGAAGTTTAATTGGAGACGACCAAATCTATAATACTATTGTTACAGCCCATGCCTTTATCATAATTTTTTTTATAGTAATACCAATTATAATTGGTGGATTCGGAAACTGACTCATCCCACTTATACTGGCAGCCCCTGATATAGCATTCCCCCGATTAAATAATATAAGATTCTGGCTTCTCCCTCCGTCACTAACTCTTCTTATTATAAGTAGAATCATTGGAAAAGGAGCTGGAACAGGATGAACAGTATACCCACCCCTTTCATCAAATCTGGCTCATGAAGGAGCCTCAGTTGATTTTGCAATTTTTAGACTCCATATAGCTGGAATTTCTTCTATCTTAGGAGCTATAAATTTTATTTCTACCATCTTAAATATAAAACCTTTAAAAATAAAATTTGAGCAAATACCCCTATTTATTTGAGCTGTAAAAATCACAACTATTCTTCTTTTAATTTCATTACCAGTATTAGCTGGGGCAATTACTATACTACTTACAGACCGAAATATTAATACCTCATTTTTTGATCCAGCCGGAGGAGGGGATCCTATTTTATATCAACACTTATTT
>Anthonomus_rubi_-_France_-_KC784174_485-PST
AACTTTATATTTTATTTTTGGGGCCTGATCAGGGGCCGTTGGAACTTCTCTCAGTATACTTATTCGAACAGAACTAGGAAGCCCCGGAAGTTTAATTGGAGACGACCAAATCTATAATACTATTGTTACAGCCCATGCCTTTATCATAATTTTTTTTATAGTAATACCAATTATAATTGGTGGATTCGGAAACTGACTCATCCCACTTATACTGGCAGCCCCTGATATAGCATTCCCCCGATTAAATAATATAAGATTCTGGCTTCTCCCTCCGTCACTAACTCTTCTTATTATAAGTAGAATCATTGGAAAAGGAGCTGGAACAGGATGAACAGTATACCCACCCCTTTCATCAAATCTGGCTCATGAAGGAGCCTCAGTTGATTTTGCAATTTTTAGACTCCATATAGCTGGAATTTCTTCTATCTTAGGAGCTATAAATTTTATTTCTACCATCTTAAATATAAAACCTTTAAAAATAAAATTTGAGCAAATACCCCTATTTATTTGAGCTGTAAAAATCACAACTATTCTTCTTTTAATTTCATTACCAGTATTAGCTGGGGCAATTACTATACTACTTACAGACCGAAATATTAATACCTCATTTTTTGATCCAGCCGGAGGAGGGGATCCTATTTTATATCAACACTTATTT
>Anthonomus_rubi_-_Germany_-_MK890931_800-PST
AACTTTATATTTTATTTTTGGGGCCTGATCAGGGGCCGTTGGAACTTCTCTCAGTATACTTATTCGAACAGAACTAGGAAGCCCCGGAAGTTTAATTGGAGACGACCAAATCTATAATACTATTGTTACAGCCCATGCCTTTATCATAATTTTTTTTATAGTAATACCAATTATAATTGGTGGATTCGGAAACTGACTCATCCCACTTATACTGGCAGCCCCTGATATAGCATTCCCCCGATTAAATAATATAAGATTCTGGCTTCTCCCTCCGTCACTAACTCTTCTTATTATAAGTAGAATCATTGGAAAAGGAGCTGGAACAGGATGAACAGTATACCCACCCCTTTCATCAAATCTGGCTCATGAAGGAGCCTCAGTTGATTTTGCAATTTTTAGACTCCATATAGCTGGAATTTCTTCTATCTTAGGAGCTATAAATTTTATTTCTACCATCTTAAATATAAAACCTTTAAAAATAAAATTTGAGCAAATACCCCTATTTATTTGAGCTGTAAAAATCACAACTATTCTTCTTTTAATTTCATTACCAGTATTAGCTGGGGCAATTACTATACTACTTACAGACCGAAATATTAATACCTCATTTTTTGATCCAGCCGGAGGAGGGGATCCTATTTTATACCAACACTTATTT
>Anthonomus_rubi_-_Germany_-_MK891082_985-PSP
AACTTTATATTTTATTTTTGGGGCCTGATCAGGGGCCGTTGGAACTTCTCTCAGTATACTTATTCGAACAGAACTAGGAAATCCCGGAAGTCTAATTGGAGACGACCAAATCTATAATACTGTGGTTACAGCCCATGCCTTTATTATAATTTTTTTTATAGTAATACCAATTATAATTGGTGGATTCGGAAACTGACTCATCCCACTTATACTAGCAGCCCCTGATATAGCATTTCCCCGATTAAATAATATAAGATTCTGGCTTCTCCCTCCGTCACTAACTCTTCTTATTATAAGTAGAATCATTGGAAAAGGAGCTGGAACAGGATGGACAGTATACCCTCCCCTTTCATCAAATCTAGCCCATGAGGGAGCCTCAGTTGATTTTGCAATTTTTAGACTCCATATAGCTGGAATTTCCTCTATCTTAGGAGCTATAAATTTTATTTCTACCGTCTTAAATATAAAACCTATTCAAATAAAATTTGAACAAATACCTTTATTTGTTTGAGCTGTAAAAATCACAGCTATTCTTCTTTTAATTTCATTACCAGTATTAGCTGGAGCAATTACTATACTACTTACAGATCGAAATATTAACACCTCATTTTTTGATCCAGCCGGAGGAGGAGACCCTATTTTATATCAACACTTATTT
>Anthonomus_rubi_-_Germany_-_MK892308_2609-PSP
AACTTTATATTTTATTTTTGGGGCCTGATCAGGGGCCGTTGGAACTTCTCTCAGTATACTTATTCGAACAGAACTAGGAAGCCCCGGAAGTTTAATTGGAGACGACCAAATCTATAATACTATTGTTACAGCCCATGCCTTTATCATAATTTTTTTTATAGTAATACCAATTATAATTGGTGGATTCGGAAACTGACTCATCCCACTTATACTGGCAGCCCCTGATATAGCATTCCCCCGATTAAATAATATAAGATTCTGGCTTCTCCCTCCGTCACTAACTCTTCTTATTATAAGTAGAATCATTGGAAAAGGAGCTGGAACAGGATGAACAGTATACCCACCCCTTTCATCAAATCTGGCTCATGAAGGAGCCTCAGTTGATTTTGCAATTTTTAGACTCCATATAGCTGGAATTTCTTCTATCTTAGGAGCTATAAATTTTATTTCTACCATCTTAAATATAAAACCTTTAAAAATAAAATTTGAGCAAATACCCCTATTTATTTGAGCTGTAAAAATCACAACTATTCTTCTTTTAATTTCATTACCAGTATTAGCTGGGGCAATTACTATACTACTTACAGACCGAAATATTAATACCTCATTTTTTGATCCAGCCGGAGGAGGGGATCCTATTTTATATCAACACTTATTT
>Anthonomus_rubi_-_Luxembourg_-_MK890991_883-CBR
AACTTTATATTTTATTTTTGGGGCCTGATCAGGGGCCGTTGGAACTTCTCTCAGTATACTTATTCGAACAGAACTAGGAAGCCCCGGAAGTTTAATTGGAGACGACCAAATCTATAATACTATTGTTACAGCCCATGCCTTTATCATAATTTTTTTTATAGTAATACCAATTATAATTGGTGGATTCGGAAACTGACTCATCCCACTTATACTGGCAGCCCCTGATATAGCATTCCCCCGATTAAATAATATAAGATTCTGGCTTCTCCCTCCGTCACTAACTCTTCTTATTATAAGTAGAATCATTGGAAAAGGAGCTGGAACAGGATGAACAGTATACCCACCCCTTTCATCAAATCTGGCTCATGAAGGAGCCTCAGTTGATTTTGCAATTTTTAGACTCCATATAGCTGGAATTTCTTCTATCTTAGGAGCTATAAATTTTATTTCTACCATCTTAAATATAAAACCTTTAAAAATAAAATTTGAGCAAATACCCCTATTTATTTGAGCTGTAAAAATCACAACTATTCTTCTTTTAATTTCATTACCAGTATTAGCTGGGGCAATTACTATACTACTTACAGACCGAAATATTAATACCTCATTTTTTGATCCAGCCGGAGGAGGGGATCCTATTTTATATCAACACTTATTT
>Anthonomus_rubi_-_Slovakia_-_MK891226_1146-JKR
AACTTTATATTTTATTTTTGGGGCCTGATCAGGGGCCGTTGGAACTTCTCTCAGTATACTTATTCGAACAGAACTAGGAAGCCCCGGAAGTTTAATTGGAGACGACCAAATCTATAATACTATTGTTACAGCCCATGCCTTTATCATAATTTTTTTTATAGTAATACCAATTATAATTGGTGGATTCGGAAACTGACTCATCCCACTTATACTGGCAGCCCCTGATATAGCATTCCCCCGATTAAATAATATAAGATTCTGGCTTCTCCCTCCGTCACTAACTCTTCTTATTATAAGTAGAATCATTGGAAAAGGAGCTGGAACAGGATGAACAGTATACCCACCCCTTTCATCAAATCTGGCTCATGAAGGAGCCTCAGTTGATTTTGCAATTTTTAGACTCCATATAGCTGGAATTTCTTCTATCTTAGGAGCTATAAATTTTATTTCTACCATCTTAAATATAAAACCTTTAAAAATAAAATTTGAGCAAATACCCCTATTTATTTGAGCTGTAAAAATCACAACTATTCTTCTTTTAATTTCATTACCAGTATTAGCTGGGGCAATTACTATACTACTTACAGACCGAAATATTAATACCTCATTTTTTGATCCAGCCGGAGGAGGGGATCCTATTTTATATCAACACTTATTT
>Anthonomus_rubi_-_Slovakia_-_MK891985_2256-JKR
AACTTTATATTTTATTTTTGGGGCCTGATCAGGGGCCGTTGGAACTTCTCTCAGTATACTTATTCGAACAGAACTAGGAAGCCCCGGAAGTTTAATTGGAGACGACCAAATCTATAATACTATTGTTACAGCCCATGCCTTTATCATAATTTTTTTTATAGTAATACCAATTATAATTGGTGGATTCGGAAACTGACTCATCCCACTTATACTGGCAGCCCCTGATATAGCATTCCCCCGATTAAATAATATAAGATTCTGGCTTCTCCCTCCGTCACTAACTCTTCTTATTATAAGTAGAATCATTGGAAAAGGAGCTGGAACAGGATGAACAGTATACCCACCCCTTTCATCAAATCTGGCTCATGAAGGAGCCTCAGTTGATTTTGCAATTTTTAGACTCCATATAGCTGGAATTTCTTCTATCTTAGGAGCTATAAATTTTATTTCTACCATCTTAAATATAAAACCTTTAAAAATAAAATTTGAGCAAATACCCCTATTTATTTGAGCTGTAAAAATCACAACTATTCTTCTTTTAATTTCATTGCCAGTATTAGCTGGGGCAATTACTATACTACTTACAGACCGAAATATTAATACCTCATTTTTTGATCCAGCCGGAGGAGGGGATCCTATTTTATATCAACACTTATTT
>Anthonomus_rubi_-_Slovakia_-_MK892056_2332-JKR
AACTTTATATTTTATTTTTGGGGCCTGATCAGGGGCCGTTGGAACTTCTCTCAGTATACTTATTCGAACAGAACTAGGAAGCCCCGGAAGTTTAATTGGAGACGACCAAATCTATAATACTATTGTTACAGCCCATGCCTTTATCATAATTTTTTTTATAGTAATACCAATTATAATTGGTGGATTCGGAAACTGACTCATCCCACTTATACTGGCAGCCCCTGATATAGCATTCCCCCGATTAAATAATATAAGATTCTGGCTTCTCCCTCCGTCACTAACTCTTCTTATTATAAGTAGAATCATTGGAAAAGGAGCTGGAACAGGATGAACAGTATACCCACCCCTTTCATCAAATCTGGCTCATGAAGGAGCCTCAGTTGATTTTGCAATTTTTAGACTCCATATAGCTGGAATTTCTTCTATCTTAGGAGCTATAAATTTTATTTCTACCATCTTAAATATAAAACCTTTAAAAATAAAATTTGAGCAAATACCCCTATTTATTTGAGCTGTAAAAATCACAACTATTCTTCTTTTAATTTCATTACCAGTATTAGCTGGGGCAATTACTATACTACTTACAGACCGAAATATTAATACCTCATTTTTTGATCCAGCCGGAGGAGGGGATCCTATTTTATATCAACACTTATTT
>Anthonomus_rubripes_-_Czech_Republic_-_KC784103_510-RST
AACTTTATACTTTATTTTTGGAGCATGGTCTGGGGCTGTTGGAACCTCTCTTAGTATATTAATTCGGACTGAGTTAGGCAGCCCCGGGAGTCTTATTGGTGATGACCAAATTTATAATACTATTGTTACAGCCCATGCCTTTATTATAATTTTTTTTATGGTTATACCAATTATAATTGGAGGGTTTGGAAACTGACTTGTTCCTCTTATATTAGCAGCTCCTGATATAGCATTCCCACGACTAAATAATATAAGATTCTGACTTCTCCCTCCTTCTTTAACTATTCTTATTATAAGAAGAATTATCAGAAAAGGAGCCGGTACCGGTTGAACTGTCTACCCTCCTCTTTCCTCAAACTTAGCTCATGAGGGGGCTTCAGTAGATTTTGCTATTTTTAGACTTCACATAGCCGGAATTTCTTCTATTTTAGGGGCTATAAATTTTATTTCAACCGTTTTAAATATAAAGCCCACAGGAATAAAATTAGAGCAAATACCACTATTTGTTTGAGCTGTAAAAATTACAGCAATTCTACTTTTAATTTCTCTCCCTGTTTTAGCGGGAGCAATTACTATATTACTCACAGACCGAAATATTAATACCTCATTTTTTGACCCTGCCGGAGGTGGAGATCCCATTTTATATCAACACTTATTT
>Anthonomus_sorbi_-_Germany_-_KC784146_632-PSP
TACCTTATACTTCATTTTTGGGGCTTGATCAGGAACTGTAGGAACCTCCCTAAGTATGCTTATTCGAACAGAATTAGGAAACCCTGGAAGTCTAATTGGTGATGACCAAATTTATAATACTATTGTTACAGCTCATGCTTTTATTATAATTTTTTTTATAGTAATACCAATTATAATTGGAGGATTTGGAAATTGACTTATTCCACTTATACTAGCCGCCCCAGATATAGCATTTCCYYGATTAAATAATATAAGATTTTGGCTGCTACCACCATCACTTACTCTTCTTATTATAAGAAGAATCATTGGAAAAGGAGCTGGAACAGGGTGAACCGTTTACCCCCCTCTTTCCTCAAATTTAGCTCATGAAGGAGCCTCAGTAGACTTTGCAATTTTTAGACTTCATATAGCTGGAATTTCCTCTATTTTAGGAGCTATAAATTTCATTTCAACTATTTTAAATATAAAACCAATAAAAATAAAATTAGAGCAAATACCTCTATTCGTCTGAGCCGTAAAAATTACAGCCATTCTTCTCTTAATCTCATTACCAGTATTAGCCGGAGCAATCACCATGCTACTCACAGATCGAAATATTAACACCTCATTCTTTGACCCAGCCGGAGGGGGTGATCCTATTTTGTACCAACACTTATTT
>Anthonomus_ulmi_-_Slovakia_-_MK891540_1629-JKR
AACTCTTTATTTTATTTTTGGTGCTTGATCTGGAACTGTTGGAACATCATTAAGAATACTAATTCGGACAGAATTAGGAAATCCTGGGAGATTAATTGGAGATGACCAAATTTACAATACTATTGTTACAGCCCATGCATTTATTATAATTTTTTTTATAGTTATGCCAATTATAATTGGAGGATTTGGGAATTGATTAGTTCCACTAATACTTGCTGCCCCAGATATAGCTTTCCCCCGACTTAATAATATAAGATTTTGACTTTTACCACCATCTTTAACTCTTCTTATTATAAGAAGAATTATTGGAAAAGGAGCTGGAACAGGGTGAACTGTTTATCCACCTTTATCGTCAAATTTAGCTCACGAAGGTGCCTCAGTAGACTTTGCTATTTTTAGACTACATATGGCTGGAATTTCTTCAATTCTAGGAGCAATAAATTTTATTTCAACTATTCTTAATATAAAACCAGCAGAAATAAACCTAGAACAAATACCTTTATTTGTATGAGCAGTTAAAATTACAGCAATTCTATTATTAATTTCTCTTCCAGTATTAGCTGGAGCTATTACTATACTTCTAACTGACCGTAATATTAATACCTCATTCTTTGATCCTGCCGGAGGAGGTGACCCAATTTTATATCAACATTTATTT
>Anthribus_nebulosus_-_Austria_-_MK892006_2278-JKR
AACTTTATATTTTATTTTCGGAGCTTGAGCAGGAATAATAGGAACTTCTTTAAGTCTTATCATCCGTATAGAATTAGGAAATCCTGGTTCTTTAATCGGAGATGATCAAATTTATAATGTAATTGTCACAGCGCATGCTTTCATTATAATTTTTTTTATAGTGATACCAACTATAATTGGGGGATTTGGAAATTGATTAGTACCCCTTATACTTGGGGCCCCTGATATAGCTTTCCCACGAATAAATAATATAAGATTTTGACTATTACCTCCTTCACTTACTTTACTTGTATTAAGAAGAGTTGTAGAAAGAGGAGCTGGAACTGGTTGAACTGTATATCCACCTTTATCTTCTAATATTGCCCATGGTGGCTCTTCAGTAGATTTAGCTATTTTTAGTTTACATCTTGCGGGTGTCTCATCAATTTTAGGGGCAGTAAATTTTATTACAACAATTATTAATATACGACCAGAAGGAATAAGATTTGATCGAATACCTTTATTTGTTTGAGCTGTAGGAATTACAGCCCTCCTTCTTTTATTATCTCTTCCTGTATTAGCCGGGGCCATTACGATGTTATTAACTGATCGTAATTTAAATACCTCTTTTTTTGATCCAGCCGGTGGTGGAGACCCAATTCTCTATCAACATTTATTT
>Anthribus_nebulosus_-_Germany_-_MK890828_265-PSP
AACTTTATATTTTATTTTCGGAGCTTGAGCAGGAATAATAGGAACTTCTTTAAGTCTTATCATCCGTATAGAATTAGGAAATCCTGGTTCTTTAATCGGAGATGATCAAATTTATAATGTAATTGTCACAGCGCATGCTTTCATTATAATTTTTTTTATAGTGATACCAACTATAATTGGGGGATTTGGAAATTGATTAGTACCCCTTATACTTGGGGCCCCTGATATAGCTTTCCCACGAATAAATAATATAAGATTTTGACTATTACCTCCTTCACTTACTTTACTTGTATTAAGAAGAGTTGTAGAAAGAGGAGCTGGAACTGGTTGAACTGTATATCCACCTTTATCTTCTAATATTGCCCATGGTGGCTCTTCAGTAGATTTAGCTATTTTTAGTTTACATCTTGCGGGTGTCTCATCAATTTTAGGGGCAGTAAATTTTATTACAACAATTATTAATATACGACCAGAAGGAATAAGATTTGATCGAATACCTTTATTTGTTTGAGCTGTAGGAATCACAGCCCTCCTTCTTTTATTATCTCTTCCTGTATTAGCCGGGGCCATTACGATGTTATTAACTGATCGTAATTTAAATACCTCTTTTTTTGATCCAGCCGGTGGTGGAGACCCAATTCTCTATCAACATTTATTT
>Anthribus_nebulosus_-_Germany_-_MK892177_2469-PSP
AACTTTATATTTTATTTTCGGAGCTTGAGCAGGAATAATAGGAACTTCTTTAAGTCTTATCATCCGTATAGAATTAGGAAATCCTGGTTCTTTAATCGGAGATGATCAAATTTATAATGTAATTGTCACAGCGCATGCTTTCATTATAATTTTTTTTATAGTGATACCAACTATAATTGGGGGATTTGGAAATTGATTAGTACCCCTTATACTTGGAGCCCCTGATATAGCTTTCCCACGAATAAATAATATAAGATTTTGACTATTACCTCCTTCACTTACTTTACTTGTATTAAGAAGAGTTGTAGAAAGAGGAGCTGGAACTGGTTGAACTGTATATCCACCTTTATCTTCTAATATTGCCCATGGTGGCTCTTCAGTAGATTTAGCTATTTTTAGTTTACATCTTGCGGGTGTCTCATCAATTTTAGGGGCAGTAAATTTTATTACAACAATTATTAATATACGACCAGAAGGAATAAGATTTGATCGAATACCTTTATTTGTTTGAGCTGTAGGAATTACAGCCCTCCTTCTTTTATTATCTCTTCCTGTATTAGCCGGGGCCATTACGATGTTATTAACTGATCGTAATTTAAATACCTCTTTTTTTGATCCAGCCGGTGGTGGAGACCCAATTCTCTATCAACATTTATTT
>Anthribus_nebulosus_-_Germany_-_MK892198_2493-PSP
AACTTTATATTTTATTTTCGGAGCTTGAGCAGGAATAATAGGAACTTCTTTAAGTCTTATCATCCGTATAGAATTAGGAAATCCTGGTTCTTTAATCGGGGATGATCAAATTTATAATGTAATTGTCACAGCGCATGCTTTCATTATAATTTTTTTTATAGTGATACCAACTATAATTGGGGGATTTGGAAATTGATTAGTACCCCTTATACTTGGGGCCCCTGATATAGCTTTCCCACGAATAAATAATATAAGATTTTGACTATTACCTCCTTCACTTACTTTACTTGTATTAAGAAGAGTTGTAGAAAGAGGAGCTGGAACTGGTTGAACTGTATATCCACCTTTATCTTCTAATATTGCCCATGGTGGCTCTTCAGTAGATTTAGCTATTTTTAGTTTACATCTTGCGGGTGTCTCATCAATTTTAGGGGCAGTAAATTTTATTACAACAATTATTAATATACGACCAGAAGGAATAAGATTTGATCGAATACCTTTATTTGTTTGAGCTGTAGGAATCACAGCCCTCCTTCTTTTATTATCTCTTCCTGTATTAGCCGGGGCCATTACGATGTTATTAACTGATCGTAATTTAAATACCTCTTTTTTTGATCCAGCCGGTGGTGGAGACCCAATTCTCTATCAACATTTATTT
>Anthribus_nebulosus_-_Germany_-_MK892213_2509-PSP
AACTTTATATTTTATTTTCGGAGCTTGAGCAGGAATAATAGGAACTTCTTTAAGTCTTATCATCCGTATAGAATTAGGAAATCCTGGTTCTTTAATCGGAGATGATCAAATTTATAATGTAATTGTCACAGCGCATGCTTTCATTATAATTTTTTTTATAGTGATACCAACTATAATTGGGGGATTTGGAAATTGATTAGTACCCCTTATACTTGGAGCCCCTGATATAGCTTTCCCACGAATAAATAATATAAGATTTTGACTATTACCTCCTTCACTTACTTTACTTGTATTAAGAAGAGTTGTAGAAAGAGGAGCTGGAACTGGTTGAACTGTATATCCACCTTTATCTTCTAATATTGCCCATGGTGGCTCTTCAGTAGATTTAGCTATTTTTAGTTTACATCTTGCGGGTGTCTCATCAATTTTAGGGGCAGTAAATTTTATTACAACAATTATTAATATACGACCAGAAGGAATAAGATTTGATCGAATACCTTTATTTGTTTGAGCTGTAGGAATTACAGCCCTCCTTCTTTTATTATCTCTTCCTGTATTAGCCGGGGCCATTACGATGTTATTAACTGATCGTAATTTAAATACCTCTTTTTTTGATCCAGCCGGTGGTGGAGACCCAATTCTCTATCAACATTTATTT
>Aparopion_chevrolati_-_France_-_MK891356_1406-JKR
AACTCTATATTTTATTTTTGGCTCCTGAGCAGGATCTGTGGGAACTTCTCTAAGAATATTAATTCGAACAGAATTAGGTACTCCGGGAAGATTAATTGGAGACGACCAAATTTATAATACAATTGTAACAGCTCATGCATTCATTATAATTTTTTTCATGGTTATACCAATTATAATTGGAGGATTTGGAAATTGATTAGTTCCTTTAATATTAGGAGCTCCAGATATAGCTTTCCCACGTCTCAATAATATAAGATTCTGACTTTTACCACCTTCTTTAACATTTTTATTAATAAGTAGAATTATTGATAAAGGAGTCGGAACAGGATGGACAGTATACCCCCCTCTGTCATCAAATATTGCTCATGAGGGTGCTTCAGTAGATTTAGCTATTTTTAGATTACATATAGCCGGGGTAGCTTCAATCTTAGGCGCAATAAATTTTATCTCTACAAGAATTAACATACATCCCACAGGAATAAATCTTGATCAAATATCCTTATTTGTATGAGCAGTTAAAATTACAGCAATTTTACTTTTATTATCTTTGCCTGTTTTAGCTGGTGCAATTACTATACTACTTACAGACCGTAATATTAACACCTCTTTCTTTGACCCCGCAGGAGGAGGAGACCCTATTTTATACCAACACCTATTT
>Aparopion_chevrolati_-_Italy_-_MK891336_1364-PST
AACTCTATATTTTATTTTTGGCTCCTGAGCAGGGTCTGTAGGAACTTCTCTAAGAATATTAATTCGAACAGAATTAGGCACTCCAGGAAGATTAATTGGGGATGACCAAATTTATAATACAATTGTAACAGCTCATGCATTCGTTATAATTTTTTTCATAGTTATACCAATTATAATTGGGGGATTCGGAAATTGATTAGTTCCTTTAATATTGGGAGCCCCAGATATAGCTTTCCCACGTCTCAATAATATAAGATTCTGACTTTTACCACCTTCTTTAACATTTTTATTAATAAGTAGAATTATTGATAAAGGTGTAGGAACAGGGTGAACAGTATACCCTCCTTTATCAGCAAATATTGCTCATGAAGGTGCTTCAGTAGATTTAGCTATTTTTAGGTTACATATAGCTGGGGTAGCTTCAATCTTAGGGGCAATAAATTTTATCTCTACAAGAATTAATATACATCCTACAGGAATAAACCTTGATCAAATACCCTTATTTGTATGAGCAGTTAAAATCACAGCAATTTTACTTTTATTATCTTTACCTGTTTTAGCGGGCGCAATTACTATACTACTTACAGACCGTAATATTAACACCTCTTTCTTTGACCCTGCAGGAGGGGGGGACCCTATTTTATACCAACACCTATTT
>Aparopion_suturidens_-_Italy.Sicilia_-_MK891765_2021-JKR
AACTCTATATTTTATTTTTGGCTCATGATCAGGATCTGTAGGAACATCTCTAAGAGTATTAATTCGAACAGAACTAGGAACACCAGGAAGATTAATTGGAAATGATCAAATTTACAATACAATTGTAACAGCTCATGCATTTATTATAATTTTTTTTATAGTTATACCAATTTTAATTGGGGGATTTGGAAATTGATTAGTTCCCTTAATATTGGGAGCTCCTGATATAGCTTTTCCACGTCTCAATAATATAAGATTCTGACTCTTACCTCCTTCTTTAACATTCTTACTAATAAGTAGAATTATTGATAAAGGAGTAGGTACAGGATGAACAGTTTATCCCCCCTTATCAGCAAATATTGCTCACGAAGGCGCTTCAGTAGATTTAGCTATTTTTAGATTACATATAGCTGGAATTGCCTCAATTCTAGGAGCAATAAATTTTATTTCTACAAGAATTAATATACACCCTACAGGCATAAATCTTGATCAAATATCTTTATTTGTATGAGCAGTTAAAATTACAGCAATCTTACTCTTATTATCTTTACCTGTTCTAGCTGGAGCAATTACTATATTACTTACAGATCGTAATATTAATACCTCTTTTTTTGATCCTGCCGGAGGAGGAGATCCTATTTTATATCAACATCTATTC
>Aphytobius_sphaerion_-_Czech_Republic_-_MK891189_1106-JKR_REF
AACTTTATATTTTATCTTTGGAAGATGAGCAGGAACTGTTGGAACATCACTAAGAATATTAATTCGGACAGAACTAGGGAACCCTGGAAGACTAATTGGGGACGATCAAATTTACAACTCTATTGTAACTGCACATGCTTTTATCATAATTTTTTTTATAGTTATACCAATCTTAATTGGAGGATTCGGAAACTGGCTAGTCCCATTAATACTAGGGGCCCCTGATATAGCATTCCCTCGACTTAATAATATAAGATTTTGATTACTTCCCCCTTCAATCACACTTTTATTAATAAGAAGAATTGTGGATAAAGGAGCGGGAACAGGATGAACAGTTTACCCCCCACTATCTATAAACATTGCACATGAAGGAACTTCAGTAGATCTAGCAATTTTTAGATTACATATAGCAGGTATCTCATCAATTTTAGGAGCAATTAACTTCATTTCTACAATTATAAATATACGACCTACAGGAATAAAATATGAACAAATACCTTTATTTTCATGAGCTGTTATTATTACAGCAATTCTATTACTCTTATCTTTACCTGTTTTAGCAGGAGCAATCACTATATTATTAACAGACCGAAATATTAATACTTCATTTTTTGATCCTGCAGGAGGAGGAGACCCAATTTTATACCAGCACCTATTC
>Aphytobius_veronicae_-_Hungary_-_MK891230_1150-JKR_-_(form.:_A._sphaerion_-_resyn_in_2015)_REF
AACTTTATATTTTATCTTTGGAAGATGGGCAGGAACCGTAGGAACATCAATAAGAATACTAATTCGAACAGAACTAGGAAACCCAGGAAGGCTAATTGGAGATGACCAAATTTATAATTCTATCGTGACTGCACACGCTTTTATCATAATTTTTTTTATAGTTATACCAATCTTAATTGGAGGGTTCGGAAACTGATTAGTCCCATTAATACTAGGAGCCCCTGATATAGCATTCCCTCGACTTAATAATATAAGATTTTGATTACTTCCCCCTTCAATCACACTTTTATTAATAAGAAGAATTGTAAATAAAGGTGCAGGAACAGGATGAACGGTTTACCCACCACTATCTATAAATATTGCGCATGAAGGAACTTCAGTAGATCTTGCAATTTTTAGGCTACATATAGCAGGAATTTCATCAATTTTAGGAGCAATCAACTTCATTTCAACAATTATAAATATACGACCTACAGGAATAAAATATGAACAAATACCTTTATTTTCGTGAGCTGTAATTATTACTGCAATTCTATTACTTTTATCTTTACCTGTTTTAGCAGGAGCAATTACTATATTATTAACAGACCGAAATATTAATACATCATTCTTTGACCCTGCAGGAGGGGGTGATCCAATTTTATACCAACATCTATTT
>Apion_cruentatum_-_Germany_-_KC784057_588-PSP_REF
AACACTATATTTTATTTTTGGGTTATGGTCAGGAATAATTGGAACATCACTTAGAATATTAATTCGTGTAGAACTAGGTAATCCTGGATCACTTATTGGAAATGATCAAATTTATAATACAATTGTTACAGCTCATGCTTTTATCATAATTTTTTTTATAGTTATACCTATTATAATTGGTGGATTTGGTAATTGATTAGTACCATTAATATTGGGAGCGCCTGATATAGCCTTTCCTCGGATAAATAATATAAGATTTTGATTATTACCACCATCCTTAATTCTTCTTTTAATAAGAAGATTTGTTGAAAATGGGGCAGGAACAGGTTGAACTGTTTATCCTCCCTTAGCTTCAAATATTGCCCATAGAGGAGCTTCTGTTGATTTAGCAATTTTTAGATTACATTTAGCTGGAATTTCATCCATTTTAGGTGCAGTTAATTTTATTTCCACAATAATTAATATACGATCTAATGGAATATCCTTAGATCAACTATCTTTATTTACTTGAGCAGTAAAAATTACAGCAATTTTATTACTTTTATCTTTACCTGTTTTAGCTGGAGCAATTACTATATTATTAACTGATCGAAATATTAATACATCTTTTTTTGATCCGGCAGGAGGGGGAGNNNNNNNNNNNNNNNNNNNNNNNNNN
>Apion_frumentarium_-_Denmark_-_MK891448_1513-PSP_REF
ATCATTATCTTTCATTTTTGGATTATGATCCGGAATAGTAGGTACTTCACTAAGAATACTAATTCGTGTAGAATTAGGTAATCCAGGATCATTAATTGGAAATGACCAAATTTATAATATAATTGTTACAGCTCATGCTTTTATTATAATTTTTTTTATAGTTATACCTATTATAATTGGAGGATTTGGAAATTGACTAGTTCCATTAATATTAGGTGCCCCTGATATAGCCTTCCCTCGAATAAATAATATAAGATTTTGATTATTACCTCCTTCCTTAATACTTCTTTTAATAAGAAGATTTGTTGAAAATGGAGCAGGAACTGGATGAACTGTTTATCCCCCTTTAGCCTCAAATATTGCTCATAGAGGAGCTTCTGTTGATTTAGCAATTTTTAGATTACATTTAGCTGGAATTTCATCTATTTTAGGTGCAGTTAATTTTATTTCTACAATAATTAATATACGATCTAATGGAATATCTTTAGATCAACTATCTTTATTTACTTGAGCAGTTAAAATTACAGCAATTTTATTACTTTTATCTTTACCGGTTTTAGCTGGTGCAATTACTATATTATTAACTGATCGAAATATTAATACATCTTTCTTTGATCCAGCAGGAGGAGGAGATCCAATTCTTTATCAACATTTATTT
>Apion_frumentarium_-_Germany_-_KC784136_642-PSP_REF
AACATTATATTTCATTTTTGGATTATGATCCGGAATAGTAGGTACTTCACTAAGAATACTAATTCGTGTAGAATTAGGTAATCCAGGATCATTAATTGGAAATGACCAAATTTATAATATAATTGTTACAGCTCATGCTTTTATTATAATTTTTTTTATAGTTATACCTATTATAATTGGAGGATTTGGAAATTGACTAGTTCCATTAATATTAGGTGCCCCTGATATAGCCTTCCCTCGAATAAATAATATAAGATTTTGATTATTACCTCCTTCCTTAATACTTCTTTTAATAAGAAGATTTGTTGAAAATGGAGCAGGAACTGGATGAACTGTTTATCCCCCTTTAGCCTCAAATATTGCTCATAGAGGAGCTTCTGTTGATTTAGCAATTTTTAGATTACATTTAGCTGGAATTTCATCTATTTTAGGTGCAGTTAATTTTATTTCTACAATAATTAATATACGATCTAATGGAATATCTTTAGATCAGCTATCTTTATTTACTTGAGCAGTTAAAATTACAGCAATTTTATTACTTTTATCTTTACCGGTTTTAGCTGGTGCAATTACTATATTATTAACTGATCGAAATATTAATACATCTTTCTTTGATCCAGCAGGAGGAGGAGATCCAATTCTTTATCAACATTTATTT
>Apion_frumentarium_-_Germany_-_KC784186_476-PST_REF
AACATTATATTTCATTTTTGGATTATGATCCGGAATAGTAGGTACTTCACTAAGAATACTAATTCGTGTAGAATTAGGTAATCCAGGATCATTAATTGGAAATGACCAAATTTATAATATAATTGTTACAGCTCATGCTTTTATTATAATTTTTTTTATAGTTATACCTATTATAATTGGAGGATTTGGAAATTGACTAGTTCCATTAATATTAGGTGCCCCTGATATAGCCTTCCCTCGAATAAATAATATAAGATTTTGATTATTACCTCCTTCCTTAATACTTCTTTTAATAAGAAGATTTGTTGAAAATGGAGCAGGAACTGGATGAACTGTTTATCCCCCTTTAGCCTCAAATATTGCTCATAGAGGAGCTTCTGTTGATTTAGCAATTTTTAGATTACATTTAGCTGGAATTTCATCTATTTTAGGTGCAGTTAATTTTATTTCTACAATAATTAATATACGATCTAATGGAATATCTTTAGATCAGCTATCTTTATTTACTTGAGCAGTTAAAATTACAGCAATTTTATTACTTTTATCTTTACCGGTTTTAGCTGGTGCAATTACTATATTATTAACTGATCGAAATATTAATACATCTTTCTTTGATCCAGCAGGAGGAGGAGATCCAATTCTTTATCAACATTTATTT
>Apion_frumentarium_-_Germany_-_MK892336_2657-PSP_REF
AACATTATATTTCATTTTTGGATTATGATCCGGAATAGTAGGTACTTCACTAAGAATACTAATTCGTGTAGAATTAGGTAATCCAGGATCATTAATTGGAAATGACCAAATTTATAATATAATTGTTACAGCTCATGCTTTTATTATAATTTTTTTTATAGTTATACCTATTATAATTGGAGGATTTGGAAATTGACTAGTTCCATTAATATTAGGTGCCCCTGATATAGCCTTCCCTCGAATAAATAATATAAGATTTTGATTATTACCTCCTTCCTTAATACTTCTTTTAATAAGAAGATTTGTTGAAAATGGAGCAGGAACTGGATGAACTGTTTATCCCCCTTTAGCCTCAAATATTGCTCATAGAGGAGCTTCTGTTGATTTAGCAATTTTTAGATTACATTTAGCTGGAATTTCATCTATTTTAGGTGCAGTTAATTTTATTTCTACAATAATTAATATACGATCTAATGGAATATCTTTAGATCAGCTATCTTTATTTACTTGAGCAGTTAAAATTACAGCAATTTTATTACTTTTATCTTTACCGGTTTTAGCTGGTGCAATTACTATATTATTAACTGATCGAAATATTAATACATCTTTCTTTGATCCAGCAGGAGGAGGAGATCCAATTCTTTATCAACATTTATTT
>Apion_frumentarium_-_Luxembourg_-_MK891054_954-CBR_REF
AACATTATATTTCATTTTTGGATTATGATCCGGAATAGTAGGTACTTCACTAAGAATACTAATTCGTGTAGAATTAGGTAATCCAGGATCATTAATTGGAAATGACCAAATTTATAATATAATTGTTACAGCTCATGCTTTTATTATAATTTTTTTTATAGTTATACCTATTATAATTGGAGGATTTGGAAATTGACTAGTTCCATTAATATTAGGTGCCCCTGATATAGCCTTCCCTCGAATAAATAATATAAGATTTTGATTATTACCTCCTTCCTTAATACTTCTTTTAATAAGAAGATTTGTTGAAAATGGAGCAGGAACTGGATGAACTGTTTATCCCCCTTTAGCCTCAAATATTGCTCATAGAGGAGCTTCTGTTGATTTAGCAATTTTTAGATTACATTTAGCTGGAATTTCATCTATTTTAGGTGCAGTTAATTTTATTTCTACAATAATTAATATACGATCTAATGGAATATCTTTAGATCAGCTATCTTTATTTACTTGAGCAGTTAAAATTACAGCAATTTTATTACTTTTATCTTTACCGGTTTTAGCTGGTGCAATTACTATATTATTAACTGATCGAAATATTAATACATCTTTCTTTGATCCAGCAGGAGGAGGAGATCCAATTCTTTATCAACATTTATTT
>Apion_frumentarium_-_Poland_-_KC784193_455-RGO_REF
AACATTATATTTCATTTTTGGATTATGATCCGGAATAGTAGGTACTTCACTAAGAATACTAATTCGTGTAGAATTAGGTAATCCAGGATCATTAATTGGAAATGACCAAATTTATAATATAATTGTTACAGCTCATGCTTTTATTATAATTTTTTTTATAGTTATACCTATTATAATTGGAGGATTTGGAAATTGACTAGTTCCATTAATATTAGGTGCCCCTGATATAGCCTTCCCTCGAATAAATAATATAAGATTTTGATTATTACCTCCTTCCTTAATACTTCTTTTAATAAGAAGATTTGTTGAAAATGGAGCAGGAACTGGATGAACTGTTTATCCCCCTTTAGCCTCAAATATTGCTCATAGAGGAGCTTCTGTTGATTTAGCAATTTTTAGATTACATTTAGCTGGAATTTCATCTATTTTAGGTGCAGTTAATTTTATTTCTACAATAATTAATATACGATCTAATGGAATATCTTTAGATCAGCTATCTTTATTTACTTGAGCAGTTAAAATTACAGCAATTTTATTACTTTTATCTTTACCGGTTTTAGCTGGTGCAATTACTATATTATTAACTGATCGAAATATTAATACATCTTTCTTTGATCCAGCAGGAGGAGGAGATCCAATTCTTTATCAACATTTATTT
>Apion_haematodes_haematodes_-_Germany_-_KC784124_650-PSP
AACACTATATTTCATTTTTGGATTATGATCAGGAATAGTAGGAACATCACTTAGAATGTTAATTCGTGTAGAACTAGGTAATCCGGGATCACTTATTGGAAATGATCAAATTTATAATACAATTGTTACAGCCCATGCTTTTATCATAATTTTTTTTATAGTTATGCCTATTATAATTGGGGGGTTTGGTAATTGATTGGTTCCATTAATATTAGGTGCACCTGATATAGCTTTCCCTCGAATAAACAATATAAGATTTTGATTATTACCACCATCCTTAATTCTTCTTTTAATAAGAAGATTTGTTGAAAATGGGGCAGGAACAGGATGGACAGTTTATCCTCCATTAGCTTCAAATATCGCTCATAGAGGTGCTTCTGTAGATTTAGCAATTTTTAGATTGCATTTAGCTGGAATTTCATCAATTTTGGGTGCAGTTAATTTTATTTCTACAATGATTAATATACGATCTAATGGGATATCATTAGATCAACTATCTTTATTTACTTGAGCAGTTAAAATTACAGCAATTTTATTACTTTTATCTTTACCAGTATTAGCTGGAGCAATTACTATATTATTAACTGATCGAAATATTAATACATCTTTTTTTGATCCAGCCGGAGGAGGTGATCCTATTCTTTATCAGCATTTATTT
>Apion_haematodes_haematodes_-_Madeira_-_MK891669_1871-PST
AACACTATATTTCATTTTTGGATTATGATCAGGAATAGTAGGAACATCACTTAGAATGTTAATTCGTGTAGAACTCGGTAATCCGGGATCACTTATTGGAAATGATCAAATTTATAATACAATTGTTACAGCCCATGCTTTTATCATAATTTTTTTTATAGTTATACCTATTATAATTGGGGGATTTGGTAATTGATTGGTTCCATTAATATTAGGTGCACCTGATATAGCTTTCCCTCGAATAAACAATATAAGATTTTGATTATTACCACCATCCTTAATTCTTCTTTTAATAAGAAGATTTGTTGAAAATGGAGCAGGAACAGGATGAACAGTTTATCCTCCATTAGCTTCAAATATTGCTCATAGAGGTGCTTCTGTAGATTTAGCAATTTTTAGATTGCATTTAGCTGGAATTTCATCAATTTTGGGTGCAGTTAATTTTATTTCTACAATGATTAATATACGATCTAATGGGATATCATTAGATCAACTATCTTTATTTACTTGAGCAGTTAAAATTACAGCAATTTTATTACTTTTATCTTTACCAGTATTAGCTGGAGCAATTACTATATTATTAACTGATCGAAATATTAATACATCTTTTTTTGATCCAGCCGGAGGAGGTGATCCTATTCTTTATCAGCATTTATTT
>Apion_haematodes_haematodes_-_Morocco_-_KC783840_190-PST
AACACTATATTTCATTTTTGGATTATGATCAGGAATAGTAGGAACATCACTTAGAATGTTAATTCGTGTAGAACTCGGTAATCCGGGATCACTTATTGGAAATGATCAAATTTATAATACAATTGTTACAGCCCATGCTTTTATCATAATTTTTTTTATAGTTATGCCTATTATAATTGGGGGATTTGGTAATTGATTGGTTCCATTAATATTAGGTGCACCTGATATAGCTTTCCCTCGAATAAACAATATAAGATTTTGATTATTACCACCATCCTTAATTCTTCTTTTAATAAGAAGATTTGTTGAAAATGGAGCAGGAACAGGATGGACAGTTTATCCTCCATTAGCTTCAAATATTGCTCATAGAGGTGCTTCTGTAGATTTAGCAATTTTTAGATTGCATTTAGCTGGAATTTCATCAATTTTGGGTGCAGTTAATTTTATTTCTACAATGATTAATATACGATCTAATGGGATATCATTAGATCAACTATCTTTATTTACTTGAGCAGTTAAAATTACAGCAATTTTATTACTTTTATCTTTACCAGTATTAGCTGGAGCAATTACTATATTATTAACTGATCGAAATATTAATACATCTTTTTTTGATCCAGCCGGAGGAGGTGATCCTATTCTTTATCAGCATTTATTT
>Apion_haematodes_haematodes_-_Portugal_-_MK890957_837-PST
AACACTATATTTCATTTTTGGATTATGATCAGGAATAGTAGGAACATCACTTAGAATGTTAATTCGTGTAGAACTCGGTAATCCGGGATCACTTATTGGAAATGATCAAATTTATAATACAATTGTTACAGCCCATGCTTTTATCATAATTTTTTTTATAGTTATGCCTATTATAATTGGGGGATTTGGTAATTGATTGGTTCCATTAATATTAGGTGCACCTGATATAGCTTTCCCTCGAATAAACAATATAAGATTTTGATTATTACCACCATCCTTAATTCTTCTTTTAATAAGAAGATTTGTTGAAAATGGAGCAGGAACAGGATGGACAGTTTATCCCCCATTAGCTTCAAATATTGCTCATAGAGGTGCTTCTGTAGATTTAGCAATTTTTAGATTGCATTTAGCTGGAATTTCATCAATTTTGGGTGCAGTTAATTTTATTTCTACAATGATTAATATACGATCTAATGGGATATCATTAGATCAACTATCTTTATTTACTTGAGCAGTTAAAATTACAGCAATTTTATTACTTTTATCTTTACCAGTATTAGCTGGAGCAATTACTATATTATTAACTGATCGAAATATTAATACATCTTTTTTTGATCCAGCCGGAGGAGGTGATCCTATTCTTTATCAGCATTTATTT
>Apion_rubiginosum_-_Czech_Republic_-_MK891736_1978-JKR_REF
TACTTTATATTTTATTTTTGGTTTATGATCAGGTATAGTAGGAACCTCTTTAAGAATATTAATTCGAATTGAATTAGGAAATCCAGGATCTTTAATTGGAAATGATCAAATTTATAATGTAATTGTTACAGCTCACGCTTTTATTATAATTTTTTTTATAGTAATACCAATTATAATTGGAGGTTTTGGAAACTGGTTAGTCCCACTTATATTAGGAGCTCCAGATATAGCTTTCCCTCGAATAAATAACATAAGATTCTGATTATTACCTCCTTCTTTAATATTACTTTTAATAAGTAGATTTGTAGAAAATGGTGCAGGAACAGGCTGAACAGTTTATCCACCATTAGCTTCTAATATTGCTCATAGAGGGGCATCTGTAGATTTGGCTATTTTTAGACTCCATTTAGCAGGTATTTCATCTATTTTAGGTGCAGTTAATTTTATTTCTACAATAATTAATATACGA---AATGGCTTATCTTTAGATCAATTATCATTATTTACTTGAGCTGTAAAAATTACAGCAATTTTATTACTATTATCATTACCAGTTTTAGCTGGAGCAATTACTATACTTCTCACTGATCGAAATATTAATACATCTTTTTTTGATCCTGCGGGTGGTGGAGATCCAATTTTATACCAACACTTATTT
>Apion_rubiginosum_-_Germany_-_KC784123_649-PSP_REF
TACTTTATATTTTATTTTTGGCTTATGATCAGGTATAGTAGGAACCTCTTTAAGAATATTAATTCGAATTGAATTAGGAAATCCAGGATCTTTAATTGGAAATGATCAAATTTATAATGTAATTGTTACAGCTCACGCTTTTATTATAATTTTTTTTATAGTAATACCAATTATAATTGGAGGTTTTGGAAACTGGTTAGTCCCACTTATATTAGGAGCTCCAGATATAGCTTTCCCTCGAATAAATAACATAAGATTCTGATTATTACCTCCTTCTTTAATATTACTTTTAATAAGTAGATTTGTAGAAAATGGTGCAGGAACAGGCTGAACAGTTTATCCACCATTAGCTTCTAATATTGCTCATAGAGGGGCATCTGTAGATTTGGCTATTTTTAGACTCCATTTAGCAGGTATTTCATCTATTTTAGGTGCAGTTAATTTTATTTCTACAATAATTAATATACGA---AATGGCTTATCTTTAGATCAATTATCATTATTTACTTGAGCTGTAAAAATTACAGCAATTTTATTACTATTATCATTACCAGTTTTAGCTGGAGCAATTACTATACTTCTAACTGATCGAAATATTAATACATCTTTTTTTGATCCTGCGGGTGGTGGAGATCCAATTTTATACCAACACTTATTT
>Apion_rubiginosum_-_Germany_-_MK891690_1907-PST_REF
TACTTTATATTTTATTTTTGGCTTATGATCAGGTATAGTAGGAACCTCTTTAAGAATATTAATTCGAATTGAATTAGGAAATCCAGGATCTTTAATTGGAAATGATCAAATTTATAATGTAATTGTTACAGCTCACGCTTTTATTATAATTTTTTTTATAGTAATACCAATTATAATTGGAGGTTTTGGAAACTGGTTAGTCCCACTTATATTAGGAGCTCCAGATATAGCTTTCCCTCGAATAAATAACATAAGATTCTGATTATTACCTCCTTCTTTAATATTACTTTTAATAAGTAGATTTGTAGAAAATGGTGCAGGAACAGGCTGAACAGTTTATCCACCATTAGCTTCTAATATTGCTCATAGAGGGGCATCTGTAGATTTGGCTATTTTTAGACTCCATTTAGCAGGTATTTCATCTATTTTAGGTGCAGTAAATTTTATTTCTACAATAATTAATATACGA---AATGGCTTATCTTTAGATCAATTATCATTATTTACTTGAGCTGTAAAAATTACAGCAATTTTATTACTATTATCATTACCAGTTTTAGCAGGAGCAATTACTATACTTCTCACTGATCGAAATATTAATACATCTTTTTTTGATCCTGCGGGTGGTGGAGATCCAATTTTATACCAACACTTATTT
>Apoderus_coryli_-_Czech_Republic_-_MK890843_317-JKR
AACCCTCTACTTCATCTTCGGAGTATGATCGGGAATAGTGGGAACGTCTCTAAGATTAATTATTCGGACAGAATTGGGAAACCCTGGTTCACTAATTGGAAATGATCAAATTTATAATGTTATCGTAACTGCTCACGCTTTCATTATAATTTTCTTCATGGTTATGCCAATTATAATCGGGGGATTTGGGAACTGATTAGTTCCCCTTATATTAGGAGCACCTGATATGGCCTTTCCTCGAATAAATAACATGAGATTTTGACTTTTACCTCCCTCCTTAAGACTTCTCATTATGAGAAGAATAGTAGAAACAGGGGCTGGGACCGGTTGAACTGTTTATCCCCCTCTCTCATCTAATATTGCCCATGGAGGATCATCTATTGATCTGGCCATTTTTAGGCTTCATCTAGCGGGAATCTCATCAATTCTCGGAGCTGTAAATTTCATTTCAACCATAATCAATATACACCCTGTTGGAATAAACCCTGATCAAATGCCGTTATTCACTTGAGCAGTAGCCTTAACAGCCCTCCTCCTTATACTCTCCCTACCAGTATTAGCCGGGGCTATCACCATGCTTTTAACAGATCGTAATATAAACACTTCCTTCTTCGACCCAGCCGGAGGGGGAGATCCCATTCTCTACCAACATTTATTT
>Apoderus_coryli_-_Germany_-_MK892304_2605-PSP
AACCCTCTACTTCATCTTCGGAGTATGATCGGGAATAGTGGGAACGTCTCTAAGATTAATTATTCGGACAGAATTGGGAAACCCTGGTTCACTAATTGGAAATGATCAAATTTATAATGTTATCGTAACTGCTCACGCTTTCATTATAATTTTCTTCATGGTTATGCCAATTATAATCGGGGGATTTGGGAACTGATTAGTTCCCCTTATATTAGGAGCACCTGATATGGCCTTTCCTCGAATAAATAATATGAGATTTTGACTTTTACCTCCCTCCTTAAGACTTCTCATTATGAGAAGAATAGTAGAAACAGGGGCTGGGACCGGTTGAACTGTTTATCCCCCTCTCTCATCTAATATTGCCCATGGAGGATCATCTATTGATCTGGCCATTTTTAGGCTTCATCTAGCGGGAATCTCATCAATTCTCGGAGCTGTAAATTTCATTTCAACCATAATCAATATACACCCTGTTGGAATAAACCCTGATCAAATGCCGTTATTCACTTGAGCAGTAGCCTTAACAGCCCTCCTCCTTATACTCTCCCTGCCAGTATTAGCCGGGGCTATCACCATGCTTTTAACAGATCGTAATATAAACACTTCCTTCTTCGACCCAGCCGGAGGGGGAGATCCTATTCTTTACCAACATTTATTT
>Archarius_crux_-_Germany_-_MK890896_602-PSP
NNNNNNNNNNNNNNNTTGTGGGGCATGGTCCGGTATAGTAGGTATATCTTTAAGAATACTAATTCGTACAGAATTAGGAAATCCTGGTAGGTTAATTGGAGACGATCAAATTTACAACACTATTGTTACCGCTCATGCTTTCATCATAATTTTTTTTATAGTTATACCCACATTAATTGGTGGATTCGGAAATTGATTAATCCCACTAATACTGGGGGCTCCAGATATAGCTTTCCCACGATTAAATAATATAAGATTCTGATTATTACCTCCTAGGTTATTTCTATTACTTTTAAGAAGAATTGCTGATAAGGGTGCAGGAACAGGATGAACTGTCTATCCACCTTTATCTACTAATATTGCTCATGAAGGATCATCAGTAGATTTAGCAATTTTTAGTCTACATATAGCAGGAATTTCTTCTATCTTAGGAGCCATAAATTTTATTTCTACAATTTTAAACATACGACCAACTAGAATAAAACCAGATCAAATATCCTTATTTATTTGAGCGGTAAAAATTACTGCAATTTTGCTTCTTCTATCATTACCCGTTTTAGCAGGAGCTATTACTATATTACTTACTGATCGTAATATCAATACATCATTTTTTGACCCCGCAGGGCGAGGAGACCCAATCCTTTACCAACATTTATTT
>Archarius_crux_-_Germany_-_MK891471_1538-PSP
CACCCTGTATTTCATTTTTGGGGCATGATCCGGTATAGTAGGTATATCTTTAAGAATACTAATTCGTACAGAATTAGGAAATCCTGGTAGGTTAATTGGAGACGATCAAATTTACAACACTATTGTTACCGCTCATGCTTTCATCATAATTTTTTTTATAGTTATACCCACATTAATTGGTGGATTCGGAAATTGATTAATCCCACTAATACTGGGGGCTCCAGATATAGCTTTCCCACGATTAAATAATATAAGATTCTGATTATTACCTCCTAGGTTATTTCTATTACTTTTAAGAAGAATTGCTGATAAGGGTGCAGGAACAGGATGAACTGTCTATCCACCTTTATCTACTAATATTGCTCATGAAGGATCATCAGTAGATTTAGCAATTTTTAGTCTACATATAGCAGGAATTTCTTCTATCTTAGGAGCCATAAATTTTATTTCTACAATTTTAAACATACGACCAACTAGAATAAAACCAGATCAAATATCCTTATTTATTTGAGCGGTAAAAATTACTGCAATTTTGCTTCTTCTATCATTACCCGTTTTAGCAGGAGCTATTACTATATTACTTACTGATCGTAATATCAATACATCATTTTTTGACCCCGCAGGGGGAGGAGACCCAATCCTTTACCAACATTTATTT
>Archarius_crux_-_Luxembourg_-_MK891566_892-CBR
NNNNNNNNNNNNNNNNNNNNNNNNNNNNNNNNNNNNNNNNNNNNNNNNNNNNNNNNNNNTAATTCGTACAGAATTAGGAAATCCTGGTAGGTTAATTGGAGATGATCAAATTTACAACACTATTGTTACCGCTCATGCTTTCATCATAATTTTTTTTATAGTTATACCCACATTAATCGGTGGATTCGGAAATTGATTAATCCCACTAATACTAGGGGCCCCAGATATAGCTTTCCCACGATTAAATAATATAAGATTCTGATTATTACCCCCTAGGTTATTTATATTACTTTTAAGAAGAATTGCCGATAAAGGTGCAGGAACAGGATGAACTGTCTATCCACCTTTATCTACTAATATTGCTCATGAAGGATCATCAGTAGATTTAGCAATTTTTAGTCTACATATAGCAGGAATTTCTTCTATCTTAGGGGCCATAAATTTTATTTCTACAATTTTAAACATACGACCAACTAGAATAAAACCAGATCAAATATCCTTATTTATTTGAGCGGTAAAAATTACTGCAATTTTGCTTCTTCTATCATTACCCGTTTTAGCAGGAGCTATTACTATATTACTTACTGATCGTAATATCAATACATCATTTTTTGACCCTGCAGGGGGAGGAGACCCAATCCTTTACCAACATTTATTT
>Archarius_pyrrhoceras_-_Germany_-_MK891575_229-PSP
CACTTTATATTTTATTTTTGGAGCATGATCCGGGATAGTTGGAACCTCTTTAAGAATACTAATTCGAACTGAACTAGGAAACCCAGGCAGGTTAATTGGAGACGACCAAATCTACAACACTATTGTAACAGCCCATGCTTTTATTATAATTTTTTTTATAGTTATACCAACCCTTATTGGAGGATTTGGAAACTGGTTGATTCCACTTATATTGGGGGCTCCTGACATAGCTTTCCCACGGCTTAATAATATAAGATTTTGACTACTCCCCCCGTCACTATTTTTACTACTTTTAAGAAGAATTGCAGATAAGGGAGCTGGAACAGGTTGAACTGTGTACCCCCCCTTATCTACTAATATTGCCCATGAAGGCTCATCAGTAGACTTAGCAATCTTTAGACTTCATATAGCAGGTATTTCTTCTATCTTAGGGGCTATAAATTTTATTTCTACAATCATAAATATACGACCAACTAGAATAAAAATAGATCAAATATCTTTATTTATTTGAGCAGTTAAAATTACTGCGATTCTTCTACTTTTATCTTTACCAGTTTTAGCAGGAGCTATCACTATATTATTAACTGACCGTAATATCAATACATCATTTTTTGATCCGGCCGGAGGGGGCGACCCAATTTTATACCAACATTTATTT
>Archarius_pyrrhoceras_-_Germany_-_MK892190_2485-PSP
CACTTTATATTTTATTTTTGGAGCATGATCCGGGATAGTTGGAACCTCTTTAAGAATACTAATTCGAACTGAACTAGGAAACCCAGGCAGGTTAATTGGAGACGACCAAATCTACAACACTATTGTAACAGCCCATGCTTTTATTATAATTTTTTTTATAGTTATACCAACCCTTATTGGAGGATTTGGAAACTGGTTGATTCCACTTATATTGGGGGCTCCTGACATAGCTTTCCCACGGCTTAATAATATAAGATTTTGACTACTCCCCCCGTCACTATTTTTACTACTTTTAAGAAGAATTGCAGATAAGGGAGCTGGAACAGGTTGAACTGTGTACCCCCCCTTATCTACTAATATTGCCCATGAAGGCTCATCAGTAGACTTAGCAATCTTTAGACTTCATATAGCAGGTATTTCTTCTATCTTAGGGGCTATAAATTTTATTTCTACAATCATAAATATACGACCAACTAGAATAAAAATAGATCAAATATCTTTATTTATTTGAGCAGTTAAAATTACTGCGATTCTTCTACTTTTATCTTTACCAGTTTTAGCAGGAGCTATCACTATATTATTAACTGACCGTAATATCAATACATCATTTTTTGATCCGGCCGGAGGGGGCGACCCAATTTTATACCAACATTTATTT
>Archarius_pyrrhoceras_-_Luxembourg_-_MK890995_887-CBR
CACTTTATATTTTATTTTTGGAGCATGATCCGGGATAGTTGGAACCTCTTTAAGAATACTAATTCGAACTGAACTAGGAAACCCAGGTAGGTTAATTGGAGACGACCAAATCTACAACACTATTGTAACAGCCCATGCTTTTATTATAATTTTTTTTATAGTTATACCAACCCTTATTGGAGGATTTGGAAACTGGTTGATTCCACTTATATTAGGGGCTCCTGACATAGCTTTCCCACGACTTAATAATATAAGATTTTGACTACTCCCCCCGTCACTATTTTTACTACTTTTAAGAAGAATTGCAGATAAGGGAGCTGGAACAGGTTGAACTGTATACCCCCCCTTATCTACTAATATTGCCCATGAAGGCTCATCAGTAGACTTAGCAATCTTTAGACTTCATATAGCAGGTATTTCTTCTATCTTAGGGGCTATAAATTTTATTTCTACAATCATAAATATACGACCAACTAGAATAAAAATAGATCAAATATCTTTATTTATTTGAGCAGTTAAAATTACTGCGATTCTTCTACTTTTATCTTTACCAGTTTTAGCAGGAGCTATCACTATATTATTAACTGACCGTAATATCAATACATCATTTTTTGATCCGGCCGGAGGAGGCGACCCAATTTTATACCAACATTTATTT
>Archarius_salicivorus_-_Germany_-_MK891578_285-PSP
CACCATATATTTCATTTTTGGGGCATGATCGGGAATAGTGGGAACATCTTTAAGAATATTGATTCGAACTGAGTTAGGAAACCCTGGTAGATTAATTGGAGACGACCAAATTTATAACACTATTGTTACAGCTCATGCTTTTATTATAATTTTTTTTATAGTAATGCCAACATTAATTGGAGGATTTGGAAATTGGTTAATTCCACTAATACTAGGGGCCCCAGATATAGCTTTTCCACGATTAAATAATATGAGATTTTGAATTCTCCCGCCATCTTTAGTTCTCCTACTTTTAAGAAGAATTGCCGATAAAGGAGCAGGTACTGGGTGAACTGTATACCCACCCTTATCTACTAATATCGCCCATGAAGGATCATCAGTTGATTTAGCAATTTTTAGTCTTCATATAGCTGGAATTTCTTCTATTTTAGGAGCTATAAATTTTATCTCTTCAATTATAAATATACGTCCAATTAGAATAAAACCAGATCAAATATCATTATTTATTTGAGCAGTTAAAATTACTGCAATTCTACTCCTTCTTTCATTACCAGTATTAGCAGGAGCAATTACTATACTACTTACAGATCGTAATATTAATACATCATTTTTTGACCCAGCAGGAGGTGGAGACCCAATCCTATACCAACATTTATTT
>Archarius_salicivorus_-_Luxembourg_-_MK890988_880-CBR
CACCATATATTTCATTTTTGGGGCATGATCGGGAATAGTGGGAACATCTTTAAGAATATTGATTCGAACTGAGTTAGGAAACCCTGGTAGATTAATTGGAGACGACCAAATTTATAACACTATTGTTACAGCTCATGCTTTTATTATAATTTTTTTTATAGTAATGCCAACATTAATTGGAGGATTTGGAAATTGGTTAATTCCACTAATACTAGGGGCCCCAGATATAGCTTTTCCACGATTAAATAATATGAGATTTTGAATTCTCCCACCATCTTTAGTTCTCCTACTTTTAAGAAGAATTGCCGATAAAGGAGCAGGTACTGGGTGAACTGTATACCCACCCTTATCTACTAATATCGCCCATGAAGGATCATCAGTTGATTTAGCAATTTTTAGTCTTCATATAGCTGGAATTTCTTCTATTTTAGGAGCTATAAATTTTATCTCTTCAATTATAAATATACGTCCAATTAGAATAAAACCAGATCAAATATCATTATTTATTTGAGCAGTTAAAATTACTGCAATTCTACTCCTTCTTTCATTACCAGTATTAGCAGGAGCAATTACTATACTACTTACGGATCGTAATATTAATACATCATTTTTTGACCCAGCAGGAGGTGGAGACCCAATCCTATACCAACATTTATTT
>Archarius_salicivorus_-_Slovakia_-_MK892036_2312-JKR
CACCATATATTTCATTTTTGGGGCATGATCGGGAATAGTGGGAACATCTTTAAGAATATTGATTCGAACTGAGTTAGGAAACCCTGGTAGATTAATTGGAGACGACCAAATTTATAACACTATTGTTACAGCTCATGCTTTTATTATAATTTTTTTTATAGTAATGCCAACATTAATTGGAGGATTTGGAAATTGGTTAATTCCACTAATACTAGGGGCCCCAGATATAGCTTTTCCACGATTAAATAATATGAGATTTTGAATTCTCCCACCATCTTTAGTTCTCCTACTTTTAAGAAGAATTGCCGATAAAGGGGCAGGTACTGGGTGAACTGTATACCCACCCTTATCTACTAATATCGCCCATGAAGGATCATCAGTTGATTTAGCAATTTTTAGTCTTCATATAGCTGGAATTTCTTCTATTTTAGGAGCTATAAATTTTATCTCTTCAATTATAAATATACGTCCAATTAGAATAAAACCAGATCAAATATCATTATTTATTTGAGCAGTTAAAATTACTGCAATTCTACTCCTTCTTTCATTACCAGTATTAGCAGGAGCAATTACTATACTACTTACGGATCGTAATATTAATACATCATTTTTTGACCCAGCAGGAGGTGGAGACCCAATCCTATACCAACATTTATTT
>Archeophloeus_inermis_-_Czech_Republic_-_MK891504_1590-JKR
AACTTTATATTTTATTTTTGGATCTTGGTCAGGAATAATTGGTACCTCTCTAAGAGTTTTAATTCGTACAGAACTAGGAACTCCAGGCTCTCTAATTGGAGATGATCAAATTTATAATGTAATTGTTACAGCTCATGCTTTTATTATAATTTTTTTTATAGTGATACCCATAATAATTGGAGGATTCGGTAATTGATTAATTCCTTTAATATTAGGAGCTCCTGATATAGCTTTTCCTCGTCTAAATAATATAAGATTTTGACTTTTACCCCCTTCATTAACTTTTCTTCTCATAAGAAGAATTGTAGATAAAGGAGCAGGAACAGGTTGAACAGTTTATCCCCCCCTTTCTTCTAATATTGCCCATGAAGGCTCTTCTGTAGATTTAGCAATTTTTAGATTACATATAGCAGGAGTATCCTCAATTTTAGGTGCTATTAATTTTATTTCTACTGTAATTAATATACGACCCTCAGGAATAACTCTCGATCGAACATCACTTTTTATTTGAGCAGTTAAAATTACTGCTATTTTACTTCTATTATCTCTTCCAGTTTTAGCTGGAGCTATTACTATACTTTTAACTGATCGAAATATCAATACATCCTTTTTTGATCCTGCAGGAGGAGGAGATCCTATCTTATACCAACATTTATTT
>Aspidapion_acerifoliae_-_La_Gomera_-_KC783775_66-PST_REF
AACTTTATATTTTATTTTTGGAATTTGATCAGGATTAATTGGAACATCCTTAAGAATACTAATTCGAATTGAGCTAGGAAACCCAGGATCATTAATTGGAGATGATCAAATTTATAATGTAATTATTACAGCTCATGCATTTATTATAATTTTTTTTATAGTTATACCCATTATAATTGGAGGATTTGGAAATTGATTAATCCCTTTAATACTAGGAGCCCCTGATATAGCATTTCCTCGTTTAAATAATATAAGATTTTGATTATTACCTCCTTCTCTCACTCTTTTATTAATAAGAAGAATTGTAGAAAAAGGAGCTGGAACAGGTTGAACCGTTTACCCCCCTTTAGCTGCTAATATTGCCCATAGAGGAGCATCAGTTGATTTAGCTATTTTTAGGCTTCACTTAGCAGGAATTTCTTCAATTTTAGGAGCAGTAAATTTTATTTCAACTATAATAAATATACAACCAATAGGATTATCATTAGATCAACTTTCCTTATTTACTTGAGCAGTAAAAATTACTGCAATTCTTCTTCTTTTATCTTTACCAGTTTTAGCTGGAGCTATTACTATGCTATTAACTGATCGTAATACAAATACATCTTTTTTTGATCCCGCAGGAGGAGGGGACCCAATTTTATACCAACATTTATTT
>Aspidapion_acerifoliae_-_Tenerife_-_KC784293_719-PST_-_TL_REF
AACTTTATATTTTATTTTTGGAATTTGATCAGGATTAAATGGAACTTCCTTRAGAATACTAATTCGAATTGAACTAGGAAACCCAGGATCATTAATTGGAGATGATCAAATTTATAATGTAATTATTACAGCTCATGCATTTATTATAATTTTTTTTATAGTTATACCCATTATAATTGGAGGATTTGGAAATTGATTAATCCCTTTAATACTAGGAGCCCCTGATATAGCATTTCCTCGTTTAAATAATATAAGATTTTGATTATTACCTCCTTCTCTCACTCTTTTATTAATAAGAAGAATTGTAGAAAAAGGAGCTGGAACAGGTTGAACCGTTTACCCCCCTTTAGCTGCTAATATTGCCCATAGAGGAGCATCAGTTGATTTAGCTATTTTTAGGCTTCACTTAGCAGGAATTTCTTCAATTTTAGGAGCAGTAAATTTTATTTCAACTATAATAAATATACAACCAATAGGATTATCATTAGATCAACTTTCCTTATTTACTTGAGCAGTAAAAATTACTGCAATTCTTCTTCTTTTATCTTTACCAGTTTTAGCTGGAGCTATTACTATGCTATTAACTGATCGTAATACAAATACATCTTTTTTTGATCCCGCAGGAGGAGGGGACCCAATTTTATACCAACATTTATTT
>Aspidapion_aeneum_-_Germany_-_KC783990_270-PSP
AACACTATATTTTATTTTTGGAATTTGATCAGGATTAATCGGAACATCCTTAAGAATATTAATCCGAATTGAATTGGGGAATCCAGGATCATTAATTGGTAATGATCAAATTTATAATGTAATCATTACAGCCCATGCCTTTATTATAATTTTTTTTATAGTTATACCTATTATAATTGGAGGATTCGGAAATTGATTAGTTCCTTTAATACTAGGGGCTCCTGATATAGCTTTCCCCCGTTTAAATAATATAAGATTTTGATTATTACCCCCATCTCTTACTTTATTACTGATAAGAAGAATTGTAGAAAAAGGAGCAGGGACGGGATGAACCGTCTACCCTCCTTTAGCCGCTAATATTGCTCATAGAGGAGCCTCAGTAGATTTAGCAATCTTTAGTTTACATTTAGCTGGTATCTCTTCAATCTTGGGGGCAGTAAATTTTATTTCTACTATAATAAATATACAACCAACTGGTCTTTCTTTAGATCAACTATCTTTATTTACTTGAGCAGTAAAAATTACTGCAATTTTATTACTTTTATCATTACCCGTATTAGCAGGGGCTATTACTATACTATTAACTGATCGTAACACTAATACATCTTTTTTTGATCCTGCCGGAGGTGGGGACCCAATTTTATACCAACATTTATTT
>Aspidapion_aeneum_-_Germany_-_MK890933_802-PST
AACACTATATTTTATTTTTGGAATTTGATCAGGATTAATCGGAACATCCTTAAGAATATTAATCCGAATTGAATTGGGGAATCCAGGATCATTAATTGGTAATGATCAAATTTATAATGTAATCATTACAGCCCATGCCTTTATTATAATTTTTTTTATAGTTATACCTATTATAATTGGAGGATTCGGAAATTGATTAGTTCCTTTAATACTAGGGGCTCCTGATATAGCTTTCCCCCGTTTAAATAATATAAGATTTTGATTATTACCCCCATCTCTTACTTTATTACTGATAAGAAGAATTGTAGAAAAAGGAGCAGGGACGGGATGAACCGTCTACCCTCCTTTAGCCGCTAATATTGCTCATAGAGGAGCCTCAGTAGATTTAGCAATCTTTAGTTTACATTTAGCTGGTATCTCTTCAATCTTGGGGGCAGTAAATTTTATTTCTACTATAATAAATATACAACCAACTGGTCTTTCTTTAGATCAACTATCTTTATTTACTTGAGCAGTAAAAATTACTGCAATTTTATTACTTTTATCATTACCCGTATTAGCAGGGGCTATTACTATACTATTAACTGATCGTAACACTAATACATCTTTTTTTGATCCTGCCGGAGGTGGGGACCCAATTTTATACCAACATTTATTT
>Aspidapion_aeneum_-_Germany_-_MK891458_1523-PSP
AACACTATATTTTATTTTTGGAATTTGATCAGGATTAATCGGAACATCCTTAAGAATATTAATCCGAATTGAATTGGGGAATCCAGGATCATTAATTGGTAATGATCAAATTTATAATGTAATCATTACAGCCCATGCCTTTATTATAATTTTTTTTATAGTTATACCTATTATAATTGGAGGATTCGGAAATTGATTAGTTCCTTTAATACTAGGGGCTCCTGATATAGCTTTCCCCCGTTTAAATAATATAAGATTTTGATTATTACCCCCATCTCTTACTTTATTACTGATAAGAAGAATTGTAGAAAAAGGAGCAGGGACGGGATGAACCGTCTACCCTCCTTTAGCCGCTAATATTGCTCATAGAGGAGCCTCAGTAGATTTAGCAATCTTTAGTTTACATTTAGCTGGTATCTCTTCAATCTTGGGGGCAGTAAATTTTATTTCTACTATAATAAATATACAACCAACTGGTCTTTCTTTAGATCAACTATCTTTATTTACTTGAGCAGTAAAAATTACTGCAATTTTATTACTTTTATCATTACCCGTATTAGCAGGGGCTATTACTATACTATTAACTGATCGTAACACTAATACATCTTTTTTTGATCCTGCCGGAGGTGGGGACCCAATTTTATACCAACATTTATTT
>Aspidapion_aeneum_-_Greece_-_MK347568_2992-PST
AACACTATATTTTATTTTTGGAATTTGATCAGGATTAATCGGAACATCCTTAAGAATATTAATCCGAATTGAATTGGGGAATCCAGGATCATTAATTGGTAATGATCAAATTTATAATGTAATCATTACAGCCCATGCCTTTATTATAATTTTTTTTATAGTTATGCCTATTATAATTGGAGGATTCGGAAATTGATTAGTTCCTTTAATACTAGGGGCTCCTGATATAGCTTTCCCCCGTTTAAATAATATAAGATTTTGATTATTACCCCCATCTCTTACTTTATTACTAATAAGAAGAATTGTAGAAAAAGGGGCAGGGACGGGATGAACCGTCTACCCTCCTTTAGCTGCTAATATTGCTCATAGAGGAGCCTCAGTAGATTTAGCAATCTTTAGTTTACATTTAGCTGGTATCTCTTCAATCTTGGGGGCAGTAAATTTTATTTCAACTATAATAAATATACAACCAACTGGTCTTTCTTTAGATCAACTATCTTTATTTACTTGAGCAGTAAAAATTACTGCAATTTTATTACTTTTATCATTACCCGTATTAGCGGGGGCTATTACTATACTATTAACTGATCGTAACACTAATACATCTTTTTTTGATCCTGCCGGAGGTGGGGACCCAATTTTATACCAACATTTATTT
>Aspidapion_aeneum_-_Italy_-_MK891337_1367-PST
AACACTATATTTTATTTTTGGAATTTGATCAGGATTAATCGGAACATCCTTAAGAATATTAATTCGAATTGAATTGGGGAATCCAGGATCATTAATTGGTAATGATCAAATTTATAATGTAATCATTACAGCCCATGCCTTTATTATAATTTTTTTTATAGTTATGCCTATTATAATTGGAGGATTCGGAAATTGATTAGTTCCTTTAATACTAGGGGCTCCTGATATAGCTTTCCCCCGTTTAAATAATATAAGATTTTGATTATTACCCCCATCTCTTACTTTATTACTGATAAGAAGAATTGTAGAAAAAGGGGCAGGGACGGGATGAACCGTCTACCCTCCTTTAGCTGCTAATATTGCTCATAGAGGAGCCTCAGTAGATTTAGCAATCTTTAGTTTACATTTAGCTGGTATCTCTTCAATCTTGGGGGCAGTAAATTTTATTTCAACTATAATAAATATACAACCAACTGGTCTTTCTTTAGATCAACTATCTTTATTTACTTGAGCAGTAAAAATTACTGCAATTTTTTTACTTTTATCATTACCCGTATTAGCAGGGGCTATTACTATACTATTAACTGATCGTAACACTAATACATCTTTTTTTGATCCTGCCGGAGGTGGGGACCCAATTTTATACCAACATTTATTT
>Aspidapion_aeneum_-_Morocco_-_KC783880_116-PST
AACACTATATTTTATTTTTGGAATTTGATCAGGATTAATCGGAACATCCTTAAGAATATTAATCCGAATTGAATTGGGGAATCCAGGATCATTAATTGGTAATGATCAAATTTATAATGTAATCATTACAGCCCATGCCTTTATTATAATTTTTTTTATAGTTATGCCTATTATAATTGGAGGATTCGGAAATTGATTAGTTCCTTTAATACTAGGGGCTCCTGATATAGCTTTCCCCCGTTTAAATAATATAAGATTTTGATTATTACCCCCATCTCTTACTTTATTACTAATAAGAAGAATTGTAGAAAAAGGGGCAGGGACGGGATGAACCGTCTACCCTCCTTTAGCTGCTAATATTGCTCATAGAGGAGCCTCAGTAGATTTAGCAATCTTTAGTTTACATTTAGCTGGTATCTCTTCAATCTTGGGGGCAGTAAATTTTATTTCAACTATAATAAATATACAACCAACTGGTCTTTCTTTAGATCAACTATCTTTATTTACTTGAGCAGTAAAAATTACTGCAATTTTATTACTTTTATCATTACCCGTATTAGCGGGGGCTATTACTATACTATTAACTGATCGTAACACTAATACATCTTTTTTTGATCCTGCCGGAGGTGGGGACCCAATTTTATACCAACATTTATTT
>Aspidapion_aeneum_-_Spain_-_MK891307_1293-PST
AACACTATATTTTATTTTTGGAATTTGATCAGGATTAATCGGGACATCCTTAAGAATATTAATCCGAATTGAATTGGGGAATCCAGGATCATTAATTGGTAATGATCAAATTTATAATGTAATCATTACAGCCCATGCCTTTATTATAATTTTTTTTATAGTTATGCCTATTATAATTGGAGGATTCGGAAATTGATTAGTTCCTTTAATACTAGGGGCTCCTGATATAGCTTTCCCCCGTTTAAATAATATAAGATTTTGATTATTACCCCCATCTCTTACTTTATTACTGATAAGAAGAATTGTAGAAAAAGGAGCAGGGACGGGATGAACCGTCTACCCTCCTTTAGCTGCTAATATTGCTCATAGAGGAGCCTCAGTAGATTTAGCAATCTTTAGTTTACATTTAGCTGGTATCTCTTCAATCTTGGGGGCAGTAAATTTTATTTCTACTATAATAAATATACAACCAACTGGTCTTTCTTTAGATCAACTATCTTTATTTACTTGAGCAGTAAAAATTACTGCAATTTTATTACTTTTATCATTACCCGTATTAGCAGGGGCTATTACTATACTATTAACTGATCGTAACACTAATACATCTTTTTTTGATCCTGCCGGAGGTGGGGACCCAATTTTATACCAACATTTATTT
>Aspidapion_radiolus_-_Germany_-_KC783989_271-PSP
AACTTTATATTTTATTTTTGGGATTTGATCAGGATTAATTGGGACATCCTTAAGTATATTAATTCGAATTGAATTAGGAAACCCAGGTTCATTAATTGGAGATGATCAAATTTATAATGTAATTATTACAGCTCATGCATTTATTATAATTTTTTTTATAGTAATACCTATTATAATTGGAGGTTTTGGAAATTGATTAATCCCACTAATATTAGGAGCCCCTGATATGGCATTCCCTCGTTTAAATAATATAAGATTTTGATTATTACCACCTTCTCTTACTCTTTTATTAATAAGAAGAATTGTTGAAAAAGGAACTGGAACAGGTTGAACTGTTTATCCCCCTTTAGCCGCTAATATTGCCCATAGAGGAGCATCAGTTGATTTAGCTATTTTTAGGCTTCACTTAGCTGGAATTTCTTCAATTTTAGGAGCAGTAAATTTTATTTCAACTATAATAAATATACAACCAATAGGGCTATCATTAGATCAACTTTCCTTATTTACTTGAGCAGTAAAAATTACTGCAATTCTTCTACTTTTATCTTTACCAGTTTTAGCTGGAGCTATTACTATACTATTAACTGATCGTAATACAAATACTTCTTTTTTTGACCCCGCAGGAGGTGGAGATCCAATTTTATACCAGCATTTATTT
>Aspidapion_radiolus_-_Gomera_-_KC783769_59-PST_-_(form.:_A._radiolus_chalybeipenne)
AACTTTATATTTTATTTTTGGGATTTGATCAGGATTAATTGGAACATCCTTAAGTATATTAATTCGAATTGAATTAGGGAACCCGGGGTCATTAATTGGAGATGATCAAATTTATAATGTAATTATTACAGCTCATGCATTTATTATAATTTTTTTTATAGTAATACCTATTATAATTGGGGGGTTTGGAAATTGATTAATTCCATTAATATTAGGAGCTCCTGATATGGCATTCCCTCGTTTAAATAATATAAGATTTTGATTATTACCACCTTCTCTTACTCTTTTATTAATAAGAAGAATTGTTGAAAAAGGGGCTGGAACAGGTTGAACTGTTTATCCCCCTTTAGCCGCTAATATTGCCCATAGAGGAGCATCAGTTGATTTAGCTATTTTTAGGCTTCACTTAGCTGGAATTTCTTCAATTTTAGGAGCAGTAAATTTTATTTCAACTATAATAAATATACAACCAATAGGACTATCATTAGATCAACTTTCCTTATTTACTTGAGCAGTAAAAATTACTGCAATTCTTCTACTTTTATCTTTACCAGTTTTAGCTGGGGCTATTACTATGCTATTAACTGATCGTAATACAAATACTTCTTTTTTTGACCCCGCAGGAGGAGGGGATCCAATTTTATACCAGCATTTATTT
>Aspidapion_radiolus_-_Gran_Canaria_-_KC783743_22-PST_-_(form.:_A._radiolus_chalybeipenne)
AACTTTATATTTTATTTTTGGGATTTGATCAGGATTAATTGGAACATCCTTAAGTATATTAATTCGAATTGAATTAGGGAACCCAGGGTCATTAATTGGAGATGATCAAATTTATAATGTAATTATTACAGCTCATGCATTTATTATAATTTTTTTTATAGTAATACCTATTATAATTGGAGGGTTTGGAAATTGATTAATTCCATTAATATTAGGAGCTCCTGATATGGCATTCCCTCGTTTAAATAATATAAGATTTTGATTATTACCTCCTTCTCTTACTCTTTTATTAATAAGAAGAATTGTTGAAAAAGGGGCTGGAACAGGTTGAACTGTTTATCCCCCTTTAGCCGCTAATATTGCCCATAGAGGAGCATCAGTTGATTTAGCTATTTTTAGGCTTCACTTAGCTGGAATTTCTTCAATTTTAGGAGCAGTAAATTTTATTTCAACTATAATAAATATACAACCAATAGGACTATCATTAGATCAACTTTCCTTATTTACTTGAGCAGTAAAAATTACTGCAATTCTTCTACTTTTATCTTTACCAGTTTTAGCTGGGGCTATTACTATGCTATTAACTGATCGTAATACAAATACTTCTTTTTTTGACCCCGCAGGAGGAGGGNNNNNNNNNNNNNNNNNNNNNNNNNNN
>Aspidapion_radiolus_-_La_Palma_-_MK891602_1684-PST_-_(form.:_A._radiolus_chalybeipenne)
AACTTTATATTTTATTTTTGGGATTTGATCAGGATTAATTGGAACATCCTTAAGTATATTAATTCGAATTGAATTAGGGAACCCAGGGTCATTAATTGGAGATGATCAAATTTATAATGTAATTATTACAGCTCATGCATTTATTATAATTTTTTTTATAGTAATACCTATTATAATTGGAGGATTTGGAAATTGATTAATTCCGTTAATATTAGGAGCTCCTGATATGGCATTCCCTCGTTTAAATAATATAAGATTTTGATTATTACCACCTTCTCTTACTCTTTTATTAATAAGAAGAATTGTTGAAAAAGGAGCTGGAACAGGTTGAACTGTTTATCCTCCTTTAGCCGCTAATATTGCCCATAGAGGAGCATCAGTTGATTTAGCTATTTTTAGGCTTCACTTAGCTGGAATTTCTTCAATTTTAGGAGCAGTAAATTTTATTTCAACTATAATAAATATACAACCAATAGGACTATCATTAGATCAACTTTCCTTATTTACTTGAGCAGTAAAAATTACTGCAATTCTTCTACTTTTATCTTTACCAGTTTTAGCTGGGGCTATTACTATGCTATTAACTGATCGTAATACAAATACTTCTTTTTTTGACCCCGCAGGAGGAGGGGATCCAATTTTATACCAGCATTTATTT
>Aspidapion_radiolus_-_Luxembourg_-_MK891047_946-CBR
AACTTTATATTTTATTTTTGGGATTTGATCAGGATTAATTGGGACATCCTTAAGTATATTAATTCGAATTGAATTAGGAAACCCAGGTTCATTAATTGGAGATGATCAAATTTATAATGTAATTATTACAGCTCATGCATTTATTATAATTTTTTTTATAGTAATACCTATTATAATTGGAGGTTTTGGAAATTGATTAATCCCACTAATATTAGGAGCCCCTGATATGGCATTCCCTCGTTTAAATAATATAAGATTTTGATTATTACCACCTTCTCTTACTCTTTTATTAATAAGAAGAATTGTTGAAAAAGGAACTGGAACAGGTTGAACTGTTTATCCCCCTTTAGCCGCTAATATTGCCCATAGAGGAGCATCAGTTGATTTAGCTATTTTTAGGCTTCACTTAGCTGGAATTTCTTCAATTTTAGGAGCAGTAAATTTTATTTCAACTATAATAAATATACAACCAATAGGGCTATCATTAGATCAACTTTCCTTATTTACTTGAGCAGTAAAAATTACTGCAATTCTTCTACTTTTATCTTTACCAGTTTTAGCTGGAGCTATTACTATACTATTAACTGATCGTAATACAAATACTTCTTTTTTTGACCCCGCAGGAGGTGGAGATCCAATTTTATACCAGCATTTATTT
>Aspidapion_radiolus_-_Madeira_-_MK891663_1858-PST_-_(form.:_A._radiolus_chalybeipenne)
AACTTTATATTTTATTTTTGGGATTTGATCAGGATTAATTGGAACATCCTTAAGTATATTAATTCGAATTGAATTAGGGAACCCAGGGTCATTAATTGGAGATGATCAAATTTATAATATAATTATTACAGCTCATGCATTTATTATAATTTTTTTTATAGTAATACCTATTATAATTGGAGGGTTTGGAAATTGATTAATTCCATTAATATTAGGAGCTCCTGATATGGCATTCCCTCGTTTAAATAATATAAGATTTTGATTATTACCACCTTCTCTTACTCTTTTATTAATAAGAAGAATTGTTGAAAAAGGGGCTGGAACAGGTTGAACTGTTTATCCCCCTTTAGCCGCTAATATTGCCCATAGAGGAGCATCAGTTGATTTAGCTATTTTTAGGCTTCACTTAGCTGGAATTTCTTCAATTTTAGGAGCAGTAAATTTTATTTCAACTATAATAAATATACAACCAATAGGACTATCATTAGATCAACTTTCCTTATTTACTTGAGCAGTAAAAATTACTGCAATTCTTCTACTTTTATCTTTACCAGTTTTAGCTGGGGCTATTACTATGCTATTAACTGATCGTAATACAAATACTTCTTTTTTTGACCCCGCAGGAGGAGGGGATCCAATTTTATACCAGCATTTATTT
>Aspidapion_radiolus_-_Madeira_-_MK892366_2787-PST_-_(form.:_A._radiolus_chalybeipenne)
AACTTTATATTTTATTTTTGGGATTTGATCAGGATTAATTGGAACATCCTTAAGTATATTAATTCGAATTGAATTAGGGAACCCAGGGTCATTAATTGGAGATGATCAAATTTATAATGTAATTATTACAGCTCATGCATTTATTATAATTTTTTTTATAGTAATACCTATTATAATTGGAGGGTTTGGAAATTGATTAATTCCATTAATATTAGGAGCTCCTGATATGGCATTCCCTCGTTTAAATAATATAAGATTTTGATTATTACCACCTTCTCTTACTCTTTTATTAATAAGAAGAATTGTTGAAAAAGGGGCTGGAACAGGTTGAACTGTTTATCCCCCTTTAGCCGCTAATATTGCCCATAGAGGAGCATCAGTTGATTTAGCTATTTTTAGGCTTCACTTAGCTGGAATTTCTTCAATTTTAGGAGCAGTAAATTTTATTTCAACTATAATAAATATACAACCAATAGGACTATCATTAGATCAACTTTCCTTATTTACTTGAGCAGTAAAAATTACTGCAATTCTTCTACTTTTATCTTTACCAGTTTTAGCTGGGGCTATTACTATGCTATTAACTGATCGTAATACAAATACTTCTTTTTTTGACCCCGCAGGAGGAGGGGATCCAATTTTATACCAGCATTTATTT
>Aspidapion_radiolus_-_Tenerife_-_KC784286_701-PST_-_(form.:_A._radiolus_chalybeipenne)
AACTTTATATTTTATTTTTGGGATTTGATCAGGATTAATTGGAACATCCTTAAGTATATTAATTCGAATTGAATTAGGGAACCCAGGGTCATTAATTGGAGATGATCAAATTTATAATGTAATTATTACAGCTCATGCATTTATTATAATTTTTTTTATAGTAATACCTATTATAATTGGAGGGTTTGGAAATTGATTAATTCCATTAATATTAGGAGCTCCTGATATGGCATTCCCTCGTTTAAATAATATAAGATTTTGATTATTACCTCCTTCTCTTACTCTTTTATTAATAAGAAGAATTGTTGAAAAAGGGGCTGGAACAGGTTGAACTGTTTATCCCCCTTTAGCCGCTAATATTGCCCATAGAGGAGCATCAGTTGATTTAGCTATTTTTAGGCTTCACTTAGCTGGAATTTCTTCAATTTTAGGAGCAGTAAATTTTATTTCAACTATAATAAATATACAACCAATAGGACTATCATTAGATCAACTTTCCTTATTTACTTGAGCAGTAAAAATTACTGCAATTCTTCTACTTTTATCTTTACCAGTTTTAGCTGGGGCTATTACTATGCTATTAACTGATCGTAATACAAATACTTCTTTTTTTGACCCCGCAGGAGGAGGAGATCCAATTTTATACCACCATTNNNNN
>Aspidapion_validum_-_Germany_-_MK892163_2454-PSP_REF
AACTTTATATTTTATTTTTGGGATTTGATCAGGATTAATTGGTACATCTTTAAGAATATTAATTCGAATTGAATTAGGAAATCCAGGTTCACTAATTGGAGATGACCAAATTTATAATGTAATTATTACATCTCATGCTTTTATTATAATTTTTTTTATAGTAATACCTATTATAATTGGAGGGTTTGGAAATTGATTAATTCCCTTAATATTAGGAGCCCCTGATATAGCATTTCCTCGTTTAAATAATATAAGATTTTGATTATTACCACCCTCTCTTACTCTTTTATTAATAAGAAGAATTGTTGAAAAAGGKGCTGGTACAGGTTGAACCATTTATCCCCCTTTAGCTGCTAATATTGCCCATAGAGGAGCATCAGTTGATTTAGCTATTTTTAGGCTTCACTTAGCAGGAATTTCTTCAATTTTAGGAGCAGTTAATTTTATTTCAACTATAATAAATATACAACCGATAGGACTATCACTAGATCAACTTTCCTTATTTACTTGAGCAGTTAAAATTACTGCAATTCTTCTACTTTTATCTTTACCAGTTTTAGCTGGGGCTATTACTATATTATTAACTGATCGTAATACAAATACTTCTTTTTTTGATCCTGCGGGAGGAGGAGATCCAATTTTATATCAACATTTATTT
>Aspidapion_validum_-_Luxembourg_-_MK891046_945-CBR_REF
AACTTTATATTTTATTTTTGGGATTTGATCAGGATTAATTGGTACATCTTTAAGAATATTAATTCGAATTGAATTAGGAAATCCAGGTTCACTAATTGGAGATGACCAAATTTATAATGTAATTATTACATCTCATGCTTTTATTATAATTTTTTTTATAGTAATACCTATTATAATTGGAGGGTTTGGAAATTGATTAATTCCCTTAATATTAGGAGCCCCTGATATAGCATTTCCTCGTTTAAATAATATAAGATTTTGATTATTACCACCCTCTCTTACTCTTTTATTAATAAGAAGAATTGTTGAAAAAGGTGCTGGTACAGGTTGAACCATTTATCCCCCTTTAGCTGCTAATATTGCCCATAGAGGAGCATCAGTTGATTTAGCTATTTTTAGGCTTCACTTAGCAGGAATTTCTTCAATTTTAGGAGCAGTTAATTTTATTTCAACTATAATAAATATACAACCGATAGGACTATCACTAGATCAACTTTCCTTATTTACTTGAGCAGTTAAAATTACTGCAATTCTTCTACTTTTATCTTTACCAGTTTTAGCTGGGGCTATTACTATATTATTAACTGATCGTAATACAAATACTTCTTTTTTTGATCCTGCGGGAGGAGGAGATCCAATTTTATATCAACATTTATTT
>Aspidiotes_cottyi_-_Morocco_-_MK891492_1575-JKR
CACCCTCTACTTTGTTTTCGGAGCCTGAGCAGGAATAGTAGGCACTTCCCTGAGAGTTTTAATTCGCACAGAATTAGGAACCCCCGGGTCCTTAATCGGAGATGATCAAATCTACAACGTTATCGTAACTGCACATGCTTTTATTATAATTTTTTTTATAGTTATACCAATAATAATCGGGGGTTTCGGAAATTGACTTGTCCCTTTAATATTAACAGCCCCTGACATAGCATTCCCACGTCTAAACAATATAAGATTTTGACTTCTACCACCTTCCCTAACCCTACTGCTAATAAGAAGAATCGTTGACAAGGGGGCAGGAACAGGCTGAACGGTATACCCCCCTCTTTCGACAAGCATTGCCCATGAAGGCGCATCTGTAGACCTTGCTATCTTTAGCCTTCATATAGCTGGTGTGTCATCTATTTTAGGAGCAATCAACTTTATCTCAACCGTAATTAATATACGCCCTGCTGGAATAACTCCTGAACGTATACCCCTTTTTGCCTGAGCAGTCAAAATTACAGCTGTCCTTTTACTCCTTTCCCTCCCTGTCCTCGCAGGAGCCATCACAATACTACTAACTGACCGAAATATTAACACATCCTTTTTTGACCCAGCAGGAGGGGGAGACCCTATTCTCTATCAACACTTATTC
>Asproparthenis_punctiventris_-_Czech_Republic_-_MK891901_2168-JKR
AACTTTATATTTTATTTTTGGGGCATGATCTGGAATAGTAGGAACATCCTTAAGTATGCTAATTCGTACAGAATTAGGAAATCCAGGAAGATTAATTGGAGATGATCAAATTTATAATACTATTGTAACTGCGCATGCTTTCATTATAATTTTTTTTATAGTTATACCAATTATAATTGGGGGATTTGGAAACTGACTTGTTCCCTTGATACTAGGAGCTCCTGATATAGCCTTCCCACGATTAAATAATATAAGATTTTGACTTCTTCCACCTTCGTTAACTTTATTACTTATAAGTAGAATTGTTGATAAAGGAGCCGGTACAGGTTGAACTGTATATCCACCCTTATCAACTAATATTGCCCATGAAGGAGCTTCAGTAGATCTAGCTATTTTTAGCCTTCATATAGCAGGAATTTCTTCAATTTTAGGTGCAATTAATTTTATTTCTACTGTATTAAACATACGACCTACAGGAATAAAACCTGATCAAACTACCTTATTTACATGAGCTGTTGAAATTACTGCTATTCTTCTTCTTCTGTCTCTCCCTGTTTTAGCAGGAGCTATTACAATACTCTTAACAGATCGTAATATTAATACCTCTTTCTTTGACCCTGCAGGTGGAGGAGATCCAATTTTATATCAACATTTATTT
>Attactagenus_dispar_-_Portugal_-_MK890948_823-PST
TACCTTATATTTTATTTTTGGAGCCTGATCAGGTACAGTGGGAACTTCCTTAAGTATACTTATTCGCACAGAACTAGGAAATCCTGGGTCATTGATTGGTGATGACCAGATTTATAACGTTATTGTTACAGCTCATGCCTTTATTATAATTTTTTTTATAGTAATACCAATAATAATTGGTGGATTTGGTAATTGGCTAGTACCCTTGATACTAGGTGCCCCAGATATAGCTTTCCCTCGCCTTAACAATATAAGATTTTGGCTTCTTCCCCCCTCATTATCACTTCTTTTAATAAGAAGAATTGTTGATAAAGGAGCAGGTACAGGATGAACTGTTTACCCCCCTTTGTCAGCAAATATCGCACATGAAGGATCTTCAGTAGACTTAGCAATTTTTAGCCTTCATATAGCAGGAATATCATCTATTTTAGGAGCTATTAATTTTATTTCTACAATTATTAATATACGACCAAGAGGTATATCTCTTGAACGAATCTCCTTATTTGTTTGATCAGTAAAAATTACAGCAATTTTATTACTTTTATCCCTACCAGTTTTAGCCGGTGCCATTACTATACTTTTAACTGACCGAAATATTAATACTTCATTTTTTGACCCGGCAGGCGGTGGAGACCCAATTCTTTACCAACATTTATTT
>Attelabus_nitens_-_Germany_-_MK891396_1456-PSP
CACCTTATATTTTATTTTTGGTGCATGAGCAGGAATAGTGGGAACATCTCTAAGACTGTTAATTCGAGTAGAACTAGGACACCCCGGATCTTTAATTGGAAACGATCAAATTTATAATGTCATTGTTACAGCTCATGCTTTCATTATAATTTTCTTTATAGTTATACCTATCATAATTGGGGGATTCGGAAATTGACTTGTGCCTCTCATACTAGGTGCCCCTGACATAGCCTTCCCTCGAATAAATAACATAAGTTTTTGACTACTTCCACCATCGCTTAGATTATTAATTCTTAGAAGAATCGTAGAAAGAGGGGCAGGAACTGGATGAACTGTCTATCCTCCTCTATCCTCAAATATTGCACATAACGGTTCATCTGTAGACCTGGCAATTTTCAGATTACATTTAGCGGGGATCTCCTCAATTCTAGGAGCAGTTAATTTTATTTCTACTATAATTAATATACGACCTTTAAAAATAAGATTTGATCAAATACCTCTTTTTACTTGAGCTGTAGCTATTACAGCTCTCTTACTCCTCCTCTCTCTGCCCGTACTAGCTGGAGCGATTACTATACTTCTCACAGATCGAAACATTAATACATCATTTTTTGATCCCGCAGGAGGCGGAGATCCTATTCTATACCAACACTTATTT
>Attelabus_nitens_-_Greece_-_KC784119_666-FBA
CACCTTATATTTTATTTTTGGTGCATGGGCAGGAATAGTGGGAACATCTCTAAGACTCTTAATTCGAGTAGAACTAGGACACCCTGGATCTTTAATTGGAGACGATCAAATTTATAATGTCATTGTTACAGCTCATGCTTTTATTATAATTTTCTTTATAGTTATACCTATCATAATTGGGGGGTTCGGAAATTGACTTGTGCCTCTTATACTAGGAGCGCCTGACATGGCCTTCCCTCGAATAAATAACATAAGTTTCTGATTACTTCCGCCTTCACTTAGATTATTAATTCTAAGAAGAATCGTAGAAAGAGGGGCAGGAACTGGATGAACTGTTTATCCTCCTCTATCCTCAAATATTGCACATAACGGTTCATCTGTAGACCTGGCAATTTTCAGATTACACTTAGCAGGAATCTCCTCAATTCTAGGGGCAGTTAATTTTATTTCTACTATAATTAATATACGACCCTTAAAAATAAGATTTGATCAAATACCTCTTTTTACTTGAGCTGTAGCTATTACAGCCCTTTTACTCCTCCTCTCCCTGCCCGTGCTAGCCGGAGCGATTACTATACTTCTCACAGATCGAAACATTAATACATCATTTTTTGATCCCGCAGGAGGTGGAGATCCTATCTTATACCAACACTTATTT
>Attelabus_variolosus_-_Morocco_-_MK890812_156-PST
AACTTTGTATTTCATCTTCGGAGCTTGAGCAGGGATAGTGGGAACTTCCTTAAGGCTTCTGATCCGGGTAGAACTTGGACACCCAGGATCACTGATTGGAGATGACCAAATCTACAATGTTATTGTAACCGCCCACGCATTTATTATAATTTTCTTCATAGTAATACCAATTATAATCGGGGGTTTTGGTAACTGACTGGTACCATTAATGCTAGGAGCCCCAGATATAGCATTCCCCCGAATAAATAATATGAGATTTTGGTTATTACCCCCTTCATTAAGATTATTAATTATGAGAAGAATTGTTGAAAGAGGGGCAGGAACTGGATGAACAGTATACCCCCCTTTATCGGCAAACATTGCCCATGGAGGAGCTTCAGTAGACCTTGCCATCTTTAGATTACATCTAGCCGGAATCTCTTCTATCCTGGGTGCTGTAAACTTTATTTCAACAATAATTAATATGCGACCCTTAAAAATAGGATTTGATCAAATACCTCTATTTACTTGAGCAGTTGTAATTACCGCACTATTACTGCTCTTATCATTGCCTGTGTTAGCAGGAGCTATTACAATACTACTTACAGACCGTAATATTAATACATCCTTCTTCGACCCAGCAAGAGGGGGAGACCCTATTCTATATCAACACTTGTTT
>Aulacobaris_angusta_-_Slovakia_-_MK891568_1129-JKR
TACATTATATTTTATTTTTGGAGCCTGATCAGGAATAACTGGAACTTCTTTAAGAATAATCATTCGAGCAGAACTAGGAAACCCAGGAAGGCTCATTGGGGACGACCAAATTTATAATACAATTGTAACTGCCCATGCCTTTATTATAATTTTTTTTATAGTTATACCTATTATAATTGGGGGATTTGGAAATTGAATAGTACCATTAATATTAGGAGCCCCAGATATAGCTTTCCCTCGAATAAACAACATAAGATTTTGGCTTCTTCCACCTTCTCTTTTTTTATTACTCATAAGAAGTATTATTGACAAAGGGGCAGGTACTGGATGAACGGTTTATCCACCCCTATCTACAAATATCGCACATGAAGGAGCCTCAATTGATTTAGCAATTTTTAGGCTACACATAGCTGGGATTTCTTCTATTTTAGGAGCAATTAATTTTATTTCAACTGTAATTAATATACATTCCTCAGGAATAAAACTAGACCAAATATCTCTATTTATCTGAGCAGTAAAAATTACTGCAATTCTTCTATTACTATCATTACCTGTCCTAGCCGGTGCAATTACTATATTATTGACTGACCGAAATATCAATACCTCCTTTTTTGATCCTGCAGGAGGAGGTGACCCAATCTTATACCAACACTTATTT
>Aulacobaris_cf_cuprirostris_-_Morocco_-_KC783846_178-PST
AACATTATATTTTATTTTTGGATGCTGGTCAGGAATAGTGGGTACTTCCTTAAGAATACTAATCCGTGCTGAATTAGGAAACCCAGGAAGTCTAATTGGAGATGATCAAATTTACAACACAATTGTCACTGCGCATGCTTTTATTATAATTTTTTTTATAGTTATACCAATTATAATTGGAGGATTTGGAAATTGTCTTGTACCATTAATATTAGGGGCCCCAGATATAGCTTTCCCTCGATTAAATAATATAAGATTTTGACTTCTTCCTCCTGCTCTCTTTTTTCTACTAATAAGAAGAATCATTGATAAAGGAGCGGGTACTGGATGAACAGTATACCCTCCTTTATCAACAAATATTGCCCATGAAGGAGCATCAGTTGATTTAGCAATTTTTAGATTACATATAGCTGGAGTTTCCTCTATTTTAGGGGCAATTAATTTTATTTCAACTACAATAAATATACATTCTTCAGGAATAAAATTAGATCAAATATCTTTATTTATTTGAGCAGTAAAAATTACTGCAATTTTACTTTTATTATCATTACCTGTATTAGCAGGGGCTATTACAATACTATTAACCGATCGAAATATTAATACTTCCTTTTTTGACCCAGCAAGAGGAGGAGACCCCATTCTTTACCAACACTTATTT
>Aulacobaris_cuprirostris_-_Spain_-_MK891294_1263-PST
AACATTATATTTTATCTTTGGAGCTTGGTCGGGGATAGTGGGCACCTCTTTAAGTATACTCATCCGAGCTGAATTAGGAAACCCAGGAAGTTTAATTGGAGATGACCAAATTTATAACACAATTGTAACTGCCCACGCTTTTATTATAATTTTTTTTATAGTAATACCAATTATAATTGGAGGATTTGGAAATTGACTTGTACCATTAATGCTAGGAGCCCCAGATATAGCTTTCCCCCGATTAAATAATATAAGATTTTGACTTCTTCCTCCTGCTCTTTTTTTTCTATTAACAAGAAGAATTATTGATAAAGGAGCAGGAACTGGGTGAACAGTATATCCCCCTTTATCAACAAATATTGCACATGAAGGCGCATCAATTGATTTAGCAATTTTTAGTCTACATATAGCTGGAGTTTCTTCTATTTTAGGAGCAATTAATTTTATCTCAACTACTATTAATATACATTCATCAGGAATAAAGTTAGATCAAATATCTTTATTTATTTGGGCAGTAAAAATTACTGCAATTTTACTTTTATTATCTTTACCTGTATTAGCAGGAGCCATCACAATACTATTAACTGACCGAAATATTAATACTTCTTTTTTTGACCCAGCAAGAGGAGGAGACCCAATTTTATACCAACATTTATTT
>Aulacobaris_fallax_-_Italy.Sicilia_-_MK891763_2019-JKR
TACATTATATTTTATTTTTGGGGCATGGGCAGGAATAGTCGGGACATCTCTAAGAATCTTAATTCGGGCAGAACTAAGCAACCCTGGAAACCTTATTGGAGACGATCAAATTTATAATACAATCGTAACTGCACATGCCTTTATTATAATTTTTTTTATAGTAATACCTATTATAATTGGAGGTTTTGGAAATTGATTAGTACCTTTAATATTAGGTGCTCCTGACATAGCTTTCCCCCGAATAAATAATATAAGATTTTGGCTACTCCCCCCTTCACTTTTCTTATTATTAATAAGAAGAATTATTGATAAAGGAGCAGGGACTGGATGAACTGTTTACCCACCTTTATCCGCTAATATTGCACATGAAGGAACATCAGTTGATCTAGCTATCTTTAGCCTGCACATAGCGGGCATCTCATCTATTTTAGGAGCAATTAACTTTATTTCAACAGTGTTGAATATACACTCTTCAGGAATAAAAATAGACCAAATATCATTATTTATTTGAGCAGTAAAAATTACTGCAATTTTACTTCTTCTTTCATTGCCAGTATTAGCAAGGGCCATTACTATACTATTAACCGACCGAAATATTAATACCTCTTTTTTTGACCCAGCTGGAGGAGGTGATCCAGTATTATATCAACATTTATTT
>Aulacobaris_gudenusi_-_Czech_Republic_-_KC784032_504-RST
TACATTATATTTTATTTTTGGAATTTGATCAGGAATAGTGGGTACTTCATTAAGAATACTAATTCGAGCAGAATTAGGAAATCCAGGAAGATTAATTGGTGATGATCAAATTTATAATACAATTGTAACTGCTCATGCTTTTATTATAATTTTCTTTATAGTAATACCTATTATAATCGGAGGATTTGGTAATTGACTTGTACCTTTAATATTAGGAGCTCCAGATATAGCTTTTCCACGATTAAATAATATAAGATTCTGATTATTGCCCCCTGCTCTTTTTTTTTTATTAATAAGAAGAATTATTGAAAAAGGAGCAGGGACTGGATGAACAGTTTATCCACCTTTATCAACAAATATTGCACATGAAGGAGCCTCAATTGATCTAGCAATTTTTAGTTTACATATAGCAGGAATTTCCTCTATTTTAGGTGCAATTAATTTTATTTCTACTGTAATTAATATACATTCATCAGGATTAAAAATAGACCAAATATCTTTGTTTATTTGAGCAGTAAAAATTACTGCAATTTTACTTCTATTATCATTACCTGTTTTAGCAGGAGCAATTACCATATTATTAACTGACCGAAATATTAACACCTCTTTTTTTGATCCAGCAAGAGGAGGTGACCCTATYTTATACCAACATTTATTC
>Aulacobaris_gudenusi_-_Hungary_-_MK891570_1166-JKR
TACATTATATTTTATTTTTGGAATTTGATCAGGAATAGTGGGTACTTCATTAAGAATACTAATTCGAGCAGAATTAGGAGATCCAGGAAGATTAATTGGTGATGATCAAATTTATAATACAATTGTAACTGCTCATGCTTTTATTATAATTTTCTTTATAGTAATACCTATTATAATCGGAGGATTTGGTAATTGACTTGTACCTTTAATATTAGGAGCTCCAGATATAGCTTTTCCACGATTAAATAATATAAGATTCTGATTATTGCCCCCTGCTCTTTTTTTTTTATTAATAAGAAGAATTATTGAAAAAGGAGCAGGGACTGGATGAACAGTTTATCCACCTTTATCAACAAATATTGCACATGAAGGAGCCTCAATTGATCTAGCAATTTTTAGTTTACATATAGCAGGAATTTCCTCTATTTTAGGTGCAATTAATTTTATTTCTACTGTAATTAATATACATTCATCAGGATTAAAAATAGACCAAATATCTTTGTTTATTTGAGCAGTAAAAATTACTGCAATTTTACTTCTATTATCATTACCTGTTTTAGCAGGAGCAATTACCATATTATTAACTGACCGAAATATTAACACCTCTTTTTTTGATCCAGCAAGAGGAGGTGACCCTATTTTATACCAACATTTATTC
>Aulacobaris_lepidii_-_Czech_Republic_-_MK891913_2181-JKR
AACCCTATATTTTATTTTTGGAGCTTGATCAGGAATAATTGGAACATCCTTAAGAATCCTTATTCGAGCAGAATTAGGAAACCCTGGTAATTTAATTGGAGATGATCAAATTTATAATACAATTGTAACTGCTCATGCATTTATTATAATTTTTTTCATAGTAATACCAATTATAATTGGGGGATTCGGTAATTGACTAATCCCTTTAATATTAGGAGCCCCTGATATAGCTTTTCCTCGAATAAATAATATAAGATTTTGACTTTTACCCCCATCACTTTTTTTATTATTAATAAGAAGAATTATTGATAAAGGAGCAGGTACAGGATGAACAGTTTACCCCCCTTTATCAACAAATATCGCTCATGAAGGAGCCTCAGTAGACCTGGCTATCTTTAGGTTACACATAGCTGGAGTATCATCTATTTTAGGAGCAATTAATTTCATTTCAACTGTAATTAATATACACTCTTCAGGAATAAAACTAGACCAAATATCTTTATTTGTATGAGCAGTAAAAATCACTGCAATTTTATTATTATTATCCCTACCAGTTCTTGCAGGAGCAATTACTATGCTACTAACAGACCGTAATATTAATACTTCTTTTTTTGACCCCGCTGGAGGGGGCGACCCAATTTTATACCAACATTTATTT
>Aulacobaris_lepidii_-_Germany_-_MK891106_1011-PSP
AACTCTATATTTTATTTTTGGAGCTTGATCAGGAATAATTGGAACATCCTTAAGAATCCTTATTCGAGCAGAATTAGGAAACCCTGGTAATTTAATTGGAGATGATCAAATTTATAATACAATTGTAACTGCTCATGCATTTATTATAATTTTTTTCATAGTAATACCAATTATAATTGGGGGATTCGGTAATTGACTAATCCCTTTAATATTGGGAGCCCCTGATATAGCTTTTCCTCGAATAAATAATATAAGATTTTGACTTTTACCCCCATCACTTTTTTTATTATTAATAAGAAGAATTATTGATAAAGGAGCAGGTACAGGATGAACAGTTTACCCTCCTTTATCAACAAATATCGCTCATGAAGGAGCCTCAGTAGACCTGGCTATCTTTAGGTTACACATAGCTGGAGTATCATCTATTTTAGGAGCAATTAATTTCATTTCAACTGTAATTAATATACACTCTTCAGGAATAAAACTAGACCAAATATCTTTATTTGTATGAGCAGTGAAAATCACTGCAATTTTATTATTATTATCCCTACCAGTTCTTGCAGGAGCAATTACTATGCTACTAACAGACCGTAATATTAATACTTCTTTTTTTGACCCCGCTGGAGGGGGAGACCCAATTTTATACCAACATTTATTT
>Aulacobaris_lepidii_-_Slovakia_-_MK891905_2172-JKR
AACTCTATATTTTATTTTTGGAGCTTGATCAGGAATAATTGGAACATCCTTAAGAATCCTTATTCGAGCAGAATTAGGAAACCCTGGTAATTTAATTGGAGACGATCAAATTTATAATACAATTGTAACTGCCCATGCGTTTATTATAATTTTTTTCATAGTAATACCAATTATAATTGGGGGATTCGGTAATTGACTAATCCCTTTAATATTGGGAGCCCCTGATATAGCTTTTCCTCGAATAAATAATATAAGATTTTGACTTTTACCCCCATCACTTTTTTTATTATTAATAAGAAGAATTATTGATAAAGGAGCAGGTACAGGATGAACAGTTTACCCTCCTTTATCAACAAATATCGCTCATGAAGGAGCCTCAGTAGACCTGGCTATCTTTAGGTTACACATAGCTGGGGTATCGTCTATTTTAGGAGCAATTAATTTCATTTCAACTGTAATTAATATACACTCTTCAGGAATAAAACTAGACCAAATATCTTTATTTGTATGAGCAGTGAAAATCACTGCAATTTTATTATTATTATCCCTACCAGTTCTTGCAGGAGCAATTACTATGCTACTAACAGACCGTAATATTAATACTTCTTTTTTTGACCCCGCTGGAGGGGGAGACCCAATTTTATACCAACATTTATTT
>Aulacobaris_picicornis_-_Czech_Republic_-_MK891774_2032-JKR
AACATTATATTTTATTTTTGGAGCATGATCAGGAATAGTAGGAACTTCCCTAAGAATTTTAATTCGAGTAGAACTAGGAAACCCAGGAAATCTAATTGGAGATGACCAAATTTATAACTCAATTGTAACAGCTCATGCATTTATTATAATTTTTTTTATAGTAATACCAATTATAATTGGAGGATTTGGTAATTGATTGGTACCCTTAATACTCGGGGCTCCTGATATAGCTTTCCCTCGAATAAATAATATAAGATTTTGATTATTACCCCCTTCAATTTTTTTATTATTAATAAGAAGAATTATTGACAAAGGAGCTGGGACTGGGTGAACAGTATACCCTCCTTTATCAACTAATATTGCCCATGAAGGAGCATCTGTTGATCTAGCAATCTTTAGATTACATATGGCAGGTGTATCTTCTATTTTAGGAGCAATTAATTTTATTTCTACAGTAATTAACATACATTCATCTGGAATAAAAATAGATCAAATATCTTTATTTGTATGAGCAGTAAAAATTACTGCAATTCTTCTTCTTCTTTCCTTACCTGTTCTTGCTGGGGCAATTACTATACTATTAACTGATCGAAATATTAATACATCATTTTTTGACCCAGCTGGAGGAGGTGATCCAATTTTATACCAACATTTATTT
>Aulacobaris_picicornis_-_Germany_-_MK892328_2630-PSP
AACATTATATTTTATTTTTGGAGCATGATCAGGAATAGTAGGAACTTCCCTAAGAATTTTAATTCGAGTAGAACTAGGAAACCCAGGAAATCTAATTGGAGATGACCAAATTTATAACTCAATTGTAACAGCTCATGCATTTATTATAATTTTTTTTATAGTAATACCAATTATAATTGGAGGATTTGGTAATTGATTGGTACCCTTAATACTCGGGGCTCCTGATATAGCTTTCCCTCGAATAAATAATATAAGATTTTGATTATTACCCCCTTCAATTTTTTTATTATTAATAAGAAGAATTATTGACAAAGGAGCTGGGACTGGGTGAACAGTATACCCTCCTTTATCAACTAATATTGCCCATGAAGGAGCATCTGTTGATCTAGCAATCTTTAGATTACATATGGCAGGTGTATCTTCTATTTTAGGAGCAATTAATTTTATTTCTACAGTAATTAACATACATTCATCTGGAATAAAAATAGATCAAATATCTTTATTTGTATGAGCAGTAAAAATTACTGCAATTCTTCTTCTTCTTTCCTTACCTGTTCTTGCTGGGGCAATTACTATACTATTAACTGATCGAAATATTAATACATCATTTTTTGACCCAGCTGGAGGAGGTGATCCAATTTTATACCAACATTTATTT
>Aulacobaris_picicornis_-_Slovakia_-_MK892144_2431-JKR
AACATTATATTTTATTTTTGGAGCATGATCAGGAATAGTAGGAACTTCCCTAAGAATTTTAATTCGAGTAGAACTAGGAAACCCAGGAAATCTAATTGGAGATGACCAAATTTATAACTCAATTGTAACAGCTCATGCATTTATTATAATTTTTTTTATAGTAATACCAATTATAATTGGAGGATTTGGTAATTGATTGGTACCCTTAATACTCGGGGCTCCTGATATAGCTTTCCCTCGAATAAATAATATAAGATTTTGATTATTACCCCCTTCAATTTTTTTATTATTAATAAGAAGAATTATTGACAAAGGAGCTGGGACTGGGTGAACAGTATACCCTCCTTTATCAACTAATATTGCCCATGAAGGAGCATCTGTTGATCTAGCAATCTTTAGATTACATATGGCAGGTGTATCTTCTATTTTAGGAGCAATTAATTTTATTTCTACAGTAATTAACATACATTCATCTGGAATAAAAATAGATCAAATATCTTTATTTGTATGAGCAGTAAAAATTACTGCAATTCTTCTTCTTCTTTCCTTACCTGTTCTTGCTGGGGCAATTACTATACTATTAACTGATCGAAATATTAATACATCATTTTTTGACCCAGCTGGAGGAGGTGATCCAATTTTATACCAACATTTATTT
>Aulacobaris_picicornis_-_Spain_-_MK891182_1099-JKR
AACATTATATTTTATTTTTGGAGCATGATCAGGAATAGTAGGAACTTCCCTAAGAATTTTAATTCGAGTAGAACTAGGAAACCCAGGAAATCTAATTGGAGATGACCAAATTTATAACTCAATTGTAACAGCTCATGCATTTATTATAATTTTTTTTATAGTAATACCAATTATAATTGGAGGATTTGGTAATTGATTGGTACCCTTAATACTCGGGGCTCCTGATATAGCTTTCCCTCGAATAAATAATATAAGATTTTGATTATTACCCCCTTCACTTTTTTTATTATTAATAAGAAGAATTATTGACAAAGGAGCTGGGACTGGGTGAACAGTATATCCTCCTTTATCAACTAATATTGCCCATGAAGGAGCATCTGTTGATCTAGCAATCTTTAGATTACATATAGCAGGTGTATCTTCTATTTTAGGAGCAATTAATTTTATTTCTACAGTAATTAACATACATTCATCTGGAATAAAAATAGATCAAATATCTTTATTTGTATGAGCAGTAAAAATTACTGCAATTCTTCTTCTTCTTTCCTTACCTGTTCTTGCTGGGGCAATTACTATACTATTAACTGATCGAAATATTAATACATCATTTTTTGACCCAGCTGGGGGAGGTGATCCAATTTTATACCAACATTTATTT
>Auletobius_anceps_-_El_Hierro_-_MK347576_3009-KRA
TACTTTATATTTTATTTTTGGTGCCTGAGCTGGAATAGTAGGAACTTCCCTAAGTCTACTAATTCGAGCTGAACTAGGAAATCCCGGATCTTTAATTGGTGATGACCAAATTTATAATGTTATTGTTACAGCCCATGCTTTTATTATAATTTTTTTTATAGTAATACCAATTATAATTGGTGGGTTTGGAAATTGACTTGTTCCTCTAATATTAGGGGCCCCTGACATAGCTTTTCCTCGAATAAATAATATAAGATTTTGGTTACTCCCCCCCTCTTTAAGGCTTCTTATTATAAGAAGAATTGTAGAAAAAGGAGCTGGAACAGGTTGAACTGTTTACCCCCCTTTATCTTCAAATATTGCTCACGGAGGTTCTTCAGTAGATTTAGCTATTTTTAGACTTCATTTAGCTGGTATTTCCTCTATTCTAGGAGCTGTTAATTTTATTTCAACTGTTATTAATATACGACCAGAAGGAATAAATTTAGACCGAACTCCTTTATTTGTCTGAGCTGTTTTAATTACTGCAATTTTATTATTACTCTCATTGCCAGTTCTAGCAGGAGCTATTACAATATTACTTACAGATCGTAATATTAATACATCTTTTTTTGACCCTGCGGGAGGAGGAGACCCTATTTTATACCAACATCTATTT
>Auletobius_anceps_-_El_Hierro_-_MK347577_3010-KRA
TACTTTATATTTTATTTTTGGTGCCTGAGCTGGAATAGTAGGAACTTCCCTAAGTCTACTAATTCGAGCTGAACTAGGAAATCCCGGATCTTTAATTGGTGATGACCAAATTTATAATGTTATTGTTACAGCCCATGCTTTTATTATAATTTTTTTTATAGTAATACCAATTATAATTGGTGGGTTTGGAAATTGACTTGTTCCTCTAATATTAGGGGCCCCTGACATAGCTTTTCCTCGAATAAATAATATAAGATTTTGGTTACTCCCCCCCTCTTTAAGGCTTCTTATTATAAGAAGAATTGTAGAAAAAGGAGCTGGAACAGGTTGAACTGTTTACCCCCCTTTATCTTCAAATATTGCTCATGGAGGTTCTTCAGTAGATTTAGCTATTTTTAGACTTCATTTAGCTGGTATTTCCTCTATTCTAGGGGCTGTTAATTTTATTTCAACTGTTATTAATATACGACCAGAAGGAATAAATTTAGACCGAACTCCTTTATTTGTCTGAGCTGTTTTAATTACTGCAATTTTATTATTACTCTCATTGCCAGTTCTAGCAGGAGCTATTACAATATTACTTACAGATCGTAATATTAATACATCTTTTTTTGACCCTGCTGGAGGAGGAGACCCTATTTTATACCAACATCTATTT
>Auletobius_anceps_-_El_Hierro_-_MK347584_3023-PST
TACTTTATATTTTATTTTTGGTGCCTGAGCTGGAATAGTAGGAACTTCCCTAAGTCTACTAATTCGAGCTGAACTAGGAAATCCCGGATCTTTAATTGGTGATGACCAAATTTATAATGTTATTGTTACAGCCCATGCTTTTATTATAATTTTTTTTATAGTAATACCAATTATAATTGGTGGGTTTGGAAATTGACTTGTTCCTCTAATATTAGGGGCCCCTGACATAGCTTTTCCTCGAATAAATAATATAAGATTTTGGTTACTCCCCCCCTCTTTAAGGCTTCTTATTATAAGAAGAATTGTAGAAAAAGGAGCTGGAACAGGTTGAACTGTTTACCCCCCTTTATCTTCAAATATTGCTCATGGAGGTTCTTCAGTAGATTTAGCTATTTTTAGACTTCATTTAGCTGGTATTTCCTCTATTCTAGGAGCTGTTAATTTTATTTCAACTGTTATTAATATACGACCAGAAGGAATAAATTTAGACCGAACTCCTTTATTTGTCTGAGCTGTTTTAATTACTGCAATTTTATTATTACTCTCATTGCCAGTTCTAGCAGGAGCTATTACAATATTACTTACAGATCGTAATATTAATACATCTTTTTTTGACCCTGCGGGAGGAGGAGACCCTATTTTATACCAACATCTATTT
>Auletobius_anceps_-_Gran_Canaria_-_KC783744_23-PST
TACTTTATATTTTATTTTTGGTGCCTGAGCTGGAATAGTAGGAACTTCCCTAAGTCTACTAATTCGAGCTGAACTAGGAAATCCCGGATCTTTAATTGGTGATGACCAAATTTATAATGTTATTGTTACAGCCCATGCTTTTATTATAATTTTTTTTATAGTAATGCCAATTATAATTGGTGGGTTTGGAAATTGACTTGTTCCTCTAATATTAGGGGCCCCTGACATAGCTTTTCCTCGAATAAATAATATAAGATTTTGGTTACTCCCCCCTTCTTTAAGGCTTCTTATTATAAGAAGAATTGTAGAAAAAGGAGCTGGAACAGGTTGAACTGTTTACCCCCCGTTATCTTCAAATATTGCTCATGGGGGTTCTTCAGTAGATTTAGCTATTTTTAGACTTCATTTAGCTGGTATTTCCTCTATTCTAGGGGCTGTTAATTTTATTTCAACTGTTATTAATATACGACCAGAAGGAATAAATTTAGACCGAACTCCTTTATTTGTCTGAGCTGTTTTAATTACTGCAATTTTATTATTACTCTCATTGCCAGTTCTAGCAGGAGCTATTACAATATTACTTACAGATCGTAATATTAATACATCTTTTTTTGATCNNNNNNNNNNNNNNNNNNNNNNNNNNNNNNNNNNNNNNNNN
>Auletobius_anceps_-_La_Gomera_-_KC783786_77-PST
TACTTTATATTTTATTTTTGGTGCTTGAGCTGGAATAGTAGGAACTTCCCTAAGTCTACTAATTCGAGCTGAACTAGGAAACCCCGGATCTTTAATTGGTGATGACCAAATTTATAATGTTATTGTTACAGCCCATGCTTTTATTATAATTTTTTTTATAGTAATACCAATTATAATTGGTGGGTTTGGAAATTGACTTGTTCCTCTAATATTAGGGGCCCCTGACATAGCTTTTCCTCGAATAAATAATATAAGATTTTGGCTACTCCCCCCTTCTTTAAGGCTTCTTATTATAAGAAGAATTGTAGAAAAAGGAGCTGGAACAGGGTGAACTGTTTACCCCCCTTTATCTTCAAATATTGCTCATGGAGGTTCTTCAGTAGATTTAGCTATTTTTAGACTTCATTTAGCTGGTATTTCCTCTATTCTAGGGGCTGTTAATTTTATTTCAACTGTTATTAATATACGACCAGAAGGAATAAATTTAGACCGAACTCCTTTATTTGTCTGAGCTGTTTTAATTACTGCAATTTTATTATTACTCTCATTGCCAGTTCTAGCAGGAGCTATTACAATATTACTTACAGATCGTAATATTAATACATCTTTTTTTGATCCTGCGGAGGATGGGNNNNNNNNNNNNNNNNNNNNNNNNNNN
>Auletobius_anceps_-_La_Gomera_-_KR817571_2717-PST
TACTTTATATTTTATTTTTGGTGCTTGAGCTGGAATAGTAGGAACTTCCCTAAGTCTACTAATTCGAGCTGAACTAGGAAACCCCGGATCTTTAATTGGTGATGACCAAATTTATAATGTTATTGTTACAGCCCATGCTTTTATTATAATTTTTTTTATAGTAATACCAATTATAATTGGTGGGTTTGGAAATTGACTTGTTCCTCTAATATTAGGGGCCCCTGACATAGCTTTTCCTCGAATAAATAATATAAGATTTTGGCTACTTCCCCCTTCTTTAAGGCTTCTTATTATAAGAAGAATTGTAGAAAAAGGAGCTGGAACAGGATGAACTGTTTACCCCCCTTTATCTTCAAATATTGCTCATGGAGGTTCTTCAGTAGATTTAGCTATTTTTAGACTTCATTTAGCTGGTATTTCCTCTATTCTAGGAGCTGTTAATTTTATTTCAACTGTTATTAATATACGACCAGAAGGAATAAATTTAGACCGAACTCCTTTATTTGTCTGAGCTGTTTTAATTACTGCAATTTTATTATTACTCTCATTGCCAGTTCTAGCAGGAGCTATTACAATATTACTTACAGATCGTAATATTAATACATCTTTTTTTGATCCTGCGGGAGGAGGAGACCCTATTTTATACCAACATCTATTT
>Auletobius_anceps_-_Tenerife_-_KC784284_699-PST
TACTTTATATTTTATTTTTGGTGCCTGAGCTGGAATAGTAGGAACTTCCCTAAGTCTACTAATTCGAGCTGAACTAGGAAATCCCGGATCTTTAATTGGTGATGACCAAATTTATAATGTTATTGTTACAGCCCATGCTTTTATTATAATTTTTTTTATAGTAATACCAATTATAATTGGTGGGTTTGGAAATTGACTTGTTCCTCTAATATTAGGGGCCCCTGACATAGCTTTTCCTCGAATAAATAATATAAGATTTTGGTTACTCCCCCCTTCTTTAAGGCTTCTTATTATGAGAAGAATTGTAGAAAAAGGAGCTGGAACAGGTTGAACTGTTTACCCCCCTTTATCTTCAAATATTGCTCATGGAGGTTCTTCAGTAGATTTAGCTATTTTTAGACTTCATTTAGCTGGTATTTCCTCTATTCTAGGGGCTGTTAATTTTATTTCAACTGTTATTAATATACGACCAGAAGGAATAAATTTAGACCGAACTCCTTTATTTGTCTGAGCTGTTTTAATTACTGCAATTTTATTATTACTCTCATTACCAGTTCTAGCAGGGGCTATTACAATATTACTTACAGATCGTAATATTAATACATCTTTTTTTGATCCTGCGGGAGGAGGAGACCCTATTTTATACCAACATCTATTT
>Auletobius_anceps_-_Tenerife_-_KC784298_727-PST
TACTTTATATTTTATTTTTGGTGCCTGAGCTGGAATAGTAGGAACTTCCCTAAGTCTACTAATTCGAGCTGAACTAGGAAATCCCGGATCTTTAATTGGTGATGACCAAATTTATAATGTTATTGTTACAGCCCATGCTTTTATTATAATTTTTTTTATAGTAATACCAATTATAATTGGTGGGTTTGGAAATTGACTTGTTCCTCTAATATTAGGGGCCCCTGACATAGCTTTTCCTCGAATAAATAATATAAGATTTTGGTTACTCCCCCCTTCTTTAAGGCTTCTTATTATGAGAAGAATTGTAGAAAAAGGAGCTGGAACAGGTTGAACTGTTTACCCCCCTTTATCTTCAAATATTGCTCATGGAGGTTCTTCAGTAGATTTAGCTATTTTTAGACTTCATTTAGCTGGTATTTCCTCTATTCTAGGGGCTGTTAATTTTATTTCAACTGTTATTAATATACGACCAGAAGGAATAAATTTAGACCGAACTCCTTTATTTGTCTGAGCTGTTTTAATTACTGCAATTTTATTATTACTCTCATTACCAGTTCTAGCAGGAGCTATTACAATATTACTTACAGATCGTAATATTAATACATCTTTTTTTGATCCTGCGGGAGGAGGAGACCCTATTTTATACCAACATCTATTT
>Auletobius_convexifrons_-_Gran_Canaria_-_KC783736_12-PST
TACTTTGTACTTTATTTTTGGGGCTTGAGCTGGAATAGTAGGAACCTCCCTAAGCCTATTAATTCGAGCTGAGCTAGGAAACCCCGGTTCATTAATTGGGGATGACCAAATTTATAATGTTATTGTTACTGCCCATGCTTTTATCATAATTTTCTTTATAGTTATACCAATTATAATTGGTGGATTCGGAAATTGGCTTGTTCCCTTAATATTAGGGGCCCCTGACATAGCCTTTCCTCGAATAAATAACATAAGATTTTGGCTACTCCCTCCATCATTAAGGTTATTAATTATAAGAAGAATTGTAGAAAAGGGAGCTGGTACAGGATGAACTGTGTACCCTCCATTATCTTCCAATATTGCTCATGGAGGATCTTCAGTAGATTTAGCTATTTTTAGCCTTCATTTAGCGGGAATCTCCTCTATTTTAGGAGCTGTAAATTTTATTTCAACAGTAATTAATATACGACCAGAAGGAATAAATTTAGATCGAACTCCATTATTTGTATGAGCAGTTTTAATCACTGCAATTTTATTACTACTTTCACTACCCGTTCTTGCAGGGGCAATTACTATGTTACTTACAGATCGAAATATTAATACATCCTTCTTTGACCCGGCTGGTGGGGNNNNNNNNNNNNNNNNNNNNNNNNNNNNN
>Auletobius_cylindricollis_-_La_Palma_-_KR817563_1706-PST
TACTTTATATTTTATTTTTGGTGCTTGAGCTGGAATAGTAGGAACTTCCCTAAGTCTACTAATTCGAGCTGAACTAGGAAACCCTGGATCTTTAATTGGTGATGATCAAATTTATAATGTTATTGTTACAGCCCATGCTTTTATTATAATTTTTTTTATAGTAATACCAATTATAATTGGTGGGTTTGGAAATTGACTTGTTCCTCTAATATTAGGGGCCCCTGACATGGCTTTTCCTCGAATAAATAATATAAGATTTTGATTACTCCCTCCTTCTTTAAGGCTTCTTATTATGAGAAGAATTGTAGAAAAAGGGGCTGGAACAGGTTGAACTGTTTATCCTCCTTTATCTTCAAATATTGCTCATGGAGGTTCTTCAGTAGACTTAGCTATTTTTAGCCTTCATTTAGCTGGTATTTCCTCTATTCTAGGAGCTGTTAATTTTATTTCAACTGTTATTAACATACGACCAGAAGGGATAAATTTAGATCGAACCCCTTTATTTGTCTGAGCTGTTTTAATTACTGCAATTTTATTATTATTATCATTACCGGTTCTAGCAGGAGCTATTACAATATTACTTACAGATCGTAATATTAATACATCTTTTTTTGACCCTGCGGGGGGAGGAGATCCTATTTTATACCAACATCTATTT
>Auletobius_cylindricollis_-_La_Palma_-_KR817566_1990-JKR
TACTTTATATTTTATTTTTGGTGCTTGAGCTGGAATAGTAGGAACTTCCCTAAGTCTACTAATTCGAGCTGAACTAGGAAACCCTGGATCTTTAATTGGTGATGATCAAATTTATAATGTTATTGTTACAGCCCATGCTTTTATTATAATTTTTTTTATAGTAATACCAATTATAATTGGTGGGTTTGGAAATTGACTTGTTCCTCTAATATTAGGGGCCCCTGACATGGCTTTTCCTCGAATAAATAATATAAGATTTTGATTACTCCCTCCTTCTTTAAGGCTTCTTATTATGAGAAGAATTGTAGAAAAAGGGGCTGGAACAGGTTGAACTGTTTATCCTCCTTTATCTTCAAATATTGCTCATGGGGGTTCTTCAGTAGACTTAGCTATTTTTAGTCTTCATTTAGCTGGTATTTCCTCTATTCTAGGAGCTGTTAATTTTATTTCAACTGTTATTAACATACGACCAGAAGGGATAAATTTAGATCGAACCCCTTTATTTGTCTGAGCTGTTTTAATTACTGCAATTTTATTATTATTATCATTACCGGTTCTAGCAGGAGCTATTACAATATTACTTACAGATCGTAATATTAATACATCTTTTTTTGACCCTGCGGGGGGAGGAGACCCTATTTTATACCAACATCTATTT
>Auletobius_garajonay_-_El_Hierro_-_MK347575_3008-KRA
TACTTTATACTTTATTTTTGGGACTTGAGCAGGAATAGTAGGAACTTCCCTAAGACTATTAATCCGAGCTGAGTTAGGAAATCCCGGATCTCTAATTGGAGATGATCAAATTTATAATGTTATTGTCACTGCTCATGCATTTATTATAATTTTTTTTATAGTTATACCTATTATAATTGGAGGCTTTGGAAATTGACTTGTTCCTCTGATACTAGGAGCCCCCGATATAGCTTTTCCTCGAATAAATAACATAAGATTTTGGTTGCTCCCCCCTTCCTTAAGCTTACTTATTATAAGAAGAATCGTAGAAAAAGGAGCTGGGACTGGTTGAACAGTCTATCCCCCTTTATCTTCTAATATTGCTCATGGAGGTTCTTCAGTAGATTTAGCTATTTTTAGGCTTCATTTAGCAGGAATCTCTTCTATTTTAGGAGCTGTTAATTTTATTTCAACAGTTATTAATATACGACCAGAAGGAATAAACCTTGATCGAACCCCGTTATTTGTATGGGCTGTTTTAATTACTGCAATTTTATTATTACTTTCGCTACCCGTTCTAGCAGGAGCTATTACAATATTACTTACAGATCGAAATATTAATACATCTTTTTTTGACCCTGCTGGAGGGGGAGACCCTATTCTTTACCAACATTTATTT
>Auletobius_garajonay_-_El_Hierro_-_MK892475_2871-PST
TACTTTATACTTTATTTTTGGGGCTTGAGCAGGAATAGTAGGAACTTCCCTAAGACTATTAATCCGAGCTGAGTTAGGAAACCCCGGATCTCTAATTGGAGATGATCAAATTTATAATGTTATTGTCACTGCTCATGCCTTTATTATAATTTTTTTTATAGTTATACCTATTATAATTGGAGGCTTTGGAAATTGACTTGTTCCTCTTATACTAGGAGCCCCCGATATAGCTTTTCCTCGAATAAATAACATAAGATTTTGGTTGCTCCCCCCTTCCTTAAGCTTACTTATTATAAGAAGAATCGTAGAAAAAGGAGCTGGGACTGGTTGAACAGTCTATCCCCCTTTATCTTCTAATATTGCTCATGGAGGTTCTTCAGTAGATTTAGCTATCTTTAGGCTTCATTTAGCAGGAATCTCTTCTATTTTAGGAGCTGTTAATTTTATTTCAACAGTTATTAATATACGACCAGAAGGAATAAACCTTGATCGAACCCCGTTATTTGTATGGGCAGTTTTAATTACTGCAATTTTATTATTGCTTTCGCTACCCGTTCTAGCAGGAGCTATTACAATATTACTTACAGATCGAAATATTAATACATCTTTTTTTGACCCTGCTGGAGGAGGAGACCCTATTCTTTACCAACATTTATTT
>Auletobius_garajonay_-_La_Gomera_-_KC783803_96-PST
TACTTTATACTTTATTTATGGGGCTTGAGCAGGAATAGTAGGAACTTCCCTAAGACTATTAATCCGAGCTGAGTTAGGAAACCCCGGATCTCTAATTGGAGATGATCAAATTTATAATGTTATTGTTACTGCTCATGCATTTATTATAATTTTTTTTATAGTTATACCTATTATAATTGGAGGATTTGGAAATTGACTTGTTCCTCTAATATTAGGAGCCCCCGATATGGCTTTTCCTCGAATAAATAACATAAGATTTTGGTTGCTCCCCCCTTCCTTAAGCTTACTTATTATAAGAAGAATTGTAGAAAAAGGGGCTGGGACTGGTTGAACAGTCTATCCCCCTTTATCTTCTAATATTGCTCATGGAGGTTCTTCAGTAGATTTAGCTATTTTTAGACTTCATTTAGCAGGAATCTCTTCTATTTTAGGAGCTGTTAATTTTATTTCAACAGTTATTAATGTACGACCAGAAGGAATAAATCTTGATCGAACCCCGTTATTTGTATGGGCTGTTTTAATTACTGCAATTTTATTATTACTTTCGCTACCCGTTCTAGCAGGAGCTATTACAATATTACTTACAGATCGAAATATTAATACATCTTTTTTTGACCCTGCTGGAGGNNNNNNNNNNNNNNNNNNNNNNNNNNNNNNN
>Auletobius_garajonay_-_La_Gomera_-_KR817568_2709-PST
TACTTTATACTTTATTTTTGGGGCTTGAGCAGGAATAGTAGGAACTTCCCTAAGACTATTAATCCGAGCTGAGTTAGGAAACCCCGGATCTCTAATTGGAGATGATCAAATTTATAATGTTATTGTTACTGCTCATGCATTTATTATAATTTTTTTTATAGTTATACCTATTATAATTGGAGGCTTTGGAAATTGACTTGTTCCTCTAATATTAGGAGCCCCCGATATGGCTTTTCCTCGAATAAATAACATAAGATTTTGGTTGCTCCCCCCTTCCTTAAGCTTACTTATTATAAGAAGAATCGTAGAAAAAGGGGCTGGGACTGGTTGAACAGTCTATCCCCCTTTATCTTCTAATATTGCTCATGGAGGTTCTTCAGTAGATTTAGCTATTTTTAGACTTCATTTAGCAGGAATCTCTTCTATTTTAGGAGCTGTTAATTTTATTTCAACAGTTATTAATATACGACCAGAAGGAATAAATCTTGATCGAACCCCGTTATTTGTATGGGCTGTTTTAATTACTGCAATTTTATTATTACTTTCGCTACCCGTTCTAGCAGGAGCTATTACAATATTACTTACAGATCGAAATATTAATACATCTTTTTTTGACCCTGCTGGAGGAGGTGATCCTATTCTTTATCAACATTTATTT
>Auletobius_garajonay_-_La_Gomera_-_KR817569_2712-PST
TACTTTATACTTTATTTTTGGGGCTTGAGCTGGAATAGTAGGAACTTCCCTAAGACTATTAATCCGAGCTGAGTTAGGAAACCCCGGATCTCTAATTGGAGATGATCAAATTTATAATGTTATTGTTACTGCTCATGCATTTATTATAATTTTTTTTATAGTTATACCTATTATAATTGGAGGTTTTGGAAATTGACTTGTTCCTCTAATATTAGGAGCCCCCGATATAGCTTTTCCTCGAATAAATAACATAAGATTTTGGTTGCTCCCCCCTTCCTTAAGCTTACTTATTATAAGAAGAATCGTAGAAAAAGGGGCTGGGACTGGTTGAACAGTCTATCCCCCTTTATCTTCTAATATTGCTCATGGAGGTTCTTCAGTAGATTTAGCTATTTTTAGACTTCATTTAGCAGGAATTTCTTCTATTTTAGGAGCTGTTAATTTTATTTCAACAGTTATTAATATACGACCAGAAGGAATAAATCTTGATCGAACCCCATTATTTGTATGGGCTGTTTTAATTACTGCAATTTTACTATTACTTTCGCTACCCGTTCTAGCAGGGGCTATTACAATATTACTTACAGATCGAAATATTAATACGTCTTTTTTTGACCCTGCTGGAGGGGGGGATCCTATTCTTTATCAACATTTATTT
>Auletobius_garajonay_-_La_Gomera_-_KR817570_2716-PST
TACTTTATACTTTATTTTTGGGGCTTGAGCAGGAATAGTAGGAACTTCCCTAAGACTATTAATCCGAGCTGAGTTAGGAAACCCCGGATCTCTAATTGGAGATGATCAAATTTATAATGTTATTGTTACTGCTCATGCATTTATTATAATTTTTTTTATAGTTATACCTATTATAATTGGAGGATTTGGAAATTGACTTGTTCCTCTAATATTAGGAGCCCCCGATATGGCTTTTCCTCGAATAAATAACATAAGATTTTGGTTGCTCCCCCCTTCCTTAAGCTTACTTATTATAAGAAGAATTGTAGAAAAAGGGGCTGGGACTGGTTGAACAGTCTATCCCCCTTTATCTTCTAATATTGCTCATGGAGGTTCTTCAGTAGATTTAGCTATTTTTAGACTTCATTTAGCAGGAATCTCTTCTATTTTAGGAGCTGTTAATTTTATTTCAACAGTTATTAATATACGACCAGAAGGAATAAATCTTGATCGAACCCCGTTATTTGTATGGGCTGTTTTAATTACTGCAATTTTATTATTACTTTCGCTACCCGTTCTAGCAGGAGCTATTACAATATTACTTACAGATCGAAATATTAATACATCTTTTTTTGACCCTGCTGGAGGAGGTGATCCTATTCTTTATCAACATTTATTT
>Auletobius_maderensis_-_Madeira_-_KR817564_1836-PST
TACTTTGTATTTTATTTTTGGTGCTTGAGCTGGAATAGTAGGAACTTCCCTAAGTCTACTAATTCGAGCTGAATTAGGAAATCCCGGATCTTTAATTGGTGATGATCAAATTTATAATGTTATTGTTACAGCCCATGCTTTTATTATAATTTTTTTTATAGTAATACCAATTATAATTGGTGGGTTTGGAAATTGACTTGTCCCTCTAATACTAGGGGCCCCTGACATGGCTTTTCCTCGAATAAATAATATGAGATTTTGATTACTCCCTCCTTCTTTAAGACTTCTTATTATAAGAAGAATTGTAGAAAAAGGTGCTGGAACAGGTTGAACTGTTTACCCCCCTTTATCTTCAAATATTGCTCATGGAGGTTCTTCAGTAGATTTAGCTATTTTTAGTCTTCATTTAGCTGGTATTTCCTCTATTTTAGGGGCTGTTAATTTTATTTCAACTGTTATTAATATACGACCAGAAGGAATAAATTTAGACCGAACTCCTTTATTTGTATGAGCTGTCTTAATCACTGCAATTTTATTGTTACTTTCATTACCAGTTCTAGCAGGAGCCATTACAATATTACTTACTGATCGTAATATTAATACATCTTTTTTTGATCCTGCTGGAGGAGGAGACCCTATTTTATACCAACATTTATTT
>Auletobius_maderensis_-_Madeira_-_KR817565_1868-PST
TACTTTATATTTTATTTTTGGTGCTTGAGCTGGAATAGTAGGAACTTCCCTAAGTCTACTAATTCGAGCTGAATTAGGAAATCCCGGATCTTTAATTGGTGATGATCAAATTTATAATGTTATTGTTACAGCCCATGCTTTTATTATAATTTTTTTTATAGTAATACCAATTATAATTGGTGGGTTTGGAAATTGACTTGTCCCTCTAATACTAGGGGCCCCTGACATGGCTTTTCCTCGAATAAATAATATGAGATTTTGATTACTCCCTCCTTCTTTAAGACTTCTTATTATAAGAAGAATTGTAGAAAAAGGTGCTGGAACAGGTTGAACTGTTTACCCCCCTTTATCTTCAAATATTGCTCATGGAGGTTCTTCAGTAGATTTAGCTATTTTTAGTCTTCATTTAGCTGGTATTTCCTCTATTTTAGGGGCTGTTAATTTTATTTCAACTGTTATTAATATACGACCAGAAGGAATAAATTTAGACCGAACTCCTTTATTTGTATGAGCTGTCTTAATCACTGCAATTTTATTGTTACTTTCATTACCAGTTCTAGCAGGAGCCATTACAATATTACTTACTGATCGTAATATTAATACATCTTTTTTTGATCCTGCTGGAGGAGGAGACCCTATTTTATACCAACATTTATTT
>Auletobius_maderensis_-_Madeira_-_MK347579_3016-KRA
TACTTTATATTTTATTTTTGGTGCTTGAGCTGGAATAGTAGGAACTTCCCTAAGTCTACTAATTCGAGCTGAATTAGGAAATCCCGGATCTTTAATTGGTGATGATCAAATTTATAATGTTATTGTTACAGCCCATGCTTTTATTATAATTTTTTTTATAGTAATACCAATTATAATTGGTGGGTTTGGAAATTGACTTGTCCCTCTAATACTAGGGGCCCCTGACATGGCTTTTCCTCGAATAAATAATATGAGATTTTGATTACTCCCTCCTTCTTTAAGACTTCTTATTATAAGAAGAATTGTAGAAAAAGGTGCTGGAACAGGTTGAACTGTTTACCCCCCTTTATCTTCAAATATTGCTCATGGAGGTTCTTCAGTAGATTTAGCTATTTTTAGTCTTCATTTAGCTGGTATTTCCTCTATTTTAGGGGCTGTTAATTTTATTTCAACTGTTATTAATATACGACCAGAAGGAATAAATTTAGACCGAACTCCTTTATTTGTATGAGCTGTCTTAATCACTGCAATTTTATTGTTACTTTCATTACCAGTTCTAGCAGGAGCCATTACAATATTACTTACTGATCGTAATATTAATACATCTTTTTTTGATCCTGCTGGAGGGGGAGACCCTATTTTATACCAACATTTATTT
>Auletobius_pubescens_-_Spain_-_KR817560_1085-JKR
AACTTTATATTTTATTTTCGGAGCTTGATCTGGAATAGTAGGTTCATCCTTAAGTCTTTTAATTCGAGCTGAATTAGGAAACCCAGGATCTTTAATTGGTGACGACCAAATTTATAATGTAATTGTAACAGCCCATGCATTCATTATAATTTTTTTTATAGTTATGCCCGCTATAATTGGTGGTTTCGGAAACTGATTAGTTCCTTTAATATTAGGAGCTCCTGATATAGCCTTTCCTCGAATAAACAACATAAGATTTTGACTTTTGCCCCCTTCTTTAAGTTTATTGATTATAAGAAGAGTTGTAGAAAGAGGGGTAGGGACAGGCTGAACTGTCTATCCCCCCCTTTCTTCTAATATTGCCCACGGGGGATCTTCTGTCGATTTAGCTATTTTTAGTCTACACTTAGCTGGTATTTCTTCTATTTTAGGAGCTGTAAATTTTATCTCCACGGTTATCAATATACGTCCCTACGGAATAAGATTAGACCGAATCCCTCTTTTTGTATGGGCAGTTATAATTACAGCAATTTTACTTTTACTATCTTTACCTGTTTTAGCGGGGGCAATTACTATACTTTTAACAGACCGAAATATTAATACATCTTTTTTTGATCCAGCAGGAGGGGGAGACCCAATTTTATACCAACATTTATTT
>Auletobius_sp._-_La_Palma_-_KR817562_1699-PST
TACTTTATATTTTATTTTTGGAGCTTGAGCTGGTATAGTAGGAACTTCCCTTAGATTACTAATTCGGGCTGAGCTAGGAAACCCCGGATCTTTAATTGGTGATGACCAAATTTATAATGTTATTGTTACAGCCCATGCTTTTATTATAATTTTTTTTATAGTAATACCAATTATAATTGGTGGGTTTGGAAATTGACTTGTTCCTCTAATATTAGGGGCCCCTGACATGGCTTTTCCTCGAATAAATAACATAAGATTTTGGCTACTTCCCCCTTCTTTAAGACTTCTTATTATAAGAAGGATTGTAGAAAAAGGAGCTGGGACGGGTTGAACTGTTTATCCCCCTTTATCTTCAAATATTGCTCACGGAGGTTCTTCAGTAGATTTAGCTATTTTTAGACTTCATTTAGCTGGTATTTCCTCTATCCTAGGGGCTGTTAATTTTATTTCAACTGTTATTAATATACGACCAGAAGGAATAAATTTAGATCGAACCCCTTTATTTGTATGAGCTGTCTTAATTACTGCAATTTTACTATTACTTTCATTACCAGTTCTAGCAGGAGCTATTACAATATTACTTACAGACCGTAATATTAATACATCTTTTTTTGACCCCGCTGGAGGGGGGGACCCTATTTTATACCAACATCTATTT
>Auleutes_epilobii_-_Slovakia_-_MK892043_2319-JKR_REF
AACATTATATTTTATTTTTGGTAGATGAGCAGGAACAATAGGAACTTCTATAAGAATACTTATTCGAACAGAATTAGGCAACCCAGGGAGACTGATCGGAGATGATCAAATTTATAACTCTATTGTAACAGCCCATGCTTTCGTAATAATTTTTTTTATAGTTATACCAATCTTAATTGGCGGATTCGGTAACTGATTAGTACCTTTAATATTAGGGGCACCTGATATAGCATTCCCACGATTAAATAATATAAGATTTTGACTATTACCCCCATCAATTACTCTTTTATTAATAAGAAGAATTATTAATAAAGGGGCAGGAACAGGATGAACCGTTTACCCTCCTTTATCAACTAATATTGCGCATGAAGGAGCTTCAGTTGACTTAGCTATTTTTAGACTTCATATAGCAGGTATTTCATCAATTTTAGGTGCAATTAATTTTATCTCAACTATTATAAATATACGGCCAAAAGGAATAGAATACGAAATTATACCTCTTTTTTCATGAGCTGTTATAATTACAGCCATTTTACTATTATTATCTCTACCAGTTCTTGCAGGAGCAATTACTATATTATTAACAGACCGTAATGTGAATACTTCATTTTTTGATCCAGCGGGTGGAGGAGACCCTATTTTATATCAACACTTATTT
>Bagous_bagdatensis_-_Czech_Republic_-_MK891265_1203-JKR
AACACTATACTTTATTTTTGGTGCTTGATCAGGTATACTAGGAACCTCTTTAAGAATGTTAATTCGCCTAGAATTAGGAAACCCAGGTTCATTAATTGGAAATGATCAAATCTATAATACTATTGTTACTGCACATGCCTTTATTATAATTTTTTTTATGGTTATACCAATTATAATTGGGGGGTTTGGAAACTGACTAGTCCCTTTAATATTAGGAGCTCCTGATATAGCTTTCCCACGATTAAACAACATAAGATTTTGATTATTGCCACCATCAATTCTCTTTCTAATTATAAGAAGAATCGTAGATAATGGTGCAGGGACTGGCTGAACTGTGTATCCCCCTCTATCGGCTAATGTTGCTCATGAAGGATCTTCTGTAGACTTAGCAATTTTTAGATTACATATAGCAGGAGTATCTTCAATCTTAGGAGCTGTAAATTTTATTTCTACTGTTCTTAATATACGACCATCCGGTATAAAACCTGAACAAATATCTCTATTTACCTGAGCAGTAGAAATCACAGCAGTATTATTACTTCTATCTCTTCCCGTATTAGCCGGCGCTATTACCATATTATTAACTGATCGAAACATTAACACCTCATTCTTTGATCCAGCTGGAGGAGGAGATCCAATTTTATATCAACATTTATTT
>Bagous_binodulus_-_Poland_-_KC784230_398-RGO
NNNNNNNNNNNNNNNNNNNNNNNNNNNNNNNNNNNNNNNNNNNACATCCCTAAGAATACTAATTCGTCTAGAGCTAGGAAACCCCGGATCTCTAATTGGAAATGATCAAATTTATAATACTATCGTAACAGCTCACGCGTTTATTATAATTTTTTTTATAGTAATACCAATTGTAATCGGAGGATTTGGAAATTGATTAGTACCTTTAATATTAGGAGCACCTGACATAGCATTCCCACGTCTAAATAATATAAGATTCTGGCTTCTTCCCCCCTCTATCCTTCTTCTTATCATAAGAAGAATTGTAGACAATGGGGCAGGGACTGGATGAACTGTCTACCCTCCTCTATCTTCAAATATTGCACATGAAGGATCATCCGTAGATTTAGCAATTTTTAGTCTACATATAGCAGGGGTATCCTCCATCCTAGGTGCGGTAAATTTCATCTCAACTGTTCTTAATATACGACCCTCAGGGATAAAGCCCGAACAAATATCCTTGTTTACATGAGCAGTAGAAATCACAGCTATTCTCTTACTTCTGTCCCTGCCTGTACTTGCAGGTGCTATTACAATACTTTTAACAGATCGAAATGTAAATACATCATTTTTTGACCCAGCAGGAGGGGGAGATCCCATTCTCTATCAACATTTATTC
>Bagous_elegans_-_Germany_-_KY849854_1441-JKR
TACCTTATACTTTATCTTTGGAGCCTGATCTGGACTATTAGGCACCTCATTAAGAATACTAATTCGCCTTGAACTAGGTAACCCTGGATCATTAATTGGCAATGATCAAATCTATAACACTATCGTAACTGCCCATGCCTTCGTAATAATTTTCTTTATAGTTATACCAACTATAATCGGAGGCTTTGGAAACTGGCTTATACCACTAATACTAGGAGCTCCAGACATAGCATTCCCTCGCCTCAATAATATAAGATTTTGACTTCTCCCCCCATCCCTACTACTTCTTATTCTAAGAAGAATAGTAGACAATGGTGCTGGAACCGGATGAACAGTATACCCCCCTCTCTCATCTAATATTGCCCATGAGGGACCTTCTGTAGACCTAGCAATTTTTAGCCTTCATATAGCAGGTGTCTCCTCCATCCTAGGCGCCGTAAACTTTATCTCAACAGTTCTAAACATACGACCTTCAGGAATACTTCCTGAACAAATAAGCCTCTTCACTTGAGCAGTAAAAATTACTGCTCTTCTTCTTCTCCTTTCCCTTCCAGTATTAGCAGGAGCCATCACAATACTATTAACTGACCGAAACGCAAACACATCTTTTTTTGACCCAGCAGGAGGAGGAGATCCTATCCTATATCAACATTTATTC
>Bagous_exilis_-_Tenerife_-_KC784310_755-PST
AACACTATATTTTATCTTTGGAGCCTGATCAGGAATACTCGGTACATCTTTAAGAATTCTAATTCGATTAGAATTAGGAAACCCTGGATCATTAATTGGAAATGATCAAATCTATAATTCAATTGTAACAGCTCACGCTTTTATTATAATTTTCTTTATAGTCATACCCATTATAATTGGGGGTTTTGGAAATTGATTAGTTCCACTTATATTAGGAGCGCCAGATATAGCCTTCCCGCGACTTAATAATATAAGTTTTTGATTATTACCCCCATCAATTATTCTTTTAATTTTCAGAAGAATTGTTGATAATGGGGCGGGAACAGGATGAACTGTCTATCCACCTTTATCCTCTAATATTGCACATGAGGGTTCATCTGTTGATATAGCAATTTTCAGACTCCATATAGCAGGAGTATCGTCAATCCTAGGAGCAGTAAATTTTATCTCAACAGTTTTAAATATACGACCATCAGGTATATTACCAGAACAAATAAGCCTATTTACATGGGCAGTAGAAATTACAGCTATTCTTCTACTTCTCTCTCTGCCAGTTTTGGCAGGGGCAATTACAATACTTTTAACTGATCGCAACGTCAATACATCATTTTTCGACCCAGCAGGAGGTGGTGACCCAATCTTATACCAACACTTATTT
>Bagous_longitarsis_-_Czech_Republic_-_KC783917_370-JKR
AACATTATACTTCATCTTTGGGGCATGATCAGGGATATTAGGAACCTCTCTTAGTATGCTAATTCGACTAGAATTAGGAAGACCTGGCTCATTGATCGGAAATGACCAAATTTATAACACAATCGTCACTGCTCATGCTTTCATTATAATTTTTTTTATAGTTATACCCATTATAATTGGTGGATTTGGAAACTGATTAGTTCCACTTATACTAGGCGCCCCAGACATGGCATTCCCGCGCCTGAATAATATAAGATTCTGACTCTTACCACCATCCATTATTCTATTAATCCTTAGAAGAATTGTAGATAATGGGGCGGGAACAGGATGAACTGTCTACCCTCCTCTCTCATCTAATATTGCCCATGAAGGTTCGTCCGTTGACTTAGCTATTTTCAGACTTCATATAGCAGGAGTGTCGTCAATCTTAGGTGCAGTTAATTTCATCTCAACAGTATTAAATATACGACCTATAGGAATACTCCCAGAACAAATAAGTCTTTTTACTTGGGCAGTTGAAATTACCGCCATTTTACTTCTCTTATCCCTACCCGTCTTAGCTGGGGCTATTACTATACTTTTAACTGACCGAAACATTAATACATCATTCTTTGACCCAGCAGGGGGAGGAGNNNNNNNNNNNNNNNNNNNNNNNNNN
>Bagous_lutulentus_-_Germany_-_KY849851_246-PSP
GACACTATACTTTATTTTTGGAGCATGATCAGGAATATTAGGAACATCTCTAAGAATATTAATTCGTCTTGAACTAGGAAACCCCGGCTCTTTAATTGGTAACGACCAAATTTATAATACTATTGTTACAGCTCACGCCTTTATTATAATTTTTTTTATAGTAATGCCTATTATAATCGGAGGATTTGGAAACTGGTTAGTGCCCCTAATGCTAGGAGCACCTGACATAGCATTTCCACGTCTAAATAATATAAGATTCTGGCTTCTTCCCCCCTCTATTCTCCTTCTTATTATAAGAAGAATTGTGGACAATGGAGCAGGTACAGGATGAACTGTCTACCCCCCTCTCTCTTCAAATATTGCTCATGAAGGATCATCTGTAGATTTAGCAATTTTTAGCTTACATATAGCGGGAGTCTCTTCTATCTTGGGGGCGGTAAACTTTATTTCAACTGTTCTAAATATACGGCCCTCAGGAATAAAGCCTGAGCAAATATCATTATTCACATGAGCAGTGGAAATCACCGCTATTCTTTTGTTACTATCTCTACCAGTTCTTGCTGGCGCCATTACTATACTTCTAACTGATCGAAACGTTAACACATCATTTTTCGACCCAGCAGGAGGAGGAGACCCTATCTTGTACCAACACTTATTT
>Bagous_monanthiphagus_-_La_Gomera_-_KY849855_1666-PST
AACATTATACTTTATTTTTGGGGCTTGATCAGGGATATTAGGCACATCATTAAGAATGCTAATTCGCCTAGAACTAGGTAGCCCAGGTTCAATAATCGGAAATGACCAAATTTATAATTCAATTGTAACAGCTCATGCTTTTATTATAATTTTCTTTATAGTTATACCTATTATAATCGGAGGGTTTGGAAATTGATTAGTCCCTCTAATACTAGGGGCACCTGATATAGCTTTCCCTCGACTTAATAACATAAGATTCTGACTACTCCCCCCCTCTATTATTCTTCTAATTCTTAGAAGAATTGTGGACAACGGGGTAGGGACAGGATGAACAGTCTATCCACCCCTTTCATCTAATATTGCACATGAAGGATCTTCTGTAGATTTAGCAATTTTCAGACTTCATATAGCAGGAGTATCCTCTATTTTAGGGGCTGTAAATTTTATCTCAACTATTTTAAATATACGACCTTCAGGAATAAAACCTGAACAAATAAGTTTATTTACATGGGCAGTAGAAATTACTGCAATCCTTCTTCTTCTCTCTCTCCCAGTTTTAGCAGGGGCAATTACTATACTTTTAACAGATCGTAATCTAAATACATCATTCTTTGACCCCGCAGGTGGAGGAGATCCAATTCTATACCAACATCTATTT
>Bagous_monanthiphagus_-_La_Gomera_-_ON421854_ES1046
AACATTATACTTTATTTTTGGGGCTTGGTCAGGGATATTAGGCACATCATTAAGAATGCTAATTCGCCTAGAACTAGGTAGCCCAGGTTCAATAATCGGAAATGACCAAATTTATAATTCAATTGTAACAGCTCATGCTTTTATTATAATTTTCTTTATAGTTATACCTATTATAATCGGAGGGTTTGGGAATTGATTAGTCCCTCTAATACTAGGGGCACCTGATATAGCTTTCCCTCGACTTAATAACATAAGATTCTGACTACTCCCCCCCTCTATTATTCTTCTAATTCTTAGAAGAATTGTGGACAACGGGGTAGGGACAGGATGAACAGTCTATCCACCCCTTTCATCTAATATTGCACATGAAGGATCTTCTGTAGATTTAGCAATTTTCAGACTTCATATAGCAGGAGTATCCTCTATTTTAGGGGCTGTAAATTTTATCTCAACTATTTTAAATATACGGCCTTCAGGAATAAAACCTGAACAAATAAGTTTATTTACATGGGCAGTAGAAATTACTGCAATCCTTCTTCTTCTCTCTCTCCCAGTTTTAGCAGGGGCAATTACTATACTTTTAACAGATCGTAATGTAAATACATCATTCTTTGACCCCGCAGGTGGAGGAGATCCAATTCTATACCAACATCTATTT
>Bagous_petro_-_Czech_Republic_-_KY849856_2234-JKR
AACATTATATTTTATCTTTGGGGCCTGATCGGGCATGCTGGGCACTTCCTTGAGAATATTAATCCGGCTAGAATTGGGGAATCCCGGATCACTGATAGGAAATGATCAAATTTATAATACAATTGTGACTGCTCATGCTTTTATTATAATCTTTTTTATAGTTATACCTATCATAATTGGTGGATTCGGAAATTGACTAGTGCCTCTTATGCTAGGGGCCCCAGACATAGCCTTCCCACGATTAAATAATATAAGATTCTGGCTTCTCCCACCCTCTATTATTCTTCTTATTCTAAGAAGAATAGTAGACAACGGTGCAGGGACAGGATGGACAGTTTATCCCCCCCTATCTTCAAATATTGCCCATGAAGGCTCTTCGGTAGATTTAGCAATCTTCAGACTTCACATAGCAGGTGTATCATCAATCTTGGGGGCTGTTAATTTTATTTCAACAGTCTTAAATATACGCCCAACAGGAATGCTACCCGAACAAGTGAGTCTTTTCACATGAGCAGTAGAAATTACGGCTATTCTTCTTCTCCTCTCCCTTCCAGTACTAGCCAGAGCTATCACTATACTATTAACTGATCGAAACGTAAACACGTCATTTTTTGATCCAGCCGGTGGTGGAGATCCAATTCTTTATCAACATTTATTT
>Bagous_robustus_-_Greece_-_KY849853_1253-FBA
NNNNNNNNNNNNNNNNNNNGGGGCATGATCAGGCATAATAGGCACGTCCGTAAGAATAATAATCCGACTTGAATTAGGCAATCCTGGGTCCCTAATTGGAAATGATCAAATCTATAACACCATTGTAACAGCTCACGCCTTTATTATAATTTTTTTTATAGTGATACCTATTATAATCGGAGGTTTTGGAAACTGATTAGTTCCCCTAATGCTAGGTGCGCCAGATATAGCATTCCCTCGGCTCAATAATATAAGATTCTGATTGCTTCCTCCCTCTATCCTCTTTCTTACTATAAGAAGAATCGTAGACAACGGAGCAGGGACAGGATGGACCGTGTACCCTCCCCTTTCTTCAAACATCGCTCATGAGGGGTCATCCGTAGACTTAGCAATCTTTAGTCTTCACATAGCAGGTGTTTCATCTATCCTAGGGGCAGTAAACTTYATCTCAACCGTCCTCAATATACGACCGTCTGGAATAAACCCAGAACAAATATCTTTATTTACGTGAGCAGTAGAAATTACCGCCATTCTCCTTCTCCTATCCCTCCCAGTCCTTGCGGGTGCTATTACTATGCTTTTAACAGACCGTAATGTAAACACTTCATTTTTTGACCCAGCCGGGGGCSGAGACCCAATCTTATACCAACACTTATGC
>Bagous_subcarinatus_-_Czech_Republic_-_KY849852_1204-JKR
AACATTATATTTCATTTTTGGCGCATGGTCAGGCATACTAGGCACGTCTTTAAGAATACTAATCCGACTAGAACTTGGAAATCCTGGGTCACTGATTGGAAACGACCAAATTTATAACACCATTGTAACAGCACATGCATTTATTATAATTTTTTTTATAGTAATACCAATCATAATTGGAGGATTTGGTAATTGATTAGTTCCACTAATACTAGGAGCCCCCGACATAGCTTTCCCACGATTAAACAATATAAGATTTTGACTATTACCACCCTCCATCTTACTTCTCGTTATAAGAAGAATTGTAGACAATGGAGCAGGAACTGGTTGAACTGTTTACCCTCCTTTATCATCAAATATTGCTCATGAAGGATCTTCAGTGGACTTAGCAATTTTCAGACTCCATATAGCAGGAGTATCCTCAATTTTAGGCGCAGTAAATTTCATTTCAACGGTTCTTAACATACGACCCACAGGAATAAAACCTGAACAAATATCTCTATTCACATGAGCTGTAGAAATTACAGCCATCCTACTCTTACTATCATTACCTGTCCTAGCAGGGGCTATTACGATATTATTAACAGATCGAAATATTAATACTTCATTCTTTGACCCAGCAGGGGGAGGAGACCCCATCTTATACCAACACTTATTC
>Bagous_subcarinatus_-_Germany_-_KC784000_252-PSP
AACATTATATTTCATTTTTGGCGCATGGTCAGGCATACTAGGCACGTCTTTAAGAATACTAATCCGACTAGAACTTGGAAATCCTGGGTCACTGATTGGAAACGACCAAATTTATAACACCATTGTAACAGCACATGCATTTATTATAATTTTTTTTATAGTAATACCAATCATAATTGGAGGATTTGGTAATTGATTAGTTCCACTAATACTAGGAGCCCCCGACATAGCTTTCCCACGATTAAACAATATAAGATTTTGACTATTACCACCCTCCATCTTACTTCTCGTTATAAGAAGAATTGTAGACAATGGAGCAGGAACTGGTTGAACTGTTTACCCTCCTTTATCATCAAATATTGCTCATGAAGGATCTTCAGTGGACTTAGCAATTTTCAGACTCCATATAGCAGGAGTATCCTCAATTTTAGGCGCAGTAAATTTCATTTCAACGGTTCTTAACATACGACCCACAGGAATAAAACCTGAACAAATATCTCTATTCACATGAGCTGTAGAAATTACAGCCATCCTACTCTTACTATCATTACCTGTCCTAGCAGGGGCTATTACGATATTATTAACAGATCGAAATATTAATACTTCATTCTTTGACCCAGCAGGGGGAGGAGACCCCATCTTATACCAACACTTATTC
>Bagous_subcarinatus_-_Slovakia_-_MK891390_1449-JKR
AACATTATATTTCATTTTTGGCGCATGGTCAGGCATACTAGGCACGTCTTTAAGAATACTAATCCGACTAGAACTTGGAAATCCTGGGTCACTGATTGGAAACGACCAAATTTATAACACCATTGTAACAGCACATGCATTTATTATAATTTTTTTTATAGTAATACCAATCATAATTGGAGGATTTGGTAATTGATTAGTTCCACTAATACTAGGAGCCCCCGACATAGCTTTCCCACGATTAAACAATATAAGATTTTGACTATTACCACCCTCCATCTTACTTCTCGTTATAAGAAGAATTGTAGACAATGGAGCAGGAACTGGTTGAACTGTTTACCCTCCTTTATCATCAAATATTGCTCATGAAGGATCTTCAGTGGACTTAGCAATTTTCAGACTCCATATAGCAGGAGTATCCTCAATTTTAGGCGCAGTAAATTTCATTTCAACGGTTCTTAACATACGACCCACAGGAATAAAACCTGAACAAATATCTCTATTCACATGAGCTGTAGAAATTACAGCCATCCTACTCTTACTATCATTACCTGTCCTAGCAGGGGCTATTACGATATTATTAACAGATCGAAATATTAATACTTCATTCTTTGACCCAGCAGGGGGAGGAGACCCCATCTTATACCAACACTTATTC
>Bagous_subcarinatus_-_Slovakia_-_MK891533_1621-JKR
AACATTATATTTCATTTTTGGCGCATGGTCAGGCATACTAGGCACGTCTTTAAGAATACTAATCCGACTAGAACTTGGAAATCCTGGGTCACTGATTGGAAACGACCAAATTTATAACACCATTGTAACAGCACATGCATTTATTATAATTTTTTTTATAGTAATACCAATCATAATTGGAGGATTTGGTAATTGATTAGTTCCACTAATACTAGGAGCCCCCGACATAGCTTTCCCACGATTAAACAATATAAGATTTTGACTATTACCACCCTCCATCTTACTTCTCGTTATAAGAAGAATTGTAGACAATGGAGCAGGAACTGGTTGAACTGTTTACCCTCCTTTATCATCAAATATTGCTCATGAAGGATCTTCAGTGGACTTAGCAATTTTCAGACTCCATATAGCAGGAGTATCCTCAATTTTAGGCGCAGTAAATTTCATTTCAACGGTTCTTAACATACGACCCACAGGAATAAAACCTGAACAAATATCTCTATTCACATGAGCTGTAGAAATTACAGCCATCCTACTCTTACTATCATTACCTGTCCTAGCAGGGGCTATTACGATATTATTAACAGATCGAAATATTAATACTTCATTCTTTGACCCAGCAGGGGGAGGAGACCCCATCTTATACCAACACTTATTC
>Barioxyonyx_retectus_-_Spain_-_MK891183_1100-JKR_REF
AACATTATATTTTATTTTTGGATCTTGAGCAGGGATAGCTGGGACATCATTAAGAATGCTAATCCGTACAGAATTAGGAAACCCTGGGAGATTAATCGGGAATGACCAAATTTACAATTCAATTGTAACTGCGCATGCTTTTATTATAATTTTCTTTATAGTAATACCAATTTTAATTGGGGGATTCGGCAATTGGTTAGTGCCCTTAATGTTGGGAGCACCTGATATGGCATTCCCCCGACTAAACAATATAAGATTCTGGCTTCTCCCCCCCTCTCTTTCTCTTCTTTTAATGAGAAGAATCATTGACAAAGGAGCTGGGACAGGATGAACAGTTTATCCCCCTTTATCAACAAATGTCTCTCACGAAGGAATTTCAGTTGATTTAGCAATCTTTAGGCTTCATATGGCTGGAGTATCCTCAATTTTAGGAGCCATTAATTTTATTTCTACTGTTATAAATATACGATCCACAGGTATAACTTACGAGCGAATACCCCTATTTGTCTGAGCCGTTGAAATTACAGCAATCTTACTTTTAATTTCTTTACCTGTTCTTGCAGGAGCAATTACAATACTTTTGACAGATCGAAATATCAATACATCTTTTTTTGATCCTACAGGTGGAGGGGACCCTATTTTATACCAACATTTATTT
>Barioxyonyx_tournieri_-_Morocco_-_MK891493_1576-JKR_REF
AACACTTTATTTTATTTTCGGGGCATGAGCTGGTATGGCAGGAACATCACTAAGAATACTAATTCGAACAGAATTAGGTAACCCAGGTAGCTTAATCGGGAATGACCAAATTTATAATTCAATTGTGACAGCCCACGCTTTCATTATAATTTTTTTTATAGTAATACCTATTTTAATTGGGGGATTTGGTAATTGACTTGTTCCATTAATACTGGGAGCCCCAGATATAGCATTCCCCCGTCTCAATAATATAAGATTTTGGCTTCTCCCCCCATCACTTTCTCTTCTTCTAATAAGAAGAATTATTAATAAAGGGGCAGGAACAGGATGAACTGTTTATCCACCTTTATCAACTAATGTCGCTCATGAAGGAATTTCTGTTGATTTAGCTATTTTTAGTTTACACATAGCAGGAATTTCTTCTATTCTAGGAGCTATCAATTTTATTTCTACAGTTATAAATATACGACCCACAGGGATAATCTATGAACGTATGCCCCTATTTGTCTGAGCTGTGGAAATCACAGCAATCTTATTATTAATTTCTCTCCCAGTGCTCGCAGGAGCAATCACAATACTTTTAACAGATCGTAATATTAATACATCATTTTTCGACCCCACAGGAGGGGGAGACCCTATTTTGTACCAACACTTATTT
>Baris_analis_-_Greece.Zakynthos_-_MK890972_861-PST
AACATTATATTTCATTTTTGGAGCTTGGGCTGGGATAATAGGAACCTCATTAAGTCTTTTAATTCGAACAGAGTTAGGAAATCCCGGAAGATTAATTGGAGATGATCAAATCTATAATACAATTGTAACAGCACATGCTTTTATTATAATTTTTTTTATAGTAATACCAATCATAATCGGAGGATTTGGTAACTGATTAATTCCATTAATACTAGGAGCTCCTGATATAGCATTCCCTCGAATAAATAATATAAGATTTTGATTATTACCTCCTTCTCTCTTTTTAATTTTAATAAGAAGAATTATTGATAAAGGGGCAGGAACTGGTTGAACAGTTTATCCACCCTTATCAACTAATATTGCCCATGAAGGAACATCAATTGATTTAGCTATTTTTAGATTACATATAGCTGGAATTTCCTCTATTTTAGGAGCAATTAACTTTATTTCAACTATAATCAATATACATTCAATAAGATTAAAATTAGATCAAATATCCTTATTTATATGAGCTGTAAAAATTACTGCTATCCTACTTTTATTATCACTTCCCGTATTAGCAGGAGCTATCACAATATTATTAACTGATCGTAACATTAATACCTCCTTTTTTGATCCAGCTGGAGGAGGTGACCCCATTTTATATCAACACCTATTC
>Baris_artemisiae_-_Czech_Republic_-_MK891782_2041-JKR
AACATTATATTTTATTTTTGGAGCTTGATCAGGAATAGTAGGAACTTCCCTAAGACTTTTAATTCGAGCAGAATTAGGAAATCCAGGTAGTTTAATTGGAGATGACCAAATTTATAATACAATTGTAACTGCCCATGCATTTATTATAATTTTTTTCATAGTAATACCAATTATAATTGGAGGATTCGGAAATTGATTAGTACCATTAATATTAGGTGCCCCAGATATAGCATTCCCTCGAATAAATAATATAAGATTCTGATTATTACCTCCTTCAATTTTTTTATTATTAATAAGAAGTATTATTGATAAAGGTGTAGGGACAGGATGAACTGTATACCCCCCTCTTTCTACTAATATTGCACATGAAGGAGCCTCAGTAGATCTAGCAATTTTTAGTCTTCACATAGCTGGAATTTCATCTATTTTAGGAGCAATTAACTTTATTTCTACCGTAATTAATATACATTCTTTAGGAATAAAATTTGATCAACTATCTATATTTGTTTGAGCCGTTAAAATTACAGCAATATTACTTTTATTATCTTTACCTGTACTAGCAGGAGCTATTACTATATTATTAACTGATCGAAATATTAATACTTCATTTTTTGATCCTGCTGGAGGTGGGGATCCTATTTTATACCAACATTTATTT
>Baris_artemisiae_-_Germany_-_MK891112_1017-PSP
AACATTATATTTTATTTTTGGAGCTTGATCAGGAATAGTAGGAACTTCCCTAAGACTTTTAATTCGAGCAGAATTAGGAAATCCAGGTAGTTTAATTGGAGATGACCAAATTTATAATACAATTGTAACTGCCCATGCATTTATTATAATTTTTTTCATAGTAATACCAATTATAATTGGAGGATTCGGAAATTGATTAGTACCATTAATATTAGGTGCCCCAGATATAGCATTCCCTCGAATAAATAATATAAGATTCTGATTATTACCTCCTTCAATTTTTTTATTATTAATAAGAAGTATTATTGATAAAGGTGTAGGGACAGGATGAACTGTATACCCCCCTCTTTCTACTAATATTGCACATGAAGGAGCCTCAGTAGATCTAGCAATTTTTAGTCTTCACATAGCTGGAATTTCATCTATTTTAGGAGCAATTAACTTTATTTCTACCGTAATTAATATACATTCTTTAGGAATAAAATTTGATCAACTATCTATATTTGTTTGAGCCGTTAAAATTACAGCAATATTACTTTTATTATCTTTACCTGTACTAGCAGGAGCTATTACTATATTATTAACTGATCGAAATATTAATACTTCATTTTTTGATCCTGCTGGAGGTGGGGATCCTATTTTATACCAACATTTATTT
>Baris_artemisiae_-_Luxembourg_-_MK891033_930-CBR
AACATTATATTTTATTTTTGGAGCTTGATCAGGAATAGTAGGAACTTCCCTAAGACTTTTAATTCGAGCAGAATTAGGAAATCCAGGTAGTTTAATTGGAGATGACCAAATTTATAATACAATTGTAACTGCCCATGCATTTATTATAATTTTTTTCATAGTAATACCAATTATAATTGGAGGATTCGGAAATTGATTAGTACCATTAATATTAGGTGCCCCAGATATAGCATTCCCTCGAATAAATAATATAAGATTCTGATTATTACCTCCTTCAATTTTTTTATTATTAATAAGAAGTATTATTGATAAAGGTGTAGGGACAGGATGAACTGTATACCCCCCTCTTTCTACTAATATTGCACATGAAGGAGCCTCAGTAGATCTAGCAATTTTTAGTCTTCACATAGCTGGAATTTCATCTATTTTAGGAGCAATTAACTTTATTTCTACCGTAATTAATATACATTCTTTAGGAATAAAATTTGATCAACTATCTATATTTGTTTGAGCCGTTAAAATTACAGCAATATTACTTTTATTATCTTTACCTGTACTAGCAGGAGCTATTACTATATTATTAACTGATCGAAATATTAATACTTCATTTTTTGATCCTGCTGGAGGTGGGGATCCTATTTTATACCAACATTTATTT
>Baris_artemisiae_-_Poland_-_KC784177_402-RGO
AACATTATATTTTATTTTTGGAGGTTGATCAGGAATAGTAGGAACTTCCCTAAGACTTTTAATTCGAGCAGAATTAGGAAACCCAGGTAGCCTAATTGGAGATGACCAAATTTATAATACAATTGTAACTGCCCATGCATTTATTATAATTTTTTTCATAGTAATACCAATTATAATTGGAGGATTCGGAAATTGATTAGTACCATTAATATTAGGTGCCCCAGATATAGCATTCCCTCGAATAAATAATATAAGATTCTGATTATTACCTCCTTCAATTTTTTTATTATTAATAAGAAGAATTATTGATAAAGGTGTAGGAACAGGGTGAACTGTATATCCCCCTCTTTCTACTAATATTGCACATGAAGGAGCCTCAGTAGATCTAGCAATTTTTAGTCTTCATATAGCTGGAATTTCATCTATTTTAGGAGCAATTAACTTTATTTCTACAGTAATTAATATACATTCTTTAGGAATAAAATTTGATCAGCTATCTCTATTTATTTGAGCCGTTAAAATTACAGCAATCTTACTTTTATTATCTTTACCTGTACTAGCAGGAGCTATTACTATATTATTAACTGATCGAAATATTAATACTTCATTTTTTGATCCTGCTGGAGGTGGGGATCCTATTCTATACCAACATTTATTT
>Baris_artemisiae_-_Poland_-_KC784220_418-RGO
AACATTATATTTTATTTTTGGAGGTTGATCAGGAATAGTAGGAACTTCCCTAAGACTTTTAATTCGAGCAGAATTAGGAAACCCAGGTAGCCTAATTGGAGATGACCAAATTTATAATACAATTGTAACTGCCCATGCATTTATTATAATTTTTTTCATAGTAATACCAATTATAATTGGAGGATTCGGAAATTGATTAGTACCATTAATATTAGGTGCCCCAGATATAGCATTCCCTCGAATAAATAATATAAGATTCTGATTATTACCTCCTTCAATTTTTTTATTATTAATAAGAAGAATTATTGATAAAGGTGTAGGAACAGGGTGAACTGTATATCCCCCTCTTTCTACTAATATTGCACATGAAGGAGCCTCAGTAGATCTAGCAATTTTTAGTCTTCATATAGCTGGAATTTCATCTATTTTAGGAGCAATTAACTTTATTTCTACAGTAATTAATATACATTCTTTAGGAATAAAATTTGATCAGCTATCTCTATTTATTTGAGCCGTTAAAATTACAGCAATCTTACTTTTATTATCTTTACCTGTACTAGCAGGAGCTATTACTATATTATTAACTGATCGAAATATTAATACTTCATTTTTTGATCCTGCTGGAGGTGGGGATCCTATTCTATACCAACATTTATTT
>Baris_artemisiae_-_Slovakia_-_MK892260_2560-PSP
AACATTATATTTTATTTTTGGAGGTTGATCAGGAATAGTAGGAACTTCCCTAAGACTTTTAATTCGAGCAGAATTAGGAAACCCAGGTAGCCTAATTGGAGATGACCAAATTTATAATACAATTGTAACTGCCCATGCATTTATTATAATTTTTTTCATAGTAATACCAATTATAATTGGAGGATTCGGAAATTGATTAGTACCATTAATATTAGGTGCCCCAGATATAGCATTCCCTCGAATAAATAATATAAGATTCTGATTATTACCTCCTTCAATTTTTTTATTATTAATAAGAAGAATTATTGATAAAGGTGTAGGAACAGGGTGAACTGTATATCCCCCTCTTTCTACTAATATTGCACATGAAGGAGCCTCAGTAGATCTAGCAATTTTTAGTCTTCATATAGCTGGAATTTCATCTATTTTAGGAGCAATTAACTTTATTTCTACAGTAATTAATATACATTCTTTAGGAATAAAATTTGATCAGCTATCTCTATTTATTTGAGCCGTTAAAATTACAGCAATCTTACTTTTATTATCTTTACCTGTACTAGCAGGAGCTATTACTATATTATTAACTGATCGAAATATTAATACTTCATTTTTTGATCCTGCTGGAGGTGGGGATCCTATTCTATACCAACATTTATTT
>Baris_carbonaria_-_Slovakia_-_MK891942_2210-JKR
CACATTATATTTTATCTTTGGGACCTGGTCAGGAATAGTCGGCACATCTTTAAGAATTCTCATTCGAGCAGAACTAGGTAACCCGGGAAATTTAATTGGAGATGACCAAATTTATAATACAATTGTAACAGCCCATGCATTTATTATAATTTTTTTTATAGTTATACCAATTATAATCGGAGGATTTGGAAATTGACTAGTACCCCTAATATTAGGAGCACCTGATATAGCCTTTCCCCGAATAAATAATATAAGATTCTGACTTCTACCCCCAGCAATATTTTTTTTATTAATAAGCAGAATTATCGATAAAGGAGCAGGGACTGGTTGAACAGTTTATCCCCCTCTATCAACAAATATTGCTCATGAAGGGGCCTCTGTAGATTTAACAATCTTCAGCCTACATATAGCAGGAATCTCCTCTATCCTAGGGGCAATTAATTTTATTTCTACAGTAATCAATATATGCTCATCTGGAATAAAAATAGATCAAATATCTTTATTTGTATGAGCTGTAAAAATCACAGCTATTCTTCTTCTTCTTTCATTACCAGTTCTTGCAGGTGCAATCACTATACTACTCACTGACCGAAATATCAATACATCATTTTTTGACCCTGCAGGAGGGGGAGATCCAATTTTATACCAACATTTATTT
>Baris_memnonia_-_Cyprus_-_MK892341_2680-PSP
AACATTATATTTTATCTTAGGAGCCTGGTCTGGAATGGTAGGAACTTCCCTTAGTATTTTAATTCGTGCAGAACTTGGTAATCCTGGAAGTTTAATTGGAGATGATCAAATTTACAATACAATTGTTACTGCTCATGCTTTTATTATAATTTTTTTTATAGTAATACCTATTATAATTGGAGGATTTGGAAACTGACTTGTTCCACTAATATTAGGGGCGCCTGATATAGCATTCCCACGAATAAATAATATAAGATTTTGATTACTTCCTCCTTCCCTTTTTTTATTACTAATAAGAAGAATCATTGATAAAGGAGTAGGGACTGGATGAACAGTTTATCCTCCTTTATCAACAAATATTACTCATGAAGGAGCTTCAGTTGATTTAGCTATTTTTAGATTACATATAGCTGGAATTTCTTCTATTCTTGGGGCAATTAATTTTATTTCTACTGTAATTAATATACATTCCTTAGGAATAAAATTTGATCAATTATCTCTTTTTGTATGAGCTGTAAAAATTACAGCAATTTTACTTCTACTTTCATTACCTGTTTTAGCAGGAGCAATTACTATATTATTAACTGATCGAAATATTAATACTTCATTTTTTGACCCGGCCGGAGGGGGGGACCCAATTTTATACCAGCACTTATTT
>Baromiamima_concinna_-_France_-_MK891357_1408-JKR
AACACTATATTTTATTTTCGGAGCATGATCAGGAATAGTAGGTACCTCCTTAAGAATACTAATTCGTACAGAATTAGGAAATCCTGGATCTTTAATTGGAGATGACCAAATCTACAATGTAATTGTAACTGCTCATGCATTTATTATAATTTTTTTCATAGTAATACCTATTATAATTGGGGGATTTGGAAATTGATTAGTCCCTCTTATATTAGGAGCTCCAGATATAGCCTTTCCTCGATTAAATAATATAAGATTTTGACTTCTCCCCCCTTCTTTATCTTTACTTCTTATAAGAAGAATTGTTGATAAAGGTGCCGGGACAGGTTGAACAGTCTATCCACCCCTATCAGCTAATATTGCTCATGAAGGCTCATCTGTAGACTTAGCAATTTTTAGTTTACATATAGCAGGAGTATCATCTATTTTAGGTGCTATCAATTTCATTTCTACTATTATTAATATACGTCCATTAGGTATATCAATAGATCGAATACCTTTATTTGTTTGAGCTGTAAAATTAACAGCAATTCTCTTACTTCTATCTCTACCAGTTTTAGCTGGTGCTATTACTATACTATTAACTGATCGAAACGTAAATACATCATTTTTTGACCCGGCAGGTGGAGGGGATCCCATTCTTTATCAACATTTATTC
>Baromiamima_concinna_-_France_-_MK891552_1642-JKR
AACACTATATTTTATTTTCGGAGCATGATCAGGAATAGTAGGTACCTCTTTAAGAATATTAATTCGTACAGAATTAGGGAATCCTGGATCTTTAATTGGAGATGACCAAATCTATAATGTAATTGTAACTGCTCATGCATTTATTATAATTTTTTTTATAGTAATACCTATTATAATTGGGGGATTTGGAAATTGATTAGTCCCTCTTATATTAGGAGCTCCAGATATAGCCTTTCCTCGATTAAATAATATGAGATTTTGACTTCTTCCTCCTTCTTTATCTTTACTTCTTATAAGAAGAATTGTTGATAAAGGTGCCGGGACAGGTTGAACAGTCTATCCACCCCTATCAGCTAATATTGCTCATGAAGGCTCATCTGTAGACTTAGCAATTTTTAGTTTACATATAGCAGGAGTATCATCTATTTTAGGTGCTATCAATTTCATTTCTACTATTATTAATATACGTCCATTAGGTATATCAATAGATCGAATACCTTTATTTGTTTGAGCTGTAAAATTAACAGCAATTCTTTTACTCCTATCCCTACCAGTTTTAGCTGGTGCTATTACCATACTATTAACTGATCGAAATGTAAATACATCATTTTTTGACCCAGCTGGTGGGGGGGATCCTATTCTTTATCAACATTTATTC
>Barretonus_hinterseheri_-_Madeira_-_MH915694_2956-PST
AACCCTATACTTTATTTTTGGAGCCTGATCAGGAATAGTAGGAACTTCCCTAAGAATAATAATTCGTATTGAATTAGGGACCCCAGGAAAATTAATTGGAAATGATCAAATTTACAACACTATTGTTACAGCTCATGCTTTTGTAATAATTTTTTTTATAGTAATACCTATCATGATTGGGGGATTCGGTAATTGATTAGTTCCACTAATACTAGGAGCCCCAGATATAGCTTTTCCTCGTCTTAATAATCTTAGATTTTGACTTTTACCCCCTTCAATCTCTCTTCTTCTAATAAGAAGAATCATAAATAAAGGAGCAGGGACAGGATGAACAGTTTACCCCCCTCTTTCTTCTAATATTGCCCATGAAGGAGCCTCCGTTGATCTAGCCATTTTCAGCCTCCATTTGGCAGGAATCTCCTCAATTCTTGGAGCAATTAATTTTATCTCTACAGTAGCAAATATACGTATTTCAGGAATAAATACTGAACATTTATCACTTTTTACCTGAGCCGTAAAAATCACAGCAATTCTCCTTTTATTATCTCTTCCTGTTCTGGCAGGTGCAATCACTATACTTCTCACAGATCGAAATATCAATACTTCATTTTTTGACCCCGCTGGGGGAGGAGACCCTGTTCTTTACCAACATTTATTC
>Barretonus_minor_-_Porto_Santo_-_FJ716582_P-536-BAR
AACTTTGTATTTTATTTTTGGTTCTTGGTCAGAAATAGTCGGTACCTCTTTAAGAATAATAATTCGTATTGAATTAGGAACTCCTGGTAAATTAATCGGAAATGACCAAATTTATAACACCATCGTTACAGCTCATGCATTCATTATAATTTTTTTCATAGTAATACCAATTATAATCGGAGGATTCGGAAACTGATTAGTTCCCCTTATACTAGGAGCCCCAGATATAGCTTTTCCTCGTCTTAACAATCTAAGATTTTGACTTCTTCCTCCTTCAATCTCTATTCTTTTAATAAGAAGAATTATAAATAAAGGTGCAGGAACAGGTTGAACTGTTTATCCCCCTCTTTCCTCTAATATTGCTCATGAAGGAGCCTCAGTTGATCTTGCTATTTTCAGCCTTCATATAGCCGGAATCTCTTCAATTCTTGGGGCTATTAATTTTATTTCCACCGTAGCTAATATACGTATTTCAGGAATAAATCTTGAACATCTTTCCCTATTTACTTGAGCTGTTAAAATTACAGCTATTCTTCTTCTTTTATCTCTCCCAGTACTAGCAGGAGCAATTACTATACTACTTACTGACCGTAATGTAAATACCTCATTTTTTGATCCNNNNNNNNNNNNNNNNNNNNNNNNNNNNNNNNNNNNNNNN
>Barretonus_sp._-_Madeira_-_MH915693_2955-PST
AACTTTATACTTTATTTTTGGAGCTTGATCAGGAATAGTGGGAACCTCCTTAAGAATAATAATTCGTATTGAATTAGGAACCCCTGGAAAATTAATTGGAAATGATCAAATTTACAACACTATTGTTACAGCCCATGCATTCATCATAATTTTTTTTATAGTAATGCCCATTATAATTGGTGGATTTGGAAATTGATTAGTTCCTTTAATACTCGGCGCTCCTGATATAGCTTTCCCCCGTCTTAATAACTTAAGATTCTGATTATTGCCTCCCTCAATTTCTATTCTTCTTATAAGAAGAATTATAAACAAAGGTGCAGGAACAGGCTGAACAGTTTATCCCCCCCTATCATCTAATATTGCCCATGAAGGAGCTTCTGTAGATCTTGCTATCTTTAGCCTCCACTTAGCCGGAATTTCTTCAATTCTTGGTGCAATTAACTTTATTTCAACAGTAGCTAATATACGTATTTCAGGTATAAACTCTGAACACTTATCCCTTTTCACTTGAGCTGTTAAAATTACAGCTATCCTTCTTTTACTCTCTCTCCCTGTTCTTGCTGGAGCTATCACTATATTACTCACAGATCGTAATATCAATACTTCTTTTTTTGACCCAGCAGGAGGAGGTGATCCTGTTCTATACCAACACTTATTC
>Barretonus_sp._-_Madeira_-_MH915695_2957-PST
AACTTTATACTTTATTTTTGGAGCTTGATCAGGAATAGTGGGAACCTCCTTAAGAATAATAATTCGTATTGAATTAGGAACCCCTGGAAAATTAATTGGAAATGATCAAATTTACAACACTATTGTTACAGCCCATGCATTCATCATAATTTTTTTTATAGTAATGCCCATTATAATTGGTGGATTTGGAAATTGATTAGTTCCTTTAATACTCGGCGCTCCTGATATAGCTTTCCCCCGTCTTAATAACTTAAGATTCTGATTATTGCCTCCCTCAATTTCTATTCTTCTTATAAGAAGAATTATAAACAAAGGTGCAGGAACAGGCTGAACAGTTTATCCCCCCCTATCATCCAATATTGCCCATGAAGGAGCTTCTGTAGATCTTGCTATCTTTAGCCTCCACTTAGCCGGAATTTCTTCAATTCTTGGTGCAATTAACTTTATTTCAACAGTAGCTAATATACGTATTTCAGGTATAAACTCTGAACACTTATCCCTTTTCACTTGAGCTGTTAAAATTACAGCTATCCTTCTTTTACTCTCTCTCCCTGTTCTTGCTGGAGCTATCACTATATTACTCACAGATCGTAATATCAATACTTCTTTTTTTGACCCAGCAGGAGGAGGTGATCCTGTTCTATACCAACACTTATTC
>Barynotus_moerens_-_Czech_Republic_-_MK891524_1611-JKR
AACTTTATATTTTATTTTTGGTTCTTGATCTGGAATAATCGGAACGTCCTTAAGTATAATTATTCGTACAGAGTTAGGAAATCCAGGATCACTAATTGGAGATGACCAAATCTACAACGTAATTGTCACGGCACATGCATTTATTATAATTTTTTTTATAGTAATACCTATAATAATTGGAGGATTCGGAAATTGACTAATACCACTAATACTAGGGGCCCCTGATATAGCCTTCCCTCGCTTAAATAATATAAGATTTTGATTATTACCCCCAAGTTTATCTTTATTATTAATAAGAAGAATTGTAGATAAAGGGGCTGGGACCGGCTGAACAGTTTACCCGCCCCTTTCAGCAAATATTGCTCACGAAGGTTCTTCAGTAGATTTAGCTATCTTTAGACTTCACATAGCAGGAATTTCTTCTATCCTTGGTGCTATCAACTTTATCTCTACAGTACTTAATATACGCACTACAGGCATAACCCCTGATCGGATATCCTTATTTATTTGATCTGTAAAAATTACAGCTATTCTTTTATTATTATCCCTGCCAGTATTAGCCGGAGCTATCACAATACTTCTAACAGATCGAAACATTAATACAAGATTTTTTGATCCTGCTGGCGGGGGAGATCCTATTCTTTACCAACATCTATTC
>Barynotus_moerens_-_Germany_-_MK890819_205-PSP
AACTTTATATTTTATTTTTGGTTCTTGATCTGGAATAATCGGAACGTCCTTAAGTATAATTATTCGTACAGAATTAGGAAATCCAGGATCACTAATTGGAGATGACCAAATCTACAACGTAATTGTCACGGCACATGCATTTATTATAATTTTTTTTATAGTAATACCTATAATAATTGGAGGATTCGGAAATTGACTAATACCACTAATACTAGGGGCCCCTGATATAGCCTTCCCTCGCTTAAATAATATAAGATTTTGATTATTACCCCCAAGTTTATCTTTATTATTAATAAGAAGAATTGTAGATAAAGGAGCTGGGACCGGCTGAACAGTTTACCCGCCCCTTTCAGCAAATATTGCTCACGAAGGTTCTTCAGTAGATTTAGCTATCTTTAGACTTCACATAGCAGGAATTTCTTCTATCCTTGGTGCTATCAACTTTATCTCTACAGTACTTAATATACGCACTACAGGCATAACCCCTGATCGGATATCCTTATTTATTTGATCTGTAAAAATTACAGCTATTCTTTTATTATTATCCCTGCCAGTATTAGCCGGAGCTATCACAATACTTCTAACAGATCGAAACATTAATACAAGATTTTTTGATCCTGCTGGCGGGGGAGATCCTATTCTTTACCAACATCTATTC
>Barynotus_moerens_-_Germany_-_MK892187_2482-PSP
AACTTTATATTTTATTTTTGGTTCTTGATCTGGAATAATCGGAACGTCCTTAAGTATAATTATTCGTACAGAATTAGGAAATCCAGGATCACTAATTGGAGATGACCAAATCTACAACGTAATTGTCACGGCACATGCATTTATTATAATTTTTTTTATAGTAATACCTATAATAATTGGAGGATTCGGAAATTGACTAATACCACTAATACTAGGGGCCCCTGATATAGCCTTCCCTCGCTTAAATAATATAAGATTTTGATTATTACCCCCAAGTTTATCTTTATTATTAATAAGAAGAATTATAGATAAAGGAGCTGGGACCGGCTGAACAGTTTACCCGCCCCTTTCAGCAAATATTGCTCACGAAGGTTCTTCAGTAGATTTAGCTATCTTTAGACTTCACATAGCAGGAATTTCTTCTATCCTTGGTGCTATCAACTTTATCTCTACAGTACTTAATATACGCACTACAGGCATAACCCCTGATCGGATATCCTTATTTATTTGATCTGTAAAAATTACAGCTATTCTTTTATTATTATCCCTGCCAGTATTAGCCGGAGCTATCACAATACTTCTAACAGATCGAAACATTAATACAAGATTTTTTGATCCTGCTGGCGGGGGAGATCCTATTCTTTACCAACATCTATTC
>Barynotus_obscurus_-_Czech_Republic_-_MK891976_2247-JKR
AACTTTATATTTTATTTTTGGAGCTTGATCCGGAATAATCGGGACATCCTTAAGTATAATTATTCGTGCAGAATTAGGAAATCCGGGATCCCTAATTGGTGATGACCAAATTTATAATGTAATTGTTACAGCTCATGCGTTTATTATGATTTTTTTTATAGTAATACCTATAATAATTGGGGGATTTGGAAATTGATTAATACCATTAATACTAGGAGCCCCTGATATAGCTTTTCCTCGCTTAAATAATATAAGATTTTGATTATTACCCCCAAGTTTATCTTTATTATTAATAAGAAGAATCGTAGATAAAGGAGCTGGGACTGGGTGAACAGTTTATCCTCCCCTTTCAGCAAATATCACTCATGAAGGTTCTTCTGTAGATTTAGCCATTTTTAGACTTCATATAGCAGGTATTTCCTCTATTCTTGGGGCTATCAACTTTATTTCTACAGTACTTAATATACGAACTACTGGCATAACCCCTGAACGAATATCTTTATTTATTTGATCTGTAAAAATTACAGCTATTCTCTTATTACTATCTCTTCCAGTGTTAGCAGGAGCTATTACTATACTCCTAACAGATCGAAATATTAATACAAGATTTTTTGATCCTGCTGGTGGGGGAGACCCTATTCTTTACCAACATTTATTC
>Barynotus_obscurus_-_Germany_-_MK890891_568-PSP
AACTTTATATTTTATTTTTGGAGCTTGATCCGGAATAATCGGGACATCCTTAAGTATAATTATTCGTGCAGAATTAGGAAATCCGGGATCCCTAATTGGTGATGACCAAATTTATAATGTAATTGTTACAGCTCATGCGTTTATTATGATTTTTTTTATAGTAATACCTATAATAATTGGGGGATTTGGAAATTGATTAATACCATTAATACTAGGAGCCCCTGATATAGCTTTTCCTCGCTTAAATAATATAAGATTTTGATTATTACCCCCAAGTTTATCTTTATTATTAATAAGAAGAATCGTAGATAAAGGAGCTGGGACTGGGTGAACAGTTTATCCTCCCCTTTCAGCAAATATCACTCATGAAGGTTCTTCTGTAGATTTAGCCATTTTTAGACTTCATATAGCAGGTATTTCCTCTATTCTTGGGGCTATCAACTTTATTTCTACAGTACTTAATATACGAACTACTGGCATAACCCCTGAACGAATATCTTTATTTATTTGATCTGTAAAAATTACAGCTATTCTCTTATTACTATCTCTTCCAGTGTTAGCAGGAGCTATTACTATACTCCTAACAGATCGAAATATTAATACAAGATTTTTTGATCMTGCTGGTGGGGGAGACCCTATTCTTTACCAACATTTATTC
>Barynotus_obscurus_-_Germany_-_MK892290_2591-PSP
AACTTTATATTTTATTTTTGGAGCTTGATCCGGAATAATCGGGACATCCTTAAGTATAATTATTCGTGCAGAATTAGGAAATCCGGGATCCCTAATTGGTGATGACCAAATTTATAATGTAATTGTTACAGCTCATGCGTTTATTATGATTTTTTTTATAGTAATACCTATAATAATTGGGGGATTTGGAAATTGATTAATACCATTAATACTAGGAGCCCCTGATATAGCTTTTCCTCGCTTAAATAATATAAGATTTTGATTATTACCCCCAAGTTTATCTTTATTATTAATAAGAAGAATCGTAGATAAAGGAGCTGGGACTGGGTGAACAGTTTATCCTCCCCTTTCAGCAAATATCACTCATGAAGGTTCTTCTGTAGATTTAGCCATTTTTAGACTTCATATAGCAGGTATTTCCTCTATTCTTGGGGCTATCAACTTTATTTCTACAGTACTTAATATACGAACTACTGGCATAACCCCTGAACGAATATCTTTATTTATTTGATCTGTAAAAATTACAGCTATTCTCTTATTACTATCTCTTCCAGTGTTAGCAGGAGCTATTACTATACTCCTAACAGATCGAAATATTAATACAAGATTTTTTGATCCTGCTGGTGGGGGAGACCCTATTCTTTACCAACATTTATTC
>Betulapion_simile_-_Germany_-_KC784145_631-PSP
AACTTTATATTTTATTTTTGGACTTTGATCAGGAATAGTGGGTACATCATTGAGAATATTAATTCGAATTGAGCTTGGAAATCCAGGATCTTTAATCGGAAATGATCAAATTTATAATGTTATTGTTACAGCTCATGCTTTTATTATAATTTTTTTTATAGTTATACCAATTATAATTGGAGGGTTTGGGAATTGACTTGTACCTTTAATATTGGGAGCCCCTGATATAGCATTCCCTCGGATAAATAATATAAGATTTTGGCTTCTTCCACCTTCTCTAACTTTACTGCTAATAAGAAGAATCGTAGAAAAAGGAGCTGGAACTGGATGAACAGTTTATCCCCCTTTAGCTTCCAATATTGCTCATGGAGGGGCTTCAGTTGATTTAGCAATTTTTAGCCTACATCTAGCAGGAATTTCTTCAATTTTAGGGGCTGTTAATTTTATCTCTACTGTAATTAATATACGACCAACAGGCTTATCCTTAGATCAACTTTCTTTATTTACCTGAGCTGTTAAAATTACAGCAATTTTACTTCTTCTTTCACTCCCGGTATTAGCAGGGGCTATTACTATATTATTAACAGATCGTAACATTAACACGTCTTTTTTTGACCCAGCAGGAGGAGGAGATCCAATTCTTTATCAGCATTTATTT
>Betulapion_simile_-_Germany_-_MK891429_1492-PSP
AACTTTATATTTTATTTTTGGACTTTGATCAGGAATAGTGGGTACATCATTAAGAATATTAATTCGAATTGAACTTGGAAATCCAGGATCTTTAATCGGAAATGATCAAATTTATAATGTTATTGTTACAGCTCATGCTTTTATTATAATTTTTTTTATAGTTATACCAATTATAATTGGGGGGTTTGGGAATTGACTTGTACCTTTAATATTGGGAGCCCCTGATATAGCATTCCCTCGGATAAATAATATAAGATTTTGGCTTCTTCCACCTTCTCTAACTTTACTGCTAATAAGAAGAATCGTAGAAAAAGGAGCTGGAACTGGATGAACAGTTTATCCCCCTTTAGCTTCCAATATTGCTCATGGAGGGGCTTCAGTTGATTTAGCAATTTTTAGCCTACATCTAGCAGGAATTTCTTCAATTTTAGGGGCTGTTAATTTTATCTCTACTGTAATTAATATACGACCAACAGGCTTATCCTTAGACCAACTTTCTTTATTTACCTGAGCTGTTAAAATTACAGCAATTTTACTTCTTCTTTCACTACCAGTATTAGCAGGGGCTATTACTATATTATTAACAGATCGTAACATTAACACATCTTTTTTTGACCCAGCAGGAGGGGGAGACCCAATTCTTTATCAGCATTTATTT
>Betulapion_simile_-_Germany_-_MK891679_1895-PST
AACTTTATATTTTATTTTTGGACTTTGATCAGGAATAGTGGGTACATCATTGAGAATATTAATTCGAATTGAACTTGGAAATCCAGGATCTTTAATCGGAAATGATCAAATTTATAATGTTATTGTTACAGCTCATGCTTTTATTATAATTTTTTTTATAGTTATACCAATTATAATTGGGGGGTTTGGGAATTGACTTGTACCTTTAATATTGGGAGCCCCTGATATAGCATTCCCTCGGATAAATAATATAAGATTTTGGCTTCTTCCACCTTCTCTAACTTTACTGCTAATAAGAAGAATCGTAGAAAAAGGAGCTGGAACTGGATGAACAGTTTATCCCCCTTTAGCTTCCAATATTGCTCATGGAGGGGCTTCAGTTGATTTAGCAATTTTTAGCCTACATCTAGCAGGAATTTCTTCAATTTTAGGGGCTGTTAATTTTATCTCTACTGTAATTAATATACGACCAACAGGCTTATCCTTAGACCAACTTTCTTTATTTACCTGAGCTGTTAAAATTACAGCAATTTTACTTCTTCTTTCACTACCAGTATTAGCAGGGGCTATTACTATATTATTAACAGATCGTAACATTAACACATCTTTTTTTGACCCAGCAGGAGGGGGAGACCCAATTCTTTATCAGCATTTATTT
>Betulapion_simile_-_Luxembourg_-_MK891068_969-CBR
AACTTTATATTTTATTTTTGGACTTTGATCAGGAATAGTGGGTACATCATTGAGAATATTAATTCGAATTGAGCTTGGAAATCCAGGATCTTTAATCGGAAATGATCAAATTTATAATGTTATTGTTACAGCTCATGCTTTTATTATAATTTTTTTTATAGTTATACCAATTATAATTGGGGGGTTTGGGAATTGACTTGTACCTTTAATATTGGGAGCCCCTGATATAGCATTCCCTCGGATAAATAATATAAGATTTTGGCTTCTTCCACCTTCTCTAACTTTACTGCTAATAAGAAGAATCGTAGAAAAAGGAGCTGGAACTGGATGAACAGTTTATCCCCCTTTAGCTTCCAATATTGCTCATGGAGGGGCTTCAGTTGATTTAGCAATTTTTAGCCTACATCTAGCAGGAATTTCTTCAATTTTAGGGGCTGTTAATTTTATCTCTACTGTAATTAATATACGACCAACAGGCTTATCCTTAGACCAACTTTCTTTATTTACCTGAGCTGTTAAAATTACAGCAATTTTACTTCTTCTTTCACTCCCAGTATTAGCAGGGGCTATTACTATATTATTAACAGATCGTAACATTAACACATCTTTTTTTGACCCAGCAGGAGGGGGAGATCCAATTCTTTATCAGCATTTATTT
>Bothynoderes_affinis_-_Czech_Republic_-_MK891924_2192-JKR
AACATTATATTTTATTTTTGGTGCTTGATCTGGAATAGTGGGAACATCCCTAAGTATACTAATTCGAACTGAGCTAGGTAACCCTGGAAGTTTAATTGGAGATGACCAAATTTATAATACTATTGTTACTGCTCATGCCTTTATTATAATTTTTTTTATAGTTATACCTATTATAATTGGGGGATTTGGAAACTGGTTAGTTCCCTTGATACTCGGAGCTCCTGATATAGCATTCCCCCGGCTAAATAATATGAGATTTTGACTTCTTCCCCCCTCTCTTACCTTACTTCTAATAAGAAGAATTGTAGACAAAGGAGCTGGGACAGGCTGAACTGTTTACCCCCCTCTATCAACAAATATTGCCCATGAAGGAGCATCTGTTGATTTAGCAATTTTTAGACTACATATAGCAGGAATCTCCTCAATTTTAGGCGCAATTAACTTTATTTCTACTGTTCTAAACATACGTCCCAGAGGAATAAAGCCTGATCAAACTACTCTTTTTACTTGGGCTGTAGAAATTACTGCTATCCTACTCTTATTATCTCTTCCGGTGTTAGCTGGAGCCATCACTATACTTTTAACTGATCGTAATATTAATACATCTTTTTTTGATCCCGCAGGAGGAGGAGACCCAATTTTATATCAACATTTATTT
>Bothynoderes_declivis_-_Slovakia_-_MK892148_2435-JKR
AACATTATATTTTATTTTTGGTGCTTGATCTGGAATAGTAGGTACATCTCTAAGAATACTAATTCGAACTGAACTAGGTAACCCTGGAAGTTTAATTGGAGATGACCAAATTTATAATACTATTGTCACTGCTCATGCTTTTATTATAATTTTTTTTATAGTTATGCCTATTATAATTGGGGGTTTTGGAAATTGATTAGTCCCTTTAATACTAGGTGCCCCTGACATGGCATTTCCTCGACTAAATAATATAAGATTCTGACTTCTCCCCCCCTCACTAACTTTATTATTAATAAGAAGAATTGTAGACAAAGGAGCAGGGACAGGATGAACTGTTTACCCCCCTTTATCAACAAATATTGCCCATGAAGGAGCATCTGTTGATTTAGCAATTTTTAGTCTTCATATAGCTGGAATCTCTTCAATTTTAGGAGCAATTAACTTTATCTCTACTGTTTTAAATATACGTCCTAGAGGTATAAAGCCTGACCAAACTACCCTTTTTACTTGGGCTGTAGAAATTACTGCTATTTTACTTTTACTATCTCTTCCAGTTTTAGCTGGAGCAATTACTATGCTTTTAACTGACCGTAATATTAATACATCCTTTTTTGACCCGGCTGGAGGGGGAGACCCAATTTTATATCAACACCTATTT
>Brachiodontus_alpinus_-_Austria_-_MK891992_2263-JKR_REF
TACTTTATATTTTATTTTTGGAAGATGGTCAGGGTCCGTGGGAACCTCTCTAAGCATACTAATTCGGACAGAACTAGGCACCCCAGGAAGATTAATTGGTGATGATCAAATTTATAACTCTATTGTTACAGCACATGCTTTTATTATAATTTTTTTTATAGTTATACCTATCTTAATTGGGGGATTCGGAAATTGATTAGTGCCATTAATATTAGGGGCCCCCGATATAGCTTTCCCTCGACTAAATAATATAAGATTTTGGTTACTTCCCCCATCAATTATTTTACTATTAATAAGAAGAATCATCAATAAAGGAGCTGGCACAGGGTGAACTGTCTACCCTCCTCTTTCTGCTAATATAGGCCATGAAGGAGCTTCTGTTGACTTAGCAATTTTTAGACTTCACATAGCAGGTATTTCTTCAATTTTAGGTGCAATCAATTTTATCTCAACTATTATAAATATACGACCCAAAGGTATAAACTATGATCAAATACCCCTATTTTCATGAGCTGTAGTGATTACAGCAATATTATTACTATTATCTCTTCCAGTACTAGCTGGAGCTATTACTATACTTTTAACTGATCGTAATATTAATACATCATTTTTTGACCCTGCAGGAGGGGGTGACCCAATTTTATACCAACATTTATTT
>Brachiodontus_reitteri_-_Romania_-_MK891273_1217-JKR_REF
TACCTTATACTTCATCTTTGGCAGATGAGCCGGTACAGTAGGTACCTCACTAAGTATACTAATCCGAACAGAACTAGGAAATCCCGGTAGATTAATCGGAGATGATCAAATTTATAACTCTATTGTTACAGCCCATGCTTTTATTATAATTTTTTTTATAGTAATACCCATTTTAATCGGTGGATTTGGAAATTGACTAGTACCATTAATATTAGGAGCCCCTGATATAGCTTTCCCCCGGCTTAATAATATAAGATTTTGATTACTACCTCCCTCAGTTACTTTACTATTGATAAGAAGAATTATTAATAAGGGGGCGGGTACAGGCTGAACGGTATACCCCCCACTTTCGGCTAACCTGGCACATGAAGGATCTTCTGTAGATCTAGCAATTTTTAGACTTCATATAGCAGGAATTTCATCCATCCTGGGTGCTATCAATTTTATCTCAACTATCATAAATATACGACCAAAAGGAATAAATTATGATCAAACACCTTTATTTGTTTGAGCTGTAATAATTACAGCTATTTTATTGTTATTATCTCTTCCAGTACTAGCAGGTGCAATCACAATACTTTTAACAGATCGTAATATTAACACTTCATTTTTTGACCCCGCTGGAGGAGGTGACCCAGTACTTTACCAACATTTATTT
>Brachonyx_pineti_-_Czech_Republic_-_MK890837_296-JKR
AACATTATACTTTATTTTTGGAATATGATCAGGCTCTATTGGAACCTCCTTAAGCGTACTAATTCGGGCAGAATTAGGCACCCCTGGAAATTTAATTGGGGATGATCAAATTTATAATACTATTGTTACAGCCCATGCTTTTGTTATAATTTTTTTTATAGTTATACCAATTATAATTGGGGGATTTGGAAACTGACTAATCCCTCTCATACTAGCAGCCCCAGATATAGCGTTCCCCCGACTTAATAATTTGAGATTCTGGCTTCTCCCTCCTTCATTAACTCTTTTAATTATAAGAAGTATCATCGGAAAGGGGGCCGGAACAGGATGAACCGTTTATCCCCCACTATCAGCAAATTTAGCCCATGAAGGGCCTTCTGTAGATTTTGCAATTTTTAGACTACACATAGCTGGGATTTCTTCTATTTTAGGAGCAATAAATTTTATTTCTACAATTTTAAATATAAAACCTATAAAAATAAAATTTGACCAAATGCCCTTATTTATTTGAGCCGTAAAAATTACTGCTATTCTTTTATTAATTTCTCTACCAGTATTAGCTGGTGCTATTACTATACTTTTAACTGACCGAAATATTAATACTTCATTTTTTGACCCTGCAGGAGGAGGAGATCCAATTCTTTACCAACACTTATTT
>Brachonyx_pineti_-_Germany_-_KC784027_219-PSP
AACATTATACTTTATTTTTGGAATATGGGCAGGCTCTATTGGAACCTCTTTAAGAGTACTAATTCGGGCAGAATTAGGCACCCCTGGAAATTTAATTGGGGATGATCAAATTTATAATACTATTGTTACAGCCCATGCTTTTGTTATAATTTTTTTTATAGTTATACCAATTATAATTGGGGGATTTGGAAACTGATTAATCCCTCTCATACTAGCAGCTCCAGATATAGCGTTCCCCCGACTTAATAATTTAAGATTCTGACTTCTCCCTCCTTCATTAACTCTTTTAATTATAAGAAGTATCATCGGAAAAGGAGCCGGAACAGGATGAACCGTTTATCCCCCACTATCAGCAAATTTAGCCCATGAAGGGCCCTCTGTAGATTTTGCAATTTTTAGACTACACATAGCTGGAATTTCTTCTATTTTAGGAGCAATAAATTTTATTTCTACAATTTTAAATATAAAACCTATAAAAATAAAATTTGACCAAATACCCTTATTTATTTGAGCCGTAAAAATTACTGCTATTCTTTTATTAATTTCTCTGCCAGTATTAGCTGGTGCTATTACTATACTTTTAACTGACCGAAATATTAATACTTCATTTTTTGACCCTGCAGGAGGGGGAGACCCGATTCTTTACCAACACTTATTT
>Brachycerus_plicatus_-_Fuerteventura_-_MK892358_2748-PST
TACTTTATATTTCATATTTGGTATATGATCGGGAATAGTTGGAACCTCACTTAGAATATTAATCCGCACTGAGCTAGGAAACCCCGGCTCATTAATCGGCAATGACCAAATTTACAACACTGTTGTCACAATACATGCATTTGTTATAATTTTTTTTGTAGTTATACCTATTATAATTGGAGGATTCGGTAACTGATTAATTCCWTTGATATTAGGAGCCCCTGATATAGCTTTTCCTCGCCTTAACAACCTAAGATTTTGATTATTACCGCCTTCTATAATTATTCTTCTATCTAGAATAATCATTAATAGGGGAAGAGGCACCGGTTGAACAATTTATCCCCCCCTGTCATCGAATATCACCCATAGAGGACCTTCAGTTGATCTAACAATTTTTAGCTTACATATAGCAGGAATTTCCTCAATTCTTGGAGCTATCAATTTTATCTCCACCTCAATTAATATACGACCACACGGTATACTATATGAAAACATGCCTCTCCTTGTTTGAGCTGTAAAAATTACTGCATTATTATTACTTTTATCTTTACCAGTATTAGCCAGAGCTTTAACCATGCTACTTTTTGATCGTAACATCAACACCACATTTTTCGACCCTGCCGGAGGAGGGGACCCAATTTTATACCAACACTTATTT
>Brachyderes_albicans_-_Morocco_-_KC783841_196-PST
NNNNNNNNNNNNNNNNNNNNNNNNNNNNNNNNNNNNNNNNNNNNNNNCWWTAAGTATACTTATTCGAACAGAATTGGGAAACCCTGGCTCCTTAATTGGAGATGACCAAATTTATAACGTTATTGTCACTGCTCATGCCTTTATCATAATTTTTTTTATAGTTATACCTATAATAATTGGCGGATTCGGAAACTGACTAGTTCCTCTAATACTAGGTGCACCTGATATAGCATTTCCACGAATAAATAATATAAGATTTTGATTACTCCCACCATCACTTTCACTTCTCCTTATAAGAAGAATTGTAGACAAAGGGGCAGGAACTGGATGAACAGTTTATCCCCCTCTATCAGCTAATATTGCTCACGAAGGATCCTCTGTAGACCTAGCAATTTTTAGACTTCATATAGCTGGAGTATCCTCAATTCTAGGAGCTATTAATTTTATTTCTACAGTTATCAATATACGACCTATAGGAATGTCTCCAGATCGAATATCTCTTTTTATCTGAGCAGTTAAAATTACAGCCGTCCTATTACTTTTATCTTTGCCTGTATTAGCCGGCGCTATTACTATACTTCTTACTGATCGAAATGTAAATACTTCTTTTTTTGACCCTGCAGGGGGAGGGGACCCTATTTTATACCAACATCTCTTT
>Brachyderes_illaesus_-_Italy.Sardinia_-_KC784265_IT-0035w
NNNNNNNNNNNNNNNNNNNNGAGC-TGATCCAGTATAGTGGGAACCTCCTTAAGAATACTTATTCGAACAGAATTAGGAAACCCGGGATCATTAATTGGGGATGATCAAATTTACAACGTTATTGTTACTGCTCATGCTTTTATTATAATTTTTTTTATAGTTATACCTATAATAATTGGGGGATTTGGAAACTGATTAGTCCCTTTAATACTAGGAGCCCCAGACATAGCATTTCCACGAATAAATAATATAAGATTCTGACTCCTTCCCCCCTCACTTTCCCTTCTTTTAATAAGAAGAATTGTAGATAAAGGAGCAGGCACAGGGTGAACAGTCTACCCCCCCCTATCAGCTAATATCGCCCATGAAGGTTCCTCTGTAGACTTAGCAATTTTCAGACTTCATATAGCAGGCGTATCATCAATTTTAGGGGCTATTAATTTTATTTCTACAGTAATCAATATACGACCAATAGGAATATCCCCAGACCGAATATCTCTTTTTATTTGAGCAGTAAAAATTACTGCAGTCCTATTACTATTATCTTTGCCCGTATTAGCAGGAGCAATTACAATACTTTTAACTGACCGAAATGTAAATACTTCTTTCTTTGACCCTGCAGGAGGGGGAGATCCTATCCTCTACCAACATCTATNN
>Brachyderes_incanus_-_Czech_Republic_-_KC784064_556-RST
AACATTATATTTTATTTTTGGAGCTTGATCTGGGATAGTCGGAACTTCCCTAAGAATACTGATTCGTACAGAACTTGGAAACCCAGGATCCTTAATTGGAGATGACCAAATCTATAACGTTATTGTAACTGCTCATGCCTTTATTATAATTTTTTTTATAGTTATACCTATAATAATTGGTGGATTCGGAAATTGATTAGTCCCCCTAATACTTGGTGCACCTGATATAGCTTTCCCACGAATAAATAATATAAGATTTTGATTATTACCACCCTCCCTTTCATTACTTTTAATAAGAAGAATTGTAGATAAAGGTGCTGGAACTGGTTGAACAGTCTACCCACCCTTATCGGCTAATATTGCTCATGAAGGATCTTCTGTAGACTTAGCAATTTTTAGTCTCCATATAGCAGGTGTTTCATCAATTTTAGGAGCTATTAATTTTATCTCTACAGTAATTAATATACGACCTATAGGAATATCTCCAGATCGAATATCTCTTTTTATTTGAGCAGTTAAAATTACTGCAGTTTTATTACTTTTATCTTTGCCCGTTTTAGCAGGGGCTATTACAATACTTTTAACTGATCGAAACGTTAATACCTCTTTCTTTGACCCGGCAGGAGGGGGAGACCCTATCCTGTACCAACATCTCTTC
>Brachyderes_incanus_-_Germany_-_KC784026_218-PSP
AACATTATATTTTATTTTTGGAGCTTGATCTGGGATAGTCGGAACTTCCCTAAGAATACTGATTCGTACAGAACTTGGAAACCCAGGATCCTTAATTGGAGATGACCAAATCTATAACGTTATTGTAACTGCTCATGCCTTTATTATAATTTTTTTTATAGTTATACCTATAATAATTGGTGGATTCGGAAATTGATTAGTCCCCCTAATACTTGGTGCACCCGATATAGCTTTCCCACGAATAAATAATATAAGATTTTGATTATTACCACCCTCCCTTTCATTACTTTTAATAAGAAGAATTGTAGATAAAGGTGCTGGAACTGGTTGAACAGTCTACCCACCCTTATCGGCCAATATTGCTCATGAAGGATCTTCTGTAGACTTAGCAATTTTTAGTCTCCATATAGCAGGTGTTTCATCAATTTTAGGAGCTATTAATTTTATCTCTACAGTAATTAATATACGACCTATAGGAATATCTCCAGATCGAATATCTCTTTTTATTTGAGCAGTTAAAATTACTGCAGTTTTATTACTTTTATCTTTGCCCGTTTTAGCAGGGGCTATTACAATACTTTTAACTGATCGAAACGTTAATACCTCTTTCTTTGACCCGGCAGGAGGAGGAGACCCTATCCTGTANNNNNNNNNNNNN
>Brachyderes_incanus_-_Spain_-_MK891298_1273-PST
AACATTATATTTTATTTTTGGAGCTTGATCTGGGATAATCGGAACTTCCCTAAGAATACTGATTCGTACAGAACTTGGAAACCCAGGATCCTTAATTGGAGATGACCAAATCTATAACGTTATTGTAACTGCTCATGCCTTTATTATAATTTTTTTTATAGTTATACCTATAATAATTGGTGGATTCGGAAATTGATTAGTCCCCCTAATACTTGGTGCACCTGATATAGCTTTCCCACGAATAAATAATATAAGATTTTGATTATTACCACCCTCCCTTTCATTACTTTTAATAAGAAGAATTGTAGATAAAGGTGCTGGAACTGGTTGAACAGTCTACCCACCCTTATCGGCTAATATTGCTCATGAAGGATCTTCTGTAGACTTAGCAATTTTTAGTCTCCATATAGCAGGTGTTTCATCAATTTTAGGAGCTATTAATTTTATCTCTACAGTAATTAATATACGACCTATAGGAATATCTCCAGATCGAATATCTCTTTTTATTTGAGCAGTTAAAATTACTGCAGTTTTATTACTTTTATCTTTGCCCGTTTTAGCAGGGGCTATTACAATACTTTTAACTGATCGAAACGTTAATACCTCTTTCTTTGACCCGGCAGGAGGAGGAGACCCTATCCTGTACCAACATCTCTTC
>Brachyderes_lusitanicus_-_Portugal_-_MK890944_819-PST
AACATTATACTTCATTTTTGGAGCTTGATCAGGGATAGTCGGAACTTCTTTAAGTATGCTTATTCGAACAGAATTAGGGAATCCTGGATCCTTAATTGGAGATGATCAAATCTATAACGTTATTGTTACTGCTCATGCTTTTATTATAATTTTCTTTATAGTTATACCTATAATAATTGGMGGATTTGGTAATTGATTAATTCCCCTTATACTAGGRGCACCAGATATAGCATTTCCACGAATAAATAATATAAGATTCTGACTACTTCCCCCATCTCTTTCCCTTCTCTTAATAAGAAGAATTGTGGATAAGGGGGCAGGAACAGGATGAACAGTCTATCCACCCTTATCGGCTAATATCGCCCACGAAGGGTCTTCTGTAGACTTAGCAATTTTTAGACTACACATAGCAGGAGTCTCATCAATTTTAGGGGCTATTAACTTTATCTCTACAGTTATTAATATACGACCAATAGGAATATCCCCAGATCGAATATCACTTTTTATTTGAGCTGTAAAAATTACTGCAGTCCTATTACTTTTATCCCTCCCTGTATTAGCAGGGGCTATTACTATACTACTAACTGATCGTAATGTAAATACTTCCTTTTTTGACCCAGCAGGAGGGGGAGATCCTATTTTATACCAACATCTATTC
>Brachyderes_pubescens_-_France_-_MK891584_488-PST_(cryptic_species?)
AACATTATATTTTATTTTTGGAGCTTGATCTGGAATAGTGGGAACTTCTTTAAGTATACTAATCCGCACAGAATTAGGAAATCCCGGCTCCTTAATTGGAGATGACCAAATTTATAACGTTATTGTTACTGCTCATGCTTTTATCATAATTTTCTTTATAGTTATACCTATAATAATTGGGGGCTTCGGAAATTGATTAGTCCCCCTAATATTAGGAGCCCCCGACATAGCATTCCCTCGAATAAATAATATGAGATTCTGACTACTACCACCCTCACTTTCCCTTCTTTTAATAAGAAGAATTGTAGATAAAGGAGCAGGAACTGGATGAACAGTTTATCCCCCCTTATCAGCAAATATTGCCCATGAAGGATCATCAGTAGACTTGGCAATTTTTAGTCTTCACATAGCAGGAGTCTCTTCTATTTTAGGAGCTATTAATTTTATTTCTACAGTAATCAATATACGTCCTATGGGAATATCTCCTGACCGAATATCTCTCTTTATTTGAGCAGTTAAAATTACTGCTGTATTATTATTGCTATCTTTACCAGTTCTAGCTGGTGCTATTACCATACTATTAACAGACCGAAATATCAATACTTCATTTTTTGACCCAGCCGGGGGAGGTGATCCTATTTTATATCAACACTTATTT
>Brachyderes_pubescens_-_Italy.Sardinia_-_KC784274_IT-0048w
AACTTTATATTTTATTTTTGGGGCTTGATCTGGAATAGCGGGAACCTCCTTAAGTATACTTGTCCGCACTGAATTAGGAAATCCAGGCTCCTTAATTGGAGACGATCAAATTTATAACGTCATTGTTACTGCTCATGCTTTTATTATAATTTTCTTTATAGTTATACCTATAATAATCGGAGGATTCGGAAACTGATTAATCCCCCTTATACTCGGAGCCCCCGATATAGCATTCCCACGAATAAACAATATAAGATTTTGACTCCTACCACCTTCTCTCTCTCTTCTTCTAATAAGAAGAATTGTTGATAAAGGAGCTGGTACTGGATGAACAGTCTATCCCCCTTTATCAGCAAATATCGCCCATGAAGGATCATCTGTAGATCTAGCAATTTTTAGTCTCCATATAGCTGGAGTATCCTCAATTTTAGGGGCTATTAATTTTATTTCTACTGTTATCAATATACGCCCTATAGGAATATCACCTGATCGTATATCTCTTTTTATTTGAGCAGTAAAAATTACTGCTGTTCTATTACTATTATCTTTGCCAGTCCTAGCTGGTGCTATCACAATACTTTTAACAGATCGAAATATTAATACATCCTTCTTTGACCCAGCCGGAGNNNNNNNNNNNNNNNNNNNNNNNNNNNNNNNN
>Brachyderes_pubescens_-_Morocco_-_KC783859_157-PST
AACTTTATATTTTATTTTTGGAGCTTGATCTGGAATAGTAGGAACCTCCCTAAGTATACTTATCCGCACTGAATTAGGAAATCCAGGCTCCTTAATTGGAGACGATCAAATCTATAACGTCATTGTTACTGCTCATGCTTTTATTATAATTTTCTTTATAGTTATACCTATAATAATTGGAGGATTCGGGAACTGACTAGTTCCCCTTATACTTGGAGCCCCCGATATAGCATTCCCACGAATGAACAATATAAGATTCTGACTTCTACCACCCTCTCTCTCTCTTCTTCTAATAAGAAGAATTGTTGATAAGGGGGCTGGCACTGGATGAACAGTCTATCCTCCCTTATCAGCAAATATCGCCCATGAAGGATCATCTGTAGATCTAGCAATTTTTAGACTCCATATAGCTGGAGTCTCCTCAATTTTAGGAGCTATTAATTTTATTTCTACCGTTATCAATATACGCCCCATAGGAATATCACCTGATCGTATATCTCTTTTTATTTGAGCAGTAAAAATTACTGCCGTTCTATTACTTTTATCTTTACCAGTCCTAGCTGGAGCTATCACAATACTTTTAACAGATCGAAATATTAATACATCCTTCTTTGACCCAGCCGGAGGGGGAGACCCTATTTTATACCAACACTTATTT
>Brachyderes_rugatus_-_El_Hierro_-_MK347554_2968-PST_-_(formerly:_B._rugatus_hierroensis)
AACATTATATTTTATTTTTGGAGCTTGATCAGGAATAGTGGGAACCTCTTTAAGAATACTAATTCGAACAGAATTAGGAAATCCAGGATCTTTAATTGGAGACGACCAAATTTATAACGTTATTGTTACTGCCCATGCTTTTATTATAATTTTTTTCATAGTTATACCTATAATAATCGGAGGATTTGGAAATTGATTAGTCCCCTTAATGCTAGGAGCCCCAGATATAGCCTTCCCACGAATAAACAATATAAGATTTTGACTTCTTCCTCCATCACTTTCTCTCCTTTTAATAAGAAGAATTGTAGACAAAGGAGCAGGTACAGGATGAACAGTTTACCCACCTTTGTCAGCAAATATTGCTCACGAAGGATCTTCTGTAGATCTAGCAATTTTCAGCTTACATATAGCCGGTGTATCGTCAATTTTAGGAGCTATTAATTTTATTTCAACAGTTATTAATATACGACCAATAGGAATATCCCCAGATCGTATATCTCTCTTTATTTGAGCAGTAAAAATTACTGCAGTCCTACTACTTCTATCCCTACCTGTTTTAGCCGGAGCAATTACCATATTACTAACTGATCGAAACGTAAATACTTCTTTTTTTGACCCAGCAGGAGGAGGAGACCCTATTTTGTACCAACATCTATTC
>Brachyderes_rugatus_-_El_Hierro_-_MK892402_2880-PST_-_(formerly:_B._rugatus_hierroensis)
AACATTATATTTTATTTTTGGAGCTTGATCAGGAATAGTGGGAACCTCTTTAAGAATACTAATTCGAACAGAATTAGGAAATCCAGGATCTTTAATTGGAGACGACCAAATTTATAACGTTATTGTTACTGCCCATGCTTTTATTATAATTTTTTTCATAGTTATACCTATAATAATCGGAGGATTTGGAAATTGATTAGTCCCCTTAATGCTAGGAGCCCCAGATATAGCCTTCCCACGAATAAACAATATAAGATTTTGACTTCTTCCTCCGTCACTTTCTCTCCTTTTAATAAGAAGAATTGTAGACAAAGGAGCAGGTACAGGATGAACAGTTTACCCACCTTTATCAGCAAATATTGCTCACGAAGGATCTTCTGTAGATCTAGCAATTTTCAGCTTACATATAGCCGGTGTATCGTCAATTTTAGGAGCTATTAATTTTATTTCAACAGTTATTAATATACGACCAATAGGAATATCCCCAGATCGTATATCTCTCTTTATTTGAGCAGTAAAAATTACTGCAGTCCTACTACTTCTATCCCTACCTGTTTTAGCCGGAGCAATTACCATATTACTAACTGATCGAAACGTAAATACTTCTTTTTTTGACCCAGCAGGAGGGGGAGATCCTATTTTGTACCAACATCTATCC
>Brachyderes_rugatus_-_Gran_Canaria_-_KC783758_47-PST_-_(formerly:_B._rugatus_calvus)
AACATTATATTTTATTTTTGGAGCTTGATCAGGAATAGTAGGAACTTCTCTAAGAATACTAATTCGAACAGAATTAGGAAATCCAGGATCTTTAATTGGAGACGACCAAATTTATAACGTTATTGTTACTGCCCATGCTTTTATTATAATTTTTTTTATAGTTATACCCATAATAATCGGAGGATTTGGAAATTGATTAGTCCCCTTAATGCTAGGAGCCCCAGATATAGCCTTCCCACGAATAAATAATATAAGATTTTGACTTCTTCCTCCATCACTTTCTCTTCTTTTAATAAGAAGAATTGTTGATAAAGGGGCAGGTACAGGGTGAACAGTTTACCCACCTTTATCAGCAAATATTGCCCACGAAGGATCTTCTGTAGATTTAGCAATTTTCAGCTTACATATAGCTGGTGTATCATCAATTTTAGGAGCTATTAATTTTATTTCAACAGTTATTAATATACGACCAATAGGAATATCCCCAGATCGTATATCTCTCTTTATTTGAGCAGTAAAAATTACTGCAGTCCTACTACTCCTATCCCTACCTGTTTTAGCTGGGGCAATTACCATATTACTAACCGATCGGAACGTAAACACTTCTTTTTTTGACCCAGCAGGAGGAGGGGATCCTATTTTATACCAACATCTATCT
>Brachyderes_rugatus_-_La_Palma_-_MK891632_1757-PST_-_(formerly:_B._rugatus_rugatus)
AACATTATATTTTATTTTTGGAGCTTGATCAGGAATAGTGGGAACCTCTTTAAGAATACTAATTCGAACAGAATTAGGAAATCCAGGATCTTTAATTGGAGACGACCAAATTTATAACGTTATTGTTACTGCCCATGCTTTTATTATAATTTTTTTCATAGTTATACCTATAATAATCGGAGGATTTGGAAATTGATTAGTCCCCTTAATGCTAGGAGCCCCAGATATAGCCTTCCCACGAATAAACAATATAAGATTTTGACTTCTTCCCCCATCACTTTCTCTCCTTTTAATAAGAAGAATTGTAGACAAAGGAGCAGGTACAGGATGAACAGTTTACCCACCTTTATCAGCAAATATTGCTCACGAAGGATCTTCTGTAGATCTAGCAATTTTCAGCTTGCATATAGCCGGTGTATCGTCAATTTTAGGAGCTATTAATTTTATTTCAACAGTTATTAATATACGACCAATAGGAATATCCCCAGATCGTATATCTCTATTTATTTGAGCAGTAAAAATTACTGCAGTCCTACTCCTTCTTTCCCTACCTGTTTTAGCCGGAGCAATTACCATATTACTAACTGATCGAAACGTAAATACTTCTTTTTTTGACCCAGCAGGAGGGGGGGACCCTATTTTATACCAACATCTATTC
>Brachyderes_rugatus_-_Tenerife_-_KC784313_759-PST_-_(formerly:_B._rugatus_sculpturatus)
AACATTATATTTTATTTTTGGAGCTTGATCAGGTATAGTGGGAACTTCTTTAAGAATACTAATTCGAACAGAATTAGGAAATCCAGGATCTCTAATTGGAGATGACCAAATTTATAACGTTATTGTTACTGCCCATGCTTTTATTATAATTTTTTTCATAGTTATGCCTATAATAATCGGAGGATTTGGAAATTGATTAGTCCCCTTAATGCTAGGAGCACCAGATATAGCCTTCCCACGAATAAACAATATAAGATTTTGGCTTCTTCCCCCATCGCTTTCTCTTCTTTTAATAAGAAGAATTGTAGACAAAGGAGCAGGTACAGGATGAACAGTTTACCCACCTTTATCAGCAAATATTGCTCACGAAGGATCTTCTGTAGATCTAGCAATTTTCAGCTTACATATAGCCGGTGTATCATCAATTTTAGGAGCTATTAATTTTATTTCAACAGTTATTAATATACGACCAATAGGGATATCCCCAGATCGTATATCTCTATTTATTTGAGCAGTAAAAATTACTGCAGTCCTACTACTCCTATCCCTACCTGTTTTAGCCGGAGCAATTACTATATTACTAACTGATCGGAATGTAAATACTTCTTTTTTTGATCCAGCAGGAGGGGGAGATCCTATTTTATACCAACATCTATTC
>Brachypera_brevirostris_-_Spain_-_MK891314_1307-PST
TACTTTATATTTTATTTTTGGGACCTGAGCTGGAACAATTGGTACTAGTTTAAGAATCTTAATTCGTACCGAACTTGGAAACCCCGGCTCTTTAATTGGTAATGACCAAATTTATAATACAATTGTAACAGCTCATGCTTTCATTATAATTTTTTTTATAGTAATACCTATTATAATTGGAGGATTCGGGAACTGATTAGTCCCTTTAATATTAGGGGCTCCCGATATAGCATTCCCACGTTTAAATAATATAAGATTTTGATTACTACCTCCGTCTCTTTCTTTATTATTAATAAGAAGAATAGTAAATAGAGGTGCGGGAACCGGATGAACTGTTTATCCACCTTTATCAAGAAACATCGCTCATGAAGGAGCATCTGTAGATTTAGCAATTTTTAGTCTACATATAGCAGGTGTTTCTTCAATTTTAGGAGCAATTAATTTTATTTCTACGGTTCTAAATATACGTCCTTCTGGTATATCTTTAGATAAAATAGCTTTATTCATTTGAGCAGTAAAAATCACAGCTATTCTTTTATTATTATCTTTACCTGTATTAGCAGGAGCTATTACAATACTTTTGACAGACCGAAATATTAATACTTCATTTTTTGATCCTGCAGGAGGAGGTGACCCAATTTTATACCAACACTTATTT
>Brachypera_crinita_-_Italy.Sicilia_-_MK891754_2009-JKR_-_(formerly:_Donus_crinitus)
AACTTTATATTTTATTTTTGGGACATGAGCTGGAACAGTCGGAACAAGCTTAAGAATTTTAATTCGTACAGAATTAGGAAGTCCTGGTTCTTTAATTGGAAATGATCAAATTTACAACACAATCGTAACTGCCCATGCTTTTATTATAATTTTCTTTATAGTAATACCTATCATAATTGGAGGATTTGGAAATTGATTAGTACCTTTAATATTAGGAGCTCCTGATATAGCTTTCCCACGTTTAAATAATATAAGATTTTGACTATTACCCCCATCTTTATCTTTACTTTTAATAAGAAGAATAGTAGATAGTGGGGCTGGGACCGGTTGAACAGTATACCCACCTTTATCAAGAAATATTGCTCATGAAGGTTCATCAGTTGATTTAGCAATTTTTAGTCTTCATATAGCAGGAGTTTCATCAATTTTAGGAGCAATTAACTTTATTTCTACAGTTTTAAATATACGCCCAACTGGTATATCTTTAGATAAAATAGCTTTATTTATCTGAGCTGTTAAAATTACTGCTATCCTTTTATTATTATCTTTACCTGTCTTAGCTGGTGCCATTACAATATTATTAACTGACCGAAATATTAATACTTCATTTTTTGACCCTGCAGGAGGGGGAGACCCTATTTTATACCAGCATTTATTT
>Brachypera_dauci_-_Romania_-_MK890877_496-RST
AACTTTATATTTTATTTTTGGAATCTGGGCCGGAACAGTAGGAACAAGATTAAGAATTTTAATTCGAACAGAATTAGGAAATCCTGGATCTTTAATTGGAAACGATCAAATTTACAACACAATTGTGACAGCTCATGCATTTATTATAATTTTTTTTATAGTAATACCAATTATAATTGGAGGCTTTGGAAATTGATTAGTTCCTTTAATACTCGGTGCCCCAGACATAGCATTCCCACGTCTTAATAATATAAGATTTTGGCTATTACCCCCATCTTTGTCTCTATTACTTATAAGAAGAATAGTGGATAGGGGAGCCGGAACCGGTTGGACAGTTTATCCACCTTTATCAAGAAATATTGCTCATGAAGGCTCATCTGTAGACCTAGCTATTTTTAGTCTTCATATAGCAGGTGTATCATCAATCTTAGGAGCAATTAATTTTATTTCTACTGTATTAAATATACGACCTACGGGTATATCTCTAGATAAAATAGCTTTATTTGTTTGAGCAGTAAAAGTTACAGCTATTTTACTACTGTTATCACTTCCAGTCTTAGCTGGAGCTATTACAATACTTTTAACAGACCGAAATATTAATACTTCATTTTTTGACCCTGCTGGTGGGGGAGACCCTATTTTATACCAACACTTATTT
>Brachypera_dauci_-_Slovakia_-_MK891947_2215-JKR
AACTTTATATTTTATTTTTGGAATCTGGGCCGGAACAGTAGGAACAAGATTAAGAATTTTAATTCGAACAGAATTAGGAAATCCTGGATCTTTAATTGGAAACGATCAAATTTACAACACAATTGTGACAGCTCATGCATTTATTATAATTTTTTTTATAGTAATACCAATTATAATTGGAGGCTTTGGAAATTGATTAGTTCCTTTAATACTCGGTGCCCCAGACATAGCATTCCCACGTCTTAATAATATAAGATTTTGGTTATTACCCCCATCTTTGTCTCTATTACTTATAAGAAGAATAGTGGATAGGGGAGCCGGAACCGGTTGGACAGTTTATCCACCTTTATCAAGAAATATTGCTCATGAAGGCTCATCTGTAGACCTAGCTATTTTTAGTCTTCATATAGCAGGTGTATCATCAATCTTAGGAGCAATTAATTTTATTTCTACTGTATTAAATATACGACCTACGGGTATATCTCTAGATAAAATAGCTTTATTTGTTTGAGCAGTAAAAGTTACAGCTATTTTACTACTGTTATCACTTCCAGTCTTAGCTGGAGCTATTACAATACTTTTAACAGACCGAAATATTAATACTTCATTTTTTGACCCTGCTGGTGGGGGAGACCCTATTTTATACCAACACTTATTT
>Brachypera_grandini_-_Morocco_-_KC783847_176-PST
AACTTTATATTTTATTTTTGGTATATGAGCTGGAGCAGTTGGAACGAGATTAAGAATCTTAATCCGAACAGAATTAGGAAACCCTGGCTCATTAATTGGTAATGATCAAATTTATAATACAATTGTAACAGCCCATGCATTTATTATAATTTTCTTTATAGTAATACCTATCATAATTGGTGGATTTGGAAATTGATTAGTACCCTTGATATTAGGGGCTCCTGATATAGCATTCCCACGTCTAAACAATATGAGATTTTGATTATTACCCCCATCACTTTCATTACTTTTAATAAGAAGAATAGTTGATAGAGGAGCAGGAACTGGTTGAACAGTTTATCCCCCTTTATCAGCAAATATTGCTCATGAAGGAGCATCTGTTGATTTAGCTATTTTTAGTCTTCACATAGCAGGAGTATCATCAATTTTAGGAGCAATTAATTTTATTTCTACTGTATTAAATATACGCCCTAGAGGAATATCTTTAGATAAAATAGCTTTATTTATTTGAGCAGTAAAAATTACTGCTATTCTTTTATTATTGTCACTACCTGTTTTAGCAGGGGCTATTACAATACTTCTAACAGATCGAAATATTAATACTTCATTTTTTGACCCTGCAGGAGGAGGAGACCCTATTTTATATCAACACTTATTT
>Brachypera_lunata_-_Gran_Canaria_-_MK890803_28-PST
AACTTTATATTTTATTTTCGGAATTTGGGCCGGAACAGTAGGAACAAGACTAAGAATTTTAATTCGAACTGAATTAGGAAATCCTGGGTCTTTAATTGGAAATGATCAAATTTATAATACAATTGTCACAGCTCATGCATTTATTATAATTTTTTTTATAGTAATACCAATTATAATTGGAGGATTCGGCAATTGATTGGTTCCTTTAATACTGGGTGCCCCAGACATAGCATTTCCACGCCTTAATAATATAAGATTCTGATTATTACCTCCATCTTTATCTTTATTATTAATAAGAAGAATAGTAGATAAAGGAGCTGGGACCGGTTGAACAGTTTATCCCCCTTTATCAAGAAATATCGCCCATGAAGGTTCATCTGTAGACCTGGCTATTTTTAGACTTCATATAGCAGGTGTATCATCAATTTTAGGAGCAATTAATTTCATTTCTACTGTATTAAATATACGACCTACAGGTATATCTTTAGATAAAATAGCCTTATTTATTTGAGCAGTAAAAGTTACAGCTATTTTATTATTACTATCACTTCCAGTATTAGCCGGGGCTATTACAATACTTTTAACAGATCGAAACATTAATACTTCATTTTTTGATCCTGCCGGTGGGGGAGATCCTATTTTATATCAACATTTATTT
>Brachypera_lunata_-_Porto_Santo_-_MK892384_2844-PST
AACTTTATATTTTATTTTCGGAATTTGGGCCGGAACAGTAGGAACAAGACTAAGAATTTTAATTCGAACTGAATTAGGAAATCCTGGGTCTTTAATTGGAAATGATCAAATTTATAATACAATTGTCACAGCTCATGCATTTATTATAATTTTTTTTATAGTAATACCAATTATAATTGGAGGATTCGGCAATTGATTGGTTCCTTTAATACTGGGTGCCCCAGACATAGCATTTCCACGCCTTAATAATATAAGATTCTGATTATTACCCCCATCTTTATCTTTATTATTAATAAGAAGAATAGTAGATAAAGGAGCTGGGACCGGTTGAACAGTTTATCCCCCTTTATCAAGAAATATCGCCCATGAAGGTTCATCTGTAGACCTGGCTATTTTTAGACTTCATATAGCAGGTGTATCATCAATTTTAGGAGCAATTAATTTCATTTCTACTGTATTAAATATACGACCTACAGGTATATCTTTAGATAAAATAGCCTTATTTATTTGAGCAGTAAAAGTTACAGCTATTTTATTATTACTATCACTTCCAGTATTAGCCGGGGCTATTACAATACTTTTAACAGATCGAAACATTAATACTTCATTTTTTGATCCTGCCGGTGGAGGAGATCCTATTTTATATCAACATTTATTT
>Brachypera_lunata_-_Spain_-_MK891312_1303-PST
AACTTTATATTTTATTTTCGGAATTTGGGCCGGAACAGTAGGAACAAGACTAAGAATTTTAATTCGAACTGAATTAGGAAATCCTGGGTCTTTAATTGGAAATGATCAAATTTATAATACAATTGTCACAGCTCATGCATTTATTATAATTTTTTTTATAGTAATACCAATTATAATTGGAGGATTCGGCAATTGATTGGTTCCTTTAATACTGGGTGCCCCAGACATAGCATTTCCACGCCTTAATAATATAAGATTCTGATTATTACCCCCATCTTTATCTTTATTATTAATAAGAAGAATAGTAGATAAAGGAGCTGGGACCGGTTGAACAGTTTATCCCCCTTTATCAAGAAATATCGCCCATGAAGGTTCATCTGTAGACCTGGCTATTTTTAGACTTCATATAGCAGGTGTATCATCAATTTTAGGAGCAATTAATTTCATTTCTACTGTATTAAATATACGACCTACAGGTATATCTTTAGATAAAATAGCCTTATTTATTTGAGCAGTAAAAGTTACAGCTATTTTATTATTACTATCACTTCCAGTATTAGCCGGGGCTATTACAATACTTTTAACAGATCGAAACATTAATACTTCATTTTTTGATCCTGCCGGTGGGGGAGATCCTATTTTATATCAACATTTATTT
>Brachypera_zoilus_-_Germany_-_MK890977_868-PST
TACTTTATATTTTATTTTCGGAACATGAGCTGGAACTATTGGAACAAGTCTTAGAATTTTAATTCGTACAGAATTAGGAAATCCTGGATCTTTAATTGGTAATGACCAAATTTATAATACAATTGTAACAGCCCATGCTTTTATTATAATTTTTTTTATAGTAATACCTATCATAATTGGAGGATTTGGAAATTGATTAGTTCCATTAATACTAGGAGCTCCTGATATAGCATTTCCACGTTTAAATAATATAAGATTTTGATTATTACCTCCATCCCTTTCTTTATTACTAATAAGAAGAATAGTAAATAGAGGGGCAGGGACAGGATGAACCGTATATCCACCTTTATCAAGAAATATTGCTCATGAAGGAGCATCTGTAGATTTAGCAATTTTTAGTCTTCATATAGCAGGTGTCTCTTCAATTTTAGGTGCAATTAATTTTATTTCTACTGTTCTAAATATACGACCTTCTGGAATATCTTTAGATAAAATAGCTTTATTCATTTGAGCAGTAAAAATTACAGCTATTCTATTATTATTATCTTTACCTGTATTAGCAGGAGCTATCACAATACTTTTAACAGATCGAAATATTAATACTTCATTTTTTGACCCTGCAGGTGGAGGAGACCCAATTTTATACCAACATTTATTT
>Brachysomus_echinatus_-_Czech_Republic_-_MK891785_2044-JKR
AACTTTATATTTCATTTTGGGCACCTGATCTGGAATAGTGGGCACTTCGCTAAGAATACTTATCCGGGTAGAATTAGGAAACCCCGGGTCCTTAATTGGAGATGACCAAATTTACAATGTAATTGTAACTGCACATGCATTTATCATAATTTTTTTTATAGTTATACCTATAATAATTGGGGGATTTGGAAATTGACTTATTCCTTTAATACTAGGAGCCCCTGATATGGCCTTCCCACGCCTTAATAATATAAGATTTTGACTATTGCCCCCCTCCTTATCATTACTATTAATAAGAAGAATTATTGATAAAGGGGCAGGAACTGGATGAACTGTATATCCCCCTCTCTCAATAAATATAGCTCATGGGGGAGCCTCTGTAGATTTAGCAATTTTTAGCCTACATATAGCAGGAGTATCCTCAATTTTAGGGGCTATTAACTTCATTTCAACTACTATTAATATACGCCCATATGGTATATCTTTTGATCGAATATCCCTATTTATTTGAGCTGTAAAAATTACAGCTATCCTCTTACTATTATCTTTACCTGTTTTAGCAGGAGCCATCACCATATTACTAACAGATCGAAACGTAAATACATCATTTTTTGACCCCGCAGGGGGAGGAGATCCCATCTTATATCAACATCTATTT
>Brachysomus_echinatus_-_Germany_-_MK891101_1005-PSP
AACTTTATATTTCATTTTGGGCACCTGATCTGGAATAGTGGGCACCTCGCTAAGAATACTTATCCGGGTAGAATTAGGAAACCCCGGGTCCTTAATTGGAGATGACCAAATTTACAATGTAATTGTAACTGCACATGCATTTATCATAATTTTTTTTATAGTTATACCTATAATAATTGGGGGATTTGGAAATTGACTTATTCCTTTAATACTAGGAGCCCCTGATATGGCCTTCCCACGCCTTAATAATATAAGATTTTGACTGTTGCCCCCCTCCTTATCATTACTATTAATAAGAAGAATTATTGATAAAGGGGCAGGAACTGGATGAACTGTATATCCCCCTCTCTCAATAAATACAGCTCATGGGGGAGCCTCTGTAGATTTAGCAATTTTTAGCCTACATATAGCAGGAGTATCCTCAATTTTAGGGGCTATTAACTTCATTTCAACTACTATTAATATACGCCCATATGGTATATCTTTTGATCGAATATCCCTATTTATTTGAGCTGTAAAAATTACAGCTATCCTCTTACTATTATCTTTACCTGTTTTAGCAGGAGCCATCACCATATTACTAACAGATCGAAACGTAAATACATCATTTTTTGACCCCGCAGGGGGAGGAGATCCCATCTTATATCAACATCTATTT
>Brachysomus_echinatus_-_Germany_-_MK892173_2465-PSP
AACTTTATATTTCATTTTGGGCACCTGATCTGGAATAGTGGGCACCTCGCTAAGAATACTTATCCGGGTAGAATTAGGAAACCCCGGGTCCTTAATTGGAGATGACCAAATTTACAATGTAATTGTAACTGCACATGCATTTATCATAATTTTTTTTATAGTTATACCTATAATAATTGGGGGATTTGGAAATTGACTTATTCCTTTAATACTAGGAGCCCCTGATATGGCCTTCCCACGCCTTAATAATATAAGATTTTGACTATTGCCCCCCTCCTTATCATTACTATTAATAAGAAGAATTATTGATAAAGGGGCAGGAACTGGATGAACTGTATATCCCCCTCTCTCAATAAATATAGCTCATGGGGGAGCCTCTGTAGATTTAGCAATTTTTAGCCTACATATAGCAGGAGTATCCTCAATTTTAGGGGCTATTAACTTCATTTCAACTACTATTAATATACGCCCATATGGTATATCTTTTGATCGAATATCCCTATTTATTTGAGCTGTAAAAATTACAGCTATCCTCTTACTATTATCTTTACCTGTTTTAGCAGGAGCCATCACCATATTACTAACAGATCGAAACGTAAATACATCATTTTTTGACCCCGCAGGGGGAGGAGATCCCATCTTATATCAACATCTATTT
>Brachysomus_echinatus_-_Slovakia_-_MK891365_1416-JKR
AACTTTATATTTCATTTTGGGCACCTGATCTGGAATAGTGGGCACCTCGCTAAGAATACTTATCCGGGTAGAATTAGGAAACCCCGGATCCTTAATTGGAGATGACCAAATTTACAATGTAATTGTAACTGCACATGCATTTATCATAATTTTTTTTATAGTTATACCTATAATAATTGGGGGATTTGGAAATTGACTTATTCCTTTAATACTAGGAGCCCCTGATATGGCCTTCCCACGCCTTAATAATATAAGATTTTGACTATTGCCCCCCTCCTTATCATTACTATTAATAAGAAGAATTATTGATAAAGGGGCAGGAACTGGATGAACTGTATATCCCCCTCTCTCAATAAATATAGCTCATGGGGGAGCCTCTGTAGATTTAGCAATTTTTAGCCTACATATAGCAGGAGTATCCTCAATTTTAGGGGCTATTAACTTCATTTCAACTACTATTAATATACGCCCATATGGTATATCTTTTGATCGAATATCCCTATTTATTTGAGCTGTAAAAATTACAGCTATCCTCTTACTATTATCTTTACCTGTTTTAGCAGGAGCCATCACCATATTACTAACAGATCGAAACGTAAATACATCATTTTTTGACCCCGCAGGGGGAGGAGATCCCATCTTATATCAACATCTATTT
>Brachysomus_hirtus_-_Italy_-_MK891636_1779-PST
AACCTTATATTTTATTTTTGGAGCCTGATCAGGCATAGTTGGTACTTCCTTAAGAGTTTTAATTCGGACAGAACTAGGAACTCCTAGATCATTAATTGGTGATGACCAAATTTATAACGTAATTGTTACAGCTCATGCCTTTATTATAATTTTTTTTATAGTTATACCAATAATAATTGGAGGATTTGGTAACTGATTAGTCCCTCTTATACTAGGAGCCCCCGATATAGCATTTCCTCGTTTAAATAATATAAGATTTTGACTATTACCTCCATCTCTTTCACTCTTAATTATAAGAAGAATCGTTGATAAAGGAGCAGGAACAGGTTGAACAGTTTACCCCCCTCTTTCAACTAATATTGCCCATGAAGGATCTTCTGTAGATTTAGCAATTTTCAGATTACATATAGCCGGAGTATCCTCAATTTCAGGAGCTATTAATTTTATTTCTACTGTAATTAATATACGTCCTTCAGGTATATCTTTAGATCGTATTTCTTTATTTATCTGAGCAGTAAAAATTACTGCTATTCTTTTACTATTGTCTCTTCCAGTTCTAGCAGGAGCTATTACCATACTCTTAACAGATCGAAACGTAAATACATCTTTTTTTGATCCCGCAGGAGGAGGGGACCCTATTTTATACCAACACCTATTT
>Brachysomus_hirtus_-_Slovakia_-_MK891980_2251-JKR
AACCTTATATTTTATTTTTGGAGCCTGATCAGGCATAGTTGGTACTTCCTTAAGAGTTTTAATTCGGACAGAACTAGGAACTCCTGGATCATTAATTGGTGATGACCAAATTTATAACGTAATTGTTACAGCTCATGCCTTTATTATAATTTTTTTTATAGTTATACCAATAATAATTGGAGGATTTGGTAACTGATTAGTCCCTCTTATACTAGGAGCCCCCGATATAGCATTTCCTCGTTTAAATAATATAAGATTTTGACTATTACCTCCATCTCTTTCACTCTTAATTATAAGAAGAATCGTTGATAAAGGAGCAGGAACAGGTTGAACAGTTTACCCCCCTCTTTCAACTAATATTGCCCATGAAGGATCTTCTGTAGATTTAGCAATTTTCAGATTACATATAGCCGGAGTATCCTCAATTTCAGGAGCTATTAATTTTATTTCTACTGTAATTAATATACGTCCTTCAGGTATATCTTTAGATCGTATTTCTTTATTTATCTGAGCAGTAAAAATTACTGCTATTCTTTTACTATTGTCTCTTCCAGTTCTAGCAGGAGCTATTACCATACTCTTAACAGATCGAAACGTAAATACATCTTTTTTTGATCCCGCAGGAGGAGGGGACCCTATTTTATACCAACACCTATTT
>Brachysomus_setiger_-_Slovakia_-_MK891866_2130-JKR
CACTTTATATTTTATTTTTGGAACTTGGTCCGGAATAGTGGGAACCTCCTTAAGAATTCTTATTCGCACAGAATTAGGAAATCCAGGATCCTTAATCGGTGATGATCAAATCTATAATGTAATTGTAACTGCTCATGCCTTTATTATAATTTTTTTTATAGTAATACCAATAATAATTGGGGGGTTTGGTAATTGACTTGTCCCTCTTATACTCGGGGCACCTGATATAGCTTTCCCTCGATTAAATAATATAAGATTCTGATTATTACCCCCTTCTCTATCCCTCTTACTTATAAGAAGAATTGTAGATAAAGGAGCAGGGACTGGATGAACAGTTTATCCCCCCCTTTCATCTAATATCGCCCATGAAGGCGCATCAGTAGATCTGGCAATTTTTAGACTTCATATAGCAGGAGTATCCTCAATCCTAGGAGCAATTAATTTTATCTCTACAGTTATTAATATACGACCTTCTGGTATATCATTTGACCGACTATCTCTATTTATCTGAGCAGTGAAAATTACAGCCATTTTACTTCTCCTATCATTACCAGTACTTGCTGGAGCAATTACCATGCTTTTAACAGATCGTAATGTAAATACTTCATTTTTTGACCCTGCAGGGGGAGGGGACCCAATTTTATACCAACACTTATTC
>Brachysomus_villosulus_-_Czech_Republic_-_KC783960_346-JKR
CACTTTATATTTCATTTTTGGAACTTGATCAGGGATAGTGGGAACCTCTTTAAGAATTCTTATCCGAACAGAACTCGGAAACCCAGGATCTTTAATTGGTGATGACCAAATTTATAATGTAATTGTAACTGCGCACGCTTTTATTATAATTTTTTTTATAGTAATACCAATAATAATTGGGGGATTTGGAAATTGACTTGTCCCATTAATACTTGGAGCCCCTGATATAGCCTTCCCCCGACTTAATAATATAAGATTTTGGCTTCTACCACCTTCCTTAACTCTCCTGCTCATAAGTAGAATTGTAGATAAAGGAGCTGGGACCGGATGAACAGTTTACCCCCCATTATCAGCTAATATTGCCCATGAAGGTGCATCTGTAGATTTAGCAATTTTTAGACTCCATATAGCCGGTGTATCTTCAATCTTAGGGGCAATTAATTTTATTTCTACTGTTATTAATATACGCCCCTCTGGGATATCATTTGATCGCTTATCATTATTTATCTGAGCAGTTAAAATTACTGCTATTTTACTACTCTTATCATTACCTGTACTTGCTGGCGCAATCACTATGCTTTTAACAGATCGAAATGTAAATACATCATTTTTCGACCCTGCCGGAGGGGGGGATCCTATTTTATACCAACATCTATTT
>Brachysomus_villosulus_-_Slovakia_-_MK891541_1630-JKR
AACTTTATATTTTATTTTTGGAGCTTGATCAGGGATAGTAGGGACCTCTTTAAGAATTCTTATCCGCACAGAACTCGGAAACCCGGGATCTTTAATTGGGGATGATCAAATTTATAATGTAATTGTAACCGCACATGCCTTTATTATAATTTTTTTCATAGTAATACCAATAATAATTGGAGGATTTGGAAATTGACTTGTCCCATTAATACTTGGAGCCCCTGATATAGCCTTCCCCCGACTTAATAATATAAGATTTTGGCTTCTACCACCTTCCTTAACTCTCTTACTCATAAGTAGAATCGTGGATAAAGGGGCTGGAACCGGGTGAACAGTTTACCCCCCACTATCAGCTAATATTGCCCATGAAGGTGCATCTGTAGATTTAGCAATTTTCAGACTTCATATAGCAGGTGTATCTTCAATCTTAGGAGCAATTAATTTTATTTCTACTGTTATTAATATACGCCCCTCTGGAATATCATTTGATCGCTTATCATTATTTATCTGAGCAGTTAAAATTACTGCTATTTTACTACTCCTATCATTGCCTGTACTTGCTGGCGCAATCACCATACTTTTAACAGATCGAAATGTAAATACATCATTTTTTGACCCTGCTGGAGGGGGAGATCCTATTTTATATCAACATCTATTT
>Bradybatus_creutzeri_-_Czech_Republic_-_KC783964_316-JKR
AACCTTATATTTTATCTTTGGAACTTGAGCAGGTTCTATTGGAACTTCATTAAGAATACTAATTCGAACTGAATTAGGAACCCCGGGAAGATTAATTGGGGATGATCAAATTTACAACTCTATTGTTACAGCACATGCTTTCATTATAATTTTTTTTATAGTGATGCCAATTATAATTGGGGGATTTGGAAACTGACTTATTCCTTTAATATTAGCTGCACCTGATATAGCATTCCCTCGCCTTAACAATATAAGATTTTGACTTTTACCACCTTCCCTTACTCTTTTAATTACAAGAAGAATTATTGGAAAAGGGGCAGGAACAGGCTGAACTGTTTACCCCCCTTTATCCTCAAATTTAGCACATGAAGGAGCTTCAGTAGATTTTGCAATTTTTAGTTTACATTTAGCTGGTATATCCTCAATCTTAGGAGCAGTAAATTTTATTTCTACAATTTTTAATATAAAACCAATTAAAATAAATTTAGAGCAAATACCCTTATTTGTATGGGCAGTAGAAATTACTGCAATTCTTTTATTAATTTCACTACCTGTATTAGCAGGCGCAATCACCATACTATTAACTGACCGCAATATTAATACATCATTTTTTGACCCAGCAGGGGGAGGTGACCCAATTCTCTACCAACACTTATTT
>Bradybatus_creutzeri_-_Italy_-_MK891634_1772-PST
AACCTTATATTTTATCTTTGGAACTTGAGCAGGTTCTATTGGAACTTCATTAAGAATACTAATTCGAACTGAATTAGGAACCCCGGGAAGATTAATTGGGGATGATCAAATTTACAACTCTATTGTTACAGCACATGCTTTCATTATAATTTTTTTTATAGTGATGCCAATTATAATTGGGGGATTTGGAAACTGACTTATTCCTTTAATATTAGCTGCACCTGATATAGCATTCCCTCGCCTTAACAATATAAGATTTTGACTTTTACCACCTTCCCTTACTCTTTTAATTACAAGAAGAATTATTGGAAAAGGGGCAGGAACAGGCTGAACTGTTTACCCCCCTTTATCCTCAAATTTAGCACATGAAGGAGCTTCAGTAGATTTTGCAATTTTTAGTTTACATTTAGCTGGTATATCCTCAATCTTAGGAGCAGTAAATTTTATTTCTACAATTTTTAATATAAAACCAACTAAAATAAATTTAGAGCAAATACCCTTATTTGTATGGGCAGTAGAAATTACTGCAATTCTTTTATTAATTTCACTACCTGTATTAGCAGGTGCAATCACCATACTATTAACTGACCGCAATATTAATACATCATTTTTTGACCCAGCAGGGGGAGGTGACCCAATTCTCTACCAACACTTATTT
>Bradybatus_elongatulus_-_Italy_-_MK891349_1388-PST
GACCCTATATTTCATATTTGGGATATGAGCGGGAACCATTGGAACTTCACTCAGAATATTAATTCGAACTGAATTAGGGAATCCTGGGAGATTAATTGGAGATGACCAAATTTATAATACTATTGTTACAGCCCATGCTTTTATTATAATCTTTTTTATAGTTATACCAATTATAATTGGAGGATTCGGAAACTGATTAGTCCCTTTAATATTAGCAGCCCCAGACATAGCTTTTCCTCGACTTAACAATTTAAGATTTTGGCTATTACCACCTTCCTTAACTCTCTTAATTATAAGAAGAATTATTGGAAAAGGGGCAGGAACAGGATGAACTGTTTACCCCCCACTATCCTCAAATCTAGCACATGAGGGAGCTAGAGTTGATTTCGCAATCTTCAGTCTTCACTTAGCCGGAATCTCTTCAATTTTAGGAGCTATAAATTTTATTTCTACAGTACTTAATATAAAGCCTACTAAAATAAACCTTGAGCAAATACCTCTATTTGTATGAGCTGTAAAAATTACTGCAATTCTCTTATTAATTTCTCTACCTGTTTTAGCAGGAGCAATTACTATACTTCTGACAGATCGAAATATTAATACTTCATTTTTTGATCCAGCAGGCGGAGGAGACCCAATTCTTTACCAACACTTATTC
>Bradybatus_elongatulus_-_Italy_-_MK891637_1781-PST
GACCCTATATTTCATATTTGGGATATGAGCGGGAACCATTGGAACTTCACTCAGAATATTAATTCGAACTGAATTAGGAAATCCTGGGAGATTAATTGGAGATGACCAAATTTATAATACTATTGTTACAGCCCATGCTTTTATTATAATCTTTTTTATAGTTATACCAATTATAATTGGAGGATTCGGAAACTGATTAATCCCTTTAATACTAGCAGCCCCAGACATAGCTTTTCCTCGACTTAACAATTTAAGATTTTGGCTATTACCACCTTCCTTAACTCTCTTAATTATAAGAAGAATTATTGGAAAAGGGGCAGGAACAGGATGAACTGTTTACCCCCCACTATCCTCAAATCTAGCACATGAGGGAGCTAGAGTTGATTTCGCAATCTTCAGTCTTCACTTAGCCGGAATCTCTTCAATTTTAGGAGCTATAAATTTTATTTCTACAGTACTTAATATAAAGCCTACTAAAATAAACCTTGAGCAAATACCTCTATTTGTATGAGCTGTAAAAATTACTGCAATTCTCTTATTAATTTCTCTACCTGTTTTAGCAGGAGCAATTACTATACTTCTGACAGATCGAAATATTAATACTTCATTTTTTGATCCAGCAGGCGGAGGAGACCCAATTCTTTACCAACACTTATTC
>Bradybatus_kellneri_-_Czech_Republic_-_MK891823_2083-JKR
AACTTTATATTTTGTCCTTGGAACCTGGGCAGGTTCTATTGGGACCTCATTAAGAATACTAATTCGAACTGAATTAGGAAATCCCGGGAGATTAATTGGAGATGACCAAATTTATAATACTATTGTTACAGCACATGCTTTCATTATAATTTTCTTTATAGTAATACCTATTATAATTGGAGGATTTGGAAATTGACTTATTCCTCTTATATTAGCCGCACCCGATATAGCCTTTCCTCGACTTAATAATATGAGATTCTGGCTTTTACCACCTTCCCTTACTCTCCTAATAATAAGAAGAATTATCAGAAAAGGGGCAGGAACAGGCTGAACTGTATATCCCCCTTTATCTTCAAATTTAGCGCATGAAGGAGCCTCAGTAGACTTTGCAATTTTTAGTTTACACTTAGCAGGGATATCCTCAATCTTAGGAGCAATAAATTTTATCTCTACAATTTTTAATATAAAACCAACTGAGATAAATTTAGAACAAATACCCTTATTTGTTTGAGCAGTAAAAATTACTGCAATTCTTTTATTAATTTCCTTACCCGTATGAGCTGGGGCAATCACCATACTATTAACTGACCGTAATATTAATACATCATTTTTTGACCGCGCTGGAGGAGGTGACCCAATTTTGTACCAACACTTATTT
>Bradybatus_kellneri_-_Germany_-_KC784005_235-PSP
AACCTTATATTTTGTCCTTGGAACCTGGGCAGGTTCTATTGGGACCTCATTAAGAATACTAATTCGAACTGAATTAGGAAATCCCGGGAGATTAATTGGAGATGACCAAATTTATAATACTATTGTTACAGCACATGCTTTCATTATAATTTTCTTTATAGTAATACCTATTATAATTGGAGGATTTGGAAATTGACTTATTCCTCTTATATTAGCCGCACCTGATATAGCCTTTCCTCGACTTAATAATATGAGATTCTGGCTTTTACCACCTTCCCTTACTCTCCTAATAATAAGAAGAATTATCAGAAAAGGGGCAGGAACAGGCTGAACTGTATATCCCCCTTTATCTTCAAATTTAGCACATGAAGGAGCCTCAGTAGACTTTGCAATTTTTAGTTTACACTTAGCAGGGATATCCTCAATCTTAGGAGCAATAAATTTTATCTCTACAATTTTTAATATAAAACCAACTGAGATAAATTTAGAACAAATACCCTTATTTGTTTGAGCAGTAAAAATTACTGCAATTCTTTTATTAATTTCCTTACCCGTATTAGCTGGGGCAATCACCATACTATTAACTGACCGTAATATTAATACATCATTTTTTGACCCCGCTGGAGGAGGTGACCCAATTTTGTACCAACACTTATTT
>Bradybatus_kellneri_-_Germany_-_MK892164_2455-PSP
AACCTTATATTTTGTCCTTGGAACCTGGGCAGGTTCTATTGGGACCTCATTAAGAATACTAATTCGAACTGAATTAGGAAATCCCGGGAGATTAATTGGAGATGACCAAATTTATAATACTATTGTTACAGCACATGCTTTCATTATAATTTTCTTTATAGTAATACCTATTATAATTGGAGGATTTGGAAATTGACTTATTCCTCTTATATTAGCCGCACCTGATATAGCCTTTCCTCGACTTAATAATATGAGATTCTGGCTTTTACCACCTTCCCTTACTCTCCTAATAATAAGAAGAATTATCAGAAAAGGGGCAGGAACAGGCTGAACTGTATATCCCCCTTTATCTTCAAATTTAGCGCATGAAGGAGCCTCAGTAGACTTTGCAATTTTTAGTTTACACTTAGCAGGGATATCCTCAATCTTAGGAGCAATAAATTTTATCTCTACAATTTTTAATATAAAACCAACTGAGATAAATTTAGAACAAATACCCTTATTTGTTTGAGCAGTAAAAATTACTGCAATTCTTTTATTAATTTCCTTACCCGTATTAGCTGGGGCAATCACCATACTATTAACTGACCGTAATATTAATACATCATTTTTTGACCCCGCTGGAGGAGGTGACCCAATTTTGTACCAACACTTATTT
>Bruchela_rufipes_-_Slovakia_-_MK892264_2564-PSP
AACTTTATATTTTATTTTTAGAGTATGGGCTGGAATAGTTGGAACATCTTTAAGAATATTAATTCGAACAGAACTAGGAAACCCGGGTGCTCTAATTGGAAATGACCAAATTTATAATGTTATTGTTACCGCCCATGCTTTTATTATAATTTTTTTTATAGTAATACCAGCAATAATTGGAGGATTCGGAAATTGATTAATTCCATTAATACTGGGAGCGCCTGACATAGCTTTTCCTCGAATAAATAATATAAGATTTTGACTCCTTCCCCCCTCATTAATTTTATTATTAATAAGAAGAATAGTCGAAAATGGTGCTGGAACTGGTTGAACAGTATACCCCCCTTTAGCTTCAAATTTAGCCCATAATGGCTCTTCAGTAGATTTAGCTATTTTTAGATTACATTTAGCAGGAATCTCTTCAATTTTAGGAGCAGTGAACTTCATTTCAACTATTATTAACATACGACCAACAGGAATACATATAGACCGAACCCCCTTATTCGTCTGAGCTGTTGGAATCACTGCACTCTTACTTTTATTGTCTTTGCCTGTTTTAGCAGGAGCTATTACTATATTATTGACAGATCGAAACCTTAACACCTCATTTTTTGACCCCGCAGGAGGAGGTGATCCTATTCTCTATCAGCATTTGTTC
>Bruchela_schusteri_-_Czech_Republic_-_MK891376_1428-JKR
AACATTGTATTTTATTTTTAGAGTATGGGCAGGGATAATTGGAACCTCACTTAGAATATTGATTCGAACAGAATTAGGTAACCCAGGTTCTTTAATTGGAAATGATCAAATTTATAATGTAATTGTTACTGCTCATGCTTTTATTATAATTTTTTTTATAGTTATACCTGCAATAATTGGGGGATTTGGAAATTGATTAGTCCCTTTAATATTAGGAGCCCCTGATATAGCTTTTCCTCGAATAAATAATATAAGATTTTGACTTCTCCCCCCGTCATTAATCTTATTATTAATAAGAAGAATAGTAGAAAATGGAGCTGGAACTGGATGAACAGTATATCCCCCTCTGGCATCTAATTTAGCCCATAATGGTTCTTCAGTTGATTTAGCTATTTTTAGTCTCCATTTAGCTGGAATCTCATCAATTTTAGGAGCTGTAAATTTTATTTCTACTATTATTAATATGCGACCATCTGGCATACATATAGATCGAACCCCTCTATTTGTATGAGCAGTAGGAATTACAGCATTACTTTTACTTTTATCTCTCCCTGTTTTAGCAGGAGCTATTACTATACTTTTAACTGATCGAAATTTAAATACATCTTTTTTTGACCCAGCTGGAGGAGGAGATCCAATTTTATATCAACATTTATTT
>Bruchela_schusteri_-_Slovakia_-_MK891875_2139-JKR
AACATTGTATTTTATTTTTAGAGTATGGGCCGGGATAATTGGAACCTCACTTAGAATATTGATTCGAACAGAATTAGGCAACCCAGGTTCTTTAATTGGAAATGATCAAATTTATAATGTAATTGTTACTGCTCATGCTTTTATTATAATTTTTTTTATAGTTATACCTGCAATAATTGGTGGATTTGGGAATTGATTAGTCCCTTTAATATTAGGAGCCCCTGATATAGCTTTTCCTCGAATAAATAATATAAGATTTTGACTTCTCCCCCCGTCATTAATCTTATTATTAATAAGAAGAATAGTAGAAAATGGAGCTGGCACTGGATGAACAGTATATCCCCCTCTGGCATCTAATTTAGCCCATAATGGTTCTTCAGTTGATTTAGCTATTTTTAGTCTCCATTTAGCTGGAATCTCATCAATTTTAGGAGCTGTAAATTTTATTTCTACTATTATTAATATACGACCATCTGGTATACATATAGATCGAACCCCTTTATTTGTATGAGCAGTAGGAATTACAGCATTACTTTTACTTTTATCTCTCCCTGTTTTAGCAGGGGCTATTACTATACTTTTAACTGATCGGAATTTAAACACGTCTTTTTTTGATCCAGCAGGGGGAGGAGATCCAATTTTATATCAACATTTATTT
>Bruchela_schusteri_-_Slovakia_-_MK892233_2531-PSP
AACATTGTATTTTATTTTTAGAGTATGGGCCGGGATAATTGGAACCTCACTTAGAATATTGATTCGAACAGAATTAGGCAACCCAGGTTCTTTAATTGGAAATGATCAAATTTATAATGTAATTGTTACTGCTCATGCTTTTATTATAATTTTTTTTATAGTTATACCTGCAATAATTGGTGGATTTGGGAATTGATTAGTCCCTTTAATATTAGGAGCCCCTGATATAGCTTTTCCTCGAATAAATAATATAAGATTTTGACTTCTCCCCCCGTCATTAATCTTATTATTAATAAGAAGAATAGTAGAAAATGGAGCTGGCACTGGATGAACAGTATATCCCCCTCTGGCATCTAATTTAGCCCATAATGGTTCTTCAGTTGATTTAGCTATTTTTAGTCTCCATTTAGCTGGAATCTCATCAATTTTAGGAGCTGTAAATTTTATTTCTACTATTATTAATATACGACCATCTGGTATACATATAGATCGAACCCCTTTATTTGTATGAGCAGTAGGAATTACAGCATTACTTTTACTTTTATCTCTCCCTGTTTTAGCAGGGGCTATTACTATACTTTTAACTGATCGGAATTTAAACACGTCTTTTTTTGATCCAGCAGGGGGAGGAGATCCAATTTTATATCAACATTTATTT
>Bruchela_suturalis_-_Slovakia_-_MK892262_2562-PSP
AACTTTATATTTTATTTTTAGAGTATGAGCTGGAATAATTGGAACTTCGTTGAGAATATTAATTCGAACAGAATTAGGAAACCCTGGAGCATTAATTGGTAACGACCAAATTTATAATGTTATTGTTACTGCCCATGCTTTTATTATAATTTTTTTTATAGTTATGCCAGCTATGATTGGAGGATTTGGAAACTGACTTGTCCCCCTAATACTTGGAGCCCCAGATATAGCTTTTCCCCGAATAAATAATATAAGATTTTGACTCCTCCCTCCGTCATTAATCTTATTATTGATAAGAAGAATAGTAGAAAATGGTGCTGGAACTGGTTGAACAGTTTACCCCCCCTTAGCATCTAATCTAGCCCATAATGGTTCTTCTGTAGATTTAGCTATTTTTAGACTTCATTTAGCAGGAATTTCTTCTATTTTGGGAGCCGTAAATTTTATTTCCACAATTATTAATATACGTCCAACAGGTATACATATAGATCGTACCCCCTTATTTGTATGAGCAGTTGGAATTACAGCTTTATTATTACTCTTATCTCTTCCGGTTTTAGCTGGGGCGATTACTATACTTTTAACAGATCGAAATTTAAATACATCTTTTTTTGACCCCGCTGGGGGAGGAGATCCCATTCTTTATCAACACTTATTT
>Bruchela_suturalis_suturalis_-_Czech_Republic_-_MK891777_2036-JKR
AACTTTATATTTTATTTTTAGAGTATGAGCTGGAATAATTGGAACTTCGTTGAGAATATTAATTCGAACAGAATTAGGAAACCCTGGAGCATTAATTGGTAACGACCAAATTTATAATGTTATTGTTACTGCCCATGCTTTTATTATAATTTTTTTTATAGTTATGCCAGCTATGATTGGAGGATTTGGAAACTGACTTGTCCCCCTAATACTTGGAGCCCCAGATATAGCTTTTCCCCGAATAAATAATATAAGATTTTGACTCCTCCCTCCGTCATTAATCTTATTATTGATAAGAAGAATAGTAGAAAATGGTGCTGGAACTGGTTGAACAGTTTACCCCCCCTTAGCATCTAATCTAGCCCATAATGGTTCTTCTGTAGATTTAGCTATTTTTAGACTTCATTTAGCAGGAATTTCTTCTATTTTGGGAGCCGTAAATTTTATTTCCACAATTATTAATATACGTCCAACAGGTATACATATAGATCGTACCCCCTTATTTGTATGAGCAGTTGGAATTACAGCTTTATTATTACTCTTATCTCTTCCGGTTTTAGCTGGGGCGATTACTATACTTTTAACAGATCGAAATTTAAATACATCTTTTTTTGACCCCGCTGGGGGAGGAGATCCCATTCTTTATCAACACTTATTT
>Bryodaemon_kocsirenae_-_Slovakia_-_MK891950_2218-JKR
AACTTTATACTTTATCTTTGGAGCCTGATCTGGAATAGTTGGTACATCATTAAGTATACTTATTCGTACAGAATTAGGTAATCCTGGATCTTTAATCGGCGATGATCAAATTTATAATGTAATTGTAACAGCCCACGCCTTTATTATAATTTTTTTTATAGTTATACCAATAATAATCGGAGGATTCGGTAATTGGTTAGTACCCCTTATACTTGGGGCACCTGATATAGCCTTCCCTCGTCTAAATAATATAAGATTTTGGCTATTACCACCCTCTCTAACACTTCTTATCATTAGAAGAATTGTAGATAAAGGTGCTGGGACAGGTTGAACGGTTTATCCACCCCTATCAACAAATATCTCCCACGAAGGCTCTTCTGTAGATTTAGCTATCTTTAGATTACATATAGCTGGAATTTCCTCTATTTTAGGGGCAATTAATTTTATTTCCACAGTCATTAATATGCGACCTTCTGGAATATCTTTTGACCGTATATCTCTATTCATCTGGGCGGTTAAAATCACTGCTGTATTACTTCTGCTATCTTTACCAGTATTAGCCGGAGCTATTACAATACTTTTAACCGATCGAAATGTAAATACATCATTCTTTGACCCCGCCGGAGGAGGAGACCCTATCTTATACCAACACTTATTT
>C._cf_chalybaeus_-_Spain_-_MK891181_1098-JKR_-_(maybe:_C._chalybaeus_timidus)
AACTCTATATTTTATTTTTGGATCCTGAGCAGGAATAGCTGGAACTTCTTTAAGAATATTAATTCGTACTGAATTAGGGAATCCAGGAAGCTTAATTGGGAACGATCAAATTTACAATTCAATTGTAACAGCCCACGCTTTTATTATAATTTTTTTTATAGTTATACCAATCCTAATTGGTGGATTTGGTAATTGACTAGTTCCTTTAATATTAGGGGCACCAGATATAGCTTTCCCACGATTAAATAATATAAGATTCTGGCTACTTCCACCTTCTCTTTCACTCTTATTAATAAGAAGAATTGTTAACAAGGGGGCGGGGACCGGTTGAACGGTTTATCCACCTCTTTCTGGAAATGTTGCTCATGAAGGTATATCAGTTGATTTAGCAATTTTTAGTCTACATATAGCAGGAATTTCATCAATTTTAGGTGCAATTAATTTTATTTCTACTGTAATAAACATACAACCAAAAGGAATAACACCCGAATTAATACCTTTATTTGTATGAGCAGTACAAATTACAGCTATTTTATTATTACTTTCATTACCTGTTTTAGCTGGAGCTATTACTATACTATTAACAGATCGAAATATCAATACTTCATTTTTTGACCCTTCTGGAGGAGGTGATCCTATCTTGTACCAACACTTATTT
>C._cf_contractus_-_Morocco_-_MK891497_1581-JKR_-_(form.:_C._contractus,_resyn._Kratky_in._litt)
AACTTTATATTTTATTTTTGGATCTTGAGCAGGAATAGCAGGAACTTCATTAAGAATACTTATTCGTACTGAACTAGGTAACCCAGGAAGATTAATTGGAAATGATCAAATTTATAATTCAATTGTAACTGCTCATGCATTTATTATAATTTTTTTTATAGTAATACCAATTTTAATTGGGGGATTTGGAAATTGATTGGTTCCTTTAATATTAGGAGCCCCAGATATAGCATTCCCACGACTAAATAATATAAGATTCTGATTACTTCCTCCTTCTTTATCTTTATTACTAATAAGAAGAATTGTTAATAAAGGAGCAGGAACTGGTTGAACAGTTTATCCTCCCTTATCAGGTAATGTAGCCCATGAAGGAATATCAGTTGATTTAGCAATTTTTAGATTGCATATAGCAGGTATTTCATCTATTTTAGGGGCCATTAATTTTATTTCTACTGTAATAAATATACAACCCAAAGGAATAACTCCAGAATTAATACCTCTATTTGTGTGAGCAGTAGAAATTACTGCCATTTTATTACTTCTGTCATTACCTGTCTTAGCAGGAGCTATTACTATATTATTAACAGACCGAAATATCAATACTTCATTTTTTGATCCTTCTGGAGGAGGGGATCCTATTTTATACCAACATTTATTC
>C._cf_erysimi_-_Morocco_-_MK891496_1580-JKR_-_(form.:_C._erysimi,_resyn._Kratky_in._litt)
AACTTTATATTTTATTTTTGGATCTTGAGCAGGAATAGCGGGAACTTCATTAAGAATACTTATTCGTACTGAACTTGGTAATCCAGGTAGATTAATTGGGAATGATCAAATTTATAACTCAATTGTGACTGCTCATGCATTTATTATAATTTTTTTTATAGTAATGCCAATTTTAATTGGTGGATTTGGAAACTGGCTAGTTCCTTTAATATTAGGAGCCCCAGATATAGCATTCCCACGACTAAACAATATAAGATTTTGGCTACTTCCTCCCTCCTTATCTTTACTACTAATAAGAAGAATTGTTAATAAAGGAGCAGGAACTGGTTGAACAGTTTACCCCCCTTTATCAGGAAATGTGGCCCATGAAGGAATATCAGTTGACTTAGCAATTTTTAGGCTACATATAGCTGGTATTTCATCTATTTTAGGAGCTATCAATTTTATTTCTACTGTGATAAATATACAACCTAAAGGAATAACCCCAGAATTAATACCTCTATTTGTATGAGCAGTAGAAATTACTGCAATTTTATTATTACTATCATTACCAGTTTTAGCAGGAGCTATTACTATATTACTGACAGATCGAAATATTAATACTTCATTTTTTGACCCTTCTGGTGGTGGAGATCCTATTTTATATCAACATTTATTC
>C._cf_hirtulus_-_Slovakia_-_MK891874_2138-JKR_-_female_(molecular:_C._varius)
AACATTATATTTTATTTTTGGATCTTGAGCAGGGATAGCTGGAACTTCACTTAGAATATTAATCCGTACAGAACTGGGAAATCCTGGTAGATTAATTGGAAATGATCAAATCTATAACTCAATTGTAACTGCTCATGCATTTATTATAATTTTTTTTATAGTAATACCAATTTTAATTGGAGGTTTCGGAAATTGGCTTGTTCCTTTAATATTAGGAGCTCCAGATATAGCTTTTCCGCGGTTAAATAATATAAGATTTTGATTACTTCCACCTTCTCTATCTCTACTGCTAATAAGTAGAATTGTAAATAAAGGAGCCGGAACAGGATGAACAGTTTATCCACCTCTTTCTAGAAATATTGCCCATGAAGGAATATCAGTTGATTTAGCTATTTTTAGATTACATATAGCAGGAATCTCCTCAATCTTAGGGGCAATTAATTTTATCTCAACAGTAATAAATATACAACCCAAAGGAATAACACCTGAATTAATACCTCTATTTGTTTGAGCAGTAGAAATTACAGCAATTCTTTTACTACTTTCTTTACCTGTTTTAGCTGGAGCTATTACCATATTATTAACAGATCGAAATATTAATACTTCTTTTTTTGATCCCTCAGGAGGAGGAGATCCAATTTTATACCAACACTTATTT
>C._cf_leucorhamma_-_Spain_-_MK891173_1086-JKR_-_(C._leucorhamma_det._unc.)
AACTTTATATTTTATTTTTGGATCCTGATCAGGAATAGCAGGTACTTCATTAAGAATATTGATTCGAACTGAATTAGGAAATCCAGGAAGATTGATTGGAAATGATCAAATTTACAACTCAATTGTAACAGCTCATGCTTTTATTATAATTTTTTTTATGGTTATACCTATTTTAATTGGAGGATTTGGAAATTGATTAGTTCCTTTAATATTAGGAGCCCCTGATATAGCTTTTCCACGTTTAAATAATATAAGATTTTGATTACTACCCCCATCTCTATCTCTTCTTTTAATAAGAAGAATTGTAAATAAAGGAGCAGGAACTGGTTGAACAGTATATCCCCCTCTATCAGGAAATGTAGCACACGAAGGAATATCAGTAGATTTAGCTATTTTTAGATTACATATAGCAGGAATTTCATCTATCTTAGGAGCTATTAATTTTATTTCAACTGTAATAAATATACAACCTAAAGGAATAACCCCCGAACTAATACCTCTTTTTGTTTGATCAGTTCAAATTACAGCTATTTTATTACTTATTTCACTTCCGGTATTAGCTGGAGCAATTACAATATTATTAACTGATCGAAATATTAATACTTCCTTTTTTGATCCTTCAGGAGGAGGTGATCCTATTCTCTATCAACATTTATTT
>C._cf_sardeanensis_-_Morocco_-_KC783872_136-PST
NNNNNNNNNNNNNNNNNNNNNNNNNNNNNNNNNNNNNNNNNNNNNNNNNNNNNNNNNNNNNNNNNNNNNNNNNNNNNNNNNNCCAGGAAGATTAATTGGTAATGATCAAATTTACAATTCAATCGTTACTGCTCACGCATTTATCATAATTTTTTTTATAGTTATACCAATTTTAATTGGAGGCTTTGGAAATTGATTAGTTCCATTAATATTAGGAGCACCAGATATAGCCTTTCCACGACTTAATAATATAAGATTTTGATTGTTACCACCTTCTCTATCATTACTTTTAATAAGAAGAATTGTAAATAAAGGAGCTGGTACTGGTTGAACAGTTTACCCACCATTATCAGGAAATGTAGCACACGAAGGTATATCTGTAGATCTAGCAATTTTTAGATTACATATAGCAGGGATCTCATCTATTTTAGGAGCTATTAATTTTATTTCTACTGTAATAAATATACAACCTAAGGGAATAACACCAGAATTAATACCTTTATTTGTGTGAGCTGTTCAAATTACAGCCATTTTATTATTAATTTCTCTACCTGTTTTAGCAGGAGCAATTACCATACTATTAACAGATCGAAATATTAATACTTCATTTTTTGACCCATCAGGAGGGGGTGACCCAATTCTTTATCAACATTTATTC
>C._puncticollis_-_SVK_-_KC783962_333-JKR_-_(talickyi_det._Kratky_-_Syn!_aedeagi_identical)_REF
AACTTTATACTTTATTTTTGGATCATGGGCAGGAATAGCTGGTACGTCTTTAAGAATATTAATTCGTACAGAATTAGGAAACCCTGGAAGACTAATTGGAAATGACCAAATTTATAATTCTATTGTAACCGCACATGCTTTCATTATAATTTTTTTTATAGTAATACCAATTTTAATTGGGGGATTTGGGAATTGGTTAGTTCCTTTAATATTAGGAGCCCCAGATATAGCTTTCCCACGTCTTAACAATATAAGATTCTGACTTCTTCCCCCCTCCCTATCTTTACTTTTAATAAGAAGAATTGTTAATAAAGGAGCAGGAACTGGGTGAACTGTCTACCCACCTTTATCAGGAAATGTTGCACACGAAGGTATATCGGTTGATTTAGCAATTTTTAGGCTTCATATAGCAGGTATCTCTTCAATTTTAGGTGCTATTAATTTTATCTCTACAGTAATAAATATACAACCAAAAGGAATAACCCCGGAATTAATACCTCTTTTTGTATGAGCAGTAGAAATTACAGCTATTTTATTATTACTTTCTCTACCTGTTTTAGCAGGGGCTATTACAATATTATTAACAGATCGAAATATTAATACATCATTCTTTGACCCCTCAGGAGGAGGTGACCCTATTTTATATCAACACCTATTT
>C._puncticollis_-_SVK_-_MK891526_1614-JKR_-_(C._talickyi_det._Kratky_-_Syn!_aedeagi_identical)_REF
AACTTTATACTTTATTTTTGGATCATGGGCAGGAATAGCTGGTACGTCTTTAAGAATATTAATTCGTACAGAATTAGGAAACCCTGGAAGACTAATTGGAAATGACCAAATTTATAATTCTATTGTAACCGCACATGCTTTCATTATAATTTTTTTTATAGTAATACCAATTTTAATTGGGGGATTTGGGAATTGGTTAGTTCCTTTAATATTAGGAGCCCCAGATATAGCTTTCCCACGTCTTAACAATATAAGATTCTGACTTCTTCCCCCCTCCCTATCTTTACTTTTAATAAGAAGAATTGTTAATAAAGGAGCAGGAACTGGGTGAACTGTCTACCCACCTTTATCAGGAAATGTTGCACACGAAGGTATATCGGTTGATTTAGCAATTTTTAGGCTTCATATAGCAGGTATCTCTTCAATTTTAGGTGCTATTAATTTTATCTCTACAGTAATAAATATACAACCAAAAGGAATAACCCCGGAATTAATACCTCTTTTTGTATGAGCAGTAGAAATTACAGCTATTTTATTATTACTTTCTCTACCTGTTTTAGCAGGGGCTATTACAATATTATTAACAGATCGAAATATTAATACATCATTCTTTGACCCCTCAGGAGGAGGTGACCCTATTTTATATCAACACCTATTT
>C._puncticollis_-_SVK_-_MK892234_2532-PSP_-_(talickyi_det._Sprick_-_Syn!_aedeagi_identical)_REF
AACTTTATACTTTATTTTTGGATCATGGGCAGGAATAGCTGGTACGTCTTTAAGAATATTAATTCGTACAGAATTAGGAAACCCTGGAAGACTAATTGGAAATGACCAAATTTATAATTCTATTGTAACCGCACATGCTTTCATTATAATTTTTTTTATAGTAATACCAATTTTAATTGGGGGATTTGGGAATTGGTTAGTTCCTTTAATATTAGGAGCCCCAGATATAGCTTTCCCACGTCTTAACAATATAAGATTCTGACTTCTTCCCCCCTCCCTATCTTTACTTTTAATAAGAAGAATTGTTAATAAAGGAGCAGGAACTGGGTGAACTGTCTACCCACCTTTATCAGGAAATGTTGCACACGAAGGTATATCGGTTGATTTAGCAATTTTTAGGCTTCATATAGCAGGTATCTCTTCAATTTTAGGTGCTATTAATTTTATCTCTACAGTAATAAATATACAACCAAAAGGAATAACCCCGGAATTAATACCTCTTTTTGTATGAGCAGTAGAAATTACAGCTATTTTATTATTACTTTCTCTACCTGTTTTAGCAGGGGCTATTACAATATTATTAACAGATCGAAATATTAATACATCATTCTTTGACCCCTCAGGAGGAGGTGACCCTATTTTATATCAACACCTATTT
>C._puncticollis_-_SVK_-_MK892247_2546-PSP_-_(talickyi_det._Sprick_-_Syn!_aedeagi_identical)_REF
AACTTTATACTTTATTTTTGGATCATGGGCAGGGATAGCTGGTACATCTTTAAGAATACTAATTCGTACAGAATTAGGAAACCCTGGAAGACTAATTGGAAATGACCAAATTTATAATTCTATTGTAACTGCACATGCTTTCATTATAATTTTTTTTATAGTAATACCAATTTTAATTGGGGGATTTGGAAATTGGTTAGTTCCTTTAATGCTAGGAGCCCCAGATATAGCTTTTCCACGTCTTAACAATATAAGATTCTGACTTCTTCCCCCCTCCCTATCTTTACTTTTAATAAGAAGAATCGTTAATAAAGGAGCAGGAACTGGGTGAACTGTTTACCCACCTTTATCAGGAAATGTTGCGCACGAAGGTATATCTGTTGATTTAGCAATTTTTAGGCTTCATATAGCAGGTATCTCTTCCATTTTAGGTGCTATTAATTTTATCTCTACAGTAATAAATATACAACCGAAAGGAATAACACCAGAATTAATACCTCTTTTTGTATGAGCAGTAGAAATTACAGCTATTTTATTATTACTTTCTCTTCCTGTTCTAGCAGGGGCTATTACAATATTATTAACAGATCGAAATATTAATACATCATTCTTCGATCCCTCAGGGGGAGGAGACCCTATTTTATACCAACACTTATTT
>C._pyrrhorhynchus_canariensis_-_Fuerteventura_-_KU932050_2724-PST_-_(form.:_C._canariensis)
CACATTATATTTTATTTTTGGATCTTGAGCAGGTATGGCAGGTACTTCTTTAAGAATATTAATTCGAACTGAATTAGGTAATCCAGGAAGATTAATTGGTAATGATCAAATTTACAATTCTATTGTTACTGCACATGCTTTTATTATAATTTTCTTCATAGTGATGCCAATTTTAATTGGAGGATTTGGAAATTGGTTAGTACCCCTAATACTAGGAGCACCAGACATAGCTTTCCCTCGATTAAATAATATAAGATTTTGACTATTACCTCCTTCTTTATCTTTATTACTAATAAGAAGAATTGTTAATAAAGGGGCAGGAACTGGTTGAACTGTATATCCTCCTTTATCTAGAAATGTGGCTCATGAAGGAATATCAGTAGACTTAGCTATTTTTAGTTTACACATAGCAGGAATTTCTTCTATTTTAGGGGCTATCAATTTTATCTCTACTGTAATAAATATACAACCAAAAGGAATAACTCCTGAATTAATACCTCTTTTTGTTTGAGCTGTACAGATTACAGCTATTTTATTGTTAATTTCTTTACCAGTATTAGCTGGAGCTATTACTATATTATTAACAGATCGAAATATTAATACTTCATTCTTTGACCCTTCTGGGGGAGGAGACCCTATTTTATACCAACATTTATTT
>C._pyrrhorhynchus_canariensis_-_Fuerteventura_-_KU932051_2733-PST_-_(form.:_C._canariensis)
CACATTATATTTTATTTTTGGATCTTGAGCAGGTATGGCAGGTACTTCTTTAAGAATACTAATTCGAACTGAATTAGGTAATCCAGGAAGATTAATTGGTAACGATCAAATTTACAATTCTATTGTTACTGCACATGCTTTTATTATAATTTTTTTCATAGTGATACCAATTTTAATTGGAGGATTTGGAAATTGATTAGTACCCCTAATACTAGGAGCACCAGACATAGCTTTCCCTCGATTAAATAATATAAGATTTTGACTATTACCTCCTTCTTTATCTTTATTACTAATAAGAAGAATTGTTAACAAAGGGGCAGGAACTGGTTGAACTGTGTATCCTCCTTTATCTAGAAATGTGGCTCATGAAGGAATATCAGTAGACTTAGCTATTTTTAGTTTACACATAGCAGGAATTTCTTCTATTTTAGGGGCTATCAATTTTATCTCTACTGTAATAAATATACAACCAAAAGGAATAACTCCTGAATTAATACCTCTTTTTGTTTGAGCTGTACAGATTACAGCTATTTTATTATTAATTTCTTTACCAGTATTAGCTGGAGCTATTACTATATTATTAACAGATCGAAATATTAATACTTCATTCTTTGACCCTTCTGGGGGAGGAGACCCTATTTTATACCAACATTTATTT
>C._pyrrhorhynchus_canariensis_-_Lanzarote_-_MK347529_2925-PST_-_(form.:_C._canariensis)
CACATTATATTTTATTTTTGGATCTTGGGCAGGTATGGCAGGTACTTCTTTAAGAATACTAATTCGAACTGAATTAGGTAATCCAGGAAGATTAATTGGTAATGATCAAATTTACAATTCTATTGTTACTGCACATGCTTTTATTATAATTTTTTTCATAGTGATACCAATTTTAATTGGAGGATTTGGAAATTGATTAGTACCCCTAATACTAGGAGCACCAGACATAGCTTTCCCTCGATTAAATAATATAAGATTTTGACTATTACCTCCTTCTTTATCTTTATTACTAATAAGAAGAATTGTTAACAAAGGGGCAGGAACTGGCTGAACTGTATATCCTCCTTTATCTAGAAATGTAGCTCATGAAGGAATATCAGTAGACTTAGCTATTTTTAGTTTACACATAGCAGGAATTTCTTCTATTTTAGGGGCTATCAATTTTATCTCTACTGTAATAAATATACAACCAAAAGGAATAACTCCTGAATTAATACCTCTTTTTGTTTGAGCTGTACAGATTACAGCTATTTTATTATTAATTTCTTTACCAGTATTAGCTGGAGCTATTACTATATTATTAACAGATCGAAATATTAATACTTCATTCTTTGACCCTTCTGGGGGAGGAGATCCTATTTTATACCAACATTTATTT
>C._pyrrhorhynchus_canariensis_-_Lanzarote_-_MK347532_2931-PST_-_(form.:_C._canariensis)
CACATTATATTTTATTTTTGGATCTTGAGCAGGTATGGCAGGTACTTCTTTAAGAATACTAATTCGAACTGAATTAGGTAATCCAGGAAGATTAATTGGTAACGATCAAATTTACAATTCTATTGTTACTGCACATGCTTTTATTATAATTTTTTTCATAGTGATGCCAATTTTAATTGGAGGATTTGGAAATTGATTAGTACCCCTAATACTAGGAGCACCAGACATAGCTTTCCCTCGATTAAATAATATAAGATTTTGACTATTACCTCCTTCTTTATCTTTATTACTAATAAGAAGAATTGTTAACAAAGGGGCAGGAACTGGTTGAACTGTGTATCCTCCTTTATCTAGAAATGTAGCTCATGAAGGAATATCAGTAGACTTGGCTATTTTTAGTTTACACATAGCAGGAATTTCTTCTATTTTAGGGGCTATCAATTTTATCTCTACTGTAATAAATATACAACCAAAAGGAATAACTCCTGAATTAATACCTCTTTTTGTTTGAGCTGTACAGATTACAGCTATTTTATTATTAATTTCTTTACCAGTATTAGCTGGAGCTATTACTATATTATTAACAGATCGAAATATTAATACTTCATTCTTTGACCCTTCTGGGGGAGGGGACCCTATTTTATACCAACATTTATTT
>Caenopsis_fissirostris_-_Germany_-_MK891687_1903-PST
AACCTTATATTTTATTTTTGGAGCTTGATCAGGAATAGTAGGCACTTCACTTAGAGCATTAATTCGTACTGAACTAGGAAATCCTGGATCCCTAATTGGGAACGATCAAATTTATAATGTAATTGTTACTGCACATGCATTTATTATAATTTTCTTTATAGTTATACCTATAATAATTGGGGGATTTGGTAATTGATTAGTACCACTCATATTATCAGCCCCTGATATAGCTTTTCCTCGACTTAATAATATAAGATTTTGGTTACTTCCCCCATCTCTTACATTTCTTTTAATAAGAAGAATTATTGATAAAGGAGCTGGAACTGGTTGAACTGTATATCCCCCTTTATCAGCCAATATTGCACATGAAGGTGCATCAGTAGACCTAGCAATTTTTAGACTTCATATAGCAGGGGTATCTTCAATTTTAGGGGCTATTAATTTTATTTCTACAGTTATTAATATACGACCCATAGGTATAACCTATGATCGCATATCTCTTTTTATTTGAGCTGTAAAAATTACAGCTATTCTTCTTCTCTTATCTTTGCCAGTACTAGCTGGTGCTATTACTATATTATTAACTGATCGTAATGTAAATACATCATTTTTTGACCCAGCTGGAGGGGGTGATCCTATTTTATACCAACATTTATTT
>Caenopsis_fissirostris_-_Portugal_-_MK890949_824-PST
AACCTTATATTTTATTTTTGGAGCTTGATCAGGAATGGTAGGCACTTCACTTAGAGCATTAATTCGTACTGAACTAGGAAATCCTGGATCCCTAATTGGGAACGATCAAATTTATAATGTAATTGTTACTGCACATGCATTTATTATAATTTTCTTTATAGTTATACCTATAATAATTGGGGGATTTGGTAATTGATTAGTACCACTCATATTATCAGCCCCTGATATAGCTTTTCCTCGACTTAATAATATAAGATTTTGGTTACTTCCCCCATCTCTTACATTTCTTTTAATAAGAAGAATTATTGATAAAGGAGCTGGAACTGGTTGAACTGTATATCCCCCTTTATCAGCCAATATTGCACATGAAGGTGCATCAGTAGACCTAGCAATTTTTAGACTTCATATAGCAGGGGTATCTTCAATTTTAGGGGCTATTAATTTTATTTCTACAGTTATTAATATACGACCCATAGGTATAACCTATGATCGCATATCTCTTTTTATTTGAGCTGTAAAAATTACAGCTATTCTTCTTCTCTTATCTTTGCCAGTACTAGCTGGTGCTATTACTATATTATTAACTGATCGTAATGTAAATACATCATTTTTTGACCCAGCTGGAGGGGGTGATCCTATTTTATACCAACATTTATTT
>Caenopsis_peyerimhoffi_-_Morocco_-_KC783849_174-PST
NNNNNTATATTTTATTTTCGGAGCTTGATCAGGTATAATTGGTACCTCTCTAAGAGCATTAATTCGTACTGAATTAGGAACTCCTGGATCTCTAATTGGAGATGATCAAATTTATAATGTAATTGTTACAGCTCATGCCTTCATCATAATTTTCTTTATAGTTATACCTATAATAATCGGAGGATTCGGTAATTGATTAGTTCCTCTTATACTATCTGCACCAGATATAGCATTTCCCCGACTTAATAATATAAGATTCTGATTACTTCCACCATCTTTAACTTTTCTATTAATAAGAAGAATCATTGATAAAGGGGCCGGAACTGGCTGAACAGTCTATCCTCCTTTATCAGGAAATGTTGCCCATGAAGGACCTTCTGTGGATATAGCAATTTTCAGACTTCACATAGCAGGAGTCTCATCAATTCTAGGAGCTATTAATTTCATTTCAACTATTATTAATATACGACCTGCAGGAATATCTCTAGATCGAATATCTTTATTTATTTGAGCAGTTAAAATTACAGCTATTCTTCTTTTATTATCCTTACCTGTTTTAGCAGGAGCAATTACTATATTATTAACAGACCGTAATGTAAATACGTCATTTTTTGATCCTGCAGGAGGAGGTGACCCCATTCTTTATCAACATCTATTT
>Caenopsis_waltoni_-_Portugal_-_MK890945_820-PST
AACTCTGTATTTTATTTTTGGAGCTTGATCTGGAATAATTGGCACATCTTTAAGAACCTTAATTCGTACAGAATTAGGAAACCCTGGATCTTTAATCGGAGATGACCAAATTTATAATGTAATTGTTACCGCCCATGCCTTTATTATAATTTTTTTTATAGTTATACCTATAATAATTGGTGGATTTGGTAATTGACTAGTACCCTTAATACTATCCGCCCCTGATATAGCATTCCCTCGACTTAATAATATAAGTTTTTGGTTACTCCCCCCATCTTTAACTCTTTTATTAATAAGAAGAATTATTGATAAAGGAGCTGGTACAGGTTGAACAGTCTATCCCCCATTATCAGCTAATATCGCCCATGAAGGGCCTTCAGTAGACTTAGCAATTTTTAGACTTCACATAGCAGGAGTTTCATCAATTTTAGGGGCTATTAATTTTATTTCTACTATCATTAATATGCGACCCACTGGAATATCCCCAGATCGAATATCATTATTTATCTGAGCAGTTAAAATTACCGCTATTTTACTTTTACTTTCCCTCCCTGTTTTAGCTGGTGCAATCACCATATTATTAACTGATCGAAATATAAATACATCATTTTTTGATCCTGCTGGAGGAGGTGACCCTATTTTATACCAACATCTATTT
>Calacalles_affinis_-_Tenerife_-_MG229813_2815-PST_REF
AACATTATATTTTATTCTTGGCTCATGATCTGGAATAGTCGGAACCTCACTTAGTATACTAATTCGTACAGAACTAGGCAACCCTGGAACATTAATTGGAAACGACCAAATTTATAATACTATTGTTACAGCCCACGCTTTTATTATAATTTTTTTTATAGTTATACCAGTTATAATCGGCGGATTTGGTAACTGATTAATCCCACTAATGCTTGGAGCACCAGACATAGCCTTCCCCCGGCTTAATAATATAAGATTTTGACTTTTACCCCCATCATTAACCTTATTATTAATAAGAAGAATTATTGACAAAGGAGCCGGAACTGGATGAACAGTTTACCCCCCGCTATCTGCCAACATCGCCCATGAAGGAGCATCGGTAGATTTAGCTATTTTTAGTCTTCATATAGCAGGAATTTCATCAATTTTAGGAGCTATTAATTTTATTTCTACAGTAATCAATATACGACCTATAGGCATAAACTTAGATCAAATACCNNNNNNNNNNNNNNNNNNNNNNNNNNNNNNNNNNNNNNNNNNNNNNNNNNNNNNNNNNNNNNNNNNNNNNNNNNNNNNNNNNNNNNNNNNNNNNNNNNNNNNNNNNNNNNNNNNNNNNNNNNNNNNNNNNNNNNNNNNNNNNNNNNNNNNNNNNNNNNNN
>Calacalles_affinis_-_Tenerife_-_MG229814_2816-PST_REF
AACATTATATTTTATTCTTGGCTCATGATCTGGAATAGTCGGAACCTCACTTAGTATACTAATTCGTACAGAACTAGGCAACCCTGGAACATTAATTGGAAACGACCAAATTTATAATACTATTGTTACAGCCCACGCTTTTATTATAATTTTTTTTATAGTTATACCAGTTATAATCGGCGGATTTGGTAACTGATTAATCCCACTAATGCTTGGAGCACCAGACATAGCCTTCCCCCGGCTTAATAATATAAGATTTTGACTTTTACCCCCATCATTAACCTTATTATTAATAAGAAGAATTATTGACAAAGGAGCCGGAACTGGATGAACAGTTTACCCCCCGCTATCTGCCAACATCGCCCATGAAGGAGCATCGGTAGATTTAGCTATTTTTAGTCTTCATATAGCAGGAATTTCATCAATTCTAGGAGCTATTAATTTTATTTCTACAGTAATCAATATACGACCTATAGGAATAAACCTAGATCAAATACCTCTATTTATTTGAGCTGTAAAAATTACAGCAATTTTATTACTTTTATCCTTACCAGTATTAGCTGGGGCTATCACTATACTATTAACAGACCGTAATATCAATACCTCTTTTTTTGACCCAGCAGGAGGTGGAGATCCTATTCTCTATCAACATTTATTT
>Calacalles_atomarius_-_Tenerife_-_FJ716561_E-576-ato_REF
AACTTTATATTTTATTCTCGGCTCATGATCCGGAATAGTCGGAACTTCACTTAGTATACTAATTCGTACAGAACTGGGTAACCCTGGAACTTTGATTGGGAATGATCAAATTTATAACACTATTGTAACAGCCCATGCTTTTATTATAATCTTTTTTATAGTAATACCAGTTATAATCGGAGGATTTGGAAACTGATTAATCCCGCTAATACTTGGAGCACCAGATATAGCCTTCCCACGACTTAATAATATGAGATTTTGACTTTTACCACCCTCATTAACTTTACTCTTAATGAGAAGAATTATTGATAAAGGGGCTGGAACTGGTTGAACAGTTTACCCCCCGCTATCTGCAAACATTGCTCATGAAGGAGCTTCTGTAGATTTAGCTATTTTTAGTCTTCATATAGCAGGAATCTCATCAATTTTAGGAGCTATTAATTTTATTTCTACAGTAATCAATATACGACCTATAGGAATAAACCTAGATCAAATACCCCTGTTTATCTGAGCTGTAAAAATTACAGCAATTTTATTACTTCTATCCTTACCAGTATTAGCTGGAGCTATTACTATACTCTTAACAGATCGTAATATCAACACCTCTTTTTTTGATCCAGCAGGAGGTGGAGATCCTATTCTCTACCAACATTTATTT
>Calacalles_bandamaensis_-_Gran_Canaria_-_JN701880_7-PST_REF
AACCTTATATTTTATCTTAGGCTCATGATCCGGGATAGTCGGAACATCACTTAGTATACTAATTCGTACAGAATTAGGCAACCCTGGAACATTAATTGGTAACGACCAAATTTATAACACTATTGTTACAGCTCATGCCTTTATCATAATTTTTTTTATGGTAATACCTGTTATAATTGGAGGATTTGGTAATTGATTAATCCCTCTCATACTGGGTGCCCCAGATATAGCCTTCCCCCGTCTTAATAATATAAGATTCTGATTACTTCCGCCCTCATTAACGCTACTATTAATAAGAAGAATTATCGATAAAGGTGCAGGAACCGGGTGAACAGTTTACCCACCATTATCCGCTAATATTGCTCATGAAGGGGCATCTGTAGATTTAGCTATCTTTAGTCTTCACATAGCAGGTATTTCATCAATTCTAGGAGCAATTAACTTTATTTCTACAGTAATTAATATACGACCTGTTGGAATAAATCTAGACCAAATACCTCTATTTATTTGAGCTGTTAAAATTACAGCAATCTTACTACTTCTTTCCCTACCAGTGTTAGCTGGGGCTATCACTATACTTCTCACAGACCGTAATATCAACACCTCTTTTTTTGACCCAGCAGGAGGGGGAGACCCCATTCTTTATCAACANNNNNNN
>Calacalles_bandamaensis_-_Gran_Canaria_-_JX306090_107-PST_REF
NNNNNNNNNNNNNNNNNNNNNNNNNNNNNNNNNNNNNNNNNNNNNNNNNNNTAGTATACTAATTCGTACAGAATTAGGCAACCCTGGAACATTAATTGGTAACGACCAAATTTATAACACTATTGTTACAGCTCATGCCTTTATCATAATTTTTTTTATGGTAATACCTGTTATAATTGGAGGATTTGGTAATTGATTAATCCCTCTCATACTGGGTGCCCCAGATATAGCCTTCCCCCGTCTTAATAATATAAGATTCTGATTACTTCCGCCCTCATTAACGCTACTATTAATAAGAAGAATTATCGATAAAGGTGCAGGAACCGGGTGAACAGTTTACCCACCATTATCCGCTAATATTGCTCATGAAGGAGCATCTGTAGATTTAGCTATCTTTAGTCTTCACATAGCAGGTATTTCATCAATTCTAGGAGCAATTAACTTTATTTCTACAGTAATTAATATACGGCCTGTTGGAATAAATCTAGACCAAATACCTCTATTTATTTGAGCTGTTAAAATTACAGCAATCTTACTACTTCTTTCCCTACCAGTGTTAGCTGGGGCTATCACTATACTTCTCACAGACCGTAATATCAACACCTCTTTTTTTGACCCAGCAGGAGGGGGAGACCCCATTCTTTATCAACATTTATTT
>Calacalles_bandamaensis_-_Gran_Canaria_-_JX306091_110-PST_REF
NNNNNNNNNNNNNNNNNNNNNNNNNNNNNNNNNNNNNNNNNNNNNNNNNNNTAGTATACTAATTCGTACAGAATTAGGCAACCCTGGAACATTAATTGGTAACGACCAAATTTATAACACTATTGTTACAGCTCATGCCTTTATCATAATTTTTTTTATGGTAATACCTGTTATAATTGGAGGATTTGGTAATTGATTAATCCCTCTCATACTGGGTGCCCCAGATATAGCCTTCCCCCGTCTTAATAATATAAGATTCTGATTACTTCCGCCCTCATTAACGCTACTATTAATAAGAAGAATTATCGATAAAGGTGCAGGAACCGGGTGAACAGTTTACCCACCATTATCCGCTAATATTGCTCATGAAGGGGCATCTGTAGATTTAGCTATCTTTAGTCTTCACATAGCAGGTATTTCATCAATTCTAGGAGCAATTAACTTTATTTCTACAGTAATTAATATACGACCTGTTGGAATAAATCTAGACCAAATACCTCTATTTATTTGAGCTGTTAAAATTACAGCAATCTTACTACTTCTTTCCCTACCAGTGTTAGCTGGGGCTATCACTATACTTCTCACAGACCGTAATATCAACACCTCTTTTTTTGACCCAGCAGGAGGGGGAGACCCCATTCTTTATCAACATTTATTT
>Calacalles_cf_bandamaensis_-_Gran_Canaria_-_JN701884_20-PST
NNCCTTATATTTTATCTTAGGCTCATGATCCGGGATAGTCGGAACATCACTTAGTATACTAATTCGTACAGAATTGGGCAACCCTGGAACATTAATTGGTAACGACCAAATTTATAACACTATTGTTACAGCTCATGCCTTTATCATAATTTTTTTTATGGTAATACCTGTTATAATTGGAGGATTCGGTAATTGATTAATCCCCCTCATACTGGGTGCCCCAGATATGGCCTTCCCCCGTCTTAATAATATAAGATTCTGGTTACTTCCGCCCTCATTAACTCTACTATTAATAAGAAGAATTATCGATAAAGGTGCAGGAACCGGATGAACAGTTTACCCACCTTTATCCGCTAATATTGCTCATGAAGGGGCATCTGTAGATTTAGCTATCTTTAGCCTTCACATAGCAGGTATTTCATCAATTCTAGGAGCAATTAACTTTATTTCTACAGTAATTAATATACGACCTGTTGGAATAAATCTAGACCAAATACCTCTATTTATTTGAGCTGTTAAAATTACAGCAATCTTACTACTTCTTTCCCTACCAGTGTTAGCTGGGGCTATCACTATACTTCTCACAGACCGTAATATCAACACCTCTTTTTTTGACCCAGCAGGGGGGGGAGACCCCATTCTTTATCAACATTTATCT
>Calacalles_cf_bandamaensis_-_Tenerife_-_GQ332342_E-821-set
AACCTTATATTTTATCTTAGGCTCATGATCCGGGATAGTCGGAACATCACTTAGTATACTAATTCGTACAGAATTAGGCAACCCTGGAACATTAATTGGTAACGACCAAATTTATAACACTATTGTTACAGCTCATGCCTTTATCATAATTTTTTTTATGGTAATACCTGTTATAATTGGAGGATTCGGTAATTGATTAATCCCTCTCATACTGGGTGCCCCAGATATAGCCTTCCCCCGTCTTAATAATATAAGATTCTGATTACTTCCGCCCTCATTAACTCTACTATTAATAAGAAGAATTATCGATAAAGGTGCAGGAACCGGGTGAACAGTTTACCCACCATTATCCGCTAATATTGCTCATGAAGGGGCATCTGTAGATTTAGCTATCTTTAGCCTTCACATAGCAGGTATTTCATCAATTCTAGGAGCAATTAACTTTATTTCTACAGTAATTAATATACGACCTGTTGGAATAAATCTAGACCAAATACCTCTATTTATTTGAGCTGTTAAAATTACAGCAATCTTACTACTTCTTTCCCTGCCAGTGTTAGCTGGAGCTATCACTATACTTCTCACAGACCGTAATATCAACACCTCTTTTTTTGACCCGGCAGGAGGGGGAGACCCCATTCTTTATCAACATTTATTT
>Calacalles_citvorator_-_La_Palma_-_KT289382_1703-PST_REF
AACCCTATATTTTATTCTCGGCTCATGGTCAGGAATAGTTGGAACTTCACTTAGAATATTAATCCGCACAGAATTAGGTAATCCTGGGACATTAATCGGCAACGATCAAATTTATAACACTATTGTTACAGCCCATGCCTTCATCATAATCTTTTTTATAGTAATACCAGTAATAATCGGGGGATTTGGTAATTGATTAATTCCCCTGATACTAGGGGCACCAGACATAGCCTTCCCCCGACTAAATAATATAAGATTTTGGCTACTGCCCCCTTCACTAACTTTACTCTTAATAAGAAGAATTATTGATAAAGGTGCCGGAACTGGATGAACAGTATACCCCCCACTATCTGCTAATATCGCCCATGAAGGGGCTTCTGTGGATCTAGCTATCTTTAGACTTCACATAGCAGGTATTTCATCAATTCTAGGAGCTATTAATTTTATTTCTACAGTAATTAATATACGACCAGTCGGTATAAACCTAGACCAAATACCTTTATTTATTTGAGCCGTTAAAATTACAGCAGTTCTACTACTTTTATCCTTACCAGTATTAGCTGGGGCTATTACAATACTCTTAACAGACCGAAATATTAACACCTCTTTTTTTGACCCTGCGGGAGGGGGGGATCCTATTTTATACCAACATTTATTT
>Calacalles_citvorator_-_La_Palma_-_KT289392_E-0266-set_REF
AACCCTATATTTTATTCTCGGCTCATGGTCAGGAATAGTTGGAACTTCACTTAGAATATTAATCCGCACAGAATTAGGTAATCCTGGGACATTAATCGGCAACGATCAAATTTATAACACTATTGTTACAGCCCATGCCTTCATCATAATCTTTTTTATAGTAATACCAGTAATAATCGGGGGATTTGGTAATTGATTAATTCCCCTGATACTAGGGGCACCAGACATAGCCTTCCCCCGACTAAATAATATAAGATTTTGGCTACTGCCCCCTTCACTAACTTTACTCTTAATAAGAAGAATTATTGATAAAGGTGCCGGAACTGGATGAACAGTATACCCCCCACTATCTGCTAATATCGCCCATGAAGGGGCTTCTGTGGATCTAGCTATCTTTAGACTTCACATAGCAGGTATTTCATCAATTCTAGGAGCTATTAATTTTATTTCTACAGTAATTAATATACGACCAGTCGGTATAAACCTAGACCAAATACCTTTATTTATTTGAGCCGTTAAAATTACAGCAGTTCTACTACTTTTATCCTTACCAGTATTAGCTGGGGCTATTACAATACTCTTAACAGACCGAAATATTAACACCTCTTTTTTTGACCCTGCGGGAGGGGGGGACCCTATTTTATACCAACATTTATTT
>Calacalles_droueti_azoricus_-_Azores.Faial_-_EU286468_P-0125-azo_-_(formerly:_C._azoricus)
[truncated: 2,163,662 more chars]
