# Supplementary material for: Molecular Weevil Identification Project: A thoroughly curated barcode release of 1300 Western Palearctic weevil species (Coleoptera, Curculionoidea)
Source: Biodivers Data J. 2023 Jan 24;11:e96438. doi: 10.3897/BDJ.11.e96438 (PMC10865102; doi:10.3897/BDJ.11.e96438)
Supplement: Supplementary material 2 — CO1 Sequences [file bdj-11-e96438-s002.zip › MWI Appendix 2 - CO1 Dataset/read_me.txt]

Appendix 2
The fasta file contains all CO1 barcodes from the publication: Schütte A, Stüben PE, Astrin JJ (2022):
Molecular Weevil Identification Project: A Thoroughly Curated Barcode Release of 1300 Western Palearctic Weevil species (Coleoptera: Curculionoidea)

--- MWI_3574_seqs.fasta ---
• the sequences provided in the fasta file are not aligned. 
  no open-end gaps, no 'N' nucleotides are added
• first number in the sequence name: GenBank accession number
• second number in the sequence name: sample ID (MWI internal term: Collector's Number)
• see Appendix 1 for additional field data and voucher information

--- MWI_3574_seqs_alignment.fasta ---
• the sequences provided in the fasta file are aligned, and open-end gaps are filled with 'N' nucleotides
• names include additional information like former taxonomic status (formerly: ...)
• sequence name is exactly as in Neighbor-Joining tree of the publication
• first number in the sequence name: GenBank accession number
• second number in the sequence name: sample ID (MWI internal term: Collector's Number)
• see Appendix 1 for additional field data and voucher information

--- GenBank_accession_numbers.text ---
The file contains the GenBank accession numbers to the 3574 sequences used in this study. 
This list can be used to auto-retrieve the sequences via a bioinformatics application. 
It is also possible to search for the GenBank accession number via the GenBank web frontend,
currently available at: https://www.ncbi.nlm.nih.gov/genbank/

--- Updates of taxa names ---
The Curculio Institute e.V. (CURCI) is in charge of future updates of the GenBank records, 
primarily if taxonomic changes are being carried out or corrections of identifications are needed.
If the species identification contradicts newly added sequences from other releases or yourself in the future, 
please refer to the corresponding GenBank accession to ensure the identification is up-to-date before contacting CURCI.
CURCI: www.curci.de
