# Supplementary material for: Molecular Weevil Identification Project: A thoroughly curated barcode release of 1300 Western Palearctic weevil species (Coleoptera, Curculionoidea)
Source: Biodivers Data J. 2023 Jan 24;11:e96438. doi: 10.3897/BDJ.11.e96438 (PMC10865102; doi:10.3897/BDJ.11.e96438)
Supplement: Supplementary material 3 — NJ Tree [file bdj-11-e96438-s003.zip]

Archive with 5 entries (5 files):
- MWI - Appendix 3 - NJ tree/NJ tree.newick
- MWI - Appendix 3 - NJ tree/NJ tree.nex
- MWI - Appendix 3 - NJ tree/NJ tree.png
- MWI - Appendix 3 - NJ tree/NJ tree.svg
- MWI - Appendix 3 - NJ tree/read_me.txt
