# Supplementary material for: Molecular Weevil Identification Project: A thoroughly curated barcode release of 1300 Western Palearctic weevil species (Coleoptera, Curculionoidea)
Source: Biodivers Data J. 2023 Jan 24;11:e96438. doi: 10.3897/BDJ.11.e96438 (PMC10865102; doi:10.3897/BDJ.11.e96438)
Supplement: Supplementary material 3 — NJ Tree [file bdj-11-e96438-s003.zip › MWI - Appendix 3 - NJ tree/NJ tree.newick]

('Outgroup Chrysomelidae - FJ867810':0.094611,('Nemonyx lepturoides - Poland - KC784222 407-RGO':0.077128,((('Dieckmanniellus nitidulus - La Gomera - KC784316 767-PST':0.0,'Dieckmanniellus nitidulus - Czech Republic - KC784078 545-RST':8.230000000000182E-4):0.09770999999999999,(('Nanodiscus transversus - Portugal - MK890961 842-PST':0.016034999999999994,'Nanodiscus transversus - La Gomera - KC783764 54-PST':0.01318999999999998):0.07807200000000003,(('Corimalia sp. - Morocco - KC783861 154-PST':0.082009,(('Corimalia lunulata - Gran Canaria - KC783737 13-PST':0.04710600000000001,('Corimalia pallida - Italy.Sardinia - KC784266 IT-0038w':0.0018279999999999963,'Corimalia pallida - Italy.Sardinia - KC784252 IT-0020w':0.0):0.05230499999999999):0.030698000000000003,((('Hypophyes pallidulus - Italy.Sardinia - KC784278 IT-0021w':0.007979000000000014,'Hypophyes pallidulus - Italy.Sardinia - MK890801 IT-0039w':0.0027349999999999874):8.650000000000047E-4,'Hypophyes pallidulus - Spain - MK891310 1299-PST':0.0021930000000000005):0.003252000000000005,'Hypophyes minutissimus - Morocco - KC783860 155-PST (Syn of H. pallidulus?)':0.006740999999999997):0.05745900000000001):0.005301):0.0021049999999999958,(((('Nanophyes marmoratus - Czech Republic - KC784085 533-RST':0.007634000000000002,('Nanophyes marmoratus - Poland - KC784202 447-RGO':0.0040110000000000146,('Nanophyes marmoratus - Luxembourg - MK891058 959-CBR':0.0024909999999999932,(('Nanophyes marmoratus - Germany - MK891423 1486-PSP':0.0,'Nanophyes marmoratus - Germany - MK891683 1899-PST':0.0):0.0010259999999999991,'Nanophyes marmoratus - Italy - MK891352 1397-PST':4.959999999999964E-4):5.580000000000029E-4):5.720000000000169E-4):0.0035119999999999874):0.06141300000000002,('Nanophyes brevis - Germany - MK892311 2612-PSP':0.046735,'Nanophyes globiformis - Czech Republic - KC784079 544-RST':0.0436):0.02590400000000001):0.012178999999999995,(('Corimalia schatzmayri - Fuerteventura - MK892348 2731-PST':8.940000000000059E-4,'Corimalia schatzmayri - Fuerteventura - MK892347 2723-PST':6.270000000000164E-4):0.063244,('Corimalia tamarisci - France - KC784170 491-PST':0.0024470000000000047,'Corimalia tamarisci - Morocco - MK890805 113-PST':0.0021260000000000168):0.06093599999999999):0.009554000000000007):0.0015079999999999816,('Allomalia quadrivirgata - Cyprus - MK891479 1549-PSP':0.004451999999999984,('Allomalia quadrivirgata - Italy.Sardinia - MK890800 IT-0037w':0.0,'Allomalia quadrivirgata - Italy.Sardinia - KC784277 IT-0019w':0.0028799999999999937):0.00661500000000001):0.071988):0.004637000000000002):0.0019010000000000138):0.006040999999999991):0.011267,((('Apoderus coryli - Czech Republic - MK890843 317-JKR':0.003974000000000005,'Apoderus coryli - Germany - MK892304 2605-PSP':0.002129999999999993):0.152707,('Dissoleucas niveirostris - Czech Republic - MK890887 534-RST':0.100081,(('Anthribus nebulosus - Germany - MK892213 2509-PSP':0.0,'Anthribus nebulosus - Germany - MK892177 2469-PSP':0.0):3.110000000000057E-4,('Anthribus nebulosus - Austria - MK892006 2278-JKR':1.5799999999999148E-4,('Anthribus nebulosus - Germany - MK892198 2493-PSP':0.001361000000000001,'Anthribus nebulosus - Germany - MK890828 265-PSP':1.5999999999999348E-4):0.001365000000000005):0.0012129999999999919):0.09633):0.014006000000000018):0.00877699999999998,((('Auletobius pubescens - Spain - KR817560 1085-JKR':0.107955,(('Auletobius convexifrons - Gran Canaria - KC783736 12-PST':0.07233400000000001,(('Auletobius garajonay - El Hierro - MK347575 3008-KRA':0.005989999999999995,'Auletobius garajonay - El Hierro - MK892475 2871-PST':0.006266999999999995):0.0065980000000000205,('Auletobius garajonay - La Gomera - KR817569 2712-PST':0.008422000000000013,(('Auletobius garajonay - La Gomera - KC783803 96-PST':0.004840999999999998,'Auletobius garajonay - La Gomera - KR817570 2716-PST':0.0):0.0010050000000000059,'Auletobius garajonay - La Gomera - KR817568 2709-PST':0.002123):0.005556000000000019):0.005249000000000004):0.04036399999999998):0.0018610000000000015,('Auletobius sp - La Palma - KR817562 1699-PST':0.03392300000000001,((('Auletobius maderensis - Madeira - KR817564 1836-PST':0.001575999999999994,'Auletobius maderensis - Madeira - KR817565 1868-PST':0.0):5.710000000000021E-4,'Auletobius maderensis - Madeira - MK347579 3016-KRA':9.519999999999945E-4):0.022997000000000017,(('Auletobius cylindricollis - La Palma - KR817566 1990-JKR':0.002722000000000002,'Auletobius cylindricollis - La Palma - KR817563 1706-PST':0.0018510000000000054):0.020617999999999997,(((('Auletobius anceps - La Gomera - KC783786 77-PST':0.006488999999999995,'Auletobius anceps - Gran Canaria - KC783744 23-PST':0.004943000000000003):0.005138000000000004,('Auletobius anceps - Tenerife - KC784298 727-PST':2.8200000000000447E-4,'Auletobius anceps - Tenerife - KC784284 699-PST':0.0012389999999999901):0.0020940000000000125):0.0018350000000000033,('Auletobius anceps - El Hierro - MK347577 3010-KRA':0.0016079999999999983,('Auletobius anceps - El Hierro - MK347584 3023-PST':0.0,'Auletobius anceps - El Hierro - MK347576 3009-KRA':0.0015670000000000128):0.0014399999999999968):0.0010629999999999806):0.003018999999999994,'Auletobius anceps - La Gomera - KR817571 2717-PST':0.004172999999999982):0.009965000000000002):0.003373000000000015):0.0028659999999999797):0.024447999999999998):0.035751000000000005):0.013902999999999999,(('Bruchela rufipes - Slovakia - MK892264 2564-PSP':0.08647100000000002,(('Bruchela suturalis suturalis - Czech Republic - MK891777 2036-JKR':0.0,'Bruchela suturalis - Slovakia - MK892262 2562-PSP':0.0):0.07327,(('Bruchela schusteri - Slovakia - MK892233 2531-PSP':0.0,'Bruchela schusteri - Slovakia - MK891875 2139-JKR':0.0):0.015909000000000006,'Bruchela schusteri - Czech Republic - MK891376 1428-JKR':0.0072409999999999974):0.05326700000000001):0.009560000000000013):0.038908,('Cimberis attelaboides - Germany - MK892218 2514-PSP':0.09382300000000002,'Doydirhynchus austriacus - Czech Republic - KC783974 295-JKR':0.07983000000000001):0.010048000000000001):0.0034399999999999986):0.0017359999999999876,(((((('Aglycyderes tavakiliani - La Palma - MK891617 1724-PST':6.40000000000085E-5,'Aglycyderes tavakiliani - La Palma - MK891747 2000-JKR':0.001456999999999986):0.004418000000000005,('Aglycyderes tavakiliani - Tenerife - KC784296 725-PST':0.0,'Aglycyderes tavakiliani - La Gomera - KC783798 91-PST':0.006524000000000002):0.005708999999999992):0.05896600000000002,(('Aglycyderes setifer - El Hierro - MK347555 2969-PST':0.0013819999999999943,'Aglycyderes setifer - El Hierro - MK892395 2872-PST':1.3900000000000023E-4):0.021889999999999993,('Aglycyderes setifer - Tenerife - KC784297 726-PST':0.005175000000000013,'Aglycyderes setifer - Gran Canaria - KC783756 45-PST':0.0071199999999999875):0.013472000000000012):0.04505400000000001):0.07394299999999998,(('Attelabus variolosus - Morocco - MK890812 156-PST':0.134263,('Attelabus nitens - Greece - KC784119 666-FBA':0.024779999999999996,'Attelabus nitens - Germany - MK891396 1456-PSP':0.022258):0.092451):0.004813000000000012,('Lasiorhynchites cavifrons - Morocco - KC783854 168-PST':0.117252,('Neocoenorrhinus aeneovirens - Germany - MK892188 2483-PSP':0.09187700000000001,('Neocoenorrhinus germanicus - Germany - MK892168 2459-PSP':0.011991000000000002,('Neocoenorrhinus germanicus - Czech Republic - MK891832 2093-JKR':4.909999999999914E-4,'Neocoenorrhinus germanicus - Slovakia - MK891897 2163-JKR':0.004082000000000002):0.006525000000000003):0.058085):0.025318000000000007):0.0069130000000000025):0.005402999999999991):0.010309000000000013,('Platystomos albinus - Germany - MK892217 2513-PSP':0.132114,(((('Deporaus betulae - Germany - KC783996 266-PSP':0.0,'Deporaus betulae - Germany - MK891641 1794-PST':0.0):0.013455999999999996,'Deporaus betulae - Germany - MK891472 1540-PSP':0.005035000000000012):0.09387799999999999,(('Neocoenorrhinus pauxillus - Germany - KC784013 231-PSP':0.08221199999999998,('Tatianaerhynchites aequatus - Italy.Sicilia - MK891767 2024-JKR':0.06931499999999999,((('Tatianaerhynchites aequatus - Spain - MK891317 1313-PST':0.005247000000000002,('Tatianaerhynchites aequatus - Germany - MK890939 808-PST':0.0012050000000000116,('Tatianaerhynchites aequatus - Germany - KC784012 232-PSP':6.799999999999862E-4,'Tatianaerhynchites aequatus - Germany - MK892203 2498-PSP':0.0):0.001905999999999991):9.170000000000011E-4):4.599999999999882E-4,'Tatianaerhynchites aequatus - Luxembourg - MK890993 885-CBR':0.002583000000000002):0.001683999999999991,'Tatianaerhynchites aequatus - Greece - KC784037 675-FBA':0.002905999999999992):0.053063):0.027249999999999996):0.009160000000000001,((('Involvulus cupreus - Germany - KR817561 1545-PSP':0.0,'Involvulus cupreus - Germany - MK892207 2503-PSP':0.0):0.105524,('Rhynchites bacchus - Czech Republic - KR817567 2167-JKR':0.08482600000000001,('Rhynchites auratus - Germany - MK890892 569-PSP':0.004058000000000006,'Rhynchites auratus - Greece - MK890904 681-FBA':0.006656999999999996):0.07490300000000003):0.008513999999999994):0.005822999999999995,'Chonostropheus tristis - Germany - MK891088 992-PSP':0.099694):0.0034399999999999986):0.004517999999999994):0.009377999999999997,(('Temnocerus tomentosus - Germany - MK892301 2602-PSP':0.06317600000000001,('Temnocerus nanus - Germany - MK891473 1541-PSP':0.001369000000000009,'Temnocerus nanus - Germany - MK891135 1040-PSP':1.5200000000001324E-4):0.06059500000000001):0.006870999999999988,('Temnocerus longiceps - Germany - MK891435 1498-PSP':0.0,'Temnocerus longiceps - Germany - MK891109 1014-PSP':0.0):0.053162):0.04197699999999999):0.003837000000000007):0.0024560000000000137):0.004713999999999996,(((((((((('Pseudoperapion brevirostre - Luxembourg - MK891041 939-CBR REF':0.0,'Pseudoperapion brevirostre - Germany - MK890934 803-PST REF':0.003170000000000006):0.0011879999999999946,('Pseudoperapion brevirostre - Germany - KC784133 647-PSP REF':0.0031899999999999984,'Pseudoperapion brevirostre - Germany - MK892314 2615-PSP REF':0.0013829999999999953):0.0018730000000000135):0.10946799999999998,(('Pseudostenapion simum - Poland - KC784201 448-RGO REF':0.004033000000000009,('Pseudostenapion simum - Germany - MK891421 1484-PSP REF':0.0027689999999999937,(('Pseudostenapion simum - Czech Republic - MK891834 2095-JKR REF':0.0,'Pseudostenapion simum - Germany - MK892316 2617-PSP REF':0.0):0.0011619999999999964,'Pseudostenapion simum - Czech Republic - MK892089 2365-JKR REF':3.589999999999982E-4):2.7900000000000147E-4):0.0028549999999999964):0.003697000000000006,'Pseudostenapion simum - Poland - KC784211 438-RGO REF':0.002819999999999989):0.10889999999999997):0.008182000000000023,'Cistapion cyanescens - Morocco - KC783850 173-PST REF':0.10352800000000001):0.004573999999999995,((('Perapion marchicum - Czech Republic - MK892108 2385-JKR':0.001474000000000003,('Perapion marchicum - Germany - MK891689 1906-PST':0.0,'Perapion marchicum - Germany - MK891469 1536-PSP':0.0):4.699999999999149E-5):5.449999999999899E-4,('Perapion marchicum - Luxembourg - MK891071 972-CBR':0.0,'Perapion marchicum - Germany - KC783836 648-PSP':0.0):9.780000000000066E-4):0.09442899999999999,(('Phrissotrichum tubuliferum - Gran Canaria - KC783757 46-PST REF':0.011963000000000001,(('Phrissotrichum tubuliferum - Tenerife - KC784302 733-PST REF':0.0032210000000000016,'Phrissotrichum tubuliferum - La Gomera - KC783788 79-PST REF':0.007494000000000001):0.003731000000000012,(('Phrissotrichum tubuliferum - La Palma - MK891487 1564-JKR REF':0.007747000000000004,'Phrissotrichum tubuliferum - El Hierro - MK347548 2961-PST REF':0.0029669999999999974):5.799999999999972E-4,'Phrissotrichum tubuliferum - La Palma - MK891624 1736-PST REF':0.007096999999999992):0.0020809999999999995):0.001471):0.036109,('Phrissotrichum tubiferum - France - MK891035 932-CBR REF':0.011326000000000003,'Phrissotrichum tubiferum - Morocco - MK890813 172-PST REF':0.013392999999999988):0.035584000000000005):0.03578299999999998):0.01112100000000002):0.004057999999999978,(('Perapion curtirostre - Germany - MK892200 2495-PSP':0.0011029999999999929,('Perapion curtirostre - Germany - MK891132 1037-PSP':0.0,'Perapion oblongum - Germany - KC784056 587-PSP - (Syn of P. curtirostre!)':0.0):0.003470000000000001):0.104987,('Pseudaplemonus artemisiae - Romania - MK891554 1645-JKR REF':0.09268700000000002,(('Aizobius sedi - Slovakia - MK891965 2235-JKR REF':0.06365500000000002,'Aizobius robustirostris - Portugal - MK890950 825-PST REF':0.052845):0.040404999999999996,((('Perapion fallax - La Palma - MK891606 1690-PST REF':0.0,'Perapion fallax - Tenerife - KC784305 741-PST REF':0.0):0.0029929999999999957,(('Perapion fallax - Morocco - KC783892 159-PST REF':0.0012610000000000121,('Perapion fallax - La Gomera - KC783779 70-PST REF':0.0,'Perapion fallax - Gran Canaria - KC783750 38-PST REF':0.004516999999999993):0.0018829999999999958):9.200000000000041E-4,'Perapion fallax - Porto Santo - MK892383 2842-PST REF':5.670000000000119E-4):0.0014230000000000076):0.009637000000000007,('Perapion violaceum violaceum - Czech Republic - MK891270 1210-JKR':0.005511999999999989,((('Perapion violaceum violaceum - Czech Republic - MK891819 2079-JKR':0.0,'Perapion violaceum violaceum - Germany - KC784031 585-PSP':0.0):0.0,'Perapion violaceum violaceum - Germany - MK890942 811-PST':0.0):0.0015600000000000058,'Perapion violaceum violaceum - Luxembourg - MK891055 955-CBR':0.0):0.008307000000000009):0.009276000000000006):0.068165):0.009171000000000012):0.0033040000000000014):0.00448599999999999):0.010664000000000007,((((('Trichopterapion holosericeum - Italy - MK891347 1385-PST REF':8.599999999999997E-4,('Trichopterapion holosericeum - Czech Republic - MK890876 493-RST REF':0.0,'Trichopterapion holosericeum - Slovakia - MK891275 1220-JKR REF':0.0):6.609999999999949E-4):0.122335,('Pseudapion fulvirostre - Slovakia - MK891261 1197-JKR REF':0.08360599999999999,(('Pseudapion rufirostre - Germany - MK890937 806-PST REF':0.0010759999999999936,'Pseudapion rufirostre - Germany - MK891144 1049-PSP REF':4.4500000000000095E-4):0.04372899999999999,('Pseudapion moschatae - Luxembourg - MK891069 970-CBR REF':0.016925999999999997,('Pseudapion moschatae - Germany - MK890936 805-PST REF':0.003156999999999993,'Pseudapion moschatae - Germany - MK890915 783-PST REF':0.0014160000000000006):0.014196000000000014):0.021890999999999994):0.032194):0.023608000000000018):0.003699999999999981,'Ixapion variegatum - Czech Republic - KC784074 549-RST REF':0.07999999999999999):0.0033289999999999986,(((((('Omphalapion hookerorum - Germany - MK891133 1038-PSP REF':0.0,'Omphalapion hookerorum - Germany - MK892317 2618-PSP REF':0.0):0.0,'Omphalapion hookerorum - Czech Republic - MK892091 2367-JKR REF':0.0):0.08316099999999998,(((('Malvapion malvae - Germany - MK890916 784-PST REF':0.0,'Malvapion malvae - Luxembourg - MK891053 953-CBR REF':0.0):0.00134999999999999,'Malvapion malvae - Morocco - KC783893 160-PST REF':1.7100000000000448E-4):0.0012070000000000136,('Malvapion malvae - Madeira - MK891662 1857-PST REF':0.0,'Malvapion malvae - Germany - KC784173 479-PST REF':9.200000000000874E-5):3.180000000000127E-4):0.011640999999999999,('Malvapion malvae - Germany - MK891136 1041-PSP REF':0.004976000000000008,'Malvapion malvae - Italy.Sicilia - MK891757 2012-JKR REF':0.010376999999999997):0.0030980000000000035):0.055878):0.007997000000000004,('Omphalapion rhodopense - Greece - MK891692 1909-FBA REF':0.073357,'Hoplopodapion poupillieri - Morocco - KC783862 151-PST REF':0.079265):0.007937):0.006925999999999988,((((('Rhopalapion longirostre - France - MK890874 486-PST REF':0.0,'Rhopalapion longirostre - Luxembourg - MK891045 944-CBR REF':0.0):0.001473000000000002,'Rhopalapion longirostre - Germany - MK891138 1043-PSP REF':4.999999999999449E-5):0.055872000000000005,'Melanapion minimum - Germany - MK891155 1062-PSP':0.06889900000000002):0.01063,((((('Aspidapion aeneum - Germany - MK890933 802-PST':0.0,'Aspidapion aeneum - Germany - KC783990 270-PSP':0.0):0.0,'Aspidapion aeneum - Germany - MK891458 1523-PSP':0.0):7.949999999999902E-4,'Aspidapion aeneum - Spain - MK891307 1293-PST':0.0037780000000000036):0.0015560000000000018,(('Aspidapion aeneum - Greece - MK347568 2992-PST':0.0,'Aspidapion aeneum - Morocco - KC783880 116-PST':0.0):0.0031090000000000007,'Aspidapion aeneum - Italy - MK891337 1367-PST':0.0029949999999999977):0.0015110000000000123):0.07414500000000002,((((('Squamapion flavimanum - Germany - MK347573 3005-PST':0.00617100000000001,'Squamapion flavimanum - Czech Republic - MK892085 2361-JKR':0.001465999999999995):0.06329299999999999,('Squamapion elongatum - Poland - KC784199 450-RGO':0.010090999999999989,('Squamapion elongatum - Czech Republic - MK891835 2096-JKR':9.810000000000096E-4,'Squamapion elongatum - Czech Republic - MK892095 2372-JKR':5.400000000000127E-4):0.013083000000000011):0.054948):0.004229999999999984,('Kalcapion sagittiferum - Ilhas Desertas - MK347537 2942-PST - (formerly: K. semivittatum sagittiferum) REF':0.03133299999999997,(('Kalcapion fortunatum - El Hierro - MK347600 2959b-PST - (formerly: K. semivittatum fortunatum) REF':7.520000000000027E-4,('Kalcapion fortunatum - La Gomera - KC783768 58-PST - (formerly: K. semivittatum fortunatum) REF':9.899999999999909E-4,((('Kalcapion fortunatum - Gran Canaria - KC783730 2-PST - (formerly: K. semivittatum fortunatum) REF':0.0,'Kalcapion fortunatum - El Hierro - MK347545 2958-PST - (formerly: K. semivittatum fortunatum) REF':0.0):0.0,'Kalcapion fortunatum - Tenerife - KC784281 696-PST - (formerly: K. semivittatum fortunatum) REF':0.0):0.0,'Kalcapion fortunatum - La Palma - MK891739 1991-JKR - (formerly: K. semivittatum fortunatum) REF':0.0):5.320000000000047E-4):7.739999999999969E-4):0.02325800000000003,(((((('Kalcapion semivittatum - Madeira - MK891722 1953-PST - (formerly: K. semivittatum semivittatum)':0.004504000000000008,'Kalcapion semivittatum - Ilhas Desertas - MK892364 2775-PST - (formerly: K. semivittatum semivittatum)':0.0015999999999999903):5.610000000000059E-4,'Kalcapion semivittatum - Czech Republic - KC784072 551-RST - (formerly: K. semivittatum semivittatum)':0.0024929999999999952):3.2299999999998996E-4,'Kalcapion semivittatum - Madeira - MK891718 1945-PST - (formerly: K. semivittatum semivittatum)':0.0011990000000000056):0.0014879999999999893,(('Kalcapion semivittatum - Lanzarote - MK347531 2930-PST - (formerly: K. semivittatum semivittatum)':0.0,'Kalcapion semivittatum - Madeira - MK891673 1880-PST - (formerly: K. semivittatum semivittatum)':0.0):0.0,'Kalcapion semivittatum - Madeira - MK892375 2827-PST - (formerly: K. semivittatum semivittatum)':0.0):0.003481000000000012):4.280000000000117E-4,('Kalcapion semivittatum - Madeira - MK891649 1825-PST - (formerly: K. semivittatum semivittatum)':2.3000000000000798E-4,('Kalcapion semivittatum - Morocco - KC783897 128-PST - (formerly: K. semivittatum semivittatum)':4.929999999999934E-4,'Kalcapion semivittatum - Madeira - MK891665 1863-PST - (formerly: K. semivittatum semivittatum)':0.0):0.0013130000000000086):0.0020880000000000065):0.018912000000000012,(('Kalcapion pallipes - Germany - MK891459 1524-PSP REF':0.0013029999999999986,'Kalcapion pallipes - Germany - MK890923 791-PST REF':2.1799999999999597E-4):0.00428400000000001,('Kalcapion pallipes - Germany - MK892184 2478-PSP REF':0.0012179999999999969,'Kalcapion pallipes - Czech Republic - KC784086 535-RST REF':0.003354999999999997):0.0018440000000000123):0.020461000000000007):2.0700000000001273E-4):0.005324999999999969):0.031775):0.0038780000000000203,(('Taeniapion atlanticum - Gran Canaria - KC783748 36-PST - (form.: T. urticarium atl.) REF':0.022133999999999987,(('Taeniapion rufulum - Spain - MK891308 1295-PST REF':0.0017669999999999908,'Taeniapion rufulum - Morocco - MK892409 161-PST REF':0.0):0.00601199999999999,((('Taeniapion urticarium - Czech Republic - MK892100 2377-JKR':0.0,'Taeniapion urticarium - Czech Republic - MK891779 2038-JKR':0.0):0.0034530000000000116,('Taeniapion urticarium - Germany - MK347574 3007-PST':0.0010610000000000064,'Taeniapion urticarium - Austria - MK892025 2298-JKR':0.0019840000000000135):0.0011279999999999901):0.0012900000000000134,('Taeniapion urticarium - Germany - KC784183 480-PST':0.0,'Taeniapion urticarium - Germany - KC784322 777-PST':0.0):0.0017629999999999868):0.010215000000000002):0.011793999999999999):0.03226999999999999,((((('Taeniapion delicatulum - El Hierro - MK347553 2967-PST REF':0.001924000000000009,'Taeniapion delicatulum - El Hierro - MK892391 2867-PST REF':0.0):9.570000000000134E-4,'Taeniapion delicatulum - El Hierro - MK347550 2963-PST REF':0.0):0.005446000000000006,'Taeniapion delicatulum - Gran Canaria - KC783742 21-PST REF':0.0023769999999999902):0.0030840000000000034,'Taeniapion delicatulum - La Palma - MK891607 1691-PST REF':0.006008999999999987):0.011560999999999988,'Taeniapion delicatulum - La Gomera - KC783776 67-PST REF':0.014586999999999989):0.04556299999999999):0.009163000000000004):0.0011799999999999866,('Alocentron curvirostre - Czech Republic - MK891926 2194-JKR REF':0.06492200000000001,((('Aspidapion validum - Luxembourg - MK891046 945-CBR REF':6.909999999999972E-4,'Aspidapion validum - Germany - MK892163 2454-PSP REF':0.0):0.027662999999999993,(('Aspidapion radiolus - Luxembourg - MK891047 946-CBR':0.0,'Aspidapion radiolus - Germany - KC783989 271-PSP':0.0):0.011568999999999996,('Aspidapion radiolus - La Palma - MK891602 1684-PST - (form.: A. radiolus chalybeipenne)':0.0031819999999999904,('Aspidapion radiolus - Gomera - KC783769 59-PST - (form.: A. radiolus chalybeipenne)':0.0027679999999999927,('Aspidapion radiolus - Madeira - MK891663 1858-PST - (form.: A. radiolus chalybeipenne)':0.0010900000000000076,('Aspidapion radiolus - Madeira - MK892366 2787-PST - (form.: A. radiolus chalybeipenne)':8.640000000000037E-4,('Aspidapion radiolus - Gran Canaria - KC783743 22-PST - (form.: A. radiolus chalybeipenne)':0.0015509999999999968,'Aspidapion radiolus - Tenerife - KC784286 701-PST - (form.: A. radiolus chalybeipenne)':3.600000000000825E-5):0.0014399999999999968):4.5400000000000995E-4):2.919999999999867E-4):0.002947000000000005):0.007696000000000008):0.014702999999999994):0.006074999999999997,('Aspidapion acerifoliae - Tenerife - KC784293 719-PST - TL REF':0.0023219999999999907,'Aspidapion acerifoliae - La Gomera - KC783775 66-PST REF':0.002259000000000011):0.022760000000000002):0.023166999999999993):0.006842999999999988):0.001941000000000026):0.011233999999999994):0.007357000000000002,(('Exapion formaneki - Luxembourg - MK891043 942-CBR REF':0.02527399999999999,'Exapion formaneki - Germany - MK892272 2572-PSP REF':0.023383000000000015):0.045047000000000004,(((((((('Exapion fuscirostre - Luxembourg - MK891010 904-CBR':0.0033110000000000084,'Exapion fuscirostre - Czech Republic - MK892104 2381-JKR':0.0):1.3199999999999323E-4,'Exapion fuscirostre fuscirostre - Germany - KC784182 478-PST':0.0):6.60000000000105E-5,'Exapion fuscirostre fuscirostre - Czech Republic - KC784089 538-RST':0.0):3.300000000000525E-5,'Exapion fuscirostre fuscirostre - Germany - KC784025 217-PSP':0.0):5.020000000000024E-4,'Exapion fuscirostre - Germany - MK891688 1905-PST':0.0010189999999999921):0.0020529999999999993,'Exapion fuscirostre flachi - Portugal - MK890952 831-PST':9.959999999999969E-4):0.05832900000000002,'Exapion corniculatum - Czech Republic - KC784099 517-RST REF':0.049206000000000014):0.002561999999999981,((((('Exapion uliciperda - Madeira - MK891654 1834-PST REF':0.0,'Exapion uliciperda - Madeira - MK891656 1844-PST REF':0.0):0.0,'Exapion uliciperda - Madeira - MK891717 1944-PST REF':0.0):0.004194000000000003,'Exapion uliciperda - Portugal - MK890958 838-PST REF':0.004981000000000013):0.008486999999999995,((('Exapion sp - France - KC784169 490-PST':0.009819000000000008,'Exapion compactum - Czech Republic - MK892079 2355-JKR':0.001803000000000013):0.0021909999999999985,'Exapion cf compactum deubeli - Romania - KC784096 521-RST':0.004913999999999988):0.0020690000000000014,'Exapion compactum compactum - Germany - MK890973 864-PST':0.00592899999999999):0.007878999999999997):0.03396100000000002,('Exapion cf subparallelum - Morocco - KC783873 135-PST':0.043409,('Exapion difficile - Czech Republic - MK892086 2362-JKR REF':0.01757800000000001,(('Exapion difficile - Germany - MK892273 2574-PSP REF':0.004132999999999998,'Exapion difficile - Germany - MK891462 1529-PSP REF':0.0019710000000000005):8.810000000000068E-4,'Exapion difficile - Germany - MK891427 1490-PSP REF':0.0021719999999999934):0.010399000000000005):0.030187999999999993):0.005578000000000027):0.0064579999999999915):0.004519999999999996):0.016709):0.001455999999999985):0.0016120000000000023,(((('Protapion laevicolle - Italy.Sardinia - KC784257 IT-0027w REF':0.0020640000000000103,'Protapion laevicolle - Italy.Sardinia - KC784254 IT-0023w REF':0.0011629999999999974):0.07711499999999999,('Protapion filirostre - Czech Republic - MK892103 2380-JKR REF':0.0,'Protapion filirostre - Poland - KC784198 451-RGO REF':0.0):0.07073499999999999):0.0066879999999999995,((((('Protapion nigritarse - Germany - MK891141 1046-PSP REF':0.0,'Protapion nigritarse - Germany - MK892299 2600-PSP REF':0.0):0.0,'Protapion nigritarse - Slovakia - MK892255 2554-PSP REF':0.0):0.0,'Protapion nigritarse - Czech Republic - MK892083 2359-JKR REF':0.0):0.023900000000000005,('Protapion gracilipes - Germany - MK892284 2585-PSP REF':0.025674000000000002,(('Protapion fulvipes fulvipes - Poland - KC784196 459-RGO':0.0,'Protapion fulvipes fulvipes - Germany - MK890900 630-PSP':0.0):0.011782,('Protapion fulvipes fulvipes - Poland - KC784212 439-RGO':0.0,'Protapion fulvipes fulvipes - Czech Republic - MK892082 2358-JKR':0.0):0.0051240000000000036):0.013722999999999999):0.006961999999999996):0.033324999999999994,(((('Protapion assimile - Germany - MK892287 2588-PSP REF':0.0,'Protapion assimile - Germany - MK891126 1031-PSP REF':0.0):0.0,'Protapion assimile - Denmark - MK891452 1517-PSP REF':0.0):0.02230499999999999,('Protapion ononidis - Slovakia - MK892256 2555-PSP REF':9.119999999999961E-4,('Protapion ononidis - Germany - KC784010 242-PSP REF':8.789999999999909E-4,'Protapion ononidis - Greece - MK891699 1917-FBA REF':6.420000000000037E-4):0.002137):0.022424):0.03800200000000001,((('Protapion dissimile - Czech Republic - MK892084 2360-JKR REF':0.0010890000000000066,'Protapion dissimile - Germany - MK891416 1478-PSP REF':0.0019569999999999865):0.052579000000000015,('Protapion apricans - Italy - MK891344 1381-PST':0.005029000000000006,(('Protapion apricans - Luxembourg - MK890984 875-CBR':9.540000000000104E-4,'Protapion apricans - Germany - KC784047 636-PSP':5.670000000000119E-4):0.0011730000000000074,'Protapion apricans - Germany - MK892288 2589-PSP':3.499999999999892E-4):0.0010840000000000016):0.041881):0.003143000000000007,('Protapion trifolii - Germany - KC783833 635-PSP':0.05118500000000001,'Protapion ruficroides - Italy - MK891350 1391-PST REF':0.034715000000000024):0.006101999999999996):0.007092999999999988):0.00908299999999998):0.00295200000000001):0.007790000000000019,(('Lepidapion senex - La Gomera - KC783800 93-PST REF':0.01039000000000001,('Lepidapion senex - La Palma - MK891609 1696-PST REF':5.219999999999947E-4,'Lepidapion senex - La Palma - MK891620 1727-PST REF':9.989999999999999E-4):0.0018799999999999928):0.014200000000000004,(('Lepidapion curvipilosum - Gran Canaria - KC783738 16-PST - (formerly: L. spartocytisi - Syn!) REF':0.007340000000000013,('Lepidapion curvipilosum - El Hierro - MK892398 2876-PST REF':2.1999999999999797E-4,'Lepidapion curvipilosum - El Hierro - MK892400 2878-PST REF':0.0013009999999999966):0.0064780000000000115):3.489999999999882E-4,(('Lepidapion curvipilosum - La Palma - MK891619 1726-PST REF':0.005070999999999992,((('Lepidapion curvipilosum - La Gomera - KC783782 73-PST REF':0.0037339999999999873,'Lepidapion curvipilosum - Tenerife - KC784292 718-PST - (formerly: L. spartocytisi - Syn!) REF':0.0010199999999999931):0.0017260000000000053,'Lepidapion curvipilosum - Tenerife - KC784289 710-PST - (formerly: L. spartocytisi - Syn!) REF':0.002953000000000011):4.790000000000072E-4,'Lepidapion curvipilosum - La Palma - MK891613 1717-PST REF':0.002572999999999992):0.0022230000000000028):0.0030010000000000037,'Lepidapion curvipilosum - La Gomera - MK891594 1671-PST REF':0.004575999999999997):0.0012999999999999956):0.006218999999999988):0.06954700000000001):0.007191999999999976):0.002716999999999997):0.0014389999999999958,(((((((('Hemitrichapion pavidum - Germany - KC784140 638-PSP REF':0.009438000000000002,('Hemitrichapion pavidum - Czech Republic - MK892092 2369-JKR REF':0.00817799999999999,'Hemitrichapion pavidum - Poland - KC784175 453-RGO REF':0.0025370000000000115):0.007571999999999995):0.08446899999999999,((('Holotrichapion aethiops - Germany - MK892329 2631-PSP':0.0,'Holotrichapion aethiops - Germany - KC784158 608-PSP':0.0):0.07301100000000002,(((('Holotrichapion rotundipenne - La Gomera - KC783771 62-PST REF':0.009066999999999992,'Holotrichapion rotundipenne - La Palma - MK891616 1723-PST REF':1.0699999999999599E-4):7.340000000000124E-4,'Holotrichapion rotundipenne - La Palma - MK891610 1697-PST REF':0.0023229999999999917):0.0015489999999999948,'Holotrichapion rotundipenne - El Hierro - MK347547 2960-PST REF':0.004592000000000013):0.002256000000000008,('Holotrichapion rotundipenne - La Gomera - MK891592 1667-PST REF':0.006019999999999998,('Holotrichapion rotundipenne - Gran Canaria - KC783739 17-PST REF':0.00426399999999999,'Holotrichapion rotundipenne - Madeira - MK892363 2774-PST REF':0.0018390000000000073):0.0031930000000000014):0.0021950000000000025):0.05874800000000002):0.010943999999999982,('Holotrichapion pullum - Czech Republic - MK892099 2376-JKR REF':0.048738000000000004,(('Holotrichapion pisi - Spain - MK891316 1311-PST':0.002350999999999992,(('Holotrichapion pisi - Italy.Sardinia - KC784238 IT-0005w':0.0043360000000000065,'Holotrichapion pisi - Italy.Sardinia - KC784263 IT-0033w':0.0):0.0031029999999999947,'Holotrichapion pisi - Czech Republic - MK892093 2370-JKR':0.0015300000000000036):0.002242999999999995):0.0014200000000000046,('Holotrichapion pisi - Italy - MK891635 1773-PST':0.0,'Holotrichapion pisi - Greece - MK891706 1927-FBA':0.0):0.0016269999999999896):0.028161999999999993):0.03756899999999999):0.005729999999999985):0.002922000000000008,(((('Holotrichapion wollastoni - Madeira - MK892376 2828-PST REF':0.003974000000000005,'Holotrichapion wollastoni - Madeira - MK891676 1885-PST REF':0.006739999999999996):0.02362800000000001,(('Hemitrichapion wagneri wagneri - Tenerife - MK891588 705-PST':0.007274000000000003,(('Hemitrichapion wagneri wagneri - Portugal - MK890968 851-PST':0.0,'Hemitrichapion wagneri wagneri - Spain - MK891165 1076-JKR':0.0):0.0028489999999999904,'Hemitrichapion wagneri wagneri - Tenerife - MK891287 1240-PST':0.006324999999999997):0.005052000000000001):0.002791999999999989,(('Hemitrichapion wagneri gomerense - La Gomera - KC784319 774-PST - (formerly: H. gomerense)':0.006620999999999988,('Hemitrichapion wagneri gomerense - Tenerife - KC784283 698-PST - (formerly: H. gomerense)':0.00458900000000001,'Hemitrichapion wagneri gomerense - La Gomera - KC783794 85-PST - (formerly: H. gomerense)':0.003047999999999995):0.004139000000000004):0.003028000000000003,'Hemitrichapion wagneri gomerense - El Hierro - MK892399 2877-PST - (formerly: H. gomerense)':0.0046509999999999885):0.0067879999999999885):0.014709):0.060840000000000005,(('Cyanapion spencii - Germany - MK890975 866-PST REF':0.002037000000000011,'Cyanapion spencii - Germany - MK891405 1467-PSP REF':0.0025360000000000105):0.062061000000000005,(('Cyanapion columbinum - Germany - KC784061 572-PSP REF':0.0,'Cyanapion columbinum - Germany - MK892320 2621-PSP REF':0.0):0.0063529999999999975,'Cyanapion columbinum - Czech Republic - MK892094 2371-JKR REF':0.0012850000000000084):0.052789):0.019090999999999997):0.003273999999999999,((('Eutrichapion viciae - Italy.Sardinia - KC784240 IT-0007w':0.0035550000000000026,('Eutrichapion viciae - Germany - KC784051 579-PSP':6.520000000000137E-4,'Eutrichapion viciae - Denmark - MK891456 1521-PSP':8.690000000000087E-4):0.0025550000000000017):0.07846,(('Cyanapion gyllenhalii - Denmark - MK891446 1511-PSP REF':0.0024480000000000057,'Cyanapion gyllenhalii - Germany - KC784139 639-PSP REF':5.979999999999874E-4):9.929999999999939E-4,'Cyanapion gyllenhalii - Germany - MK890976 867-PST REF':5.310000000000037E-4):0.07448000000000002):0.0062580000000000136,((((('Oxystoma subulatum - Germany - MK892296 2597-PSP REF':0.0,'Oxystoma subulatum - Slovakia - MK891373 1424-JKR REF':0.0):0.055339,'Oxystoma opeticum - Germany - MK892201 2496-PSP REF':0.064719):0.012239,('Oxystoma craccae - Germany - MK892313 2614-PSP REF':9.299999999999864E-4,('Oxystoma craccae - Germany - MK890974 865-PST REF':0.0,'Oxystoma craccae - Netherlands - MK891686 1902-PST REF':0.0):0.0021150000000000058):0.06844799999999998):0.0034700000000000286,('Cyanapion platalea - Czech Republic - MK892102 2379-JKR REF':0.06565499999999999,'Oxystoma pomonae - Germany - MK892212 2508-PSP':0.06518299999999999):0.006410000000000027):0.0016179999999999806,(('Eutrichapion punctiger - Germany - MK891404 1466-PSP REF':0.014565999999999996,'Eutrichapion punctiger - Germany - MK892305 2606-PSP REF':0.016462000000000004):0.048700999999999994,(('Eutrichapion ervi - Germany - MK891434 1497-PSP':0.0010560000000000014,('Eutrichapion ervi - Germany - MK892292 2593-PSP':0.0,'Eutrichapion ervi - Denmark - MK891447 1512-PSP':0.0):4.659999999999942E-4):0.063394,('Eutrichapion vorax - Czech Republic - MK892125 2403-JKR':0.022903000000000007,(('Eutrichapion vorax - La Gomera - KC783785 76-PST':0.0029820000000000124,'Eutrichapion vorax - Portugal - MK890971 856-PST':0.0016609999999999958):0.0020979999999999888,'Eutrichapion vorax - Italy - MK891351 1395-PST':9.659999999999946E-4):0.020405000000000006):0.039663000000000004):0.017128000000000004):0.003827999999999998):0.0034250000000000114):8.709999999999829E-4):0.002799999999999997):0.002687999999999996,('Loborhynchapion amethystinum - CZ - KC784108 503-RST - (form.: Mesotrichapion) REF':0.08657000000000001,'Hemitrichapion waltoni - Slovakia - MK891967 2237-JKR REF':0.075676):0.0035339999999999816):0.0015539999999999998,((('Synapion ebeninum - Slovakia - MK891363 1414-JKR REF':0.003353999999999996,'Synapion ebeninum - Germany - KC784059 575-PSP REF':0.0012189999999999979):0.08225800000000003,('Oryxolaemus scabiosus - Italy.Sardinia - KC784268 IT-0041w REF':0.04147000000000001,'Oryxolaemus flavifemoratus - Germany - MK891463 1530-PSP REF':0.04852000000000001):0.017645000000000022):0.008567999999999992,('Onychapion tamarisci - Morocco - KC783863 150-PST REF':0.07575400000000002,('Holotrichapion ononis - Morocco - KC783871 148-PS':0.02163699999999999,(('Holotrichapion ononis - Czech Republic - KC784107 515-RST':0.0023890000000000022,('Holotrichapion ononis - Denmark - MK891444 1508-PSP':0.0016559999999999908,('Holotrichapion ononis - Germany - MK890980 871-PST':0.0010860000000000036,'Holotrichapion ononis - Luxembourg - MK891039 937-CBR':4.3799999999999395E-4):0.0013950000000000073):0.0021950000000000025):0.0026680000000000037,('Holotrichapion ononis - La Gomera - KC783791 82-PST - (formerly: H. umbrinum)':0.0036450000000000093,'Holotrichapion ononis - El Hierro - MK892401 2879-PST':0.0027619999999999867):0.0016609999999999958):0.016803999999999986):0.049955):0.0070260000000000045):0.003449999999999981):0.0024440000000000017,((('Stenopterapion cf meliloti - Czech Republic - KC784105 512-RST':0.06338099999999999,('Stenopterapion meliloti - Luxembourg - MK891025 922-CBR REF':0.0029659999999999964,('Stenopterapion meliloti - Germany - KC784160 610-PSP REF':2.929999999999877E-4,'Stenopterapion meliloti - Germany - MK892277 2578-PSP REF':0.0012280000000000069):0.003144000000000008):0.043057999999999985):0.03911700000000001,'Stenopterapion argamani - Cyprus - MK892338 2665-PSP REF':0.073402):0.0027820000000000067,((('Ischnopterapion cf virens - Italy.Sardinia - KC784258 IT-0028w':0.021394999999999997,(('Ischnopterapion virens - Luxembourg - MK890983 874-CBR REF':0.0012109999999999899,(('Ischnopterapion virens - Germany - MK891682 1898-PST REF':0.0017629999999999868,'Ischnopterapion virens - Germany - KC784125 651-PSP REF':0.0):1.2100000000000999E-4,'Ischnopterapion virens - Germany - MK892321 2622-PSP REF':0.0):3.110000000000057E-4):6.379999999999997E-4,'Ischnopterapion virens - Czech Republic - KC784075 548-RST REF':0.0):0.01622699999999999):0.055502000000000024,(('Stenopterapion tenue - Czech Republic - MK892098 2375-JKR REF':0.001567999999999986,'Stenopterapion tenue - Poland - KC784197 452-RGO REF':0.0030060000000000087):0.026901000000000008,('Stenopterapion tenue - Germany - MK892294 2595-PSP REF':0.013830000000000009,'Stenopterapion tenue - Denmark - MK891449 1514-PSP REF':0.009319999999999995):0.02263799999999999):0.05185400000000001):0.0036209999999999853,(('Ischnopterapion loti - Germany - KC784127 653-PSP':0.009429999999999994,'Ischnopterapion loti - Luxembourg - MK891567 941-CBR':0.007477000000000011):0.036861000000000005,('Ischnopterapion cf plumbeomicans plumbeomicans - Tenerife - KC784300 731-PST':0.018341999999999997,(('Ischnopterapion plumbeomicans plumbeomicans - Gibraltar - KC783900 101-PST':0.005802000000000002,('Ischnopterapion plumbeomicans plumbeomicans - Tenerife - KC784299 728-PST':0.0032979999999999954,('Ischnopterapion plumbeomicans plumbeomicans - La Gomera - KC783793 84-PST':0.0,'Ischnopterapion plumbeomicans plumbeomicans - Gran Canaria - KC783759 48-PST':0.003956999999999988):0.002827999999999997):0.0034200000000000064):0.0023140000000000105,(('Ischnopterapion modestum - Madeira - MK891660 1855-PST':0.002150000000000013,('Ischnopterapion modestum - Germany - KC784159 609-PSP':0.002476000000000006,('Ischnopterapion plumbeomicans plumbeomicans - Portugal - MK890964 847-PST':0.001700000000000007,(('Ischnopterapion modestum - Madeira - MK891672 1877-PST':0.0,'Ischnopterapion modestum - Madeira - MK891674 1883-PST':0.0):8.539999999999937E-4,('Ischnopterapion modestum - Spain - MK891166 1077-JKR':0.0,'Ischnopterapion modestum - Madeira - MK891715 1942-PST':0.0):6.670000000000009E-4):0.001348999999999989):0.0013430000000000109):9.029999999999871E-4):8.610000000000007E-4,'Ischnopterapion fairmairei - Gibraltar - KC783884 103-PST':0.0):0.003383999999999998):0.018425999999999998):0.019811999999999996):0.029320999999999986):0.002846000000000015):0.007913999999999977):0.0015170000000000183,(((('Apion rubiginosum - Czech Republic - MK891736 1978-JKR REF':0.0020699999999999885,'Apion rubiginosum - Germany - MK891690 1907-PST REF':0.0025239999999999985):4.679999999999962E-4,'Apion rubiginosum - Germany - KC784123 649-PSP REF':0.0010620000000000074):0.071965,(((((('Apion frumentarium - Germany - MK892336 2657-PSP REF':0.0,'Apion frumentarium - Germany - KC784136 642-PSP REF':0.0):0.0,'Apion frumentarium - Germany - KC784186 476-PST REF':0.0):0.0,'Apion frumentarium - Poland - KC784193 455-RGO REF':0.0):0.0,'Apion frumentarium - Luxembourg - MK891054 954-CBR REF':0.0):0.0010949999999999988,'Apion frumentarium - Denmark - MK891448 1513-PSP REF':0.003478000000000009):0.030964999999999993,('Apion cruentatum - Germany - KC784057 588-PSP REF':0.030825999999999992,(('Apion haematodes haematodes - Germany - KC784124 650-PSP':0.004454999999999987,('Apion haematodes haematodes - Morocco - KC783840 190-PST':9.599999999999886E-4,'Apion haematodes haematodes - Portugal - MK890957 837-PST':5.620000000000069E-4):0.0016549999999999898):0.002141000000000004,'Apion haematodes haematodes - Madeira - MK891669 1871-PST':9.149999999999991E-4):0.034):0.012267):0.030078999999999995):0.008388000000000007,'Protopirapion atratulum - Czech Republic - MK890879 499-RST REF':0.10134000000000001):0.004830000000000001):0.00494,(('Taphrotopium sulcifrons - Germany - MK892162 2453-PSP REF':0.08421500000000001,('Ceratapion cylindricolle - Romania - KC784095 522-RST REF':0.00260500000000001,'Ceratapion cylindricolle - Slovakia - MK892156 2444-JKR REF':0.0019679999999999975):0.06823800000000001):7.249999999999757E-4,((((('Ceratapion penetrans penetrans - Slovakia - MK891381 1434-JKR':0.012433,'Ceratapion penetrans penetrans - Germany - MK892275 2576-PSP':0.006030000000000008):0.0021130000000000038,(('Ceratapion penetrans penetrans - Czech Republic - KC784083 530-RST':0.003243999999999997,'Ceratapion penetrans penetrans - Slovakia - MK892145 2432-JKR':0.0028600000000000014):6.919999999999982E-4,'Ceratapion penetrans penetrans - Slovakia - MK892227 2525-PSP':8.289999999999964E-4):0.0023060000000000025):0.06867099999999998,(('Diplapion confluens - Italy.Sardinia - KC784267 IT-0040w REF':0.016792,('Diplapion stolidum - Luxembourg - MK891044 943-CBR REF':0.00869600000000001,'Diplapion stolidum - Germany - MK890830 277-PSP REF':0.005367000000000011):0.007499000000000006):0.027440999999999993,('Diplapion westwoodi - Gran Canaria - KC783745 30-PST REF':0.028305999999999998,('Diplapion westwoodi - Tenerife - MK890906 716-PST REF':0.013974999999999987,'Diplapion westwoodi - La Palma - MK891621 1729-PST REF':0.009174999999999989):0.018948999999999994):0.018723000000000017):0.02749499999999999):0.0022649999999999892,(((('Ceratapion calcaratum - El Hierro - MK347546 2959a-PST REF':0.003715999999999997,('Ceratapion calcaratum - La Gomera - KC783787 78-PST REF':0.0043219999999999925,('Ceratapion calcaratum - Tenerife - KC784288 707-PST REF':0.003489999999999993,'Ceratapion calcaratum - La Palma - MK891612 1708-PST REF':0.004148000000000013):0.003348999999999991):0.001473000000000002):0.0045620000000000105,'Ceratapion calcaratum - Gran Canaria - MK891572 25-PST REF':0.008782000000000012):0.054343,('Ceratapion damryi - Morocco - MK890810 144-PST REF':0.02559,('Ceratapion gibbirostre - Germany - KC784060 573-PSP':0.0013729999999999992,'Ceratapion gibbirostre - Germany - KC784184 481-PST':0.0016720000000000068):0.019926):0.033604999999999996):0.0028640000000000054,('Ceratapion armatum - Germany - MK892274 2575-PSP REF':0.056897,('Ceratapion austriacum - Czech Republic - MK892109 2386-JKR REF':0.004202999999999998,'Ceratapion austriacum - Czech Republic - KC784087 536-RST REF':3.6999999999999533E-4):0.049375):0.0065820000000000045):0.0033159999999999856):0.003513000000000016,('Ceratapion onopordi onopordi - Germany - KC784188 474-PST':0.017229999999999995,('Ceratapion onopordi onopordi - Czech Republic - MK892097 2374-JKR':0.003016999999999992,(('Ceratapion onopordi onopordi - Germany - KC783981 244-PSP':0.002596999999999988,('Ceratapion onopordi onopordi - Germany - MK892312 2613-PSP':0.0016130000000000033,'Ceratapion onopordi onopordi - Czech Republic - MK891810 2070-JKR':0.0):4.5200000000000795E-4):0.0011410000000000031,'Ceratapion onopordi onopordi - Slovakia - MK892232 2530-PSP':3.8299999999999446E-4):0.0015650000000000108):0.012335999999999986):0.067497):0.003814999999999985):0.009625000000000022):0.0014789999999999803):0.0012260000000000049):6.960000000000022E-4,('Catapion seriatosetosulum - Morocco - KC783890 124-PST REF':0.084457,('Catapion pubescens - Czech Republic - MK892087 2363-JKR REF':0.04368400000000003,('Catapion meieri - Germany - KC784041 617-PSP - (Syn of C. seniculus?)':0.018816,('Catapion meieri - Germany - MK892295 2596-PSP - (Syn of C. seniculus?)':0.005238999999999994,'Catapion seniculus - Denmark - MK891443 1506-PSP':0.0023990000000000122):0.01555899999999999):0.030568000000000012):0.028777999999999998):0.016469999999999985):0.002827999999999997,((('Pseudoprotapion astragali - Czech Republic - MK892106 2383-JKR REF':0.0,'Pseudoprotapion astragali - Germany - KC784058 576-PSP REF':0.0):0.0,'Pseudoprotapion astragali - Czech Republic - MK892029 2304-JKR REF':0.0):0.08997,(('Betulapion simile - Germany - KC784145 631-PSP':0.004132999999999998,'Betulapion simile - Luxembourg - MK891068 969-CBR':0.003505000000000008):0.0031100000000000017,('Betulapion simile - Germany - MK891679 1895-PST':0.0016210000000000113,'Betulapion simile - Germany - MK891429 1492-PSP':0.0):0.0014949999999999963):0.082456):0.009631):0.012849,((('Tanysphyrus ater - Czech Republic - MK891964 2233-JKR':0.06622,(('Tanysphyrus lemnae - Slovakia - KC784101 506-RST':0.0,'Tanysphyrus lemnae - Czech Republic - MK892126 2404-JKR':0.0):0.0020679999999999865,'Tanysphyrus lemnae - Germany - MK891436 1499-PSP':0.0025050000000000072):0.071435):0.04964200000000002,('Coiffaitiella cf remilleti - Spain - KC784279 690-PST':0.11174500000000001,('Raymondiellus sardous sardous - Italy.Sardinia - MK891639 1790-PST':0.0021940000000000015,'Raymondiellus sardous sardous - Italy.Sardinia - MK891640 1792-PST':0.0023789999999999922):0.09492500000000001):0.01657700000000001):0.009002999999999983,(((('Thryogenes scirrhosus - Czech Republic - MK891957 2226-JKR':0.039453000000000016,'Thryogenes nereis - Germany - MK890832 282-PSP':0.03225700000000001):0.07153099999999998,'Notaris aterrimus - Czech Republic - MK891268 1208-JKR':0.12398999999999999):0.0021970000000000045,('Notaris scirpi - Germany - KC784137 641-PSP':0.06176499999999999,('Notaris acridulus - France - MK891003 897-CBR':1.6399999999999748E-4,('Notaris acridulus - Germany - KC784002 249-PSP':6.019999999999914E-4,'Notaris acridulus - Germany - KC784149 622-PSP':9.190000000000031E-4):0.0028849999999999987):0.06356):0.04038900000000001):0.018765000000000004,((('Echinosomidia porcellus - Madeira - MK891721 1951-PST':0.102856,(('Polydius hispanicus - Portugal - MK890947 822-PST':0.05458200000000002,'Cnoerhinus serranoi - Portugal - MK890970 853-PST':0.049593000000000026):0.026949999999999974,'Polydrusus viridicinctus - Slovakia - MK891969 2239-JKR':0.07011799999999999):0.00689300000000001):0.009415000000000007,(((((('Tanymecus palliatus - Slovakia - MK892238 2536-PSP':0.028969999999999996,('Tanymecus palliatus - Germany - KC784017 225-PSP':0.004093000000000013,('Tanymecus palliatus - Czech Republic - MK891773 2031-JKR':6.579999999999919E-4,('Tanymecus palliatus - Poland - KC784223 409-RGO':0.0024969999999999992,'Tanymecus palliatus - Poland - KC784226 416-RGO':0.008678999999999992):0.0031990000000000074):5.590000000000039E-4):0.026831999999999995):0.06908799999999998,(('Procas armillatus - Tenerife - KC784307 745-PST':0.0,'Procas armillatus - La Gomera - MK891597 1676-PST':0.0):0.0,'Procas armillatus - La Gomera - KC783795 86-PST':0.0):0.098517):0.009384000000000003,('Polydrusus setifrons - Morocco - KC783856 170-PST':0.096247,('Geonemus olcesii - Morocco - KC783879 125-PST':0.029552999999999996,'Geonemus flabellipes - France - MK891585 492-PST':0.028455000000000008):0.067267):0.00851099999999999):0.0022300000000000098,('Polydrusus angustus - Greece.Rhodes - MK891707 1931-FBA':0.106046,('Cycloderes pilosulus - Hungary - MK891571 1168-JKR':0.0016670000000000018,('Cycloderes pilosulus - Slovakia - MK892224 2522-PSP':9.010000000000129E-4,'Cycloderes pilosulus - Czech Republic - KC784090 539-RST':0.002145000000000008):0.0013849999999999973):0.10062199999999999):0.010724000000000011):0.0030840000000000034,(((((((('Stuebenius frivaldszkyi - Hungary - MK891229 1149-JKR':0.11737,'Dodecastichus ovoideus - Italy - MK891342 1379-PST':0.099659):0.005088000000000009,(('Dodecastichus geniculatus - Austria - MK892017 2290-JKR':0.005634,('Dodecastichus inflatus - Czech Republic - MK891263 1200-JKR':0.0061460000000000126,'Dodecastichus inflatus - Germany - MK890820 206-PSP':0.003028000000000003):0.00203600000000001):0.09050299999999997,'Dodecastichus consentaneus - Italy - MK891334 1358a-PST':0.076066):0.012794000000000028):0.007393999999999984,('Tropiphorus styriacus - Austria - MK891993 2264-JKR':0.094753,('Tropiphorus elevatus - Austria - MK892013 2286-JKR':1.2499999999998623E-4,('Tropiphorus elevatus - Germany - KC784132 658-PSP':3.0000000000002247E-5,'Tropiphorus elevatus - Germany - MK891072 974-PSP':0.0):0.0013980000000000103):0.08834299999999998):0.016186000000000006):0.005426000000000014,(((('Otiorhynchus parvicollis - Morocco - KC783838 187-PST':0.09060200000000002,('Otiorhynchus allardi - Morocco - KC783852 163-PST':0.065555,'Otiorhynchus cf spinipennis - Morocco - KC783888 188-PST':0.06709399999999999):0.017759000000000025):0.00948199999999999,(('Otiorhynchus ligneus - Denmark - MK891457 1522-PSP':0.0015070000000000083,'Otiorhynchus ligneus - Germany - MK891152 1059-PSP - (formerly: Otiorhynchus frisius)':1.3999999999986246E-5):0.08744099999999999,('Otiorhynchus procerus cazorlae - Spain - MK891326 1337-PST - (L�bl: Syn!)':0.08521699999999999,('Otiorhynchus veterator - Luxembourg - MK891030 927-CBR':0.061389,(('Otiorhynchus singularis - Germany - KC784020 221-PSP':0.0015199999999999936,('Otiorhynchus singularis - Germany - MK891407 1469-PSP':0.0,'Otiorhynchus singularis - Czech Republic - MK891800 2059-JKR':0.0):2.000000000002E-6):0.0010380000000000111,'Otiorhynchus singularis - Germany - MK891644 1797-PST':4.850000000000132E-4):0.064248):0.00545699999999999):0.014665000000000011):0.011076000000000003):0.010987999999999998,('Otiorhynchus subdentatus - Czech Republic - MK892068 2344-JKR':0.08413300000000001,(((('Otiorhynchus scaber - Czech Republic - MK892070 2346-JKR':0.0,'Otiorhynchus scaber - Germany - KC783901 286-PSP':0.0):0.0,'Otiorhynchus scaber - Germany - MK891410 1472-PSP':0.0):0.0,'Otiorhynchus scaber - Slovakia - MK891367 1418-JKR':0.0):0.034214999999999995,('Otiorhynchus scaber - Austria - MK892023 2296-JKR':0.0014270000000000116,'Otiorhynchus scaber - Austria - MK892016 2289-JKR':9.400000000001074E-5):0.037571999999999994):0.05183700000000002):0.008253999999999984):0.021438999999999986,(((('Otiorhynchus morio - Germany - MK891576 241-PSP':0.10116999999999998,('Otiorhynchus salicicola - Germany - KC784151 618-PSP':0.02001900000000001,'Otiorhynchus salicicola - Germany - KC784142 627-PSP':0.025402000000000008):0.06429599999999999):0.001805000000000001,(('Otiorhynchus coecus - Germany - KC784042 621-PSP':0.0050030000000000074,(('Otiorhynchus coecus - Poland - KC784217 424-RGO':0.0043279999999999985,'Otiorhynchus coecus - Slovakia - MK892031 2307-JKR':0.0017759999999999998):0.0015350000000000086,'Otiorhynchus coecus - Slovakia - MK892037 2313-JKR':0.003051999999999999):0.0011230000000000129):0.07017199999999998,('Otiorhynchus pyrenaeus - Spain - MK891327 1339-PST':0.07327599999999998,('Otiorhynchus armadillo - Germany - KC783906 234-PSP':0.01741899999999999,('Otiorhynchus armadillo - Germany - KC783980 207-PSP':0.003286000000000011,'Otiorhynchus armadillo - Czech Republic - MK891948 2216-JKR':0.004350999999999994):0.018560999999999994):0.047342999999999996):0.006440000000000001):0.006971000000000005):8.240000000000192E-4,(('Otiorhynchus laevigatus - Germany - JX448422 278-PSP':0.075574,'Otiorhynchus bisulcatus - Austria - MK892015 2288-JKR':0.06253600000000001):0.009004000000000012,((('Otiorhynchus aurifer - Italy.Sardinia - KC784269 IT-0042w':1.5599999999998948E-4,'Otiorhynchus aurifer - Germany - KC784162 612-PSP':0.001366000000000006):0.079325,('Otiorhynchus meridionalis - Germany - MK890894 574-PSP':0.04952899999999999,'Otiorhynchus meridionalis - France - KC783837 487-PST':0.058147000000000004):0.022697999999999996):0.010851,((('Otiorhynchus lugdunensis - Germany - MK891466 1533-PSP':2.6599999999998847E-4,'Otiorhynchus lugdunensis - Germany - KC783905 201-PSP':0.0012550000000000061):0.063465,('Otiorhynchus tenebricosus - Germany - MK891425 1488-PSP':0.010875999999999997,('Otiorhynchus tenebricosus - Germany - KC784215 426-RGO':0.0061460000000000126,('Otiorhynchus tenebricosus - Germany - MK891413 1475-PSP':0.0017389999999999906,'Otiorhynchus tenebricosus - Poland - MK891073 975-PSP':0.0):0.01077800000000001):0.003040999999999988):0.04735900000000001):0.017564999999999997,('Otiorhynchus arcticus arcticus - Poland - KC784214 427-RGO':0.006630999999999998,'Otiorhynchus arcticus - Slovakia - MK891978 2249-JKR':0.004084000000000004):0.071633):0.004830000000000001):0.0031010000000000204):6.179999999999797E-4):0.016749000000000014,(('Otiorhynchus cribricollis - Germany - KC784161 611-PSP':0.007075999999999999,'Otiorhynchus cribricollis - Spain - MK891257 1191-JKR':0.0036390000000000033):0.057322999999999985,('Otiorhynchus dieckmanni - Germany - MK890815 199-PSP':0.007807000000000008,'Otiorhynchus dieckmanni - Germany - KC784134 645-PSP':0.012656):0.06780899999999998):0.033141000000000004):0.0043129999999999835):0.003147000000000011):1.8399999999998973E-4,((((('Otiorhynchus lepidopterus - Austria - MK891994 2265-JKR':0.00290399999999999,('Otiorhynchus lepidopterus - Slovakia - MK892042 2318-JKR':4.659999999999942E-4,'Otiorhynchus lepidopterus - Germany - MK892194 2489-PSP':0.0010550000000000004):0.0016730000000000078):0.10566699999999998,(('Otiorhynchus ligustici - Czech Republic - MK891904 2171-JKR':0.0017520000000000036,'Otiorhynchus ligustici - Czech Republic - MK891795 2054-JKR':0.0):1.1500000000000399E-4,'Otiorhynchus ligustici - Germany - MK890818 204-PSP':0.0):0.091752):0.007622999999999991,'Otiorhynchus armatus - Italy - MK892169 2460-PSP':0.08227199999999998):0.001829000000000025,((('Otiorhynchus obtusus - Slovakia - MK892034 2310-JKR':0.07720599999999997,'Otiorhynchus equestris - Czech Republic - MK892067 2343-JKR':0.07380399999999998):0.019814,('Otiorhynchus rugosostriatus - Czech Republic - MK891949 2217-JKR':0.0027560000000000084,('Otiorhynchus rugosostriatus - Germany - MK890822 211-PSP':0.0010129999999999861,('Otiorhynchus rugosostriatus - Germany - MK891115 1020-PSP':8.120000000000072E-4,'Otiorhynchus rugosostriatus - Italy.Sardinia - KC784262 IT-0032w':7.159999999999944E-4):0.0020429999999999893):2.969999999999917E-4):0.078066):0.006657000000000024,'Otiorhynchus mandibularis - Romania - KC784094 525-RST':0.08448900000000001):0.006112000000000006):0.005979999999999985,(('Otiorhynchus nodosus - Germany - MK892335 2637-PSP':0.08018600000000001,'Otiorhynchus alpestris - Austria - MK891996 2267-JKR':0.08206):0.02219899999999997,(((('Otiorhynchus sulcatus - Germany - MK891418 1480-PSP':0.0,'Otiorhynchus sulcatus - Germany - MK890816 200-PSP':0.0):0.09979099999999999,('Otiorhynchus porcatus - Czech Republic - MK891860 2122-JKR':0.007089000000000012,'Otiorhynchus porcatus - Germany - KC783991 269-PSP':0.0036249999999999893):0.07138999999999998):0.015688000000000007,'Otiorhynchus pinastri - Germany - KC784141 626-PSP':0.089171):0.0010930000000000106,('Otiorhynchus chrysostictus - Poland - KC784207 431-RGO':0.10192700000000002,('Otiorhynchus lutosus - Italy - MK891338 1368-PST':0.07749800000000001,('Otiorhynchus gemmatus - Austria - MK892010 2283-JKR':0.077869,('Otiorhynchus krattereri - Slovakia - MK891960 2229-JKR':0.046486,'Otiorhynchus corvus - Slovakia - MK891371 1422-JKR':0.054206000000000004):0.02280400000000002):0.009308999999999984):0.006024000000000002):0.003482000000000013):0.0021429999999999783):0.0023150000000000115):0.0063539999999999985):0.003961999999999993,((('Parameira krueperi - Greece - KC784038 674-FBA':0.10892099999999999,'Stomodes gyrosicollis - Czech Republic - MK891792 2051-JKR':0.10608099999999998):0.008224000000000009,((('Otiorhynchus rotundus - Poland - MK891134 1039-PSP':0.0,'Otiorhynchus rotundus - GER - MK891332 198-PSP - (formerly: O. smreczynskii - Syn!)':0.0):0.0,'Otiorhynchus rotundus - GER - MK892161 2452-PSP - (formerly: O. smreczynskii - Syn!)':0.0):0.10300599999999999,((('Otiorhynchus ovatus - Slovakia - MK891863 2126-JKR':2.459999999999962E-4,'Otiorhynchus ovatus - Luxembourg - MK891063 964-CBR':0.002805000000000002):0.03029499999999999,('Otiorhynchus ovatus - Germany - KC784163 598-PSP':0.0,('Otiorhynchus ovatus - Slovakia - MK892220 2516-PSP':0.001472000000000001,('Otiorhynchus ovatus - Czech Republic - MK892113 2390-JKR':0.0022880000000000122,'Otiorhynchus ovatus - Germany - MK891432 1495-PSP':0.0023279999999999967):0.002351999999999993):0.0010539999999999994):0.015241000000000005):0.07507100000000003,((('Otiorhynchus fullo - Germany - MK891467 1534-PSP':0.0,'Otiorhynchus fullo - Czech Republic - MK891920 2188-JKR':0.0):0.0,'Otiorhynchus fullo - Czech Republic - KC783945 319-JKR':0.0):0.0070149999999999935,'Otiorhynchus fullo - Poland - KC784218 421-RGO':0.003700000000000009):0.08335900000000002):0.0022439999999999682):0.013671000000000016):0.0014089999999999936,((((('Otiorhynchus crataegi - Germany - MK891461 1528-PSP':0.0,'Otiorhynchus crataegi - Italy - MK891348 1387-PST':0.0):0.0,'Otiorhynchus crataegi - Czech Republic - MK890888 553-RST':0.0):5.330000000000057E-4,'Otiorhynchus crataegi - Germany - MK891333 593-PSP':0.0):0.09770699999999999,('Otiorhynchus velutinus - Czech Republic - MK891856 2118-JKR':0.0070109999999999895,'Otiorhynchus velutinus - Czech Republic - MK891838 2099-JKR':0.0021629999999999983):0.09307199999999999):0.014241000000000004,('Otiorhynchus balcanicus - Slovakia - MK891951 2219-JKR':0.077321,(('Otiorhynchus raucus - Germany - MK890823 212-PSP':3.9300000000000446E-4,'Otiorhynchus raucus - Poland - MK890858 410-RGO':0.0014039999999999886):2.959999999999907E-4,(('Otiorhynchus raucus - Czech Republic - MK891789 2048-JKR':0.0,'Otiorhynchus raucus - Germany - MK891417 1479-PSP':0.0):0.0,'Otiorhynchus raucus - Slovakia - MK892265 2565-PSP':0.0):4.649999999999932E-4):0.08393399999999998):0.01821500000000001):0.009817999999999993):0.0064559999999999895):0.0041090000000000015,((((((((('Foucartia liturata - Slovakia - MK892116 2393-JKR':0.0,'Foucartia liturata - Slovakia - MK891914 2182-JKR':0.0):0.07725099999999999,('Rhinomias austriacus - Austria - MK892022 2295-JKR':0.014675999999999995,('Rhinomias forticornis - Czech Republic - MK892060 2336-JKR':0.0020660000000000123,('Rhinomias forticornis - Czech Republic - MK891191 1108-JKR':8.620000000000017E-4,'Rhinomias forticornis - Czech Republic - MK891821 2081-JKR':6.589999999999929E-4):0.0025199999999999945):0.008569999999999994):0.080176):0.018679,(('Brachysomus setiger - Slovakia - MK891866 2130-JKR':0.079319,('Brachysomus villosulus - Slovakia - MK891541 1630-JKR':0.027702000000000004,'Brachysomus villosulus - Czech Republic - KC783960 346-JKR':0.029106999999999994):0.04983400000000002):0.017181000000000002,'Bryodaemon kocsirenae - Slovakia - MK891950 2218-JKR':0.108577):0.001695000000000002):0.004970000000000002,(((('Brachysomus echinatus - Germany - MK891101 1005-PSP':0.002822999999999992,'Brachysomus echinatus - Germany - MK892173 2465-PSP':2.2300000000000098E-4):8.700000000000097E-4,'Brachysomus echinatus - Czech Republic - MK891785 2044-JKR':6.539999999999879E-4):8.400000000000074E-4,'Brachysomus echinatus - Slovakia - MK891365 1416-JKR':6.829999999999892E-4):0.09420099999999998,('Foucartia squamulata - Poland - KC784219 419-RGO':0.007602999999999999,'Foucartia squamulata - Czech Republic - KC783924 363-JKR':0.0):0.07595899999999997):0.014679000000000025):0.003382999999999997,((('Omiamima mollina - Czech Republic - MK890844 323-JKR':0.004532000000000008,'Omiamima mollina - Czech Republic - MK891520 1607-JKR':4.100000000001325E-5):6.130000000000024E-4,'Omiamima mollina - Germany - MK892195 2490-PSP':0.0024419999999999997):0.08961,'Haptomerus lepidus - Greece - KC784030 679-FBA':0.11217100000000002):0.010298000000000002):0.0030669999999999864,(((((((('Phyllobius oblongus - Slovakia - MK892240 2538-PSP':0.0037830000000000086,('Phyllobius oblongus - Germany - JX448421 279-PSP':0.0017870000000000108,'Phyllobius oblongus - Luxembourg - MK891032 929-CBR':0.0):0.0038630000000000053):0.023778999999999995,('Phyllobius oblongus - Spain - MK891324 1327-PST':0.01780100000000001,'Phyllobius oblongus - Germany - MK891646 1819-PST':0.016402):0.004799999999999999):0.002572999999999992,'Phyllobius oblongus - Greece - KC784036 673-FBA':0.024630000000000013):0.05823300000000001,('Oedecnemidius varius - Cyprus - JX448424 659-PSP':0.08117699999999997,'Phyllobius intrusus - Germany - JX448423 595-PSP':0.082958):0.0048990000000000145):0.005945000000000006,(((((('Phyllobius maculicornis - Czech Republic - MK891842 2104-JKR':0.02735299999999999,('Phyllobius maculicornis - Germany - MK890831 281-PSP':0.0,'Phyllobius maculicornis - Germany - MK891403 1465-PSP':3.670000000000062E-4):0.024636999999999992):0.06274100000000002,('Parascythopus apollinis - Greece - JX448427 676-FBA':0.07269300000000001,('Phyllobius argentatus - Germany - MK891577 262-PSP':0.0021140000000000048,('Phyllobius argentatus - Luxembourg - MK891007 901-CBR':0.0026619999999999977,('Phyllobius argentatus - Germany - MK892171 2462-PSP':0.0029830000000000134,'Phyllobius argentatus - Czech Republic - MK891544 1634-JKR':0.0046549999999999925):0.0011559999999999904):0.0013259999999999939):0.06797999999999998):0.005555000000000004):0.003350999999999993,'Phyllobius brenskei - Greece - JX448426 672-FBA':0.07792299999999999):0.003181000000000017,(('Phyllobius virideaeris - Germany - MK891019 916-CBR':0.0012379999999999891,'Phyllobius virideaeris - Germany - JX448419 258-PSP':0.001808000000000004):0.0228,('Phyllobius virideaeris - Slovakia - MK892228 2526-PSP':0.010849999999999999,('Phyllobius virideaeris - Poland - KC784229 400-RGO':0.00966800000000001,('Phyllobius virideaeris - Czech Republic - KC783928 345-JKR':0.004722000000000004,'Phyllobius virideaeris - Slovakia - MK891213 1132-JKR':0.002916000000000002):0.0018670000000000075):0.004233999999999988):0.013977000000000003):0.049661):0.003370999999999985,((('Phyllobius brevis - Slovakia - MK892230 2528-PSP':0.06681700000000002,'Phyllobius emgei - Greece - JX448425 671-FBA':0.06041100000000002):0.005073999999999967,(('Phyllobius viridicollis - Austria - MK892018 2291-JKR':0.0010920000000000096,('Phyllobius viridicollis - Czech Republic - MK891817 2077-JKR':0.0,'Phyllobius viridicollis - Germany - JX448418 256-PSP':0.0):4.290000000000127E-4):0.06384000000000001,(('Phyllobius roboretanus - Germany - MK892326 2627-PSP':3.019999999999967E-4,'Phyllobius roboretanus - Germany - JX448415 236-PSP':0.0027439999999999964):7.230000000000014E-4,'Phyllobius roboretanus - Germany - MK890926 795-PST':7.999999999999952E-4):0.057065000000000005):0.005144999999999983):0.01654300000000003,('Phyllobius alpinus - Slovakia - MK892051 2327-JKR':0.07494100000000001,((('Phyllobius pyri - GER - MK891107 1012-PSP - (formerly: P. vespertinus det. Sprick - Syn!)':0.0018440000000000123,'Phyllobius pyri - CZ - MK891196 1113-JKR - (formerly: P. vespertinus det. Kratky - Syn!)':0.0012020000000000086):0.0010479999999999934,'Phyllobius pyri - GER - JX448422 578-PSP':0.0035330000000000084):0.006392000000000009,(('Phyllobius pyri - Luxembourg - MK890992 884-CBR':0.0011309999999999931,'Phyllobius pyri - GER - JX448414 208-PSP - (formerly: P. pyri vespertinus det. Sprick - Syn!)':3.9000000000000146E-4):0.004415000000000002,('Phyllobius pyri - GER - MK892197 2492-PSP':5.719999999999892E-4,'Phyllobius pyri - GER - JX448420 264-PSP':0.005531000000000008):0.003260000000000013):0.005815999999999988):0.052442000000000016):0.005437999999999998):0.010239999999999971):0.0024220000000000075,(('Phyllobius glaucus - Austria - MK892012 2285-JKR':0.007334000000000007,(('Phyllobius glaucus - Germany - MK891098 1002-PSP':0.002901999999999988,'Phyllobius glaucus - Germany - JX448417 255-PSP':0.0032020000000000104):0.0014889999999999903,('Phyllobius glaucus - Switzerland - MK890985 876-CBR':0.0020799999999999985,('Phyllobius glaucus - Poland - KC784205 429-RGO':2.0300000000000873E-4,'Phyllobius glaucus - Czech Republic - MK891808 2067-JKR':0.0013180000000000136):9.679999999999966E-4):0.00619900000000001):0.0018930000000000058):0.043000999999999984,(('Phyllobius pomaceus - Poland - MK890855 399-RGO':0.018107000000000012,('Phyllobius pomaceus - Czech Republic - KC783976 297-JKR':9.220000000000061E-4,'Phyllobius pomaceus - Czech Republic - MK891780 2039-JKR':0.0036509999999999876):0.011168000000000011):0.0017689999999999928,('Phyllobius pomaceus - Germany - JX448416 250-PSP':0.0015120000000000133,'Phyllobius pomaceus - Germany - MK891647 1820-PST':0.0015340000000000076):0.010309000000000013):0.031417):0.035942):0.0034450000000000036):0.0024219999999999797,('Metacinops rhinomacer - Greece - MK890903 667-FBA':0.09696399999999997,(('Phyllobius betulinus - Germany - MK890869 467-PSP':0.0,'Phyllobius betulinus - Germany - MK890941 810-PST':0.0):0.008734999999999993,('Phyllobius betulinus - Germany - MK892322 2623-PSP':0.003620000000000012,'Phyllobius betulinus - Slovakia - MK892229 2527-PSP':0.005554000000000003):0.004363000000000006):0.06644599999999998):0.008458999999999994):0.004393000000000008,(('Pseudomyllocerus sinuatus - Slovakia - MK891384 1437-JKR':9.139999999999981E-4,'Pseudomyllocerus sinuatus - Slovakia - MK891955 2224-JKR':0.002131999999999995):0.08038899999999999,'Philopedon plagiatum - Germany - MK890821 210-PSP':0.07710800000000001):0.01497599999999999):0.0027560000000000084,('Strophosoma sagitta - Spain - MK891171 1082-JKR':0.09245999999999999,(((('Strophosoma constrictum - Spain - MK891323 1325-PST':0.07737399999999997,(('Strophosoma melanogrammum - Spain - MK891299 1275-PST':0.003921000000000008,(('Strophosoma melanogrammum - Germany - KC783995 263-PSP':0.0019909999999999928,('Strophosoma melanogrammum - Italy.Sardinia - KC784247 IT-0014w':0.001578999999999997,'Strophosoma melanogrammum - Luxembourg - MK891005 899-CBR':0.0):0.0010580000000000034):8.869999999999989E-4,'Strophosoma melanogrammum - Germany - MK891408 1470-PSP':6.369999999999987E-4):6.609999999999949E-4):7.199999999999984E-4,'Strophosoma melanogrammum - Germany - MN614438 M-0051-StM':0.0019510000000000083):0.07849399999999998):0.005706000000000017,('Strophosoma fulvicorne - Germany - MK891440 1503-PSP':0.06425900000000001,(('Strophosoma capitatum - Germany - MK891681 1897-PST':0.015605000000000008,'Strophosoma capitatum - Germany - MK891159 1066-PSP':0.013840999999999992):0.0020670000000000133,('Strophosoma capitatum - Poland - KC784210 437-RGO':0.002127999999999991,('Strophosoma capitatum - Luxembourg - MK891009 903-CBR':6.079999999999974E-4,('Strophosoma capitatum - Germany - MK891415 1477-PSP':8.430000000000104E-4,'Strophosoma capitatum - Germany - KC783904 213-PSP':0.0022639999999999882):9.149999999999991E-4):9.299999999999864E-4):0.006879999999999997):0.051069):0.014660000000000006):0.008850999999999998,('Strophosoma faber - Spain - MK891304 1287-PST - (formerly: Neliocarus faber)':0.037743,'Strophosoma faber - CZ - MK892074 2350-JKR - (formerly: Neliocarus faber)':0.03564200000000001):0.040690000000000004):0.0069019999999999915,((('Caulostrophus subsulcatus - Italy.Sardinia - KC784270 IT-0044w':0.089056,('Strophosoma sus - Germany - MK891441 1504-PSP':0.0,'Strophosoma sus - Germany - KC784144 629-PSP':0.0):0.06564):0.005565000000000014,('Brachyderes pubescens - France - MK891584 488-PST (cryptic species?)':0.06229599999999999,('Brachyderes pubescens - Italy.Sardinia - KC784274 IT-0048w':0.026824000000000014,'Brachyderes pubescens - Morocco - KC783859 157-PST':0.022698999999999997):0.044494000000000006):0.015659000000000006):0.0021569999999999923,((('Brachyderes albicans - Morocco - KC783841 196-PST':0.071072,(('Brachyderes incanus - Spain - MK891298 1273-PST':0.0018320000000000003,'Brachyderes incanus - Czech Republic - KC784064 556-RST':0.0012139999999999929):0.0013199999999999878,'Brachyderes incanus - Germany - KC784026 218-PSP':0.0018229999999999913):0.06224299999999999):0.0029060000000000197,('Brachyderes lusitanicus - Portugal - MK890944 819-PST':0.06116800000000003,'Brachyderes illaesus - Italy.Sardinia - KC784265 IT-0035w':0.06032700000000002):0.007313999999999987):0.008737999999999996,('Brachyderes rugatus - Gran Canaria - KC783758 47-PST - (formerly: B. rugatus calvus)':0.023031999999999997,('Brachyderes rugatus - Tenerife - KC784313 759-PST - (formerly: B. rugatus sculpturatus)':0.01686499999999999,('Brachyderes rugatus - La Palma - MK891632 1757-PST - (formerly: B. rugatus rugatus)':0.006435999999999997,('Brachyderes rugatus - El Hierro - MK892402 2880-PST - (formerly: B. rugatus hierroensis)':0.004719000000000001,'Brachyderes rugatus - El Hierro - MK347554 2968-PST - (formerly: B. rugatus hierroensis)':0.002919000000000005):0.0043239999999999945):0.008856000000000003):0.008525000000000005):0.044656):0.007642999999999983):0.002141000000000004):0.005911):0.008925000000000016):3.8399999999999546E-4):0.0024480000000000057,(((('Pseudomeira sp - Italy.Sardinia - KC784271 IT-0045w':0.08649199999999999,(('Phyllobius arborator - Germany - MK892269 2569-PSP':8.400000000000074E-5,'Phyllobius arborator - Austria - MK891999 2270-JKR':0.0014379999999999948):0.005276000000000003,('Phyllobius arborator - Slovakia - MK891368 1419-JKR':0.0,'Phyllobius arborator - Poland - KC784206 430-RGO':0.001923000000000008):0.008579000000000003):0.07222299999999998):0.007510000000000017,(('Cathormiocerus hircus - Spain - MK891297 1271-PST':0.06037399999999998,('Cathormiocerus myrmecophilus - Madeira - MK891720 1949-PST':0.0,'Cathormiocerus myrmecophilus - Madeira - MK891719 1947-PST':0.0):0.05790299999999998):0.032781000000000005,((((('Cathormiocerus aristatus - Germany - KC784045 624-PSP':0.0,'Cathormiocerus aristatus - Czech Republic - MK891502 1588-JKR':0.0):5.650000000000099E-4,'Cathormiocerus aristatus - Czech Republic - MK891787 2046-JKR':9.560000000000124E-4):0.07072,'Cathormiocerus horrens - Portugal - MK890946 821-PST':0.071212):0.0034389999999999976,(('Cathormiocerus atlanticus - Morocco - MK891501 1587-JKR':0.071912,('Cathormiocerus discors - Madeira - MK892377 2829-PST':0.06042700000000001,('Cathormiocerus curvipes - Madeira - MK892371 2820-PST':0.0,'Cathormiocerus curvipes - Madeira - MK891713 1939-PST':0.0):0.061417):0.003452999999999984):0.008814000000000016,(('Cathormiocerus spinosus - Czech Republic - MK891514 1601-JKR':0.0,'Cathormiocerus spinosus - Czech Republic - MK891786 2045-JKR':0.0):0.074517,'Cathormiocerus sinuatiscapus - Spain - MK891255 1189-JKR':0.070938):0.005321999999999993):0.0015519999999999978):0.0023109999999999797,('Cathormiocerus peteri - Portugal - MK890959 839-PST':0.070499,'Cathormiocerus porculus - Spain - MK891303 1285-PST':0.060337999999999975):0.005135000000000001):0.004755000000000009):0.008062000000000014):0.002132999999999996,(('Caenopsis waltoni - Portugal - MK890945 820-PST':0.07422699999999999,'Caenopsis peyerimhoffi - Morocco - KC783849 174-PST':0.08371499999999998):0.010615000000000013,('Caenopsis fissirostris - Portugal - MK890949 824-PST':0.0016130000000000033,'Caenopsis fissirostris - Germany - MK891687 1903-PST':0.0):0.08504800000000001):0.014906000000000003):0.0020930000000000115,((('Brachysomus hirtus - Italy - MK891636 1779-PST':0.0017870000000000108,'Brachysomus hirtus - Slovakia - MK891980 2251-JKR':0.0):0.08171799999999999,'Archeophloeus inermis - Czech Republic - MK891504 1590-JKR':0.069462):0.013176999999999994,('Gronops lunatus - Germany - MK892179 2471-PSP':0.122804,'Orthochaetes insignis - Portugal - MK890960 840-PST':0.07419699999999999):0.008348999999999995):0.00362800000000002):0.001902999999999988):9.000000000000119E-4,(('Mesagroicus obscurus - Slovakia - MK891537 1626-JKR':0.10342299999999999,((('Barynotus obscurus - Czech Republic - MK891976 2247-JKR':0.0,'Barynotus obscurus - Germany - MK890891 568-PSP':2.1799999999999597E-4):1.0899999999999799E-4,'Barynotus obscurus - Germany - MK892290 2591-PSP':0.0):0.04371,(('Barynotus moerens - Czech Republic - MK891524 1611-JKR':0.002905999999999992,'Barynotus moerens - Germany - MK890819 205-PSP':1.3900000000000023E-4):6.800000000000139E-4,'Barynotus moerens - Germany - MK892187 2482-PSP':8.440000000000114E-4):0.05203100000000002):0.05602199999999999):0.009321999999999997,(('Chlorophanus flavescens - Hungary - MK891237 1157-JKR':0.09627,('Chlorophanus excisus - Slovakia - MK892244 2542-PSP':0.091563,'Chlorophanus viridis - Poland - KC784227 404-RGO':0.08209):0.003165000000000001):0.011489,(('Pachyrhinus warioni - Morocco - KC783886 183-PST':0.057949,'Pachyrhinus glabratus - Spain - MK891295 1265-PST':0.06927799999999998):0.018376000000000003,'Pachyrhinus glabratus - Portugal - MK890956 836-PST':0.07650199999999999):0.016882000000000008):0.007546999999999998):0.0019920000000000215):0.0018739999999999868,((('Entomoderus brevitarsis - Lanzarote - MK347530 2927-PST':0.110453,(('Sciaphilus asperatus - Poland - MK890868 458-RGO':6.130000000000024E-4,('Sciaphilus asperatus - Germany - MK890817 203-PSP':0.0012270000000000059,('Sciaphilus asperatus - Germany - MK892202 2497-PSP':0.001478000000000007,('Sciaphilus asperatus - Poland - MK890867 443-RGO':0.0,'Sciaphilus asperatus - Czech Republic - MK890845 329-JKR':0.0):4.299999999998749E-5):2.959999999999907E-4):0.0010550000000000004):0.0010030000000000039,'Sciaphilus asperatus - Germany - MK891409 1471-PSP':5.310000000000037E-4):0.096281):0.00492999999999999,((('Eusomus ovulum - Greece - MK891703 1921-FBA':0.0045580000000000065,('Eusomus ovulum - Germany - MK890932 801-PST':0.0023970000000000102,('Eusomus ovulum - Czech Republic - MK891796 2055-JKR':3.549999999999942E-4,(('Eusomus ovulum - Germany - MK892282 2583-PSP':0.0,'Eusomus ovulum - Czech Republic - MK890878 498-RST':6.710000000000049E-4):3.3299999999999996E-4,'Eusomus ovulum - Germany - MK890833 289-PSP':0.0):0.0011720000000000064):6.539999999999879E-4):0.0015620000000000078):1.7300000000000648E-4,'Eusomus ovulum - Poland - MK890860 415-RGO':0.0013450000000000129):7.699999999999929E-4,'Eusomus ovulum - Poland - KC784180 394-RGO':7.520000000000027E-4):0.09454499999999999):0.004547000000000023,((((('Gonipterus platensis - Spain - MK891168 1079-JKR':0.003693000000000002,'Gonipterus platensis - La Palma - MK891625 1738-PST':8.799999999999919E-4):0.08169300000000002,'Listroderes difficilis - La Gomera - MK890912 772-PST':0.07732400000000003):0.012436000000000003,(('Dichotrachelus variegatus - Italy - MK891346 1383-PST':0.065826,'Dichotrachelus sardous - Italy.Sardinia - KC784246 IT-0013w':0.08228099999999999):0.025308999999999998,('Pseudostyphlus pillumus - CZ - MK891790 2049-JKR - (formerly: P. pilumnus - Syn!)':0.0,'Pseudostyphlus pillumus - Germany - MK891145 1052-PSP':0.0):0.078464):0.0032130000000000214):0.002233999999999986,'Orthochaetes hirticulus - Spain - MK891328 1349-PST':0.101904):0.0031079999999999997,('Trachystyphlus alpinus italocentralis - Italy - MK891633 1770-PST':0.05706900000000001,('Trachystyphlus alpinus - Austria - MK892026 2300-JKR':0.05892,'Trachystyphlus beigerae - Slovakia - MK892032 2308-JKR':0.05935699999999999):0.011964000000000002):0.02107300000000001):0.0029860000000000164):0.0019839999999999858):0.0012399999999999911):0.0015080000000000093,(('Trachyphloeus parallelus - Czech Republic - MK891515 1602-JKR':0.08665,(('Romualdius scaber - Czech Republic - MK891732 1974-JKR':0.0,'Romualdius scaber - Czech Republic - MK891794 2053-JKR':0.0):0.011842999999999992,((('Romualdius angustisetulus - Spain - MK891300 1277-PST - (Syn of R. scaber?)':0.0,'Romualdius angustisetulus - Luxembourg - MK891028 925-CBR - (Syn of R. scaber?)':0.0):0.0,'Romualdius scaber - Germany - KC784021 209-PSP':0.0):0.005441000000000001,'Romualdius angustisetulus - Czech Republic - KC784070 563-RST - (Syn of R. scaber?)':0.005274000000000001):0.00673399999999999):0.08322199999999999):0.003296000000000021,(('Trachyphloeus laticollis - Madeira - MK891714 1941-PST':0.004426000000000013,'Trachyphloeus laticollis - Tenerife - KC784280 695-PST':0.007889000000000007):0.08871700000000002,(((('Trachyphloeus rectus - Germany - MN614441 E-757-Trec':0.0,'Trachyphloeus rectus - Germany - KC784190 471-PST':0.0030910000000000104):2.2999999999995246E-5,'Trachyphloeus rectus - Czech Republic - MK891822 2082-JKR':0.0):1.1000000000011001E-5,'Trachyphloeus rectus - Germany - MN614440 E-756-Trec':0.0):0.071774,((('Trachyphloeus alternans - Czech Republic - MK892096 2373-JKR':0.0,'Trachyphloeus alternans - Czech Republic - MK891516 1603-JKR':0.0):3.640000000000032E-4,'Trachyphloeus alternans - Czech Republic - MK891784 2043-JKR':0.00268199999999999):0.06631400000000001,('Trachyphloeus spinimanus - Hungary - MK891393 1453-JKR':0.0027429999999999954,(('Trachyphloeus spinimanus - Poland - KC784203 446-RGO':0.0017669999999999908,(('Trachyphloeus spinimanus - Czech Republic - MK892115 2392-JKR':0.0,'Trachyphloeus spinimanus - Czech Republic - MK891517 1604-JKR (incertae sedis)':0.0):8.189999999999864E-4,'Trachyphloeus spinimanus - Czech Republic - MK891788 2047-JKR':7.020000000000082E-4):0.0012810000000000044):0.0014190000000000036,'Trachyphloeus spinimanus - Germany - KC784039 619-PSP':1.0399999999999299E-4):0.0018390000000000073):0.06815600000000002):0.005648999999999987):0.0070220000000000005):0.008979000000000015):0.008202999999999988):8.690000000000087E-4):7.000000000000062E-4,((((((('Charagmus griseus - Germany - MK890895 584-PSP':0.0,'Charagmus griseus - Poland - MK890856 405-RGO':0.0):0.004604999999999998,'Charagmus griseus - Spain - MK891254 1186-JKR':0.007651999999999992):0.07830200000000001,('Charagmus gressorius - Germany - MK891587 582-PSP':0.01644799999999999,((('Charagmus gressorius - Poland - MK890866 442-RGO':0.0,'Charagmus gressorius - Germany - MK891478 1548-PSP':0.0):0.0,'Charagmus gressorius - Luxembourg - MK891031 928-CBR':0.0):0.006749000000000005,'Charagmus gressorius - Tenerife - MK890905 703-PST':0.014834999999999987):0.003789999999999988):0.07611100000000001):0.013065999999999994,('Rhytideres plicatus - Gran Canaria - MK890802 27-PST':0.11471699999999999,('Graptus alternans - La Gomera - MK890804 87-PST':0.04728099999999999,('Graptus magnificus - Tenerife - MK891288 1243-PST':0.008310000000000012,'Graptus magnificus - Tenerife - MK890907 742-PST':0.007042999999999994):0.045732999999999996):0.046437000000000006):0.008710999999999997):0.006612000000000007,(((((('Sitona sulcifrons sulcifrons - Germany - MK892283 2584-PSP':0.006156999999999996,('Sitona sulcifrons argutulus - Czech Republic - MK891505 1591-JKR':5.489999999999939E-4,'Sitona sulcifrons argutulus - Slovakia - MK891385 1438-JKR':9.730000000000016E-4):0.0014879999999999893):0.024529999999999996,('Sitona sulcifrons sulcifrons - Denmark - MK891453 1518-PSP':0.019459000000000004,('Sitona sulcifrons argutulus - Czech Republic - MK891525 1613-JKR':6.400000000000017E-4,((('Sitona sulcifrons sulcifrons - Czech Republic - MK891267 1206-JKR':0.0,'Sitona sulcifrons sulcifrons - Germany - KC784126 652-PSP':0.0):0.0,'Sitona sulcifrons argutulus - Czech Republic - MK891816 2076-JKR':0.0):0.0,'Sitona sulcifrons sulcifrons - Poland - KC784195 457-RGO':0.0):8.809999999999929E-4):0.014779000000000014):0.010592999999999991):0.05726299999999998,'Sitona brachypterus - Lanzarote - MK347536 2941-PST':0.08607099999999998):0.011313000000000017,((((((('Sitona lateralis - Germany - KC783992 257-PSP - (formerly: S. suturalis - Syn!)':0.0,'Sitona lateralis - Slovakia - MK891203 1121-JKR - (formerly: S. suturalis - Syn!)':0.0):0.0038749999999999896,(('Sitona suturalis - Poland - KC784204 445-RGO':3.589999999999982E-4,'Sitona suturalis - Czech Republic - MK892088 2364-JKR':0.0011619999999999964):8.549999999999947E-4,'Sitona suturalis - Czech Republic - KC783944 320-JKR':6.670000000000009E-4):0.001471):0.003473000000000004,'Sitona suturalis - Czech Republic - MK891809 2069-JKR':0.008057000000000009):0.001912999999999998,('Sitona suturalis - Czech Republic - MK891956 2225-JKR':0.0016339999999999966,(('Sitona suturalis - Germany - MK891394 1454-PSP':0.0,'Sitona suturalis - Germany - MK892280 2581-PSP':0.0):0.0,'Sitona suturalis - Germany - MK891124 1029-PSP':0.0):0.0014119999999999966):0.002934999999999993):0.0022989999999999955,'Sitona suturalis - Denmark - MK891445 1510-PSP':0.007005000000000011):0.067492,(('Sitona lineatus - Poland - KC784208 434-RGO':0.0010479999999999934,(('Sitona lineatus - Madeira - MK891712 1938-PST':0.0,'Sitona lineatus - Greece - MK891700 1918-FBA':0.001587000000000005):3.300000000000525E-5,'Sitona lineatus - Madeira - MK891651 1829-PST':0.0):0.0012359999999999871):9.750000000000036E-4,((('Sitona lineatus - Poland - KC784200 449-RGO':0.0,'Sitona lineatus - Germany - KC784053 581-PSP':0.0):0.0,'Sitona lineatus - Germany - KC784148 634-PSP':0.0):9.369999999999934E-4,'Sitona lineatus - Slovakia - MK892047 2323-JKR':5.840000000000012E-4):5.519999999999969E-4):0.07527799999999998):0.006392000000000009,((('Sitona discoideus - Italy.Sardinia - KC784241 IT-0008w':0.006990999999999997,'Sitona discoideus - Italy.Sardinia - KC784235 IT-0002w':0.002254000000000006):0.053787999999999975,((('Sitona humeralis - Denmark - MK891450 1515-PSP':0.0019379999999999953,'Sitona humeralis - Germany - KC784135 644-PSP':0.0011079999999999979):0.009824,'Sitona humeralis - Slovakia - MK892241 2539-PSP':0.005560000000000009):0.0024490000000000067,'Sitona humeralis - Slovakia - MK892147 2434-JKR':0.00834299999999999):0.05478399999999997):0.008396000000000015,((((('Sitona cylindricollis - Czech Republic - MK892076 2352-JKR':0.0,'Sitona cylindricollis - Germany - MK890898 615-PSP':0.0):0.0,'Sitona cylindricollis - Germany - MK892276 2577-PSP':0.0):0.003707999999999989,'Sitona cylindricollis - Luxembourg - MK891034 931-CBR':0.008550000000000002):0.059896000000000005,'Sitona brucki - Morocco - KC783883 120-PST':0.05934700000000001):0.010224999999999984,(('Sitona callosus - Slovakia - MK892157 2445-JKR':0.01769699999999999,'Sitona callosus - Spain - MK891256 1190-JKR':0.014916999999999986):3.150000000000097E-4,'Sitona callosus - Slovakia - MK891946 2214-JKR':0.011246000000000006):0.04957299999999998):0.0029790000000000094):0.009201000000000015):0.004925999999999986):0.004597999999999991,(('Coelositona puberulus - Madeira - MK891675 1884-PST':3.110000000000057E-4,'Coelositona puberulus - Madeira - MK891661 1856-PST':0.0012099999999999889):0.06526100000000001,('Coelositona cambricus - Germany - MK891477 1547-PSP':4.220000000000057E-4,'Coelositona cambricus - Czech Republic - MK891966 2236-JKR':0.0010999999999999899):0.06950400000000001):0.02595):0.007348999999999994,(((((('Coelositona latipennis - La Gomera - KC783802 95-PST - (formerly: C. latipennis latipennis)':0.0072520000000000084,'Coelositona sp. - La Gomera - MK891596 1673-PST':0.008101999999999998):0.03726099999999999,(('Coelositona latipennis - Madeira - MK891711 1937-PST - (formerly: C. latipennis latipennis)':0.014049000000000006,('Coelositona latipennis - Madeira - MK891667 1869-PST - (formerly: C. latipennis latipennis)':0.0,'Coelositona latipennis - Madeira - MK891655 1835-PST - (formerly: C. latipennis latipennis)':0.0015630000000000088):0.005992999999999998):0.010394000000000014,('Coelositona latipennis - Madeira - MK891657 1850-PST - (formerly: C. latipennis latipennis)':0.011298000000000002,'Coelositona latipennis - Madeira - MK892374 2826-PST - (formerly: C. latipennis latipennis)':0.02449699999999999):0.010373999999999994):0.04197999999999999):0.016315000000000024,('Coelositona verrucosus - Gran Canaria - KC783741 19-PST (formerly: C. latipennis - Resy!)':0.014083000000000012,'Coelositona verrucosus - Tenerife - MK891563 1660-PST (formerly: C. latipennis - Resy!)':0.016944999999999988):0.04514900000000002):0.0036159999999999803,(('Coelositona palmensis - La Palma - MK891611 1702-PST - (formerly: C. latipennis palmensis)':0.003176000000000012,'Coelositona palmensis - La Palma - MK891482 1552-JKR - (formerly: C. latipennis palmensis)':0.004460999999999993):0.018233,('Coelositona palmensis - La Palma - MK891608 1692-PST - (formerly: C. latipennis palmensis)':0.022861999999999993,('Coelositona palmensis - La Palma - MK891603 1687-PST - (formerly: C. latipennis palmensis)':0.001469999999999999,'Coelositona palmensis - La Palma - MK891614 1718-PST - (formerly: C. latipennis palmensis)':0.0031029999999999947):0.014646999999999993):0.0022659999999999902):0.038516999999999996):0.03732100000000002,('Sitona obsoletus obsoletus - Czech Republic - MK891982 2253-JKR':0.019236000000000003,'Sitona obsoletus obsoletus - Germany - MK890899 625-PSP':0.018155000000000004):0.06376400000000002):0.007096999999999992,((((('Sitona hispidulus fulvipes - Poland - KC784213 440-RGO':0.0,'Sitona hispidulus - Czech Republic - MK891961 2230-JKR':0.0):0.0,'Sitona hispidulus - Greece - MK891701 1919-FBA':0.0):0.0013390000000000069,'Sitona hispidulus - Germany - KC784147 633-PSP':1.8199999999998773E-4):0.0069039999999999935,('Sitona hispidulus - Poland - KC784194 456-RGO':0.002678999999999987,('Sitona hispidulus - Czech Republic - MK891850 2112-JKR':5.610000000000059E-4,'Sitona hispidulus - Czech Republic - MK891797 2056-JKR':9.599999999999886E-4):3.700000000000092E-4):0.004622999999999988):0.072184,(('Sitona languidus - Germany - MK890836 292-PSP':0.006422000000000011,'Sitona languidus - Czech Republic - MK891791 2050-JKR':0.007596999999999993):0.076488,(('Sitona striatellus - Czech Republic - MK891833 2094-JKR':0.0013009999999999966,'Sitona striatellus - Czech Republic - MK891778 2037-JKR':0.0017439999999999956):0.070471,('Sitona ambiguus - Czech Republic - KC783942 325-JKR':0.06613,((('Sitona macularius - La Gomera - KC783804 60-PST':0.009976000000000013,('Sitona macularius - Porto Santo - MK892382 2840-PST':0.005336000000000007,'Sitona macularius - La Palma - MK891748 2001-JKR':0.003838000000000008):0.003905999999999993):0.004470000000000002,'Sitona macularius - Slovakia - MK891879 2143-JKR':0.00945299999999999):0.002686999999999995,(('Sitona macularius - Gran Canaria - KC783735 11-PST':0.0020409999999999873,'Sitona macularius - Slovakia - MK891370 1421-JKR':0.0025320000000000065):0.0023009999999999975,'Sitona macularius - Germany - KC783978 280-PSP':7.510000000000017E-4):0.007996000000000003):0.05213000000000001):0.007363999999999982):0.006533000000000011):0.002236999999999989):0.0023180000000000145):5.909999999999804E-4):0.00448800000000002):0.0017179999999999973,(('Charagmus intermedius - Italy.Sardinia - KC784249 IT-0016w':0.097965,('Andrion regensteinense - Luxembourg - MK891008 902-CBR':7.000000000000062E-4,('Andrion regensteinense - Germany - KC784022 214-PSP':5.189999999999917E-4,'Andrion regensteinense - Czech Republic - KC784088 537-RST':0.0010020000000000029):8.229999999999904E-4):0.08079899999999998):0.009978000000000015,(('Moreiba canariensis - El Hierro - MK892397 2874-PST':0.022301000000000015,'Moreiba canariensis - El Hierro - MK892405 2884-PST':0.01668900000000001):0.06648300000000001,((('Laparocerus morio - Madeira - MK891716 1943-PST':0.07478399999999999,('Laparocerus mendax - Porto Santo - MK892380 2838a-PST':0.06848699999999999,'Laparocerus fritillus - Porto Santo - MK892379 2835-PST':0.05694199999999999):0.009805999999999981):0.0038529999999999953,'Laparocerus aenescens - Madeira - MK347578 3011-KRA':0.066582):0.005095000000000016,((((('Laparocerus rasus jandiensis - Fuerteventura - MK892353 2740-PST':0.024401000000000006,('Laparocerus rasus betancor - Fuerteventura - MK892360 2751-PST':0.0029669999999999974,'Laparocerus xericola - Fuerteventura - MK892357 2747-PST':0.0046710000000000085):0.024506):0.04274700000000001,('Laparocerus lepidopterus lepidopterus - La Palma - MK891489 1568-JKR':0.04896400000000001,('Laparocerus auarita - La Palma - MK891749 2002-JKR':0.025872000000000006,('Laparocerus auarita - La Palma - MK891488 1565-JKR':0.0016349999999999976,'Laparocerus auarita - La Palma - MK891481 1551-JKR':0.013241000000000003):0.02570900000000001):0.014389999999999986):0.029619000000000006):0.005878999999999968,('Laparocerus longipennis - Fuerteventura - MK892356 2746-PST':0.054438000000000014,('Laparocerus curvipes espanoli - Fuerteventura - MK892355 2745-PST':0.049310999999999994,'Laparocerus maxorata - Fuerteventura - MK892352 2738-PST':0.039310999999999985):0.022393999999999997):0.008983999999999992):0.0010970000000000146,(((('Laparocerus fernandezi - La Palma - MK891742 1994-JKR':0.034816000000000014,'Laparocerus tanausu - La Palma - MK891745 1997-JKR':0.03189500000000001):0.03239100000000003,'Laparocerus cristatus - La Palma - MK891741 1993-JKR':0.064192):7.379999999999887E-4,('Laparocerus seriesetosus - La Palma - MK891483 1553-JKR':0.023777999999999994,'Laparocerus sculptipennis montivagans - La Palma - MK891740 1992-JKR':0.019363999999999992):0.050432000000000005):0.004629999999999995,((('Laparocerus palmensis - La Palma - MK891743 1995-JKR':0.062404000000000015,'Laparocerus combrecitensis - La Palma - MK891737 1980-JKR':0.06482300000000002):0.008928999999999992,('Laparocerus ellipticus - La Palma - MK891744 1996-JKR':0.07262000000000002,(('Laparocerus oromii - La Gomera - FJ716583 E-738-LAP':0.05921000000000001,'Laparocerus mateui - La Gomera - MK891595 1672-PST':0.05926200000000001):0.006180999999999992,('Laparocerus teselinde - La Gomera - MK892344 2720-PST':0.05857499999999999,'Laparocerus merigensis - La Gomera - MK891600 1680-PST':0.05970199999999998):0.003691):0.002862000000000031):0.003807999999999978):0.0012150000000000216,('Laparocerus inaequalis globulipennis - La Palma - MK891485 1559-JKR':0.04730200000000001,('Laparocerus vestitus - La Palma - MK891750 2004-JKR':3.9200000000000346E-4,'Laparocerus vestitus - La Palma - MK891486 1562-JKR':0.0011289999999999911):0.03629600000000002):0.014187000000000005):0.005977999999999983):0.006408999999999998):0.003043000000000018,'Laparocerus calvus - Fuerteventura - MK892354 2744-PST':0.07127900000000001):0.007896999999999987):0.006665000000000004):0.015852000000000005):0.004077999999999998):0.0038419999999999843,((((('Tournotaris bimaculata - Germany - MK891395 1455-PSP':0.115455,('Polydrusus pulchellus - Germany - MK891149 1056-PSP':0.01402600000000001,'Polydrusus pulchellus - Portugal - MK890967 850-PST':0.013840999999999992):0.07363799999999998):0.012922000000000017,((('Polydrusus confluens - Czech Republic - MK891830 2091-JKR':0.02485000000000001,'Polydrusus confluens - Luxembourg - MK892362 905-CBR':0.023806999999999995):0.072956,(('Paophilus afflatus - Slovakia - MK891922 2190-JKR':0.008563999999999988,'Paophilus afflatus - Slovakia - MK891201 1119-JKR':0.011457999999999996):0.07652500000000001,('Pachyrhinus lethierryi - Germany - KC783999 253-PSP':0.053792000000000006,('Polydrusus subglaber - Morocco - KC783870 147-PST':0.0,'Polydrusus subglaber - Morocco - KC783843 182-PST':0.0):0.06448500000000001):0.018462000000000006):0.013503999999999988):0.0021519999999999873,('Polydrusus xanthopus - Morocco - KC783876 129-PST':0.08172100000000002,'Pachyrhinus squamulosus - Czech Republic - MK891929 2197-JKR':0.075151):0.0062339999999999895):0.003172000000000008):0.003022999999999998,((('Liophloeus tessulatus - Germany - MK891406 1468-PSP':0.002703000000000011,('Liophloeus tessulatus - Czech Republic - MK890842 313-JKR':8.819999999999939E-4,'Liophloeus tessulatus - Germany - MK891331 197-PSP':0.0021639999999999993):0.0018799999999999928):0.08990799999999999,('Liophloeus lentus - Czech Republic - MK892066 2342-JKR':0.010347999999999996,('Liophloeus liptoviensis - Slovakia - MK891366 1417-JKR':0.002934999999999993,(('Liophloeus liptoviensis - Slovakia - MK892038 2314-JKR':0.001790999999999987,'Liophloeus liptoviensis - Poland - MK890863 428-RGO':0.0):1.3499999999999623E-4,'Liophloeus liptoviensis - Poland - KC784216 425-RGO':0.0):1.1200000000000099E-4):0.008155999999999997):0.06403599999999998):0.020255999999999996,(('Polydrusus tereticollis - Germany - KC784018 223-PSP':0.0,'Polydrusus tereticollis - Czech Republic - MK891815 2075-JKR':0.0):0.091255,('Polydrusus pilosus - Germany - MK892196 2491-PSP':0.06361200000000003,('Polydrusus cervinus - Luxembourg - MK891049 948-CBR':0.00268199999999999,('Polydrusus cervinus - Germany - KC783998 254-PSP':2.489999999999992E-4,'Polydrusus cervinus - Germany - MK891158 1065-PSP':0.001347999999999988):4.039999999999877E-4):0.058741000000000015):0.03426299999999999):0.008242):0.005025000000000002):0.002248,((((('Omias winkelmanni - Greece - JX448428 665-FBA':0.101134,'Omias puberulus - Czech Republic - MK891512 1598-JKR':0.091925):0.005508999999999986,((('Strophomorphus albarius - Cyprus - KC784122 661-PSP':0.0,'Strophomorphus albarius - Greece - KC784115 677-FBA':0.0):0.019127000000000005,'Strophomorphus albarius - Cyprus - KC784048 660-PSP':0.02953):0.07188600000000003,'Strophomorphus porcellus - Italy.Sicilia - MK891751 2005-JKR':0.082294):0.010264999999999969):0.007567000000000018,((('Pleurodirus carinula - Portugal - MK890951 826-PST':0.104488,('Polydrusus impar - Germany - KC784043 599-PSP':0.083673,('Polydrusus aeratus - Germany - MK891414 1476-PSP':0.0018849999999999978,'Polydrusus aeratus - Austria - MK892000 2271-JKR':0.004247000000000001):0.078763):0.003614000000000006):0.005460999999999994,(('Polydrusus marginatus - Luxembourg - MK890996 888-CBR':0.092533,(('Baromiamima concinna - France - MK891552 1642-JKR':0.013428999999999996,'Baromiamima concinna - France - MK891357 1408-JKR':0.012863000000000013):0.057869000000000004,('Exomias vallestris - Czech Republic - MK890880 508-RST':0.062588,('Exomias mollicomus - Czech Republic - MK891793 2052-JKR':0.011705999999999994,'Exomias mollicomus - Slovakia - MK891862 2125-JKR':0.009877999999999998):0.05909300000000001):0.004181999999999991):0.0030860000000000054):0.0040140000000000176,(('Exomias pellucidus - Germany - MK890943 813-PST':0.0032979999999999954,('Exomias pellucidus - Germany - MK892293 2594-PSP':0.001694000000000001,('Exomias pellucidus - Germany - KC784011 243-PSP':8.450000000000124E-4,'Exomias pellucidus - Czech Republic - MK891813 2073-JKR':6.770000000000109E-4):0.001354999999999995):0.002819999999999989):0.044955999999999996,('Exomias pellucidus - Czech Republic - KC783961 321-JKR':0.007058000000000009,('Exomias pellucidus - Czech Republic - MK891820 2080-JKR':0.008021,'Exomias pellucidus - Germany - MK892172 2464-PSP':0.007356000000000001):0.00864200000000001):0.03469800000000001):0.03734500000000002):0.0037329999999999863):0.0023279999999999967,(('Exomias trichopterus - Germany - MK892266 2566-PSP':5.509999999999959E-4,'Exomias trichopterus - Germany - MK891130 1035-PSP':9.699999999999986E-4):0.083421,'Exomias araneiformis - Germany - MK891087 990-PSP':0.0809):0.009516999999999998):0.010113000000000011):0.0015889999999999793,((((('Polydrusus inustus - Slovakia - MK891962 2231-JKR':0.0,'Polydrusus inustus - Slovakia - MK892219 2515-PSP':0.0):0.0,'Polydrusus inustus - Slovakia - MK891532 1620-JKR':0.0):0.0,'Polydrusus inustus - Poland - MK891582 393-RGO':0.0):0.0,'Polydrusus inustus - Poland - KC784179 417-RGO':0.0):0.085924,('Polydrusus cf impressifrons - Morocco - KC783858 158-PST':0.036581,(('Polydrusus impressifrons - Slovakia - MK891979 2250-JKR':0.010678999999999994,('Polydrusus impressifrons - Germany - MK892160 2450-PSP':8.970000000000089E-4,'Polydrusus impressifrons - Germany - KC784044 600-PSP':0.002149000000000012):0.003152999999999989):9.010000000000129E-4,'Polydrusus impressifrons - Switzerland - MK891062 963-CBR':0.005231999999999987):0.039180999999999994):0.03665099999999999):0.0066799999999999915):0.0044550000000000145,((('Cycloderes canescens - Italy.Sardinia - KC784273 IT-0047w':0.10352399999999998,(('Herpisticus rectipes - Fuerteventura - MH051984 2730-PST':0.069794,(('Herpisticus daute - Tenerife - KC784291 717-PST':0.04914299999999999,('Herpisticus hispidus - La Gomera - KC783792 83-PST':0.047674999999999995,'Herpisticus bobadillae - La Gomera - MH051982 1674-PST':0.032031000000000004):0.018876000000000004):0.005204999999999987,('Herpisticus denudatus - Gran Canaria - KC783762 51-PST':0.044795,('Herpisticus laesicollis - Tenerife - MH051980 763-PST':0.050184000000000006,('Herpisticus hierrensis benahoare - La Palma - MH051983 1747-PST':0.035197000000000006,'Herpisticus gomerensis - La Gomera - MH051981 1663-PST':0.03651399999999999):0.011192000000000007):0.005544999999999994):0.0032909999999999884):0.006730000000000014):0.0018429999999999835,'Herpisticus famarae - Lanzarote - MH051985 2926-PST':0.062455999999999984):0.025675000000000003):0.011303000000000007,(((('Polydrusus mollis - Germany - MK891081 984-PSP':0.0,'Polydrusus mollis - Germany - MK892268 2568-PSP':0.001806000000000002):1.4200000000000323E-4,'Polydrusus mollis - Germany - MK892309 2610-PSP':0.0):0.089167,(('Sciaphobus scitulus - Czech Republic - MK892028 2303-JKR':0.0072429999999999994,'Sciaphobus scitulus - Czech Republic - MK890882 516-RST':0.006561000000000011):0.07570599999999997,('Sciaphobus caesius - Romania - KC784092 528-RST':0.06720300000000001,('Polydrusus formosus - Czech Republic - MK891829 2090-JKR':0.011108000000000007,(('Polydrusus formosus - Germany - KC784165 596-PSP':0.0013370000000000049,'Polydrusus formosus - Germany - MK890927 796-PST':0.004949000000000009):0.0065659999999999885,('Polydrusus formosus - Germany - MK892289 2590-PSP':0.005153999999999992,'Polydrusus formosus - Germany - MK891426 1489-PSP':0.0024839999999999862):0.0012949999999999906):0.0063610000000000055):0.057199):0.010032999999999986):0.0018800000000000205):0.0022959999999999925,('Polydrusus tibialis - Greece - KC784117 669-FBA':0.08204799999999998,'Sciaphobus rubi - Czech Republic - MK890840 305-JKR':0.08587999999999998):0.007290999999999992):0.010774000000000006):0.0020090000000000108,(((('Simo variegatus - Germany - MK892167 2458-PSP':0.0020090000000000108,'Simo variegatus - Italy - MK891340 1374-PST':0.0025640000000000107):0.072874,('Simo hirticornis - Switzerland - MK891059 960-CBR':4.959999999999964E-4,'Simo hirticornis - Germany - KC784150 620-PSP':0.004076999999999997):0.06708999999999998):0.019192000000000015,(('Simopsis astragali - Italy.Sardinia - KC784272 IT-0046w':0.074159,('Simopsis cf anachoreta - Italy.Sardinia - KC784261 IT-0031w':0.008575,'Simmeiropsis virginum - Italy.Sardinia - KC784242 IT-0009w':0.010002000000000011):0.05885000000000001):0.01381099999999999,(('Pseudomeira sardoa - Italy.Sardinia - KC784243 IT-0010w':0.06759899999999999,'Pseudomeira eleonorae - Italy.Sardinia - KC784275 IT-0049w':0.06186099999999997):0.019289,(('Pseudomeira transversicollis - Italy.Sardinia - KC784253 IT-0022w':0.06305800000000003,(('Peritelus sphaeroides - Luxembourg - MK891014 910-CBR':0.0017880000000000118,'Peritelus sphaeroides - Germany - KC783902 202-PSP':0.0):0.04941100000000001,('Peritelus familiaris - Slovakia - KC783931 330-JKR':0.003261000000000014,'Peritelus familiaris - Slovakia - MK892226 2524-PSP':0.0013120000000000076):0.045631000000000005):0.020957000000000003):0.006512999999999991,('Pseudomeira gougeletii - Spain - MK891311 1301-PST':0.060364999999999974,(('Centricnemus leucogrammus - Czech Republic - KC784114 494-RST':2.3699999999998722E-4,('Centricnemus leucogrammus - Czech Republic - MK891503 1589-JKR':0.0,'Centricnemus leucogrammus - Slovakia - MK892249 2548-PSP':0.0):0.0012840000000000074):0.004500000000000004,('Centricnemus leucogrammus - Slovakia - MK891953 2221-JKR':0.0021839999999999915,'Centricnemus leucogrammus - Slovakia - MK892222 2519-PSP':8.620000000000017E-4):0.003160999999999997):0.06867499999999999):0.012197000000000013):0.0027269999999999794):0.0040150000000000186):0.006727000000000011):0.008467999999999976,('Polydrusus abeillei - France - MK891553 1644-JKR':0.051065,('Polydrusus amoenus - Switzerland - MK891061 962-CBR':6.289999999999907E-4,('Polydrusus amoenus - Slovakia - MK891369 1420-JKR':6.089999999999984E-4,'Polydrusus amoenus - Germany - MK891402 1464-PSP':9.119999999999961E-4):8.940000000000059E-4):0.060311000000000003):0.03268299999999999):0.00351700000000002):0.00301499999999999):0.0012479999999999991):0.002786999999999984,(('Sphenophorus piceus - Croatia - KC784320 775-ASC':0.05543399999999998,('Sphenophorus parumpunctatus - Morocco - KC783887 165-PST':0.029255000000000003,'Sphenophorus striatopunctatus - Czech Republic - MK891900 2166-JKR':0.030840000000000006):0.04989299999999999):0.05241799999999999,('Polydrusus corruscus - Hungary - MK891240 1160-JKR':0.06739700000000001,('Polydrusus flavipes - Slovakia - MK891970 2241-JKR':0.06051100000000001,(('Polydrusus pterygomalis - Slovakia - MK892242 2540-PSP':0.024311,'Polydrusus pterygomalis - Czech Republic - KC783951 312-JKR':0.011483999999999994):0.004311000000000009,'Polydrusus pterygomalis - Germany - KC784167 592-PSP':0.013586999999999988):0.047515):0.008029999999999982):0.022216999999999987):0.006877999999999995):6.160000000000054E-4):0.0010740000000000194):0.0015429999999999888):0.0015229999999999966,((((((('Rhyncolus punctatulus - Germany - MK892332 2634-PSP':0.121143,'Rhyncolus ater - Germany - MK892334 2636-PSP':0.102793):0.016352000000000005,'Rhyncolus sculpturatus - Slovakia - MK891560 1654-JKR':0.096354):0.006209999999999993,'Stereocorynes truncorum - Slovakia - MK891561 1655-JKR':0.10489499999999999):0.015056000000000014,('Acalles sylvosus - USA - KJ767021 1765-BAN':0.08512100000000003,'Acalles sp - Mexico - MG229842 X-0426-AcS':0.06961600000000001):0.0267):0.005105999999999999,((('Perioxyonyx splendidus - Morocco - MK890814 193-PST REF':0.026338,'Perioxyonyx splendidus - Morocco - MK891494 1577-JKR REF':0.012651999999999997):0.09974600000000003,('Otiorhynchus pauxillus - Czech Republic - MK892061 2337-JKR':0.010907,'Otiorhynchus pauxillus - Romania - MK891271 1215-JKR':0.015384000000000009):0.08363600000000002):0.011958999999999997,('Aspidiotes cottyi - Morocco - MK891492 1575-JKR':0.129053,'Lepyrus capucinus - Czech Republic - MK891837 2098-JKR':0.090008):0.01910500000000001):0.009274000000000004):0.0025069999999999815,(('Graptus weberi - Czech Republic - MK892080 2356-JKR':0.112376,(('Limnobaris t-album t-album - Luxembourg - MK890998 890-CBR':0.012604000000000004,'Limnobaris t-album - Slovakia - MK892057 2333-JKR':0.015262999999999999):0.03865699999999998,('Limnobaris dolorosa - Czech Republic - MK891232 1152-JKR':0.018070000000000003,('Limnobaris dolorosa - Germany - MK892175 2467-PSP':0.0036660000000000026,'Limnobaris dolorosa - Luxembourg - MK890999 891-CBR':0.0024379999999999957):0.009075):0.046322000000000016):0.071086):0.007496000000000003,(('Euscepes batatae - Madeira - MG229802 2771-PST - (formerly: E. postfasciatus - Syn!)':0.0,'Euscepes batatae - Madeira - MG229809 2789-PST - (formerly: E. postfasciatus - Syn!)':0.0):0.108097,'Attactagenus dispar - Portugal - MK890948 823-PST':0.08692999999999998):0.015604000000000007):0.004459999999999992):0.0026639999999999997,((((((('Bagous elegans - Germany - KY849854 1441-JKR':0.12089200000000003,'Bagous petro - Czech Republic - KY849856 2234-JKR':0.11880400000000002):0.0035089999999999844,('Bagous robustus - Greece - KY849853 1253-FBA':0.118695,('Bagous binodulus - Poland - KC784230 398-RGO':0.07269,'Bagous lutulentus - Germany - KY849851 246-PSP':0.08007499999999998):0.007534000000000013):0.013318999999999998):0.006821999999999995,(('Bagous longitarsis - Czech Republic - KC783917 370-JKR':0.106295,'Bagous exilis - Tenerife - KC784310 755-PST':0.085589):0.005321999999999993,('Bagous monanthiphagus - La Gomera - KY849855 1666-PST':0.0012439999999999951,'Bagous monanthiphagus - La Gomera - ON421854 ES1046':0.004860000000000003):0.08707900000000002):0.007665000000000005):0.008900000000000019,((('Bagous subcarinatus - Germany - KC784000 252-PSP':0.0,'Bagous subcarinatus - Slovakia - MK891533 1621-JKR':0.0):0.0,'Bagous subcarinatus - Slovakia - MK891390 1449-JKR':0.0):0.0,'Bagous subcarinatus - Czech Republic - KY849852 1204-JKR':0.0):0.10438):0.001792999999999989,'Bagous bagdatensis - Czech Republic - MK891265 1203-JKR':0.10242399999999999):0.026783,((('Coniatus tamarisci - Italy.Sicilia - MK891771 2028-JKR':0.02173900000000001,('Coniatus tamarisci - Italy.Sardinia - KC784251 IT-0018w':0.003920000000000007,'Coniatus tamarisci - Italy.Sardinia - KC783834 IT-0036w':0.007185999999999998):0.019885000000000014):0.05513800000000002,('Coniatus repandus - Morocco - KC783898 111-PST':0.042558999999999986,'Coniatus repandus - Spain - MK891313 1305-PST':0.030825999999999992):0.031942000000000026):0.02502399999999999,(('Limobius borealis - Morocco - KC783835 118-PST':0.017672999999999994,(('Limobius borealis - Slovakia - MK892035 2311-JKR':0.001907999999999993,('Limobius borealis - Germany - MK892204 2500-PSP':0.0,'Limobius borealis - France - MK890873 483-PST':0.0):0.0011380000000000001):0.0012679999999999914,'Limobius borealis - Czech Republic - KC783943 324-JKR':0.0017840000000000078):0.01983199999999999):0.06854200000000002,((((((('Brachypera lunata - Gran Canaria - MK890803 28-PST':9.339999999999904E-4,'Brachypera lunata - Spain - MK891312 1303-PST':5.870000000000042E-4):6.659999999999999E-4,'Brachypera lunata - Porto Santo - MK892384 2844-PST':8.569999999999967E-4):0.04269200000000001,('Brachypera dauci - Slovakia - MK891947 2215-JKR':0.0010320000000000051,'Brachypera dauci - Romania - MK890877 496-RST':4.889999999999894E-4):0.044455999999999996):0.03513100000000002,('Brachypera grandini - Morocco - KC783847 176-PST':0.061339000000000005,('Brachypera crinita - Italy.Sicilia - MK891754 2009-JKR - (formerly: Donus crinitus)':0.06439500000000001,('Brachypera zoilus - Germany - MK890977 868-PST':0.03719599999999998,'Brachypera brevirostris - Spain - MK891314 1307-PST':0.04971699999999998):0.02306400000000003):4.5000000000000595E-4):0.005574999999999997):0.0022909999999999875,('Hypera rumicis - Luxembourg - MK891057 957-CBR':0.060723,'Donus philanthus - Italy.Sardinia - KC784236 IT-0003w':0.06864699999999999):0.00673600000000002):0.002788999999999986,(('Donus comatus - Slovakia - MK892048 2324-JKR':0.017012,('Donus comatus - Czech Republic - MK891266 1205-JKR':8.539999999999937E-4,'Donus comatus - Czech Republic - MK892069 2345-JKR':6.670000000000009E-4):0.01802200000000001):0.05234200000000003,(('Donus salviae - Italy - MK891343 1380-PST':0.05932599999999999,(('Donus oxalis - Czech Republic - MK891997 2268-JKR':0.048962000000000006,('Donus ovalis - Germany - MK891433 1496-PSP':0.005415000000000003,'Donus ovalis - Germany - MK891020 917-CBR':0.009939000000000003):0.047539):0.0026540000000000175,('Donus viennensis - Czech Republic - MK890883 520-RST':0.0,'Donus viennensis - Slovakia - MK892059 2335-JKR':0.0):0.04032500000000003):0.01612199999999997):0.002485000000000015,('Donus tessellatus - Slovakia - MK892141 2428-JKR':0.004057000000000005,'Donus tessellatus - Romania - KC784093 527-RST':0.008201000000000014):0.053355000000000014):0.00592100000000001):0.0040759999999999685):0.003078000000000025,((('Hypera cumana - Slovakia - MK891925 2193-JKR':0.064608,(('Hypera striata - Czech Republic - MK891851 2113-JKR':0.0,'Hypera striata - Czech Republic - KC784100 505-RST':0.0):0.062667,('Hypera contaminata - Czech Republic - MK892132 2411-JKR':0.015479999999999994,'Hypera pandellei intermedia - Slovakia - MK892136 2423-JKR':0.010811999999999988):0.03714799999999999):0.0061510000000000176):0.002467999999999998,('Hypera plantaginis - Czech Republic - MK891776 2035-JKR':0.035401000000000016,('Hypera jucunda - Spain - MK891246 1175-JKR':0.020141999999999993,'Hypera plantaginis - Germany - MK891397 1457-PSP':0.022056999999999993):0.0027729999999999977):0.03814600000000001):0.006112000000000006,(((('Hypera diversipunctata - Germany - MK891468 1535-PSP':0.05499499999999999,'Hypera conmaculata - Germany - KC783982 283-PSP':0.04743700000000001):0.00811099999999998,(('Hypera suspiciosa - Czech Republic - MK891854 2116-JKR':0.020196999999999993,('Hypera miles - Slovakia - MK891377 1429-JKR':0.010058000000000011,('Hypera miles - Germany - MK891121 1026-PSP':7.520000000000027E-4,'Hypera miles - Czech Republic - KC783940 328-JKR':0.0022939999999999905):0.01078599999999999):0.011220000000000008):0.022266000000000008,((('Hypera postica - Germany - KC784143 628-PSP':0.0,'Hypera postica - Denmark - MK891455 1520-PSP':0.0):0.0013910000000000033,'Hypera postica - Germany - MK892291 2592-PSP':1.2999999999999123E-4):0.033310000000000006,('Hypera cf postica - Italy.Sardinia - KC784256 IT-0026w':0.00819700000000001,'Hypera postica - Madeira - MK347580 3017-KRA':0.010265999999999997):0.018443000000000015):0.01446900000000001):0.006687999999999972):8.270000000000222E-4,(('Hypera viciae - Czech Republic - MK891506 1592-JKR':0.0,'Hypera viciae - Germany - KC784052 580-PSP':0.0):9.309999999999874E-4,'Hypera viciae - Czech Republic - MK891811 2071-JKR':5.900000000000072E-4):0.04815300000000003):0.0036279999999999923,(('Hypera meles - Germany - MK891140 1045-PSP':0.022139999999999993,(('Hypera meles - Czech Republic - MK891853 2115-JKR':0.0,'Hypera meles - Slovakia - MK891878 2142-JKR':0.0):8.330000000000004E-4,('Hypera meles - Slovakia - MK891380 1433-JKR':0.0,'Hypera meles - Czech Republic - MK892114 2391-JKR':0.0):6.879999999999942E-4):0.02010200000000001):0.01785400000000001,(('Hypera venusta - Italy.Sardinia - KC784264 IT-0034w':0.004569999999999991,'Hypera venusta - Greece.Rhodes - MK891709 1933-FBA':0.004632999999999998):0.027768999999999988,(('Hypera nigrirostris - Denmark - MK891454 1519-PSP':0.002586000000000005,'Hypera nigrirostris - Germany - MK891139 1044-PSP':4.599999999999882E-4):0.008484999999999993,(('Hypera nigrirostris - Czech Republic - MK891852 2114-JKR':0.0,'Hypera nigrirostris - Czech Republic - MK891194 1111-JKR':0.0):0.010347999999999996,((('Hypera subcordicollis - Morocco - MK891573 122-PST - (Syn. of H. nigrirostris - pending)':0.0013819999999999943,'Hypera ononidis - Spain - MK891247 1177-JKR - (Syn. of H. nigrirostris - pending)':1.4000000000000123E-4):0.005859000000000003,'Hypera nigrirostris - Germany - MK892286 2587-PSP':0.0033249999999999946):0.0013309999999999989,'Hypera nigrirostris - Slovakia - MK891386 1439-JKR':0.0063489999999999935):0.0027669999999999917):0.002355999999999997):0.01380300000000001):0.0037780000000000036):0.025448):0.003278000000000003):0.014860000000000012):0.009780999999999984):0.010985999999999996):0.013429999999999997):0.0023299999999999987,(((('Brachycerus plicatus - Fuerteventura - MK892358 2748-PST':0.187292,(('Pachytychius robustus - Madeira - MK347525 2914-PST':0.031959000000000015,('Pachytychius robustus - Madeira - MK892372 2822-PST':0.026389999999999997,('Pachytychius robustus - Ilhas Desertas - MK891710 1934-PST':0.0037590000000000123,'Pachytychius robustus - Ilhas Desertas - MK892365 2776-PST':8.140000000000092E-4):0.025678000000000006):0.0021980000000000055):0.06349400000000002,((('Pachytychius sparsutus - Luxembourg - MK891011 906-CBR':0.01585700000000001,('Pachytychius sparsutus - Czech Republic - MK891825 2086-JKR':0.004792999999999992,'Pachytychius sparsutus - Romania - MK891555 1646-JKR':0.0013110000000000066):0.013706999999999997):0.08327100000000001,('Pachytychius haematocephalus - Luxembourg - MK891065 966-CBR':0.013950999999999991,('Pachytychius haematocephalus - Greece - MK891695 1913-FBA':0.001483000000000012,'Pachytychius haematocephalus - Greece - MK891291 1250-FBA':0.0030900000000000094):0.018761):0.05610600000000002):0.002565999999999985,('Pachytychius hordei hordei - Cyprus - MK892342 2684-PSP':0.01644100000000001,('Pachytychius hordei grandicollis - Spain - MK891321 1321-PST':0.002567999999999987,'Pachytychius hordei grandicollis - Italy.Sicilia - MK891760 2016-JKR':0.0020050000000000068):0.021067000000000002):0.064283):0.003177000000000013):0.015484999999999999):0.009713,(((((((('Rhinusa linariae - Czech Republic - MK891940 2208-JKR':0.0,'Rhinusa linariae - Slovakia - MK891543 1632-JKR':0.0):0.004698000000000008,('Rhinusa linariae - Germany - MK892210 2506-PSP':2.590000000000092E-4,'Rhinusa linariae - Germany - MK891154 1061-PSP':0.0012620000000000131):0.002948000000000006):0.116344,(('Rhinusa antirrhini - Germany - MK891430 1493-PSP':0.0,'Rhinusa antirrhini - Czech Republic - MK890851 378-JKR':0.0):0.082073,'Rhinusa florum - Slovakia - MK891963 2232-JKR':0.08017299999999998):0.020473000000000005):0.020420999999999995,('Rhinusa neta - Czech Republic - KC783907 377-JKR':0.003711999999999993,(('Rhinusa neta - Germany - KC784035 605-PSP':0.004647000000000012,'Rhinusa neta - Slovakia - MK891535 1624-JKR':0.0029899999999999927):0.0010699999999999876,'Rhinusa neta - Germany - MK891439 1502-PSP':4.5000000000000595E-4):0.0024099999999999955):0.09414800000000001):0.014717999999999981,(('Mecinus heydeni - Slovakia - MK891542 1631-JKR':0.066275,'Mecinus laeviceps - Czech Republic - MK891547 1637-JKR':0.04491899999999999):0.068028,('Mecinus barbarus - Spain - MK891179 1093-JKR':0.07449000000000003,('Mecinus janthinus - Slovakia - MK891536 1625-JKR':0.001701000000000008,'Mecinus janthinus - Slovakia - KC783938 339-JKR':0.0013450000000000129):0.09001900000000002):0.021706999999999976):0.0036329999999999973):0.008773000000000003,(('Mecinus pyraster - Czech Republic - MK892090 2366-JKR':0.014323000000000002,('Mecinus pyraster - Luxembourg - MK891013 909-CBR':0.0017439999999999956,'Mecinus pyraster - Germany - MK891125 1030-PSP':0.0013019999999999976):0.012023000000000006):0.08927000000000002,((((('Mecinus collaris - Germany - MK891151 1058-PSP':0.096112,((('Mecinus pascuorum - Luxembourg - MK891067 968-CBR':0.0,'Mecinus pascuorum - Germany - MK892178 2470-PSP':0.0):0.0,'Mecinus pascuorum - Germany - MK891420 1483-PSP':0.0):4.4399999999999995E-4,(('Mecinus pascuorum - Germany - MK890930 799-PST':6.60000000000105E-5,'Mecinus pascuorum - Germany - MK892315 2616-PSP':0.0):3.300000000000525E-5,'Mecinus pascuorum - Czech Republic - KC784104 511-RST':0.0):0.0010779999999999956):0.078076):0.00367099999999998,'Mecinus labilis - Czech Republic - MK892077 2353-JKR':0.065215):0.0067030000000000145,((('Mecinus tychioides - Fuerteventura - MK892350 2734-PST':0.06014599999999998,'Mecinus variabilis - Spain - MK891164 1073-JKR':0.07069099999999998):0.024937000000000015,('Mecinus ictericus - Greece - MK891697 1915-FBA':0.007050000000000001,('Mecinus ictericus - Slovakia - MK891958 2227-JKR':0.0,'Mecinus ictericus - Slovakia - MK892154 2442-JKR':0.0):0.008304000000000006):0.06753):0.003241999999999995,('Mecinus pirazzolii - Greece - MK891704 1922-FBA':0.0035219999999999974,'Mecinus pirazzolii - Slovakia - MK891954 2223-JKR':0.004406999999999994):0.076432):0.0014080000000000203):0.0026459999999999817,'Mecinus plantaginis - Germany - MK892318 2619-PSP':0.080321):0.004141000000000006,'Mecinus circulatus - La Gomera - KC783778 69-PST':0.075538):0.0015350000000000086):0.007273999999999975):0.0032129999999999936,((((('Rhinusa asellus - Czech Republic - MK890841 311-JKR':0.0,'Rhinusa asellus - Germany - MK891105 1010-PSP':0.0):0.0025159999999999905,'Rhinusa asellus - Slovakia - MK892246 2545-PSP':0.0020570000000000033):0.08053000000000002,(('Rhinusa tetra - Italy.Sardinia - KC784245 IT-0012w':0.004917000000000005,('Rhinusa tetra - Luxembourg - MK891024 921-CBR':0.0017669999999999908,('Rhinusa tetra - Germany - MK892327 2628-PSP':0.0,'Rhinusa tetra - Germany - MK892330 2632-PSP':0.0):0.002806000000000003):0.0012929999999999886):0.008557000000000009,(('Rhinusa tetra - Slovakia - MK892235 2533-PSP':0.0,'Rhinusa tetra - Czech Republic - MK890881 514-RST':0.0):0.002826999999999996,'Rhinusa tetra - Czech Republic - MK891260 1196-JKR':0.0063479999999999925):0.005885000000000001):0.06098300000000001):0.035246,'Rhinusa algirica - Morocco - MK890807 130-PST':0.083068):0.006269999999999998,(((((('Gymnetron villosulum - Slovakia - KC784102 507-RST':0.0,'Gymnetron villosulum - Slovakia - MK891215 1134-JKR':0.0):0.0,'Gymnetron villosulum - France - MK891002 896-CBR':0.0):2.3200000000000998E-4,'Gymnetron villosulum - Germany - KC784040 589-PSP':0.0012900000000000134):0.08909799999999998,'Gymnetron rotundicolle - Czech Republic - MK891197 1114-JKR':0.06581299999999998):0.006417000000000006,('Gymnetron melanarium - Slovakia - MK892237 2535-PSP':0.0015179999999999916,'Gymnetron melanarium - Slovakia - MK891895 2161-JKR':0.004586000000000007):0.06470099999999998):0.003600999999999993,(('Gymnetron tibiellum - Slovakia - MK891202 1120-JKR':0.008092999999999989,'Gymnetron tibiellum - Greece.Rhodes - MK891708 1932-FBA':0.005710999999999994):0.058147000000000004,(('Gymnetron veronicae - Germany - KC783983 284-PSP':0.0,'Gymnetron veronicae - Germany - KC784168 591-PSP':0.0):0.056970999999999994,'Gymnetron melinum - Morocco - KC783845 180-PST':0.051116999999999996):0.017176999999999998):0.019764000000000004):0.009744000000000003):0.00720599999999999):0.010009000000000018,((('Cleopomiarus graminis - Germany - KC784029 623-PSP':0.005880999999999997,'Cleopomiarus graminis - Slovakia - MK892039 2315-JKR':0.004833000000000004):0.08214800000000003,('Cleopomiarus micros - Germany - KC784191 469-PSP':0.096633,(('Miarus ajugae - Slovakia - MK892040 2316-JKR':0.00358,(('Miarus ajugae - Germany - MK892297 2598-PSP':0.0028880000000000017,'Miarus ajugae - Germany - MK892333 2635-PSP':1.5699999999999048E-4):3.9400000000000546E-4,'Miarus ajugae - Poland - KC784232 396-RGO':0.0011309999999999931):0.0025360000000000105):0.0017570000000000086,'Miarus ajugae - Austria - MK892004 2276-JKR':0.00514400000000001):0.07214100000000001):0.005839000000000011):0.02294799999999997,(('Sibinia beckeri - Slovakia - MK892146 2433-JKR':0.082931,(('Sibinia sodalis - Spain - MK891250 1181-JKR':0.007590000000000013,(('Sibinia sodalis - Czech Republic - MK890885 529-RST':0.0,'Sibinia sodalis - Czech Republic - MK892124 2402-JKR':0.0):9.879999999999889E-4,'Sibinia sodalis - Poland - KC783910 383-JKR':0.003585000000000005):0.0062540000000000096):0.062884,('Sibinia albosquamosa - Ilhas Selvagens - MK891725 1959-PST':0.011703999999999992,(('Sibinia albosquamosa - La Palma - MK891629 1749-PST':0.006625999999999993,('Sibinia albosquamosa - Tenerife - KC784311 756-PST':0.0038469999999999893,'Sibinia albosquamosa - Tenerife - KC784295 724-PST':0.006070999999999993):0.003510000000000013):0.002609,'Sibinia albosquamosa - Tenerife - MK891590 729-PST':5.910000000000082E-4):0.0034309999999999896):0.063277):0.004799999999999999):0.01678300000000002,((('Sibinia variata - Czech Republic - MK892133 2412-JKR':0.044259999999999994,('Sibinia phalerata - Czech Republic - MK892110 2387-JKR':8.829999999999949E-4,'Sibinia phalerata - Slovakia - MK892155 2443-JKR':6.379999999999997E-4):0.04617199999999999):0.009725999999999985,(('Sibinia unicolor - Slovakia - MK891983 2254-JKR':0.0,'Sibinia unicolor - Slovakia - KC783896 331-JKR':9.500000000000064E-4):4.770000000000052E-4,'Sibinia unicolor - Slovakia - MK892223 2520-PSP':0.0):0.05727499999999999):0.005993000000000026,('Sibinia pyrrhodactyla - Germany - MK892170 2461-PSP':0.06009399999999998,((('Sibinia pellucens - Slovakia - MK892231 2529-PSP':0.005178999999999989,(('Sibinia pellucens - Germany - MK892298 2599-PSP':0.0,'Sibinia pellucens - Germany - MK890935 804-PST':8.090000000000042E-4):4.049999999999887E-4,'Sibinia pellucens - Luxembourg - MK891015 911-CBR':0.0):9.560000000000124E-4):5.449999999999899E-4,'Sibinia pellucens - Germany - KC783984 288-PSP':0.0025050000000000072):0.05213799999999999,('Sibinia vittata - Slovakia - MK891894 2159-JKR':0.043347,(('Sibinia viscariae - Slovakia - MK891968 2238-JKR':0.004426000000000013,('Sibinia viscariae - Luxembourg - MK891064 965-CBR':8.940000000000059E-4,'Sibinia viscariae - Spain - MK891259 1194-JKR':6.269999999999887E-4):0.0032200000000000006):0.024841000000000002,('Sibinia femoralis - Slovakia - MK892181 2474-PSP':0.019226999999999994,'Sibinia femoralis - Italy.Sicilia - MK891756 2011-JKR':0.019763000000000003):0.010946000000000011):0.005559000000000008):0.00323699999999999):0.008147999999999989):0.013404000000000027):0.0262):0.00490999999999997):0.006013000000000018):0.002718999999999999):0.0021729999999999805,(((((('Acalles minutissimus - USA - KJ767020 1763-BAN':0.09761099999999998,('Acalles sablensis - USA - KP065589 1764-BAN':0.0,'Acalles sp nov 5 - USA - KP065590 1768-BAN':0.0):0.081811):0.025535000000000002,('Eurhoptus sp - Mexico - MK892434 X-0430-EuS':0.09240099999999998,'Eurhoptus sp - Mexico - MK892433 X-0425-EuS':0.08125200000000002):0.015034999999999993):0.01001100000000002,((('Psallidium spinimanum - Greece - KC784116 678-FBA':0.089203,'Psallidium maxillosum - Slovakia - MK891890 2155-JKR':0.09022):0.003698000000000007,('Psallidium kraatzi - Greece.Crete - MK891564 1662-FBA':0.06025,'Psallidium talparum - Greece - KC784049 683-FBA':0.05094299999999999):0.026103000000000015):0.024248999999999993,(((((('Kyklioacalles abstersus - Slovenia - MG229824 2895-PST - (formerly: K. roboris - Resyn!)':0.0,'Kyklioacalles abstersus - Slovenia - KJ867573 466-PST - (formerly: K. roboris - Resyn!)':0.0):0.0,'Kyklioacalles abstersus - Slovenia - KJ867572 464-PST - (formerly: K. roboris - Resyn!)':0.0):0.0,'Kyklioacalles abstersus - Slovenia - GU981484 SLO-0293-rob - (formerly: K. roboris - Resyn!)':0.0):0.006732999999999989,('Kyklioacalles abstersus - Germany - KC783825 106-PST - (formerly: K. roboris - Resyn!)':0.0,'Kyklioacalles abstersus - Germany - GU981483 D-0291-rob - (formerly: K. roboris - Resyn!)':0.0):0.005524000000000001):0.05299300000000001,((((('Kyklioacalles roboris - Andorra - GU981498 AND-618-rob':0.0,'Kyklioacalles roboris - France - GU987761 I-0025-rob':0.0):0.0,'Kyklioacalles roboris - Germany - GU981469 M-0062-rob':0.0):3.500000000000725E-5,'Kyklioacalles roboris - Germany - GU987773 M-0054-rob':0.0014859999999999873):0.008636000000000005,('Kyklioacalles roboris - Italy - KC783819 462-PST':7.159999999999944E-4,('Kyklioacalles roboris - Germany - GU988035 D-670-rob':7.999999999999952E-4,(('Kyklioacalles roboris - Czech Republic - GU981507 Cz-799-rob':0.0,'Kyklioacalles roboris - France - EU286494 I-0037-rob':0.0):0.0010850000000000026,'Kyklioacalles roboris - France - GU987760 I-0032-rob':0.0):7.620000000000127E-4):0.0021190000000000098):0.002935999999999994):0.046396999999999994,(('Kyklioacalles navieresi - Italy - GU981499 I-636-nav REF':0.007043999999999995,'Kyklioacalles navieresi - Italy - GU987968 I-623-nav REF':0.005251000000000006):0.007634000000000002,((((('Kyklioacalles navieresi - France - GU987811 I-0031-nav REF':0.0,'Kyklioacalles navieresi - Germany - GU987768 M-0046-nav REF':0.0):0.0,'Kyklioacalles navieresi - France - GU987759 I-0013-nav REF':0.0):0.0,'Kyklioacalles navieresi - France - EU286450 I-0007-nav REF':0.0):0.0012320000000000109,'Kyklioacalles navieresi - Germany - GU987769 M-0058-nav REF':2.8900000000001147E-4):0.005314000000000013,(((((('Kyklioacalles navieresi - Sweden - GU988031 S-665-nav REF':0.0,'Kyklioacalles navieresi - Sweden - GU988029 S-663-nav REF':0.0):0.0,'Kyklioacalles navieresi - Germany - GU988156 D-928-nav REF':0.0):0.0,'Kyklioacalles navieresi - Germany.Ruegen - GU981501 D-667-nav REF':0.0):0.0,'Kyklioacalles navieresi - Germany - GU987855 M-0065-nav REF':0.0):7.020000000000082E-4,'Kyklioacalles navieresi - Sweden - GU988030 S-664-nav REF':0.0):0.0034049999999999914,(('Kyklioacalles navieresi - Italy - GU987991 I-658-nav REF':0.0,'Kyklioacalles navieresi - Italy - GU987990 I-657-nav REF':0.0):0.004376999999999992,'Kyklioacalles navieresi - Italy - MG229701 1402-PST REF':2.0999999999998797E-4):0.00504099999999999):0.005483999999999989):0.005483999999999989):0.035086000000000006):0.006085000000000007):0.034538999999999986,(((((('Kyklioacalles solarii - Italy - GU981486 I-473-sol REF':0.07747599999999999,(('Kyklioacalles olcesei - Spain - GU988071 E-787-olc REF':6.470000000000087E-4,('Kyklioacalles olcesei - Spain - GU981504 E-784-olc REF':7.969999999999922E-4,'Kyklioacalles olcesei - Spain - GU988049 E-785-olc REF':7.250000000000034E-4):8.759999999999879E-4):0.042238000000000026,('Kyklioacalles cf olcesei - Morocco - GU981515 E-898-olc':0.03128500000000001,'Kyklioacalles cf olcesei - Spain - GU981502 E-774-olc':0.020623000000000002):0.030080000000000023):0.025866999999999973):0.005576999999999999,(('Kyklioacalles tidiquinensis - Morocco - GU213775 E-911-tid REF':0.07203200000000001,('Kyklioacalles snassensis - Morocco - KC783812 114-PST REF':0.071911,(('Kyklioacalles apogeus - Morocco - GU981516 Mo-950-apo REF':0.022327000000000014,(('Kyklioacalles euphorbiophilus - Morocco - GU981511 E-879-eup REF':0.0012310000000000099,'Kyklioacalles euphorbiophilus - Morocco - MG229715 1582-JKR REF':0.00181400000000001):1.6900000000000248E-4,'Kyklioacalles euphorbiophilus - Morocco - EU286513 M-0160-eup REF':0.001353999999999994):0.020766000000000007):0.04393,((('Kyklioacalles atlasicus - Morocco - GU981513 E-887-ats REF':0.0020409999999999873,'Kyklioacalles atlasicus - Morocco - GU981514 E-888-ats REF':0.0010050000000000059):0.05286900000000003,'Kyklioacalles maroccensis - Morocco - GU213773 E-878-mrc REF':0.042992):0.0030929999999999847,('Kyklioacalles oukaimedensis - Morocco - GU213774 E-883-ouk REF':0.003509000000000012,'Kyklioacalles oukaimedensis - Morocco - GU981512 E-886-ouk REF':0.002595000000000014):0.04250799999999999):0.0048900000000000055):0.0063539999999999985):0.008813000000000015):0.003262999999999988,(('Kyklioacalles cf aubei - Russia - MG229797 2752-PST':3.9400000000000546E-4,'Kyklioacalles cf aubei - Russia - MG229799 2760-PST':0.0011279999999999901):0.03547000000000003,(((('Kyklioacalles aubei - Slovenia - GU987812 SLO-0225-aub REF':0.0,'Kyklioacalles aubei - Slovenia - EU286502 SLO-0224-aub REF':0.0017610000000000126):1.2000000000000899E-4,'Kyklioacalles aubei - Austria - MG229780 2299-JKR REF':0.0):0.004380999999999996,(((('Kyklioacalles aubei - France - GU987807 I-0039-aub REF':0.0,'Kyklioacalles aubei - France - GU981487 F-436-aub REF':0.001807000000000003):6.20000000000065E-5,'Kyklioacalles aubei - France - EU286503 F-0226-aub REF':0.0):3.100000000000325E-5,'Kyklioacalles aubei - France - GU987757 I-0018-aub REF':0.0):1.5999999999988246E-5,'Kyklioacalles aubei - France - GU987775 I-0009-aub REF':0.0):0.0029959999999999987):0.023686000000000013,('Kyklioacalles aubei - Italy - GU987969 I-624-aub REF':0.010532999999999987,('Kyklioacalles aubei - Italy - MG229825 2896-PST REF':0.010820999999999997,('Kyklioacalles aubei - Italy.Sicilia - MG229778 2022-JKR REF':0.0021789999999999865,'Kyklioacalles aubei - Italy.Sicilia - GU988092 I-826-aub REF':0.0):0.008494000000000002):0.0019669999999999965):0.013295000000000001):0.01614500000000002):0.033259999999999984):0.0012359999999999871):0.0016900000000000248,(('Kyklioacalles chaudoiri - Russia - MG229798 2758-PST REF':0.07178799999999999,('Kyklioacalles provincialis - France - GU981490 F-451-pro REF':0.027004999999999987,('Kyklioacalles provincialis - France - GU987899 F-445-pro REF':0.005043999999999993,('Kyklioacalles provincialis - France - GU981488 F-443-pro REF':0.002688999999999997,'Kyklioacalles provincialis - France - GU987894 F-434-pro REF':0.0034150000000000014):0.0010799999999999976):0.022765999999999995):0.03663599999999999):0.004074999999999995,(('Kyklioacalles punctaticollis meteoricus - Spain - KJ867614 1320-PST':0.015574000000000005,(('Kyklioacalles punctaticollis meteoricus - Spain - GU981476 E-0177-met':0.00350700000000001,'Kyklioacalles punctaticollis meteoricus - Spain - EU286489 E-0165-met':0.0):0.006612000000000007,(('Kyklioacalles punctaticollis meteoricus - Spain - KJ867620 1338-PST':0.006812999999999986,'Kyklioacalles punctaticollis meteoricus - Spain - GU981497 E-605-met':0.005445000000000005):0.0012759999999999994,('Kyklioacalles punctaticollis meteoricus - France - GU981489 F-449-met':0.0037369999999999903,'Kyklioacalles punctaticollis meteoricus - France - GU987893 F-433-met':0.003900999999999988):0.001807000000000003):0.0010940000000000116):0.008783000000000013):0.04022300000000001,((('Kyklioacalles punctaticollis punctaticollis - Spain - GU981480 E-0211-pun':0.0024480000000000057,((('Kyklioacalles punctaticollis punctaticollis - Spain - GU981503 E-775-pun':0.0,'Kyklioacalles punctaticollis punctaticollis - Spain - KU170190 ES1063':0.0017639999999999878):1.2200000000001099E-4,'Kyklioacalles punctaticollis punctaticollis - Spain - GU988056 E-767-pun':0.0):6.1000000000005494E-5,'Kyklioacalles punctaticollis punctaticollis - Spain - GU987835 E-0215-pun':0.0):5.979999999999874E-4):0.015735,('Kyklioacalles punctaticollis punctaticollis - Spain - GU981478 E-0195-pun':0.005251000000000006,('Kyklioacalles punctaticollis punctaticollis - Spain - GU981505 E-790-pun':0.0011960000000000026,('Kyklioacalles punctaticollis punctaticollis - Spain - GU981481 E-0216-pun':0.0,'Kyklioacalles punctaticollis punctaticollis - Spain - GU987830 E-0201-pun':0.0017639999999999878):0.0018529999999999935):8.660000000000057E-4):0.013910000000000006):0.03644700000000001,(('Kyklioacalles punctaticollis punctaticollis - Spain - KJ867618 1328-PST':0.0,'Kyklioacalles punctaticollis punctaticollis - Spain - EU286487 E-0162-pun':0.0):0.035222,('Kyklioacalles punctaticollis punctaticollis - Spain - GU981473 E-0163-pun':0.027641,'Kyklioacalles punctaticollis punctaticollis - Spain - GU981477 E-0183-met':0.025897000000000003):0.015596000000000027):0.012541999999999998):0.009222999999999981):0.012691999999999981):0.0012790000000000301):0.0016219999999999846,(((((('Kyklioacalles pyrenaeus - France - GU981470 I-0028-pyr':0.0,'Kyklioacalles pyrenaeus - France - GU987762 I-0035-pyr':0.0):6.609999999999949E-4,'Kyklioacalles pyrenaeus - Czech Republic - MG229687 1213-JKR':8.599999999999997E-4):0.041946999999999984,('Kyklioacalles pyrenaeus - CZ - MG229787 2420-JKR - (formerly: K. pyrenaeus germanicus - Syn!)':0.004148000000000013,(((((((('Kyklioacalles pyrenaeus - CZ - MG229789 2422-JKR - (formerly: K. pyrenaeus germanicus - Syn!)':0.0,'Kyklioacalles pyrenaeus - CZ - KJ867593 1226-JKR - (formerly: K. pyrenaeus germanicus - Syn!)':0.0):0.0,'Kyklioacalles pyrenaeus - CZ - KJ867590 1211-JKR - (formerly: K. pyrenaeus germanicus - Syn!)':0.0):0.0,'Kyklioacalles pyrenaeus - Czech Republic - GU981506 Cz-798-pyr':0.0):0.0,'Kyklioacalles pyrenaeus - Czech Republic - GU988079 Cz-801-pyr':0.0):0.0,'Kyklioacalles pyrenaeus - Czech Republic - MG229783 2415-JKR':0.0):0.0,'Kyklioacalles pyrenaeus - Czech Republic - MG229782 2414-JKR':0.0):0.0,'Kyklioacalles pyrenaeus - CZ - MG229788 2421-JKR - (formerly: K. pyrenaeus germanicus - Syn!)':0.0):7.510000000000017E-4,'Kyklioacalles pyrenaeus - Austria - GU981485 A-0296-pyr':0.0):4.290000000000127E-4):0.04838799999999999):0.025878000000000012,('Acalles reitteri - Armenia - MK347581 3018-KRA REF':0.068937,('Kyklioacalles saccoi - Italy - JN121403 IT1051 REF':0.05326600000000001,('Kyklioacalles reginae - Spain - GU981496 E-604-reg REF':0.004078999999999999,'Kyklioacalles reginae - Spain - GU981495 E-600-reg REF':5.219999999999947E-4):0.04894699999999999):0.00600199999999998):0.0036780000000000146):0.002937999999999996,(('Kyklioacalles reinosae - Spain - GU988124 E-873-rei REF':0.008618999999999988,'Kyklioacalles reinosae - Portugal - KJ867585 830-PST REF':0.014530999999999988):0.028084000000000026,((('Kyklioacalles reinosae - Portugal - GU981510 E-854-rei REF':0.01114599999999999,('Kyklioacalles reinosae - Spain - GU988114 E-859-rei REF':0.0023209999999999897,('Kyklioacalles reinosae - Spain - GU988107 E-849-rei REF':0.0,'Kyklioacalles reinosae - Spain - GU987887 E-475-rei REF':0.0033009999999999984):0.0010149999999999881):0.006322999999999995):8.380000000000054E-4,(('Kyklioacalles reinosae - Spain - GU988101 E-841-rei REF':0.0,'Kyklioacalles reinosae - Spain - GU988099 E-839-rei REF':0.0):6.629999999999969E-4,'Kyklioacalles reinosae - Spain - GU981509 E-844-rei REF':8.579999999999977E-4):0.006834000000000007):0.026543999999999984,('Kyklioacalles reinosae - Portugal - GU987908 P-539-rei REF':0.00764999999999999,'Kyklioacalles reinosae - Portugal - GU988119 E-868-rei REF':0.012371999999999994):0.03466899999999998):0.002941000000000027):0.029988999999999988):0.0018380000000000063,('Kyklioacalles fausti - Italy.Sicilia - MG322649 IT1048':0.005460999999999994,('Kyklioacalles fausti - Italy - GU981500 I-659-fau':0.0017580000000000096,'Kyklioacalles fausti - Italy - GU213772 I-625-fau':0.0):0.0068090000000000095):0.06151100000000001):0.004239999999999994):0.0019470000000000043,((('Kyklioacalles astragali - Spain - GU981472 E-0076-ast REF':0.0019889999999999908,'Kyklioacalles astragali - Spain - EU286455 E-0077-ast REF':0.002584000000000003):0.072076,'Kyklioacalles yestensis - Spain - GU981492 E-593-yes REF':0.07016999999999998):0.009297,(('Kyklioacalles suturatus - Czech Republic - EU286483 CZ-0156-sut REF':0.06695800000000002,'Kyklioacalles fissicollis - Greece.Euboia - MG229811 2813a-FBA REF':0.05540600000000001):0.018242000000000008,((('Kyklioacalles cf bupleuri - Spain - GU987817 E-0178-bup':0.04263399999999998,((('Kyklioacalles bupleuri - Spain - KJ867617 1326-PST REF':0.0020830000000000015,'Kyklioacalles bupleuri - Spain - KJ867611 1302-PST - TL REF':0.0024899999999999922):0.0011579999999999924,'Kyklioacalles bupleuri - Spain - EU286486 E-0161-bup REF':0.0018940000000000068):0.009067999999999993,('Kyklioacalles bupleuri - Spain - KJ867615 1322-PST REF':0.0068070000000000075,'Kyklioacalles bupleuri - Spain - GU981482 E-0218-bup REF':0.009261999999999992):0.0029629999999999934):0.026767999999999986):0.009353,(('Kyklioacalles flavomaculatus - Morocco - JQ975013 195-PST REF':0.00179399999999999,'Kyklioacalles flavomaculatus - Morocco - KC783824 185-PST REF':0.0012520000000000031):0.046285999999999994,('Kyklioacalles plantapilosus - Spain - GU981475 E-0190-pla REF':0.035813999999999985,((('Kyklioacalles anthyllis - Spain - GU981471 E-0074-paa REF':0.0,'Kyklioacalles anthyllis - Spain - GU987779 E-0075-paa REF':3.569999999999962E-4):0.02240800000000001,'Kyklioacalles anthyllis - Spain - GU987780 E-0078-ant REF':0.0):8.100000000000052E-4,(('Kyklioacalles anthyllis - Spain - EU286456 E-0079-ant REF':0.0,'Kyklioacalles anthyllis - Spain - GU987947 E-598-ant REF':0.0):0.0,'Kyklioacalles anthyllis - Spain - GU981494 E-597-ant REF':0.0):0.019497999999999988):0.019587999999999994):0.006545999999999996):0.006651999999999991):0.0023070000000000035,('Kyklioacalles characivorus - Italy.Sardinia - EU286485 I-0159-cha REF':0.05279299999999998,(('Kyklioacalles teter - Italy.Sicilia - MG229718 1651-JKR REF':0.03270500000000001,('Kyklioacalles teter - Italy.Sicilia - GU981508 I-827-tet REF':0.005618000000000012,'Kyklioacalles teter - Italy.Sicilia - EU286484 I-0157-tet REF':0.008187):0.024617):0.011824000000000001,('Kyklioacalles alcornocalensis - Spain - JN121401 ES1001 REF':0.03469900000000001,('Kyklioacalles granulicollis - Morocco - KX950817 2761-PST - (before neotype desig.: K. bupleuri) REF':0.02828900000000001,('Kyklioacalles igualeja - Spain - JN121402 ES1058 REF':0.0039990000000000026,'Kyklioacalles igualeja - Spain - GU981479 E-0210-ks1 REF':0.0021049999999999958):0.022204):0.011921999999999988):0.010375999999999996):0.0072249999999999814):0.011131000000000002):0.012875000000000025):0.002228999999999981):0.0022800000000000042):0.0022909999999999875,('Kyklioacalles cf erinaceus - Spain - EU286496 E-0181-eri':0.05205400000000002,(('Kyklioacalles erinaceus - Spain - KJ867609 1298-PST REF':0.007971000000000006,('Kyklioacalles erinaceus - Spain - GU981493 E-595-ks3 REF':0.0015239999999999976,'Kyklioacalles erinaceus - Spain - KJ867613 1314-PST REF':0.0015219999999999956):0.012872999999999996):0.03362699999999999,('Kyklioacalles oblongus - Spain - KJ867612 1308-PST - TL (formerly: Kyklioacalles erinaceus) REF':0.022984000000000004,'Kyklioacalles oblongus - Spain - KJ867621 1340-PST - (formerly: Kyklioacalles erinaceus) REF':0.022436999999999985):0.02779799999999999):0.007685999999999998):0.02729999999999999):0.011688000000000004):0.004907999999999996):0.0042480000000000295):0.0027490000000000014,(('Caucasusacalles lederi - Russia - MF426961 2754-PST - (formerly: Acalles lederi) REF':0.09451299999999999,('Montanacalles nevadaensis - Spain - EU286498 E-0189-nev REF':0.09132099999999999,('Coloracalles edoughensis - Spain - GU987957 E-611-edo - (formerly: Acalles edoughensis) REF':0.07261200000000001,((('Coloracalles humerosus - France - EU286460 F-0098-hum REF':0.0,'Coloracalles humerosus - Spain - GU987955 E-609-hum REF':0.0012230000000000019):6.160000000000054E-4,'Coloracalles humerosus - Spain - GU987952 E-606-hum REF':0.0):3.080000000000027E-4,'Coloracalles humerosus - France - MG229703 1407-JKR REF':0.0):0.06039900000000001):0.0029559999999999864):0.004943000000000003):0.010887000000000008,(('Micrelus ferrugatus - Tenerife - KM433741 752-PST REF':0.06884300000000002,('Micrelus ericae - Portugal - MK890954 834-PST REF':0.005542999999999992,('Micrelus ericae - Luxembourg - MK891070 971-CBR REF':0.0047679999999999945,'Micrelus ericae - Germany - MK891399 1459-PSP REF':0.004406999999999994):0.002128999999999992):0.05496100000000001):0.034192,('Cryptorhynchinae sp - Guatemala - MG229843 X-0427-Cry':0.06584799999999999,'Cryptorhynchinae sp - Mexico - MG229844 X-0428-Cry':0.07960599999999998):0.021363999999999994):0.0026460000000000095):0.0010630000000000084):0.0019279999999999853,(((((('Torneuma karamani - Croatia - EU286506 HR-0312-kar - (form.: Paratyphloporus karm.) REF':0.100245,'Torneuma cadizense - Spain - KC783806 100-PST REF':0.10506299999999999):0.004508000000000012,(('Torneuma sp.n. - Spain - GU988048 E-758-TOR':0.09066300000000001,'Torneuma baeticum - Uk - KP776630 GI1044 REF':0.069699):0.026555999999999982,('Torneuma cf bensusani - Spain - KP776632 ES1043':0.085977,('Torneuma depl. deplanatum - Italy.Sicilia - EU286518 I-0305-dep - (form.: Typhloporus)':0.007803000000000004,(('Torneuma depl. deplanatum - Italy.Sicilia - GU987789 I-0174-dep - (form.: Typhloporus)':0.0,'Torneuma depl. deplanatum - Italy.Sicilia - GU987790 I-0175-dep - (form.: Typhloporus)':0.0):0.003606999999999999,'Torneuma depl. deplanatum - Greece.Korfu - GU987874 KO-0371-dep - (form.: Typhloporus)':0.005566999999999989):0.0014139999999999986):0.08654500000000001):0.004448999999999981):0.005705000000000016):0.010504999999999987,('Torneuma mesegueri lineaensis - Spain - GU988047 E-788-lin':0.11016299999999998,((('Torneuma alexi - Gran Canaria - KX246401 2861-PST REF':0.0,'Torneuma alexi - Gran Canaria - KX246406 2866-PST REF':0.0):0.0,'Torneuma alexi - Gran Canaria - KX246405 2865-PST REF':0.0):0.07064300000000001,(('Torneuma aphroditae - Gomera - JX181783 ES1014 - (formerly: Paratorn. aphroditae) REF':0.009881000000000001,('Torneuma aphroditae - Gomera - KX246402 2862-PST - (formerly: Paratorn. aphroditae) REF':0.0,'Torneuma aphroditae - Gomera - KX246403 2863-PST - (formerly: Paratorn. aphroditae) REF':0.0):0.016410000000000008):0.02424000000000001,(('Torneuma feloi - Tenerife - KX246399 2857-PST - (formerly: Paratyphloporus feloi)':0.0,'Torneuma feloi - Tenerife - KX246400 2859-PST - (formerly: Paratyphloporus feloi)':0.0):0.021523999999999988,('Torneuma orbatum - La Gomera - FJ716580 E-733-orb - (formerly: Paratorn. orbatum)':0.008988999999999997,('Torneuma orbatum - La Gomera - KX246404 2864-PST - TL (formerly: Paratorn. orbatum)':0.0,'Torneuma orbatum - La Gomera - KP776634 ES1003 - (formerly: Paratorn. orbatum)':0.009357000000000004):0.0027659999999999907):0.009622999999999993):0.019717000000000012):0.03178900000000001):0.026847999999999983):0.00586399999999998):0.003373000000000015,('Torneuma picocasteloense - Porto Santo - FJ716552 P-535-pic REF':0.09720800000000002,((('Torneuma desilvai - Madeira - FJ716547 P-529-des REF':0.008348999999999995,'Torneuma cf desilvai - Madeira - MK347542 2952-PST':0.010113000000000011):0.02851999999999999,(('Torneuma maderense - Madeira - FJ716558 P-522-mad':0.0016289999999999916,'Torneuma maderense - Madeira - KP869115 1842-PST':0.002944000000000002):0.013180999999999998,('Torneuma korwitzi - Madeira - KP776628 1860-PST':0.00492200000000001,'Torneuma korwitzi - Madeira - KP776629 1864-PST':0.005791999999999992):0.005471000000000004):0.019985000000000003):0.041034000000000015,('Torneuma caecum - Madeira - FJ716559 P-523-cae REF':0.04881099999999999,('Torneuma isambertoi - Madeira - KU170193 2791-PST REF':0.001689999999999997,'Torneuma isambertoi - Madeira - KU170192 2790-PST REF':0.001355999999999996):0.058399000000000006):0.029340000000000005):0.008530999999999983):0.028892):0.018477999999999994,(((('Acallorneuma ibericum - Spain - KJ867619 1336-PST REF':0.028199000000000002,'Acallorneuma ibericum - Spain - KJ867608 1296-PST REF':0.02208199999999999):5.469999999999919E-4,'Acallorneuma ibericum - Spain - KJ867616 1324-PST REF':0.018931000000000003):0.06743600000000002,(('Acallorneuma mainardii - Italy.Sardinia - KP776638 1785-PST REF':0.035001000000000004,((((('Acallorneuma ingoi - Italy - KP776643 1776-PST REF':0.0,'Acallorneuma ingoi - Italy - KP776642 1771-PST REF':0.0):0.0,'Acallorneuma ingoi - Italy - KP776637 1778-PST REF':0.0):9.570000000000134E-4,'Acallorneuma ingoi - Italy - KP776636 1774-PST REF':5.640000000000089E-4):0.016111000000000014,('Acallorneuma sardiniense - Italy.Sardinia - KU170191 1783-PST':0.007819999999999994,'Acallorneuma sardiniense - Italy.Sardinia - JX181781 IT1096c':0.00598499999999999):0.008840999999999988):0.00781699999999999,('Acallorneuma doderoi - Italy.Sicilia - GU987795 I-0120-dod REF':0.01016700000000001,'Acallorneuma doderoi - Italy.Sicilia - EU286457 S-0082-dod REF':0.011378):0.014573000000000003):0.003842000000000012):0.031829000000000024,((('Acallorneuma montisalbi - Italy.Sardinia - MG229745 1813-PST REF':0.0,'Acallorneuma montisalbi - Italy.Sardinia - KP776633 IT1098c REF':0.0):0.0,'Acallorneuma montisalbi - Italy.Sardinia - KP776635 IT1066c REF':0.0):0.047285999999999995,('Acallorneuma reitteri - Italy - KP776641 1777-PST REF':0.001463999999999993,('Acallorneuma reitteri - Italy - KP776639 1780-PST REF':6.460000000000077E-4,'Acallorneuma reitteri - Italy - KP776640 1782-PST REF':8.759999999999879E-4):0.001585000000000003):0.046740000000000004):0.012843000000000021):0.008545999999999998):0.03684299999999999,('Caulophilus sculpturatus - Madeira - MK347526 2916-PST (formerly: C. oryzae - Resyn!)':0.07422699999999999,'Caulophilus oryzae - La Gomera - KC783784 75-PST':0.07575500000000002):0.060008000000000006):0.0048729999999999885):0.004480000000000012,(((((((('Dichromacalles dromedarius - Madeira - GU987917 P-515-dro':0.0,'Dichromacalles dromedarius - Madeira - MG229753 1874-PST':0.0):0.0,'Dichromacalles dromedarius - Madeira - MG229810 2793-PST':0.0):0.0016299999999999926,'Dichromacalles dromedarius - Madeira - MG229818 2850-PST':0.0):0.036302,('Dichromacalles dromedarius - Gran Canaria - JN701886 29-PST':0.004522999999999999,(((('Dichromacalles dromedarius - Spain - GU988062 E-771-dro':0.0,'Dichromacalles dromedarius - Spain - GU988076 E-796-dro':0.0):0.0037339999999999873,('Dichromacalles dromedarius - Spain - EU286517 E-0208-dro':9.190000000000031E-4,'Dichromacalles dromedarius - Tenerife - GU988012 E-708-dro':6.019999999999914E-4):8.440000000000114E-4):0.0010330000000000061,('Dichromacalles dromedarius - La Palma - MG229777 2003-JKR':0.0,'Dichromacalles dromedarius - La Palma - EU286469 C-0127-dro':0.0):4.889999999999894E-4):3.660000000000052E-4,'Dichromacalles dromedarius - Morocco - GU988142 E-905-dro':0.0011599999999999944):0.001805000000000001):0.02540500000000001):0.06897600000000001,((('Dichromacalles diocletianus - Greece - MG229812 2813b-FBA':0.07614200000000002,(('Dichromacalles diocletianus - Greece - KJ867576 692-FBA':0.008423000000000014,('Dichromacalles diocletianus - France - GU988158 F-934-dio':0.0,'Dichromacalles diocletianus - France - GU988152 F-933-dio':0.0):0.005380999999999997):0.002351999999999993,'Dichromacalles diocletianus - Italy - GU987986 I-648-dio':0.0037800000000000056):0.052717000000000014):0.0040999999999999925,'Dichromacalles diocletianus - Greece - KJ867623 693-FBA':0.05646300000000001):0.02299899999999999,(('Dichromacalles algecirasensis - Spain - EU286500 E-0204-dio REF':0.036331,(('Dichromacalles algecirasensis - Spain - GU987944 E-590-dio REF':0.0016230000000000133,'Dichromacalles algecirasensis - Spain - GU988068 E-782-dio REF':0.0):5.099999999999549E-5,'Dichromacalles algecirasensis - Spain - GU988074 E-793-dio REF':0.0):0.022972999999999993):0.05185200000000001,('Dichromacalles cf algecirasensis - Morocco - GU988149 Mo-925-dio':0.04441500000000001,'Dichromacalles cf algecirasensis - Spain - JX228952 ES1057':0.04935599999999998):0.030062000000000005):0.018285999999999997):0.003935999999999995):0.01755699999999999,((('Calacalles kabylianus - Libya - GU988154 L-948-kab REF':0.073791,('Calacalles theryi - Morocco - GQ332341 E-914-the REF':0.005784000000000011,('Calacalles theryi - Spain - KJ867594 1248-PST REF':0.0013420000000000099,'Calacalles theryi - Portugal - GQ332338 E-865-the REF':0.001704000000000011):0.00495000000000001):0.08138499999999999):0.014974999999999988,('Elliptacalles cf longus - Italy.Sicilia - EU286458 I-0096-lon':0.057848999999999984,(('Elliptacalles longus - Greece - MG229821 2860-PST REF':0.015404000000000001,'Elliptacalles longus - Italy - MG229686 780-PST REF':0.014041999999999999):0.02779899999999999,((('Elliptacalles baeticus - Morocco - GU988131 E-885-lon REF':0.010118999999999989,'Elliptacalles baeticus - Spain - MG322648 ES1047 REF':0.013030999999999987):0.013024000000000008,'Elliptacalles baeticus - Spain - EU286499 E-0198-lon REF':0.020016000000000006):0.0013930000000000053,('Elliptacalles baeticus - Spain - EU286501 E-0213-lon REF':0.00567200000000001,'Elliptacalles baeticus - Spain - GU988060 E-768-bae REF':0.003503000000000006):0.018151):0.013536999999999993):0.00869399999999998):0.047626):0.0011500000000000121,(((((((((((((((('Madeiracalles tristaensis - Madeira - MK347538 2948-PST':0.0,('Madeiracalles tristaensis - Madeira - MK347539 2949-PST':0.0015469999999999928,'Madeiracalles tristaensis - Madeira - MK347540 2950-PST':0.0014979999999999993):0.0028769999999999907):0.004234999999999989,(('Madeiracalles terminalis terminalis - Madeira - MG229749 1840-PST':0.003931999999999991,('Madeiracalles terminalis terminalis - Madeira - MK347541 2951-PST':0.0,'Madeiracalles terminalis terminalis - Madeira - GU987902 P-519-ter':0.0):6.410000000000027E-4):0.0013799999999999923,'Madeiracalles terminalis terminalis - Madeira - MK347544 2954-PST':1.4600000000000724E-4):0.003826999999999997):0.0023930000000000062,('Madeiracalles terminalis tolpis - Madeira - MG229883 2912-PST - (formerly: M. tolpis)':6.780000000000119E-4,((('Madeiracalles terminalis tolpis - Madeira - FJ716553 P-510-ter - (formerly: M. tolpis)':0.0,'Madeiracalles terminalis tolpis - Madeira - GU987913 P-508-tol - (formerly: M. tolpis)':0.0):0.0,'Madeiracalles terminalis tolpis - Madeira - GU987914 P-509-ter - (formerly: M. tolpis)':0.0):5.950000000000122E-4,'Madeiracalles terminalis tolpis - Madeira - GU987918 P-518-ter - (formerly: M. tolpis)':9.260000000000101E-4):8.450000000000124E-4):0.0017739999999999978):0.009143000000000012,('Madeiracalles vau - Madeira - MG229755 1879-PST REF':0.008739999999999998,('Madeiracalles sp - Madeira - MG229748 1838-PST':0.00565199999999999,('Madeiracalles cinereus - Madeira - GU987905 P-526-cin REF':0.0026430000000000065,'Madeiracalles cinereus - Madeira - FJ716555 P-516-cin REF':0.0019299999999999873):0.009746000000000005):0.0020519999999999983):0.005976000000000009):0.039568000000000006,(('Madeiracalles beelzebubi - Madeira - MF426968 2817-PST REF':0.056616,'Madeiracalles dispar - Madeira - FJ716549 P-531-dis REF':0.052817):0.003367000000000009,('Madeiracalles histrionicus - Ilhas Desertas - MG229806 2783-PST REF':0.0,'Madeiracalles histrionicus - Ilhas Desertas - MG229805 2782-PST REF':0.0):0.04961200000000002):0.003846000000000002):0.0035049999999999942,('Madeiracalles coarctatus - Madeira - MG229820 2856-PST REF':0.06187900000000002,'Madeiracalles achadagrandensis - Madeira - FJ716550 P-532-ach REF':0.054621):6.940000000000002E-4):0.001809000000000005,('Madeiracalles sp.n. - Madeira - MG229882 2911-PST':0.05873500000000001,(((('Madeiracalles pulverosus - Madeira - MG229819 2854-PST':0.005021999999999999,('Madeiracalles pulverosus - Madeira - FJ716545 P-512-pul':0.0017510000000000026,'Madeiracalles pulverosus - Madeira - MG229888 2943-PST':0.0012949999999999906):0.0010940000000000116):0.0018700000000000105,'Madeiracalles pulverosus - Madeira - MG229762 1952-PST':0.0):0.0020399999999999863,'Madeiracalles pulverosus - Madeira - GU987915 P-511-pul':3.610000000000002E-4):0.004413,('Madeiracalles pulverosus - Madeira - GU987903 P-524-pul':0.003051999999999999,'Madeiracalles pulverosus - Madeira - GU987792 P-0116-pul':0.005573999999999996):0.006321999999999994):0.03755900000000001):0.007878999999999997):0.0020820000000000005,('Madeiracalles portosantoensis - Porto Santo - FJ716551 P-534-por REF':0.00537399999999999,'Madeiracalles portosantoensis - Madeira - MK347543 2953-PST REF':0.005341000000000012):0.054329000000000016):0.003269999999999995,('Madeiracalles machadoi - Madeira - FJ716556 P-517-mac REF':5.779999999999952E-4,'Madeiracalles machadoi - Madeira - MG229815 2821-PST REF':0.002466999999999997):0.057099999999999984):0.002345999999999987,(((('Madeiracalles saxicola - Ilhas Desertas - MG229804 2779-PST REF':0.0,'Madeiracalles saxicola - Ilhas Desertas - MG229803 2777-PST REF':0.0):0.0,'Madeiracalles saxicola - Ilhas Desertas - MG229807 2784-PST REF':0.0):2.6399999999998647E-4,'Madeiracalles saxicola - Ilhas Desertas - MG229808 2785-PST REF':0.0012580000000000091):0.0010330000000000061,('Madeiracalles saxicola - Madeira - MG229756 1887-PST REF':4.059999999999897E-4,'Madeiracalles saxicola - Madeira - GU987916 P-514-sax REF':0.0011879999999999946):0.0020749999999999935):0.05513399999999999):0.008879000000000026,('Madeiracalles succulentus - Madeira - MF426970 2853-PST REF':0.0,'Madeiracalles succulentus - Madeira - MF426969 2851-PST REF':0.0):0.085732):0.007886999999999977,(('Canariacalles lanzarotensis - Lanzarote - MG229800 2762-PST REF':0.0013070000000000026,'Canariacalles lanzarotensis - Lanzarote - MG229885 2932-PST REF':2.1499999999999297E-4):0.035114000000000006,(('Canariacalles sp. - Tenerife - GU988008 E-700-all REF':0.0020850000000000035,(('Canariacalles sp. - Tenerife - GQ332330 E-695-all REF':0.0,'Canariacalles sp. - Tenerife - FJ716572 E-709-all REF':0.0):0.0010610000000000064,'Canariacalles sp. - Tenerife - GU987838 E-0220-all REF':4.599999999999882E-4):9.639999999999926E-4):0.012810999999999989,('Canariacalles alluaudi - Gran Canaria - MG229683 9-PST REF':0.0026599999999999957,'Canariacalles alluaudi - Gran Canaria - JN701887 31-PST REF':0.0034440000000000026):0.02323):0.01807700000000001):0.049256999999999995):0.00883500000000001,((((('Dendroacalles brevitarsis - Gran Canaria - JN701885 26-PST REF':0.005814999999999987,('Dendroacalles brevitarsis - Gran Canaria - KJ867568 35-PST REF':0.005058000000000007,'Dendroacalles brevitarsis - Gran Canaria - KC783810 109-PST REF':0.0015610000000000068):0.0012070000000000136):0.04009099999999999,('Dendroacalles euphorbiacus - La Palma - EU286475 C-0138-eup REF':0.037301,(('Dendroacalles euphorbiacus - La Palma - MG229739 1742-PST REF':0.0,'Dendroacalles euphorbiacus - La Palma - MG229733 1719-PST REF':0.0):0.0015479999999999938,'Dendroacalles euphorbiacus - La Palma - GU987861 E-0267-eup REF':0.0014979999999999993):0.03792100000000001):0.015257999999999994):0.042872999999999994,((((('Silvacalles hakani tagasaste - La Palma - MG229710 1566-JKR':0.0,'Silvacalles hakani tagasaste - La Palma - FJ716540 C-0106-tag':0.0):0.046516,(('Silvacalles pedestris - La Palma - GU987803 C-0107-ped REF':0.0,'Silvacalles pedestris - La Palma - MG229711 1567-JKR REF':0.0):0.03281400000000001,(('Silvacalles pedestris - Tenerife - KC783826 708-PST REF':0.0036349999999999993,'Silvacalles pedestris - Tenerife - GU988013 E-711-ped REF':0.0040030000000000066):0.037553,('Silvacalles pedestris - El Hierro - GU987804 C-0108-ped REF':0.016732999999999998,(('Silvacalles pedestris - La Gomera - KF724491 ES1010 REF':0.0013880000000000003,'Silvacalles pedestris - La Gomera - FJ716576 E-723-ped REF':0.0031849999999999934):0.008164000000000005,('Silvacalles pedestris - La Gomera - GU988084 E-810-ped REF':0.0022129999999999928,'Silvacalles pedestris - La Gomera - KF724494 ES1033 REF':0.002360000000000001):0.010414000000000007):0.004722000000000004):0.01446900000000001):3.3800000000000496E-4):0.019265000000000004):0.01649600000000001,((('Silvacalles tolpivorus - La Gomera - KF724499 ES1013 REF':0.003492999999999996,('Silvacalles tolpivorus - La Gomera - KF724497 ES1022 REF':0.0,'Silvacalles tolpivorus - La Gomera - KF724498 ES1023 REF':0.0):0.0010799999999999976):0.0011279999999999901,('Silvacalles tolpivorus - La Gomera - FJ716578 E-727-tol REF':5.269999999999997E-4,'Silvacalles tolpivorus - La Gomera - GU987793 C-0117-tol REF':9.939999999999949E-4):0.0011649999999999994):0.041669999999999985,((('Silvacalles lunulatus - Madeira - MG229754 1878-PST REF':0.006780000000000008,('Silvacalles lunulatus - Madeira - GU987907 P-533-lun REF':0.006055000000000005,((('Silvacalles lunulatus - Madeira - FJ716554 P-513-lun REF':0.0,'Silvacalles lunulatus - Madeira - GU987906 P-527-lun REF':0.0):0.0,'Silvacalles lunulatus - Madeira - MG229752 1853-PST REF':0.0):0.0014329999999999898,'Silvacalles lunulatus - Madeira - GU987904 P-525-lun REF':8.800000000000474E-5):0.0046700000000000075):0.0016700000000000048):0.019185000000000008,(((('Silvacalles carlinavorus - Tenerife - KJ867581 753-PST REF':0.009202999999999989,('Silvacalles carlinavorus - La Palma - MG229736 1735-PST REF':5.370000000000097E-4,'Silvacalles carlinavorus - La Palma - MG229737 1737-PST REF':9.850000000000136E-4):0.0030669999999999864):0.0014319999999999888,'Silvacalles carlinavorus - La Palma - MG229738 1741-PST REF':0.004697000000000007):0.012473000000000012,(('Silvacalles carlinavorus - La Gomera - MG229685 773-PST REF':0.0,'Silvacalles carlinavorus - La Gomera - KF724496 1257-PST REF':0.0):0.0,'Silvacalles carlinavorus - La Gomera - KF724493 1353-PST REF':0.0):0.010059000000000012):0.005093999999999987,((('Silvacalles nubilosus - Tenerife - GU987932 E-558-nub REF':0.010401999999999995,(('Silvacalles nubilosus - Tenerife - GU987785 C-0088-nub REF':9.929999999999939E-4,'Silvacalles nubilosus - Tenerife - FJ716563 E-682-nub REF':5.280000000000007E-4):0.0048850000000000005,(('Silvacalles instabilis - Tenerife - KJ867580 730-PST REF':0.0,'Silvacalles instabilis - Tenerife - KF724492 1242-PST REF':0.0018289999999999973):0.005579000000000001,('Silvacalles instabilis - Tenerife - KC783823 686-PST REF':6.160000000000054E-4,('Silvacalles instabilis - Tenerife - GU988003 E-692-ins REF':2.0999999999993246E-5,'Silvacalles instabilis - Tenerife - GU987994 E-675-ins REF':0.0):9.059999999999901E-4):5.400000000000127E-4):0.002795999999999993):0.0020489999999999953):0.001570999999999989,('Silvacalles instabilis - Tenerife - GU988000 E-684-ins REF':0.008339000000000013,(('Silvacalles instabilis - Tenerife - GU988086 E-814-ins REF':0.0031960000000000044,('Silvacalles instabilis - Gran Canaria - JN701883 15-PST REF':0.004701000000000011,'Silvacalles instabilis - Tenerife - GU987999 E-681-ins REF':9.200000000000874E-5):0.0022290000000000088):0.002465999999999996,('Silvacalles instabilis - Tenerife - EU286474 C-0136-ins REF':1.4000000000000123E-4,'Silvacalles instabilis - Tenerife - KJ867578 702-PST REF':0.0044339999999999935):0.0017719999999999958):0.002607999999999999):0.0032089999999999896):0.006758000000000014,(('Silvacalles lepidus - La Palma - MG229831 E-0270-lep REF':0.0033350000000000046,('Silvacalles lepidus - La Palma - GU987864 E-0271-lep REF':0.0,(('Silvacalles lepidus - La Palma - GU987863 E-0269-lep REF':0.0,'Silvacalles lepidus - La Palma - EU286473 C-0135-lep REF':0.0):0.0,'Silvacalles lepidus - La Palma - MG229771 1983-JKR REF':0.0):0.001684999999999992):0.0012600000000000111):0.007284000000000013,(('Silvacalles cedroensis - La Gomera - KF724490 ES1032 REF':0.0,'Silvacalles cedroensis - La Gomera - KF724495 ES1004 REF':0.0):0.008347999999999994,('Silvacalles cedroensis - La Gomera - FJ716574 E-716-ced REF':0.005326999999999998,('Silvacalles cedroensis - La Gomera - KF724489 ES1009 REF':2.3799999999998822E-4,'Silvacalles cedroensis - La Gomera - GU988019 E-721-ced REF':0.0012840000000000074):7.830000000000059E-4):0.0024089999999999945):0.009093999999999991):0.004262999999999989):0.008432999999999996):0.007417000000000007):0.006193000000000004,((('Silvacalles mundus - La Palma - EU286472 C-0133-mun REF':0.0026509999999999867,(('Silvacalles mundus - La Palma - MG229707 1557-JKR REF':0.0,'Silvacalles mundus - La Palma - MG229774 1988-JKR REF':0.0):8.849999999999969E-4,(((('Silvacalles mundus - La Palma - MG229706 1556-JKR REF':0.0,'Silvacalles mundus - La Palma - MG229773 1987-JKR REF':0.0):0.0,'Silvacalles mundus - La Palma - MG229729 1712-PST REF':0.0):0.0,'Silvacalles mundus - La Palma - GU987865 E-0272-mun REF':0.0):0.0,'Silvacalles mundus - La Palma - MG229708 1558-JKR REF':0.0):6.359999999999977E-4):3.9800000000000946E-4):0.0010400000000000131,'Silvacalles mundus - La Palma - MG229772 1986-JKR REF':4.830000000000112E-4):0.008101999999999998,(('Silvacalles mundus - La Palma - GU987862 E-0268-mun REF':0.0014450000000000018,'Silvacalles mundus - La Palma - MG229834 E-0943-lep REF':7.599999999999274E-5):0.004068999999999989,('Silvacalles mundus - La Palma - GU987797 C-0134-mun REF':8.120000000000072E-4,'Silvacalles mundus - La Palma - MG229722 1685-PST REF':7.089999999999874E-4):0.0020479999999999943):0.0065820000000000045):0.01653199999999999):0.01766000000000001):0.016256999999999994):0.003694000000000003,((((('Lauriacalles acutus - La Palma - MG229727 1710-PST REF':0.004343999999999987,((('Lauriacalles acutus - La Palma - GU987837 E-0219-acu REF':0.00359799999999999,'Lauriacalles acutus - La Palma - MG229741 1753-PST REF':0.0):9.989999999999999E-4,'Lauriacalles acutus - La Palma - MG229726 1709-PST REF':0.0):5.000000000000004E-4,'Lauriacalles acutus - La Palma - MG229770 1981-JKR REF':0.0):2.580000000000082E-4):2.4099999999999122E-4,'Lauriacalles acutus - La Palma - FJ716538 C-0137-act REF':0.0012759999999999994):0.009348999999999996,(('Lauriacalles acutus - Tenerife - GU988088 E-816-acu REF':0.0,'Lauriacalles acutus - Tenerife - GU987993 E-674-acu REF':9.160000000000001E-4):4.589999999999872E-4,'Lauriacalles acutus - Tenerife - GU987998 E-680-acu REF':0.0):0.0014429999999999998):0.0026370000000000005,'Lauriacalles acutus - Tenerife - GU987924 E-544-acu REF':0.0019659999999999955):0.059198,(('Ficusacalles oceanicus - Ilhas Selvagens - MG229769 1967-PST - (formerly: F. senilis oceanicus) REF':0.0013839999999999963,'Ficusacalles oceanicus - Ilhas Selvagens - MG229765 1958-PST - (formerly: F. senilis oceanicus) REF':1.3699999999999823E-4):0.03678500000000001,(('Ficusacalles ficvorator - Gran Canaria - JN701889 53-PST - (formerly: F. senilis ficvorator) REF':0.01300599999999999,(('Ficusacalles ficvorator - La Palma - GU987782 C-0085-sen - (formerly: F. senilis ficvorator) REF':0.0,'Ficusacalles ficvorator - La Palma - MG229730 1713-PST - (formerly: F. senilis ficvorator) REF':0.0):0.013180999999999998,(('Ficusacalles ficvorator - La Palma - MG229734 1728-PST - (formerly: F. senilis ficvorator) REF':7.000000000000062E-4,'Ficusacalles ficvorator - La Palma - MG229732 1715-PST - (formerly: F. senilis ficvorator) REF':8.209999999999884E-4):0.0027610000000000134,(('Ficusacalles ficvorator - Tenerife - GU988011 E-707-sen - (formerly: F. senilis ficvorator) REF':0.0018869999999999998,('Ficusacalles ficvorator - Tenerife - GU988005 E-696-sen - (formerly: F. senilis ficvorator) REF':6.500000000000117E-4,'Ficusacalles ficvorator - Tenerife - GU987931 E-557-sen - (formerly: F. senilis ficvorator) REF':8.710000000000107E-4):0.0011619999999999964):0.0022770000000000012,('Ficusacalles ficvorator - Tenerife - KC783828 711-PST - (formerly: F. senilis ficvorator) REF':6.349999999999967E-4,('Ficusacalles ficvorator - La Palma - GU987781 C-0084-sen - (formerly: F. senilis ficvorator) REF':0.0014200000000000046,'Ficusacalles ficvorator - La Palma - MG229713 1570-JKR - (formerly: F. senilis ficvorator) REF':1.0099999999998999E-4):0.0024139999999999995):7.840000000000069E-4):0.004147000000000012):0.005202000000000012):7.129999999999914E-4):0.025853999999999988,(('Ficusacalles senilis - El Hierro - GU987857 E-0257-sen - (formerly: F. senilis senilis) REF':0.0030850000000000044,((('Ficusacalles senilis - El Hierro - FJ716542 E-0259-sen - (formerly: F. senilis senilis) REF':0.0,'Ficusacalles senilis - El Hierro - GU987858 E-0260-sen - (formerly: F. senilis senilis) REF':0.0):0.0,'Ficusacalles senilis - El Hierro - GU987783 C-0086-sen - (formerly: F. senilis senilis) REF':0.0):0.0011099999999999999,('Ficusacalles senilis - El Hierro - GU987784 C-0087-sen - (formerly: F. senilis senilis) REF':0.0010870000000000046,'Ficusacalles senilis - El Hierro - MG229830 E-0258-sen - (formerly: F. senilis senilis) REF':4.3399999999998995E-4):4.129999999999967E-4):0.003029000000000004):0.041275000000000006,(('Echiumacalles anagaensis - La Gomera - KF672594 ES1016 REF':0.0,'Echiumacalles anagaensis - La Gomera - GU987925 E-545-ana REF':0.0):0.016159000000000007,('Echiumacalles anagaensis - Tenerife - FJ716565 E-686-ana REF':5.390000000000117E-4,'Echiumacalles anagaensis - Tenerife - GU987926 E-546-ana REF':9.820000000000106E-4):0.021271000000000012):0.015514):0.003961999999999993):0.0021519999999999873):0.017870000000000025):0.004173999999999983):0.007193000000000005,((('Dendroacalles poneli - El Hierro - EU286476 C-0141-pon REF':0.0,'Dendroacalles poneli - El Hierro - GU987866 E-0273-pon REF':0.0):0.01605000000000001,(((('Dendroacalles poneli - Tenerife - GU987799 C-0139-pon REF':0.0,'Dendroacalles poneli - Tenerife - GU988010 E-705-pon REF':0.0):0.001696000000000003,'Dendroacalles poneli - Tenerife - GU988004 E-694-pon REF':0.0):0.009132000000000001,('Dendroacalles poneli - La Gomera - KF843955 ES1024 REF':0.0,'Dendroacalles poneli - La Gomera - MG229720 1681-PST REF':0.0):0.0070260000000000045):0.002024999999999999,('Dendroacalles poneli - La Gomera - KF843953 ES1020 REF':0.0030989999999999907,(('Dendroacalles poneli - La Gomera - GU988027 E-740-pon REF':0.0012580000000000091,(('Dendroacalles poneli - La Gomera - KF843954 ES1021 REF':0.0,'Dendroacalles poneli - La Gomera - GU988025 E-735-pon REF':0.0016629999999999978):7.099999999998774E-5,'Dendroacalles poneli - La Gomera - GU987805 C-0140-pon REF':0.0):0.0017890000000000128):6.160000000000054E-4,('Dendroacalles poneli - La Gomera - GU988024 E-730-pon REF':0.0,'Dendroacalles poneli - La Gomera - KF843951 ES1017 REF':0.0):9.059999999999901E-4):0.0013100000000000056):0.0024309999999999887):0.0046509999999999885):0.035704,(('Dendroacalles ruteri - La Palma - MG229728 1711-PST REF':0.006309000000000009,(('Dendroacalles ruteri - Tenerife - GU988089 E-819-rut REF':0.004601999999999995,'Dendroacalles ruteri - Tenerife - GU988087 E-815-rut REF':0.006113000000000007):0.0011220000000000119,(('Dendroacalles ruteri - La Palma - MG229724 1698-PST REF':0.0020910000000000095,'Dendroacalles ruteri - La Palma - EU286471 C-0132-rut REF':0.004012999999999989):0.0017469999999999986,('Dendroacalles ruteri - Gran Canaria - MG229801 2766-JKR REF':0.004186999999999996,'Dendroacalles ruteri - Gran Canaria - JN701888 42-PST REF':0.0024319999999999897):0.002710999999999991):6.470000000000087E-4):0.004125999999999991):0.020094,('Dendroacalles cf ruteri - La Gomera - MG229719 1669-PST':0.012854000000000004,((('Dendroacalles ornatus - Madeira - MG229751 1846-PST':0.0,'Dendroacalles ornatus - Madeira - FJ716548 P-530-orn':0.0):0.005507000000000012,(('Dendroacalles sigma - La Palma - MG229775 1989-JKR':0.0,(('Dendroacalles sigma - La Palma - MG229735 1730-PST':0.0016629999999999978,'Dendroacalles sigma - La Palma - MG229731 1714-PST':0.0):7.099999999998774E-5,'Dendroacalles sigma - La Palma - FJ716560 E-554-sig':0.0):0.001699000000000006):8.800000000000474E-5,'Dendroacalles sigma - La Palma - MG229705 1555-JKR':0.0):0.006758000000000014):0.002810000000000007,(('Dendroacalles fortunatus - La Gomera - MG229793 2707-PST':0.0027659999999999907,'Dendroacalles fortunatus - La Gomera - GU988082 E-808-for':0.0018209999999999893):0.005369999999999986,('Dendroacalles fortunatus - La Gomera - GU988020 E-722-for':0.0021730000000000083,('Dendroacalles fortunatus - La Gomera - GU988016 E-715-for':0.0,(((('Dendroacalles fortunatus - La Gomera - KF843949 ES1005':0.0,'Dendroacalles fortunatus - La Gomera - GU988083 E-809-for':0.002789999999999987):5.830000000000002E-4,'Dendroacalles fortunatus garajonay - La Gomera - GU988015 E-714-rut':0.0):2.929999999999877E-4,'Dendroacalles fortunatus garajonay - La Gomera - GU988018 E-720-rut':0.0):1.4700000000000824E-4,'Dendroacalles fortunatus - La Gomera - GU988081 E-807-for':0.0):0.003064000000000011):0.0024530000000000107):0.006115000000000009):0.006765999999999994):0.005449000000000009):0.003938999999999998):0.027184):0.020798999999999998):0.001800999999999997):0.005831000000000003,((((('Sonchiacalles sonchi - Tenerife - FJ716569 E-699-son REF':0.0,'Sonchiacalles sonchi - Tenerife - GU988006 E-697-son REF':0.0):0.018685000000000007,('Sonchiacalles sonchi - Tenerife - GU987930 E-552-son REF':0.010622999999999994,'Sonchiacalles sonchi - Tenerife - GU988001 E-685-son REF':0.007839000000000013):0.009476000000000012):0.005564999999999987,('Sonchiacalles sonchi - La Palma - GU987787 C-0110-son REF':0.021946999999999994,('Sonchiacalles sonchi - La Gomera - GU988022 E-726-son REF':0.0013060000000000016,'Sonchiacalles sonchi - La Gomera - KF672595 ES1040 REF':2.1499999999999297E-4):0.015482999999999997):0.00148100000000001):0.029720999999999997,(('Sonchiacalles silosensis - La Gomera - FJ716579 E-729-sil REF':0.004020999999999997,('Sonchiacalles silosensis - Tenerife - GU987929 E-551-sil REF':0.0026770000000000127,'Sonchiacalles silosensis - Tenerife - KJ867579 712-PST REF':0.0):0.006951000000000013):0.048045000000000004,(('Sonchiacalles muelleri - El Hierro - GU987791 C-0113-mue REF':0.0,'Sonchiacalles muelleri - El Hierro - GU987798 C-0114-mue REF':0.0):0.016034999999999994,((((('Sonchiacalles muelleri - La Palma - MK891627 1745-PST REF':0.0,'Sonchiacalles muelleri - La Palma - MG229776 1999-JKR REF':0.0):0.0,'Sonchiacalles muelleri - La Palma - FJ716537 C-0112-mue REF':0.0):0.0013370000000000049,'Sonchiacalles muelleri - La Palma - MK891623 1733-PST REF':1.8399999999998973E-4):0.0012330000000000119,'Sonchiacalles muelleri - La Palma - GU987847 E-0245-mue REF':2.9000000000001247E-4):0.003398000000000012,'Sonchiacalles muelleri - La Palma - GU987848 E-0246-mue REF':0.0):0.010867999999999989):0.024259000000000003):0.01642099999999999):0.02757599999999999,(('Pseudodichromacalles xerampelinus - Tenerife - KF672592 1244-PST REF':0.0,'Pseudodichromacalles xerampelinus - Tenerife - KF672593 687-PST REF':0.0):0.056120999999999976,(('Pseudodichromacalles pericallis - La Palma - MF426963 1704-PST REF':0.011005999999999988,('Pseudodichromacalles pericallis - El Hierro - MF426962 E-0275-fer REF':0.0017610000000000126,'Pseudodichromacalles pericallis - El Hierro - GU987796 C-0128-fer REF':0.0):0.013739000000000001):0.022975999999999996,('Pseudodichromacalles fernandezi - Tenerife - GU987939 E-573-fer REF':0.024846000000000007,('Pseudodichromacalles fernandezi - Tenerife - GU988002 E-687-fer REF':0.014760999999999996,((('Pseudodichromacalles fernandezi - La Gomera - KF843952 ES1018 REF':0.0,'Pseudodichromacalles fernandezi - La Gomera - GU988023 E-728-fer REF':0.0):0.0,'Pseudodichromacalles fernandezi - La Gomera - KF843950 ES1015 REF':0.0):0.0036420000000000063,('Pseudodichromacalles fernandezi - La Gomera - MG229721 1682-PST REF':0.0,'Pseudodichromacalles fernandezi - La Gomera - FJ716581 E-737-fer REF':0.0):0.002461999999999992):0.01005600000000001):0.007450000000000012):0.01750199999999999):0.02087899999999998):0.00567200000000001):0.006877999999999995):0.0023050000000000015,(('Aeoniacalles tabladoensis - La Palma - GU987801 C-0102-aes REF':0.04536299999999999,('Aeoniacalles cf aeonisimilis - La Gomera - JN627857 ES1035':0.03401499999999999,('Aeoniacalles aeonisimilis - La Gomera - JN627858 ES1038 - TL REF':0.003288000000000013,(('Aeoniacalles aeonisimilis - La Gomera - JN627855 ES1011 REF':0.002695000000000003,('Aeoniacalles aeonisimilis - La Gomera - JN627854 ES1007 REF':0.0014270000000000116,'Aeoniacalles aeonisimilis - La Gomera - MG229794 2714-PST REF':0.0016190000000000093):3.559999999999952E-4):0.0013430000000000109,'Aeoniacalles aeonisimilis - La Gomera - FJ716577 E-725-aes REF':0.004010999999999987):0.001684999999999992):0.039601):0.006774000000000002):0.048876,((('Aeoniacalles aeonii aeonii - Tenerife - FJ716567 E-689-aeo':0.0013849999999999973,'Aeoniacalles aeonii aeonii - Tenerife - GU987800 C-0101-aeo':0.0016609999999999958):0.005663000000000001,('Aeoniacalles aeonii aeonii - Tenerife - KC783832 747-PST':0.004420000000000007,'Aeoniacalles aeonii aeonii - Tenerife - GU988009 E-704-aeo':0.001683999999999991):0.003572999999999993):0.04758900000000002,(('Aeoniacalles neptunus - Ilhas Selvagens - MG229768 1966-PST REF':0.0016239999999999866,'Aeoniacalles neptunus - Ilhas Selvagens - MG229763 1954-PST REF':0.0014210000000000056):0.049031000000000005,('Aeoniacalles aeonii bodegensis - Tenerife - GU987927 E-547-bod':0.053847000000000006,(((('Aeoniacalles argillosus - La Gomera - JN627856 ES1031 REF':0.0,'Aeoniacalles argillosus - La Gomera - GU988026 E-736-arg REF':0.0):4.5400000000000995E-4,'Aeoniacalles argillosus - Tenerife - GU987928 E-550-arg REF':0.0041190000000000115):0.016266000000000003,('Aeoniacalles argillosus - El Hierro - GU987802 C-0105-arg REF':0.014092999999999994,((('Aeoniacalles argillosus - La Palma - GU987839 E-0221-arg REF':0.0031960000000000044,'Aeoniacalles argillosus - La Palma - FJ716539 C-0103-arg REF':0.0):5.580000000000029E-4,('Aeoniacalles argillosus - La Palma - GU987840 E-0222-arg REF':0.0,'Aeoniacalles argillosus - La Palma - GU987841 E-0223-arg REF':0.0):9.659999999999946E-4):8.279999999999954E-4,'Aeoniacalles argillosus - La Palma - MG229709 1561-JKR REF':6.950000000000012E-4):0.01067499999999999):0.00570699999999999):0.032476000000000005,('Aeoniacalles grancanariensis - Gran Canaria - JN555592 6-PST REF':0.025184000000000012,('Aeoniacalles grancanariensis - Gran Canaria - GU988039 E-752-gra REF':5.739999999999912E-4,'Aeoniacalles grancanariensis - Gran Canaria - JN555593 24-PST REF':0.0010000000000000009):0.01849200000000001):0.028584):0.007721000000000006):0.0013689999999999952):0.0029760000000000203):0.019953):0.003344999999999987):0.005107):0.012505000000000016,(('Dichromacalles lentisci - Spain - GU988070 E-786-len REF':8.710000000000107E-4,'Dichromacalles lentisci - Morocco - GU988141 E-904-len REF':6.510000000000127E-4):0.0010280000000000011,'Dichromacalles lentisci - Spain - GU988067 E-781-len REF':4.949999999999954E-4):0.09303400000000003):0.004656999999999967,(('Dichromacalles tuberculatus - Morocco - GU988140 E-903-tub':0.048193,('Dichromacalles tuberculatus - Portugal - KF880841 829-PST':0.029271999999999992,((('Dichromacalles tuberculatus - Spain - GU988069 E-783-tub':0.0,'Dichromacalles tuberculatus - Spain - GU988072 E-791-tub':0.0):0.0,'Dichromacalles tuberculatus - Spain - GU988064 E-773-tub':0.0):0.007484999999999992,'Dichromacalles tuberculatus - Spain - EU286515 E-0203-tub':0.009422000000000014):0.02154800000000001):0.014679000000000011):0.036928,((('Dichromacalles andalusiensis - Spain - KF880843 1306-PST REF':0.0,'Dichromacalles andalusiensis - Spain - KF880844 1334-PST REF':0.0):0.044444,'Dichromacalles andalusiensis - Spain - KF880842 1261-PST REF':0.035675):0.030890999999999988,('Dichromacalles querilhaci - France - GU988153 F-935-que REF':0.06844200000000003,('Dichromacalles albopictus - France - FJ716544 F-447-alb REF':0.00841,('Dichromacalles albopictus - France - GU987900 F-450-alb REF':0.0,'Dichromacalles albopictus - France - KF880840 815-PST REF':0.0019990000000000008):0.005785000000000012):0.06113500000000002):0.00785199999999997):0.012195000000000011):0.013280999999999987):5.100000000000104E-4,((('Dichromacalles rolletii - Italy.Sicilia - GU987867 I-0276-rol REF':0.0018179999999999863,'Dichromacalles rolletii - Greece - KJ867575 670-FBA REF':0.003266999999999992):0.006186999999999998,('Dichromacalles rolletii - Italy.Sicilia - EU286470 I-0129-rol REF':0.004791999999999991,('Dichromacalles rolletii - France - GU987901 F-452-rol REF':0.0014540000000000108,'Dichromacalles rolletii - Italy.Sicilia - MG229717 1650-JKR REF':0.0015959999999999863):0.0013259999999999939):0.0027840000000000087):0.06661400000000003,('Dichromacalles creticus - Greece.Crete - EU286463 GR-0130-cre REF':0.03214500000000001,('Dichromacalles boroveci - Greece.Rhodes - MG229747 1818-PST':0.010620999999999992,'Dichromacalles boroveci - Greece.Samos - MG322643 GR-953-bor':0.01882500000000001):0.032409999999999994):0.035485000000000017):0.02818799999999999):0.0041130000000000055):0.0016589999999999938):0.0028940000000000077,(('Calacalles fuerteventurensis - Fuerteventura - KT289390 2739-PST REF':0.0016049999999999953,'Calacalles fuerteventurensis - Fuerteventura - KT289391 2742-PST REF':0.001458999999999988):0.079624,((((('Calacalles cf bandamaensis - Gran Canaria - JN701884 20-PST':0.011604000000000003,'Calacalles cf bandamaensis - Tenerife - GQ332342 E-821-set':0.005354999999999999):0.0024190000000000045,('Calacalles bandamaensis - Gran Canaria - JX306090 107-PST REF':4.830000000000112E-4,('Calacalles bandamaensis - Gran Canaria - JX306091 110-PST REF':0.0,'Calacalles bandamaensis - Gran Canaria - JN701880 7-PST REF':0.0023179999999999867):0.002839000000000008):0.002839000000000008):0.024979,('Calacalles minutus - Tenerife - GU988050 E-822-min REF':0.030225000000000002,('Calacalles palmensis - La Palma - KT289386 1739-PST REF':0.01336699999999999,('Calacalles palmensis - La Palma - EU286466 C-0121-set REF':7.399999999999907E-4,'Calacalles palmensis - La Palma - KT289381 1700-PST REF':0.0023060000000000025):0.011401999999999995):0.01754900000000001):0.005620999999999987):0.04238399999999998,((('Calacalles pumilio - Tenerife - GQ332339 E-812-pum REF':0.007103999999999999,(('Calacalles pumilio - La Gomera - KT289396 ES1029 - (formerly: C. agana - Syn!) REF':0.003905999999999993,'Calacalles pumilio - La Gomera - GQ332336 E-811-pum REF':0.003731000000000012):5.709999999999882E-4,'Calacalles pumilio - La Gomera - KT289388 2713-PST REF':0.004016999999999993):0.0021100000000000008):0.018741000000000008,(('Calacalles wollastoni - Porto Santo - MG229817 2845-PST REF':0.005372999999999989,'Calacalles wollastoni - Madeira - MG229816 2832-PST REF':0.003800999999999999):0.010150999999999993,(('Calacalles wollastoni - Madeira - GQ332329 P-507-wol REF':0.0,'Calacalles wollastoni - Madeira - FJ716557 P-520-wol REF':0.0):0.005260999999999988,'Calacalles wollastoni - Madeira - KT289387 1841-PST REF':0.003913):0.01091700000000001):0.0071450000000000125):0.04163999999999998,(((('Calacalles citvorator - La Palma - KT289382 1703-PST REF':9.919999999999929E-4,'Calacalles citvorator - La Palma - KT289392 E-0266-set REF':5.290000000000017E-4):0.04020199999999999,(('Calacalles seticollis - El Hierro - GQ332328 C-0122-set REF':0.0015050000000000063,'Calacalles seticollis - El Hierro - GU987860 E-0265-set REF':0.0030679999999999874):0.03123300000000001,(('Calacalles montelunatus - La Palma - KT289383 1716-PST REF':0.0,'Calacalles montelunatus - La Palma - KT289385 1721-PST REF':0.0):0.0010880000000000056,'Calacalles montelunatus - La Palma - KT289384 1720-PST REF':0.0019579999999999875):0.0325):7.500000000000007E-4):0.007098000000000007,('Calacalles hermigua - La Gomera - GQ332331 E-742-set REF':0.004259999999999986,(('Calacalles hermigua - La Gomera - GQ332334 E-747-set REF':0.0,'Calacalles hermigua - La Gomera - GU988038 E-746-set REF':0.0):0.003485999999999989,'Calacalles hermigua - La Gomera - KT289394 ES1006 REF':0.002618000000000009):0.0018640000000000045):0.03650099999999999):0.023876999999999995,(('Calacalles exiguus - Tenerife - GU988051 E-818-exi REF':3.1999999999998696E-4,('Calacalles exiguus - Tenerife - GU988052 E-820-exi REF':7.919999999999872E-4,'Calacalles exiguus - Tenerife - GQ332337 E-817-exi REF':7.290000000000074E-4):0.0012030000000000096):0.04818000000000003,(('Calacalles lepensis - La Gomera - KJ867596 1258-PST REF':0.004198000000000007,('Calacalles lepensis - La Gomera - KF498966 ES1025 REF':0.002697000000000005,'Calacalles lepensis - La Gomera - KF498965 1345-PST REF':0.0064780000000000115):0.003474000000000005):0.008733999999999992,('Calacalles nataliae - La Gomera - KF498967 1259-PST REF':0.005282000000000009,('Calacalles nataliae - La Gomera - KF498968 ES1012 REF':0.005811000000000011,(('Calacalles nataliae - La Gomera - GU988037 E-744-nat REF':0.0,'Calacalles nataliae - La Gomera - GQ332333 E-745-nat REF':0.0):0.0019869999999999888,'Calacalles nataliae - La Gomera - GQ332332 E-743-nat REF':0.0010580000000000034):0.0018420000000000103):0.003160999999999997):0.014617999999999992):0.03916300000000003):0.01275699999999999):0.0018169999999999853):0.002713999999999994):0.005861000000000005,((('Calacalles droueti droueti - Azores.Pico - EU286467 P-0123-dro - (formerly: C. droueti)':0.0017780000000000018,'Calacalles droueti droueti - Azores.Pico - MG229841 P-0264-dro - (formerly: C. droueti)':0.002794999999999992):0.008729999999999988,('Calacalles droueti azoricus - Azores.Faial - EU286468 P-0125-azo - (formerly: C. azoricus)':0.0036229999999999873,'Calacalles droueti droueti - Azores.Faial - GU987940 E-578-dro - (formerly: C. droueti)':0.0011770000000000114):0.005453999999999987):0.05825999999999998,((('Calacalles pusillus - Tenerife - KC783829 722-PST REF':0.0069099999999999995,(('Calacalles pusillus - Tenerife - FJ716570 E-702-pus REF':0.0032040000000000124,'Calacalles pusillus - Tenerife - KC783827 709-PST REF':0.0):7.449999999999957E-4,'Calacalles pusillus - Tenerife - KC783831 738-PST REF':7.790000000000019E-4):0.005370999999999987):0.018928,('Calacalles manriquei - Lanzarote - MF946563 2933-PST REF':0.02829699999999999,(('Calacalles mulagua - La Gomera - KT289400 ES1037 REF':0.0,'Calacalles mulagua - La Gomera - KT289393 ES1002 REF':0.0):0.006823999999999997,(('Calacalles mulagua - La Gomera - KT289399 ES1036 REF':0.0,'Calacalles mulagua - La Gomera - KT289395 ES1026 REF':0.001567999999999986):0.005621999999999988,('Calacalles mulagua - La Gomera - KT289401 ES1039 REF':0.0021899999999999975,(('Calacalles mulagua - La Gomera - KT289398 ES1034 REF':0.004068999999999989,'Calacalles mulagua - La Gomera - KT289397 ES1030 REF':0.002034000000000008):2.6599999999998847E-4,'Calacalles mulagua - La Gomera - KT289389 2719-PST REF':0.0012570000000000081):0.003928999999999988):0.0020620000000000083):8.509999999999907E-4):0.015710000000000002):0.002616000000000007):0.041089000000000014,('Calacalles atomarius - Tenerife - FJ716561 E-576-ato REF':0.043956999999999996,('Calacalles affinis - Tenerife - MG229814 2816-PST REF':7.699999999999929E-4,'Calacalles affinis - Tenerife - MG229813 2815-PST REF':0.005278000000000005):0.03950699999999999):0.011693000000000009):0.004944999999999977):0.0061390000000000056):0.011756000000000016):0.013287999999999994):0.009941000000000005,((((((('Acalles kippenbergi - Italy - KJ867571 460-PST REF':0.09257599999999999,(('Acalles micros - France - GU987845 F-0242-mic REF':0.0,(((('Acalles micros - France - GU987753 I-0017-mic REF':0.0,'Acalles micros - France - GU988157 F-929-mic REF':0.0016780000000000128):7.799999999999474E-5,'Acalles micros - France - GU987756 I-0003-mic REF':0.0):3.900000000001125E-5,'Acalles micros - France - EU286493 I-0030-mic REF':0.0):1.9999999999992246E-5,'Acalles micros - Germany - GU988041 D-672-mic REF':0.0):0.0012959999999999916):7.810000000000039E-4,'Acalles micros - Germany - GU987846 D-0243-mic REF':0.0022719999999999962):0.07119399999999998):0.011810000000000015,(('Acalles tibialis - France - GU987898 F-442-tib REF':2.449999999999952E-4,'Acalles tibialis - France - GU987895 F-435-tib REF':0.0012759999999999994):0.06666200000000003,(((('Acalles dubius - Germany - GU987881 D-0423-dub REF':0.0,'Acalles dubius - Germany - GU987806 D-0094-dub REF':0.0):0.0,'Acalles dubius - Germany - GU987767 M-0066-dub REF':0.0):0.001367000000000007,'Acalles dubius - Germany - KF680236 794-PST REF':0.001678999999999986):0.06572400000000002,(('Acalles parvulus temperei - France - GU987758 I-0029-tem':6.960000000000022E-4,('Acalles parvulus temperei - France - EU286449 I-0023-tem':0.0011249999999999871,('Acalles parvulus temperei - France - GU987810 I-0042-tem':0.0,'Acalles parvulus temperei - France - GU988080 F-804-tem':0.0):3.9600000000000746E-4):8.269999999999944E-4):0.017902,((((((('Acalles parvulus parvulus - France - GU987850 F-0249-par':0.0,'Acalles parvulus parvulus - Germany - GU987851 D-0250-par':3.740000000000132E-4):1.8799999999999373E-4,'Acalles parvulus parvulus - France - EU286448 I-0008-par':0.0):9.400000000001074E-5,'Acalles parvulus parvulus - Germany - GU987770 M-0060-par':0.0):4.699999999999149E-5,'Acalles parvulus parvulus - France - GU987849 F-0248-par':0.0):2.2999999999995246E-5,'Acalles parvulus parvulus - France - GU987764 D-0069-par':0.0):1.2000000000012001E-5,'Acalles parvulus parvulus - France - GU987777 I-0002-par':0.0):0.00856599999999999,('Acalles parvulus parvulus - France - GU987892 F-432-par':0.005940000000000001,('Acalles parvulus parvulus - Italy - GU987966 I-621-par':0.001916000000000001,('Acalles parvulus - Italy - MG229695 1378-PST':6.500000000000117E-4,'Acalles parvulus parvulus - Italy - GU988151 I-654-par':0.0):0.0012280000000000069):0.001811000000000007):0.0022810000000000052):0.02121300000000001):0.03666100000000001):0.01831200000000001):0.009377999999999997):0.0026179999999999815,(('Acalles lemur cisalpinus - Italy - MG229691 1369-PST':0.074348,(('Acalles lemur cisalpinus - Italy - GU987976 I-634-cis':0.002483000000000013,((('Acalles lemur cisalpinus - Italy - GU987988 I-655-cis':0.0019500000000000073,'Acalles lemur cisalpinus - Italy - MG229689 1362-PST':0.0011380000000000001):2.0400000000000973E-4,'Acalles lemur cisalpinus - Italy - MG229699 1393-PST':0.0):1.0199999999999099E-4,'Acalles lemur cisalpinus - Italy - GU988090 I-824-cis':0.0):0.0036319999999999963):0.048877000000000004,('Acalles lemur cisalpinus - Italy - GU987970 I-626-cis':0.05028099999999999,((('Acalles lemur lemur - Germany - GU988042 D-673-lem':0.0,'Acalles lemur lemur - Germany - GU987772 M-0059-leL':0.0):0.0,'Acalles lemur lemur - Germany - GU987771 M-0061-leL':0.0):0.018821000000000004,(((('Acalles lemur lemur - Germany - GU987880 D-0422-lem':0.0,'Acalles lemur lemur - France - EU286446 I-0010-leL':0.0):0.0,'Acalles lemur lemur - France - GU987809 I-0015-leL':0.0):0.0,'Acalles lemur lemur - France - GU987755 I-0005-leL':0.0):0.006048999999999999,'Acalles lemur lemur - France - GU987896 F-438-lem':0.006208999999999992):0.008458999999999994):0.021675):0.008118999999999987):0.023845000000000005):0.010197000000000012,(('Acalles dieckmanni - France - KF680237 816-PST REF':0.04688700000000001,(('Acalles sardiniaensis - Italy.Sardinia - MK891638 1787-PST REF':0.0010789999999999966,(('Acalles sardiniaensis - Italy.Sardinia - KF680234 IT1081c REF':0.0,'Acalles sardiniaensis - Italy.Sardinia - KF680233 IT1080c REF':0.0):1.9500000000000073E-4,'Acalles sardiniaensis - Italy.Sardinia - KF680235 IT1087c REF':0.0028499999999999914):0.0019710000000000005):5.950000000000122E-4,(('Acalles sardiniaensis - Italy.Sardinia - KF680231 IT1074c REF':0.0,('Acalles sardiniaensis - Italy.Sardinia - GU987882 I-460-sar REF':0.0,'Acalles sardiniaensis - Italy.Sardinia - KF680230 IT1072c REF':1.0899999999999799E-4):0.0010209999999999941):1.3099999999999223E-4,'Acalles sardiniaensis - Italy.Sardinia - KF680232 IT1078c REF':0.0):9.359999999999924E-4):0.040348999999999996):0.033971,(((('Acalles sarothamni - Spain - GU987885 E-466-sar':0.008924999999999988,'Acalles sarothamni - Spain - GU987886 E-467-sar':0.0):0.02773500000000001,((('Acalles monasterialis - Spain - GU988106 E-848-mon':0.002367000000000008,'Acalles monasterialis - Spain - GU987891 E-505-mon':6.780000000000119E-4):0.008755000000000013,(((('Acalles maraoensis - Portugal - GU987909 P-540-mar':1.7500000000000848E-4,('Acalles maraoensis - Portugal - GU988109 E-852-mar':0.0,'Acalles maraoensis - Portugal - GU988112 E-857-mar':0.0):0.0013460000000000139):0.00825200000000001,('Acalles cytisi - Spain - GU987883 E-462-cyt ':0.006825999999999999,('Acalles maraoensis - Spain - GU987943 E-581-mar':0.0049939999999999984,'Acalles maraoensis - Spain - GU988095 E-835-mar':0.003036000000000011):0.001694000000000001):2.630000000000132E-4):0.0011500000000000121,'Acalles cytisi - Spain - GU988104 E-845-cyt':0.004179999999999989):0.0011609999999999954,'Acalles cytisi - Spain - GU988105 E-847-cyt':0.006416000000000005):0.0034160000000000024):0.015288999999999997,('Acalles maraoensis - Spain - GU988126 E-875-mar':0.019646999999999998,('Acalles maraoensis - Portugal - GU988120 E-869-mar':0.00858600000000001,'Acalles maraoensis - Portugal - GU988118 E-867-mar':0.011436000000000002):0.009334000000000009):0.003899999999999987):0.002706000000000014):0.02168600000000001,(('Acalles sierrae - Spain - KF680247 1292-PST':0.012088999999999989,('Acalles sierrae - Spain - KF680249 1310-PST':0.0,('Acalles sierrae - Spain - KF680248 1304-PST - TL':0.0014069999999999916,(('Acalles sierrae - Spain - KF680255 1344-PST':0.0015519999999999978,'Acalles sierrae - Spain - KF680254 1332-PST':0.0):1.5999999999988246E-5,'Acalles sierrae - Spain - KF680253 1330-PST':0.0):1.1500000000000399E-4):7.610000000000117E-4):0.008562000000000014):0.022042000000000006,('Acalles sierrae - Spain - GU987859 E-0261-sie':0.029870000000000008,(('Acalles sierrae - Spain - KF680252 1318-PST - (formerly: A bazaensis - Syn!)':0.002346999999999988,'Acalles sierrae - Spain - KF680251 1316-PST - (formerly: A bazaensis - Syn!)':6.980000000000042E-4):0.0029730000000000034,'Acalles sierrae - Spain - EU286492 E-0100-sie - TL':0.0016079999999999983):0.029648000000000008):0.004176000000000013):0.004496):0.023705999999999977,(('Acalles guadarramaensis - Andorra - GU987963 AND-617-gua REF':0.008949000000000013,(('Acalles guadarramaensis - Spain - KF680245 1270-PST REF':0.0,'Acalles guadarramaensis - Spain - GU988096 E-836-gua REF':0.0):0.0013970000000000093,'Acalles guadarramaensis - Spain - KF680244 1268-PST REF':0.004706999999999989):0.003608):0.032445000000000015,('Acalles parasierrae - Morocco - GU988146 E-910-prs REF':0.03420899999999999,((('Acalles alcarazensis - Spain - GU987941 E-579-alc REF':3.660000000000052E-4,'Acalles alcarazensis - Spain - GU987942 E-580-alc REF':0.0):9.010000000000129E-4,'Acalles alcarazensis - Spain - GU987921 E-457-alc REF':0.0):0.027820999999999985,('Acalles cazorlaensis - Spain - GU987884 E-464-caz REF':0.0014190000000000036,(('Acalles cazorlaensis - Spain - KF680250 1312-PST REF':0.0,'Acalles cazorlaensis - Spain - GU987948 E-599-caz REF':0.0):0.0,'Acalles cazorlaensis - Spain - GU987946 E-596-caz REF':0.0):0.007756000000000013):0.02990100000000001):0.0066930000000000045):0.010783000000000001):0.01901599999999999):0.010270000000000001):0.004549000000000025):5.659999999999832E-4):0.0022890000000000132,((('Acalles gadorensis - Spain - EU286459 E-0097-gad REF':0.08977899999999997,(('Acalles misellus - Spain - KF680242 1262-PST REF':0.010269,((('Acalles misellus - Spain - GU987959 E-613-mis REF':0.0,'Acalles misellus - Spain - GU987961 E-615-mis REF':0.0):6.220000000000114E-4,'Acalles misellus - Spain - GU987956 E-610-mis REF':0.0):0.0021919999999999995,(('Acalles misellus - Spain - GU987962 E-616-mis REF':0.0023799999999999932,(('Acalles misellus - Spain - GU988125 E-874-mis REF':0.0012530000000000041,'Acalles misellus - France - GU988160 F-938-mis REF':0.0):0.0013380000000000059,('Acalles misellus - France - KC783822 684-PST REF':0.0012419999999999931,'Acalles misellus - Spain - KF680243 1266-PST REF':2.7900000000000147E-4):1.9800000000000373E-4):6.760000000000099E-4):7.820000000000049E-4,('Acalles misellus - Netherlands - GU988094 NL-832-mis REF':0.0014879999999999893,('Acalles misellus - Spain - GU988123 E-872-mis REF':0.0,'Acalles misellus - France - GU988159 F-937-mis REF':0.0):3.300000000000525E-5):7.439999999999947E-4):0.0025590000000000057):0.0017820000000000058):0.04192599999999999,(('Acalles echinatus - Austria - GU987786 A-0093-ech REF':0.008529000000000009,'Acalles echinatus - Czech Republic - GU987843 CZ-0231-ech REF':0.004744999999999999):0.034221,(('Acalles echinatus - Italy - KF680227 IT1049 REF':0.009172999999999987,('Acalles echinatus - Germany - GU987816 D-0234-ech REF':0.003928999999999988,'Acalles echinatus - Italy - KF680257 461-PST REF':0.0021750000000000103):0.010142000000000012):0.024648000000000003,(('Acalles echinatus - Bulgaria - GU987871 BUL-0344-ech REF':0.0,'Acalles echinatus - Bulgaria - GU987872 BUL-0345-ech REF':0.0030100000000000127):0.017594,(((('Acalles echinatus - Russia - GU988034 R-669-ech REF':0.0,'Acalles echinatus - Russia - GU987879 RU-0410-ech REF':0.0):0.0,'Acalles echinatus - Russia - GU988033 R-668-ech REF':0.0):0.014739000000000002,('Acalles echinatus - Croatia - EU286510 HR-0334-ech REF':2.959999999999907E-4,'Acalles echinatus - Croatia - GU987870 HR-0338-ech REF':0.0012250000000000039):0.0021839999999999915):0.0030830000000000024,'Acalles echinatus - Slovakia - KF680241 1221-JKR REF':0.007715):0.018809999999999993):0.007067999999999991):0.013594999999999996):0.005497000000000002):0.03836999999999999):0.0022860000000000102,('Acalles ossetiensis - Russia - MF426966 2759-PST REF':0.0,'Acalles ossetiensis - Russia - MF426965 2756-PST REF':0.0):0.088397):0.002838000000000007,('Acalles iblanensis - Morocco - KC783816 186-PST REF':0.06862100000000002,('Acalles testensis - Morocco - GU988128 E-880-tes REF':0.020577999999999985,(('Acalles asniensis - Morocco - GU988129 E-882-asn REF':0.0,'Acalles asniensis - Morocco - MG229716 1586-JKR REF':0.0):0.003346999999999989,'Acalles asniensis - Morocco - GU988130 E-884-asn REF':0.0027570000000000094):0.010575000000000001):0.03880900000000001):0.01208300000000001):0.004906999999999995):0.001996999999999971,((((('Acalles vorsti - Spain.Mallorca - KF680256 1358-PST REF':0.049184000000000005,('Acalles breiti - Spain.Mallorca - GU987912 E-543-bre REF':7.669999999999899E-4,'Acalles breiti - Spain.Mallorca - GU987911 E-542-bre REF':7.540000000000047E-4):0.03967799999999999):0.03689299999999998,(('Acalles almeriaensis - Spain - GU987825 E-0192-alme REF':0.01191600000000001,('Acalles almeriaensis - Spain - EU286497 E-0186-alm REF':0.008207999999999993,('Acalles almeriaensis - Spain - GU987951 E-603-alm REF':1.2899999999999023E-4,('Acalles almeriaensis - Spain - GU987949 E-601-alm REF':0.0,'Acalles almeriaensis - Spain - GU987954 E-608-alm REF':0.0):0.0013920000000000043):0.016536999999999996):0.009949999999999987):0.005045999999999995,('Acalles almeriaensis - Spain - KF680246 1280-PST REF':0.01675399999999999,('Acalles almeriaensis - Spain - GU988054 E-760-alm REF':0.0015139999999999876,'Acalles almeriaensis - Spain - GU988058 E-759-alm REF':0.0015310000000000046):0.022316000000000003):0.004194000000000003):0.061892999999999976):0.006662000000000001,('Acalles biokovoensis - Croatia - GU987820 HR-0341-bio REF':0.0029639999999999944,'Acalles biokovoensis - Croatia - GU987819 HR-0330-bio REF':0.003140000000000004):0.079379):0.004486000000000018,('Acalles papei - Greece - GU987878 EP-0403-pap':0.01655999999999999,('Acalles papei - Greece.Korfu - GU988044 KO-0378-pap':0.0046609999999999985,('Acalles papei - Croatia - EU286507 HR-0327-pap':0.004830000000000001,('Acalles papei - Greece.Korfu - GU987873 KO-0369-pap':7.000000000007001E-6,'Acalles papei - Greece - GU988046 EP-0399-pap':0.0):0.004475000000000007):0.003021999999999997):0.007615000000000011):0.06984200000000002):0.0013669999999999793,(((('Acalles fallax - Slovenia - MG229827 2898-PST REF':0.0,'Acalles fallax - Czech Republic - MG229779 2084-JKR REF':0.0):0.0032969999999999944,(((('Acalles fallax - Czech Republic - KF680228 CZ1052 REF':4.159999999999997E-4,'Acalles fallax - Czech Republic - MG229784 2416-JKR REF':0.0):2.0800000000001373E-4,'Acalles fallax - Czech Republic - MG229786 2419-JKR REF':0.0):1.0399999999999299E-4,'Acalles fallax - Croatia - MG229828 2899-PST REF':0.0):3.190000000000137E-4,('Acalles fallax - Czech Republic - GU988078 Cz-797-fal REF':0.0013430000000000109,(((('Acalles fallax - Czech Republic - MG229704 1446-JKR REF':0.0,'Acalles fallax - Croatia - EU286508 HR-0332-fal REF':0.0):0.0,'Acalles fallax - Germany - GU988093 D-831-fal REF':0.0):0.0,'Acalles fallax - Czech Republic - MG229688 1214-JKR REF':0.0):0.0,'Acalles fallax - Czech Republic - KJ867591 1212-JKR REF':0.0):1.7800000000001148E-4):0.0012050000000000116):0.0012830000000000064):0.00397900000000001,('Acalles fallax - Slovenia - GU987844 SLO-0235-fal REF':0.0028940000000000077,'Acalles fallax - Slovakia - MG229791 2448-JKR REF':0.001815000000000011):0.0029689999999999994):0.071435,(('Acalles camelus - Slovenia - MG229826 2897-PST':0.014825000000000005,('Acalles camelus - Croatia - EU286511 HR-0336-cam':5.269999999999997E-4,(('Acalles camelus - Slovenia - GU987813 SLO-0227-cam':0.0,'Acalles camelus - Slovenia - GU987842 SLO-0229-cam':0.0021780000000000133):0.002679999999999988,((((('Acalles camelus - Germany - MG229829 2902-PST':0.0,'Acalles camelus - Austria - GU987814 A-0228-cam':0.0):0.0,'Acalles camelus - France - EU286447 I-0026-cam':0.0):0.0,'Acalles camelus - France - GU987776 I-0034-cam':0.0):0.0,'Acalles camelus - Slovakia - MG229790 2446-JKR':0.0):3.620000000000012E-4,((('Acalles camelus - Czech Republic - MG229785 2417-JKR':0.0,'Acalles camelus - Czech Republic - KF680229 CZ1054':0.0):0.0,'Acalles camelus - Germany.Ruegen - GU988032 D-666-cam':0.0):0.0,'Acalles camelus - Sweden - GU988028 S-662-cam':0.0):0.0011599999999999944):5.020000000000024E-4):0.0025380000000000125):0.010929999999999995):0.017314999999999997,(('Acalles camelus - Italy - GU987989 I-656-cam':0.0,'Acalles camelus - Italy - MG229698 1392-PST':0.0):0.01691000000000001,('Acalles camelus - Italy - GU987971 I-628-cam':0.011702999999999991,('Acalles camelus - Italy - GU987978 I-637-cam':0.006373999999999991,'Acalles camelus - France - GU987808 I-0016-cam':0.007429999999999992):0.0021980000000000055):0.00451399999999999):0.011928999999999995):0.0446):0.00448599999999999):0.002796999999999994):0.001367000000000007,(((('Acalles ptinoides - Germany - GU988155 D-927-pti REF':0.0,'Acalles ptinoides - Spain - GU988121 E-870-pti REF':0.0):3.3700000000000396E-4,'Acalles ptinoides - Spain - GU988127 E-876-pti REF':0.0011849999999999916):0.004246,(('Acalles ptinoides - Spain - KJ867597 1264-PST REF':0.0,'Acalles ptinoides - Spain - GU988122 E-871-pti REF':0.0):0.0041110000000000035,((('Acalles ptinoides - Germany - MG229757 1893-PST REF':0.0,'Acalles ptinoides - Germany - EU286522 D-0256-pti REF':0.0):0.0,'Acalles ptinoides - Germany - GU988036 D-671-pti REF':0.0):0.0,'Acalles ptinoides - Germany - MG229758 1904-PST REF':0.0):4.619999999999902E-4):0.004965999999999998):0.07938400000000001,(('Acalles sintraniensis - Portugal - GU988110 E-853-sin REF':0.0012169999999999959,'Acalles sintraniensis - Portugal - GU988111 E-856-sin REF':3.039999999999987E-4):0.005609000000000003,('Acalles sintraniensis - Portugal - KF680239 833-PST REF':0.004131999999999997,'Acalles sintraniensis - Portugal - KF680238 827-PST REF':0.003506000000000009):0.008278000000000008):0.070351):0.007903999999999994):0.007404999999999995,((('Acalles granulimaculosus - La Gomera - GU988017 E-717-pil REF':0.011681999999999998,'Acalles granulimaculosus - La Gomera - GU988021 E-724-pil REF':0.011468000000000006):0.05684299999999998,(((('Acalles pilula - El Hierro - EU286461 C-0099-pil REF':0.003837000000000007,'Acalles pilula - El Hierro - GU987852 E-0251-pil REF':0.0):6.569999999999909E-4,'Acalles pilula - El Hierro - GU987854 E-0253-pil REF':0.0010350000000000081):8.130000000000082E-4,'Acalles pilula - El Hierro - GU987920 E-0254-pil REF':0.00201599999999999):0.013607000000000008,('Acalles pilula - Tenerife - GU988007 E-698-pil REF':0.009083000000000008,('Acalles pilula - La Palma - GU987856 E-0255-pil REF':0.005028000000000005,'Acalles pilula - La Palma - GU987853 E-0252-pil REF':0.0015370000000000106):0.006023000000000001):0.0035280000000000034):0.047774999999999984):0.005565000000000014,('Acalles globulipennis - Tenerife - GU987997 E-679-glo':0.036721000000000004,((('Acalles globulipennis - Tenerife - FJ716562 E-676-glo':0.009617000000000014,('Acalles globulipennis - Portugal - KF680240 843-PST':0.0,'Acalles globulipennis - Portugal - GU988117 E-866-glo':0.001589000000000007):0.013557000000000013):0.02140800000000001,'Acalles globulipennis - Gran Canaria - JN701882 14-PST':0.02138799999999999):0.003142000000000006,('Acalles globulipennis - Madeira - FJ716546 P-528-glo':0.017767000000000005,('Acalles globulipennis - Madeira - GU987919 P-521-glo':0.0,'Acalles globulipennis - Madeira - MG229750 1845-PST':0.005665000000000003):0.009963):0.008505000000000013):0.012692000000000009):0.028536000000000006):0.014036999999999994):0.02765100000000001):0.0013839999999999963):0.0029949999999999977):4.959999999999964E-4,(((((('Onyxacalles nuraghi - Italy.Sardinia - JN121399 IT1090c REF':0.0,'Onyxacalles nuraghi - Italy.Sardinia - MG229744 1789-PST REF':0.0):0.0,'Onyxacalles nuraghi - Italy.Sardinia - JN121400 IT1097c REF':0.0):0.044677999999999995,('Onyxacalles balearicus - Spain.Mallorca - EU286521 E-0168-bal REF':0.04428399999999999,('Onyxacalles valencianus - Spain - GU987953 E-607-val REF':0.0023150000000000115,(('Onyxacalles valencianus - Spain - GU987960 E-614-val REF':2.7099999999999347E-4,'Onyxacalles valencianus - Spain - GU987958 E-612-val REF':0.0013309999999999989):4.139999999999977E-4,'Onyxacalles valencianus - Spain - EU286495 E-0180-val REF':0.0):0.002715999999999996):0.045962):0.005103999999999997):0.025162000000000018,((('Onyxacalles vilae - Italy - KC783820 463-PST REF':4.4800000000000395E-4,(('Onyxacalles vilae - Croatia - EU286512 HR-0339-lui REF':0.0,'Onyxacalles vilae - France - KC783807 105-PST REF':1.4800000000000924E-4):7.399999999999074E-5,'Onyxacalles vilae - France - EU286451 I-0027-lui REF':0.0):0.0011099999999999999):0.050045000000000006,(('Onyxacalles luigionii - Italy - GU987967 I-622-lui REF':0.002817999999999987,('Onyxacalles luigionii - Italy - GU987977 I-635-lui REF':0.0016319999999999946,'Onyxacalles luigionii - Italy - GU987979 I-638-lui REF':0.0):0.006953999999999988):0.038315000000000016,('Onyxacalles cf luigionii - France - GU987897 F-440-lui':0.02518200000000001,'Onyxacalles cf luigionii - Italy - KC783821 564-PST':0.023474999999999996):0.029620000000000007):0.010019):0.023834000000000022,(('Onyxacalles maginaensis - Spain - EU286491 E-0169-mag REF':0.038746,((('Onyxacalles portusveneris - Morocco - GU987922 M-482-mag REF':0.0,'Onyxacalles portusveneris - Morocco - GU988133 E-889-port REF':0.0):0.004608000000000001,('Onyxacalles portusveneris - Spain - KJ867600 1276-PST REF':0.0011269999999999891,'Onyxacalles portusveneris - Spain - GU987950 E-602-mag REF':3.9400000000000546E-4):0.006117000000000011):9.850000000000136E-4,((('Onyxacalles portusveneris - Morocco - GU988147 E-912-port REF':0.003578999999999999,((('Onyxacalles portusveneris - Morocco - GU988135 E-891-port REF':0.002901999999999988,'Onyxacalles portusveneris - Spain - MG322640 E-0187-mag REF':3.630000000000022E-4):9.619999999999906E-4,'Onyxacalles portusveneris - Morocco - GU988134 E-890-port REF':0.0):0.0011309999999999931,'Onyxacalles portusveneris - France - EU286490 F-0166-por REF':0.0):0.0014409999999999978):0.0014069999999999916,'Onyxacalles portusveneris - Morocco - KC783815 167-PST REF':0.0029750000000000054):0.0011710000000000054,'Onyxacalles portusveneris - Spain - KJ867607 1294-PST REF':0.003037000000000012):0.001575999999999994):0.028064000000000006):0.03407400000000002,(('Onyxacalles bermejaensis - Spain - KJ867603 1284-PST REF':0.0032189999999999996,((('Onyxacalles bermejaensis - Spain - GU988066 E-778-ber REF':0.0,'Onyxacalles bermejaensis - Spain - KJ867606 1290-PST REF':0.0):0.0,'Onyxacalles bermejaensis - Spain - EU286514 E-0167-ber REF':0.0):6.339999999999957E-4,('Onyxacalles bermejaensis - Spain - GU987827 E-0194-ber REF':0.0012439999999999951,'Onyxacalles bermejaensis - Spain - JN121398 ES1062 REF':2.7800000000000047E-4):8.890000000000009E-4):0.0044309999999999905):0.040302000000000004,(('Onyxacalles gibraltarensis - Morocco - GU988138 E-899-gib REF':0.0,'Onyxacalles gibraltarensis - Morocco - GU988137 E-897-gib REF':0.002245999999999998):0.007047999999999999,('Onyxacalles gibraltarensis - England - KY211665 2894-PST REF':8.640000000000037E-4,(('Onyxacalles gibraltarensis - Morocco - GU988144 E-907-gib REF':0.0,'Onyxacalles gibraltarensis - England - KY211664 2893-PST REF':0.0015560000000000018):2.620000000000122E-4,'Onyxacalles gibraltarensis - Spain - GU987832 E-0206-gib REF':0.0):6.639999999999979E-4):0.004141000000000006):0.038131):0.020402000000000003):0.004632999999999998):0.012355000000000005):0.007421999999999984,((('Onyxacalles caucasicus - Russia - MF464647 2757-PST - (form.: Acalles caucasicus) REF':1.7300000000000648E-4,'Onyxacalles caucasicus - Russia - MF464646 2753-PST - (form.: Acalles caucasicus) REF':0.001347999999999988):0.042822,('Onyxacalles sp - Georgia - MK347583 3022-PST':0.039218,(('Onyxacalles ganglbaueri - Greece - MG229822 2887-PST REF':0.0,'Onyxacalles ganglbaueri - Greece - MG229823 2889-PST REF':0.0):0.01705899999999999,'Onyxacalles georgius - Georgia - MF946564 2945-PST REF':0.023534):0.027448):0.007179999999999992):0.023937999999999987,((('Onyxacalles ringeli - La Palma - EU286465 C-0171-rin REF':0.0,'Onyxacalles ringeli - La Palma - KY211663 1982-JKR REF':0.0):0.0040959999999999885,'Onyxacalles ringeli - La Palma - KY211662 1755-PST REF':0.005079):0.069689,('Onyxacalles neglectus - La Gomera - GU988014 E-713-neg REF':0.03741800000000001,('Onyxacalles verrucosus - El Hierro - EU286488 C-0170-ver REF':0.0020479999999999943,('Onyxacalles verrucosus - Tenerife - GU987996 E-678-ver REF':6.690000000000029E-4,('Onyxacalles verrucosus - Tenerife - GU987937 E-570-ver REF':0.0,(('Onyxacalles verrucosus - Tenerife - GU987995 E-677-ver REF':0.0,'Onyxacalles verrucosus - Tenerife - GU988085 E-813-ver REF':0.001900999999999986):9.490000000000054E-4,'Onyxacalles verrucosus - Tenerife - GU987938 E-571-ver REF':0.0):0.0010979999999999879):8.610000000000007E-4):0.0010060000000000069):0.045315999999999995):0.008356000000000002):0.01983499999999999):0.009340000000000015):0.044377,((((((((((('Echinodera tazzekaensis - Morocco - KJ867569 166-PST REF':0.111422,((('Echinodera ketamaensis - Morocco - GU213758 E-909-ket REF':0.088366,(('Echinodera suber - Morocco - GU213688 M-497-sub REF':0.002242999999999995,'Echinodera suber - Morocco - GU213757 E-901-sub REF':8.029999999999982E-4):0.07941299999999998,(('Echinodera siciliensis - Italy - MG322642 I-952-gar REF':0.007335000000000008,(('Echinodera siciliensis - Italy.Sicilia - GU987765 D-0070-sic REF':0.0012409999999999921,'Echinodera siciliensis - Italy.Sicilia - GU213645 I-0152-sic REF':0.001805000000000001):0.00817000000000001,('Echinodera siciliensis - Italy.Sicilia - EU286480 I-0153-sic REF':0.005421000000000009,'Echinodera siciliensis - Italy.Sicilia - GU988091 I-825-sic REF':0.005292999999999992):0.0026349999999999985):0.003064000000000011):0.051867000000000024,('Echinodera capiomonti - Italy - GU213682 I-488-cap REF':0.046742000000000006,'Echinodera cf capiomonti - Italy - MG229702 1403-PST':0.059182999999999986):0.021055000000000018):0.006288999999999989):0.004805000000000004):0.005475000000000008,((('Echinodera montana - Fuerteventura - MG229796 2737-PST REF':0.0043340000000000045,'Echinodera montana - Fuerteventura - GU213735 E-802-mnt REF':0.0033040000000000014):0.07596900000000001,(('Echinodera spinosa - Spain - KJ867604 1286-PST REF':0.008717000000000003,'Echinodera spinosa - Spain - GU213738 E-776-spi REF':0.006637000000000004):0.043134000000000006,('Echinodera spinosa - Spain - GU213666 E-0199-spi REF':0.019006999999999996,((('Echinodera spinosa - Spain - EU286478 E-0149-spi - TL REF':0.0023110000000000075,('Echinodera spinosa - Spain - MG322654 ES1064 REF':0.0019480000000000053,('Echinodera spinosa - Spain - GU988065 E-777-spi - TL REF':7.439999999999947E-4,'Echinodera spinosa - Spain - KJ867605 1288-PST REF':7.780000000000009E-4):0.0010999999999999899):7.409999999999917E-4):0.014001999999999987,('Echinodera spinosa - Spain - GU987836 E-0217-spi REF':0.006725000000000009,(('Echinodera spinosa - Spain - GU987831 E-0202-spi REF':0.0028920000000000057,'Echinodera spinosa - Spain - GU987828 E-0196-spi REF':1.5399999999998748E-4):0.0024280000000000135,('Echinodera spinosa - Spain - GU987829 E-0200-spi REF':0.004475000000000007,('Echinodera spinosa - Spain - GU988059 E-766-spi REF':0.0013160000000000116,'Echinodera spinosa - Spain - GU213668 E-0214-spi REF':2.0500000000001073E-4):0.0062500000000000056):0.0014059999999999906):0.0036640000000000006):0.0035199999999999954):0.003164,'Echinodera spinosa - Spain - GU213739 E-779-spi REF':0.010705999999999993):0.004692000000000002):0.020069000000000004):0.040131):0.0013009999999999966,((('Echinodera roudieri - Spain - GU987818 E-0182-rou REF':0.003040999999999988,'Echinodera roudieri - Spain - GU213664 E-0179-rou REF':0.00306300000000001):0.0010159999999999891,'Echinodera roudieri - Spain - KJ867574 566-PST REF':5.560000000000009E-4):0.0436,('Echinodera roudieri - Spain - GU987823 E-0176-rou REF':0.006666000000000005,(('Echinodera roudieri - Spain - GU213708 E-591-rou REF':0.0,'Echinodera roudieri - Spain - GU987945 E-592-rou REF':0.0):0.002733000000000013,('Echinodera roudieri - Spain - EU286482 E-0155-rou REF':0.0021889999999999965,'Echinodera roudieri - Spain - GU987923 E-487-rou REF':8.559999999999957E-4):0.003383999999999998):0.0010189999999999921):0.03582199999999999):0.03520900000000002):0.006016999999999995):0.0011489999999999834,('Echinodera ifranensis - Morocco - GU213752 E-892-ifr REF':0.0037880000000000136,'Echinodera ifranensis - Morocco - KJ867570 191-PST REF':0.0023160000000000125):0.08044099999999998):0.004426000000000013):0.0010539999999999994,(((('Echinodera capbonensis diottii - Italy - GU213767 I-942-dit - (formerly: E. diottii)':0.008768999999999999,((('Echinodera capbonensis capbonensis - Tunisia - GU987890 T-503-cap':0.0,'Echinodera capbonensis capbonensis - Tunisia - GU987889 T-502-cap':0.0):0.0,'Echinodera capbonensis capbonensis - Tunisia - GU213707 E-588-cab':0.0):9.639999999999926E-4,'Echinodera capbonensis capbonensis - Tunisia - GU213681 T-455-cab':5.600000000000049E-4):0.006612000000000007):0.08817099999999997,'Echinodera germanni - Morocco - GU213751 E-881-ger REF':0.09396999999999997):0.004318000000000016,(((('Echinodera settefratelliensis - Italy.Sardinia - MG322668 IT1089c REF':0.0,'Echinodera settefratelliensis - Italy.Sardinia - MG322665 IT1083c REF':0.0):0.0,'Echinodera settefratelliensis - Italy.Sardinia - MG322667 IT1085c REF':0.0):0.0,'Echinodera settefratelliensis - Italy.Sardinia - GU213686 I-495-set REF':0.0):0.063563,('Echinodera variegata - Italy.Sicilia - GU213660 I-0412-var REF':0.04550599999999999,('Echinodera variegata - Italy.Sicilia - EU286481 I-0154-vit REF':0.029974,'Echinodera variegata - Italy.Sicilia - GU213659 I-0411-var REF':0.03839999999999999):0.01927000000000001):0.003984000000000001):0.027158):0.004163,(('Echinodera zaghouanensis - Tunisia - GU213689 T-498-zag REF':0.07050400000000001,('Echinodera bargouensis - Tunisia - GU213690 T-499-zag REF':0.0038960000000000106,'Echinodera bargouensis - Tunisia - GU213770 TU-946-bar REF':0.0037419999999999953):0.07854800000000003):0.019872999999999974,'Echinodera setosagracilis - Tunisia - GU213692 T-504-set REF':0.08023):0.007618000000000014):0.0037860000000000116):0.0020349999999999813,('Echinodera kroumiriensis - Tunisia - GU213691 T-500-kro REF':0.077326,((((((('Echinodera varroi - Italy - MF464648 1401-PST REF':0.0,'Echinodera varroi - Italy - MF464649 1769-PST REF':0.0):0.0029820000000000124,'Echinodera varroi - Italy - MF464650 1775-PST REF':0.001591000000000009):0.064829,('Echinodera tellatlasensis - Morocco - KC783813 115-PST REF':0.0017199999999999993,'Echinodera tellatlasensis - Morocco - KC783814 140-PST REF':0.0032220000000000026):0.05831999999999998):0.003399000000000013,(('Echinodera corcyrensis - Greece - GU213658 EP-0409-cor REF':0.003814000000000012,((('Echinodera corcyrensis - Greece.Zakynthos - KJ867587 860-PST REF':0.0,'Echinodera corcyrensis - Greece.Korfu - GU987821 KO-0366-cor REF':0.0):0.0,'Echinodera corcyrensis - Greece.Korfu - GU213654 KO-0373-cor REF':0.0):0.0,'Echinodera corcyrensis - Greece.Zakynthos - KJ867588 862-PST REF':0.0):7.590000000000097E-4):0.0014260000000000106,'Echinodera corcyrensis - Croatia - GU213650 HR-0307-cor REF':0.003160999999999997):0.05054600000000001):0.005276999999999976,((((('Echinodera peragalloi - France - GU213696 F-448-per':0.0030719999999999914,'Echinodera peragalloi - France - GU213693 F-439-per':0.0015010000000000023):7.379999999999887E-4,(('Echinodera peragalloi - Italy.Sardinia - MG322673 IT1095c':0.0014250000000000096,((('Echinodera peragalloi - Italy.Sardinia - GU213697 I-492-per':0.0,'Echinodera peragalloi - Italy.Sardinia - MG322671 IT1093c':0.0):0.0,'Echinodera peragalloi - Spain - MG322650 ES1050':0.0):0.0,'Echinodera peragalloi - Italy.Sardinia - MG322661 IT1075c':0.0):9.600000000001274E-5):7.099999999998774E-5,'Echinodera peragalloi - Italy.Sardinia - MG322656 IT1067c':0.0014520000000000088):7.900000000000129E-4):5.149999999999877E-4,('Echinodera peragalloi - Italy.Sardinia - MG322658 IT1070c':0.0,'Echinodera peragalloi - Italy.Sardinia - MG322657 IT1069c':0.0):0.0010090000000000099):3.519999999999912E-4,'Echinodera peragalloi - Italy.Sardinia - MG322664 IT1082c':0.0011710000000000054):0.0019790000000000085,'Echinodera peragalloi - Italy.Sardinia - MG229742 1784-PST':0.0018380000000000063):0.06385099999999999):0.0035630000000000106,(((((('Echinodera bulbosa - Spain - GU213665 E-0191-bul REF':0.0,'Echinodera bulbosa - Spain - GU213649 E-0188-bul REF':0.0):1.2899999999999023E-4,'Echinodera bulbosa - Spain - GU987826 E-0193-bul REF':0.0013920000000000043):0.011601,(('Echinodera bulbosa - Spain - KJ867599 1274-PST REF':0.0018229999999999913,'Echinodera bulbosa - Spain - KJ867601 1278-PST REF':0.0027500000000000024):7.280000000000064E-4,'Echinodera bulbosa - Spain - KJ867602 1282-PST REF':7.949999999999902E-4):0.007318999999999992):0.05709600000000001,((('Echinodera ceutaensis - Morocco - GU988143 E-906-ceu REF':3.0000000000002247E-5,'Echinodera ceutaensis - Morocco - GU213756 E-900-ceu REF':0.0014909999999999923):0.001461999999999991,(('Echinodera ceutaensis - Morocco - GU988145 E-908-ceu REF':0.0,'Echinodera ceutaensis - Portugal - GU213749 E-861-lus REF':7.810000000000039E-4):3.9100000000000246E-4,'Echinodera ceutaensis - Portugal - KJ867586 854-PST REF':0.0):0.0016269999999999896):0.0010489999999999944,'Echinodera ceutaensis - Morocco - GU988139 E-902-ceu REF':4.639999999999922E-4):0.06071400000000002):0.00282099999999999,('Echinodera rifensis - Morocco - GU213755 E-895-rif REF':0.009569999999999995,('Echinodera rifensis - Morocco - GU213753 E-893-rif REF':0.005737999999999993,('Echinodera rifensis - Morocco - GU988136 E-896-rif REF':0.0,'Echinodera rifensis - Morocco - GU213754 E-894-rif REF':0.0016539999999999888):0.00653200000000001):0.0027679999999999927):0.049933000000000005):0.004515999999999992,('Echinodera andalusiensis - Spain - MG322653 ES1056 REF':0.004701000000000011,('Echinodera andalusiensis - Spain - GU987834 E-0209-and REF':0.0026529999999999887,((('Echinodera andalusiensis - Spain - GU988055 E-764-and REF':0.0029679999999999984,'Echinodera andalusiensis - Spain - GU213667 E-0212-and REF':0.003136):0.0012399999999999911,(((('Echinodera andalusiensis - Spain - GU988063 E-772-and REF':0.0,'Echinodera andalusiensis - Spain - EU286516 E-0205-and REF':0.0):0.0,'Echinodera andalusiensis - Spain - GU987833 E-0207-and REF':0.0):0.0,'Echinodera andalusiensis - Spain - GU988057 E-765-and REF':0.0):0.0017280000000000073,('Echinodera andalusiensis - Spain - GU988073 E-792-and REF':0.0,(('Echinodera andalusiensis - Spain - GU988075 E-794-and REF':0.0015519999999999978,'Echinodera andalusiensis - Spain - GU988061 E-770-and REF':0.0):0.0013239999999999919,'Echinodera andalusiensis - Spain - GU988077 E-795-and REF':1.9900000000000473E-4):7.850000000000079E-4):5.600000000000049E-4):6.750000000000089E-4):6.259999999999877E-4,'Echinodera andalusiensis - Spain - GU213740 E-780-and REF':0.0030040000000000067):7.810000000000039E-4):0.003349999999999992):0.05724799999999999):0.003814000000000012):0.0032859999999999834,'Echinodera hoceimaensis - Morocco - KC783818 194-PST REF':0.07673499999999997):0.0071410000000000085):0.009742):5.150000000000154E-4,((((('Echinodera kratkyi - Gran Canaria - MF426967 2765-JKR REF':0.090314,('Echinodera jandiaensis - Fuerteventura - MF426964 2743-PST - (formerly: E. montanus) REF':0.0071309999999999985,('Echinodera jandiaensis - Lanzarote - MG229887 2935-PST - (formerly: E. picta) REF':0.004257000000000011,'Echinodera jandiaensis - Lanzarote - MG229884 2928-PST - (formerly: E. picta) REF':0.0018469999999999875):0.009839999999999988):0.06665300000000002):0.005729999999999985,(('Echinodera picta - Fuerteventura - MG229795 2728-PST REF':0.004642000000000007,'Echinodera picta - Fuerteventura - GU213742 E-803-pic REF':0.0029949999999999977):0.03629399999999999,(('Echinodera pallida - Ilhas Selvagens - MG229766 1961-PST REF':0.0,'Echinodera pallida - Ilhas Selvagens - MG229767 1964-PST REF':0.0):0.011563999999999991,'Echinodera pallida - Ilhas Selvagens - MG229764 1957-PST REF':0.008457999999999993):0.029155000000000014):0.04391499999999998):0.005271000000000026,(((((('Echinodera guacimara - Tenerife - GU213701 E-561-gua REF':0.0,'Echinodera guacimara - Tenerife - FJ716566 E-688-gua REF':0.0):0.02652299999999999,('Echinodera crenata - Tenerife - GU213702 E-565-cre REF':0.011003999999999986,('Echinodera crenata - Tenerife - FJ716573 E-712-cre REF':0.0026519999999999877,'Echinodera crenata - Tenerife - GU213719 E-710-cre REF':0.001921000000000006):0.004397000000000012):0.012087999999999988):0.005929999999999991,(('Echinodera tenoensis - Tenerife - GU213705 E-568-ten REF':0.0,'Echinodera tenoensis - Tenerife - GU213718 E-706-ang REF':0.0):0.0,'Echinodera tenoensis - Tenerife - GU988040 E-755-ten REF':0.0):0.02087):0.056836,('Echinodera angulipennis - Tenerife - GU213715 E-690-ang REF':0.007214999999999999,(('Echinodera angulipennis - Tenerife - FJ716571 E-703-ang REF':0.007831000000000005,'Echinodera angulipennis - Tenerife - GU987934 E-560-ang REF':0.008501000000000009):0.0029000000000000137,'Echinodera angulipennis - Tenerife - GU987933 E-559-ang REF':0.006286999999999987):0.0020409999999999873):0.067139):0.005566000000000015,(('Echinodera palmaensis - La Palma - GU213641 C-0146-pal REF':0.003491999999999995,(('Echinodera palmaensis - La Palma - GU213642 C-0147-pal REF':0.0013440000000000119,'Echinodera palmaensis - La Palma - MG229723 1695-PST REF':0.001701000000000008):6.929999999999992E-4,'Echinodera palmaensis - La Palma - GU213671 E-0283-pal REF':8.299999999999974E-4):0.0018569999999999975):0.018762,(((('Echinodera hystrix - La Palma - GU213640 C-0145-hys':0.01211000000000001,('Echinodera hystrix benahoarita - La Palma - MG229725 1705-PST - (form.: E. benahoarita - down!)':0.01253499999999999,('Echinodera hystrix - La Palma - GU213639 C-0144-hys':0.0029689999999999994,'Echinodera hystrix - La Palma - GU213643 C-0148-hys':0.0016039999999999943):0.003391000000000005):0.004053000000000001):3.589999999999982E-4,'Echinodera hystrix - La Palma - MG229712 1569-JKR':0.010823):0.0025360000000000105,(('Echinodera hystrix - El Hierro - MK347551 2964-PST':4.5000000000000595E-4,('Echinodera hystrix - El Hierro - MG229832 E-0279-hys':8.430000000000104E-4,('Echinodera hystrix - El Hierro - EU286477 C-0142-hys':0.0,'Echinodera hystrix - El Hierro - GU213669 E-0277-hys':0.0):6.780000000000119E-4):0.0010729999999999906):0.0012330000000000119,(('Echinodera hystrix - El Hierro - GU213638 C-0143-hys':0.0034329999999999916,'Echinodera hystrix - El Hierro - GU213670 E-0281-hys':0.0):2.550000000000052E-4,'Echinodera hystrix - El Hierro - MG229833 E-0282-hys':0.0012699999999999934):0.0018229999999999913):0.0041160000000000085):0.007060000000000011,(((('Echinodera pseudohystrix - La Gomera - GU213706 E-569-gom - (formerly: E. gomerensis)':0.0013380000000000059,('Echinodera pseudohystrix - La Gomera - GU213723 E-734-gom - (formerly: E. gomerensis)':0.0,'Echinodera pseudohystrix - La Gomera - GU213725 E-741-pra - (formerly: E. praedicta)':0.0):1.8399999999998973E-4):0.007768999999999998,'Echinodera pseudohystrix - La Gomera - GU213720 E-719-psh':0.004501000000000005):0.0011609999999999954,((((('Echinodera pseudohystrix - La Gomera - GU213728 E-748-gom - (formerly: E. gomerensis)':0.0,'Echinodera pseudohystrix - La Gomera - GU213721 E-731-gom - (formerly: E. gomerensis)':0.0):0.0,'Echinodera pseudohystrix - La Gomera - MG322645 ES1019':0.0):0.0,'Echinodera pseudohystrix - La Gomera - GU213729 E-749-gom - (formerly: E. gomerensis)':0.0):0.005224000000000006,'Echinodera pseudohystrix - La Gomera - MG322644 ES1008':0.0024139999999999995):0.0015080000000000093,(('Echinodera pseudohystrix - La Gomera - FJ716575 E-718-psh':0.0,'Echinodera pseudohystrix - La Gomera - GU213730 E-750-gom - (formerly: E. gomerensis)':0.0):0.0,'Echinodera pseudohystrix - La Gomera - GU213724 E-739-gom - (formerly: E. gomerensis)':0.0):0.0015439999999999898):7.679999999999909E-4):6.049999999999944E-4,('Echinodera pseudohystrix - La Gomera - GU213722 E-732-pra - (formerly: E. praedicta)':0.0040979999999999905,'Echinodera pseudohystrix - La Gomera - MN614443 ES1027 - TL (formerly: E. praedicta - Syn!)':0.0020060000000000078):0.0013199999999999878):0.007796999999999998):0.005960999999999994):0.048455):0.0030979999999999897,('Echinodera personata - Tenerife - GU213704 E-567-pen REF':0.009288999999999992,('Echinodera personata - Tenerife - FJ716568 E-693-per REF':0.005982999999999988,('Echinodera personata - Tenerife - KJ867582 754-PST REF':0.0024260000000000115,'Echinodera personata - Tenerife - GU213703 E-566-pen REF':6.200000000000094E-4):0.0032099999999999906):0.007724000000000009):0.06340399999999999):0.0027630000000000154):0.0012049999999999839,((('Echinodera orbiculata - Tenerife - FJ716564 E-683-orb REF':0.007795999999999997,'Echinodera orbiculata - Tenerife - GU987935 E-562-orb REF':0.006008999999999987):0.00684499999999999,('Echinodera orbiculata - Tenerife - GU213716 E-691-orb REF':0.008848999999999996,('Echinodera orbiculata - Tenerife - GU987936 E-563-orb REF':0.0,'Echinodera orbiculata - Tenerife - GU213717 E-701-orb REF':1.7000000000000348E-4):0.007703999999999989):0.0018630000000000035):0.060189999999999994,('Echinodera compacta - Gran Canaria - JN701881 8-PST REF':0.004259000000000013,'Echinodera compacta - Gran Canaria - MG229684 33-PST REF':0.005029000000000006):0.063942):0.007552000000000003):0.0035119999999999874,(((('Echinodera adriatica - Croatia - GU987869 HR-0328-adr REF':0.0028829999999999967,('Echinodera adriatica - Croatia - MG229838 HR-0321-adr REF':0.0012709999999999944,'Echinodera adriatica - Croatia - GU213652 HR-0318-adr REF':2.500000000000002E-4):1.6599999999999948E-4):0.004067999999999988,((((('Echinodera adriatica - Croatia - MG229837 HR-0316-adr REF':0.00644900000000001,'Echinodera adriatica - Croatia - GU213651 HR-0311-adr REF':0.0):0.0018350000000000033,'Echinodera adriatica - Croatia - MG229836 HR-0314-adr REF':0.0):5.400000000000127E-4,'Echinodera adriatica - Croatia - MG229835 HR-0313-adr REF':0.0):2.7099999999999347E-4,'Echinodera adriatica - Croatia - MG229840 HR-0342-adr REF':0.0):1.3599999999999723E-4,'Echinodera adriatica - Croatia - MG229839 HR-0322-adr REF':0.0):0.008322999999999997):0.063633,(('Echinodera samosa - Greece.Samos - KJ867584 818-PST REF':0.069884,('Echinodera magnesia - Greece - MK347561 2983-PST REF':0.004012999999999989,'Echinodera magnesia - Greece - MK347560 2977-PST REF':0.006701999999999986):0.04303799999999999):0.0013989999999999836,(((('Echinodera behnei - Greece - MK347564 2987-PST REF':0.0066950000000000065,'Echinodera behnei - Greece - MG229760 1926-FBA REF':0.0):0.003126999999999991,'Echinodera behnei - Greece - MG229761 1930-FBA REF':0.007771):0.0014079999999999926,'Echinodera behnei - Greece - MK347569 2993-PST REF':0.005493999999999999):0.05788800000000001,'Echinodera valida - Greece - MK347567 2991-PST REF':0.049471):0.013875999999999986):0.0024550000000000127):0.022124000000000005,('Echinodera ariadnae - Greece.Crete - EU286479 GR-0151-ari REF':0.05660799999999999,(('Echinodera pseudovariegata - Greece.Crete - MG229890 2946-PST':0.013530000000000014,(('Echinodera pseudovariegata - Greece.Rhodes - MG229792 2654-PST REF':0.0,'Echinodera pseudovariegata - Greece.Rhodes - MG229746 1817-PST REF':0.0):0.0023430000000000117,'Echinodera pseudovariegata - Greece.Rhodos - MK347556 2972-PST REF':7.020000000000082E-4):0.00966800000000001):0.048194000000000015,((('Echinodera sp - Italy - MG229700 1394-PST':0.04793,(('Echinodera nebrodiensis - Italy.Sicilia - GU213661 I-0416-neb REF':0.0,'Echinodera nebrodiensis - Italy.Sicilia - GU213743 I-828-neb REF':0.0):0.03775700000000001,((((((('Echinodera aspromontensis - Italy - GU987982 I-642-asp REF':0.0,'Echinodera aspromontensis - Italy - GU987984 I-645-asp REF':3.9500000000000646E-4):1.9700000000000273E-4,'Echinodera aspromontensis - Italy - GU987980 I-640-asp REF':0.0):9.899999999998799E-5,'Echinodera aspromontensis - Italy - GU213769 I-652-asp REF':0.0):4.899999999999349E-5,'Echinodera aspromontensis - Italy - GU987987 I-649-asp REF':0.0):2.4999999999997247E-5,'Echinodera aspromontensis - Italy - GU987985 I-647-asp REF':0.0):0.0012050000000000116,'Echinodera aspromontensis - Italy - GU987822 I-0415-asp2 REF':0.0):0.006485999999999992,('Echinodera aspromontensis - Italy - MG229690 1365-PST REF':0.007794999999999996,('Echinodera aspromontensis - Italy - MG229697 1390-PST REF':3.2699999999999396E-4,('Echinodera aspromontensis - Italy - GU987965 I-620-asp REF':3.650000000000042E-4,(((((('Echinodera aspromontensis - Italy - GU987975 I-633-asp REF':0.0014089999999999936,'Echinodera aspromontensis - Italy - GU987974 I-632-asp REF':1.1700000000000599E-4):1.2599999999998723E-4,'Echinodera aspromontensis - Italy - GU987973 I-631-asp REF':0.0):6.30000000000075E-5,'Echinodera aspromontensis - Italy - GU987992 I-660-asp REF':0.0):3.200000000000425E-5,'Echinodera aspromontensis - Italy - MG229694 1375-PST REF':0.0):1.5999999999988246E-5,'Echinodera aspromontensis - Italy - MG229692 1370-PST REF':0.0):0.0010439999999999894,'Echinodera aspromontensis - Italy - GU213714 I-661-asp REF':4.770000000000052E-4):0.0011579999999999924):0.0011970000000000036):0.0021660000000000013):0.0030759999999999954):0.040241):0.005862000000000006):0.01607800000000001,('Echinodera nuraghia - Italy.Sardinia - MG322670 IT1092c REF':0.0,'Echinodera nuraghia - Italy.Sardinia - GU213685 I-493-nur REF':0.0014949999999999963):0.04936700000000002):0.0015429999999999888,(('Echinodera brachati - Greece - GU213764 E-922-bra REF':1.9800000000000373E-4,'Echinodera brachati - Greece - KJ867595 1254-FBA REF':0.0013259999999999939):0.05158500000000002,('Echinodera ibleiensis - Italy.Sicilia - GU213687 I-496-ibl REF':0.055012000000000005,(('Echinodera brisouti - Greece.Korfu - GU213655 KO-0383-bri':0.0020010000000000028,'Echinodera brisouti - Greece.Korfu - FJ716541 KO-0370-bri':0.002571999999999991):0.006947000000000009,('Echinodera brisouti - Greece - GU987877 EP-0401-bri2':0.00598499999999999,'Echinodera brisouti - Greece - GU213656 EP-0391-bri2':0.006273000000000001):0.0031029999999999947):0.03906899999999999):0.0031270000000000187):0.006922999999999985):0.0038930000000000076):0.002458999999999989):0.017849000000000004):0.002680999999999989):0.0022980000000000222):0.0036449999999999816,(('Echinodera merkli - Greece - MK347559 2976-PST REF':0.05160000000000001,'Echinodera merkli - Greece - FJ716543 EP-0385-mer REF':0.057832999999999996):0.021253999999999995,('Echinodera ochsi - France - GU213695 F-446-och REF':0.0013900000000000023,'Echinodera ochsi - France - GU213694 F-444-och REF':0.0016559999999999908):0.075378):0.004612000000000005):0.0031930000000000014,(('Echinodera atlasensis - Morocco - GU213763 E-919-atl':0.062137,('Echinodera atlasensis - Morocco - GU213771 Mo-947-ant':0.02482000000000001,('Echinodera atlasensis - Morocco - MG322641 E-920-atl':0.011169000000000012,'Echinodera atlasensis - Morocco - GU213762 E-918-atl':0.008853):0.024453000000000003):0.021622000000000002):0.03403400000000001,(('Echinodera casablancaensis - Morocco - GU213760 E-916-cas':0.0,'Echinodera casablancaensis - Morocco - GU988148 E-915-cas':0.0):0.020300000000000012,('Echinodera casablancaensis - Morocco - GU213759 E-913-cas':0.007080000000000003,'Echinodera casablancaensis - Morocco - GU213761 E-917-cas':0.011468000000000006):0.010308000000000012):0.05473800000000001):0.023906999999999984):0.0037530000000000063,(((('Echinodera soumasi - Greece - KT289402 2798-PST REF':0.076067,(('Echinodera orientalis - Armenia - MK347582 3019-KRA REF':0.077046,'Echinodera minosi - Greece.Crete - EU286464 GR-0150-min REF':0.064727):0.0016510000000000136,(('Echinodera major - Croatia - GU213674 HR-0306-maj REF':0.0,'Echinodera major - Croatia - EU286519 HR-0319-maj REF':3.8799999999999946E-4):1.9399999999999973E-4,'Echinodera major - Croatia - GU213675 HR-0329-maj REF':0.0):0.06884200000000001):0.012612999999999985):0.00293199999999999,('Echinodera teplovi - Russia - MK892361 2755-PST':0.052253999999999995,('Echinodera graeca - Greece - GU213677 EP-0384-gra REF':0.02951799999999999,('Echinodera pelionis - Greece - MK347562 2984-PST REF':0.001457999999999987,'Echinodera pelionis - Greece - MK347557 2974-PST REF':0.0031150000000000067):0.032419):0.010718999999999979):0.027000999999999997):0.0014089999999999936,(((('Echinodera hypocrita - Germany - GU213673 D-0304-hyp REF':0.0010459999999999914,((((('Echinodera hypocrita - Croatia - GU213676 HR-0337-hyp REF':0.0,'Echinodera hypocrita - Croatia - EU286520 HR-0335-hyp REF':0.0):0.0,'Echinodera hypocrita - Czech Republic - MG322651 CZ1053 REF':0.0):0.0,'Echinodera hypocrita - Czech Republic - MK892135 2418-JKR REF':0.0):0.0,'Echinodera hypocrita - Slovakia - MK892158 2447-JKR REF':0.0):0.0,'Echinodera hypocrita - Czech Republic - GU213741 Cz-800-hyp REF':0.0):4.750000000000032E-4):0.033032000000000006,(('Echinodera hypocrita - France - GU213765 F-437-hyp REF':0.002793999999999991,('Echinodera hypocrita - France - GU213768 F-939-hyp REF':0.0020749999999999935,('Echinodera hypocrita - France - GU987778 I-0004-hyp REF':0.0013180000000000136,('Echinodera hypocrita - France - GU987763 I-0022-hyp REF':0.0,'Echinodera hypocrita - France - GU213647 I-0014-hyp REF':0.0):2.0300000000000873E-4):9.740000000000026E-4):0.0017890000000000128):0.009676999999999991,((('Echinodera hypocrita - Greece - MK347565 2989-PST REF':4.4700000000000295E-4,'Echinodera hypocrita - Greece - MG229759 1925-FBA REF':0.0):0.0031019999999999937,'Echinodera hypocrita - Greece - GU213678 EP-0386-hyp REF':0.0015139999999999876):0.002260000000000012,(((('Echinodera hypocrita - Germany - EU286452 M-0047-hyp REF':0.0,'Echinodera hypocrita - Germany - GU987766 M-0067-hyp REF':0.0):0.0,'Echinodera hypocrita - Slovenia - GU987788 SLO-0172-hyp REF':0.0):0.0,'Echinodera hypocrita - Czech Republic - GU213672 CZ-0302-hyp REF':0.0):0.0,'Echinodera hypocrita - Germany - GU213648 M-0064-hyp REF':0.0):0.006969000000000003):0.009838999999999987):0.021551999999999988):0.012682000000000027,('Echinodera hypocrita - Italy - MG229693 1371-PST REF':0.04438399999999999,('Echinodera hypocrita - Italy - GU213710 I-627-hyp REF':0.006846999999999992,'Echinodera hypocrita - Italy - GU987964 I-619-hyp REF':0.0038670000000000093):0.03291899999999999):0.004442000000000015):0.027858999999999967,((('Echinodera lusitanica - Portugal - KF872197 859-PST':0.004236999999999991,((('Echinodera lusitanica - Portugal - GU988116 E-864-pag':0.0013120000000000076,'Echinodera lusitanica - Portugal - KF872201 844-PST - TL':2.0899999999998697E-4):0.003831000000000001,('Echinodera lusitanica - Portugal - KF872199 857-PST':0.0014149999999999996,('Echinodera lusitanica - Portugal - GU988115 E-863-pag':0.0,'Echinodera lusitanica - Portugal - KF872200 855-PST':0.0):1.0599999999999499E-4):0.0022860000000000102):4.760000000000042E-4,('Echinodera lusitanica - Spain - GU213744 E-834-pag':0.0,'Echinodera lusitanica - Spain - GU988097 E-837-pag':0.0):0.002576999999999996):0.002822999999999992):0.012650999999999996,('Echinodera cf lusitanica - Spain - GU213745 E-846-pag':0.00839100000000001,(('Echinodera cf lusitanica - Spain - GU213746 E-850-pag':0.0,'Echinodera cf lusitanica - Spain - GU988098 E-838-pag':0.0):0.003720000000000001,('Echinodera cf lusitanica - Spain - GU988103 E-843-pag':0.0025080000000000102,('Echinodera cf lusitanica - Spain - GU988100 E-840-pag':0.0,'Echinodera cf lusitanica - Spain - GU988102 E-842-pag':0.0012290000000000079):6.839999999999902E-4):0.0021039999999999948):0.002483000000000013):0.010601):0.026610000000000023,(('Echinodera paganettii - Spain - GU213748 E-860-pag':9.399999999999964E-4,('Echinodera paganettii - Spain - GU988108 E-851-pag':0.0011629999999999974,'Echinodera paganettii - Spain - GU987888 E-486-pag':3.589999999999982E-4):0.0021089999999999998):0.033604999999999996,('Echinodera paganettii - Portugal - KF872198 858-PST':0.006710999999999995,(('Echinodera paganettii - Portugal - GU988113 E-858-pag':0.0,'Echinodera paganettii - Portugal - GU213747 E-855-pag':0.0):0.0010310000000000041,'Echinodera paganettii - Portugal - GU987910 P-541-pag':4.909999999999914E-4):0.008709999999999996):0.024567000000000005):0.008478000000000013):0.029246999999999967):0.011131000000000002):0.0021990000000000065,(('Echinodera bellieri - Italy.Sicilia - EU286505 I-0298-bel':0.023133999999999988,'Echinodera bellieri - Italy.Sicilia - GU213646 I-0173-bel':0.018450999999999995):0.030565999999999982,(((('Echinodera bellieri - Italy - GU213713 I-651-tyr':0.0011819999999999886,'Echinodera bellieri - Italy - GU213711 I-629-tyr':0.003391000000000005):0.040935999999999986,('Echinodera bellieri - Italy - GU987981 I-641-tyr':0.0012719999999999954,'Echinodera bellieri - Italy - GU213712 I-646-tyr':0.0017739999999999978):0.022801000000000002):0.001898999999999998,(('Echinodera bellieri - Greece - GU213657 EP-0398-bel':0.006610000000000005,'Echinodera bellieri - Greece.Korfu - GU988043 KO-0374-bel':0.0041039999999999965):0.002938999999999997,('Echinodera bellieri - Greece.Korfu - GU213653 KO-0367-bel':0.005793999999999994,'Echinodera bellieri - Greece - GU213679 EP-0390-bel':0.0064639999999999975):0.004047999999999996):0.024149000000000004):0.002249000000000001,('Echinodera bellieri - Italy.Sardinia - MG322669 IT1091c':0.00914000000000001,(('Echinodera bellieri - Italy.Sardinia - MG322666 IT1084c':0.007474000000000008,'Echinodera bellieri - Italy.Sardinia - MG322672 IT1094c':0.007879999999999998):3.2799999999999496E-4,('Echinodera bellieri - Italy.Sardinia - MG322659 IT1071c':0.0032169999999999976,(('Echinodera bellieri - Italy.Sardinia - MG322660 IT1073c':0.005058000000000007,'Echinodera bellieri - Italy.Sardinia - MG322663 IT1079c':0.0):5.890000000000062E-4,('Echinodera bellieri - Italy.Sardinia - MG229743 1786-PST':0.0,'Echinodera bellieri - Italy.Sardinia - MG322662 IT1077c':0.0):0.002465999999999996):0.002904999999999991):0.004313000000000011):4.810000000000092E-4):0.024240999999999985):0.017739999999999978):0.027220999999999995):0.0028740000000000154):0.003160999999999997,('Echinodera cf berkanensis - Morocco - KC783817 192-PST':0.079592,('Echinodera incognita - Spain - KJ867622 1342-PST REF':0.04055,(('Echinodera incognita - Spain - KJ867598 1272-PST REF':0.015376,('Echinodera incognita - Spain - GU213737 E-763-inc REF':0.005704999999999988,'Echinodera incognita - Spain - GU213736 E-762-inc REF':0.003470000000000001):0.005541999999999991):0.026862999999999998,(('Echinodera cognita - Spain - GU213684 E-490-cog REF':0.0,'Echinodera cognita - Spain - GU213662 E-0417-cog REF':0.0):0.03426000000000001,(('Echinodera incognita - Spain - KJ867610 1300-PST REF':0.008284999999999987,'Echinodera incognita - Spain - GU213683 E-489-inc REF':0.005518999999999996):0.020022999999999985,('Echinodera incognita - Spain - GU213663 E-0418-inc REF':0.007334000000000007,'Echinodera incognita - Spain - GU213709 E-594-inc REF':0.00802):0.023039000000000004):0.004059000000000007):0.003494999999999998):0.00473599999999999):0.043011999999999995):0.020153000000000004):0.002568999999999988,('Echinodera cyprica - Cyprus - MG322647 CY1042 REF':0.024151000000000006,('Echinodera cyprica - Cyprus - MG322655 CY1065 REF':0.0022270000000000068,'Echinodera cyprica - Cyprus - MG322646 CY1041 REF':0.002346999999999988):0.032836000000000004):0.05034299999999997):0.0070330000000000115,('Styphloderes lindbergi - Madeira - MK892390 2855-PST - (formerly: Parastyphloderes lindbergi)':0.0012270000000000059,'Styphloderes lindbergi - Desertas - MK892368 2811-PST - (form.: Parastyphloderes lindbergi)':0.0018189999999999873):0.104769):0.008811000000000013,((((('Magdalis phlegmatica - Germany - MK891074 977-PSP':0.07985,(('Magdalis linearis - Slovakia - MK891902 2169-JKR':0.0010129999999999861,'Magdalis linearis - Germany - MK891398 1458-PSP':5.080000000000084E-4):0.054673,('Magdalis memnonia - Slovakia - MK892243 2541-PSP':0.001684999999999992,('Magdalis memnonia - Portugal - MK890955 835-PST':0.0024550000000000127,'Magdalis memnonia - Germany - MK891157 1064-PSP':5.910000000000082E-4):0.001367000000000007):0.05701200000000001):0.033631999999999995):0.018824000000000007,('Magdalis rufa - Slovakia - MK891928 2196-JKR':7.689999999999919E-4,'Magdalis rufa - France - MK890875 489-PST':0.0022760000000000002):0.09004100000000001):0.005743999999999999,'Magdalis violacea - Germany - MK892182 2476-PSP':0.089702):0.0044450000000000045,(('Magdalis flavicornis - Germany - MK892206 2502-PSP':0.09479499999999999,('Magdalis ruficornis - Germany - KC783993 259-PSP':0.007507999999999987,('Magdalis ruficornis - Germany - MK891645 1802-PST':0.005473000000000006,'Magdalis ruficornis - Germany - MK892319 2620-PSP':0.0):0.008708999999999995):0.06361999999999998):0.0034190000000000054,('Magdalis cerasi - Germany - MK891111 1016-PSP':0.073681,('Magdalis armigera - Germany - MK891122 1027-PSP':0.002013999999999988,'Magdalis armigera - Czech Republic - KC783953 315-JKR':0.0010310000000000041):0.06473600000000002):0.010468000000000005):0.0023900000000000032):0.010334999999999983,((('Pentatemnus arenarius - Lanzarote - MH051972 2934-PST':0.008679999999999993,'P. arenarius - Ilhas Selvagens - MK891724 1956-PST - (form.: P. arenarius incognitus - Syn!)':0.0):0.003049999999999997,('Pentatemnus arenarius - Fuerteventura - MK892351 2735-PST':0.0013420000000000099,'P. arenarius - Ilhas Selvagens - MK891731 1971-PST - (form.: P. arenarius incognitus - Syn!)':0.001704000000000011):0.0031059999999999977):0.069933,(('Amaurorhinus monizianus - Fuerteventura - MK892349 2732-PST':0.0018579999999999985,((((('Amaurorhinus monizianus - Ilhas Selvagens - MK891726 1960-PST':0.0,'Amaurorhinus monizianus - Ilhas Selvagens - MK891727 1962-PST':0.0):0.001816000000000012,'A. monizianus - Tenerife - KC784312 757-PST (form. A. folwacznyi, punctipennis - Syn!)':0.0):0.0011839999999999906,(((('A. monizianus - La Gomera - MK891591 1664-PST (form. A. folwacznyi, punctipennis - Syn!)':0.0,'A. monizianus - La Gomera - KC783789 80-PST (formerly: A. folwacznyi - Syn!)':2.530000000000032E-4):1.2699999999998823E-4,'A. monizianus - LG - MN614444 ES1028 (form. A. folwacznyi, punctipennis - Syn!)':0.0):6.30000000000075E-5,'A. monizianus - LG - MK891593 1668-PST (form. A. folwacznyi, punctipennis - Syn!)':0.0):3.200000000000425E-5,'Amaurorhinus monizianus - Ilhas Desertas - MH051957 2786-PST':0.0):3.4200000000000896E-4):5.759999999999932E-4,'Amaurorhinus monizianus - Lanzarote - MK347534 2939-PST':9.470000000000034E-4):0.0011049999999999949,'Amaurorhinus monizianus - La Palma - MK891631 1756-PST':4.180000000000017E-4):0.0011929999999999996):0.06670800000000002,('Amaurorhinus clermonti clermonti - Lanzarote - MK347528 2923-PST':0.00594900000000001,('Amaurorhinus clermonti clermonti - Fuerteventura - MH051952 2736-PST':0.0066960000000000075,(('Amaurorhinus clermonti salvagis - Ilhas Selvagens - MK891723 1955-PST':0.0036229999999999873,'Amaurorhinus clermonti salvagis - Ilhas Selvagens - MK891729 1968-PST':9.500000000000064E-4):8.199999999999874E-4,'Amaurorhinus clermonti salvagis - Ilhas Selvagens - MK891728 1963-PST':7.060000000000122E-4):0.003271999999999997):0.0019409999999999983):0.05877099999999999):0.007087999999999983):0.04041):0.0037650000000000183):0.0010499999999999954):0.0016019999999999923):0.0024379999999999957):4.360000000000197E-4,((((((((('Mesites ater - Gran Canaria - KC783747 34-PST':0.046508999999999995,((('Mesites pubipennis - La Palma - MH618680 2767-PST':0.0011319999999999941,'Mesites pubipennis - La Palma - MH051953 2768-PST':0.001913999999999999):0.0035469999999999946,('Mesites pubipennis - La Palma - MH644789 2769-PST':0.0016100000000000003,'Mesites pubipennis - La Palma - MH618681 2770-PST':0.0029629999999999934):0.00490199999999999):0.04433300000000001,('Mesites fusiformis fusiformis - La Gomera - KC783773 64-PST':0.007775000000000004,('Mesites fusiformis fusiformis - La Gomera - MH618676 1670-PST':0.003370000000000012,('Mesites fusiformis fusiformis - La Gomera - MH618675 771-PST':0.0,'Mesites fusiformis fusiformis - La Gomera - MH051934 770-PST':0.0):0.0012030000000000096):0.0029689999999999994):0.037666000000000005):0.014564999999999995):0.023779999999999996,'Mesites sp. - El Hierro - MH618685 2971-PST':0.08174099999999998):0.0072249999999999814,'Mesites cf fusiformis - Lanzarote - MH644790 2921-PST':0.099413):0.011682999999999999,(('Rhopalomesites maderensis - Madeira - MH051942 1843-PST':0.012436000000000003,('Rhopalomesites complanatus - La Palma - MH051935 1707-PST':0.0,'Rhopalomesites complanatus - La Palma - MH618679 1985-JKR':0.0):0.013856000000000007):0.036495,('Rhopalomesites proximus - La Palma - MH051936 1752-PST':0.02466399999999999,(('Rhopalomesites euphorbiae - Madeira - MH618682 2825-PST':0.007644000000000012,('Rhopalomesites euphorbiae - Madeira - MH618678 1849-PST':0.004511999999999988,'Rhopalomesites euphorbiae - Madeira - MH051946 1865-PST':0.006202999999999986):0.002359):0.0022649999999999892,'Rhopalomesites euphorbiae - Madeira - MH618677 1826-PST':0.005809000000000009):0.028177000000000008):0.028079999999999994):0.030983999999999984):0.02254600000000001,(('Phloeophagus lignarius - Slovakia - MK891391 1450-JKR':0.129758,((('Pseudophloeophagus tenax - Madeira - MH051937 1824-PST':1.8099999999998673E-4,'Pseudophloeophagus tenax - Madeira - MK891658 1851-PST':0.0013400000000000079):9.210000000000051E-4,'Pseudophloeophagus tenax - Madeira - MK892388 2849-PST':6.009999999999904E-4):0.09267300000000003,(('Pseudocaulotrupis parvus - Azores.Santa Maria - MH915691 3106-PST - (formerly: Caulotrupis)':0.085625,'Pseudocaulotrupis schuettei - Azores.Sao Jorge - MH915692 3107-PST':0.069112):0.01714299999999999,((('Pseudoc. varipennis - Lanzarote - MH051971 2924-PST (formerly: P caulium varipennis)':0.066999,'Pselactus sp. - Fuerteventura - MH051951 2729-PST':0.06565000000000001):0.02770699999999998,(('Pselactus affinis - La Palma - MK891628 1748-PST - (formerly: Pselactus capitulatus - Syn!)':0.013022000000000006,(('Pselactus affinis - Tenerife - MK890909 748-PST':0.005027000000000004,'Pselactus affinis - Tenerife - KC783830 734-PST':0.002611000000000002):0.009050000000000002,((('Pselactus affinis - Gomera - KC783805 90-PST - (formerly: Pselactus folwacznyi - Syn!)':0.0021509999999999863,('Pselactus affinis - La Palma - MK891484 1554-JKR - (formerly: Pselactus capitulatus - Syn!)':0.0021599999999999953,('Pselactus affinis - La Palma - MK891630 1751-PST - (formerly: Pselactus capitulatus - Syn!)':7.769999999999999E-4,('Pselactus affinis - La Palma - MK891626 1740-PST - (formerly: Pselactus capitulatus - Syn!)':0.0,'Pselactus affinis - Gomera - MK891598 1677-PST - (formerly: Pselactus folwacznyi - Syn!)':0.0):7.439999999999947E-4):8.890000000000009E-4):0.0011390000000000011):0.004053000000000001,('Pselactus affinis - El Hierro - MK891330 C-0091-COS - (formerly: Pselactus proximus - Syn!)':0.0019899999999999918,('Pselactus affinis - El Hierro - MK892393 2869-PST - (formerly: Pselactus proximus - Syn!)':9.770000000000056E-4,'Pselactus affinis - El Hierro - KP776631 C-0090-COS - (formerly: Pselactus proximus - Syn!)':5.439999999999889E-4):0.0010650000000000104):0.0027770000000000017):9.190000000000031E-4,'Pselactus affinis - El Hierro - MK892396 2873-PST - (formerly: Pselactus proximus - Syn!)':0.004941000000000001):6.730000000000069E-4):9.099999999999941E-4):0.07009299999999999,('Pselactus piceus subparallelus - Lanzarote - MK347535 2940-PST':0.070993,'Pselactus spadix spadix - Madeira - MH051954 2772-PST (formerly ssp. sulcipennis - Syn!)':0.06529199999999999):0.018191999999999986):0.005834000000000006):0.0026530000000000165,(('Barretonus hinterseheri - Madeira - MH915694 2956-PST':0.08537799999999998,'Barretonus minor - Porto Santo - FJ716582 P-536-BAR':0.086647):0.005525000000000002,((('Barretonus sp. - Madeira - MH915695 2957-PST':9.850000000000136E-4,'Barretonus sp. - Madeira - MH915693 2955-PST':5.360000000000087E-4):0.08268800000000001,((('Caulotrupis lourencoensis - Madeira - MH013283 2824a-PST':0.0017479999999999996,'Caulotrupis lourencoensis - Madeira - MH013289 2920-PST':0.005913000000000002):0.043992,('Caulotrupis xerophilus desertagrandensis - Ilhas Desertas - MH013282 2807-PST':0.027838,('Caulotrupis xerophilus xerophilus - Porto Santo - MH013284 2841-PST':0.013233999999999996,'Caulotrupis xerophilus xerophilus - Ilhas Desertas - MH013281 2805-PST':0.017794000000000004):0.01346):0.019430000000000003):0.015519000000000005,((('Caulotrupis lacertosus - Madeira - MH051978 3012-KRA':0.0040959999999999885,(('Caulotrupis lacertosus - Madeira - MH051958 2799-PST':0.0,'Caulotrupis lacertosus - Madeira - MH051943 1848-PST - (formerly: C. subnitidus - Syn!)':0.0):0.0030080000000000107,('Caulotrupis lacertosus - Madeira - MH051948 1886-PST - (formerly: C. subnitidus - Syn!)':0.002703000000000011,('Caulotrupis lacertosus - Madeira - MH051938 1827-PST':0.0,'Caulotrupis lacertosus - Madeira - MH051947 1866-PST':0.0):0.0034009999999999874):0.001576999999999995):0.0013090000000000046):6.500000000000117E-4,'Caulotrupis lacertosus - Madeira - MH051964 2810-PST':0.003936999999999996):0.04868299999999999,(((('Caulotrupis lucifugus lucifugus - Ilhas Desertas - MH051959 2801-PST':0.0,'Caulotrupis lucifugus lucifugus - Madeira - MH051975 3000-PST':0.0):0.0,'Caulotrupis lucifugus lucifugus - Madeira - MH051963 2809-PST':0.0):0.0013110000000000066,'Caulotrupis lucifugus lucifugus - Madeira - MH051945 1861-PST':0.0017349999999999866):0.03664300000000001,((('Caulotrupis lucifugus faialensis - Madeira - MH013278 1940-PST':6.269999999999887E-4,('Caulotrupis lucifugus faialensis - Madeira - MH051976 3001-PST':0.0012050000000000116,'Caulotrupis lucifugus faialensis - Madeira - MH013276 1882-PST':0.0018410000000000093):8.960000000000079E-4):0.0025509999999999977,('Caulotrupis lucifugus faialensis - Madeira - MH013285 2906-PST':0.008314999999999989,'Caulotrupis lucifugus faialensis - Madeira - MH013286 2907-PST':8.740000000000137E-4):0.0067010000000000125):0.024242000000000014,('Caulotrupis cf conicollis - Madeira - MH051966 2830-PST':0.019374000000000002,('Caulotrupis conicollis - Madeira - MH051977 3002-PST':0.007345999999999991,'Caulotrupis conicollis - Madeira - MH051941 1839-PST':0.014238):0.016873):0.0022310000000000108):0.005460999999999994):0.03529700000000001):0.004092999999999999):0.009839000000000014):0.0041999999999999815,(((('Caulotrupis mauli - Ilhas Selvagens - MH051950 1965-PST - (formerly: Salvopselactus)':0.014694000000000013,'Caulotrupis mauli - Ilhas Selvagens - MK891730 1970-PST - (formerly: Salvopselactus)':0.010025000000000006):0.03898399999999999,('Caulotrupis ficvorator isambertoi - Ilhas Desertas - MH013280 2803-PST':0.03287899999999999,(('Caulotrupis ficvorator ficvorator - Madeira - MH013287 2917-PST':0.001811000000000007,'Caulotrupis ficvorator ficvorator - Madeira - MH013288 2918-PST':0.0):0.015646999999999994,('Caulotrupis ficvorator ficvorator - Madeira - MH051979 3014-KRA':8.819999999999939E-4,(('Caulotrupis ficvorator ficvorator - Madeira - MH013275 1872-PST':0.006392000000000009,'Caulotrupis ficvorator ficvorator - Madeira - MH013279 2800-PST':0.0012449999999999961):6.710000000000049E-4,'Caulotrupis ficvorator ficvorator - Madeira - MH013277 1889-PST':0.0023910000000000042):0.00372900000000001):0.004128999999999994):0.027970999999999996):0.0018350000000000033):0.02877099999999999,('Caulotrupis chevrolatii - Madeira - MH051940 1837-PST':0.03987399999999999,'Caulotrupis cf. chevrolatii - Madeira - MH051974 2947-PST':0.026836):0.039132):0.006187999999999999,('Caulotrupis opacus - Madeira - MH051944 1852-PST':0.052576,('Caulotrupis impius - Porto Santo - MH051968 2836-PST - (formerly: C. terebrans - Syn!)':0.00314600000000001,((('Caulotrupis impius - Madeira - MH051970 2919-PST':0.0025350000000000095,'Caulotrupis impius - Madeira - MH051969 2915-PST':0.002038000000000012):0.004636000000000001,('Caulotrupis impius - Madeira - MH051949 1888-PST':0.0,'Caulotrupis impius - Madeira - MH051965 2823-PST':0.0):0.0014869999999999883):0.0013239999999999919,(('Caulotrupis impius - Ilhas Desertas - MH051961 2804-PST':2.939999999999887E-4,'Caulotrupis impius - Ilhas Desertas - MH051960 2802-PST':0.0012270000000000059):6.529999999999869E-4,'Caulotrupis impius - Ilhas Desertas - MH051962 2806-PST':8.690000000000087E-4):0.003281000000000006):0.004138000000000003):0.04703500000000001):0.014921000000000004):0.006663000000000002):0.00714999999999999):0.0016570000000000196):0.0072440000000000004):0.00977900000000001):8.900000000000019E-4):0.013812999999999992,'Hylurgops palliatus - Germany - MK892199 2494-PSP':0.118893):0.008744000000000002):0.004064000000000012,((('Onycholips bifurcatus - Lanzarote - MH051973 2936-PST':0.157447,((('Acallocrates denticollis - Greece.Crete - GU987794 GR-0118-den REF':0.055361999999999995,('Acallocrates denticollis - Greece - GU987876 EP-0387-den REF':0.0066849999999999965,('Acallocrates denticollis - Greece - GU988045 EP-0389-den REF':0.006713999999999998,'Acallocrates denticollis - Greece - MK347558 2975-PST REF':0.005542999999999992):9.919999999999929E-4):0.052467000000000014):0.005596999999999991,((('Acallocrates denticollis - Croatia - GU987868 HR-0325-den REF':0.010550000000000004,'Acallocrates denticollis - Croatia - GU987815 HR-0320-den REF':0.004803000000000002):0.05440500000000001,'Acallocrates denticollis - Greece.Zakynthos - KJ867589 863-PST REF':0.04999400000000001):0.0028859999999999997,'Acallocrates denticollis - Greece.Korfu - GU987875 KO-0382-den REF':0.056724):0.002366000000000007):0.02356300000000003,(('Acallocrates colonnellii - Croatia - EU286509 HR-0333-col REF':0.028308,('Acallocrates colonnellii - Greece - MK347566 2990-PST REF':0.006717000000000001,('Acallocrates colonnellii - Slovakia - KJ867592 1222-JKR REF':0.0021799999999999875,('Acallocrates colonnellii - Slovenia - EU286462 SLO-0119-col REF':0.0010259999999999991,'Acallocrates colonnellii - Czech Republic - MG322652 CZ1055 REF':4.959999999999964E-4):0.0023980000000000112):0.005580000000000002):0.016740000000000005):0.052955,('Acallocrates minutesquamosus - Italy - GU987983 I-643-min REF':0.038693000000000005,('Acallocrates minutesquamosus - Italy - GU987972 I-630-min REF':0.025456000000000006,('Acallocrates minutesquamosus - France - EU286504 F-0262-min REF':0.021570000000000006,'Acallocrates minutesquamosus - Italy - MG229696 1384-PST REF':0.027087):0.0024859999999999882):0.0047830000000000095):0.049794000000000005):0.011895000000000017):0.04897099999999999):0.007208999999999993,('Proeces acicula - Ilhas Desertas - MH051956 2781-PST':0.123002,('Proeces reticulatus - Gran Canaria - KC783761 50-PST':0.004902999999999991,'Proeces reticulatus - La Gomera - KC783770 61-PST':0.0):0.08371700000000001):0.032498):0.00595699999999999,('Acalles sp nov 4 - USA - KJ767022 1767-BAN':0.139705,('Aparopion suturidens - Italy.Sicilia - MK891765 2021-JKR':0.049895999999999996,('Aparopion chevrolati - Italy - MK891336 1364-PST':0.026202000000000003,'Aparopion chevrolati - France - MK891356 1406-JKR':0.028969999999999996):0.03195300000000001):0.041670999999999986):0.011603000000000002):0.003627000000000019):0.0022809999999999775,(((((((((('Orchestes pilosus - Germany - MK891080 983-PSP':4.0100000000001246E-4,'Orchestes pilosus - Czech Republic - MK892081 2357-JKR':0.0011220000000000119):0.01369999999999999,'Orchestes pilosus - Spain - MK891306 1291-PST':0.023757):0.097245,('Orchestes irroratus irroratus - Morocco - KC783855 169-PST':0.013947999999999988,'Orchestes irroratus irroratus - Italy.Sardinia - KC784276 IT-0050w':0.014269000000000004):0.06951300000000002):0.004354999999999998,('Orchestes fagi - Germany - MK891091 995-PSP':0.092419,('Orchestes calceatus calceatus - Czech Republic - MK891579 353-JKR':0.032195,(('Orchestes testaceus - Czech Republic - KC783925 352-JKR':0.00414500000000001,'Orchestes testaceus - Germany - MK891428 1491-PSP':0.003977000000000008):0.0014069999999999916,('Orchestes testaceus - Slovakia - MK891973 2244-JKR':0.001579999999999998,'Orchestes testaceus - Germany - MK891438 1501-PSP':0.001464999999999994):0.002475000000000005):0.02917):0.056231):0.007589000000000012):0.004132999999999998,('Orchestes quedenfeldtii - Slovakia - MK891974 2245-JKR':0.08998600000000001,('Orchestes rusci - Germany - MK891442 1505-PSP':0.083673,('Orchestes avellanae - Germany - MK892189 2484-PSP':0.003926000000000013,'Orchestes avellanae - Italy.Sicilia - MK891770 2027-JKR':0.005249000000000004):0.05260100000000001):0.013436000000000003):0.011885000000000007):0.0015399999999999858,(('Orchestes hirtellus - Greece - MK891292 1251-FBA':0.07896,'Orchestes quercus - Germany - KC784024 216-PSP':0.085175):0.004019999999999996,'Orchestes jota - Germany - KC783997 267-PSP':0.07994399999999999):0.0029569999999999874):0.0012730000000000241,('Orchestes rufus - Germany - KC784154 613-PSP':0.08697100000000002,'Orchestes alni - Germany - KC784164 597-PSP':0.07744299999999998):0.01117700000000002):0.005463999999999997,('Pseudorchestes smreczynskii - Czech Republic - MK891511 1597-JKR':0.08587700000000001,('Pseudorchestes horioni - Slovakia - MK891222 1142-JKR':0.079817,('Pseudorchestes ermischi - Slovakia - MK892239 2537-PSP':0.060191999999999996,'Pseudorchestes flavidus - Morocco - MK890808 132-PST':0.05100199999999999):0.02779100000000001):0.005765999999999993):0.010997000000000007):0.012898999999999994,(('Rhynchaenus xylostei - Germany - MK891090 994-PSP':0.100516,'Stenopelmus rufinasus - Slovakia - KC784067 560-RST':0.12467700000000001):0.008354,('Lignyodes enucleator - France - KC784185 484-PST':0.095609,'Lignyodes bischoffi - Poland - MK890865 435-RGO':0.107344):0.015461000000000003):0.0030709999999999904):0.0020499999999999963,(((('Mesites pallidipennis - Ukraine - MH618684 3099-PST':0.10064699999999999,'Auleutes epilobii - Slovakia - MK892043 2319-JKR REF':0.092412):0.009631,((((((('Tapeinotus sellatus - Germany - MK891123 1028-PSP':0.0025519999999999987,'Tapeinotus sellatus - Czech Republic - MK890850 374-JKR':0.002020999999999995):0.11333299999999999,('Homorosoma validirostre - Slovakia - MK891206 1124-JKR REF':0.088558,(((('Rhinoncus inconspectus - Czech Republic - KC783915 373-JKR':7.439999999999947E-4,('Rhinoncus inconspectus - Czech Republic - KC784091 540-RST':0.0026440000000000075,'Rhinoncus inconspectus - Germany - KC784054 583-PSP':4.0100000000001246E-4):7.780000000000009E-4):0.07955499999999999,('Rhinoncus henningsi - Germany - KC783988 272-PSP REF':0.050313,((('Rhinoncus pericarpius - Hungary - MK891239 1159-JKR REF':0.0037359999999999893,'Rhinoncus pericarpius - Germany - KC784003 248-PSP REF':0.002368000000000009):4.3299999999998895E-4,('Rhinoncus pericarpius - Luxembourg - MK891012 908-CBR REF':0.0021780000000000133,((('Rhinoncus pericarpius - Czech Republic - MK891269 1209-JKR REF':0.0,'Rhinoncus pericarpius - Czech Republic - MK892064 2340-JKR REF':0.0):0.0,'Rhinoncus pericarpius - Czech Republic - MK891193 1110-JKR REF':0.0):9.899999999999909E-4,'Rhinoncus pericarpius - Czech Republic - MK891195 1112-JKR REF':5.310000000000037E-4):8.710000000000107E-4):0.0010979999999999879):0.009412000000000004,(('Rhinoncus pericarpius - Czech Republic - KC783941 326-JKR REF':0.0020040000000000058,'Rhinoncus pericarpius - Germany - MK890925 793-PST REF':0.0040989999999999915):0.00862099999999999,('Rhinoncus pericarpius - Slovakia - MK891218 1138-JKR REF':0.010547,'Rhinoncus pericarpius - Portugal - MK891285 1236-PST REF':0.011037999999999992):0.003837000000000007):0.0036410000000000053):0.03253700000000001):0.03006500000000001):0.001917000000000002,(('Rhinoncus smreczynskii - CZ - MK892137 2424-JKR - (Jun. Syn. of R. perpendicularis!)':0.0014349999999999918,(((('Rhinoncus perpendicularis - Germany - KC783987 273-PSP':0.0,'Rhinoncus perpendicularis - Poland - KC783971 386-JKR':0.0):0.0,'Rhinoncus smreczynskii - CZ - KC783966 327-JKR - (Jun. Syn of R. perpendicularis!)':0.0):0.0,'Rhinoncus smreczynskii - CZ - MK892138 2425-JKR - (Jun. Syn. of R. perpendicularis!)':0.0):6.299999999999917E-4,'Rhinoncus smreczynskii - CZ - MK891807 2066-JKR - (Jun. Syn of R. perpendicularis!)':8.920000000000039E-4):0.0016140000000000043):0.005603999999999998,('Rhinoncus perpendicularis - Slovakia - MK891207 1125-JKR':0.0017439999999999956,('Rhinoncus perpendicularis - Hungary - MK891244 1164-JKR':0.0021859999999999935,'Rhinoncus perpendicularis - CZ - KC784077 546-RST':0.0):0.002934999999999993):0.0048920000000000075):0.079183):0.009117000000000014,(('Rhinoncus bruchoides - Poland - KC783913 387-JKR':0.006556000000000006,('Rhinoncus bruchoides - Germany - MK892209 2505-PSP':2.3699999999998722E-4,'Rhinoncus bruchoides - Slovakia - MK891383 1436-JKR':0.0012840000000000074):0.0026279999999999915):0.05900399999999997,('Rhinoncus bosnicus - Germany - MK892337 2658-PSP REF':0.033444,(((('Rhinoncus castor - Czech Republic - MK891733 1975-JKR':0.0,'Rhinoncus castor - Czech Republic - KC783885 294-JKR':0.0):0.0,'Rhinoncus castor - Czech Republic - KC784076 547-RST':0.0):0.0,'Rhinoncus castor - Luxembourg - MK891048 947-CBR':0.0):0.0,'Rhinoncus castor - Germany - MK891119 1024-PSP':0.0):0.039941000000000004):0.019392999999999994):0.01962400000000003):0.001676999999999984):0.004637000000000002):0.001473000000000002,(('Scleropteridius fallax - Austria - MK891998 2269-JKR REF':0.02352299999999999,(('Scleropteridius fallax - Germany - MK891102 1006-PSP REF':0.0,'Scleropteridius fallax - Germany - MK892174 2466-PSP REF':0.0):0.0023259999999999947,'Scleropteridius fallax - Austria - MK892024 2297-JKR REF':0.006847999999999993):0.012483999999999995):0.07699600000000001,'Rutidosoma graminosus - Germany - MK892211 2507-PSP':0.102684):0.005297999999999997):0.002467999999999998,(((('Neophytobius granatus - Bulgaria - KC783959 358-JKR REF':0.0,'Neophytobius granatus - Slovakia - MK891382 1435-JKR REF':0.0):0.087649,('Pelenomus olssoni - Czech Republic - MK892123 2401-JKR REF':0.07185099999999997,('Pelenomus velaris - France - MK891004 898-CBR REF':0.00956399999999999,'Pelenomus velaris - Czech Republic - MK890838 300-JKR REF':0.013586000000000015):0.06572699999999998):0.01824300000000001):0.002938999999999997,(('Pelenomus waltoni - Germany - MK892252 2551-PSP REF':0.004752000000000006,('Pelenomus waltoni - Greece - MK891694 1912-FBA REF':0.002819999999999989,'Pelenomus waltoni - Germany - MK891677 1892-PST REF':0.0017540000000000056):0.001368000000000008):0.07452500000000001,(('Pelenomus canaliculatus - Slovakia - MK890889 559-RST REF':0.0,'Pelenomus canaliculatus - Czech Republic - MK891945 2213-JKR REF':0.0):0.082143,((('Eubrychius velutus - Germany - MK890890 567-PSP REF':0.0,'Eubrychius velutus - Czech Republic - MK890849 368-JKR REF':0.0):0.072357,'Phytobius leucogaster - Czech Republic - KC783968 369-JKR':0.059393):0.00797299999999998,('Pelenomus commari - Slovakia - MK891529 1617-JKR REF':0.006340000000000012,('Pelenomus commari - Germany - MK891470 1537-PSP REF':0.003924000000000011,('Pelenomus commari - Czech Republic - MK891959 2228-JKR REF':9.909999999999919E-4,'Pelenomus commari - Germany - MK890826 245-PSP REF':0.0020550000000000013):6.589999999999929E-4):0.007515999999999995):0.060570999999999986):0.005045000000000022):0.00878799999999999):0.007879999999999998):0.002231999999999984,(('Amalus scortillum - Greece - MK891696 1914-FBA':0.005285000000000012,(('Amalus scortillum - Hungary - MK891243 1163-JKR':0.0,'Amalus scortillum - Czech Republic - KC783927 348-JKR':0.0):0.0,'Amalus scortillum - Czech Republic - KC784073 550-RST':0.0):0.002352999999999994):0.08926700000000001,('Rhinoncus albicinctus - Hungary - MK891569 1165-JKR REF':0.0,'Rhinoncus albicinctus - Czech Republic - MK890852 379-JKR REF':0.0):0.08441100000000001):0.009521999999999975):0.0038660000000000083):0.004233999999999988,('Marmaropus besseri - Germany - KC784055 586-PSP REF':0.10411700000000002,((('Zacladus exiguus - Luxembourg - MK891042 940-CBR REF':0.00336800000000001,'Zacladus exiguus - France - MK891360 1411-JKR REF':0.0012060000000000126):7.830000000000059E-4,'Zacladus exiguus - Slovakia - MK891952 2220-JKR REF':7.399999999999907E-4):0.06353499999999998,(('Zacladus geranii - Czech Republic - KC783963 372-JKR':0.004843000000000014,'Zacladus geranii - Slovakia - MK891984 2255-JKR':0.0012600000000000111):0.004921000000000009,(('Zacladus geranii - Germany - MK891411 1473-PSP':0.004158999999999996,(('Zacladus geranii - Czech Republic - KC784082 541-RST':0.0,'Zacladus geranii - Czech Republic - MK891814 2074-JKR':0.0):0.0012079999999999869,'Zacladus geranii - Slovakia - MK892117 2394-JKR':3.130000000000077E-4):0.005024000000000001):2.8700000000000947E-4,'Zacladus geranii - Austria - MK892005 2277-JKR':0.004300999999999999):0.009420000000000012):0.059192999999999996):0.021925000000000028):0.005772999999999973):0.0036590000000000233,('Brachiodontus reitteri - Romania - MK891273 1217-JKR REF':0.096696,'Brachiodontus alpinus - Austria - MK891992 2263-JKR REF':0.082726):0.013943000000000011):0.003697000000000006,('Pseudophytobius acalloides acalloides - Italy.Sicilia - MK891753 2008-JKR':0.08083000000000001,('Oreorrhynchaeus alpicola - Austria - MK892021 2294-JKR REF':0.07446,('Aphytobius sphaerion - Czech Republic - MK891189 1106-JKR REF':0.04157799999999999,'Aphytobius veronicae - Hungary - MK891230 1150-JKR - (form.: A. sphaerion - resyn in 2015) REF':0.038541000000000006):0.022678000000000018):0.01474499999999998):0.014779000000000014):0.0025449999999999917):0.010648999999999992,((('Coryssomerus capucinus - Slovakia - MK891528 1616-JKR':0.0,'Coryssomerus capucinus - Slovakia - MK891224 1144-JKR':0.0):0.0,'Coryssomerus capucinus - Czech Republic - MK891859 2121-JKR':0.0):0.0017340000000000133,'Coryssomerus capucinus - Germany - MK891113 1018-PSP':0.0013120000000000076):0.09320199999999998):0.004469000000000001,(((('Coeliodinus rubicundus - Germany - MK891465 1532-PSP REF':0.08271299999999998,(('Coeliodes ruber - Italy.Sicilia - MK891769 2026-JKR':0.03336800000000001,('Coeliodes ruber - Germany - MK892192 2487-PSP':0.005565999999999988,'Coeliodes ruber - Germany - MK891078 981-PSP':0.0066920000000000035):0.024727):0.05671900000000002,(('Coeliodes rana - Germany - MK891680 1896-PST':0.0041180000000000105,'Coeliodes sp - Germany - GU981474 M-0053-CoS':0.0035189999999999944):0.063001,(('Coeliodes transversealbofasciatus - Italy.Sardinia - KC784250 IT-0017w':0.01922199999999999,('Coeliodes transversealbofasciatus - Czech Republic - MK891917 2185-JKR':0.0010040000000000049,('Coeliodes transversealbofasciatus - Luxembourg - MK890990 882-CBR':0.0,'Coeliodes transversealbofasciatus - Germany - MK891075 978-PSP':0.0):0.0020419999999999883):0.010575000000000001):0.003051999999999999,'Coeliodes transversealbofasciatus - Italy - MK891339 1372-PST':0.010893999999999987):0.051153000000000004):0.0063720000000000165):0.007322999999999968):0.015038000000000024,('Scleropterus offensus - Austria - MK892019 2292-JKR REF':0.115313,('Scleropterus serratus noesskei - Bulgaria - MK891580 359-JKR':0.042434,(('Scleropterus serratus serratus - Slovakia - MK891362 1413-JKR':0.0032020000000000104,'Scleropterus serratus serratus - Slovakia - MK891944 2212-JKR':0.001371000000000011):0.02357300000000001,('Scleropterus serratus serratus - Czech Republic - MK892063 2339-JKR':0.008670000000000011,'Scleropterus serratus serratus - Slovakia - MK892121 2398-JKR':0.0066829999999999945):0.020005999999999996):0.010526000000000008):0.054538):0.018802000000000013):0.008302999999999977,(('Cleopus pulchellus - Luxembourg - MK891037 935-CBR (determination uncertain)':0.09881299999999998,('Cleopus pulchellus - Madeira - MK891659 1854-PST (determination uncertain)':0.075346,('Cleopus solani - Slovakia - MK892245 2544-PSP':0.0018330000000000013,'Cleopus solani - Luxembourg - MK891052 952-CBR':0.005804000000000004):0.07092100000000001):0.010897999999999991):0.002704000000000012,((('Stereonychus phyllireae - Spain - MK891305 1289-PST':0.060115000000000016,(('Stereonychus fraxini - Germany - KC784009 240-PSP':0.001799999999999996,'Stereonychus fraxini - Germany - MK890924 792-PST':0.0):0.0014170000000000016,'Stereonychus fraxini - Czech Republic - KC784097 519-RST':1.0599999999999499E-4):0.05924800000000001):0.02192999999999999,(('Stereonychus rufobrunneus - La Gomera - KC783766 56-PST':0.006043999999999994,'Stereonychus rufobrunneus - Tenerife - KC784285 700-PST':0.0020910000000000095):0.013679999999999998,('Stereonychus rufobrunneus - La Palma - MK891622 1731-PST':0.005281000000000008,'Stereonychus rufobrunneus - La Palma - MK891746 1998-JKR':0.00697600000000001):0.015945999999999988):0.06179299999999999):0.006825999999999999,(('Cionus cf alauda - Morocco - KC783889 141-PST - (formerly: C. alauda villae)':0.03225900000000001,('Cionus alauda - Italy.Sicilia - MK891758 2014-JKR':0.023733000000000004,(('Cionus alauda - Madeira - MK891670 1875-PST':0.0,'Cionus alauda - Madeira - MK891666 1867-PST':0.0):0.00931499999999999,(('Cionus alauda - Germany - MK890914 782-PST':0.0,'Cionus alauda - France - MK891018 915-CBR':0.0):5.459999999999909E-4,'Cionus alauda - Germany - MK891096 1000-PSP':9.750000000000036E-4):0.006054000000000004):0.015646999999999994):0.017620999999999998):0.04784599999999997,('Cionus scrophulariae - Italy - MK891387 1442-JKR':0.08341699999999999,(((('Cionus variegatus - La Gomera - KC784318 769-PST':0.007036999999999988,('Cionus variegatus - Tenerife - KC784303 736-PST':0.006819999999999993,'Cionus griseus - Tenerife - KC784304 740-PST':0.002353999999999995):0.005284000000000011):0.001698000000000005,'Cionus griseus - Tenerife - KC784314 760-PST':0.004817999999999989):0.054454,((('Cionus clairvillei - Slovakia - MK891870 2134-JKR':0.03600300000000001,(('Cionus nigritarsis - Germany - MK891424 1487-PSP':0.0,('Cionus longicollis montanus - Switzerland - MK891060 961-CBR':0.001475000000000004,(('Cionus longicollis montanus - Slovakia - MK892122 2399-JKR':0.0,'Cionus longicollis montanus - Germany - MK890981 872-PST':0.0):0.0,'Cionus longicollis montanus - Germany - GU987774 M-0068-CiS':0.0):4.599999999999049E-5):0.004628999999999994):2.5999999999998247E-5,'Cionus nigritarsis - Austria - MK892001 2273-JKR':0.0):0.030832):0.008645999999999987,('Cionus tuberculosus - Slovakia - MK891364 1415-JKR':0.013786999999999994,(('Cionus tuberculosus - Germany - MK891095 999-PSP':2.1799999999999597E-4,'Cionus tuberculosus - Germany - MK891648 1822-PST':0.0013029999999999986):0.007628999999999997,('Cionus tuberculosus - Greece - MK891691 1908-FBA':0.003393000000000007,'Cionus tuberculosus - Netherlands - MK891684 1900-PST':0.004243999999999998):0.00314600000000001):0.005631999999999998):0.024485000000000007):0.0074769999999999975,(('Cionus gebleri - Poland - KC784221 406-RGO':0.030829999999999996,(('Cionus hortulanus - Germany - MK890913 781-PST':0.003365000000000007,('Cionus hortulanus - Netherlands - MK891685 1901-PST':7.570000000000077E-4,'Cionus hortulanus - Luxembourg - MK891036 934-CBR':7.639999999999869E-4):0.0012129999999999919):5.189999999999917E-4,'Cionus hortulanus - Germany - MK891097 1001-PSP':0.0010030000000000039):0.030265999999999987):0.009893000000000013,('Cionus olens - Germany - KC784181 477-PST':0.03175800000000001,('Cionus olivieri - Czech Republic - KC784033 509-RST':0.013830000000000009,'Cionus olivieri - Slovakia - MK891389 1448-JKR':0.01719799999999999):0.01944599999999999):0.0030979999999999897):0.008633999999999989):0.01328):0.002028000000000002,'Cionus thapsus - Slovakia - MK891534 1622-JKR':0.04830000000000001):0.006294999999999995):0.006475999999999982):0.006442000000000003):0.003737000000000018):0.034195999999999976):0.0024000000000000132,((((((((((((((('Mogulones abbreviatulus - Czech Republic - MK891545 1635-JKR REF':0.0023360000000000047,'Mogulones abbreviatulus - Czech Republic - MK891848 2110-JKR REF':7.099999999999884E-4):0.118223,('Mogulonoides radula - Czech Republic - KC784071 552-RST REF':0.079072,(('Mogulones javetii - Slovakia - MK891977 2248-JKR REF':0.0,'Mogulones javetii - Slovakia - MK891869 2133-JKR REF':0.0):0.06739000000000003,((('Mogulones grisescens - Italy.Sicilia - MK891755 2010-JKR REF':5.320000000000047E-4,'Mogulones grisescens - Italy.Sardinia - KC784259 IT-0029w REF':0.004055000000000003):0.003010999999999986,('Mogulones grisescens - Morocco - KC783882 119-PST REF':0.0011380000000000001,'Mogulones grisescens - Porto Santo - MK892381 2839-PST REF':0.004976000000000008):0.005478000000000011):0.038561999999999985,('Mogulones geographicus - Portugal - MK891279 1228-PST':0.004572999999999994,('Mogulones geographicus - Germany - MK890917 785-PST':0.0,('Mogulones geographicus - Czech Republic - KC784063 554-RST':5.360000000000087E-4,((('Mogulones geographicus - Slovakia - MK892152 2440-JKR':0.0016220000000000123,'Mogulones geographicus - Luxembourg - MK891023 920-CBR':0.0):4.999999999999449E-5,'Mogulones geographicus - Germany - MK891131 1036-PSP':0.0):2.4999999999997247E-5,'Mogulones geographicus - Germany - KC784189 473-PST':0.0):9.859999999999869E-4):0.0010560000000000014):0.007728999999999986):0.04632900000000001):0.021489000000000008):0.0030799999999999716):0.005115000000000008):0.0047679999999999945,((('Mogulones cynoglossi - Slovakia - MK891527 1615-JKR REF':7.790000000000019E-4,'Mogulones cynoglossi - Slovakia - MK891216 1135-JKR REF':0.0022669999999999912):0.08627100000000001,((('Mogulones euphorbiae - Slovakia - MK891918 2186-JKR REF':0.021455000000000002,('Mogulones euphorbiae - Czech Republic - MK891943 2211-JKR REF':0.0,'Mogulones euphorbiae - Slovakia - MK891872 2136-JKR REF':0.0):0.014340999999999993):0.06059400000000001,(('Mogulones raphani - Germany - KC784046 590-PSP REF':0.015992000000000006,('Mogulones raphani - Czech Republic - MK891849 2111-JKR REF':0.0016519999999999868,'Mogulones raphani - Slovakia - KC783934 335-JKR REF':0.0):0.00875200000000001):0.05974199999999999,((('Mogulones asperifoliarum - Slovakia - MK891223 1143-JKR REF':0.003955999999999987,('Mogulones asperifoliarum - Czech Republic - MK891190 1107-JKR REF':0.0,'Mogulones asperifoliarum - Germany - MK890920 788-PST REF':0.0):6.170000000000064E-4):0.0013180000000000136,'Mogulones asperifoliarum - Germany - KC783986 275-PSP REF':2.0800000000001373E-4):0.07483999999999999,'Mogulones angulicollis - Slovakia - MK892044 2320-JKR REF':0.05003199999999999):0.006956000000000018):0.002692):0.0016259999999999886,('Mogulones pallidicornis - Germany - MK891089 993-PSP REF':0.037943000000000005,('Mogulones austriacus - Slovakia - MK891225 1145-JKR REF':0.006091000000000013,('Mogulones austriacus - Czech Republic - MK891826 2087-JKR REF':0.0,'Mogulones austriacus - Czech Republic - MK891775 2034-JKR REF':0.001688999999999996):0.00617899999999999):0.03439900000000001):0.030271999999999993):0.004157000000000022):0.0028590000000000004,(('Mogulones larvatus - Slovakia - MK891228 1148-JKR REF':0.025557999999999997,('Mogulones uncipes - Portugal - MK891286 1239-PST - (subsp. of M. larvatus ?)':0.0,'Mogulones uncipes - Portugal - MK891280 1230-PST - (subsp. of M. larvatus ?)':0.0):0.027980000000000005):0.05336699999999997,('Mogulones andreae - Slovakia - MK891759 2015-JKR REF':0.0,'Mogulones andreae - Slovakia - KC783935 336-JKR REF':0.0):0.05433099999999999):0.017759000000000025):0.0022029999999999827):0.0016259999999999886,(('Mogulones peregrinus - Italy.Sicilia - MK891761 2017-JKR REF':0.008144999999999986,('Mogulones peregrinus - Morocco - KC783868 143-PST REF':0.0,'Mogulones peregrinus - Spain - MK891180 1097-JKR REF':0.0017800000000000038):0.010337000000000013):0.061367000000000005,('Mogulones deiectus - Lanzarote - MK347533 2938-PST REF':0.056833999999999996,(('Mogulones biondii - Gran Canaria - KC783733 5-PST REF':2.5999999999998247E-5,'Mogulones biondii - Lanzarote - MK347571 3003-PST REF':0.0015660000000000118):0.044381000000000004,('Mogulones pseudopollinarius - La Palma - MK891605 1689-PST REF':0.00895499999999999,('Mogulones pseudopollinarius - Tenerife - MK890908 744-PST REF':0.0,'Mogulones pseudopollinarius - Tenerife - KM433740 723-PST REF':0.0):0.006397999999999987):0.033473):0.012330000000000008):0.016327000000000008):0.011788999999999994):0.001466999999999996,(('Datonychus angulosus - Germany - MK892270 2570-PSP REF':0.096106,(('Datonychus melanostictus - Luxembourg - KM433742 958-CBR':0.002603999999999995,('Datonychus melanostictus - Germany - MK891475 1543-PSP':0.0,'Datonychus melanostictus - Germany - MK892185 2480-PSP':0.003269999999999995):0.0019800000000000095):0.05368200000000001,('Datonychus melanostictus - Slovakia - MK892119 2396-JKR':0.04296,('Datonychus maurus - Morocco - KC783842 184-PST REF':0.019446999999999992,('Datonychus maurus - Portugal - MK891284 1235-PST REF':0.0,'Datonychus maurus - Tenerife - KC784308 746-PST REF':0.001802999999999999):0.01868700000000001):0.0043179999999999885):0.011170000000000013):0.026017999999999986):0.009802999999999978,('Datonychus paszlavszkyi - Slovakia - MK891208 1126-JKR REF':0.07387599999999997,'Datonychus delicatulus - Morocco - KC783839 189-PST REF':0.07527799999999998):0.004695000000000005):0.006603999999999999):0.002259000000000011,('Datonychus arquata - Slovakia - MK892118 2395-JKR REF':0.08297799999999997,('Mogulones cingulatus - Morocco - KC783899 112-PST REF':0.07835,((('Mogulones crucifer - Czech Republic - MK891908 2175-JKR REF':0.045565999999999995,('Mogulones crucifer - Germany - MK890893 571-PSP REF':0.004058000000000006,('Mogulones crucifer - Germany - MK890871 472-PST REF':0.002917000000000003,(('Mogulones crucifer - Slovakia - MK890846 342-JKR REF':3.9200000000000346E-4,'Mogulones crucifer - Czech Republic - MK891519 1606-JKR REF':0.0011289999999999911):5.979999999999874E-4,'Mogulones crucifer - Slovakia - MK891871 2135-JKR REF':9.240000000000081E-4):0.0031950000000000034):5.539999999999989E-4):0.034917000000000004):0.01807399999999998,'Mogulones gratiosus - Morocco - KC783894 179-PST REF':0.052965999999999985):0.006087000000000009,('Mogulones dimidiatus - Czech Republic - MK891510 1596-JKR REF':0.0021120000000000028,'Mogulones dimidiatus - Czech Republic - MK891783 2042-JKR REF':0.002460999999999991):0.05341599999999999):0.005025000000000002):0.007388999999999979):0.005097000000000018):0.0017169999999999963,('Mogulones soricinus - Spain - MK891174 1087-JKR REF':0.093526,'Datonychidius tener - Greece.Zakynthos - MK891290 1247-PST REF':0.09986800000000001):0.011911000000000005):0.002961000000000019,(((('Thamiocolus sinapis - Morocco - KC783848 175-PST REF':0.09715900000000002,('Thamiocolus signatus - Czech Republic - MK891841 2103-JKR REF':4.770000000000052E-4,'Thamiocolus signatus - Czech Republic - KC784098 518-RST REF':0.0010439999999999894):0.07573300000000002):0.007459999999999967,('Thamiocolus niveus - Spain - KM433744 1329-PST REF':0.07433800000000002,(('Thamiocolus grancanariensis - Gran Canaria - KC783752 40-PST REF':0.08063100000000001,(('Thamiocolus wollastoni - Tenerife - KM433748 685-PST REF':0.0010680000000000134,'Thamiocolus wollastoni - Tenerife - KM433738 714-PST REF':4.5300000000000895E-4):0.004842999999999986,('Thamiocolus wollastoni - Tenerife - KM433739 720-PST REF':0.005278000000000005,'Thamiocolus wollastoni - Tenerife - KM433747 1661-PST REF':0.002359):0.004386000000000001):0.062086):0.00834299999999999,(('Thamiocolus garajonay - La Gomera - KC783774 65-PST REF':9.039999999999881E-4,'Thamiocolus garajonay - La Gomera - KM433750 1810-PST REF':6.170000000000064E-4):0.0046509999999999885,('Thamiocolus garajonay - La Gomera - KM433749 1675-PST REF':0.0017159999999999953,'Thamiocolus garajonay - La Gomera - KM433746 1657-PST REF':0.0028569999999999984):0.001477000000000006):0.069268):0.007486999999999994):0.01175699999999999):0.0022500000000000298,('Coeliastes lamii - Czech Republic - KC783958 301-JKR':0.015029999999999988,('Coeliastes lamii - Slovakia - MK891972 2243-JKR':0.00317400000000001,'Coeliastes lamii - Germany - MK891086 989-PSP':0.01063):0.008324999999999999):0.065356):0.0028739999999999877,('Thamiocolus nubeculosus - Czech Republic - MK891840 2101-JKR REF':0.08737700000000001,(('Thamiocolus viduatus - Slovakia - MK892058 2334-JKR REF':0.0,'Thamiocolus viduatus - Poland - KC783911 384-JKR REF':0.0035459999999999936):0.083535,('Thamiocolus virgatus - Czech Republic - KM433745 1600-JKR REF':0.0,'Thamiocolus virgatus - Czech Republic - MK891836 2097-JKR REF':0.0):0.069578):0.0041160000000000085):0.00581799999999999):0.00473800000000002):0.005268999999999968,(('Hesperorrhynchus cf incautus - Gran Canaria - KT823495 2763-JKR':0.046397999999999995,('Hesperorrhynchus palmensis - La Palma - KT823494 1979-JKR REF':0.026294999999999985,(('Hesperorrhynchus hesperus - El Hierro - MK892406 2886-PST REF':0.003960999999999992,('Hesperorrhynchus hesperus - El Hierro - MK347552 2965-PST REF':0.0017870000000000108,'Hesperorrhynchus hesperus - El Hierro - MK892394 2870-PST REF':0.00279299999999999):6.299999999999917E-4):0.021900000000000003,('Hesperorrhynchus hesperus - La Gomera - KC783797 89-PST REF':0.011915000000000009,'Hesperorrhynchus hesperus - La Gomera - KC783801 94-PST REF':0.010463):0.009013999999999994):0.01016700000000001):0.011047000000000001):0.02007299999999998,(('Hesperorrhynchus phytobioides - Tenerife - KM433737 713-PST REF':0.0046730000000000105,'Hesperorrhynchus phytobioides - Tenerife - KT823490 1241-PST REF':0.004501000000000005):0.041900999999999994,('Hesperorrhynchus glutinosus - Madeira - KT823497 2794-PST REF':0.03336800000000001,('Hesperorrh. lineatotessellatus x glutinosus - Madeira - KT823496 2773-PST - (horiz. gene transfer of C. glutinosus!)':0.008664000000000005,(('Hesperorrhynchus lineatotessellatus - Madeira - KT823493 1950-PST REF':0.0,'Hesperorrhynchus lineatotessellatus - Madeira - KT823491 1847-PST REF':0.0):0.0030000000000000027,'Hesperorrh. lineatotessellatus x glutinosus - Madeira - KT823492 1936-PST - (horiz. gene transfer of C. glutinosus!)':0.007713999999999999):0.0028870000000000007):0.03114900000000001):0.0199):0.007601999999999998):0.030227000000000004):0.006603999999999999,((('Nedyus quadrimaculatus - Czech Republic - MK891278 1225-JKR':0.012066999999999994,((('Nedyus quadrimaculatus - Poland - KC784176 454-RGO':0.0030999999999999917,'Nedyus quadrimaculatus - Poland - KC784178 401-RGO':0.001473000000000002):0.0018650000000000055,'Nedyus quadrimaculatus - Slovakia - MK891873 2137-JKR':0.0):1.7100000000000448E-4,'Nedyus quadrimaculatus - Czech Republic - KC783967 299-JKR':0.0):0.0016589999999999938):0.0018789999999999918,('Nedyus quadrimaculatus - Germany - KC784015 227-PSP':0.0016120000000000023,('Nedyus quadrimaculatus - Luxembourg - MK890994 886-CBR':0.0013400000000000079,'Nedyus quadrimaculatus - Germany - MK890921 789-PST':1.8199999999998773E-4):0.0014369999999999938):0.00201599999999999):0.10233900000000001,(('Parethelcus pollinarius - Portugal - KM433743 1231-PST':0.005445000000000005,((('Parethelcus pollinarius - Czech Republic - KC783977 298-JKR':0.0,'Parethelcus pollinarius - Germany - KC784321 776-PST':0.0):0.0,'Parethelcus pollinarius - Luxembourg - MK891056 956-CBR':0.0):2.979999999999927E-4,'Parethelcus pollinarius - Germany - KC784016 226-PSP':0.0012280000000000069):0.0022119999999999918):0.05238700000000002,(('Parethelcus nesicola - El Hierro - MK892392 2868-PST REF':0.005664000000000002,'Parethelcus nesicola - Gran Canaria - KC783732 4-PST REF':0.005584000000000006):5.100000000000104E-4,'Parethelcus nesicola - Tenerife - MK891589 706-PST REF':0.00484699999999999):0.032498):0.041562000000000016):0.003444999999999976):0.0012449999999999961,((((((('Prisistus suturalba - Slovakia - MK891880 2144-JKR REF':0.10056300000000001,'Prisistus obsoletus - Slovakia - MK891881 2145-JKR REF':0.07500800000000002):0.0040819999999999745,((('Glocianus moelleri - Czech Republic - MK892065 2341-JKR REF':0.0,'Glocianus moelleri - Slovakia - MK892055 2331-JKR REF':0.0):4.4800000000000395E-4,'Glocianus moelleri - Slovakia - MK892120 2397-JKR REF':0.0010729999999999906):0.07921899999999998,('Glocianus punctiger - Slovakia - MK892046 2322-JKR REF':0.03843099999999999,('Glocianus punctiger - Czech Republic - KC783965 302-JKR REF':0.0011180000000000079,(('Glocianus punctiger - Czech Republic - MK891192 1109-JKR REF':1.1000000000011001E-5,'Glocianus punctiger - Germany - MK892205 2501-PSP REF':0.0):5.0000000000050004E-6,'Glocianus punctiger - Czech Republic - MK891818 2078-JKR REF':0.0):0.003456999999999988):0.03184399999999998):0.03523399999999999):0.010829999999999979):0.0038780000000000203,(('Glocianus granulithorax - Portugal - MK891283 1234-PST REF':0.076264,('Glocianus distinctus - Slovakia - MK891262 1198-JKR REF':0.0025600000000000067,('Glocianus distinctus - Luxembourg - MK891051 951-CBR REF':2.1199999999998997E-4,'Glocianus distinctus - Poland - KC783912 385-JKR REF':0.0013090000000000046):0.006623999999999991):0.068388):0.01632699999999998,('Neoglocianus albovittatus - Greece - KC784118 668-FBA REF':0.05862500000000001,('Neoglocianus maculaalba - Czech Republic - MK891550 1640-JKR':0.012929999999999997,('Neoglocianus maculaalba - Spain - MK891318 1315-PST':0.00603200000000001,'Neoglocianus maculaalba - Spain - MK891296 1267-PST':0.0062439999999999996):9.689999999999976E-4):0.05147199999999999):0.02134999999999998):0.0038680000000000103):0.0023240000000000205,('Oprohinus suturalis - Czech Republic - MK891513 1599-JKR REF':0.09608799999999998,('Oprohinus consputus - Slovakia - MK891210 1128-JKR':0.08567299999999997,('Ranunculiphilus faeculentus - Slovakia - MK891217 1136-JKR REF':0.011900999999999995,'Ranunculiphilus pseudinclemens - CZ - MK892134 2413-JKR - (Syn of R. faeculentus?)':0.014390999999999987):0.06060299999999999):0.0017220000000000013):0.004657000000000022):0.003905999999999993,(((('Sirocalodes depressicollis - Czech Republic - MK891923 2191-JKR':0.006545999999999996,'Sirocalodes depressicollis - Germany - MK892215 2511-PSP':0.005711999999999995):0.0010199999999999931,'Sirocalodes depressicollis - Slovakia - KC783973 343-JKR':0.005110000000000003):0.061889,(('Sirocalodes mixtus - Italy - MK891341 1376-PST REF':0.003728000000000009,'Sirocalodes mixtus - Germany - MK892208 2504-PSP REF':0.003908999999999996):0.05165700000000001,(('Sirocalodes nigroterminatus - Madeira - MK892367 2797-PST REF':0.0,'Sirocalodes nigroterminatus - Madeira - MK892378 2831-PST REF':0.0):0.028423000000000004,'Sirocalodes cf nigroterminatus - Gran Canaria - KC783740 18-PST':0.022016000000000008):0.028932000000000013):0.015672999999999992):0.005515999999999993,('Stenocarus cardui - Slovakia - MK891531 1619-JKR':0.04359299999999999,((('Stenocarus ruficornis - Czech Republic - KC783954 364-JKR':0.0,'Stenocarus ruficornis - Germany - MK890940 809-PST':0.0):0.0,'Stenocarus ruficornis - Germany - MK891419 1481-PSP':0.0):0.04061600000000001,'Stenocarus cf cardui - Morocco - KC783867 139-PST':0.04119600000000001):0.007569999999999993):0.028531):0.004418000000000005):0.007749000000000006,(((((('Ceutorhynchus carinatus - Czech Republic - MK891831 2092-JKR REF':0.004973000000000005,((('Ceutorhynchus carinatus - Slovakia - MK891867 2131-JKR REF':0.0029760000000000064,('Ceutorhynchus carinatus - Slovakia - MK891884 2149-JKR REF':0.0013229999999999908,'Ceutorhynchus carinatus - Slovakia - MK891885 2150-JKR REF':1.9800000000000373E-4):0.0016019999999999923):9.899999999999909E-4,'Ceutorhynchus carinatus - Slovakia - KC783937 338-JKR REF':5.320000000000047E-4):6.200000000000094E-4,'Ceutorhynchus carinatus - Slovakia - MK891865 2129-JKR REF':9.059999999999901E-4):0.0015270000000000006):0.08437799999999998,((((('Drupenatus nasturtii - Portugal - MK891282 1233-PST REF':0.08713300000000002,'Ceutorhynchus jucundus - La Gomera - KC783783 74-PST REF':0.08298899999999998):0.005271999999999999,((('Ceutorhynchus pervicax - Czech Republic - MK891846 2108-JKR REF':0.005717,('Ceutorhynchus pervicax - Luxembourg - MK890987 879-CBR REF':0.0013849999999999973,('Ceutorhynchus pervicax - Czech Republic - MK891523 1610-JKR REF':0.0,'Ceutorhynchus pervicax - Germany - MK891092 996-PSP REF':0.0):1.3599999999999723E-4):0.003465999999999997):0.03536799999999998,'Ceutorhynchus barbareae - Slovakia - MK891971 2242-JKR REF':0.043593999999999994):0.005088000000000009,('Ceutorhynchus merkli - Slovakia - MK891205 1123-JKR REF':0.028547000000000003,('Ceutorhynchus ignitus - Germany - MK891094 998-PSP REF':3.4500000000001196E-4,'Ceutorhynchus ignitus - Czech Republic - KC783948 307-JKR REF':0.0011770000000000114):0.023415000000000005):0.012228000000000003):0.017214000000000007):0.004851999999999995,((('Ceutorhynchus scrobicollis - Germany - MK891104 1008-PSP REF':0.005792999999999993,('Ceutorhynchus scrobicollis - Slovakia (SVK) - MK891539 1628-JKR REF':0.0026420000000000055,'Ceutorhynchus scrobicollis - Slovakia (SVK) - MK891864 2128-JKR REF':0.0019309999999999883):3.2599999999999296E-4):0.030505000000000004,((((((('Ceutorhynchus puncticollis - Czech Republic - MK891839 2100-JKR REF':0.0,'Ceutorhynchus puncticollis - Czech Republic - MK891801 2060-JKR REF':0.0):0.0,'Ceutorhynchus puncticollis - Czech Republic - KC783949 308-JKR REF':0.0):0.0,'C. puncticollis - SVK - MK891526 1614-JKR - (C. talickyi det. Kratky - Syn! aedeagi identical) REF':0.0):0.0,'Ceutorhynchus puncticollis - Germany - MK891116 1021-PSP REF':0.0):0.0,'C. puncticollis - SVK - KC783962 333-JKR - (talickyi det. Kratky - Syn! aedeagi identical) REF':0.0):0.0,'C. puncticollis - SVK - MK892234 2532-PSP - (talickyi det. Sprick - Syn! aedeagi identical) REF':0.0):0.01707800000000001,'C. puncticollis - SVK - MK892247 2546-PSP - (talickyi det. Sprick - Syn! aedeagi identical) REF':0.020312999999999998):0.013733999999999996):0.03936100000000001,('Ceutorhynchus sophiae - Czech Republic - MK891843 2105-JKR REF':0.01339499999999999,'Ceutorhynchus sophiae - Slovakia - MK891899 2165-JKR REF':0.019218000000000013):0.048192999999999986):0.002577999999999997):0.0011800000000000144,('Ceutorhynchus tibialis - Spain - MK891172 1083-JKR':0.057805999999999996,('C. cf contractus - Morocco - MK891497 1581-JKR - (form.: C. contractus, resyn. Kratky in. litt)':0.033995,((('Ceutorhynchus contractus - Romania - MK891274 1218-JKR':0.005259999999999987,((((((((('Ceutorhynchus contractus - Germany - KC784007 238-PSP':0.0018259999999999943,'Ceutorhynchus contractus - Czech Republic - MK891806 2065-JKR':0.0):1.3699999999999823E-4,'Ceutorhynchus contractus - Czech Republic - MK891802 2061-JKR':0.0):6.90000000000135E-5,'Ceutorhynchus contractus - Czech Republic - KC784111 500-RST':0.0):3.400000000000625E-5,'Ceutorhynchus contractus - Slovakia - MK891981 2252-JKR':0.0):1.6999999999989246E-5,'Ceutorhynchus contractus - Czech Republic - MK891804 2063-JKR':0.0):9.000000000009E-6,'Ceutorhynchus contractus - Czech Republic - MK891803 2062-JKR':0.0):4.000000000004E-6,'Ceutorhynchus contractus - Czech Republic - MK891198 1115-JKR':0.0):2.000000000002E-6,'Ceutorhynchus contractus - Czech Republic - KC783947 306-JKR':0.0):6.0000000000004494E-5,'Ceutorhynchus contractus - Czech Republic - MK891798 2057-JKR':0.001461999999999991):0.003924000000000011):0.021456000000000003,('Ceutorhynchus contractus - Austria - MK892014 2287-JKR':0.007075999999999999,('Ceutorhynchus contractus - Slovakia - MK891861 2123-JKR':0.0021130000000000038,((('Ceutorhynchus erysimi - Germany - MK890827 260-PSP':0.0018400000000000083,'Ceutorhynchus erysimi - Czech Republic - MK891828 2089-JKR':0.0012060000000000126):9.089999999999931E-4,(('Ceutorhynchus contractus - Slovakia - MK891374 1426-JKR':0.00284100000000001,((((((('Ceutorhynchus contractus - Italy.Sardinia - KC784248 IT-0015w':0.0010699999999999876,'Ceutorhynchus contractus - Italy.Sardinia - KC784244 IT-0011w':4.750000000000032E-4):2.3999999999999022E-4,'Ceutorhynchus erysimi - Slovakia - MK892050 2326-JKR':0.0):1.2000000000000899E-4,'Ceutorhynchus erysimi - Austria - MK891991 2262-JKR':0.0):6.0000000000004494E-5,'Ceutorhynchus erysimi - Slovakia - MK892045 2321-JKR':0.0):3.0000000000002247E-5,'Ceutorhynchus erysimi - Czech Republic - MK891812 2072-JKR':0.0):1.4999999999987246E-5,'Ceutorhynchus erysimi - Czech Republic - MK891235 1155-JKR':0.0):8.000000000008E-6,'Ceutorhynchus contractus - Slovakia - MK891986 2257-JKR':0.0):2.0500000000001073E-4):2.1099999999998897E-4,'Ceutorhynchus contractus - Slovakia - KC784171 391-JKR':0.00284100000000001):6.220000000000114E-4):6.120000000000014E-4,'Ceutorhynchus contractus - Slovakia - MK892248 2547-PSP':0.0024399999999999977):9.389999999999954E-4):0.0036760000000000126):0.004910999999999999):0.003908999999999996,'C. cf erysimi - Morocco - MK891496 1580-JKR - (form.: C. erysimi, resyn. Kratky in. litt)':0.02365700000000001):0.020177):0.023256):0.004757000000000011):0.0026549999999999907,((((('Ceutorhynchus alliariae - Germany - KC784019 222-PSP REF':0.0,'Ceutorhynchus alliariae - Germany - MK891100 1004-PSP REF':0.0):0.07313900000000001,('Ceutorhynchus inaffectatus - Slovakia - MK891936 2204-JKR REF':0.05360300000000001,('Ceutorhynchus arator - Slovakia - KC783939 340-JKR REF':9.999999999998899E-5,'Ceutorhynchus arator - Czech Republic - MK891522 1609-JKR REF':0.0014220000000000066):0.043725000000000014):0.007314999999999988):0.008135000000000003,('Ceutorhynchus roberti - Czech Republic - KC783975 303-JKR REF':0.003942000000000001,('Ceutorhynchus roberti - Luxembourg - MK890997 889-CBR REF':0.0025139999999999885,'Ceutorhynchus roberti - Germany - MK892165 2456-PSP REF':5.310000000000037E-4):0.005249000000000004):0.06811600000000001):0.009656999999999999,((((('Ceutorhynchus typhae - Portugal - MK891281 1232-PST':0.003048999999999996,'Ceutorhynchus typhae - Czech Republic - MK891857 2119-JKR':0.0):9.220000000000061E-4,('Ceutorhynchus typhae - Slovakia - MK892049 2325-JKR':4.200000000000037E-4,(((((('Ceutorhynchus typhae - Czech Republic - MK892072 2348-JKR':0.0,'Ceutorhynchus typhae - Germany - KC783969 351-JKR - (formerly: C. cakilis - Syn!)':0.0):0.0,'Ceutorhynchus typhae - Czech Republic - MK891805 2064-JKR':0.0):0.0,'Ceutorhynchus typhae - Luxembourg - MK891565 877-CBR':0.0):0.0,'Ceutorhynchus typhae - Germany - MK891150 1057-PSP - (formerly: C. cakilis - Syn!)':0.0):0.0,'Ceutorhynchus typhae - Germany - KC784006 237-PSP':0.0):0.0,'Ceutorhynchus typhae - Slovakia - MK892041 2317-JKR':0.0):0.0011009999999999909):6.059999999999954E-4):0.07013500000000003,('Ceutorhynchus pulvinatus - Slovakia - MK892263 2563-PSP REF':3.469999999999862E-4,('Ceutorhynchus pulvinatus - Czech Republic - KC783950 310-JKR REF':0.0,'Ceutorhynchus pulvinatus - Czech Republic - MK891845 2107-JKR REF':0.0):0.0011740000000000084):0.05532900000000002):0.0049919999999999964,(('Ceutorhynchus sisymbrii - Czech Republic - MK891549 1639-JKR REF':0.05454600000000001,'Ceutorhynchus moraviensis - Czech Republic - MK891375 1427-JKR REF':0.04979999999999998):0.014238,((('Ceutorhynchus niyazii - Slovakia - MK892257 2557-PSP REF':0.0,'Ceutorhynchus niyazii - Slovakia - MK891211 1130-JKR REF':0.0):0.0,'Ceutorhynchus niyazii - Slovakia - MK891892 2157-JKR REF':0.0):0.0,'Ceutorhynchus niyazii - Germany - MK891118 1023-PSP REF':0.0):0.062727):0.0065860000000000085):0.001770999999999967,((('Ceutorhynchus descurainiae - Tenerife - KC784315 764-PST REF':0.0068969999999999865,('Ceutorhynchus descurainiae - La Gomera - KU932049 2710-PST REF':0.0,'Ceutorhynchus descurainiae - La Gomera - KC783780 71-PST REF':0.0):0.01000899999999999):0.019496999999999987,((((('Ceutorhynchus pyrrhorhynchus pyrrhorhynchus - Germany - KU932043 812-PST':0.0,'Ceutorhynchus pyrrhorhynchus pyrrhorhynchus - Spain - KU932045 1075-JKR':0.0):0.0,'Ceutorhynchus pyrrhorhynchus pyrrhorhynchus - Germany - KU932048 2499-PSP':0.0):0.0,'Ceutorhynchus pyrrhorhynchus pyrrhorhynchus - Germany - KU932044 1050-PSP':0.0):2.560000000000062E-4,'Ceutorhynchus pyrrhorhynchus pyrrhorhynchus - Czech Republic - KC783957 350-JKR':0.0012649999999999884):0.015502999999999989,('C. pyrrhorhynchus canariensis - Fuerteventura - KU932050 2724-PST - (form.: C. canariensis)':0.008258999999999989,('C. pyrrhorhynchus canariensis - Lanzarote - MK347529 2925-PST - (form.: C. canariensis)':0.0044369999999999965,('C. pyrrhorhynchus canariensis - Fuerteventura - KU932051 2733-PST - (form.: C. canariensis)':9.919999999999929E-4,'C. pyrrhorhynchus canariensis - Lanzarote - MK347532 2931-PST - (form.: C. canariensis)':0.005111000000000004):0.0032270000000000076):9.629999999999916E-4):0.010259999999999991):0.019117999999999996):0.03321000000000002,('Ceutorhynchus rhenanus - Slovakia - KU932046 2127-JKR REF':0.058666000000000024,'Ceutorhynchus sulcatus - Slovakia - KU932047 2146-JKR REF':0.057834000000000024):0.007362999999999981):0.0015369999999999828):0.003707000000000016):0.0034079999999999944,('Ceutorhynchus napi - Czech Republic - MK891509 1595-JKR REF':0.022464000000000012,(('Ceutorhynchus rapae - Slovakia - MK891221 1141-JKR REF':0.0,'Ceutorhynchus rapae - Czech Republic - MK891844 2106-JKR REF':0.0):6.099999999999994E-4,'Ceutorhynchus rapae - Czech Republic - MK891507 1593-JKR REF':9.109999999999951E-4):0.03623699999999999):0.038126999999999994):8.549999999999947E-4):0.001691999999999999):8.879999999999999E-4,((('Poophagus sisymbrii - Slovakia - MK891392 1451-JKR REF':0.004255000000000009,('Poophagus sisymbrii - Germany - MK891128 1033-PSP REF':0.002023999999999998,'Poophagus sisymbrii - France - MK891001 894-CBR REF':0.0010209999999999941):0.0018610000000000015):0.09165200000000001,'Ceutorhynchus aeneicollis - Spain - MK891320 1319-PST REF':0.08202600000000002):0.003693000000000002,('Ceutorhynchus resedae - Germany - MK891117 1022-PSP REF':0.06167399999999998,((('Ceutorhynchus hutchinsiae - Slovakia - MK892033 2309-JKR REF':0.0,'Ceutorhynchus hutchinsiae - Slovakia - KC784172 389-JKR REF':0.0):0.0,'Ceutorhynchus hutchinsiae - Slovakia - KC783914 388-JKR REF':0.0):0.03951199999999999,('Ceutorhynchus dubius - Czech Republic - MK890854 392-JKR REF':0.021677000000000002,(('Ceutorhynchus assimilis - Spain - MK891167 1078-JKR REF':0.016326000000000007,((('Ceutorhynchus assimilis - Czech Republic - MK891799 2058-JKR REF':0.0,'Ceutorhynchus assimilis - Slovakia - MK892259 2559-PSP REF':0.0):0.0,'Ceutorhynchus assimilis - Slovakia - MK892221 2518-PSP REF':0.0):0.0,'Ceutorhynchus assimilis - Slovakia - MK891893 2158-JKR REF':0.0):0.008393000000000012):0.003720000000000001,('Ceutorhynchus assimilis - Spain - MK891162 1070-JKR REF':0.005624999999999991,'Ceutorhynchus assimilis - Spain - MK891163 1071-JKR REF':4.790000000000072E-4):0.00953699999999999):0.012676999999999994):0.011212):0.02813299999999999):0.01437900000000003):0.0028509999999999924):0.0024210000000000065,((((('Ceutorhynchus wagneri - Slovakia - MK892250 2549-PSP REF':0.0033070000000000044,(('Ceutorhynchus wagneri - Slovakia - MK891882 2147-JKR REF':0.0016299999999999926,'Ceutorhynchus wagneri - Slovakia - MK891868 2132-JKR REF':0.0):5.3999999999998494E-5,'Ceutorhynchus wagneri - Slovakia - KC783930 341-JKR REF':0.0):0.0012679999999999914):0.076319,'Ceutorhynchus paroliniae - Gran Canaria - KU366275 2764-JKR REF':0.06045699999999998):0.009221000000000007,(('Ceutorhynchus hirtulus - Slovakia - MK891877 2141-JKR REF':0.011113000000000012,'Ceutorhynchus hirtulus - Slovakia - MK891220 1140-JKR REF':0.007348999999999994):0.0446,('Ceutorhynchus varius - Slovakia - KC783932 332-JKR REF':0.034973000000000004,'Ceuto. hirtulus det. unc. - Slovakia - MK891874 2138-JKR - female specimen (molecular: C. varius)':0.025123000000000006):0.02601500000000001):0.021163000000000015):0.0026499999999999857,(('Ceutorhynchus chalybaeus - Slovakia - MK892153 2441-JKR REF':0.021390999999999993,('Ceutorhynchus chalybaeus - Slovakia - MK891898 2164-JKR REF':0.011221000000000009,('Ceutorhynchus wellschmiedi - Czech Republic - MK891521 1608-JKR - (Syn of C. chalybaeus ?)':0.005285000000000012,(('Ceutorhynchus chalybaeus - Italy.Sicilia - MK891764 2020-JKR REF':0.0,'C. cf chalybaeus - Spain - MK891181 1098-JKR - (maybe: C. chalybaeus timidus)':0.0):0.0026259999999999895,'Ceutorhynchus chalybaeus - Italy.Sardinia - KC784234 IT-0001w REF':0.003600999999999993):0.005564000000000013):0.009040999999999993):0.010116999999999987):0.04212099999999999,(('Ceutorhynchus coerulescens - Czech Republic - MK891548 1638-JKR REF':0.0,'Ceutorhynchus coerulescens - Czech Republic - MK891919 2187-JKR REF':0.0):0.046722000000000014,((('Ceutorhynchus pectoralis - Czech Republic - MK892062 2338-JKR REF':0.0,'Ceutorhynchus pectoralis - Slovakia - MK891559 1653-JKR REF':0.0):5.610000000000059E-4,'Ceutorhynchus pectoralis - Slovakia - MK891975 2246-JKR REF':9.609999999999896E-4):0.031777,('Ceutorhynchus leprieuri - Italy.Sardinia - KC784260 IT-0030w REF':0.0019329999999999903,'Ceutorhynchus leprieuri - Italy.Sardinia - KC784239 IT-0006w REF':0.0027540000000000064):0.02598800000000001):0.013330000000000009):0.02057399999999998):0.010560000000000014):0.002238999999999991,('Ceutorhynchus pumilio - Germany - MK891108 1013-PSP REF':0.0024919999999999942,('Ceutorhynchus pumilio - Luxembourg - MK890982 873-CBR REF':3.589999999999982E-4,'Ceutorhynchus pumilio - Czech Republic - KC783891 309-JKR REF':0.0011629999999999974):5.570000000000019E-4):0.07705399999999998):0.002705000000000013):0.003719,(((('Ceutorhynchus libertorum - Greece - MK890848 356-JKR REF':0.09268200000000001,('Ceutorhynchus hampei - Germany - MK891148 1055-PSP REF':0.0015580000000000038,('Ceutorhynchus hampei - Czech Republic - KC783926 349-JKR REF':9.409999999999974E-4,'Ceutorhynchus hampei - Czech Republic - MK892075 2351-JKR REF':5.809999999999982E-4):0.0014909999999999923):0.08146500000000001):0.0022859999999999825,(('Ceutorhynchus turbatus - Germany - KC783994 261-PSP REF':0.065075,'Ceutorhynchus parvulus - Czech Republic - MK891546 1636-JKR REF':0.054984000000000005):0.013712000000000002,('Ceutorhynchus liliputanus - Slovakia - MK891236 1156-JKR REF':0.06376300000000001,((('Ceutorhynchus tangerianus - Spain - MK891178 1092-JKR REF':0.0,'Ceutorhynchus tangerianus - Spain - MK891170 1081-JKR REF':0.0):0.022195999999999994,'Ceutorhynchus tangerianus - Morocco - MK891491 1573-JKR REF':0.015194999999999986):0.03275900000000001,(('C. cf sardeanensis - Morocco - KC783872 136-PST':0.025448,('Ceutorhynchus obstrictus - Czech Republic - MK891264 1201-JKR REF':0.0,((('Ceutorhynchus obstrictus - Slovakia - MK891219 1139-JKR REF':0.001572999999999991,'Ceutorhynchus obstrictus - Slovakia - MK892261 2561-PSP REF':0.0):2.5999999999998247E-5,'Ceutorhynchus obstrictus - Slovakia - MK891204 1122-JKR REF':0.0):0.0011909999999999976,((((((('Ceutorhynchus obstrictus - Czech Republic - MK891234 1154-JKR REF':0.0,'Ceutorhynchus obstrictus - Germany - MK890919 787-PST REF':0.0):0.0,'Ceutorhynchus obstrictus - Czech Republic - MK892071 2347-JKR REF':0.0):0.0,'Ceutorhynchus obstrictus - Germany - KC784008 239-PSP REF':0.0):0.0,'Ceutorhynchus obstrictus - Czech Republic - MK891186 1103-JKR REF':0.0):0.0,'Ceutorhynchus obstrictus - Germany - MK891412 1474-PSP REF':0.0):0.0,'Ceutorhynchus obstrictus - Austria - MK891989 2260-JKR REF':0.0):0.0,'Ceutorhynchus obstrictus - Austria - MK891990 2261-JKR REF':0.0):3.3099999999999796E-4):0.0010239999999999971):0.030356999999999995):0.002464999999999995,'Ceutorhynchus sardeanensis - Spain - MK891177 1090-JKR REF':0.026804999999999995):0.028183000000000014):0.008126999999999995):0.0070179999999999965):0.008607000000000004):0.002121999999999985,((('Ceutorhynchus nigritulus - Slovakia - MK891883 2148-JKR REF':0.07467500000000002,(('Ceutorhynchus granulicollis - Czech Republic - MK891233 1153-JKR REF':0.051831000000000016,(('Ceutorhynchus constrictus - Czech Republic - MK890839 304-JKR REF':0.0014510000000000078,('Ceutorhynchus constrictus - Germany - MK890829 274-PSP REF':0.0015199999999999936,'Ceutorhynchus constrictus - Germany - MK892193 2488-PSP REF':1.000000000001E-6):7.199999999998874E-5):0.0010900000000000076,'Ceutorhynchus constrictus - Czech Republic - MK891772 2029-JKR REF':4.3299999999998895E-4):0.05315400000000001):0.011314999999999992,'Ceutorhynchus coarctatus - Slovakia - MK891891 2156-JKR REF':0.052316999999999975):0.0026530000000000165):0.003255000000000008,(((('Ceutorhynchus lukesi - Romania - KC784110 501-RST REF':0.009763999999999995,'Ceutorhynchus lukesi - Czech Republic - MK891187 1104-JKR REF':0.012331000000000009):0.02845700000000001,(('Ceutorhynchus striatellus - Czech Republic - MK891518 1605-JKR REF':0.0012260000000000049,'Ceutorhynchus striatellus - Spain - MK891252 1183-JKR REF':0.003346999999999989):0.01582900000000001,('Ceutorhynchus striatellus - Greece - KC783920 355-JKR REF':0.002899999999999986,'Ceutorhynchus striatellus - Slovakia - MK891245 1172-JKR REF':0.0032030000000000114):0.00986300000000001):0.017146999999999996):0.025102000000000013,('Ceutorhynchus alyssi - Morocco - MK891500 1585-JKR REF':0.05038300000000001,('Ceutorhynchus nevadensis - Spain - MK891329 1351-PST REF':9.299999999999864E-4,'Ceutorhynchus nevadensis - Spain - MK891249 1180-JKR REF':0.0021150000000000058):0.061052999999999996):0.010043999999999997):0.00817900000000002,(('Ceutorhynchus atomus - Czech Republic - MK891934 2202-JKR REF':0.0026680000000000037,'Ceutorhynchus atomus - Germany - MK891083 986-PSP REF':3.7799999999998946E-4):0.06268399999999999,(('Ceutorhynchus cochleariae - Czech Republic - MK891231 1151-JKR':6.150000000000044E-4,('Ceutorhynchus cochleariae - Slovakia - MK891372 1423-JKR':2.0200000000000773E-4,(((('Ceutorhynchus cochleariae - Czech Republic - MK891188 1105-JKR':0.0,'Ceutorhynchus cochleariae - Slovakia - MK891987 2258-JKR':0.0):0.0,'Ceutorhynchus cochleariae - Luxembourg - MK890986 878-CBR':0.0):0.0,'Ceutorhynchus cochleariae - Hungary - MK891238 1158-JKR':0.0):0.0010120000000000129,'Ceutorhynchus cochleariae - Slovakia - MK890853 390-JKR':0.0020479999999999943):0.0028519999999999934):0.0032250000000000056):0.004844999999999988,('Ceutorhynchus cochleariae - Austria - MK892002 2274-JKR':0.004073999999999994,('Ceutorhynchus cochleariae - Germany - MK892271 2571-PSP':0.001693,'Ceutorhynchus cochleariae - Germany - MK891093 997-PSP':0.0028799999999999937):0.0020459999999999923):0.0044470000000000065):0.05669899999999997):0.008192000000000033):0.004713999999999996):0.0010600000000000054,('Ceutorhynchus syrites - Czech Republic - MK891508 1594-JKR REF':0.06942599999999999,(('Ceutorhynchus intersetosus - Morocco - KC783865 137-PST REF':0.04250999999999999,'Ceutorhynchus intersetosus - Spain - MK891176 1089-JKR REF':0.040957999999999994):0.008142999999999984,('Ceutorhynchus leucorhamma - Spain - MK891175 1088-JKR REF':0.045965000000000006,('Ceutorhynchus squamulosus - Spain - MK891309 1297-PST REF':0.042267,'C. cf leucorhamma - Spain - MK891173 1086-JKR - (C. leucorhamma det. unc.)':0.037852):0.006029000000000007):0.005532999999999982):0.010768):0.006354000000000026):0.005772999999999973):0.0025209999999999955,('Ceutorhynchus chlorophanus - Slovakia - KC783929 344-JKR REF':0.006765999999999994,'Ceutorhynchus chlorophanus - Slovakia - MK892236 2534-PSP REF':0.008587000000000011):0.06196199999999999):0.004393000000000008):6.639999999999979E-4,(('Ceutorhynchus pallidactylus - Madeira - MK891653 1833-PST REF':0.01772299999999999,('Ceutorhynchus pallidactylus - La Palma - MK891738 1984-JKR REF':0.010254999999999986,('Ceutorhynchus pallidactylus - Austria - MK891988 2259-JKR REF':0.010347999999999996,(('Ceutorhynchus pallidactylus - Cyprus - MK892339 2668-PSP REF':0.013430999999999998,('Ceutorhynchus pallidactylus - La Gomera - KC783767 57-PST REF':0.002904999999999991,'Ceutorhynchus pallidactylus - Gran Canaria - KC783731 3-PST REF':0.0016680000000000028):0.0011889999999999956):0.0040000000000000036,'Ceutorhynchus pallidactylus - Germany - KC784131 657-PSP REF':0.0025209999999999955):0.0035640000000000116):0.002693000000000001):0.006110000000000004):0.05881599999999998,(('Ceutorhynchus sulcicollis - Czech Republic - MK891248 1179-JKR':0.0018990000000000118,'Ceutorhynchus sulcicollis - Italy - MK891354 1399-PST':0.0011470000000000091):0.050339999999999996,('Ceutorhynchus picitarsis - Slovakia - MK891212 1131-JKR REF':0.02377499999999999,(('Ceutorhynchus picitarsis - Morocco - KC783866 138-PST REF':0.0031150000000000067,'Ceutorhynchus picitarsis - Morocco - MK891499 1584-JKR REF':0.0029879999999999907):0.016343999999999997,(('Ceutorhynchus picitarsis - Italy - MK891335 1359-PST - det. unc. REF':0.005576999999999999,'Ceutorhynchus picitarsis - Germany - MK890922 790-PST REF':0.005137000000000003):0.0012490000000000001,'Ceutorhynchus picitarsis - Slovakia - KC783936 337-JKR REF':0.0033410000000000106):0.018235):9.520000000000084E-4):0.03709699999999999):0.013317999999999997):0.01964000000000002):0.006610000000000005):0.0017220000000000013,((('Phrydiuchus quijote - Spain - MK891251 1182-JKR REF':0.07061700000000001,('Phrydiuchus tau - Slovakia - MK891889 2154-JKR REF':0.057749999999999996,(('Phrydiuchus topiarius - Czech Republic - KC783923 362-JKR REF':0.0,'Phrydiuchus topiarius - Slovakia - MK892143 2430-JKR REF':0.0):0.049902,('Phrydiuchus cf topiarius - Slovakia - MK892258 2558-PSP':0.0,('Phrydiuchus cf topiarius - Czech Republic - KC784081 542-RST':0.00392300000000001,'Phrydiuchus cf topiarius - Slovakia - MK891888 2153-JKR':0.0021809999999999885):7.129999999999914E-4):0.048713000000000006):0.016111000000000014):0.008678999999999992):0.027893,('Phrydiuchus augusti - Slovakia - MK891209 1127-JKR REF':0.0,'Phrydiuchus augusti - Czech Republic - KC784109 502-RST REF':0.0012240000000000029):0.08058200000000001):0.0024899999999999922,('Calosirus terminatus - Czech Republic - MK892107 2384-JKR':0.050219000000000014,'Calosirus cf terminatus - Italy.Sicilia - MK891766 2023-JKR':0.055705000000000005):0.04800499999999999):0.004588000000000009):0.0017629999999999868):0.0024630000000000207,('Trichosirocalus spurnyi - Czech Republic - KC783908 380-JKR REF':0.099251,(('Trichosirocalus histrix - Spain - MK891169 1080-JKR REF':0.08256,((('Trichosirocalus troglodytes - Germany - MK892324 2625-PSP':0.0010149999999999881,'Trichosirocalus troglodytes - Germany - MK890928 797-PST':5.070000000000074E-4):0.006390000000000007,(('Trichosirocalus troglodytes - Czech Republic - MK890847 347-JKR':0.009150999999999992,'Trichosirocalus troglodytes - Czech Republic - MK891735 1977-JKR':3.700000000000925E-5):0.0035429999999999906,'Trichosirocalus troglodytes - Luxembourg - MK891027 924-CBR':0.002602999999999994):0.0013029999999999986):0.06292900000000001,('Trichosirocalus thalhammeri - Denmark - MK891451 1516-PSP REF':0.03044200000000001,'Trichosirocalus thalhammeri - Slovakia - MK891200 1118-JKR REF':0.032954):0.035594):0.004744999999999999):0.0042029999999999845,('Trichosirocalus barnevillei - France - MK891361 1412-JKR REF':0.013382000000000005,'Trichosirocalus barnevillei - Czech Republic - MK892105 2382-JKR REF':0.014484999999999998):0.05233199999999999):0.005953000000000014):0.011714000000000002):0.002251000000000003,(('Trichosirocalus horridus - Slovakia - MK891886 2151-JKR REF':0.001686999999999994,'Trichosirocalus horridus - Czech Republic - KC783919 365-JKR REF':0.0):0.084539,'Eucoeliodes mirabilis - Czech Republic - MK891911 2179-JKR REF':0.08357999999999999):0.008560000000000012):0.0021779999999999855,(('Microplontus millefolii - Germany - MK890929 798-PST REF':0.0030100000000000127,'Microplontus millefolii - Czech Republic - KC783922 361-JKR REF':0.006164000000000003):0.100334,((('Microplontus campestris - Czech Republic - KC783970 322-JKR REF':0.036751000000000006,'Microplontus campestris - Germany - KC783985 276-PSP REF':0.039903999999999995):0.035898999999999986,(('Hadroplontus litura - Czech Republic - KC784106 513-RST REF':8.469999999999867E-4,(('Hadroplontus litura - Czech Republic - KC783918 366-JKR REF':0.0018209999999999893,'Hadroplontus litura - Luxembourg - MK891038 936-CBR REF':0.0027530000000000054):7.280000000000064E-4,'Hadroplontus litura - Germany - MK891146 1053-PSP REF':7.939999999999892E-4):6.760000000000099E-4):0.06570100000000001,('Hadroplontus trimaculatus - Slovakia - MK891558 1652-JKR REF':0.0068090000000000095,'Hadroplontus trimaculatus - Italy.Sardinia - KC784237 IT-0004w REF':0.010745000000000005):0.04474600000000001):0.019904000000000005):0.01516400000000001,(('Microplontus melanostigma - Germany - MK892186 2481-PSP':0.0025449999999999917,(((('Microplontus melanostigma - Czech Republic - MK891551 1641-JKR':0.0,'Microplontus melanostigma - Czech Republic - KC783916 371-JKR':0.0):0.0,'Microplontus melanostigma - Germany - MK891114 1019-PSP':0.0):0.0015010000000000023,'Microplontus melanostigma - Czech Republic - MK891858 2120-JKR':0.0015449999999999908):2.6999999999999247E-4,'Microplontus melanostigma - Spain - MK891258 1192-JKR':0.0):5.030000000000034E-4):0.024059999999999998,('Microplontus rugulosus - Czech Republic - KC783921 360-JKR':0.026171,('Microplontus rugulosus - France - MK891359 1410-JKR':0.0,'Microplontus rugulosus - Germany - MK891103 1007-PSP':0.004853999999999997):0.019392999999999994):0.006103999999999998):0.05987100000000001):0.009390999999999983):0.012095999999999996):0.0012040000000000106,(('Mononychus punctumalbum - Germany - MK891642 1795-PST':0.002129999999999993,(('Mononychus punctumalbum var. salviae - Slovakia - MK891538 1627-JKR':0.0013130000000000086,('Mononychus punctumalbum - France - MK891017 914-CBR':0.0012089999999999879,'Mononychus punctumalbum - Germany - MK891129 1034-PSP':3.130000000000077E-4):2.0999999999998797E-4):8.720000000000117E-4,'Mononychus punctumalbum - Poland - KC784231 397-RGO':6.510000000000127E-4):9.200000000000041E-4):0.102912,((('Barioxyonyx retectus - Spain - MK891183 1100-JKR REF':0.09303599999999998,'Barioxyonyx tournieri - Morocco - MK891493 1576-JKR REF':0.08831900000000001):0.005322999999999994,'Mesoxyonyx sicardi - France - MK891355 1404-JKR REF':0.08923799999999998):0.009030999999999983,(('Paroxyonyx audisioi - Spain - MK891253 1185-JKR REF':0.078261,'Paroxyonyx fallaciosus - Morocco - MK891495 1578-JKR REF':0.06351200000000001):0.0026399999999999757,('Paroxyonyx imitator - Spain - MK891185 1102-JKR REF':0.05271400000000001,('Paroxyonyx cinctus - Spain - MK891184 1101-JKR REF':0.038748000000000005,'Paroxyonyx cinctus - Morocco - MK891490 1572-JKR REF':0.034637):0.016520000000000007):0.010716999999999977):0.010348999999999997):0.012937000000000004):0.0028980000000000117):0.007349999999999995):0.0010999999999999899):0.003694000000000003):5.860000000000032E-4):5.980000000000152E-4,(((('Derelomus chamaeropis - Spain - MK891322 1323-PST':0.013287999999999994,'Derelomus chamaeropis - Morocco - KC783895 131-PST':0.011430999999999997):0.025566000000000005,(('Derelomus piriformis - La Gomera - KC783765 55-PST':0.017624,'Derelomus piriformis - Gran Canaria - KC783746 32-PST':0.010725000000000012):0.002908999999999995,'Derelomus piriformis - Tenerife - KC784323 688-PST':0.010998000000000008):0.029397000000000006):0.05356999999999998,(('Minyops variolosus - Czech Republic - KC783972 293-JKR':0.115031,'Lixus fasciculatus - Slovakia - MK891227 1147-JKR':0.098445):0.005732000000000015,(('Leiosoma apionides - La Gomera - KC783781 72-PST':0.029660999999999993,'Leiosoma apionides - Tenerife - KC784306 743-PST':0.020619):0.07325999999999999,((('Leiosoma cribrum - Romania - MK891272 1216-JKR':0.014110000000000011,('Leiosoma cribrum - Austria - MK892007 2280-JKR':0.0,'Leiosoma cribrum - Germany - MK892267 2567-PSP':0.0016329999999999956):0.010635000000000006):0.07626199999999997,('Leiosoma cyanopterum - Austria - MK892009 2282-JKR':0.055732000000000004,'Leiosoma concinnum - Austria - MK892008 2281-JKR':0.05194400000000002):0.017042999999999975):0.007991000000000026,('Leiosoma deflexum - Germany - MK891099 1003-PSP':0.018147999999999997,('Leiosoma deflexum - Czech Republic - MK891277 1224-JKR':9.329999999999894E-4,'Leiosoma deflexum - Czech Republic - KC783946 318-JKR':5.880000000000052E-4):0.016089999999999993):0.061099000000000014):0.007997999999999977):0.004511000000000015):7.109999999999894E-4):0.00594900000000001,(('Liparus glabrirostris - Germany - MK891431 1494-PSP':0.130476,(((('Tychius quinquepunctatus - Greece - MK891702 1920-FBA':0.006509999999999988,(('Tychius quinquepunctatus - Germany - MK891120 1025-PSP':0.003717999999999999,('Tychius quinquepunctatus - Luxembourg - MK891050 950-CBR':8.900000000000574E-5,'Tychius quinquepunctatus - Germany - MK890979 870-PST':0.0014319999999999888):0.0023920000000000052):0.0014899999999999913,('Tychius quinquepunctatus - Poland - MK890861 420-RGO':0.004350999999999994,'Tychius quinquepunctatus - Germany - MK892302 2603-PSP':0.003286000000000011):8.160000000000112E-4):0.007757999999999987):0.081041,'Tychius crassior - Morocco - MK890806 123-PST':0.099437):0.011421999999999988,((((('Tychius colonnellii - La Gomera - KC783799 92-PST':0.03650500000000001,('Tychius filirostris - Porto Santo - MK892407 2903-PST':0.0063600000000000045,('Tychius filirostris - Madeira - MK892387 2848-PST':0.002478000000000008,('Tychius filirostris - Madeira - MK892373 2824b-PST':0.0016049999999999953,'Tychius filirostris - Madeira - MK892389 2852-PST':0.0014409999999999978):5.729999999999902E-4):0.002840000000000009):0.024471999999999994):0.051040999999999975,('Tychius squamulatus - Germany - MK892323 2624-PSP':0.057931999999999984,('Tychius kulzeri - Romania - MK891557 1649-JKR':0.0016049999999999953,'Tychius kulzeri - Slovakia - MK891896 2162-JKR':0.0014450000000000018):0.05271000000000001):0.022132999999999986):0.012923000000000018,(('Tychius picirostris - Germany - MK891127 1032-PSP':9.619999999999906E-4,('Tychius picirostris - Czech Republic - MK891199 1116-JKR':0.0,'Tychius picirostris - Germany - MK892300 2601-PSP':0.0):5.600000000000049E-4):0.0042139999999999955,('Tychius picirostris - Czech Republic - MK891781 2040-JKR':0.0026730000000000087,'Tychius picirostris - Slovakia - MK892054 2330-JKR':0.0034309999999999896):0.003459999999999991):0.069461):0.0046519999999999895,(((('Tychius rufipennis - Czech Republic - KC784084 531-RST':0.08177300000000001,((('Tychius junceus - Germany - MK891147 1054-PSP':0.0011140000000000039,('Tychius junceus - Germany - MK891422 1485-PSP':0.0013130000000000086,'Tychius junceus - Luxembourg - MK891029 926-CBR':2.0800000000001373E-4):4.089999999999927E-4):3.2099999999998796E-4,'Tychius junceus - Germany - MK892307 2608-PSP':0.0012020000000000086):0.08854399999999998,'Tychius sharpi - Czech Republic - MK891931 2199-JKR':0.08019399999999999):0.005356000000000027):0.0015270000000000006,('Tychius pumilus - Czech Republic - MK891734 1976-JKR':0.08059399999999997,'Tychius striatulus - Morocco - KC783881 117-PST':0.07555099999999998):0.009902000000000022):0.002805000000000002,('Tychius aureolus - Czech Republic - MK892030 2306-JKR':0.07093000000000002,'Tychius schneideri - Luxembourg - MK891066 967-CBR':0.061718999999999996):0.014859000000000011):0.0024879999999999902,('Tychius meliloti - Germany - KC784152 616-PSP':0.003381999999999996,('Tychius meliloti - Germany - MK892279 2580-PSP':9.409999999999974E-4,'Tychius meliloti - Slovakia - MK891930 2198-JKR':5.809999999999982E-4):0.0011960000000000026):0.079767):0.0012619999999999854):0.0012030000000000096,('Tychius parallelus - Czech Republic - MK891827 2088-JKR':0.0067879999999999885,(('Tychius parallelus - Luxembourg - MK891006 900-CBR':0.0,'Tychius parallelus - Germany - MK891110 1015-PSP':0.0):0.003387000000000001,'Tychius parallelus - Portugal - MK890953 832-PST':0.002716999999999997):0.003965999999999997):0.074857):0.0036189999999999833):9.580000000000144E-4,(((('Tychius bicolor - La Gomera - KC784317 768-PST':0.08899600000000002,('Tychius pusillus - Germany - MK891142 1047-PSP':0.0021629999999999983,'Tychius pusillus - Germany - MK892303 2604-PSP':0.0024099999999999955):0.07854900000000001):0.0043099999999999805,('Tychius breviusculus - Luxembourg - MK891026 923-CBR':0.016572000000000003,('Tychius breviusculus - Germany - KC784153 614-PSP':0.005465999999999999,'Tychius breviusculus - Germany - MK892278 2579-PSP':6.379999999999997E-4):0.009822999999999998):0.064991):0.004294999999999993,('Tychius stephensi - Czech Republic - MK891855 2117-JKR':0.010172999999999988,'Tychius stephensi - Germany - MK892310 2611-PSP':0.006891000000000008):0.08154399999999998):0.005184000000000022,'Tychius capucinus - Morocco - KC783869 146-PST':0.08856800000000001):0.007307999999999981):0.019515000000000005):0.005187999999999998,(((((('Lixus mucronatus - Portugal - MK890965 848-PST':0.11958900000000003,(('Lixus iridis - Germany - MK890870 470-PSP':0.03877,('Lixus iridis - Portugal - MK890966 849-PST':0.011370999999999992,'Lixus iridis - Germany - KC784187 475-PST':0.011779000000000012):0.018884000000000012):0.07129499999999997,('Lixus angustus - Slovakia - MK891388 1447-JKR':0.0,'Lixus angustus - Slovakia - MK891909 2176-JKR':0.0):0.08913399999999999):0.004823000000000022):0.004054999999999975,('Pseudocleonus cinereus - Czech Republic - MK891921 2189-JKR':0.003934999999999994,'Pseudocleonus cinereus - Slovakia - MK891915 2183-JKR':0.006779000000000007):0.09831399999999998):0.004509000000000013,((('Rhabdorrhynchus echii - Slovakia - MK891379 1431-JKR':0.10922500000000002,('Lixus paraplecticus - Czech Republic - MK890886 532-RST':0.09945000000000001,'Temnorhinus conicirostris - Morocco - MK890811 152-PST':0.076121):0.005138000000000004):0.005814000000000014,((('Lixus rubicundus - Germany - KC784157 607-PSP':0.0,'Lixus rubicundus - Czech Republic - KC783909 381-JKR':0.0):0.0011809999999999876,'Lixus rubicundus - Czech Republic - KC784080 543-RST':3.4000000000000696E-4):0.071157,('Bothynoderes declivis - Slovakia - MK892148 2435-JKR':0.04831899999999997,'Bothynoderes affinis - Czech Republic - MK891924 2192-JKR':0.05411199999999999):0.020477999999999996):0.012178000000000022):0.002564999999999984,(('Lixus juncii - Portugal - MK890962 845-PST':0.004404999999999992,'Lixus juncii - Spain - MK891315 1309-PST':0.0047699999999999965):0.08379700000000001,('Lixus subtilis - Slovakia - MK891530 1618-JKR':0.07467000000000001,'Lixus brevipes - Slovakia - MK891214 1133-JKR':0.074483):0.005460999999999994):0.008885000000000004):0.0030739999999999934):0.0016250000000000153,((((('Lixus myagri - Germany - KC784192 465-PST':0.10466600000000001,'Lixus bituberculatus - Romania - MK892139 2426-JKR':0.09409400000000001):0.005872999999999989,('Leucophyes pedestris - Romania - KC784112 497-RST':0.08295100000000002,('Lixus pinkeri - La Gomera - MK891293 1256-PST':0.016373,('Lixus pinkeri - La Gomera - MK891289 1245-PST':0.0,'Lixus pinkeri - La Gomera - MK890911 766-PST':0.0):0.019421999999999995):0.06140000000000001):0.0020679999999999865):0.0025270000000000015,((('Lixus cheiranthi - Madeira - MK891652 1830-PST':0.07808999999999999,'Lixus erysimi - Gran Canaria - KC155424 39-PST':0.057488999999999985):0.007815000000000016,('Lixus anguinus - Lanzarote - MK347572 3004-PST':0.0016369999999999996,('Lixus anguinus - Morocco - KC155425 177-PST':0.00148100000000001,'Lixus anguinus - Morocco - MK891574 177-PST':0.0):0.0015570000000000028):0.06450700000000001):0.014473999999999987,'Lixus ochraceus - Slovakia - MK891932 2200-JKR':0.08218599999999998):0.010111000000000009):0.003481000000000012,((((('Cyphocleonus dealbatus - Greece - MK891698 1916-FBA':0.009511999999999993,((('Cyphocleonus dealbatus - Slovakia - MK891912 2180-JKR':0.0021539999999999893,'Cyphocleonus dealbatus - Slovakia - MK892150 2437-JKR':8.910000000000029E-4):5.080000000000084E-4,'Cyphocleonus dealbatus - Czech Republic - MK891903 2170-JKR':0.0010149999999999881):0.0027709999999999957,'Cyphocleonus dealbatus - Czech Republic - MK892073 2349-JKR':0.0048809999999999965):0.003594999999999987):0.06840000000000002,('Cyphocleonus achates - Slovakia - MK892078 2354-JKR':0.0,'Cyphocleonus achates - Slovakia - MK892149 2436-JKR':0.0):0.077489):0.011274000000000006,(('Cyphocleonus trisulcatus - Czech Republic - MK891910 2177-JKR':0.08640100000000003,('Cyphocleonus sventeniusi - Gran Canaria - KC783760 49-PST':0.03628799999999999,('Cyphocleonus armitagei - Tenerife - KC784294 721-PST':0.031709,('Cyphocleonus garajonay - La Gomera - MK892370 2819-PST':0.0,'Cyphocleonus garajonay - La Gomera - KC783777 68-PST':0.004251000000000005):0.04060100000000001):0.007017999999999983):0.02783800000000003):0.007664999999999977,'Adosomus roridus - Slovakia - MK891935 2203-JKR':0.07274999999999998):0.0029780000000000084):0.00797600000000001,'Asproparthenis punctiventris - Czech Republic - MK891901 2168-JKR':0.07883800000000002):0.003924999999999984,(((((('Larinus planus - Germany - MK892180 2472-PSP':0.018143999999999993,('Larinus planus - Czech Republic - MK891581 367-JKR':0.002584000000000003,('Larinus planus - Germany - MK892285 2586-PSP':0.0015370000000000106,'Larinus planus - France - MK891016 912-CBR':0.0):0.0035260000000000014):0.008261999999999992):0.05668699999999999,('Larinus cf sturnus - Morocco - KC783874 134-PST':0.059570999999999985,('Larinus sturnus - Slovakia - MK891941 2209-JKR':2.0100000000000673E-4,'Larinus sturnus - Poland - KC784224 412-RGO':0.0013209999999999888):0.06298900000000002):0.01270099999999999):0.0031420000000000337,('Larinus nanus - Morocco - KC783857 171-PST':0.05488900000000002,'Larinus iaceae - Austria - MK891995 2266-JKR':0.04406700000000002):0.027092000000000005):0.004778999999999978,('Larinus turbinatus - Italy - MK891345 1382-PST':0.020802999999999988,((('Larinus turbinatus - Poland - MK890862 422-RGO':0.0013279999999999959,('Larinus turbinatus - Slovakia - MK892151 2438-JKR':0.0,'Larinus turbinatus - Poland - MK890857 408-RGO':0.0):4.4099999999999695E-4):0.007828000000000002,('Larinus turbinatus - Germany - MK892331 2633-PSP':0.0034520000000000106,'Larinus turbinatus - Germany - MK890835 291-PSP':0.004185999999999995):0.0011200000000000099):8.869999999999989E-4,'Larinus turbinatus - Luxembourg - MK891040 938-CBR':0.008664000000000005):0.020058999999999994):0.061887):0.00350700000000001,('Larinus minutus - Greece - KC784120 663-FBA':0.05693599999999999,('Larinus nubeculosus - France - MK891358 1409-JKR':0.047360999999999986,'Larinus obtusus - Austria - MK892020 2293-JKR':0.03445099999999998):0.008247000000000004):0.027933000000000013):0.006217,((((('Lixus bardanae - Hungary - MK891241 1161-JKR':0.008958999999999995,'Lixus bardanae - Germany - KC784004 247-PSP':0.0032979999999999954):0.0014849999999999863,'Lixus bardanae - Germany - MK890938 807-PST':0.0031150000000000067):0.062835,('Lixus linearis - Portugal - MK890969 852-PST':0.040825,((('Lixus linearis - La Palma - MK891604 1688-PST':0.005229000000000011,'Lixus linearis - Gran Canaria - KC783749 37-PST':0.0024089999999999945):8.150000000000102E-4,'Lixus linearis - Fuerteventura - MK892346 2722-PST':0.0037760000000000016):0.0012070000000000136,('Lixus linearis - Madeira - MK891668 1870-PST':0.0,'Lixus linearis - Madeira - MK891671 1876-PST':0.0):0.003379999999999994):0.035538000000000014):0.027601000000000014):0.011228999999999989,('Lixus vilis - Czech Republic - MK892101 2378-JKR':0.06238199999999999,('Lixus pulverulentus - Gran Canaria - KC783755 44-PST':0.04202800000000001,('Lixus cf pulverulentus - Morocco - KC783853 164-PST':0.023558999999999997,('Lixus pulverulentus - Slovakia - MK891916 2184-JKR':2.600000000000102E-4,'Lixus pulverulentus - Slovakia - MK892254 2553-PSP':0.005843999999999988):0.026934000000000013):0.020588999999999996):0.022682000000000008):0.006100999999999995):0.005062000000000011,(('Mecaspis alternans - Slovakia - MK891907 2174-JKR':0.07443199999999997,('Lixus tibialis - Poland - KC784225 414-RGO':0.05098,'Lixus cinerascens - Slovakia - MK891876 2140-JKR - (formerly: Lixus elegantulus)':0.04971099999999998):0.017959000000000003):9.830000000000116E-4,('Lixus punctiventris - Czech Republic - MK891847 2109-JKR':0.0010499999999999954,'Lixus punctiventris - Slovakia - MK892140 2427-JKR':0.0019959999999999978):0.06565200000000002):0.0033230000000000204):0.0033199999999999896):0.001467999999999997):3.3800000000000496E-4):8.789999999999909E-4,((((('Lixus sp. - Fuerteventura - MK892345 2721-PST':0.016076000000000007,'Lixus sp. - Lanzarote - MK347527 2922-PST':0.013369999999999993):0.029023000000000007,((('Lixus brevirostris - Gran Canaria - KC783729 1-PST':0.008631,'Lixus brevirostris - Gran Canaria - KC783763 52-PST':0.004196000000000005):7.089999999999874E-4,'Lixus brevirostris - Tenerife - MK891562 1659-PST':0.00545699999999999):0.02324100000000001,(('Lixus brevirostris - La Gomera - MK891599 1678-PST':0.0,'Lixus brevirostris - La Gomera - KC783790 81-PST':0.0):0.024152000000000007,(('Lixus brevirostris - El Hierro - MK892403 2882-PST':0.0,'Lixus brevirostris - La Palma - MK891618 1725-PST':0.0):0.0,'Lixus brevirostris - La Palma - MK891615 1722-PST':0.0):0.024505):0.006537999999999988):0.01795300000000001):0.048709000000000016,(('Cleonis pigra - Germany - MK890978 869-PST':0.008771000000000001,('Cleonis pigra - Germany - MK890901 643-PSP':4.3499999999999095E-4,'Cleonis pigra - Czech Republic - MK891937 2205-JKR':0.002610000000000001):0.0019649999999999945):0.07997599999999999,'Lixus neglectus - Slovakia - MK891939 2207-JKR':0.09573500000000001):0.008399000000000018):0.007091999999999987,(('Coniocleonus pseudobliquus - Greece - KC784121 662-FBA':0.043599,'Coniocleonus nigrosuturatus - Romania - KC784113 495-RST':0.057093000000000005):0.04126099999999999,'Coniocleonus excoriatus - Morocco - KC783864 149-PST':0.076343):0.008873999999999993):0.0016619999999999968,('Larinus sp. - Gran Canaria - KC783734 10-PST':0.09092400000000003,(('Larinus pollinis - Poland - MK891583 411-RGO':0.0038600000000000023,'Larinus pollinis - Czech Republic - MK891586 555-RST':0.005314000000000013):0.050654000000000005,('Larinus cynarae - Spain - MK891325 1331-PST':0.051955,'Larinus ursus - Morocco - KC783875 133-PST':0.047455):0.018293000000000004):0.015897000000000022):0.01178499999999999):0.0036619999999999986):0.0011780000000000124):0.0020899999999999808,((('Lixus tibiellus - Fuerteventura - MK892359 2749-PST':0.0,'Lixus tibiellus - Fuerteventura - MK892369 2818-PST':0.0):0.08699899999999999,'Pachycerus segnis - Czech Republic - MK891933 2201-JKR':0.092423):0.006930999999999993,(('Lixus cardui - Czech Republic - MK891824 2085-JKR':0.061383999999999994,(('Lixus filiformis - Slovakia - MK892253 2552-PSP':0.004640000000000005,(('Lixus filiformis - Germany - KC784062 570-PSP':0.0031970000000000054,'Lixus filiformis - Czech Republic - KC783955 382-JKR':0.0):7.939999999999892E-4,'Lixus filiformis - Germany - MK891476 1544-PSP':0.0):0.0011519999999999864):0.06622699999999998,('Lixus cf filiformis - Morocco - KC783851 162-PST':0.011623999999999995,'Lixus cf filiformis - Tenerife - KC784290 715-PST':0.009959999999999997):0.03190699999999999):0.012806000000000012):0.028592000000000006,('Lachnaeus crinitus - Czech Republic - MK892111 2388-JKR':0.0,'Lachnaeus crinitus - Greece - MK891693 1911-FBA':0.0016670000000000018):0.084845):0.005382999999999999):9.669999999999956E-4):0.0026599999999999957,(('Rhinocyllus conicus - Germany - MK890834 290-PSP':0.009919000000000011,(('Rhinocyllus conicus - Poland - MK890859 413-RGO':0.006427999999999989,'Rhinocyllus conicus - Czech Republic - MK892112 2389-JKR':0.0):1.6199999999999548E-4,'Rhinocyllus conicus - Germany - MK891474 1542-PSP':0.0):0.003616000000000008):0.03198200000000001,('Rhinocyllus oblongus - Cyprus - MK892343 2703-PSP':0.01358200000000001,'Rhinocyllus oblongus - Morocco - MK890809 142-PST':0.014284999999999992):0.00850999999999999):0.07802899999999999):0.008515000000000023):0.002463999999999994):4.4900000000000495E-4):0.0014429999999999998,(((((((('Anthonomus rubripes - Czech Republic - KC784103 510-RST':0.08819100000000002,('Anthonomus sorbi - Germany - KC784146 632-PSP':0.065114,((('Anthonomus rubi - Slovakia - MK891985 2256-JKR':0.0014039999999999886,((((('Anthonomus rubi - Luxembourg - MK890991 883-CBR':0.0,'Anthonomus rubi - Slovakia - MK891226 1146-JKR':0.0):0.0,'Anthonomus rubi - Germany - MK892308 2609-PSP':0.0):0.0,'Anthonomus rubi - France - KC784174 485-PST':0.0):0.0,'Anthonomus rubi - Czech Republic - MK892027 2301-JKR':0.0):0.0,'Anthonomus rubi - Slovakia - MK892056 2332-JKR':0.0):1.1700000000000599E-4):0.0010120000000000129,'Anthonomus rubi - Germany - MK890931 800-PST':5.110000000000114E-4):0.021855999999999987,('Anthonomus rubi - Germany - MK891082 985-PSP':2.7699999999999947E-4,'Anthonomus rubi - Austria - MK892003 2275-JKR':0.0027689999999999937):0.022113999999999995):0.04808399999999999):0.014166000000000012):0.015172999999999992,(('Brachonyx pineti - Czech Republic - MK890837 296-JKR':0.016160000000000008,'Brachonyx pineti - Germany - KC784027 219-PSP':0.010131000000000001):0.05585899999999999,('Macrobrachonyx gounellei - La Palma - MK891480 1550-JKR':0.015832999999999986,'Macrobrachonyx gounellei - Tenerife - MK890910 758-PST':0.019962000000000008):0.047151):0.027257000000000003):0.005723000000000006,((((('Bradybatus elongatulus - Italy - MK891637 1781-PST':0.0016780000000000128,'Bradybatus elongatulus - Italy - MK891349 1388-PST':0.0028950000000000087):0.088724,('Anthonomus rectirostris - Poland - MK890864 432-RGO':7.000000000007001E-6,'Anthonomus rectirostris - Germany - KC784014 228-PSP':0.0015169999999999906):0.083952):0.00494,(('Bradybatus creutzeri - Czech Republic - KC783964 316-JKR':0.0017570000000000086,'Bradybatus creutzeri - Italy - MK891634 1772-PST':0.0012880000000000114):0.051235,(('Bradybatus kellneri - Czech Republic - MK891823 2083-JKR':0.00531100000000001,'Bradybatus kellneri - Germany - MK892164 2455-PSP':7.929999999999882E-4):5.410000000000137E-4,'Bradybatus kellneri - Germany - KC784005 235-PSP':9.859999999999869E-4):0.05263799999999999):0.04158899999999999):0.0012400000000000189,(('Anthonomus pedicularius - Italy.Sicilia - MK891768 2025-JKR':0.018376000000000003,(('Anthonomus pedicularius - Czech Republic - MK891938 2206-JKR':0.004313000000000011,'Anthonomus conspersus - Germany - MK892183 2477-PSP - (Syn of A. pedicularius?)':0.0033239999999999936):0.0011440000000000061,('Anthonomus conspersus - Luxembourg - MK891022 919-CBR - (Syn of A. pedicularius?)':0.005737999999999993,'Anthonomus pedicularius - Germany - KC784001 251-PSP':0.0034359999999999946):0.002707999999999988):0.013688000000000006):0.00628200000000001,'Anthonomus pedicularius - Morocco - KC783878 126-PST':0.014674999999999994):0.047019000000000005):0.008246000000000003,('Sphincticraerus lethierryi - Morocco - MK891498 1583-JKR':0.080568,('Anthonomus ulmi - Slovakia - MK891540 1629-JKR':0.06758499999999998,('Anthonomus pomorum - Germany - MK891643 1796-PST':0.009322999999999998,'Anthonomus pomorum - Germany - KC784166 594-PSP':0.010698000000000013):0.056877999999999984):0.009815000000000018):0.003503000000000006):0.002574999999999994):0.005882999999999999,(('Anthonomus phyllocola - Germany - MK892306 2607-PSP':0.0013370000000000049,'Anthonomus phyllocola - Czech Republic - MK891927 2195-JKR':1.8399999999998973E-4):0.008812999999999988,('Anthonomus phyllocola - Germany - KC784028 220-PSP':0.007200000000000012,'Anthonomus phyllocola - Slovakia - MK891752 2006-JKR':0.0019750000000000045):0.006656999999999996):0.09276599999999999):0.018563999999999997,(('Cryptorhynchus lapathi - Slovakia - MG229781 2400-JKR':8.140000000000092E-4,'Cryptorhynchus lapathi - Germany - EU286523 D-0354-lap':7.079999999999864E-4):0.08769599999999997,('Trachodes hispidus - Romania - MK890884 526-RST':0.017989000000000005,('Trachodes hispidus - Germany - MK892216 2512-PSP':5.310000000000037E-4,'Trachodes hispidus - Germany - MK890918 786-PST':9.899999999999909E-4):0.016249000000000013):0.08465399999999998):0.008366000000000012):0.004316000000000014,(((('Isochnus sequensi - Germany - KC784138 640-PSP':0.0,'Isochnus sequensi - Slovakia - MK892053 2329-JKR':0.0):0.10288999999999998,(('Tachyerges salicis - Germany - MK891400 1460-PSP':0.03517500000000001,'Tachyerges salicis - Germany - MK891153 1060-PSP':0.028219999999999995):0.07941700000000002,('Tachyerges stigma - Germany - MK891678 1894-PST':0.0,'Tachyerges stigma - Germany - MK892214 2510-PSP':0.0):0.07607):0.00553099999999998):0.0028859999999999997,'Tachyerges decoratus - Czech Republic - MK891276 1223-JKR':0.127231):0.005049000000000026,(('Rhamphus oxyacanthae - Germany - KC784050 577-PSP':0.07660600000000001,('Rhamphus pulicarius - Germany - MK891401 1461-PSP':0.03473699999999999,'Rhamphus pulicarius - Germany - MK892281 2582-PSP':0.038883):0.032283000000000006):0.004122999999999988,'Rhamphus subaeneus - Morocco - KC783877 127-PST':0.06323700000000002):0.04141800000000001):0.009155999999999997):0.0029919999999999947,(('Adexius scrobipennis - France - EU286454 I-0020-AdS':0.09876599999999999,'Acalyptus carpini - Germany - MK891076 979-PSP':0.09823499999999999):0.0047910000000000175,((('Cucubaris villae - Slovakia - MK891887 2152-JKR':0.09276100000000001,'Cosmobaris scolopacea - Romania - MK891556 1648-JKR':0.08473300000000003):0.0035169999999999924,(('Malvaevora timida - Spain - MK891319 1317-PST':0.002687999999999996,('Malvaevora timida - Morocco - KC783844 181-PST':0.0014949999999999963,'Malvaevora timida - Portugal - MK890963 846-PST':0.0030989999999999907):0.004981000000000013):0.020826999999999984,('Malvaevora timida - Italy.Sicilia - MK891762 2018-JKR':0.0069200000000000095,'Malvaevora timida - Cyprus - MK892340 2676-PSP':0.008433999999999997):0.018281999999999993):0.064692):0.005895000000000011,(('Baris analis - Greece.Zakynthos - MK890972 861-PST':0.092803,(((('Baris artemisiae - Germany - MK891112 1017-PSP':0.0,'Baris artemisiae - Luxembourg - MK891033 930-CBR':0.0):0.0,'Baris artemisiae - Czech Republic - MK891782 2041-JKR':0.0):0.012442000000000009,(('Baris artemisiae - Poland - KC784177 402-RGO':0.0,'Baris artemisiae - Poland - KC784220 418-RGO':0.0):0.0,'Baris artemisiae - Slovakia - MK892260 2560-PSP':0.0):0.010707999999999995):0.06035400000000002,'Baris memnonia - Cyprus - MK892341 2680-PSP':0.08188800000000002):0.007301999999999975):0.005507000000000012,(('Aulacobaris fallax - Italy.Sicilia - MK891763 2019-JKR':0.097803,('Aulacobaris angusta - Slovakia - MK891568 1129-JKR':0.084253,(('Aulacobaris gudenusi - Hungary - MK891570 1166-JKR':0.001798999999999995,'Aulacobaris gudenusi - Czech Republic - KC784032 504-RST':0.0):0.064187,('Aulacobaris cuprirostris - Spain - MK891294 1263-PST':0.04665,'Aulacobaris cf cuprirostris - Morocco - KC783846 178-PST':0.045401):0.01816799999999999):0.0064680000000000015):0.006224000000000007):0.004421000000000008,(('Aulacobaris lepidii - Czech Republic - MK891913 2181-JKR':0.004182999999999992,('Aulacobaris lepidii - Slovakia - MK891905 2172-JKR':0.005859000000000003,'Aulacobaris lepidii - Germany - MK891106 1011-PSP':0.0017790000000000028):0.003493999999999997):0.07470199999999999,(((('Aulacobaris picicornis - Czech Republic - MK891774 2032-JKR':0.0,'Aulacobaris picicornis - Germany - MK892328 2630-PSP':0.0):0.0,'Aulacobaris picicornis - Slovakia - MK892144 2431-JKR':0.0):0.0037560000000000093,'Aulacobaris picicornis - Spain - MK891182 1099-JKR':0.002346999999999988):0.062534,('Baris carbonaria - Slovakia - MK891942 2210-JKR':0.068915,(('Melanobaris atramentaria - Czech Republic - MK892159 2449-JKR':0.0027619999999999867,('Melanobaris atramentaria - Slovakia - MK892225 2523-PSP':0.0013930000000000053,'Melanobaris atramentaria - Slovakia - KC783933 334-JKR':1.2899999999999023E-4):0.0048829999999999985):0.063972,('Melanobaris laticollis - Madeira - MK892385 2846-PST':0.009826000000000001,'Melanobaris laticollis - Poland - KC784228 403-RGO':0.003978000000000009):0.05441199999999999):0.009766999999999998):0.00864200000000001):0.011785999999999991):1.2100000000000999E-4):0.006198999999999982):0.00392300000000001):0.010187000000000002):0.0023040000000000005):0.0020949999999999858,(((((('Smicronyx pauperculus - Tenerife - KC784301 732-PST':0.004787999999999987,('Smicronyx pauperculus - La Palma - KU942313 1732-PST':0.0013380000000000059,'Smicronyx pauperculus - Israel - KU942318 2638-HAR':1.8299999999998873E-4):0.0013219999999999898):0.07585799999999998,'Smicronyx longitarsis - Israel - KU942328 2649-HAR':0.068472):0.013451000000000018,(('Smicronyx syriacus - Israel - KU942327 2648-HAR':0.00848299999999999,'Smicronyx syriacus - Spain - KU942326 2647-HAR':0.005320999999999992):0.06486100000000003,'Smicronyx nebulosus - Portugal - KU942319 2639-HAR':0.07461900000000002):0.009088999999999986):0.0021670000000000023,((('Smicronyx smreczynskii - France - KU942322 2643-HAR':0.0,'Smicronyx smreczynskii - Czech Republic - KU942317 2305-JKR':0.0):0.058726,(('Smicronyx albosquamosus - El Hierro - MK892404 2883-PST':0.003131999999999996,((('Smicronyx albosquamosus - La Gomera - KC783772 63-PST':0.0031190000000000107,'Smicronyx albosquamosus - Gran Canaria - KC783753 41-PST':0.0):5.090000000000094E-4,('Smicronyx albosquamosus - El Hierro - MK347549 2962-PST':0.0,'Smicronyx albosquamosus - Fuerteventura - KU942332 2726-PST':0.0):2.479999999999982E-4):7.300000000000084E-4,'Smicronyx albosquamosus - Israel - KU942331 2652-HAR':0.0015580000000000038):0.0029889999999999917):0.03742599999999999,(('Smicronyx coecus - Germany - KC784156 604-PSP':0.002922000000000008,'Smicronyx coecus - Armenia - KU942325 2646-HAR':0.0016510000000000136):0.024165999999999993,('Smicronyx coecus - France - KU942324 2645-HAR':0.006081000000000003,('Smicronyx coecus - France - KU942323 2644-HAR':8.479999999999877E-4,'Smicronyx coecus - Greece - KU942314 1923-FBA':0.003725000000000006):0.0046660000000000035):0.02343500000000001):0.020541999999999977):0.013476000000000016):0.005724000000000007,(('Smicronyx jungermanniae - Spain - KU942321 2641-HAR':0.015159000000000006,('Smicronyx jungermanniae - Israel - KU942320 2640-HAR':0.007774000000000003,('Smicronyx jungermanniae - Czech Republic - KU942316 2302-JKR':0.0010709999999999886,((('Smicronyx jungermanniae - Greece - MK891705 1924-FBA':0.0,'Smicronyx jungermanniae - Slovakia - KU942315 2033-JKR':0.0):0.0,'Smicronyx jungermanniae - Armenia - KU942330 2651-HAR':0.0):3.180000000000127E-4,'Smicronyx jungermanniae - Greece - MK347570 2996-PST':0.0012030000000000096):0.0019780000000000075):0.007616000000000012):0.004259000000000013):0.05581699999999998,'Smicronyx jordanicus - Israel - KU942329 2650-HAR':0.04710299999999998):0.002623000000000014):0.019323000000000007):0.020466999999999985,((('Dorytomus majalis - Germany - MK891156 1063-PSP':0.091841,('Dorytomus villosulus - Slovakia - KC784069 562-RST':0.07070700000000002,('Dorytomus rufatus rufatus - Czech Republic - KC783952 314-JKR':0.02155299999999999,('Dorytomus melanophthalmus - Germany - MK891161 1069-PSP':0.0011230000000000129,'Dorytomus melanophthalmus - Germany - MK890897 603-PSP':3.9800000000000946E-4):0.019081999999999988):0.02737600000000001):0.02363399999999999):0.010554000000000008,(('Dorytomus salicis - Germany - MK891077 980-PSP':0.07919300000000001,(('Dorytomus longimanus - Germany - KC784128 654-PSP':0.0013930000000000053,'Dorytomus longimanus - Slovakia - MK891906 2173-JKR':0.0062450000000000006):0.07617200000000002,((('Dorytomus tremulae - Germany - MK890902 646-PSP':0.007358000000000003,'Dorytomus tremulae - Slovakia - KC784068 561-RST':0.007996000000000003):0.055725,'Dorytomus tortrix - Germany - KC784129 655-PSP':0.06605999999999998):0.010687000000000002,('Dorytomus cf taeniatus - Italy.Sardinia - KC784255 IT-0024w':0.028883999999999993,('Dorytomus dejeani - Germany - KC784130 656-PSP':0.03247599999999999,('Dorytomus taeniatus - Germany - MK891160 1067-PSP':0.007979000000000014,'Dorytomus taeniatus - Germany - KC784155 601-PSP':0.00892699999999999):0.012616000000000002):0.0061169999999999974):0.03866):0.006678000000000017):0.008577000000000001):3.8199999999999346E-4,(('Elescus bipunctatus - Germany - KC783979 268-PSP':0.07822899999999999,'Ellescus infirmus - Luxembourg - MK891000 893-CBR':0.07464199999999999):0.002352999999999994,('Dorytomus minutus - Hungary - MK891242 1162-JKR':0.019377000000000005,'Dorytomus nebulosus - Germany - MK890825 233-PSP':0.04336000000000001):0.057044999999999985):0.0033330000000000304):0.0016680000000000028):0.009780999999999984,(((('Archarius pyrrhoceras - Germany - MK892190 2485-PSP':0.0,'Archarius pyrrhoceras - Germany - MK891575 229-PSP':0.0):0.005675999999999987,'Archarius pyrrhoceras - Luxembourg - MK890995 887-CBR':0.0019619999999999915):0.074769,(('Archarius salicivorus - Germany - MK891578 285-PSP':0.0011819999999999886,('Archarius salicivorus - Luxembourg - MK890988 880-CBR':2.8900000000001147E-4,'Archarius salicivorus - Slovakia - MK892036 2312-JKR':0.0012320000000000109):0.0018670000000000075):0.06285099999999999,('Archarius crux - Luxembourg - MK891566 892-CBR':0.004294999999999993,('Archarius crux - Germany - MK891471 1538-PSP':8.529999999999927E-4,'Archarius crux - Germany - MK890896 602-PSP':0.003826999999999997):0.011102):0.063356):0.012257000000000018):0.017904000000000003,(('Curculio betulae - Germany - MK891437 1500-PSP':0.073796,(('Curculio villosus - Germany - MK892191 2486-PSP':0.0,'Curculio villosus - Germany - MK890824 230-PSP':0.0):0.05507500000000001,('Curculio nucum - Germany - MK891137 1042-PSP':0.035992000000000024,((('Curculio glandium - Germany - KC784023 215-PSP':0.0,'Curculio glandium - Czech Republic - KC784066 558-RST':1.6199999999999548E-4):8.099999999999774E-5,'Curculio glandium - Luxembourg - MK890989 881-CBR':0.0):4.100000000001325E-5,'Curculio glandium - Slovakia - MK892130 2409-JKR':0.0):0.04125200000000001):0.014915999999999985):0.013402999999999998):0.010748000000000008,((('Curculio elephas - Czech Republic - KC784065 557-RST':0.0,'Curculio elephas - Slovakia - MK892129 2408-JKR':0.0):0.0011829999999999896,'Curculio elephas - Slovakia - MK892127 2406-JKR':3.3800000000000496E-4):0.054508,(('Curculio propinquus - Slovakia - MK892128 2407-JKR':5.880000000000052E-4,'Curculio propinquus - Slovakia - MK892131 2410-JKR':9.339999999999904E-4):0.04825499999999999,('Curculio pellitus - Germany - MK892166 2457-PSP':0.04956399999999997,('Curculio venosus venosus - Slovakia - MK892052 2328-JKR':0.0026400000000000035,('Curculio venosus venosus - Luxembourg - MK891021 918-CBR':9.049999999999891E-4,'Curculio venosus venosus - Germany - KC783903 224-PSP':6.160000000000054E-4):4.079999999999917E-4):0.043594999999999995):0.003066000000000013):0.010658):0.011601):0.008631):0.013323000000000002):0.005652999999999991):0.0021220000000000128,((('Sitophilus kakourisi - Cyprus - MK890872 482-PST':0.08046999999999999,('Sitophilus oryzae - Slovakia - MK892142 2429-JKR':0.07064800000000002,('Sitophilus zeamais - Madeira - MK891664 1862-PST':9.740000000000026E-4,('Sitophilus zeamais - France - MK891378 1430-JKR':4.810000000000092E-4,'Sitophilus zeamais - Italy - MK891353 1398-PST':0.0010400000000000131):5.479999999999929E-4):0.07597600000000002):0.006497000000000003):0.03636800000000001,('Hylobius alpheus - Greece - KC784034 680-FBA':0.11485900000000002,('Hylobius transversovittatus - Czech Republic - KC783956 376-JKR':0.058277999999999996,('Hylobius abietis - Germany - MK891084 987-PSP':4.5700000000001295E-4,('Hylobius abietis - Spain - MK891301 1281-PST':0.001368000000000008,'Hylobius abietis - Austria - MK892011 2284-JKR':0.0016780000000000128):0.0010660000000000114):0.03828999999999999):0.03006700000000001):0.017053000000000013):0.009067999999999993,(('Anoplus roboris - Germany - MK892176 2468-PSP':0.094529,(('Pissodes pini - Germany - MK891085 988-PSP':0.079149,(('Pissodes castaneus - Madeira - MK892386 2847-PST':0.001902999999999988,'Pissodes castaneus - Spain - MK891302 1283-PST':0.00420100000000001):0.014252999999999988,('Pissodes castaneus - Slovakia - MK892251 2550-PSP':0.004075999999999996,'Pissodes castaneus - Germany - MK891464 1531-PSP':0.005098999999999992):0.015499000000000013):0.04990900000000001):0.016061999999999993,'Pissodes piniphilus - Germany - MK891143 1048-PSP':0.079846):0.010832000000000008):0.007396999999999987,(('Naupactus cervinus - La Gomera - KC783796 88-PST':3.2199999999998896E-4,(('Naupactus cervinus - Madeira - MK891650 1828-PST':0.0,'Naupactus cervinus - Gran Canaria - KC783754 43-PST':0.0017409999999999926):1.0999999999999899E-4,'Naupactus cervinus - La Palma - MK891601 1683-PST':0.0):0.002725000000000005):0.10208799999999998,('Mitoplinthus caliginosus - Germany - MK891460 1525-PSP':8.469999999999867E-4,'Mitoplinthus caliginosus - Germany - MK892325 2626-PSP':0.0021980000000000055):0.078214):0.0039899999999999936):0.003147000000000011):8.970000000000089E-4):9.279999999999844E-4):3.4900000000001596E-4):3.640000000000032E-4):0.0020489999999999953):5.499999999999949E-4):0.0031940000000000024):0.004703000000000013):0.004706999999999989):0.0013309999999999989):0.008144000000000012):4.3099999999998695E-4):0.0017159999999999953):0.009001000000000009):0.005885000000000001):0.0);
