# Supplementary material for: Molecular Weevil Identification Project: A thoroughly curated barcode release of 1300 Western Palearctic weevil species (Coleoptera, Curculionoidea)
Source: Biodivers Data J. 2023 Jan 24;11:e96438. doi: 10.3897/BDJ.11.e96438 (PMC10865102; doi:10.3897/BDJ.11.e96438)
Supplement: Supplementary material 3 — NJ Tree [file bdj-11-e96438-s003.zip › MWI - Appendix 3 - NJ tree/NJ tree.nex]

#NEXUS
begin taxa;
	dimensions ntax=3574;
	taxlabels
	'Mesites ater - Gran Canaria - KC783747 34-PST'
	'Brachycerus plicatus - Fuerteventura - MK892358 2748-PST'
	'Onycholips bifurcatus - Lanzarote - MH051973 2936-PST'
	'Apoderus coryli - Czech Republic - MK890843 317-JKR'
	'Apoderus coryli - Germany - MK892304 2605-PSP'
	'Aglycyderes tavakiliani - La Palma - MK891617 1724-PST'
	'Aglycyderes tavakiliani - La Palma - MK891747 2000-JKR'
	'Aglycyderes tavakiliani - Tenerife - KC784296 725-PST'
	'Aglycyderes tavakiliani - La Gomera - KC783798 91-PST'
	'Aglycyderes setifer - El Hierro - MK347555 2969-PST'
	'Aglycyderes setifer - El Hierro - MK892395 2872-PST'
	'Aglycyderes setifer - Tenerife - KC784297 726-PST'
	'Aglycyderes setifer - Gran Canaria - KC783756 45-PST'
	'Rhinusa linariae - Czech Republic - MK891940 2208-JKR'
	'Rhinusa linariae - Slovakia - MK891543 1632-JKR'
	'Rhinusa linariae - Germany - MK892210 2506-PSP'
	'Rhinusa linariae - Germany - MK891154 1061-PSP'
	'Rhinusa antirrhini - Germany - MK891430 1493-PSP'
	'Rhinusa antirrhini - Czech Republic - MK890851 378-JKR'
	'Rhinusa florum - Slovakia - MK891963 2232-JKR'
	'Bagous elegans - Germany - KY849854 1441-JKR'
	'Bagous petro - Czech Republic - KY849856 2234-JKR'
	'Bagous robustus - Greece - KY849853 1253-FBA'
	'Bagous subcarinatus - Germany - KC784000 252-PSP'
	'Bagous subcarinatus - Slovakia - MK891533 1621-JKR'
	'Bagous subcarinatus - Slovakia - MK891390 1449-JKR'
	'Bagous subcarinatus - Czech Republic - KY849852 1204-JKR'
	'Bagous binodulus - Poland - KC784230 398-RGO'
	'Bagous lutulentus - Germany - KY849851 246-PSP'
	'Bagous longitarsis - Czech Republic - KC783917 370-JKR'
	'Bagous exilis - Tenerife - KC784310 755-PST'
	'Bagous monanthiphagus - La Gomera - KY849855 1666-PST'
	'Bagous monanthiphagus - La Gomera - ON421854 ES1046'
	'Rhyncolus punctatulus - Germany - MK892332 2634-PSP'
	'Phloeophagus lignarius - Slovakia - MK891391 1450-JKR'
	'Acallocrates denticollis - Greece.Crete - GU987794 GR-0118-den REF'
	'Acallocrates denticollis - Greece - GU987876 EP-0387-den REF'
	'Acallocrates denticollis - Greece - GU988045 EP-0389-den REF'
	'Acallocrates denticollis - Greece - MK347558 2975-PST REF'
	'Acallocrates denticollis - Croatia - GU987868 HR-0325-den REF'
	'Acallocrates denticollis - Croatia - GU987815 HR-0320-den REF'
	'Acallocrates denticollis - Greece.Zakynthos - KJ867589 863-PST REF'
	'Acallocrates denticollis - Greece.Korfu - GU987875 KO-0382-den REF'
	'Acallocrates colonnellii - Croatia - EU286509 HR-0333-col REF'
	'Acallocrates colonnellii - Greece - MK347566 2990-PST REF'
	'Acallocrates colonnellii - Slovakia - KJ867592 1222-JKR REF'
	'Acallocrates colonnellii - Slovenia - EU286462 SLO-0119-col REF'
	'Acallocrates colonnellii - Czech Republic - MG322652 CZ1055 REF'
	'Acallocrates minutesquamosus - Italy - GU987983 I-643-min REF'
	'Acallocrates minutesquamosus - Italy - GU987972 I-630-min REF'
	'Acallocrates minutesquamosus - France - EU286504 F-0262-min REF'
	'Acallocrates minutesquamosus - Italy - MG229696 1384-PST REF'
	'Rhinusa neta - Czech Republic - KC783907 377-JKR'
	'Rhinusa neta - Germany - KC784035 605-PSP'
	'Rhinusa neta - Germany - MK891439 1502-PSP'
	'Rhinusa neta - Slovakia - MK891535 1624-JKR'
	'Anthonomus rubripes - Czech Republic - KC784103 510-RST'
	'Anthonomus sorbi - Germany - KC784146 632-PSP'
	'Anthonomus rubi - Slovakia - MK891985 2256-JKR'
	'Anthonomus rubi - Germany - MK890931 800-PST'
	'Anthonomus rubi - Luxembourg - MK890991 883-CBR'
	'Anthonomus rubi - Slovakia - MK891226 1146-JKR'
	'Anthonomus rubi - Germany - MK892308 2609-PSP'
	'Anthonomus rubi - France - KC784174 485-PST'
	'Anthonomus rubi - Czech Republic - MK892027 2301-JKR'
	'Anthonomus rubi - Slovakia - MK892056 2332-JKR'
	'Anthonomus rubi - Germany - MK891082 985-PSP'
	'Anthonomus rubi - Austria - MK892003 2275-JKR'
	'Brachonyx pineti - Czech Republic - MK890837 296-JKR'
	'Brachonyx pineti - Germany - KC784027 219-PSP'
	'Macrobrachonyx gounellei - La Palma - MK891480 1550-JKR'
	'Macrobrachonyx gounellei - Tenerife - MK890910 758-PST'
	'Anthonomus phyllocola - Germany - MK892306 2607-PSP'
	'Anthonomus phyllocola - Czech Republic - MK891927 2195-JKR'
	'Anthonomus phyllocola - Germany - KC784028 220-PSP'
	'Anthonomus phyllocola - Slovakia - MK891752 2006-JKR'
	'Bradybatus elongatulus - Italy - MK891637 1781-PST'
	'Bradybatus elongatulus - Italy - MK891349 1388-PST'
	'Bradybatus creutzeri - Czech Republic - KC783964 316-JKR'
	'Bradybatus creutzeri - Italy - MK891634 1772-PST'
	'Bradybatus kellneri - Czech Republic - MK891823 2083-JKR'
	'Bradybatus kellneri - Germany - KC784005 235-PSP'
	'Bradybatus kellneri - Germany - MK892164 2455-PSP'
	'Anthonomus rectirostris - Poland - MK890864 432-RGO'
	'Anthonomus rectirostris - Germany - KC784014 228-PSP'
	'Anthonomus pedicularius - Italy.Sicilia - MK891768 2025-JKR'
	'Anthonomus pedicularius - Morocco - KC783878 126-PST'
	'Anthonomus pedicularius - Czech Republic - MK891938 2206-JKR'
	'Anthonomus conspersus - Germany - MK892183 2477-PSP - (Syn of A. pedicularius?)'
	'Anthonomus conspersus - Luxembourg - MK891022 919-CBR - (Syn of A. pedicularius?)'
	'Anthonomus pedicularius - Germany - KC784001 251-PSP'
	'Sphincticraerus lethierryi - Morocco - MK891498 1583-JKR'
	'Anthonomus ulmi - Slovakia - MK891540 1629-JKR'
	'Anthonomus pomorum - Germany - MK891643 1796-PST'
	'Anthonomus pomorum - Germany - KC784166 594-PSP'
	'Orchestes pilosus - Germany - MK891080 983-PSP'
	'Orchestes pilosus - Czech Republic - MK892081 2357-JKR'
	'Orchestes pilosus - Spain - MK891306 1291-PST'
	'Mecinus heydeni - Slovakia - MK891542 1631-JKR'
	'Mecinus laeviceps - Czech Republic - MK891547 1637-JKR'
	'Isochnus sequensi - Germany - KC784138 640-PSP'
	'Isochnus sequensi - Slovakia - MK892053 2329-JKR'
	'Mesites pallidipennis - Ukraine - MH618684 3099-PST'
	'Tachyerges salicis - Germany - MK891400 1460-PSP'
	'Tachyerges salicis - Germany - MK891153 1060-PSP'
	'Orchestes fagi - Germany - MK891091 995-PSP'
	'Orchestes calceatus calceatus - Czech Republic - MK891579 353-JKR'
	'Orchestes testaceus - Czech Republic - KC783925 352-JKR'
	'Orchestes testaceus - Germany - MK891428 1491-PSP'
	'Orchestes testaceus - Slovakia - MK891973 2244-JKR'
	'Orchestes testaceus - Germany - MK891438 1501-PSP'
	'Pseudorchestes smreczynskii - Czech Republic - MK891511 1597-JKR'
	'Pseudorchestes horioni - Slovakia - MK891222 1142-JKR'
	'Pseudorchestes ermischi - Slovakia - MK892239 2537-PSP'
	'Pseudorchestes flavidus - Morocco - MK890808 132-PST'
	'Orchestes irroratus irroratus - Morocco - KC783855 169-PST'
	'Orchestes irroratus irroratus - Italy.Sardinia - KC784276 IT-0050w'
	'Orchestes hirtellus - Greece - MK891292 1251-FBA'
	'Orchestes quercus - Germany - KC784024 216-PSP'
	'Orchestes jota - Germany - KC783997 267-PSP'
	'Orchestes quedenfeldtii - Slovakia - MK891974 2245-JKR'
	'Orchestes rusci - Germany - MK891442 1505-PSP'
	'Orchestes avellanae - Germany - MK892189 2484-PSP'
	'Orchestes avellanae - Italy.Sicilia - MK891770 2027-JKR'
	'Orchestes rufus - Germany - KC784154 613-PSP'
	'Orchestes alni - Germany - KC784164 597-PSP'
	'Rhinusa asellus - Czech Republic - MK890841 311-JKR'
	'Rhinusa asellus - Germany - MK891105 1010-PSP'
	'Rhinusa asellus - Slovakia - MK892246 2545-PSP'
	'Rhinusa tetra - Italy.Sardinia - KC784245 IT-0012w'
	'Rhinusa tetra - Luxembourg - MK891024 921-CBR'
	'Rhinusa tetra - Germany - MK892327 2628-PSP'
	'Rhinusa tetra - Germany - MK892330 2632-PSP'
	'Rhinusa tetra - Slovakia - MK892235 2533-PSP'
	'Rhinusa tetra - Czech Republic - MK890881 514-RST'
	'Rhinusa tetra - Czech Republic - MK891260 1196-JKR'
	'Mecinus barbarus - Spain - MK891179 1093-JKR'
	'Mecinus janthinus - Slovakia - MK891536 1625-JKR'
	'Mecinus janthinus - Slovakia - KC783938 339-JKR'
	'Acalles minutissimus - USA - KJ767020 1763-BAN'
	'Mecinus pyraster - Czech Republic - MK892090 2366-JKR'
	'Mecinus pyraster - Luxembourg - MK891013 909-CBR'
	'Mecinus pyraster - Germany - MK891125 1030-PSP'
	'Acalles sablensis - USA - KP065589 1764-BAN'
	'Acalles sp nov 5 - USA - KP065590 1768-BAN'
	'Mecinus collaris - Germany - MK891151 1058-PSP'
	'Derelomus chamaeropis - Spain - MK891322 1323-PST'
	'Derelomus chamaeropis - Morocco - KC783895 131-PST'
	'Derelomus piriformis - La Gomera - KC783765 55-PST'
	'Derelomus piriformis - Tenerife - KC784323 688-PST'
	'Derelomus piriformis - Gran Canaria - KC783746 32-PST'
	'Rhinusa algirica - Morocco - MK890807 130-PST'
	'Mecinus tychioides - Fuerteventura - MK892350 2734-PST'
	'Mecinus variabilis - Spain - MK891164 1073-JKR'
	'Mecinus pascuorum - Luxembourg - MK891067 968-CBR'
	'Mecinus pascuorum - Germany - MK892178 2470-PSP'
	'Mecinus pascuorum - Germany - MK891420 1483-PSP'
	'Mecinus pascuorum - Germany - MK890930 799-PST'
	'Mecinus pascuorum - Germany - MK892315 2616-PSP'
	'Mecinus pascuorum - Czech Republic - KC784104 511-RST'
	'Mecinus plantaginis - Germany - MK892318 2619-PSP'
	'Mecinus labilis - Czech Republic - MK892077 2353-JKR'
	'Mecinus circulatus - La Gomera - KC783778 69-PST'
	'Mecinus ictericus - Greece - MK891697 1915-FBA'
	'Mecinus ictericus - Slovakia - MK891958 2227-JKR'
	'Mecinus ictericus - Slovakia - MK892154 2442-JKR'
	'Gymnetron villosulum - Slovakia - KC784102 507-RST'
	'Gymnetron villosulum - Slovakia - MK891215 1134-JKR'
	'Gymnetron villosulum - France - MK891002 896-CBR'
	'Gymnetron villosulum - Germany - KC784040 589-PSP'
	'Mecinus pirazzolii - Greece - MK891704 1922-FBA'
	'Mecinus pirazzolii - Slovakia - MK891954 2223-JKR'
	'Gymnetron tibiellum - Slovakia - MK891202 1120-JKR'
	'Gymnetron tibiellum - Greece.Rhodes - MK891708 1932-FBA'
	'Gymnetron veronicae - Germany - KC783983 284-PSP'
	'Gymnetron veronicae - Germany - KC784168 591-PSP'
	'Gymnetron melinum - Morocco - KC783845 180-PST'
	'Gymnetron rotundicolle - Czech Republic - MK891197 1114-JKR'
	'Gymnetron melanarium - Slovakia - MK892237 2535-PSP'
	'Gymnetron melanarium - Slovakia - MK891895 2161-JKR'
	'Pachytychius robustus - Madeira - MK347525 2914-PST'
	'Pachytychius robustus - Madeira - MK892372 2822-PST'
	'Pachytychius robustus - Ilhas Desertas - MK891710 1934-PST'
	'Pachytychius robustus - Ilhas Desertas - MK892365 2776-PST'
	'Tachyerges stigma - Germany - MK891678 1894-PST'
	'Tachyerges stigma - Germany - MK892214 2510-PSP'
	'Pachytychius sparsutus - Luxembourg - MK891011 906-CBR'
	'Pachytychius sparsutus - Czech Republic - MK891825 2086-JKR'
	'Pachytychius sparsutus - Romania - MK891555 1646-JKR'
	'Smicronyx pauperculus - Tenerife - KC784301 732-PST'
	'Smicronyx pauperculus - La Palma - KU942313 1732-PST'
	'Smicronyx pauperculus - Israel - KU942318 2638-HAR'
	'Smicronyx syriacus - Israel - KU942327 2648-HAR'
	'Smicronyx syriacus - Spain - KU942326 2647-HAR'
	'Smicronyx smreczynskii - France - KU942322 2643-HAR'
	'Smicronyx smreczynskii - Czech Republic - KU942317 2305-JKR'
	'Smicronyx jungermanniae - Spain - KU942321 2641-HAR'
	'Smicronyx jungermanniae - Israel - KU942320 2640-HAR'
	'Smicronyx jungermanniae - Czech Republic - KU942316 2302-JKR'
	'Smicronyx jungermanniae - Greece - MK891705 1924-FBA'
	'Smicronyx jungermanniae - Slovakia - KU942315 2033-JKR'
	'Smicronyx jungermanniae - Armenia - KU942330 2651-HAR'
	'Smicronyx jungermanniae - Greece - MK347570 2996-PST'
	'Smicronyx jordanicus - Israel - KU942329 2650-HAR'
	'Smicronyx albosquamosus - El Hierro - MK892404 2883-PST'
	'Smicronyx albosquamosus - La Gomera - KC783772 63-PST'
	'Smicronyx albosquamosus - Israel - KU942331 2652-HAR'
	'Smicronyx albosquamosus - Gran Canaria - KC783753 41-PST'
	'Smicronyx albosquamosus - El Hierro - MK347549 2962-PST'
	'Smicronyx albosquamosus - Fuerteventura - KU942332 2726-PST'
	'Smicronyx coecus - Germany - KC784156 604-PSP'
	'Smicronyx coecus - Armenia - KU942325 2646-HAR'
	'Smicronyx coecus - France - KU942324 2645-HAR'
	'Smicronyx coecus - France - KU942323 2644-HAR'
	'Smicronyx coecus - Greece - KU942314 1923-FBA'
	'Smicronyx longitarsis - Israel - KU942328 2649-HAR'
	'Smicronyx nebulosus - Portugal - KU942319 2639-HAR'
	'Pachytychius haematocephalus - Luxembourg - MK891065 966-CBR'
	'Pachytychius haematocephalus - Greece - MK891695 1913-FBA'
	'Pachytychius haematocephalus - Greece - MK891291 1250-FBA'
	'Pachytychius hordei hordei - Cyprus - MK892342 2684-PSP'
	'Pachytychius hordei grandicollis - Spain - MK891321 1321-PST'
	'Pachytychius hordei grandicollis - Italy.Sicilia - MK891760 2016-JKR'
	'Hylurgops palliatus - Germany - MK892199 2494-PSP'
	'Tachyerges decoratus - Czech Republic - MK891276 1223-JKR'
	'Pseudophloeophagus tenax - Madeira - MH051937 1824-PST'
	'Pseudophloeophagus tenax - Madeira - MK892388 2849-PST'
	'Pseudophloeophagus tenax - Madeira - MK891658 1851-PST'
	'Pseudocaulotrupis parvus - Azores.Santa Maria - MH915691 3106-PST - (formerly: Caulotrupis)'
	'Pseudocaulotrupis schuettei - Azores.Sao Jorge - MH915692 3107-PST'
	'Pseudoc. varipennis - Lanzarote - MH051971 2924-PST (formerly: P caulium varipennis)'
	'Pselactus sp. - Fuerteventura - MH051951 2729-PST'
	'Barretonus hinterseheri - Madeira - MH915694 2956-PST'
	'Pselactus affinis - La Palma - MK891628 1748-PST - (formerly: Pselactus capitulatus - Syn!)'
	'Pselactus affinis - Tenerife - MK890909 748-PST'
	'Pselactus affinis - Tenerife - KC783830 734-PST'
	'Pselactus affinis - Gomera - KC783805 90-PST - (formerly: Pselactus folwacznyi - Syn!)'
	'Pselactus affinis - La Palma - MK891484 1554-JKR - (formerly: Pselactus capitulatus - Syn!)'
	'Pselactus affinis - La Palma - MK891630 1751-PST - (formerly: Pselactus capitulatus - Syn!)'
	'Pselactus affinis - La Palma - MK891626 1740-PST - (formerly: Pselactus capitulatus - Syn!)'
	'Pselactus affinis - Gomera - MK891598 1677-PST - (formerly: Pselactus folwacznyi - Syn!)'
	'Pselactus affinis - El Hierro - MK892396 2873-PST - (formerly: Pselactus proximus - Syn!)'
	'Pselactus affinis - El Hierro - MK891330 C-0091-COS - (formerly: Pselactus proximus - Syn!)'
	'Pselactus affinis - El Hierro - MK892393 2869-PST - (formerly: Pselactus proximus - Syn!)'
	'Pselactus affinis - El Hierro - KP776631 C-0090-COS - (formerly: Pselactus proximus - Syn!)'
	'Pselactus piceus subparallelus - Lanzarote - MK347535 2940-PST'
	'Pselactus spadix spadix - Madeira - MH051954 2772-PST (formerly ssp. sulcipennis - Syn!)'
	'Barretonus minor - Porto Santo - FJ716582 P-536-BAR'
	'Barretonus sp. - Madeira - MH915695 2957-PST'
	'Barretonus sp. - Madeira - MH915693 2955-PST'
	'Caulotrupis lourencoensis - Madeira - MH013283 2824a-PST'
	'Caulotrupis lourencoensis - Madeira - MH013289 2920-PST'
	'Caulotrupis xerophilus desertagrandensis - Ilhas Desertas - MH013282 2807-PST'
	'Caulotrupis xerophilus xerophilus - Porto Santo - MH013284 2841-PST'
	'Caulotrupis xerophilus xerophilus - Ilhas Desertas - MH013281 2805-PST'
	'Caulotrupis lacertosus - Madeira - MH051978 3012-KRA'
	'Caulotrupis lacertosus - Madeira - MH051958 2799-PST'
	'Caulotrupis lacertosus - Madeira - MH051943 1848-PST - (formerly: C. subnitidus - Syn!)'
	'Caulotrupis lacertosus - Madeira - MH051964 2810-PST'
	'Caulotrupis lacertosus - Madeira - MH051948 1886-PST - (formerly: C. subnitidus - Syn!)'
	'Caulotrupis lacertosus - Madeira - MH051938 1827-PST'
	'Caulotrupis lacertosus - Madeira - MH051947 1866-PST'
	'Caulotrupis lucifugus lucifugus - Ilhas Desertas - MH051959 2801-PST'
	'Caulotrupis lucifugus lucifugus - Madeira - MH051975 3000-PST'
	'Caulotrupis lucifugus lucifugus - Madeira - MH051963 2809-PST'
	'Caulotrupis lucifugus lucifugus - Madeira - MH051945 1861-PST'
	'Caulotrupis lucifugus faialensis - Madeira - MH013278 1940-PST'
	'Caulotrupis lucifugus faialensis - Madeira - MH051976 3001-PST'
	'Caulotrupis lucifugus faialensis - Madeira - MH013276 1882-PST'
	'Caulotrupis lucifugus faialensis - Madeira - MH013285 2906-PST'
	'Caulotrupis lucifugus faialensis - Madeira - MH013286 2907-PST'
	'Caulotrupis cf conicollis - Madeira - MH051966 2830-PST'
	'Caulotrupis conicollis - Madeira - MH051977 3002-PST'
	'Caulotrupis conicollis - Madeira - MH051941 1839-PST'
	'Caulotrupis mauli - Ilhas Selvagens - MH051950 1965-PST - (formerly: Salvopselactus)'
	'Caulotrupis mauli - Ilhas Selvagens - MK891730 1970-PST - (formerly: Salvopselactus)'
	'Caulotrupis ficvorator isambertoi - Ilhas Desertas - MH013280 2803-PST'
	'Caulotrupis ficvorator ficvorator - Madeira - MH013287 2917-PST'
	'Caulotrupis ficvorator ficvorator - Madeira - MH013288 2918-PST'
	'Caulotrupis ficvorator ficvorator - Madeira - MH051979 3014-KRA'
	'Caulotrupis ficvorator ficvorator - Madeira - MH013275 1872-PST'
	'Caulotrupis ficvorator ficvorator - Madeira - MH013279 2800-PST'
	'Caulotrupis ficvorator ficvorator - Madeira - MH013277 1889-PST'
	'Caulotrupis chevrolatii - Madeira - MH051940 1837-PST'
	'Caulotrupis cf. chevrolatii - Madeira - MH051974 2947-PST'
	'Caulotrupis opacus - Madeira - MH051944 1852-PST'
	'Caulotrupis impius - Porto Santo - MH051968 2836-PST - (formerly: C. terebrans - Syn!)'
	'Caulotrupis impius - Madeira - MH051970 2919-PST'
	'Caulotrupis impius - Madeira - MH051969 2915-PST'
	'Caulotrupis impius - Madeira - MH051949 1888-PST'
	'Caulotrupis impius - Madeira - MH051965 2823-PST'
	'Caulotrupis impius - Ilhas Desertas - MH051961 2804-PST'
	'Caulotrupis impius - Ilhas Desertas - MH051962 2806-PST'
	'Caulotrupis impius - Ilhas Desertas - MH051960 2802-PST'
	'Torneuma karamani - Croatia - EU286506 HR-0312-kar - (form.: Paratyphloporus karm.) REF'
	'Torneuma sp.n. - Spain - GU988048 E-758-TOR'
	'Torneuma baeticum - Uk - KP776630 GI1044 REF'
	'Torneuma mesegueri lineaensis - Spain - GU988047 E-788-lin'
	'Torneuma cf bensusani - Spain - KP776632 ES1043'
	'Torneuma depl. deplanatum - Italy.Sicilia - EU286518 I-0305-dep - (form.: Typhloporus)'
	'Torneuma depl. deplanatum - Italy.Sicilia - GU987789 I-0174-dep - (form.: Typhloporus)'
	'Torneuma depl. deplanatum - Italy.Sicilia - GU987790 I-0175-dep - (form.: Typhloporus)'
	'Torneuma depl. deplanatum - Greece.Korfu - GU987874 KO-0371-dep - (form.: Typhloporus)'
	'Torneuma alexi - Gran Canaria - KX246401 2861-PST REF'
	'Torneuma alexi - Gran Canaria - KX246406 2866-PST REF'
	'Torneuma alexi - Gran Canaria - KX246405 2865-PST REF'
	'Torneuma aphroditae - Gomera - JX181783 ES1014 - (formerly: Paratorn. aphroditae) REF'
	'Torneuma aphroditae - Gomera - KX246402 2862-PST - (formerly: Paratorn. aphroditae) REF'
	'Torneuma aphroditae - Gomera - KX246403 2863-PST - (formerly: Paratorn. aphroditae) REF'
	'Torneuma feloi - Tenerife - KX246399 2857-PST - (formerly: Paratyphloporus feloi)'
	'Torneuma feloi - Tenerife - KX246400 2859-PST - (formerly: Paratyphloporus feloi)'
	'Torneuma orbatum - La Gomera - FJ716580 E-733-orb - (formerly: Paratorn. orbatum)'
	'Torneuma orbatum - La Gomera - KX246404 2864-PST - TL (formerly: Paratorn. orbatum)'
	'Torneuma orbatum - La Gomera - KP776634 ES1003 - (formerly: Paratorn. orbatum)'
	'Torneuma picocasteloense - Porto Santo - FJ716552 P-535-pic REF'
	'Torneuma desilvai - Madeira - FJ716547 P-529-des REF'
	'Torneuma cf desilvai - Madeira - MK347542 2952-PST'
	'Torneuma maderense - Madeira - FJ716558 P-522-mad'
	'Torneuma maderense - Madeira - KP869115 1842-PST'
	'Torneuma korwitzi - Madeira - KP776628 1860-PST'
	'Torneuma korwitzi - Madeira - KP776629 1864-PST'
	'Torneuma caecum - Madeira - FJ716559 P-523-cae REF'
	'Torneuma isambertoi - Madeira - KU170193 2791-PST REF'
	'Torneuma isambertoi - Madeira - KU170192 2790-PST REF'
	'Torneuma cadizense - Spain - KC783806 100-PST REF'
	'Liparus glabrirostris - Germany - MK891431 1494-PSP'
	'Bagous bagdatensis - Czech Republic - MK891265 1203-JKR'
	'Minyops variolosus - Czech Republic - KC783972 293-JKR'
	'Tychius quinquepunctatus - Greece - MK891702 1920-FBA'
	'Tychius quinquepunctatus - Germany - MK891120 1025-PSP'
	'Tychius quinquepunctatus - Luxembourg - MK891050 950-CBR'
	'Tychius quinquepunctatus - Germany - MK890979 870-PST'
	'Tychius quinquepunctatus - Poland - MK890861 420-RGO'
	'Tychius quinquepunctatus - Germany - MK892302 2603-PSP'
	'Tychius crassior - Morocco - MK890806 123-PST'
	'Tychius bicolor - La Gomera - KC784317 768-PST'
	'Tychius colonnellii - La Gomera - KC783799 92-PST'
	'Tychius filirostris - Porto Santo - MK892407 2903-PST'
	'Tychius filirostris - Madeira - MK892387 2848-PST'
	'Tychius filirostris - Madeira - MK892373 2824b-PST'
	'Tychius filirostris - Madeira - MK892389 2852-PST'
	'Tychius squamulatus - Germany - MK892323 2624-PSP'
	'Tychius kulzeri - Romania - MK891557 1649-JKR'
	'Tychius kulzeri - Slovakia - MK891896 2162-JKR'
	'Tychius stephensi - Czech Republic - MK891855 2117-JKR'
	'Tychius stephensi - Germany - MK892310 2611-PSP'
	'Tychius rufipennis - Czech Republic - KC784084 531-RST'
	'Tychius capucinus - Morocco - KC783869 146-PST'
	'Tychius junceus - Germany - MK891147 1054-PSP'
	'Tychius junceus - Germany - MK892307 2608-PSP'
	'Tychius junceus - Germany - MK891422 1485-PSP'
	'Tychius junceus - Luxembourg - MK891029 926-CBR'
	'Tychius sharpi - Czech Republic - MK891931 2199-JKR'
	'Tychius meliloti - Germany - KC784152 616-PSP'
	'Tychius meliloti - Germany - MK892279 2580-PSP'
	'Tychius meliloti - Slovakia - MK891930 2198-JKR'
	'Tychius breviusculus - Luxembourg - MK891026 923-CBR'
	'Tychius breviusculus - Germany - KC784153 614-PSP'
	'Tychius breviusculus - Germany - MK892278 2579-PSP'
	'Tychius pusillus - Germany - MK891142 1047-PSP'
	'Tychius pusillus - Germany - MK892303 2604-PSP'
	'Tychius picirostris - Germany - MK891127 1032-PSP'
	'Tychius picirostris - Czech Republic - MK891199 1116-JKR'
	'Tychius picirostris - Germany - MK892300 2601-PSP'
	'Tychius picirostris - Czech Republic - MK891781 2040-JKR'
	'Tychius picirostris - Slovakia - MK892054 2330-JKR'
	'Tychius parallelus - Czech Republic - MK891827 2088-JKR'
	'Tychius parallelus - Luxembourg - MK891006 900-CBR'
	'Tychius parallelus - Germany - MK891110 1015-PSP'
	'Tychius parallelus - Portugal - MK890953 832-PST'
	'Tychius pumilus - Czech Republic - MK891734 1976-JKR'
	'Tychius striatulus - Morocco - KC783881 117-PST'
	'Tychius aureolus - Czech Republic - MK892030 2306-JKR'
	'Tychius schneideri - Luxembourg - MK891066 967-CBR'
	'Dichromacalles dromedarius - Madeira - GU987917 P-515-dro'
	'Dichromacalles dromedarius - Madeira - MG229753 1874-PST'
	'Dichromacalles dromedarius - Madeira - MG229810 2793-PST'
	'Dichromacalles dromedarius - Madeira - MG229818 2850-PST'
	'Dichromacalles dromedarius - Gran Canaria - JN701886 29-PST'
	'Dichromacalles dromedarius - Spain - GU988062 E-771-dro'
	'Dichromacalles dromedarius - Spain - GU988076 E-796-dro'
	'Dichromacalles dromedarius - Spain - EU286517 E-0208-dro'
	'Dichromacalles dromedarius - Tenerife - GU988012 E-708-dro'
	'Dichromacalles dromedarius - La Palma - MG229777 2003-JKR'
	'Dichromacalles dromedarius - La Palma - EU286469 C-0127-dro'
	'Dichromacalles dromedarius - Morocco - GU988142 E-905-dro'
	'Dichromacalles diocletianus - Greece - MG229812 2813b-FBA'
	'Dichromacalles diocletianus - Greece - KJ867623 693-FBA'
	'Dichromacalles diocletianus - Greece - KJ867576 692-FBA'
	'Dichromacalles diocletianus - France - GU988158 F-934-dio'
	'Dichromacalles diocletianus - France - GU988152 F-933-dio'
	'Dichromacalles diocletianus - Italy - GU987986 I-648-dio'
	'Dichromacalles algecirasensis - Spain - EU286500 E-0204-dio REF'
	'Dichromacalles algecirasensis - Spain - GU987944 E-590-dio REF'
	'Dichromacalles algecirasensis - Spain - GU988068 E-782-dio REF'
	'Dichromacalles algecirasensis - Spain - GU988074 E-793-dio REF'
	'Dichromacalles cf algecirasensis - Morocco - GU988149 Mo-925-dio'
	'Dichromacalles cf algecirasensis - Spain - JX228952 ES1057'
	'Sitophilus kakourisi - Cyprus - MK890872 482-PST'
	'Sitophilus oryzae - Slovakia - MK892142 2429-JKR'
	'Sitophilus zeamais - Madeira - MK891664 1862-PST'
	'Sitophilus zeamais - France - MK891378 1430-JKR'
	'Sitophilus zeamais - Italy - MK891353 1398-PST'
	'Onyxacalles nuraghi - Italy.Sardinia - JN121399 IT1090c REF'
	'Onyxacalles nuraghi - Italy.Sardinia - MG229744 1789-PST REF'
	'Onyxacalles nuraghi - Italy.Sardinia - JN121400 IT1097c REF'
	'Onyxacalles balearicus - Spain.Mallorca - EU286521 E-0168-bal REF'
	'Onyxacalles valencianus - Spain - GU987953 E-607-val REF'
	'Onyxacalles valencianus - Spain - GU987960 E-614-val REF'
	'Onyxacalles valencianus - Spain - EU286495 E-0180-val REF'
	'Onyxacalles valencianus - Spain - GU987958 E-612-val REF'
	'Onyxacalles vilae - Italy - KC783820 463-PST REF'
	'Onyxacalles vilae - Croatia - EU286512 HR-0339-lui REF'
	'Onyxacalles vilae - France - EU286451 I-0027-lui REF'
	'Onyxacalles vilae - France - KC783807 105-PST REF'
	'Onyxacalles luigionii - Italy - GU987967 I-622-lui REF'
	'Onyxacalles luigionii - Italy - GU987977 I-635-lui REF'
	'Onyxacalles luigionii - Italy - GU987979 I-638-lui REF'
	'Onyxacalles cf luigionii - France - GU987897 F-440-lui'
	'Onyxacalles cf luigionii - Italy - KC783821 564-PST'
	'Onyxacalles maginaensis - Spain - EU286491 E-0169-mag REF'
	'Onyxacalles portusveneris - Morocco - GU987922 M-482-mag REF'
	'Onyxacalles portusveneris - Morocco - GU988133 E-889-port REF'
	'Onyxacalles portusveneris - Spain - KJ867600 1276-PST REF'
	'Onyxacalles portusveneris - Spain - GU987950 E-602-mag REF'
	'Onyxacalles portusveneris - Morocco - GU988147 E-912-port REF'
	'Onyxacalles portusveneris - Morocco - KC783815 167-PST REF'
	'Onyxacalles portusveneris - Spain - KJ867607 1294-PST REF'
	'Onyxacalles portusveneris - Morocco - GU988135 E-891-port REF'
	'Onyxacalles portusveneris - Morocco - GU988134 E-890-port REF'
	'Onyxacalles portusveneris - Spain - MG322640 E-0187-mag REF'
	'Onyxacalles portusveneris - France - EU286490 F-0166-por REF'
	'Onyxacalles bermejaensis - Spain - KJ867603 1284-PST REF'
	'Onyxacalles bermejaensis - Spain - GU988066 E-778-ber REF'
	'Onyxacalles bermejaensis - Spain - KJ867606 1290-PST REF'
	'Onyxacalles bermejaensis - Spain - EU286514 E-0167-ber REF'
	'Onyxacalles bermejaensis - Spain - GU987827 E-0194-ber REF'
	'Onyxacalles bermejaensis - Spain - JN121398 ES1062 REF'
	'Onyxacalles gibraltarensis - Morocco - GU988138 E-899-gib REF'
	'Onyxacalles gibraltarensis - Morocco - GU988137 E-897-gib REF'
	'Onyxacalles gibraltarensis - England - KY211665 2894-PST REF'
	'Onyxacalles gibraltarensis - Morocco - GU988144 E-907-gib REF'
	'Onyxacalles gibraltarensis - England - KY211664 2893-PST REF'
	'Onyxacalles gibraltarensis - Spain - GU987832 E-0206-gib REF'
	'Onyxacalles caucasicus - Russia - MF464647 2757-PST - (form.: Acalles caucasicus) REF'
	'Onyxacalles caucasicus - Russia - MF464646 2753-PST - (form.: Acalles caucasicus) REF'
	'Onyxacalles sp - Georgia - MK347583 3022-PST'
	'Onyxacalles ganglbaueri - Greece - MG229822 2887-PST REF'
	'Onyxacalles ganglbaueri - Greece - MG229823 2889-PST REF'
	'Onyxacalles georgius - Georgia - MF946564 2945-PST REF'
	'Onyxacalles ringeli - La Palma - EU286465 C-0171-rin REF'
	'Onyxacalles ringeli - La Palma - KY211663 1982-JKR REF'
	'Onyxacalles ringeli - La Palma - KY211662 1755-PST REF'
	'Onyxacalles neglectus - La Gomera - GU988014 E-713-neg REF'
	'Onyxacalles verrucosus - El Hierro - EU286488 C-0170-ver REF'
	'Onyxacalles verrucosus - Tenerife - GU987996 E-678-ver REF'
	'Onyxacalles verrucosus - Tenerife - GU987937 E-570-ver REF'
	'Onyxacalles verrucosus - Tenerife - GU987995 E-677-ver REF'
	'Onyxacalles verrucosus - Tenerife - GU987938 E-571-ver REF'
	'Onyxacalles verrucosus - Tenerife - GU988085 E-813-ver REF'
	'Psallidium spinimanum - Greece - KC784116 678-FBA'
	'Psallidium maxillosum - Slovakia - MK891890 2155-JKR'
	'Psallidium kraatzi - Greece.Crete - MK891564 1662-FBA'
	'Psallidium talparum - Greece - KC784049 683-FBA'
	'Echinodera tazzekaensis - Morocco - KJ867569 166-PST REF'
	'Styphloderes lindbergi - Madeira - MK892390 2855-PST - (formerly: Parastyphloderes lindbergi)'
	'Styphloderes lindbergi - Desertas - MK892368 2811-PST - (form.: Parastyphloderes lindbergi)'
	'Echinodera cf berkanensis - Morocco - KC783817 192-PST'
	'Echinodera incognita - Spain - KJ867622 1342-PST REF'
	'Echinodera incognita - Spain - KJ867598 1272-PST REF'
	'Echinodera incognita - Spain - GU213737 E-763-inc REF'
	'Echinodera incognita - Spain - GU213736 E-762-inc REF'
	'Echinodera cognita - Spain - GU213684 E-490-cog REF'
	'Echinodera cognita - Spain - GU213662 E-0417-cog REF'
	'Echinodera incognita - Spain - KJ867610 1300-PST REF'
	'Echinodera incognita - Spain - GU213683 E-489-inc REF'
	'Echinodera incognita - Spain - GU213663 E-0418-inc REF'
	'Echinodera incognita - Spain - GU213709 E-594-inc REF'
	'Adexius scrobipennis - France - EU286454 I-0020-AdS'
	'Echinodera capbonensis diottii - Italy - GU213767 I-942-dit - (formerly: E. diottii)'
	'Echinodera capbonensis capbonensis - Tunisia - GU987890 T-503-cap'
	'Echinodera capbonensis capbonensis - Tunisia - GU987889 T-502-cap'
	'Echinodera capbonensis capbonensis - Tunisia - GU213707 E-588-cab'
	'Echinodera capbonensis capbonensis - Tunisia - GU213681 T-455-cab'
	'Echinodera zaghouanensis - Tunisia - GU213689 T-498-zag REF'
	'Echinodera bargouensis - Tunisia - GU213690 T-499-zag REF'
	'Echinodera bargouensis - Tunisia - GU213770 TU-946-bar REF'
	'Echinodera atlasensis - Morocco - GU213763 E-919-atl'
	'Echinodera atlasensis - Morocco - GU213771 Mo-947-ant'
	'Echinodera atlasensis - Morocco - MG322641 E-920-atl'
	'Echinodera atlasensis - Morocco - GU213762 E-918-atl'
	'Echinodera setosagracilis - Tunisia - GU213692 T-504-set REF'
	'Echinodera ketamaensis - Morocco - GU213758 E-909-ket REF'
	'Echinodera kratkyi - Gran Canaria - MF426967 2765-JKR REF'
	'Echinodera casablancaensis - Morocco - GU213760 E-916-cas'
	'Echinodera casablancaensis - Morocco - GU988148 E-915-cas'
	'Echinodera casablancaensis - Morocco - GU213759 E-913-cas'
	'Echinodera casablancaensis - Morocco - GU213761 E-917-cas'
	'Echinodera settefratelliensis - Italy.Sardinia - MG322668 IT1089c REF'
	'Echinodera settefratelliensis - Italy.Sardinia - MG322665 IT1083c REF'
	'Echinodera settefratelliensis - Italy.Sardinia - MG322667 IT1085c REF'
	'Echinodera settefratelliensis - Italy.Sardinia - GU213686 I-495-set REF'
	'Echinodera variegata - Italy.Sicilia - GU213660 I-0412-var REF'
	'Echinodera variegata - Italy.Sicilia - EU286481 I-0154-vit REF'
	'Echinodera variegata - Italy.Sicilia - GU213659 I-0411-var REF'
	'Echinodera merkli - Greece - MK347559 2976-PST REF'
	'Echinodera merkli - Greece - FJ716543 EP-0385-mer REF'
	'Echinodera soumasi - Greece - KT289402 2798-PST REF'
	'Echinodera germanni - Morocco - GU213751 E-881-ger REF'
	'Echinodera picta - Fuerteventura - MG229795 2728-PST REF'
	'Echinodera picta - Fuerteventura - GU213742 E-803-pic REF'
	'Echinodera pallida - Ilhas Selvagens - MG229766 1961-PST REF'
	'Echinodera pallida - Ilhas Selvagens - MG229767 1964-PST REF'
	'Echinodera pallida - Ilhas Selvagens - MG229764 1957-PST REF'
	'Echinodera guacimara - Tenerife - GU213701 E-561-gua REF'
	'Echinodera guacimara - Tenerife - FJ716566 E-688-gua REF'
	'Echinodera tenoensis - Tenerife - GU213705 E-568-ten REF'
	'Echinodera tenoensis - Tenerife - GU213718 E-706-ang REF'
	'Echinodera tenoensis - Tenerife - GU988040 E-755-ten REF'
	'Echinodera crenata - Tenerife - GU213702 E-565-cre REF'
	'Echinodera crenata - Tenerife - FJ716573 E-712-cre REF'
	'Echinodera crenata - Tenerife - GU213719 E-710-cre REF'
	'Echinodera montana - Fuerteventura - MG229796 2737-PST REF'
	'Echinodera montana - Fuerteventura - GU213735 E-802-mnt REF'
	'Echinodera suber - Morocco - GU213688 M-497-sub REF'
	'Echinodera suber - Morocco - GU213757 E-901-sub REF'
	'Echinodera ochsi - France - GU213695 F-446-och REF'
	'Echinodera ochsi - France - GU213694 F-444-och REF'
	'Echinodera adriatica - Croatia - GU987869 HR-0328-adr REF'
	'Echinodera adriatica - Croatia - MG229838 HR-0321-adr REF'
	'Echinodera adriatica - Croatia - GU213652 HR-0318-adr REF'
	'Echinodera adriatica - Croatia - MG229837 HR-0316-adr REF'
	'Echinodera adriatica - Croatia - MG229836 HR-0314-adr REF'
	'Echinodera adriatica - Croatia - MG229835 HR-0313-adr REF'
	'Echinodera adriatica - Croatia - MG229840 HR-0342-adr REF'
	'Echinodera adriatica - Croatia - MG229839 HR-0322-adr REF'
	'Echinodera adriatica - Croatia - GU213651 HR-0311-adr REF'
	'Echinodera samosa - Greece.Samos - KJ867584 818-PST REF'
	'Echinodera behnei - Greece - MK347564 2987-PST REF'
	'Echinodera behnei - Greece - MG229761 1930-FBA REF'
	'Echinodera behnei - Greece - MK347569 2993-PST REF'
	'Echinodera behnei - Greece - MG229760 1926-FBA REF'
	'Echinodera valida - Greece - MK347567 2991-PST REF'
	'Echinodera magnesia - Greece - MK347561 2983-PST REF'
	'Echinodera magnesia - Greece - MK347560 2977-PST REF'
	'Echinodera kroumiriensis - Tunisia - GU213691 T-500-kro REF'
	'Echinodera jandiaensis - Fuerteventura - MF426964 2743-PST - (formerly: E. montanus) REF'
	'Echinodera jandiaensis - Lanzarote - MG229887 2935-PST - (formerly: E. picta) REF'
	'Echinodera jandiaensis - Lanzarote - MG229884 2928-PST - (formerly: E. picta) REF'
	'Echinodera orientalis - Armenia - MK347582 3019-KRA REF'
	'Echinodera ifranensis - Morocco - GU213752 E-892-ifr REF'
	'Echinodera ifranensis - Morocco - KJ867570 191-PST REF'
	'Echinodera spinosa - Spain - KJ867604 1286-PST REF'
	'Echinodera spinosa - Spain - GU213738 E-776-spi REF'
	'Echinodera spinosa - Spain - GU213666 E-0199-spi REF'
	'Echinodera spinosa - Spain - EU286478 E-0149-spi - TL REF'
	'Echinodera spinosa - Spain - MG322654 ES1064 REF'
	'Echinodera spinosa - Spain - GU988065 E-777-spi - TL REF'
	'Echinodera spinosa - Spain - KJ867605 1288-PST REF'
	'Echinodera spinosa - Spain - GU213739 E-779-spi REF'
	'Echinodera spinosa - Spain - GU987836 E-0217-spi REF'
	'Echinodera spinosa - Spain - GU987831 E-0202-spi REF'
	'Echinodera spinosa - Spain - GU987828 E-0196-spi REF'
	'Echinodera spinosa - Spain - GU987829 E-0200-spi REF'
	'Echinodera spinosa - Spain - GU988059 E-766-spi REF'
	'Echinodera spinosa - Spain - GU213668 E-0214-spi REF'
	'Echinodera personata - Tenerife - GU213704 E-567-pen REF'
	'Echinodera personata - Tenerife - FJ716568 E-693-per REF'
	'Echinodera personata - Tenerife - KJ867582 754-PST REF'
	'Echinodera personata - Tenerife - GU213703 E-566-pen REF'
	'Echinodera major - Croatia - GU213674 HR-0306-maj REF'
	'Echinodera major - Croatia - GU213675 HR-0329-maj REF'
	'Echinodera major - Croatia - EU286519 HR-0319-maj REF'
	'Echinodera cyprica - Cyprus - MG322647 CY1042 REF'
	'Echinodera cyprica - Cyprus - MG322655 CY1065 REF'
	'Echinodera cyprica - Cyprus - MG322646 CY1041 REF'
	'Echinodera hypocrita - Germany - GU213673 D-0304-hyp REF'
	'Echinodera hypocrita - Croatia - GU213676 HR-0337-hyp REF'
	'Echinodera hypocrita - Croatia - EU286520 HR-0335-hyp REF'
	'Echinodera hypocrita - Czech Republic - MG322651 CZ1053 REF'
	'Echinodera hypocrita - Czech Republic - MK892135 2418-JKR REF'
	'Echinodera hypocrita - Slovakia - MK892158 2447-JKR REF'
	'Echinodera hypocrita - Czech Republic - GU213741 Cz-800-hyp REF'
	'Echinodera hypocrita - France - GU213765 F-437-hyp REF'
	'Echinodera hypocrita - France - GU213768 F-939-hyp REF'
	'Echinodera hypocrita - France - GU987778 I-0004-hyp REF'
	'Echinodera hypocrita - France - GU987763 I-0022-hyp REF'
	'Echinodera hypocrita - France - GU213647 I-0014-hyp REF'
	'Echinodera hypocrita - Greece - MK347565 2989-PST REF'
	'Echinodera hypocrita - Germany - EU286452 M-0047-hyp REF'
	'Echinodera hypocrita - Germany - GU987766 M-0067-hyp REF'
	'Echinodera hypocrita - Slovenia - GU987788 SLO-0172-hyp REF'
	'Echinodera hypocrita - Czech Republic - GU213672 CZ-0302-hyp REF'
	'Echinodera hypocrita - Germany - GU213648 M-0064-hyp REF'
	'Echinodera hypocrita - Greece - GU213678 EP-0386-hyp REF'
	'Echinodera hypocrita - Greece - MG229759 1925-FBA REF'
	'Echinodera hypocrita - Italy - MG229693 1371-PST REF'
	'Echinodera hypocrita - Italy - GU213710 I-627-hyp REF'
	'Echinodera hypocrita - Italy - GU987964 I-619-hyp REF'
	'Echinodera minosi - Greece.Crete - EU286464 GR-0150-min REF'
	'Echinodera lusitanica - Portugal - KF872197 859-PST'
	'Echinodera lusitanica - Portugal - GU988116 E-864-pag'
	'Echinodera lusitanica - Portugal - KF872201 844-PST - TL'
	'Echinodera lusitanica - Spain - GU213744 E-834-pag'
	'Echinodera lusitanica - Spain - GU988097 E-837-pag'
	'Echinodera lusitanica - Portugal - KF872199 857-PST'
	'Echinodera lusitanica - Portugal - GU988115 E-863-pag'
	'Echinodera lusitanica - Portugal - KF872200 855-PST'
	'Echinodera cf lusitanica - Spain - GU213745 E-846-pag'
	'Echinodera cf lusitanica - Spain - GU213746 E-850-pag'
	'Echinodera cf lusitanica - Spain - GU988098 E-838-pag'
	'Echinodera cf lusitanica - Spain - GU988103 E-843-pag'
	'Echinodera cf lusitanica - Spain - GU988100 E-840-pag'
	'Echinodera cf lusitanica - Spain - GU988102 E-842-pag'
	'Echinodera paganettii - Spain - GU213748 E-860-pag'
	'Echinodera paganettii - Spain - GU988108 E-851-pag'
	'Echinodera paganettii - Spain - GU987888 E-486-pag'
	'Echinodera paganettii - Portugal - KF872198 858-PST'
	'Echinodera paganettii - Portugal - GU988113 E-858-pag'
	'Echinodera paganettii - Portugal - GU213747 E-855-pag'
	'Echinodera paganettii - Portugal - GU987910 P-541-pag'
	'Echinodera angulipennis - Tenerife - GU213715 E-690-ang REF'
	'Echinodera angulipennis - Tenerife - FJ716571 E-703-ang REF'
	'Echinodera angulipennis - Tenerife - GU987933 E-559-ang REF'
	'Echinodera angulipennis - Tenerife - GU987934 E-560-ang REF'
	'Echinodera roudieri - Spain - GU987818 E-0182-rou REF'
	'Echinodera roudieri - Spain - KJ867574 566-PST REF'
	'Echinodera roudieri - Spain - GU213664 E-0179-rou REF'
	'Echinodera roudieri - Spain - GU987823 E-0176-rou REF'
	'Echinodera roudieri - Spain - GU213708 E-591-rou REF'
	'Echinodera roudieri - Spain - GU987945 E-592-rou REF'
	'Echinodera roudieri - Spain - EU286482 E-0155-rou REF'
	'Echinodera roudieri - Spain - GU987923 E-487-rou REF'
	'Echinodera teplovi - Russia - MK892361 2755-PST'
	'Echinodera graeca - Greece - GU213677 EP-0384-gra REF'
	'Echinodera pelionis - Greece - MK347562 2984-PST REF'
	'Echinodera pelionis - Greece - MK347557 2974-PST REF'
	'Echinodera bellieri - Italy.Sicilia - EU286505 I-0298-bel'
	'Echinodera bellieri - Italy.Sicilia - GU213646 I-0173-bel'
	'Echinodera bellieri - Italy - GU213713 I-651-tyr'
	'Echinodera bellieri - Italy - GU213711 I-629-tyr'
	'Echinodera bellieri - Italy.Sardinia - MG322669 IT1091c'
	'Echinodera bellieri - Italy.Sardinia - MG322666 IT1084c'
	'Echinodera bellieri - Italy.Sardinia - MG322672 IT1094c'
	'Echinodera bellieri - Italy.Sardinia - MG322659 IT1071c'
	'Echinodera bellieri - Italy.Sardinia - MG322660 IT1073c'
	'Echinodera bellieri - Italy.Sardinia - MG229743 1786-PST'
	'Echinodera bellieri - Italy.Sardinia - MG322662 IT1077c'
	'Echinodera bellieri - Italy.Sardinia - MG322663 IT1079c'
	'Echinodera bellieri - Italy - GU987981 I-641-tyr'
	'Echinodera bellieri - Italy - GU213712 I-646-tyr'
	'Echinodera bellieri - Greece - GU213657 EP-0398-bel'
	'Echinodera bellieri - Greece.Korfu - GU988043 KO-0374-bel'
	'Echinodera bellieri - Greece.Korfu - GU213653 KO-0367-bel'
	'Echinodera bellieri - Greece - GU213679 EP-0390-bel'
	'Echinodera orbiculata - Tenerife - FJ716564 E-683-orb REF'
	'Echinodera orbiculata - Tenerife - GU987935 E-562-orb REF'
	'Echinodera orbiculata - Tenerife - GU213716 E-691-orb REF'
	'Echinodera orbiculata - Tenerife - GU987936 E-563-orb REF'
	'Echinodera orbiculata - Tenerife - GU213717 E-701-orb REF'
	'Echinodera compacta - Gran Canaria - JN701881 8-PST REF'
	'Echinodera compacta - Gran Canaria - MG229684 33-PST REF'
	'Echinodera palmaensis - La Palma - GU213641 C-0146-pal REF'
	'Echinodera palmaensis - La Palma - GU213642 C-0147-pal REF'
	'Echinodera palmaensis - La Palma - MG229723 1695-PST REF'
	'Echinodera palmaensis - La Palma - GU213671 E-0283-pal REF'
	'Echinodera hystrix - La Palma - GU213640 C-0145-hys'
	'Echinodera pseudohystrix - La Gomera - GU213706 E-569-gom - (formerly: E. gomerensis)'
	'Echinodera pseudohystrix - La Gomera - GU213723 E-734-gom - (formerly: E. gomerensis)'
	'Echinodera pseudohystrix - La Gomera - GU213725 E-741-pra - (formerly: E. praedicta)'
	'Echinodera pseudohystrix - La Gomera - GU213720 E-719-psh'
	'Echinodera pseudohystrix - La Gomera - GU213728 E-748-gom - (formerly: E. gomerensis)'
	'Echinodera pseudohystrix - La Gomera - GU213721 E-731-gom - (formerly: E. gomerensis)'
	'Echinodera pseudohystrix - La Gomera - MG322645 ES1019'
	'Echinodera pseudohystrix - La Gomera - GU213729 E-749-gom - (formerly: E. gomerensis)'
	'Echinodera pseudohystrix - La Gomera - GU213722 E-732-pra - (formerly: E. praedicta)'
	'Echinodera pseudohystrix - La Gomera - MN614443 ES1027 - TL (formerly: E. praedicta - Syn!)'
	'Echinodera pseudohystrix - La Gomera - MG322644 ES1008'
	'Echinodera pseudohystrix - La Gomera - FJ716575 E-718-psh'
	'Echinodera pseudohystrix - La Gomera - GU213730 E-750-gom - (formerly: E. gomerensis)'
	'Echinodera pseudohystrix - La Gomera - GU213724 E-739-gom - (formerly: E. gomerensis)'
	'Echinodera hystrix benahoarita - La Palma - MG229725 1705-PST - (form.: E. benahoarita - down!)'
	'Echinodera hystrix - La Palma - GU213639 C-0144-hys'
	'Echinodera hystrix - La Palma - GU213643 C-0148-hys'
	'Echinodera hystrix - La Palma - MG229712 1569-JKR'
	'Echinodera hystrix - El Hierro - MK347551 2964-PST'
	'Echinodera hystrix - El Hierro - MG229832 E-0279-hys'
	'Echinodera hystrix - El Hierro - EU286477 C-0142-hys'
	'Echinodera hystrix - El Hierro - GU213669 E-0277-hys'
	'Echinodera hystrix - El Hierro - GU213638 C-0143-hys'
	'Echinodera hystrix - El Hierro - MG229833 E-0282-hys'
	'Echinodera hystrix - El Hierro - GU213670 E-0281-hys'
	'Echinodera siciliensis - Italy - MG322642 I-952-gar REF'
	'Echinodera siciliensis - Italy.Sicilia - GU987765 D-0070-sic REF'
	'Echinodera siciliensis - Italy.Sicilia - GU213645 I-0152-sic REF'
	'Echinodera siciliensis - Italy.Sicilia - EU286480 I-0153-sic REF'
	'Echinodera siciliensis - Italy.Sicilia - GU988091 I-825-sic REF'
	'Echinodera capiomonti - Italy - GU213682 I-488-cap REF'
	'Echinodera cf capiomonti - Italy - MG229702 1403-PST'
	'Echinodera ariadnae - Greece.Crete - EU286479 GR-0151-ari REF'
	'Echinodera pseudovariegata - Greece.Crete - MG229890 2946-PST'
	'Echinodera pseudovariegata - Greece.Rhodes - MG229792 2654-PST REF'
	'Echinodera pseudovariegata - Greece.Rhodes - MG229746 1817-PST REF'
	'Echinodera pseudovariegata - Greece.Rhodos - MK347556 2972-PST REF'
	'Echinodera sp - Italy - MG229700 1394-PST'
	'Echinodera nebrodiensis - Italy.Sicilia - GU213661 I-0416-neb REF'
	'Echinodera nebrodiensis - Italy.Sicilia - GU213743 I-828-neb REF'
	'Echinodera aspromontensis - Italy - GU987982 I-642-asp REF'
	'Echinodera aspromontensis - Italy - GU987980 I-640-asp REF'
	'Echinodera aspromontensis - Italy - GU213769 I-652-asp REF'
	'Echinodera aspromontensis - Italy - GU987987 I-649-asp REF'
	'Echinodera aspromontensis - Italy - GU987985 I-647-asp REF'
	'Echinodera aspromontensis - Italy - GU987984 I-645-asp REF'
	'Echinodera aspromontensis - Italy - GU987822 I-0415-asp2 REF'
	'Echinodera aspromontensis - Italy - MG229690 1365-PST REF'
	'Echinodera aspromontensis - Italy - MG229697 1390-PST REF'
	'Echinodera aspromontensis - Italy - GU987965 I-620-asp REF'
	'Echinodera aspromontensis - Italy - GU987975 I-633-asp REF'
	'Echinodera aspromontensis - Italy - GU213714 I-661-asp REF'
	'Echinodera aspromontensis - Italy - GU987974 I-632-asp REF'
	'Echinodera aspromontensis - Italy - GU987973 I-631-asp REF'
	'Echinodera aspromontensis - Italy - GU987992 I-660-asp REF'
	'Echinodera aspromontensis - Italy - MG229694 1375-PST REF'
	'Echinodera aspromontensis - Italy - MG229692 1370-PST REF'
	'Echinodera nuraghia - Italy.Sardinia - MG322670 IT1092c REF'
	'Echinodera nuraghia - Italy.Sardinia - GU213685 I-493-nur REF'
	'Echinodera brachati - Greece - GU213764 E-922-bra REF'
	'Echinodera brachati - Greece - KJ867595 1254-FBA REF'
	'Echinodera ibleiensis - Italy.Sicilia - GU213687 I-496-ibl REF'
	'Echinodera brisouti - Greece.Korfu - GU213655 KO-0383-bri'
	'Echinodera brisouti - Greece.Korfu - FJ716541 KO-0370-bri'
	'Echinodera brisouti - Greece - GU987877 EP-0401-bri2'
	'Echinodera brisouti - Greece - GU213656 EP-0391-bri2'
	'Echinodera varroi - Italy - MF464648 1401-PST REF'
	'Echinodera varroi - Italy - MF464649 1769-PST REF'
	'Echinodera varroi - Italy - MF464650 1775-PST REF'
	'Echinodera peragalloi - France - GU213696 F-448-per'
	'Echinodera peragalloi - Italy.Sardinia - MG229742 1784-PST'
	'Echinodera peragalloi - France - GU213693 F-439-per'
	'Echinodera peragalloi - Italy.Sardinia - MG322658 IT1070c'
	'Echinodera peragalloi - Italy.Sardinia - MG322657 IT1069c'
	'Echinodera peragalloi - Italy.Sardinia - MG322664 IT1082c'
	'Echinodera peragalloi - Italy.Sardinia - MG322673 IT1095c'
	'Echinodera peragalloi - Italy.Sardinia - MG322656 IT1067c'
	'Echinodera peragalloi - Italy.Sardinia - GU213697 I-492-per'
	'Echinodera peragalloi - Italy.Sardinia - MG322671 IT1093c'
	'Echinodera peragalloi - Spain - MG322650 ES1050'
	'Echinodera peragalloi - Italy.Sardinia - MG322661 IT1075c'
	'Echinodera bulbosa - Spain - GU213665 E-0191-bul REF'
	'Echinodera bulbosa - Spain - GU213649 E-0188-bul REF'
	'Echinodera bulbosa - Spain - GU987826 E-0193-bul REF'
	'Echinodera bulbosa - Spain - KJ867599 1274-PST REF'
	'Echinodera bulbosa - Spain - KJ867601 1278-PST REF'
	'Echinodera bulbosa - Spain - KJ867602 1282-PST REF'
	'Echinodera hoceimaensis - Morocco - KC783818 194-PST REF'
	'Echinodera corcyrensis - Greece - GU213658 EP-0409-cor REF'
	'Echinodera corcyrensis - Croatia - GU213650 HR-0307-cor REF'
	'Echinodera corcyrensis - Greece.Zakynthos - KJ867587 860-PST REF'
	'Echinodera corcyrensis - Greece.Korfu - GU987821 KO-0366-cor REF'
	'Echinodera corcyrensis - Greece.Korfu - GU213654 KO-0373-cor REF'
	'Echinodera corcyrensis - Greece.Zakynthos - KJ867588 862-PST REF'
	'Echinodera tellatlasensis - Morocco - KC783813 115-PST REF'
	'Echinodera tellatlasensis - Morocco - KC783814 140-PST REF'
	'Echinodera ceutaensis - Morocco - GU988143 E-906-ceu REF'
	'Echinodera ceutaensis - Morocco - GU213756 E-900-ceu REF'
	'Echinodera ceutaensis - Morocco - GU988139 E-902-ceu REF'
	'Echinodera ceutaensis - Morocco - GU988145 E-908-ceu REF'
	'Echinodera ceutaensis - Portugal - KJ867586 854-PST REF'
	'Echinodera ceutaensis - Portugal - GU213749 E-861-lus REF'
	'Echinodera andalusiensis - Spain - MG322653 ES1056 REF'
	'Echinodera andalusiensis - Spain - GU987834 E-0209-and REF'
	'Echinodera andalusiensis - Spain - GU988055 E-764-and REF'
	'Echinodera andalusiensis - Spain - GU213667 E-0212-and REF'
	'Echinodera andalusiensis - Spain - GU213740 E-780-and REF'
	'Echinodera andalusiensis - Spain - GU988063 E-772-and REF'
	'Echinodera andalusiensis - Spain - EU286516 E-0205-and REF'
	'Echinodera andalusiensis - Spain - GU987833 E-0207-and REF'
	'Echinodera andalusiensis - Spain - GU988057 E-765-and REF'
	'Echinodera andalusiensis - Spain - GU988073 E-792-and REF'
	'Echinodera andalusiensis - Spain - GU988075 E-794-and REF'
	'Echinodera andalusiensis - Spain - GU988077 E-795-and REF'
	'Echinodera andalusiensis - Spain - GU988061 E-770-and REF'
	'Echinodera rifensis - Morocco - GU213755 E-895-rif REF'
	'Echinodera rifensis - Morocco - GU213753 E-893-rif REF'
	'Echinodera rifensis - Morocco - GU988136 E-896-rif REF'
	'Echinodera rifensis - Morocco - GU213754 E-894-rif REF'
	'Acalles kippenbergi - Italy - KJ867571 460-PST REF'
	'Acalles gadorensis - Spain - EU286459 E-0097-gad REF'
	'Acalles vorsti - Spain.Mallorca - KF680256 1358-PST REF'
	'Acalles breiti - Spain.Mallorca - GU987912 E-543-bre REF'
	'Acalles breiti - Spain.Mallorca - GU987911 E-542-bre REF'
	'Acalles ptinoides - Germany - GU988155 D-927-pti REF'
	'Acalles ptinoides - Spain - GU988121 E-870-pti REF'
	'Acalles ptinoides - Spain - GU988127 E-876-pti REF'
	'Acalles ptinoides - Spain - KJ867597 1264-PST REF'
	'Acalles ptinoides - Spain - GU988122 E-871-pti REF'
	'Acalles ptinoides - Germany - MG229757 1893-PST REF'
	'Acalles ptinoides - Germany - EU286522 D-0256-pti REF'
	'Acalles ptinoides - Germany - GU988036 D-671-pti REF'
	'Acalles ptinoides - Germany - MG229758 1904-PST REF'
	'Acalles almeriaensis - Spain - GU987825 E-0192-alme REF'
	'Acalles almeriaensis - Spain - EU286497 E-0186-alm REF'
	'Acalles almeriaensis - Spain - GU987951 E-603-alm REF'
	'Acalles almeriaensis - Spain - GU987949 E-601-alm REF'
	'Acalles almeriaensis - Spain - GU987954 E-608-alm REF'
	'Acalles almeriaensis - Spain - KF680246 1280-PST REF'
	'Acalles almeriaensis - Spain - GU988054 E-760-alm REF'
	'Acalles almeriaensis - Spain - GU988058 E-759-alm REF'
	'Acalles sintraniensis - Portugal - GU988110 E-853-sin REF'
	'Acalles sintraniensis - Portugal - GU988111 E-856-sin REF'
	'Acalles sintraniensis - Portugal - KF680239 833-PST REF'
	'Acalles sintraniensis - Portugal - KF680238 827-PST REF'
	'Acalles papei - Greece - GU987878 EP-0403-pap'
	'Acalles papei - Greece.Korfu - GU988044 KO-0378-pap'
	'Acalles papei - Croatia - EU286507 HR-0327-pap'
	'Acalles papei - Greece.Korfu - GU987873 KO-0369-pap'
	'Acalles papei - Greece - GU988046 EP-0399-pap'
	'Acalles biokovoensis - Croatia - GU987820 HR-0341-bio REF'
	'Acalles biokovoensis - Croatia - GU987819 HR-0330-bio REF'
	'Acalles lemur cisalpinus - Italy - MG229691 1369-PST'
	'Acalles lemur cisalpinus - Italy - GU987976 I-634-cis'
	'Acalles lemur cisalpinus - Italy - GU987988 I-655-cis'
	'Acalles lemur cisalpinus - Italy - MG229699 1393-PST'
	'Acalles lemur cisalpinus - Italy - GU988090 I-824-cis'
	'Acalles lemur cisalpinus - Italy - MG229689 1362-PST'
	'Acalles lemur cisalpinus - Italy - GU987970 I-626-cis'
	'Acalles lemur lemur - Germany - GU988042 D-673-lem'
	'Acalles lemur lemur - Germany - GU987772 M-0059-leL'
	'Acalles lemur lemur - Germany - GU987771 M-0061-leL'
	'Acalles lemur lemur - Germany - GU987880 D-0422-lem'
	'Acalles lemur lemur - France - EU286446 I-0010-leL'
	'Acalles lemur lemur - France - GU987809 I-0015-leL'
	'Acalles lemur lemur - France - GU987755 I-0005-leL'
	'Acalles lemur lemur - France - GU987896 F-438-lem'
	'Acalles ossetiensis - Russia - MF426966 2759-PST REF'
	'Acalles ossetiensis - Russia - MF426965 2756-PST REF'
	'Acalles misellus - Spain - KF680242 1262-PST REF'
	'Acalles misellus - Spain - GU987959 E-613-mis REF'
	'Acalles misellus - Spain - GU987961 E-615-mis REF'
	'Acalles misellus - Spain - GU987956 E-610-mis REF'
	'Acalles misellus - Spain - GU987962 E-616-mis REF'
	'Acalles misellus - Netherlands - GU988094 NL-832-mis REF'
	'Acalles misellus - Spain - GU988123 E-872-mis REF'
	'Acalles misellus - France - GU988159 F-937-mis REF'
	'Acalles misellus - Spain - GU988125 E-874-mis REF'
	'Acalles misellus - France - GU988160 F-938-mis REF'
	'Acalles misellus - France - KC783822 684-PST REF'
	'Acalles misellus - Spain - KF680243 1266-PST REF'
	'Acalles echinatus - Austria - GU987786 A-0093-ech REF'
	'Acalles echinatus - Czech Republic - GU987843 CZ-0231-ech REF'
	'Acalles echinatus - Italy - KF680227 IT1049 REF'
	'Acalles echinatus - Germany - GU987816 D-0234-ech REF'
	'Acalles echinatus - Italy - KF680257 461-PST REF'
	'Acalles echinatus - Bulgaria - GU987871 BUL-0344-ech REF'
	'Acalles echinatus - Bulgaria - GU987872 BUL-0345-ech REF'
	'Acalles echinatus - Russia - GU988034 R-669-ech REF'
	'Acalles echinatus - Russia - GU987879 RU-0410-ech REF'
	'Acalles echinatus - Russia - GU988033 R-668-ech REF'
	'Acalles echinatus - Slovakia - KF680241 1221-JKR REF'
	'Acalles echinatus - Croatia - EU286510 HR-0334-ech REF'
	'Acalles echinatus - Croatia - GU987870 HR-0338-ech REF'
	'Acalles fallax - Slovenia - MG229827 2898-PST REF'
	'Acalles fallax - Czech Republic - MG229779 2084-JKR REF'
	'Acalles fallax - Czech Republic - KF680228 CZ1052 REF'
	'Acalles fallax - Czech Republic - GU988078 Cz-797-fal REF'
	'Acalles fallax - Czech Republic - MG229784 2416-JKR REF'
	'Acalles fallax - Czech Republic - MG229786 2419-JKR REF'
	'Acalles fallax - Croatia - MG229828 2899-PST REF'
	'Acalles fallax - Czech Republic - MG229704 1446-JKR REF'
	'Acalles fallax - Croatia - EU286508 HR-0332-fal REF'
	'Acalles fallax - Germany - GU988093 D-831-fal REF'
	'Acalles fallax - Czech Republic - MG229688 1214-JKR REF'
	'Acalles fallax - Czech Republic - KJ867591 1212-JKR REF'
	'Acalles fallax - Slovenia - GU987844 SLO-0235-fal REF'
	'Acalles fallax - Slovakia - MG229791 2448-JKR REF'
	'Acalles camelus - Slovenia - MG229826 2897-PST'
	'Acalles camelus - Croatia - EU286511 HR-0336-cam'
	'Acalles camelus - Slovenia - GU987813 SLO-0227-cam'
	'Acalles camelus - Slovenia - GU987842 SLO-0229-cam'
	'Acalles camelus - Germany - MG229829 2902-PST'
	'Acalles camelus - Austria - GU987814 A-0228-cam'
	'Acalles camelus - France - EU286447 I-0026-cam'
	'Acalles camelus - France - GU987776 I-0034-cam'
	'Acalles camelus - Slovakia - MG229790 2446-JKR'
	'Acalles camelus - Czech Republic - MG229785 2417-JKR'
	'Acalles camelus - Czech Republic - KF680229 CZ1054'
	'Acalles camelus - Germany.Ruegen - GU988032 D-666-cam'
	'Acalles camelus - Sweden - GU988028 S-662-cam'
	'Acalles camelus - Italy - GU987989 I-656-cam'
	'Acalles camelus - Italy - MG229698 1392-PST'
	'Acalles camelus - Italy - GU987971 I-628-cam'
	'Acalles camelus - Italy - GU987978 I-637-cam'
	'Acalles camelus - France - GU987808 I-0016-cam'
	'Acalles micros - France - GU987845 F-0242-mic REF'
	'Acalles micros - Germany - GU987846 D-0243-mic REF'
	'Acalles micros - France - GU987753 I-0017-mic REF'
	'Acalles micros - France - GU987756 I-0003-mic REF'
	'Acalles micros - France - EU286493 I-0030-mic REF'
	'Acalles micros - Germany - GU988041 D-672-mic REF'
	'Acalles micros - France - GU988157 F-929-mic REF'
	'Acalles tibialis - France - GU987898 F-442-tib REF'
	'Acalles tibialis - France - GU987895 F-435-tib REF'
	'Acalles dubius - Germany - GU987881 D-0423-dub REF'
	'Acalles dubius - Germany - GU987806 D-0094-dub REF'
	'Acalles dubius - Germany - GU987767 M-0066-dub REF'
	'Acalles dubius - Germany - KF680236 794-PST REF'
	'Acalles parvulus temperei - France - GU987758 I-0029-tem'
	'Acalles parvulus temperei - France - EU286449 I-0023-tem'
	'Acalles parvulus temperei - France - GU987810 I-0042-tem'
	'Acalles parvulus temperei - France - GU988080 F-804-tem'
	'Acalles parvulus parvulus - France - GU987850 F-0249-par'
	'Acalles parvulus parvulus - France - EU286448 I-0008-par'
	'Acalles parvulus parvulus - Germany - GU987770 M-0060-par'
	'Acalles parvulus parvulus - France - GU987849 F-0248-par'
	'Acalles parvulus parvulus - France - GU987764 D-0069-par'
	'Acalles parvulus parvulus - France - GU987777 I-0002-par'
	'Acalles parvulus parvulus - Germany - GU987851 D-0250-par'
	'Acalles parvulus parvulus - France - GU987892 F-432-par'
	'Acalles parvulus parvulus - Italy - GU987966 I-621-par'
	'Acalles parvulus - Italy - MG229695 1378-PST'
	'Acalles parvulus parvulus - Italy - GU988151 I-654-par'
	'Acalles dieckmanni - France - KF680237 816-PST REF'
	'Acalles sardiniaensis - Italy.Sardinia - MK891638 1787-PST REF'
	'Acalles sardiniaensis - Italy.Sardinia - KF680231 IT1074c REF'
	'Acalles sardiniaensis - Italy.Sardinia - KF680232 IT1078c REF'
	'Acalles sardiniaensis - Italy.Sardinia - GU987882 I-460-sar REF'
	'Acalles sardiniaensis - Italy.Sardinia - KF680230 IT1072c REF'
	'Acalles sardiniaensis - Italy.Sardinia - KF680234 IT1081c REF'
	'Acalles sardiniaensis - Italy.Sardinia - KF680233 IT1080c REF'
	'Acalles sardiniaensis - Italy.Sardinia - KF680235 IT1087c REF'
	'Acalles sarothamni - Spain - GU987885 E-466-sar'
	'Acalles sarothamni - Spain - GU987886 E-467-sar'
	'Acalles monasterialis - Spain - GU988106 E-848-mon'
	'Acalles monasterialis - Spain - GU987891 E-505-mon'
	'Acalles maraoensis - Portugal - GU987909 P-540-mar'
	'Acalles maraoensis - Portugal - GU988109 E-852-mar'
	'Acalles maraoensis - Portugal - GU988112 E-857-mar'
	'Acalles cytisi - Spain - GU988105 E-847-cyt'
	'Acalles cytisi - Spain - GU987883 E-462-cyt '
	'Acalles cytisi - Spain - GU988104 E-845-cyt'
	'Acalles maraoensis - Spain - GU987943 E-581-mar'
	'Acalles maraoensis - Spain - GU988095 E-835-mar'
	'Acalles maraoensis - Spain - GU988126 E-875-mar'
	'Acalles maraoensis - Portugal - GU988120 E-869-mar'
	'Acalles maraoensis - Portugal - GU988118 E-867-mar'
	'Acalles sierrae - Spain - KF680247 1292-PST'
	'Acalles sierrae - Spain - KF680249 1310-PST'
	'Acalles sierrae - Spain - KF680248 1304-PST - TL'
	'Acalles sierrae - Spain - KF680255 1344-PST'
	'Acalles sierrae - Spain - KF680254 1332-PST'
	'Acalles sierrae - Spain - KF680253 1330-PST'
	'Acalles sierrae - Spain - GU987859 E-0261-sie'
	'Acalles sierrae - Spain - KF680252 1318-PST - (formerly: A bazaensis - Syn!)'
	'Acalles sierrae - Spain - KF680251 1316-PST - (formerly: A bazaensis - Syn!)'
	'Acalles sierrae - Spain - EU286492 E-0100-sie - TL'
	'Acalles guadarramaensis - Andorra - GU987963 AND-617-gua REF'
	'Acalles guadarramaensis - Spain - KF680245 1270-PST REF'
	'Acalles guadarramaensis - Spain - GU988096 E-836-gua REF'
	'Acalles guadarramaensis - Spain - KF680244 1268-PST REF'
	'Acalles parasierrae - Morocco - GU988146 E-910-prs REF'
	'Acalles alcarazensis - Spain - GU987941 E-579-alc REF'
	'Acalles alcarazensis - Spain - GU987942 E-580-alc REF'
	'Acalles alcarazensis - Spain - GU987921 E-457-alc REF'
	'Acalles cazorlaensis - Spain - GU987884 E-464-caz REF'
	'Acalles cazorlaensis - Spain - KF680250 1312-PST REF'
	'Acalles cazorlaensis - Spain - GU987948 E-599-caz REF'
	'Acalles cazorlaensis - Spain - GU987946 E-596-caz REF'
	'Acalles iblanensis - Morocco - KC783816 186-PST REF'
	'Acalles testensis - Morocco - GU988128 E-880-tes REF'
	'Acalles asniensis - Morocco - GU988129 E-882-asn REF'
	'Acalles asniensis - Morocco - MG229716 1586-JKR REF'
	'Acalles asniensis - Morocco - GU988130 E-884-asn REF'
	'Acalles granulimaculosus - La Gomera - GU988017 E-717-pil REF'
	'Acalles granulimaculosus - La Gomera - GU988021 E-724-pil REF'
	'Acalles pilula - El Hierro - EU286461 C-0099-pil REF'
	'Acalles pilula - El Hierro - GU987920 E-0254-pil REF'
	'Acalles pilula - El Hierro - GU987854 E-0253-pil REF'
	'Acalles pilula - El Hierro - GU987852 E-0251-pil REF'
	'Acalles pilula - Tenerife - GU988007 E-698-pil REF'
	'Acalles pilula - La Palma - GU987856 E-0255-pil REF'
	'Acalles pilula - La Palma - GU987853 E-0252-pil REF'
	'Acalles globulipennis - Tenerife - GU987997 E-679-glo'
	'Acalles globulipennis - Tenerife - FJ716562 E-676-glo'
	'Acalles globulipennis - Portugal - KF680240 843-PST'
	'Acalles globulipennis - Portugal - GU988117 E-866-glo'
	'Acalles globulipennis - Gran Canaria - JN701882 14-PST'
	'Acalles globulipennis - Madeira - FJ716546 P-528-glo'
	'Acalles globulipennis - Madeira - GU987919 P-521-glo'
	'Acalles globulipennis - Madeira - MG229750 1845-PST'
	'Cleopomiarus graminis - Germany - KC784029 623-PSP'
	'Cleopomiarus graminis - Slovakia - MK892039 2315-JKR'
	'Cleopomiarus micros - Germany - KC784191 469-PSP'
	'Miarus ajugae - Slovakia - MK892040 2316-JKR'
	'Miarus ajugae - Austria - MK892004 2276-JKR'
	'Miarus ajugae - Germany - MK892297 2598-PSP'
	'Miarus ajugae - Poland - KC784232 396-RGO'
	'Miarus ajugae - Germany - MK892333 2635-PSP'
	'Graptus weberi - Czech Republic - MK892080 2356-JKR'
	'Mesites cf fusiformis - Lanzarote - MH644790 2921-PST'
	'Mesites sp. - El Hierro - MH618685 2971-PST'
	'Mesites pubipennis - La Palma - MH618680 2767-PST'
	'Mesites pubipennis - La Palma - MH051953 2768-PST'
	'Mesites pubipennis - La Palma - MH644789 2769-PST'
	'Mesites pubipennis - La Palma - MH618681 2770-PST'
	'Mesites fusiformis fusiformis - La Gomera - KC783773 64-PST'
	'Mesites fusiformis fusiformis - La Gomera - MH618676 1670-PST'
	'Mesites fusiformis fusiformis - La Gomera - MH618675 771-PST'
	'Mesites fusiformis fusiformis - La Gomera - MH051934 770-PST'
	'Echinosomidia porcellus - Madeira - MK891721 1951-PST'
	'Hylobius alpheus - Greece - KC784034 680-FBA'
	'Hylobius transversovittatus - Czech Republic - KC783956 376-JKR'
	'Hylobius abietis - Germany - MK891084 987-PSP'
	'Hylobius abietis - Spain - MK891301 1281-PST'
	'Hylobius abietis - Austria - MK892011 2284-JKR'
	'Acallorneuma ibericum - Spain - KJ867619 1336-PST REF'
	'Acallorneuma ibericum - Spain - KJ867608 1296-PST REF'
	'Acallorneuma ibericum - Spain - KJ867616 1324-PST REF'
	'Acallorneuma mainardii - Italy.Sardinia - KP776638 1785-PST REF'
	'Acallorneuma ingoi - Italy - KP776643 1776-PST REF'
	'Acallorneuma ingoi - Italy - KP776642 1771-PST REF'
	'Acallorneuma ingoi - Italy - KP776637 1778-PST REF'
	'Acallorneuma ingoi - Italy - KP776636 1774-PST REF'
	'Acallorneuma sardiniense - Italy.Sardinia - KU170191 1783-PST'
	'Acallorneuma sardiniense - Italy.Sardinia - JX181781 IT1096c'
	'Acallorneuma doderoi - Italy.Sicilia - GU987795 I-0120-dod REF'
	'Acallorneuma doderoi - Italy.Sicilia - EU286457 S-0082-dod REF'
	'Acallorneuma montisalbi - Italy.Sardinia - MG229745 1813-PST REF'
	'Acallorneuma montisalbi - Italy.Sardinia - KP776633 IT1098c REF'
	'Acallorneuma montisalbi - Italy.Sardinia - KP776635 IT1066c REF'
	'Acallorneuma reitteri - Italy - KP776641 1777-PST REF'
	'Acallorneuma reitteri - Italy - KP776639 1780-PST REF'
	'Acallorneuma reitteri - Italy - KP776640 1782-PST REF'
	'Rhopalomesites maderensis - Madeira - MH051942 1843-PST'
	'Rhopalomesites complanatus - La Palma - MH051935 1707-PST'
	'Rhopalomesites complanatus - La Palma - MH618679 1985-JKR'
	'Rhopalomesites proximus - La Palma - MH051936 1752-PST'
	'Rhopalomesites euphorbiae - Madeira - MH618682 2825-PST'
	'Rhopalomesites euphorbiae - Madeira - MH618678 1849-PST'
	'Rhopalomesites euphorbiae - Madeira - MH618677 1826-PST'
	'Rhopalomesites euphorbiae - Madeira - MH051946 1865-PST'
	'Rhynchaenus xylostei - Germany - MK891090 994-PSP'
	'Dorytomus majalis - Germany - MK891156 1063-PSP'
	'Dorytomus salicis - Germany - MK891077 980-PSP'
	'Dorytomus villosulus - Slovakia - KC784069 562-RST'
	'Dorytomus rufatus rufatus - Czech Republic - KC783952 314-JKR'
	'Dorytomus melanophthalmus - Germany - MK891161 1069-PSP'
	'Dorytomus melanophthalmus - Germany - MK890897 603-PSP'
	'Dorytomus longimanus - Germany - KC784128 654-PSP'
	'Dorytomus longimanus - Slovakia - MK891906 2173-JKR'
	'Dorytomus tremulae - Germany - MK890902 646-PSP'
	'Dorytomus tremulae - Slovakia - KC784068 561-RST'
	'Dorytomus tortrix - Germany - KC784129 655-PSP'
	'Dorytomus cf taeniatus - Italy.Sardinia - KC784255 IT-0024w'
	'Dorytomus dejeani - Germany - KC784130 656-PSP'
	'Dorytomus taeniatus - Germany - MK891160 1067-PSP'
	'Dorytomus taeniatus - Germany - KC784155 601-PSP'
	'Elescus bipunctatus - Germany - KC783979 268-PSP'
	'Ellescus infirmus - Luxembourg - MK891000 893-CBR'
	'Dorytomus minutus - Hungary - MK891242 1162-JKR'
	'Dorytomus nebulosus - Germany - MK890825 233-PSP'
	'Calacalles kabylianus - Libya - GU988154 L-948-kab REF'
	'Calacalles theryi - Morocco - GQ332341 E-914-the REF'
	'Calacalles theryi - Spain - KJ867594 1248-PST REF'
	'Calacalles theryi - Portugal - GQ332338 E-865-the REF'
	'Madeiracalles tristaensis - Madeira - MK347538 2948-PST'
	'Dichromacalles lentisci - Spain - GU988070 E-786-len REF'
	'Dichromacalles lentisci - Spain - GU988067 E-781-len REF'
	'Dichromacalles lentisci - Morocco - GU988141 E-904-len REF'
	'Canariacalles lanzarotensis - Lanzarote - MG229800 2762-PST REF'
	'Canariacalles lanzarotensis - Lanzarote - MG229885 2932-PST REF'
	'Canariacalles sp. - Tenerife - GU988008 E-700-all REF'
	'Canariacalles sp. - Tenerife - GQ332330 E-695-all REF'
	'Canariacalles sp. - Tenerife - FJ716572 E-709-all REF'
	'Canariacalles sp. - Tenerife - GU987838 E-0220-all REF'
	'Canariacalles alluaudi - Gran Canaria - MG229683 9-PST REF'
	'Canariacalles alluaudi - Gran Canaria - JN701887 31-PST REF'
	'Madeiracalles succulentus - Madeira - MF426970 2853-PST REF'
	'Madeiracalles succulentus - Madeira - MF426969 2851-PST REF'
	'Madeiracalles coarctatus - Madeira - MG229820 2856-PST REF'
	'Madeiracalles beelzebubi - Madeira - MF426968 2817-PST REF'
	'Madeiracalles portosantoensis - Porto Santo - FJ716551 P-534-por REF'
	'Madeiracalles portosantoensis - Madeira - MK347543 2953-PST REF'
	'Madeiracalles tristaensis - Madeira - MK347539 2949-PST'
	'Madeiracalles tristaensis - Madeira - MK347540 2950-PST'
	'Madeiracalles terminalis tolpis - Madeira - MG229883 2912-PST - (formerly: M. tolpis)'
	'Madeiracalles terminalis tolpis - Madeira - FJ716553 P-510-ter - (formerly: M. tolpis)'
	'Madeiracalles terminalis tolpis - Madeira - GU987913 P-508-tol - (formerly: M. tolpis)'
	'Madeiracalles terminalis tolpis - Madeira - GU987914 P-509-ter - (formerly: M. tolpis)'
	'Madeiracalles terminalis tolpis - Madeira - GU987918 P-518-ter - (formerly: M. tolpis)'
	'Madeiracalles terminalis terminalis - Madeira - MG229749 1840-PST'
	'Madeiracalles terminalis terminalis - Madeira - MK347541 2951-PST'
	'Madeiracalles terminalis terminalis - Madeira - GU987902 P-519-ter'
	'Madeiracalles terminalis terminalis - Madeira - MK347544 2954-PST'
	'Madeiracalles vau - Madeira - MG229755 1879-PST REF'
	'Madeiracalles sp - Madeira - MG229748 1838-PST'
	'Madeiracalles cinereus - Madeira - GU987905 P-526-cin REF'
	'Madeiracalles cinereus - Madeira - FJ716555 P-516-cin REF'
	'Madeiracalles machadoi - Madeira - FJ716556 P-517-mac REF'
	'Madeiracalles machadoi - Madeira - MG229815 2821-PST REF'
	'Madeiracalles sp.n. - Madeira - MG229882 2911-PST'
	'Madeiracalles achadagrandensis - Madeira - FJ716550 P-532-ach REF'
	'Madeiracalles pulverosus - Madeira - MG229819 2854-PST'
	'Madeiracalles pulverosus - Madeira - GU987915 P-511-pul'
	'Madeiracalles pulverosus - Madeira - FJ716545 P-512-pul'
	'Madeiracalles pulverosus - Madeira - MG229762 1952-PST'
	'Madeiracalles pulverosus - Madeira - MG229888 2943-PST'
	'Madeiracalles pulverosus - Madeira - GU987903 P-524-pul'
	'Madeiracalles pulverosus - Madeira - GU987792 P-0116-pul'
	'Madeiracalles dispar - Madeira - FJ716549 P-531-dis REF'
	'Madeiracalles histrionicus - Ilhas Desertas - MG229806 2783-PST REF'
	'Madeiracalles histrionicus - Ilhas Desertas - MG229805 2782-PST REF'
	'Madeiracalles saxicola - Ilhas Desertas - MG229804 2779-PST REF'
	'Madeiracalles saxicola - Ilhas Desertas - MG229803 2777-PST REF'
	'Madeiracalles saxicola - Ilhas Desertas - MG229807 2784-PST REF'
	'Madeiracalles saxicola - Ilhas Desertas - MG229808 2785-PST REF'
	'Madeiracalles saxicola - Madeira - MG229756 1887-PST REF'
	'Madeiracalles saxicola - Madeira - GU987916 P-514-sax REF'
	'Dendroacalles brevitarsis - Gran Canaria - JN701885 26-PST REF'
	'Dendroacalles brevitarsis - Gran Canaria - KJ867568 35-PST REF'
	'Dendroacalles brevitarsis - Gran Canaria - KC783810 109-PST REF'
	'Dendroacalles euphorbiacus - La Palma - EU286475 C-0138-eup REF'
	'Dendroacalles euphorbiacus - La Palma - MG229739 1742-PST REF'
	'Dendroacalles euphorbiacus - La Palma - MG229733 1719-PST REF'
	'Dendroacalles euphorbiacus - La Palma - GU987861 E-0267-eup REF'
	'Aeoniacalles tabladoensis - La Palma - GU987801 C-0102-aes REF'
	'Aeoniacalles cf aeonisimilis - La Gomera - JN627857 ES1035'
	'Aeoniacalles aeonisimilis - La Gomera - JN627858 ES1038 - TL REF'
	'Aeoniacalles aeonisimilis - La Gomera - JN627855 ES1011 REF'
	'Aeoniacalles aeonisimilis - La Gomera - FJ716577 E-725-aes REF'
	'Aeoniacalles aeonisimilis - La Gomera - JN627854 ES1007 REF'
	'Aeoniacalles aeonisimilis - La Gomera - MG229794 2714-PST REF'
	'Sonchiacalles sonchi - Tenerife - FJ716569 E-699-son REF'
	'Sonchiacalles sonchi - Tenerife - GU988006 E-697-son REF'
	'Sonchiacalles sonchi - Tenerife - GU987930 E-552-son REF'
	'Sonchiacalles sonchi - Tenerife - GU988001 E-685-son REF'
	'Sonchiacalles sonchi - La Palma - GU987787 C-0110-son REF'
	'Sonchiacalles sonchi - La Gomera - GU988022 E-726-son REF'
	'Sonchiacalles sonchi - La Gomera - KF672595 ES1040 REF'
	'Sonchiacalles silosensis - La Gomera - FJ716579 E-729-sil REF'
	'Sonchiacalles silosensis - Tenerife - GU987929 E-551-sil REF'
	'Sonchiacalles silosensis - Tenerife - KJ867579 712-PST REF'
	'Sonchiacalles muelleri - El Hierro - GU987791 C-0113-mue REF'
	'Sonchiacalles muelleri - El Hierro - GU987798 C-0114-mue REF'
	'Sonchiacalles muelleri - La Palma - MK891627 1745-PST REF'
	'Sonchiacalles muelleri - La Palma - MG229776 1999-JKR REF'
	'Sonchiacalles muelleri - La Palma - FJ716537 C-0112-mue REF'
	'Sonchiacalles muelleri - La Palma - GU987847 E-0245-mue REF'
	'Sonchiacalles muelleri - La Palma - GU987848 E-0246-mue REF'
	'Sonchiacalles muelleri - La Palma - MK891623 1733-PST REF'
	'Aeoniacalles aeonii aeonii - Tenerife - FJ716567 E-689-aeo'
	'Aeoniacalles aeonii aeonii - Tenerife - GU987800 C-0101-aeo'
	'Aeoniacalles aeonii aeonii - Tenerife - KC783832 747-PST'
	'Aeoniacalles aeonii aeonii - Tenerife - GU988009 E-704-aeo'
	'Aeoniacalles neptunus - Ilhas Selvagens - MG229768 1966-PST REF'
	'Aeoniacalles neptunus - Ilhas Selvagens - MG229763 1954-PST REF'
	'Aeoniacalles aeonii bodegensis - Tenerife - GU987927 E-547-bod'
	'Aeoniacalles argillosus - La Gomera - JN627856 ES1031 REF'
	'Aeoniacalles argillosus - La Gomera - GU988026 E-736-arg REF'
	'Aeoniacalles argillosus - Tenerife - GU987928 E-550-arg REF'
	'Aeoniacalles argillosus - El Hierro - GU987802 C-0105-arg REF'
	'Aeoniacalles argillosus - La Palma - GU987839 E-0221-arg REF'
	'Aeoniacalles argillosus - La Palma - GU987840 E-0222-arg REF'
	'Aeoniacalles argillosus - La Palma - GU987841 E-0223-arg REF'
	'Aeoniacalles argillosus - La Palma - MG229709 1561-JKR REF'
	'Aeoniacalles argillosus - La Palma - FJ716539 C-0103-arg REF'
	'Aeoniacalles grancanariensis - Gran Canaria - JN555592 6-PST REF'
	'Aeoniacalles grancanariensis - Gran Canaria - GU988039 E-752-gra REF'
	'Aeoniacalles grancanariensis - Gran Canaria - JN555593 24-PST REF'
	'Pseudodichromacalles xerampelinus - Tenerife - KF672592 1244-PST REF'
	'Pseudodichromacalles xerampelinus - Tenerife - KF672593 687-PST REF'
	'Pseudodichromacalles pericallis - La Palma - MF426963 1704-PST REF'
	'Pseudodichromacalles pericallis - El Hierro - MF426962 E-0275-fer REF'
	'Pseudodichromacalles pericallis - El Hierro - GU987796 C-0128-fer REF'
	'Pseudodichromacalles fernandezi - Tenerife - GU987939 E-573-fer REF'
	'Pseudodichromacalles fernandezi - Tenerife - GU988002 E-687-fer REF'
	'Pseudodichromacalles fernandezi - La Gomera - KF843952 ES1018 REF'
	'Pseudodichromacalles fernandezi - La Gomera - GU988023 E-728-fer REF'
	'Pseudodichromacalles fernandezi - La Gomera - KF843950 ES1015 REF'
	'Pseudodichromacalles fernandezi - La Gomera - MG229721 1682-PST REF'
	'Pseudodichromacalles fernandezi - La Gomera - FJ716581 E-737-fer REF'
	'Silvacalles hakani tagasaste - La Palma - MG229710 1566-JKR'
	'Silvacalles hakani tagasaste - La Palma - FJ716540 C-0106-tag'
	'Silvacalles pedestris - La Palma - GU987803 C-0107-ped REF'
	'Silvacalles pedestris - La Palma - MG229711 1567-JKR REF'
	'Silvacalles pedestris - Tenerife - KC783826 708-PST REF'
	'Silvacalles pedestris - Tenerife - GU988013 E-711-ped REF'
	'Silvacalles pedestris - El Hierro - GU987804 C-0108-ped REF'
	'Silvacalles pedestris - La Gomera - KF724491 ES1010 REF'
	'Silvacalles pedestris - La Gomera - FJ716576 E-723-ped REF'
	'Silvacalles pedestris - La Gomera - GU988084 E-810-ped REF'
	'Silvacalles pedestris - La Gomera - KF724494 ES1033 REF'
	'Dendroacalles poneli - El Hierro - EU286476 C-0141-pon REF'
	'Dendroacalles poneli - El Hierro - GU987866 E-0273-pon REF'
	'Dendroacalles poneli - Tenerife - GU987799 C-0139-pon REF'
	'Dendroacalles poneli - Tenerife - GU988010 E-705-pon REF'
	'Dendroacalles poneli - Tenerife - GU988004 E-694-pon REF'
	'Dendroacalles poneli - La Gomera - KF843955 ES1024 REF'
	'Dendroacalles poneli - La Gomera - MG229720 1681-PST REF'
	'Dendroacalles poneli - La Gomera - KF843953 ES1020 REF'
	'Dendroacalles poneli - La Gomera - GU988027 E-740-pon REF'
	'Dendroacalles poneli - La Gomera - GU988024 E-730-pon REF'
	'Dendroacalles poneli - La Gomera - KF843951 ES1017 REF'
	'Dendroacalles poneli - La Gomera - KF843954 ES1021 REF'
	'Dendroacalles poneli - La Gomera - GU987805 C-0140-pon REF'
	'Dendroacalles poneli - La Gomera - GU988025 E-735-pon REF'
	'Dendroacalles ruteri - La Palma - MG229728 1711-PST REF'
	'Dendroacalles ruteri - Tenerife - GU988089 E-819-rut REF'
	'Dendroacalles ruteri - Tenerife - GU988087 E-815-rut REF'
	'Dendroacalles ruteri - La Palma - MG229724 1698-PST REF'
	'Dendroacalles ruteri - La Palma - EU286471 C-0132-rut REF'
	'Dendroacalles ruteri - Gran Canaria - MG229801 2766-JKR REF'
	'Dendroacalles ruteri - Gran Canaria - JN701888 42-PST REF'
	'Dendroacalles cf ruteri - La Gomera - MG229719 1669-PST'
	'Dendroacalles ornatus - Madeira - MG229751 1846-PST'
	'Dendroacalles ornatus - Madeira - FJ716548 P-530-orn'
	'Dendroacalles sigma - La Palma - MG229775 1989-JKR'
	'Dendroacalles sigma - La Palma - MG229705 1555-JKR'
	'Dendroacalles sigma - La Palma - MG229735 1730-PST'
	'Dendroacalles sigma - La Palma - MG229731 1714-PST'
	'Dendroacalles sigma - La Palma - FJ716560 E-554-sig'
	'Dendroacalles fortunatus - La Gomera - MG229793 2707-PST'
	'Dendroacalles fortunatus - La Gomera - GU988082 E-808-for'
	'Dendroacalles fortunatus - La Gomera - GU988020 E-722-for'
	'Dendroacalles fortunatus - La Gomera - GU988016 E-715-for'
	'Dendroacalles fortunatus - La Gomera - KF843949 ES1005'
	'Dendroacalles fortunatus garajonay - La Gomera - GU988015 E-714-rut'
	'Dendroacalles fortunatus garajonay - La Gomera - GU988018 E-720-rut'
	'Dendroacalles fortunatus - La Gomera - GU988081 E-807-for'
	'Dendroacalles fortunatus - La Gomera - GU988083 E-809-for'
	'Lauriacalles acutus - La Palma - MG229727 1710-PST REF'
	'Lauriacalles acutus - La Palma - GU987837 E-0219-acu REF'
	'Lauriacalles acutus - La Palma - FJ716538 C-0137-act REF'
	'Lauriacalles acutus - La Palma - MG229741 1753-PST REF'
	'Lauriacalles acutus - La Palma - MG229726 1709-PST REF'
	'Lauriacalles acutus - La Palma - MG229770 1981-JKR REF'
	'Lauriacalles acutus - Tenerife - GU987924 E-544-acu REF'
	'Lauriacalles acutus - Tenerife - GU988088 E-816-acu REF'
	'Lauriacalles acutus - Tenerife - GU987998 E-680-acu REF'
	'Lauriacalles acutus - Tenerife - GU987993 E-674-acu REF'
	'Ficusacalles oceanicus - Ilhas Selvagens - MG229769 1967-PST - (formerly: F. senilis oceanicus) REF'
	'Ficusacalles oceanicus - Ilhas Selvagens - MG229765 1958-PST - (formerly: F. senilis oceanicus) REF'
	'Ficusacalles ficvorator - Gran Canaria - JN701889 53-PST - (formerly: F. senilis ficvorator) REF'
	'Ficusacalles ficvorator - La Palma - GU987782 C-0085-sen - (formerly: F. senilis ficvorator) REF'
	'Ficusacalles ficvorator - La Palma - MG229730 1713-PST - (formerly: F. senilis ficvorator) REF'
	'Ficusacalles ficvorator - La Palma - MG229734 1728-PST - (formerly: F. senilis ficvorator) REF'
	'Ficusacalles ficvorator - La Palma - MG229732 1715-PST - (formerly: F. senilis ficvorator) REF'
	'Ficusacalles ficvorator - Tenerife - GU988011 E-707-sen - (formerly: F. senilis ficvorator) REF'
	'Ficusacalles ficvorator - Tenerife - GU988005 E-696-sen - (formerly: F. senilis ficvorator) REF'
	'Ficusacalles ficvorator - Tenerife - GU987931 E-557-sen - (formerly: F. senilis ficvorator) REF'
	'Ficusacalles ficvorator - Tenerife - KC783828 711-PST - (formerly: F. senilis ficvorator) REF'
	'Ficusacalles ficvorator - La Palma - GU987781 C-0084-sen - (formerly: F. senilis ficvorator) REF'
	'Ficusacalles ficvorator - La Palma - MG229713 1570-JKR - (formerly: F. senilis ficvorator) REF'
	'Ficusacalles senilis - El Hierro - GU987857 E-0257-sen - (formerly: F. senilis senilis) REF'
	'Ficusacalles senilis - El Hierro - FJ716542 E-0259-sen - (formerly: F. senilis senilis) REF'
	'Ficusacalles senilis - El Hierro - GU987858 E-0260-sen - (formerly: F. senilis senilis) REF'
	'Ficusacalles senilis - El Hierro - GU987783 C-0086-sen - (formerly: F. senilis senilis) REF'
	'Ficusacalles senilis - El Hierro - GU987784 C-0087-sen - (formerly: F. senilis senilis) REF'
	'Ficusacalles senilis - El Hierro - MG229830 E-0258-sen - (formerly: F. senilis senilis) REF'
	'Echiumacalles anagaensis - La Gomera - KF672594 ES1016 REF'
	'Echiumacalles anagaensis - La Gomera - GU987925 E-545-ana REF'
	'Echiumacalles anagaensis - Tenerife - FJ716565 E-686-ana REF'
	'Echiumacalles anagaensis - Tenerife - GU987926 E-546-ana REF'
	'Silvacalles tolpivorus - La Gomera - KF724499 ES1013 REF'
	'Silvacalles tolpivorus - La Gomera - KF724497 ES1022 REF'
	'Silvacalles tolpivorus - La Gomera - KF724498 ES1023 REF'
	'Silvacalles tolpivorus - La Gomera - FJ716578 E-727-tol REF'
	'Silvacalles tolpivorus - La Gomera - GU987793 C-0117-tol REF'
	'Silvacalles lunulatus - Madeira - MG229754 1878-PST REF'
	'Silvacalles lunulatus - Madeira - GU987907 P-533-lun REF'
	'Silvacalles lunulatus - Madeira - FJ716554 P-513-lun REF'
	'Silvacalles lunulatus - Madeira - GU987906 P-527-lun REF'
	'Silvacalles lunulatus - Madeira - MG229752 1853-PST REF'
	'Silvacalles lunulatus - Madeira - GU987904 P-525-lun REF'
	'Silvacalles mundus - La Palma - EU286472 C-0133-mun REF'
	'Silvacalles mundus - La Palma - MG229707 1557-JKR REF'
	'Silvacalles mundus - La Palma - MG229774 1988-JKR REF'
	'Silvacalles mundus - La Palma - MG229772 1986-JKR REF'
	'Silvacalles mundus - La Palma - MG229706 1556-JKR REF'
	'Silvacalles mundus - La Palma - MG229773 1987-JKR REF'
	'Silvacalles mundus - La Palma - MG229729 1712-PST REF'
	'Silvacalles mundus - La Palma - GU987865 E-0272-mun REF'
	'Silvacalles mundus - La Palma - MG229708 1558-JKR REF'
	'Silvacalles mundus - La Palma - GU987862 E-0268-mun REF'
	'Silvacalles mundus - La Palma - MG229834 E-0943-lep REF'
	'Silvacalles mundus - La Palma - GU987797 C-0134-mun REF'
	'Silvacalles mundus - La Palma - MG229722 1685-PST REF'
	'Silvacalles carlinavorus - Tenerife - KJ867581 753-PST REF'
	'Silvacalles carlinavorus - La Palma - MG229738 1741-PST REF'
	'Silvacalles carlinavorus - La Palma - MG229736 1735-PST REF'
	'Silvacalles carlinavorus - La Palma - MG229737 1737-PST REF'
	'Silvacalles carlinavorus - La Gomera - MG229685 773-PST REF'
	'Silvacalles carlinavorus - La Gomera - KF724496 1257-PST REF'
	'Silvacalles carlinavorus - La Gomera - KF724493 1353-PST REF'
	'Silvacalles nubilosus - Tenerife - GU987932 E-558-nub REF'
	'Silvacalles instabilis - Tenerife - GU988000 E-684-ins REF'
	'Silvacalles instabilis - Tenerife - GU988086 E-814-ins REF'
	'Silvacalles instabilis - Tenerife - EU286474 C-0136-ins REF'
	'Silvacalles instabilis - Tenerife - KJ867578 702-PST REF'
	'Silvacalles instabilis - Gran Canaria - JN701883 15-PST REF'
	'Silvacalles instabilis - Tenerife - GU987999 E-681-ins REF'
	'Silvacalles nubilosus - Tenerife - GU987785 C-0088-nub REF'
	'Silvacalles nubilosus - Tenerife - FJ716563 E-682-nub REF'
	'Silvacalles instabilis - Tenerife - KJ867580 730-PST REF'
	'Silvacalles instabilis - Tenerife - KF724492 1242-PST REF'
	'Silvacalles instabilis - Tenerife - KC783823 686-PST REF'
	'Silvacalles instabilis - Tenerife - GU988003 E-692-ins REF'
	'Silvacalles instabilis - Tenerife - GU987994 E-675-ins REF'
	'Silvacalles lepidus - La Palma - MG229831 E-0270-lep REF'
	'Silvacalles lepidus - La Palma - GU987864 E-0271-lep REF'
	'Silvacalles lepidus - La Palma - GU987863 E-0269-lep REF'
	'Silvacalles lepidus - La Palma - EU286473 C-0135-lep REF'
	'Silvacalles lepidus - La Palma - MG229771 1983-JKR REF'
	'Silvacalles cedroensis - La Gomera - KF724490 ES1032 REF'
	'Silvacalles cedroensis - La Gomera - KF724495 ES1004 REF'
	'Silvacalles cedroensis - La Gomera - FJ716574 E-716-ced REF'
	'Silvacalles cedroensis - La Gomera - KF724489 ES1009 REF'
	'Silvacalles cedroensis - La Gomera - GU988019 E-721-ced REF'
	'Rhamphus oxyacanthae - Germany - KC784050 577-PSP'
	'Rhamphus subaeneus - Morocco - KC783877 127-PST'
	'Rhamphus pulicarius - Germany - MK891401 1461-PSP'
	'Rhamphus pulicarius - Germany - MK892281 2582-PSP'
	'Cucubaris villae - Slovakia - MK891887 2152-JKR'
	'Malvaevora timida - Spain - MK891319 1317-PST'
	'Malvaevora timida - Morocco - KC783844 181-PST'
	'Malvaevora timida - Portugal - MK890963 846-PST'
	'Malvaevora timida - Italy.Sicilia - MK891762 2018-JKR'
	'Malvaevora timida - Cyprus - MK892340 2676-PSP'
	'Baris analis - Greece.Zakynthos - MK890972 861-PST'
	'Cosmobaris scolopacea - Romania - MK891556 1648-JKR'
	'Aulacobaris fallax - Italy.Sicilia - MK891763 2019-JKR'
	'Aulacobaris lepidii - Czech Republic - MK891913 2181-JKR'
	'Aulacobaris lepidii - Slovakia - MK891905 2172-JKR'
	'Aulacobaris lepidii - Germany - MK891106 1011-PSP'
	'Baris artemisiae - Germany - MK891112 1017-PSP'
	'Baris artemisiae - Luxembourg - MK891033 930-CBR'
	'Baris artemisiae - Czech Republic - MK891782 2041-JKR'
	'Baris artemisiae - Poland - KC784177 402-RGO'
	'Baris artemisiae - Poland - KC784220 418-RGO'
	'Baris artemisiae - Slovakia - MK892260 2560-PSP'
	'Aulacobaris picicornis - Czech Republic - MK891774 2032-JKR'
	'Aulacobaris picicornis - Germany - MK892328 2630-PSP'
	'Aulacobaris picicornis - Slovakia - MK892144 2431-JKR'
	'Aulacobaris picicornis - Spain - MK891182 1099-JKR'
	'Baris carbonaria - Slovakia - MK891942 2210-JKR'
	'Melanobaris atramentaria - Czech Republic - MK892159 2449-JKR'
	'Melanobaris atramentaria - Slovakia - MK892225 2523-PSP'
	'Melanobaris atramentaria - Slovakia - KC783933 334-JKR'
	'Melanobaris laticollis - Madeira - MK892385 2846-PST'
	'Melanobaris laticollis - Poland - KC784228 403-RGO'
	'Aulacobaris angusta - Slovakia - MK891568 1129-JKR'
	'Baris memnonia - Cyprus - MK892341 2680-PSP'
	'Aulacobaris gudenusi - Hungary - MK891570 1166-JKR'
	'Aulacobaris gudenusi - Czech Republic - KC784032 504-RST'
	'Aulacobaris cuprirostris - Spain - MK891294 1263-PST'
	'Aulacobaris cf cuprirostris - Morocco - KC783846 178-PST'
	'Dichromacalles rolletii - Italy.Sicilia - GU987867 I-0276-rol REF'
	'Dichromacalles rolletii - Greece - KJ867575 670-FBA REF'
	'Dichromacalles rolletii - Italy.Sicilia - EU286470 I-0129-rol REF'
	'Dichromacalles rolletii - France - GU987901 F-452-rol REF'
	'Dichromacalles rolletii - Italy.Sicilia - MG229717 1650-JKR REF'
	'Dichromacalles creticus - Greece.Crete - EU286463 GR-0130-cre REF'
	'Dichromacalles boroveci - Greece.Rhodes - MG229747 1818-PST'
	'Dichromacalles boroveci - Greece.Samos - MG322643 GR-953-bor'
	'Cryptorhynchus lapathi - Slovakia - MG229781 2400-JKR'
	'Cryptorhynchus lapathi - Germany - EU286523 D-0354-lap'
	'Calacalles fuerteventurensis - Fuerteventura - KT289390 2739-PST REF'
	'Calacalles fuerteventurensis - Fuerteventura - KT289391 2742-PST REF'
	'Calacalles cf bandamaensis - Gran Canaria - JN701884 20-PST'
	'Calacalles cf bandamaensis - Tenerife - GQ332342 E-821-set'
	'Calacalles bandamaensis - Gran Canaria - JX306090 107-PST REF'
	'Calacalles bandamaensis - Gran Canaria - JX306091 110-PST REF'
	'Calacalles bandamaensis - Gran Canaria - JN701880 7-PST REF'
	'Calacalles minutus - Tenerife - GU988050 E-822-min REF'
	'Calacalles palmensis - La Palma - KT289386 1739-PST REF'
	'Calacalles palmensis - La Palma - EU286466 C-0121-set REF'
	'Calacalles palmensis - La Palma - KT289381 1700-PST REF'
	'Calacalles pumilio - Tenerife - GQ332339 E-812-pum REF'
	'Calacalles pumilio - La Gomera - KT289396 ES1029 - (formerly: C. agana - Syn!) REF'
	'Calacalles pumilio - La Gomera - KT289388 2713-PST REF'
	'Calacalles pumilio - La Gomera - GQ332336 E-811-pum REF'
	'Calacalles wollastoni - Porto Santo - MG229817 2845-PST REF'
	'Calacalles wollastoni - Madeira - MG229816 2832-PST REF'
	'Calacalles wollastoni - Madeira - GQ332329 P-507-wol REF'
	'Calacalles wollastoni - Madeira - FJ716557 P-520-wol REF'
	'Calacalles wollastoni - Madeira - KT289387 1841-PST REF'
	'Calacalles citvorator - La Palma - KT289382 1703-PST REF'
	'Calacalles citvorator - La Palma - KT289392 E-0266-set REF'
	'Calacalles seticollis - El Hierro - GQ332328 C-0122-set REF'
	'Calacalles seticollis - El Hierro - GU987860 E-0265-set REF'
	'Calacalles montelunatus - La Palma - KT289383 1716-PST REF'
	'Calacalles montelunatus - La Palma - KT289385 1721-PST REF'
	'Calacalles montelunatus - La Palma - KT289384 1720-PST REF'
	'Calacalles hermigua - La Gomera - GQ332331 E-742-set REF'
	'Calacalles hermigua - La Gomera - GQ332334 E-747-set REF'
	'Calacalles hermigua - La Gomera - GU988038 E-746-set REF'
	'Calacalles hermigua - La Gomera - KT289394 ES1006 REF'
	'Calacalles exiguus - Tenerife - GU988051 E-818-exi REF'
	'Calacalles exiguus - Tenerife - GU988052 E-820-exi REF'
	'Calacalles exiguus - Tenerife - GQ332337 E-817-exi REF'
	'Calacalles lepensis - La Gomera - KJ867596 1258-PST REF'
	'Calacalles lepensis - La Gomera - KF498966 ES1025 REF'
	'Calacalles lepensis - La Gomera - KF498965 1345-PST REF'
	'Calacalles nataliae - La Gomera - KF498967 1259-PST REF'
	'Calacalles nataliae - La Gomera - KF498968 ES1012 REF'
	'Calacalles nataliae - La Gomera - GU988037 E-744-nat REF'
	'Calacalles nataliae - La Gomera - GQ332333 E-745-nat REF'
	'Calacalles nataliae - La Gomera - GQ332332 E-743-nat REF'
	'Calacalles droueti droueti - Azores.Pico - EU286467 P-0123-dro - (formerly: C. droueti)'
	'Calacalles droueti droueti - Azores.Pico - MG229841 P-0264-dro - (formerly: C. droueti)'
	'Calacalles droueti azoricus - Azores.Faial - EU286468 P-0125-azo - (formerly: C. azoricus)'
	'Calacalles droueti droueti - Azores.Faial - GU987940 E-578-dro - (formerly: C. droueti)'
	'Calacalles pusillus - Tenerife - KC783829 722-PST REF'
	'Calacalles pusillus - Tenerife - FJ716570 E-702-pus REF'
	'Calacalles pusillus - Tenerife - KC783827 709-PST REF'
	'Calacalles pusillus - Tenerife - KC783831 738-PST REF'
	'Calacalles manriquei - Lanzarote - MF946563 2933-PST REF'
	'Calacalles mulagua - La Gomera - KT289400 ES1037 REF'
	'Calacalles mulagua - La Gomera - KT289393 ES1002 REF'
	'Calacalles mulagua - La Gomera - KT289399 ES1036 REF'
	'Calacalles mulagua - La Gomera - KT289395 ES1026 REF'
	'Calacalles mulagua - La Gomera - KT289401 ES1039 REF'
	'Calacalles mulagua - La Gomera - KT289398 ES1034 REF'
	'Calacalles mulagua - La Gomera - KT289389 2719-PST REF'
	'Calacalles mulagua - La Gomera - KT289397 ES1030 REF'
	'Calacalles atomarius - Tenerife - FJ716561 E-576-ato REF'
	'Calacalles affinis - Tenerife - MG229814 2816-PST REF'
	'Calacalles affinis - Tenerife - MG229813 2815-PST REF'
	'Elliptacalles cf longus - Italy.Sicilia - EU286458 I-0096-lon'
	'Elliptacalles longus - Greece - MG229821 2860-PST REF'
	'Elliptacalles longus - Italy - MG229686 780-PST REF'
	'Elliptacalles baeticus - Morocco - GU988131 E-885-lon REF'
	'Elliptacalles baeticus - Spain - MG322648 ES1047 REF'
	'Elliptacalles baeticus - Spain - EU286499 E-0198-lon REF'
	'Elliptacalles baeticus - Spain - EU286501 E-0213-lon REF'
	'Elliptacalles baeticus - Spain - GU988060 E-768-bae REF'
	'Dichromacalles tuberculatus - Morocco - GU988140 E-903-tub'
	'Dichromacalles tuberculatus - Portugal - KF880841 829-PST'
	'Dichromacalles tuberculatus - Spain - GU988069 E-783-tub'
	'Dichromacalles tuberculatus - Spain - GU988072 E-791-tub'
	'Dichromacalles tuberculatus - Spain - GU988064 E-773-tub'
	'Dichromacalles tuberculatus - Spain - EU286515 E-0203-tub'
	'Dichromacalles andalusiensis - Spain - KF880843 1306-PST REF'
	'Dichromacalles andalusiensis - Spain - KF880844 1334-PST REF'
	'Dichromacalles andalusiensis - Spain - KF880842 1261-PST REF'
	'Dichromacalles querilhaci - France - GU988153 F-935-que REF'
	'Dichromacalles albopictus - France - FJ716544 F-447-alb REF'
	'Dichromacalles albopictus - France - GU987900 F-450-alb REF'
	'Dichromacalles albopictus - France - KF880840 815-PST REF'
	'Magdalis phlegmatica - Germany - MK891074 977-PSP'
	'Magdalis linearis - Slovakia - MK891902 2169-JKR'
	'Magdalis linearis - Germany - MK891398 1458-PSP'
	'Magdalis memnonia - Slovakia - MK892243 2541-PSP'
	'Magdalis memnonia - Portugal - MK890955 835-PST'
	'Magdalis memnonia - Germany - MK891157 1064-PSP'
	'Acalles sylvosus - USA - KJ767021 1765-BAN'
	'Acalles sp - Mexico - MG229842 X-0426-AcS'
	'Pentatemnus arenarius - Lanzarote - MH051972 2934-PST'
	'P. arenarius - Ilhas Selvagens - MK891724 1956-PST - (form.: P. arenarius incognitus - Syn!)'
	'Pentatemnus arenarius - Fuerteventura - MK892351 2735-PST'
	'P. arenarius - Ilhas Selvagens - MK891731 1971-PST - (form.: P. arenarius incognitus - Syn!)'
	'Amaurorhinus monizianus - Fuerteventura - MK892349 2732-PST'
	'Amaurorhinus monizianus - Ilhas Selvagens - MK891726 1960-PST'
	'Amaurorhinus monizianus - Ilhas Selvagens - MK891727 1962-PST'
	'A. monizianus - Tenerife - KC784312 757-PST (form. A. folwacznyi, punctipennis - Syn!)'
	'Amaurorhinus monizianus - La Palma - MK891631 1756-PST'
	'Amaurorhinus monizianus - Lanzarote - MK347534 2939-PST'
	'A. monizianus - La Gomera - MK891591 1664-PST (form. A. folwacznyi, punctipennis - Syn!)'
	'A. monizianus - LG - MN614444 ES1028 (form. A. folwacznyi, punctipennis - Syn!)'
	'A. monizianus - LG - MK891593 1668-PST (form. A. folwacznyi, punctipennis - Syn!)'
	'Amaurorhinus monizianus - Ilhas Desertas - MH051957 2786-PST'
	'A. monizianus - La Gomera - KC783789 80-PST (formerly: A. folwacznyi - Syn!)'
	'Amaurorhinus clermonti clermonti - Lanzarote - MK347528 2923-PST'
	'Amaurorhinus clermonti clermonti - Fuerteventura - MH051952 2736-PST'
	'Amaurorhinus clermonti salvagis - Ilhas Selvagens - MK891723 1955-PST'
	'Amaurorhinus clermonti salvagis - Ilhas Selvagens - MK891728 1963-PST'
	'Amaurorhinus clermonti salvagis - Ilhas Selvagens - MK891729 1968-PST'
	'Lignyodes enucleator - France - KC784185 484-PST'
	'Trachodes hispidus - Romania - MK890884 526-RST'
	'Trachodes hispidus - Germany - MK892216 2512-PSP'
	'Trachodes hispidus - Germany - MK890918 786-PST'
	'Acalyptus carpini - Germany - MK891076 979-PSP'
	'Leiosoma apionides - La Gomera - KC783781 72-PST'
	'Leiosoma apionides - Tenerife - KC784306 743-PST'
	'Eurhoptus sp - Mexico - MK892434 X-0430-EuS'
	'Magdalis rufa - Slovakia - MK891928 2196-JKR'
	'Magdalis rufa - France - MK890875 489-PST'
	'Magdalis flavicornis - Germany - MK892206 2502-PSP'
	'Magdalis violacea - Germany - MK892182 2476-PSP'
	'Sibinia beckeri - Slovakia - MK892146 2433-JKR'
	'Sibinia sodalis - Spain - MK891250 1181-JKR'
	'Sibinia sodalis - Czech Republic - MK890885 529-RST'
	'Sibinia sodalis - Czech Republic - MK892124 2402-JKR'
	'Sibinia sodalis - Poland - KC783910 383-JKR'
	'Sibinia albosquamosa - Ilhas Selvagens - MK891725 1959-PST'
	'Sibinia albosquamosa - La Palma - MK891629 1749-PST'
	'Sibinia albosquamosa - Tenerife - KC784311 756-PST'
	'Sibinia albosquamosa - Tenerife - KC784295 724-PST'
	'Sibinia albosquamosa - Tenerife - MK891590 729-PST'
	'Magdalis cerasi - Germany - MK891111 1016-PSP'
	'Magdalis armigera - Germany - MK891122 1027-PSP'
	'Magdalis armigera - Czech Republic - KC783953 315-JKR'
	'Magdalis ruficornis - Germany - KC783993 259-PSP'
	'Magdalis ruficornis - Germany - MK891645 1802-PST'
	'Magdalis ruficornis - Germany - MK892319 2620-PSP'
	'Sibinia variata - Czech Republic - MK892133 2412-JKR'
	'Sibinia phalerata - Czech Republic - MK892110 2387-JKR'
	'Sibinia phalerata - Slovakia - MK892155 2443-JKR'
	'Sibinia unicolor - Slovakia - MK891983 2254-JKR'
	'Sibinia unicolor - Slovakia - MK892223 2520-PSP'
	'Sibinia unicolor - Slovakia - KC783896 331-JKR'
	'Sibinia pyrrhodactyla - Germany - MK892170 2461-PSP'
	'Sibinia pellucens - Slovakia - MK892231 2529-PSP'
	'Sibinia pellucens - Germany - KC783984 288-PSP'
	'Sibinia pellucens - Germany - MK892298 2599-PSP'
	'Sibinia pellucens - Luxembourg - MK891015 911-CBR'
	'Sibinia pellucens - Germany - MK890935 804-PST'
	'Sibinia vittata - Slovakia - MK891894 2159-JKR'
	'Sibinia viscariae - Slovakia - MK891968 2238-JKR'
	'Sibinia viscariae - Luxembourg - MK891064 965-CBR'
	'Sibinia viscariae - Spain - MK891259 1194-JKR'
	'Sibinia femoralis - Slovakia - MK892181 2474-PSP'
	'Sibinia femoralis - Italy.Sicilia - MK891756 2011-JKR'
	'Caucasusacalles lederi - Russia - MF426961 2754-PST - (formerly: Acalles lederi) REF'
	'Leiosoma cribrum - Romania - MK891272 1216-JKR'
	'Leiosoma cribrum - Austria - MK892007 2280-JKR'
	'Leiosoma cribrum - Germany - MK892267 2567-PSP'
	'Leiosoma deflexum - Germany - MK891099 1003-PSP'
	'Leiosoma deflexum - Czech Republic - MK891277 1224-JKR'
	'Leiosoma deflexum - Czech Republic - KC783946 318-JKR'
	'Leiosoma cyanopterum - Austria - MK892009 2282-JKR'
	'Leiosoma concinnum - Austria - MK892008 2281-JKR'
	'Eurhoptus sp - Mexico - MK892433 X-0425-EuS'
	'Micrelus ferrugatus - Tenerife - KM433741 752-PST REF'
	'Micrelus ericae - Portugal - MK890954 834-PST REF'
	'Micrelus ericae - Luxembourg - MK891070 971-CBR REF'
	'Micrelus ericae - Germany - MK891399 1459-PSP REF'
	'Cryptorhynchinae sp - Guatemala - MG229843 X-0427-Cry'
	'Cryptorhynchinae sp - Mexico - MG229844 X-0428-Cry'
	'Coeliodinus rubicundus - Germany - MK891465 1532-PSP REF'
	'Coeliodes ruber - Italy.Sicilia - MK891769 2026-JKR'
	'Coeliodes ruber - Germany - MK892192 2487-PSP'
	'Coeliodes ruber - Germany - MK891078 981-PSP'
	'Coeliodes rana - Germany - MK891680 1896-PST'
	'Coeliodes sp - Germany - GU981474 M-0053-CoS'
	'Coeliodes transversealbofasciatus - Italy.Sardinia - KC784250 IT-0017w'
	'Coeliodes transversealbofasciatus - Italy - MK891339 1372-PST'
	'Coeliodes transversealbofasciatus - Czech Republic - MK891917 2185-JKR'
	'Coeliodes transversealbofasciatus - Luxembourg - MK890990 882-CBR'
	'Coeliodes transversealbofasciatus - Germany - MK891075 978-PSP'
	'Anoplus roboris - Germany - MK892176 2468-PSP'
	'Montanacalles nevadaensis - Spain - EU286498 E-0189-nev REF'
	'Coloracalles edoughensis - Spain - GU987957 E-611-edo - (formerly: Acalles edoughensis) REF'
	'Coloracalles humerosus - France - EU286460 F-0098-hum REF'
	'Coloracalles humerosus - Spain - GU987952 E-606-hum REF'
	'Coloracalles humerosus - France - MG229703 1407-JKR REF'
	'Coloracalles humerosus - Spain - GU987955 E-609-hum REF'
	'Kyklioacalles abstersus - Slovenia - MG229824 2895-PST - (formerly: K. roboris - Resyn!)'
	'Kyklioacalles abstersus - Slovenia - KJ867573 466-PST - (formerly: K. roboris - Resyn!)'
	'Kyklioacalles abstersus - Slovenia - KJ867572 464-PST - (formerly: K. roboris - Resyn!)'
	'Kyklioacalles abstersus - Slovenia - GU981484 SLO-0293-rob - (formerly: K. roboris - Resyn!)'
	'Kyklioacalles abstersus - Germany - KC783825 106-PST - (formerly: K. roboris - Resyn!)'
	'Kyklioacalles abstersus - Germany - GU981483 D-0291-rob - (formerly: K. roboris - Resyn!)'
	'Kyklioacalles roboris - Andorra - GU981498 AND-618-rob'
	'Kyklioacalles roboris - France - GU987761 I-0025-rob'
	'Kyklioacalles roboris - Germany - GU981469 M-0062-rob'
	'Kyklioacalles roboris - Germany - GU987773 M-0054-rob'
	'Kyklioacalles roboris - Italy - KC783819 462-PST'
	'Kyklioacalles roboris - Germany - GU988035 D-670-rob'
	'Kyklioacalles roboris - Czech Republic - GU981507 Cz-799-rob'
	'Kyklioacalles roboris - France - EU286494 I-0037-rob'
	'Kyklioacalles roboris - France - GU987760 I-0032-rob'
	'Kyklioacalles navieresi - Italy - GU981499 I-636-nav REF'
	'Kyklioacalles navieresi - Italy - GU987968 I-623-nav REF'
	'Kyklioacalles navieresi - France - GU987811 I-0031-nav REF'
	'Kyklioacalles navieresi - Germany - GU987768 M-0046-nav REF'
	'Kyklioacalles navieresi - France - GU987759 I-0013-nav REF'
	'Kyklioacalles navieresi - France - EU286450 I-0007-nav REF'
	'Kyklioacalles navieresi - Germany - GU987769 M-0058-nav REF'
	'Kyklioacalles navieresi - Sweden - GU988031 S-665-nav REF'
	'Kyklioacalles navieresi - Sweden - GU988029 S-663-nav REF'
	'Kyklioacalles navieresi - Germany - GU988156 D-928-nav REF'
	'Kyklioacalles navieresi - Germany.Ruegen - GU981501 D-667-nav REF'
	'Kyklioacalles navieresi - Germany - GU987855 M-0065-nav REF'
	'Kyklioacalles navieresi - Sweden - GU988030 S-664-nav REF'
	'Kyklioacalles navieresi - Italy - GU987991 I-658-nav REF'
	'Kyklioacalles navieresi - Italy - GU987990 I-657-nav REF'
	'Kyklioacalles navieresi - Italy - MG229701 1402-PST REF'
	'Kyklioacalles solarii - Italy - GU981486 I-473-sol REF'
	'Kyklioacalles astragali - Spain - GU981472 E-0076-ast REF'
	'Kyklioacalles astragali - Spain - EU286455 E-0077-ast REF'
	'Kyklioacalles olcesei - Spain - GU988071 E-787-olc REF'
	'Kyklioacalles olcesei - Spain - GU981504 E-784-olc REF'
	'Kyklioacalles olcesei - Spain - GU988049 E-785-olc REF'
	'Kyklioacalles cf olcesei - Morocco - GU981515 E-898-olc'
	'Kyklioacalles cf olcesei - Spain - GU981502 E-774-olc'
	'Kyklioacalles yestensis - Spain - GU981492 E-593-yes REF'
	'Kyklioacalles suturatus - Czech Republic - EU286483 CZ-0156-sut REF'
	'Kyklioacalles fissicollis - Greece.Euboia - MG229811 2813a-FBA REF'
	'Kyklioacalles chaudoiri - Russia - MG229798 2758-PST REF'
	'Kyklioacalles tidiquinensis - Morocco - GU213775 E-911-tid REF'
	'Kyklioacalles snassensis - Morocco - KC783812 114-PST REF'
	'Kyklioacalles cf erinaceus - Spain - EU286496 E-0181-eri'
	'Kyklioacalles erinaceus - Spain - KJ867609 1298-PST REF'
	'Kyklioacalles erinaceus - Spain - GU981493 E-595-ks3 REF'
	'Kyklioacalles erinaceus - Spain - KJ867613 1314-PST REF'
	'Kyklioacalles oblongus - Spain - KJ867612 1308-PST - TL (formerly: Kyklioacalles erinaceus) REF'
	'Kyklioacalles oblongus - Spain - KJ867621 1340-PST - (formerly: Kyklioacalles erinaceus) REF'
	'Kyklioacalles pyrenaeus - France - GU981470 I-0028-pyr'
	'Kyklioacalles pyrenaeus - France - GU987762 I-0035-pyr'
	'Kyklioacalles pyrenaeus - Czech Republic - MG229687 1213-JKR'
	'Kyklioacalles pyrenaeus - CZ - MG229787 2420-JKR - (formerly: K. pyrenaeus germanicus - Syn!)'
	'Kyklioacalles pyrenaeus - CZ - MG229789 2422-JKR - (formerly: K. pyrenaeus germanicus - Syn!)'
	'Kyklioacalles pyrenaeus - CZ - KJ867593 1226-JKR - (formerly: K. pyrenaeus germanicus - Syn!)'
	'Kyklioacalles pyrenaeus - CZ - KJ867590 1211-JKR - (formerly: K. pyrenaeus germanicus - Syn!)'
	'Kyklioacalles pyrenaeus - Czech Republic - GU981506 Cz-798-pyr'
	'Kyklioacalles pyrenaeus - Czech Republic - GU988079 Cz-801-pyr'
	'Kyklioacalles pyrenaeus - Czech Republic - MG229783 2415-JKR'
	'Kyklioacalles pyrenaeus - Czech Republic - MG229782 2414-JKR'
	'Kyklioacalles pyrenaeus - CZ - MG229788 2421-JKR - (formerly: K. pyrenaeus germanicus - Syn!)'
	'Kyklioacalles pyrenaeus - Austria - GU981485 A-0296-pyr'
	'Kyklioacalles fausti - Italy.Sicilia - MG322649 IT1048'
	'Kyklioacalles fausti - Italy - GU981500 I-659-fau'
	'Kyklioacalles fausti - Italy - GU213772 I-625-fau'
	'Kyklioacalles cf bupleuri - Spain - GU987817 E-0178-bup'
	'Kyklioacalles bupleuri - Spain - KJ867617 1326-PST REF'
	'Kyklioacalles bupleuri - Spain - EU286486 E-0161-bup REF'
	'Kyklioacalles bupleuri - Spain - KJ867611 1302-PST - TL REF'
	'Kyklioacalles bupleuri - Spain - KJ867615 1322-PST REF'
	'Kyklioacalles bupleuri - Spain - GU981482 E-0218-bup REF'
	'Kyklioacalles flavomaculatus - Morocco - JQ975013 195-PST REF'
	'Kyklioacalles flavomaculatus - Morocco - KC783824 185-PST REF'
	'Kyklioacalles plantapilosus - Spain - GU981475 E-0190-pla REF'
	'Kyklioacalles anthyllis - Spain - GU981471 E-0074-paa REF'
	'Kyklioacalles anthyllis - Spain - GU987779 E-0075-paa REF'
	'Kyklioacalles anthyllis - Spain - GU987780 E-0078-ant REF'
	'Kyklioacalles anthyllis - Spain - EU286456 E-0079-ant REF'
	'Kyklioacalles anthyllis - Spain - GU987947 E-598-ant REF'
	'Kyklioacalles anthyllis - Spain - GU981494 E-597-ant REF'
	'Kyklioacalles characivorus - Italy.Sardinia - EU286485 I-0159-cha REF'
	'Kyklioacalles teter - Italy.Sicilia - MG229718 1651-JKR REF'
	'Kyklioacalles teter - Italy.Sicilia - GU981508 I-827-tet REF'
	'Kyklioacalles teter - Italy.Sicilia - EU286484 I-0157-tet REF'
	'Kyklioacalles alcornocalensis - Spain - JN121401 ES1001 REF'
	'Kyklioacalles granulicollis - Morocco - KX950817 2761-PST - (before neotype desig.: K. bupleuri) REF'
	'Kyklioacalles igualeja - Spain - JN121402 ES1058 REF'
	'Kyklioacalles igualeja - Spain - GU981479 E-0210-ks1 REF'
	'Acalles reitteri - Armenia - MK347581 3018-KRA REF'
	'Kyklioacalles cf aubei - Russia - MG229797 2752-PST'
	'Kyklioacalles cf aubei - Russia - MG229799 2760-PST'
	'Kyklioacalles aubei - Slovenia - GU987812 SLO-0225-aub REF'
	'Kyklioacalles aubei - Austria - MG229780 2299-JKR REF'
	'Kyklioacalles aubei - Slovenia - EU286502 SLO-0224-aub REF'
	'Kyklioacalles aubei - France - GU987807 I-0039-aub REF'
	'Kyklioacalles aubei - France - EU286503 F-0226-aub REF'
	'Kyklioacalles aubei - France - GU987757 I-0018-aub REF'
	'Kyklioacalles aubei - France - GU987775 I-0009-aub REF'
	'Kyklioacalles aubei - France - GU981487 F-436-aub REF'
	'Kyklioacalles aubei - Italy - GU987969 I-624-aub REF'
	'Kyklioacalles aubei - Italy - MG229825 2896-PST REF'
	'Kyklioacalles aubei - Italy.Sicilia - MG229778 2022-JKR REF'
	'Kyklioacalles aubei - Italy.Sicilia - GU988092 I-826-aub REF'
	'Kyklioacalles provincialis - France - GU981490 F-451-pro REF'
	'Kyklioacalles provincialis - France - GU987899 F-445-pro REF'
	'Kyklioacalles provincialis - France - GU981488 F-443-pro REF'
	'Kyklioacalles provincialis - France - GU987894 F-434-pro REF'
	'Kyklioacalles punctaticollis meteoricus - Spain - KJ867614 1320-PST'
	'Kyklioacalles punctaticollis meteoricus - Spain - GU981476 E-0177-met'
	'Kyklioacalles punctaticollis meteoricus - Spain - EU286489 E-0165-met'
	'Kyklioacalles punctaticollis meteoricus - Spain - KJ867620 1338-PST'
	'Kyklioacalles punctaticollis meteoricus - Spain - GU981497 E-605-met'
	'Kyklioacalles punctaticollis meteoricus - France - GU981489 F-449-met'
	'Kyklioacalles punctaticollis meteoricus - France - GU987893 F-433-met'
	'Kyklioacalles punctaticollis punctaticollis - Spain - GU981480 E-0211-pun'
	'Kyklioacalles punctaticollis punctaticollis - Spain - GU981503 E-775-pun'
	'Kyklioacalles punctaticollis punctaticollis - Spain - GU988056 E-767-pun'
	'Kyklioacalles punctaticollis punctaticollis - Spain - GU987835 E-0215-pun'
	'Kyklioacalles punctaticollis punctaticollis - Spain - KU170190 ES1063'
	'Kyklioacalles punctaticollis punctaticollis - Spain - GU981478 E-0195-pun'
	'Kyklioacalles punctaticollis punctaticollis - Spain - GU981505 E-790-pun'
	'Kyklioacalles punctaticollis punctaticollis - Spain - GU981481 E-0216-pun'
	'Kyklioacalles punctaticollis punctaticollis - Spain - GU987830 E-0201-pun'
	'Kyklioacalles punctaticollis punctaticollis - Spain - KJ867618 1328-PST'
	'Kyklioacalles punctaticollis punctaticollis - Spain - EU286487 E-0162-pun'
	'Kyklioacalles punctaticollis punctaticollis - Spain - GU981473 E-0163-pun'
	'Kyklioacalles punctaticollis punctaticollis - Spain - GU981477 E-0183-met'
	'Kyklioacalles apogeus - Morocco - GU981516 Mo-950-apo REF'
	'Kyklioacalles euphorbiophilus - Morocco - GU981511 E-879-eup REF'
	'Kyklioacalles euphorbiophilus - Morocco - MG229715 1582-JKR REF'
	'Kyklioacalles euphorbiophilus - Morocco - EU286513 M-0160-eup REF'
	'Kyklioacalles atlasicus - Morocco - GU981513 E-887-ats REF'
	'Kyklioacalles atlasicus - Morocco - GU981514 E-888-ats REF'
	'Kyklioacalles maroccensis - Morocco - GU213773 E-878-mrc REF'
	'Kyklioacalles oukaimedensis - Morocco - GU213774 E-883-ouk REF'
	'Kyklioacalles oukaimedensis - Morocco - GU981512 E-886-ouk REF'
	'Kyklioacalles reinosae - Spain - GU988124 E-873-rei REF'
	'Kyklioacalles reinosae - Portugal - KJ867585 830-PST REF'
	'Kyklioacalles reinosae - Portugal - GU981510 E-854-rei REF'
	'Kyklioacalles reinosae - Spain - GU988101 E-841-rei REF'
	'Kyklioacalles reinosae - Spain - GU988099 E-839-rei REF'
	'Kyklioacalles reinosae - Spain - GU981509 E-844-rei REF'
	'Kyklioacalles reinosae - Spain - GU988114 E-859-rei REF'
	'Kyklioacalles reinosae - Spain - GU988107 E-849-rei REF'
	'Kyklioacalles reinosae - Spain - GU987887 E-475-rei REF'
	'Kyklioacalles reinosae - Portugal - GU987908 P-539-rei REF'
	'Kyklioacalles reinosae - Portugal - GU988119 E-868-rei REF'
	'Kyklioacalles saccoi - Italy - JN121403 IT1051 REF'
	'Kyklioacalles reginae - Spain - GU981496 E-604-reg REF'
	'Kyklioacalles reginae - Spain - GU981495 E-600-reg REF'
	'Tapeinotus sellatus - Germany - MK891123 1028-PSP'
	'Tapeinotus sellatus - Czech Republic - MK890850 374-JKR'
	'Brachiodontus reitteri - Romania - MK891273 1217-JKR REF'
	'Scleropteridius fallax - Austria - MK891998 2269-JKR REF'
	'Scleropteridius fallax - Germany - MK891102 1006-PSP REF'
	'Scleropteridius fallax - Germany - MK892174 2466-PSP REF'
	'Scleropteridius fallax - Austria - MK892024 2297-JKR REF'
	'Marmaropus besseri - Germany - KC784055 586-PSP REF'
	'Brachiodontus alpinus - Austria - MK891992 2263-JKR REF'
	'Auleutes epilobii - Slovakia - MK892043 2319-JKR REF'
	'Pseudophytobius acalloides acalloides - Italy.Sicilia - MK891753 2008-JKR'
	'Oreorrhynchaeus alpicola - Austria - MK892021 2294-JKR REF'
	'Aphytobius sphaerion - Czech Republic - MK891189 1106-JKR REF'
	'Aphytobius veronicae - Hungary - MK891230 1150-JKR - (form.: A. sphaerion - resyn in 2015) REF'
	'Zacladus exiguus - Luxembourg - MK891042 940-CBR REF'
	'Zacladus exiguus - Slovakia - MK891952 2220-JKR REF'
	'Zacladus exiguus - France - MK891360 1411-JKR REF'
	'Zacladus geranii - Czech Republic - KC783963 372-JKR'
	'Zacladus geranii - Slovakia - MK891984 2255-JKR'
	'Zacladus geranii - Germany - MK891411 1473-PSP'
	'Zacladus geranii - Austria - MK892005 2277-JKR'
	'Zacladus geranii - Czech Republic - KC784082 541-RST'
	'Zacladus geranii - Czech Republic - MK891814 2074-JKR'
	'Zacladus geranii - Slovakia - MK892117 2394-JKR'
	'Neophytobius granatus - Bulgaria - KC783959 358-JKR REF'
	'Neophytobius granatus - Slovakia - MK891382 1435-JKR REF'
	'Pelenomus waltoni - Germany - MK892252 2551-PSP REF'
	'Pelenomus waltoni - Greece - MK891694 1912-FBA REF'
	'Pelenomus waltoni - Germany - MK891677 1892-PST REF'
	'Pelenomus canaliculatus - Slovakia - MK890889 559-RST REF'
	'Pelenomus canaliculatus - Czech Republic - MK891945 2213-JKR REF'
	'Eubrychius velutus - Germany - MK890890 567-PSP REF'
	'Eubrychius velutus - Czech Republic - MK890849 368-JKR REF'
	'Phytobius leucogaster - Czech Republic - KC783968 369-JKR'
	'Pelenomus commari - Slovakia - MK891529 1617-JKR REF'
	'Pelenomus commari - Germany - MK891470 1537-PSP REF'
	'Pelenomus commari - Czech Republic - MK891959 2228-JKR REF'
	'Pelenomus commari - Germany - MK890826 245-PSP REF'
	'Pelenomus olssoni - Czech Republic - MK892123 2401-JKR REF'
	'Pelenomus velaris - France - MK891004 898-CBR REF'
	'Pelenomus velaris - Czech Republic - MK890838 300-JKR REF'
	'Amalus scortillum - Greece - MK891696 1914-FBA'
	'Amalus scortillum - Hungary - MK891243 1163-JKR'
	'Amalus scortillum - Czech Republic - KC783927 348-JKR'
	'Amalus scortillum - Czech Republic - KC784073 550-RST'
	'Rutidosoma graminosus - Germany - MK892211 2507-PSP'
	'Rhinoncus albicinctus - Hungary - MK891569 1165-JKR REF'
	'Rhinoncus albicinctus - Czech Republic - MK890852 379-JKR REF'
	'Homorosoma validirostre - Slovakia - MK891206 1124-JKR REF'
	'Rhinoncus inconspectus - Czech Republic - KC783915 373-JKR'
	'Rhinoncus inconspectus - Czech Republic - KC784091 540-RST'
	'Rhinoncus inconspectus - Germany - KC784054 583-PSP'
	'Rhinoncus smreczynskii - CZ - MK892137 2424-JKR - (Jun. Syn. of R. perpendicularis!)'
	'Rhinoncus perpendicularis - Germany - KC783987 273-PSP'
	'Rhinoncus perpendicularis - Poland - KC783971 386-JKR'
	'Rhinoncus smreczynskii - CZ - KC783966 327-JKR - (Jun. Syn of R. perpendicularis!)'
	'Rhinoncus smreczynskii - CZ - MK892138 2425-JKR - (Jun. Syn. of R. perpendicularis!)'
	'Rhinoncus smreczynskii - CZ - MK891807 2066-JKR - (Jun. Syn of R. perpendicularis!)'
	'Rhinoncus perpendicularis - Slovakia - MK891207 1125-JKR'
	'Rhinoncus perpendicularis - Hungary - MK891244 1164-JKR'
	'Rhinoncus perpendicularis - CZ - KC784077 546-RST'
	'Rhinoncus henningsi - Germany - KC783988 272-PSP REF'
	'Rhinoncus pericarpius - Hungary - MK891239 1159-JKR REF'
	'Rhinoncus pericarpius - Germany - KC784003 248-PSP REF'
	'Rhinoncus pericarpius - Luxembourg - MK891012 908-CBR REF'
	'Rhinoncus pericarpius - Czech Republic - MK891269 1209-JKR REF'
	'Rhinoncus pericarpius - Czech Republic - MK892064 2340-JKR REF'
	'Rhinoncus pericarpius - Czech Republic - MK891193 1110-JKR REF'
	'Rhinoncus pericarpius - Czech Republic - MK891195 1112-JKR REF'
	'Rhinoncus pericarpius - Czech Republic - KC783941 326-JKR REF'
	'Rhinoncus pericarpius - Germany - MK890925 793-PST REF'
	'Rhinoncus pericarpius - Slovakia - MK891218 1138-JKR REF'
	'Rhinoncus pericarpius - Portugal - MK891285 1236-PST REF'
	'Rhinoncus bruchoides - Poland - KC783913 387-JKR'
	'Rhinoncus bruchoides - Germany - MK892209 2505-PSP'
	'Rhinoncus bruchoides - Slovakia - MK891383 1436-JKR'
	'Rhinoncus bosnicus - Germany - MK892337 2658-PSP REF'
	'Rhinoncus castor - Czech Republic - MK891733 1975-JKR'
	'Rhinoncus castor - Czech Republic - KC783885 294-JKR'
	'Rhinoncus castor - Czech Republic - KC784076 547-RST'
	'Rhinoncus castor - Luxembourg - MK891048 947-CBR'
	'Rhinoncus castor - Germany - MK891119 1024-PSP'
	'Cleopus pulchellus - Luxembourg - MK891037 935-CBR (determination uncertain)'
	'Cleopus pulchellus - Madeira - MK891659 1854-PST (determination uncertain)'
	'Cleopus solani - Slovakia - MK892245 2544-PSP'
	'Cleopus solani - Luxembourg - MK891052 952-CBR'
	'Stereonychus phyllireae - Spain - MK891305 1289-PST'
	'Stereonychus fraxini - Germany - KC784009 240-PSP'
	'Stereonychus fraxini - Czech Republic - KC784097 519-RST'
	'Stereonychus fraxini - Germany - MK890924 792-PST'
	'Stereonychus rufobrunneus - La Gomera - KC783766 56-PST'
	'Stereonychus rufobrunneus - Tenerife - KC784285 700-PST'
	'Stereonychus rufobrunneus - La Palma - MK891622 1731-PST'
	'Stereonychus rufobrunneus - La Palma - MK891746 1998-JKR'
	'Cionus cf alauda - Morocco - KC783889 141-PST - (formerly: C. alauda villae)'
	'Cionus alauda - Italy.Sicilia - MK891758 2014-JKR'
	'Cionus alauda - Madeira - MK891670 1875-PST'
	'Cionus alauda - Madeira - MK891666 1867-PST'
	'Cionus alauda - Germany - MK890914 782-PST'
	'Cionus alauda - France - MK891018 915-CBR'
	'Cionus alauda - Germany - MK891096 1000-PSP'
	'Cionus scrophulariae - Italy - MK891387 1442-JKR'
	'Cionus variegatus - La Gomera - KC784318 769-PST'
	'Cionus griseus - Tenerife - KC784314 760-PST'
	'Cionus variegatus - Tenerife - KC784303 736-PST'
	'Cionus griseus - Tenerife - KC784304 740-PST'
	'Cionus thapsus - Slovakia - MK891534 1622-JKR'
	'Cionus clairvillei - Slovakia - MK891870 2134-JKR'
	'Cionus nigritarsis - Germany - MK891424 1487-PSP'
	'Cionus nigritarsis - Austria - MK892001 2273-JKR'
	'Cionus longicollis montanus - Switzerland - MK891060 961-CBR'
	'Cionus longicollis montanus - Slovakia - MK892122 2399-JKR'
	'Cionus longicollis montanus - Germany - MK890981 872-PST'
	'Cionus longicollis montanus - Germany - GU987774 M-0068-CiS'
	'Cionus tuberculosus - Slovakia - MK891364 1415-JKR'
	'Cionus tuberculosus - Germany - MK891095 999-PSP'
	'Cionus tuberculosus - Germany - MK891648 1822-PST'
	'Cionus tuberculosus - Greece - MK891691 1908-FBA'
	'Cionus tuberculosus - Netherlands - MK891684 1900-PST'
	'Cionus gebleri - Poland - KC784221 406-RGO'
	'Cionus hortulanus - Germany - MK890913 781-PST'
	'Cionus hortulanus - Germany - MK891097 1001-PSP'
	'Cionus hortulanus - Netherlands - MK891685 1901-PST'
	'Cionus hortulanus - Luxembourg - MK891036 934-CBR'
	'Cionus olens - Germany - KC784181 477-PST'
	'Cionus olivieri - Czech Republic - KC784033 509-RST'
	'Cionus olivieri - Slovakia - MK891389 1448-JKR'
	'Scleropterus offensus - Austria - MK892019 2292-JKR REF'
	'Lignyodes bischoffi - Poland - MK890865 435-RGO'
	'Mogulones abbreviatulus - Czech Republic - MK891545 1635-JKR REF'
	'Mogulones abbreviatulus - Czech Republic - MK891848 2110-JKR REF'
	'Scleropterus serratus noesskei - Bulgaria - MK891580 359-JKR'
	'Scleropterus serratus serratus - Slovakia - MK891362 1413-JKR'
	'Scleropterus serratus serratus - Slovakia - MK891944 2212-JKR'
	'Scleropterus serratus serratus - Czech Republic - MK892063 2339-JKR'
	'Scleropterus serratus serratus - Slovakia - MK892121 2398-JKR'
	'Mononychus punctumalbum - Germany - MK891642 1795-PST'
	'Mononychus punctumalbum var. salviae - Slovakia - MK891538 1627-JKR'
	'Mononychus punctumalbum - France - MK891017 914-CBR'
	'Mononychus punctumalbum - Poland - KC784231 397-RGO'
	'Mononychus punctumalbum - Germany - MK891129 1034-PSP'
	'Perioxyonyx splendidus - Morocco - MK890814 193-PST REF'
	'Perioxyonyx splendidus - Morocco - MK891494 1577-JKR REF'
	'Nedyus quadrimaculatus - Czech Republic - MK891278 1225-JKR'
	'Nedyus quadrimaculatus - Germany - KC784015 227-PSP'
	'Nedyus quadrimaculatus - Luxembourg - MK890994 886-CBR'
	'Nedyus quadrimaculatus - Germany - MK890921 789-PST'
	'Nedyus quadrimaculatus - Poland - KC784176 454-RGO'
	'Nedyus quadrimaculatus - Poland - KC784178 401-RGO'
	'Nedyus quadrimaculatus - Slovakia - MK891873 2137-JKR'
	'Nedyus quadrimaculatus - Czech Republic - KC783967 299-JKR'
	'Microplontus millefolii - Germany - MK890929 798-PST REF'
	'Microplontus millefolii - Czech Republic - KC783922 361-JKR REF'
	'Mogulones soricinus - Spain - MK891174 1087-JKR REF'
	'Barioxyonyx retectus - Spain - MK891183 1100-JKR REF'
	'Prisistus suturalba - Slovakia - MK891880 2144-JKR REF'
	'Thamiocolus sinapis - Morocco - KC783848 175-PST REF'
	'Microplontus campestris - Czech Republic - KC783970 322-JKR REF'
	'Microplontus campestris - Germany - KC783985 276-PSP REF'
	'Hadroplontus litura - Czech Republic - KC784106 513-RST REF'
	'Hadroplontus litura - Czech Republic - KC783918 366-JKR REF'
	'Hadroplontus litura - Germany - MK891146 1053-PSP REF'
	'Hadroplontus litura - Luxembourg - MK891038 936-CBR REF'
	'Hadroplontus trimaculatus - Slovakia - MK891558 1652-JKR REF'
	'Hadroplontus trimaculatus - Italy.Sardinia - KC784237 IT-0004w REF'
	'Mesoxyonyx sicardi - France - MK891355 1404-JKR REF'
	'Trichosirocalus spurnyi - Czech Republic - KC783908 380-JKR REF'
	'Oprohinus suturalis - Czech Republic - MK891513 1599-JKR REF'
	'Trichosirocalus horridus - Slovakia - MK891886 2151-JKR REF'
	'Trichosirocalus horridus - Czech Republic - KC783919 365-JKR REF'
	'Oprohinus consputus - Slovakia - MK891210 1128-JKR'
	'Barioxyonyx tournieri - Morocco - MK891493 1576-JKR REF'
	'Prisistus obsoletus - Slovakia - MK891881 2145-JKR REF'
	'Ceutorhynchus carinatus - Czech Republic - MK891831 2092-JKR REF'
	'Ceutorhynchus carinatus - Slovakia - MK891867 2131-JKR REF'
	'Ceutorhynchus carinatus - Slovakia - MK891884 2149-JKR REF'
	'Ceutorhynchus carinatus - Slovakia - MK891885 2150-JKR REF'
	'Ceutorhynchus carinatus - Slovakia - KC783937 338-JKR REF'
	'Ceutorhynchus carinatus - Slovakia - MK891865 2129-JKR REF'
	'Ranunculiphilus faeculentus - Slovakia - MK891217 1136-JKR REF'
	'Ranunculiphilus pseudinclemens - CZ - MK892134 2413-JKR - (Syn of R. faeculentus?)'
	'Sirocalodes depressicollis - Czech Republic - MK891923 2191-JKR'
	'Sirocalodes depressicollis - Germany - MK892215 2511-PSP'
	'Sirocalodes depressicollis - Slovakia - KC783973 343-JKR'
	'Stenocarus cardui - Slovakia - MK891531 1619-JKR'
	'Stenocarus ruficornis - Czech Republic - KC783954 364-JKR'
	'Stenocarus ruficornis - Germany - MK890940 809-PST'
	'Stenocarus ruficornis - Germany - MK891419 1481-PSP'
	'Stenocarus cf cardui - Morocco - KC783867 139-PST'
	'Sirocalodes mixtus - Italy - MK891341 1376-PST REF'
	'Sirocalodes mixtus - Germany - MK892208 2504-PSP REF'
	'Sirocalodes nigroterminatus - Madeira - MK892367 2797-PST REF'
	'Sirocalodes nigroterminatus - Madeira - MK892378 2831-PST REF'
	'Sirocalodes cf nigroterminatus - Gran Canaria - KC783740 18-PST'
	'Glocianus moelleri - Czech Republic - MK892065 2341-JKR REF'
	'Glocianus moelleri - Slovakia - MK892055 2331-JKR REF'
	'Glocianus moelleri - Slovakia - MK892120 2397-JKR REF'
	'Glocianus punctiger - Slovakia - MK892046 2322-JKR REF'
	'Glocianus punctiger - Czech Republic - KC783965 302-JKR REF'
	'Glocianus punctiger - Czech Republic - MK891192 1109-JKR REF'
	'Glocianus punctiger - Germany - MK892205 2501-PSP REF'
	'Glocianus punctiger - Czech Republic - MK891818 2078-JKR REF'
	'Paroxyonyx audisioi - Spain - MK891253 1185-JKR REF'
	'Paroxyonyx fallaciosus - Morocco - MK891495 1578-JKR REF'
	'Paroxyonyx imitator - Spain - MK891185 1102-JKR REF'
	'Paroxyonyx cinctus - Spain - MK891184 1101-JKR REF'
	'Paroxyonyx cinctus - Morocco - MK891490 1572-JKR REF'
	'Trichosirocalus histrix - Spain - MK891169 1080-JKR REF'
	'Trichosirocalus barnevillei - France - MK891361 1412-JKR REF'
	'Trichosirocalus barnevillei - Czech Republic - MK892105 2382-JKR REF'
	'Trichosirocalus troglodytes - Germany - MK892324 2625-PSP'
	'Trichosirocalus troglodytes - Germany - MK890928 797-PST'
	'Trichosirocalus troglodytes - Czech Republic - MK890847 347-JKR'
	'Trichosirocalus troglodytes - Czech Republic - MK891735 1977-JKR'
	'Trichosirocalus troglodytes - Luxembourg - MK891027 924-CBR'
	'Trichosirocalus thalhammeri - Denmark - MK891451 1516-PSP REF'
	'Trichosirocalus thalhammeri - Slovakia - MK891200 1118-JKR REF'
	'Phrydiuchus quijote - Spain - MK891251 1182-JKR REF'
	'Phrydiuchus tau - Slovakia - MK891889 2154-JKR REF'
	'Phrydiuchus topiarius - Czech Republic - KC783923 362-JKR REF'
	'Phrydiuchus topiarius - Slovakia - MK892143 2430-JKR REF'
	'Phrydiuchus cf topiarius - Slovakia - MK892258 2558-PSP'
	'Phrydiuchus cf topiarius - Czech Republic - KC784081 542-RST'
	'Phrydiuchus cf topiarius - Slovakia - MK891888 2153-JKR'
	'Eucoeliodes mirabilis - Czech Republic - MK891911 2179-JKR REF'
	'Poophagus sisymbrii - Slovakia - MK891392 1451-JKR REF'
	'Poophagus sisymbrii - Germany - MK891128 1033-PSP REF'
	'Poophagus sisymbrii - France - MK891001 894-CBR REF'
	'Glocianus granulithorax - Portugal - MK891283 1234-PST REF'
	'Glocianus distinctus - Slovakia - MK891262 1198-JKR REF'
	'Glocianus distinctus - Luxembourg - MK891051 951-CBR REF'
	'Glocianus distinctus - Poland - KC783912 385-JKR REF'
	'Ceutorhynchus libertorum - Greece - MK890848 356-JKR REF'
	'Drupenatus nasturtii - Portugal - MK891282 1233-PST REF'
	'Hesperorrhynchus cf incautus - Gran Canaria - KT823495 2763-JKR'
	'Hesperorrhynchus palmensis - La Palma - KT823494 1979-JKR REF'
	'Hesperorrhynchus hesperus - El Hierro - MK892406 2886-PST REF'
	'Hesperorrhynchus hesperus - El Hierro - MK347552 2965-PST REF'
	'Hesperorrhynchus hesperus - El Hierro - MK892394 2870-PST REF'
	'Hesperorrhynchus hesperus - La Gomera - KC783797 89-PST REF'
	'Hesperorrhynchus hesperus - La Gomera - KC783801 94-PST REF'
	'Hesperorrhynchus phytobioides - Tenerife - KM433737 713-PST REF'
	'Hesperorrhynchus phytobioides - Tenerife - KT823490 1241-PST REF'
	'Hesperorrhynchus glutinosus - Madeira - KT823497 2794-PST REF'
	'Hesperorrh. lineatotessellatus x glutinosus - Madeira - KT823496 2773-PST - (horiz. gene transfer of C. glutinosus!)'
	'Hesperorrhynchus lineatotessellatus - Madeira - KT823493 1950-PST REF'
	'Hesperorrhynchus lineatotessellatus - Madeira - KT823491 1847-PST REF'
	'Hesperorrh. lineatotessellatus x glutinosus - Madeira - KT823492 1936-PST - (horiz. gene transfer of C. glutinosus!)'
	'Phrydiuchus augusti - Slovakia - MK891209 1127-JKR REF'
	'Phrydiuchus augusti - Czech Republic - KC784109 502-RST REF'
	'Neoglocianus albovittatus - Greece - KC784118 668-FBA REF'
	'Neoglocianus maculaalba - Czech Republic - MK891550 1640-JKR'
	'Neoglocianus maculaalba - Spain - MK891318 1315-PST'
	'Neoglocianus maculaalba - Spain - MK891296 1267-PST'
	'Ceutorhynchus pallidactylus - Madeira - MK891653 1833-PST REF'
	'Ceutorhynchus pallidactylus - La Palma - MK891738 1984-JKR REF'
	'Ceutorhynchus pallidactylus - Austria - MK891988 2259-JKR REF'
	'Ceutorhynchus pallidactylus - Cyprus - MK892339 2668-PSP REF'
	'Ceutorhynchus pallidactylus - Germany - KC784131 657-PSP REF'
	'Ceutorhynchus pallidactylus - La Gomera - KC783767 57-PST REF'
	'Ceutorhynchus pallidactylus - Gran Canaria - KC783731 3-PST REF'
	'Ceutorhynchus sulcicollis - Czech Republic - MK891248 1179-JKR'
	'Ceutorhynchus sulcicollis - Italy - MK891354 1399-PST'
	'Ceutorhynchus picitarsis - Slovakia - MK891212 1131-JKR REF'
	'Ceutorhynchus picitarsis - Morocco - KC783866 138-PST REF'
	'Ceutorhynchus picitarsis - Morocco - MK891499 1584-JKR REF'
	'Ceutorhynchus picitarsis - Italy - MK891335 1359-PST - det. unc. REF'
	'Ceutorhynchus picitarsis - Germany - MK890922 790-PST REF'
	'Ceutorhynchus picitarsis - Slovakia - KC783936 337-JKR REF'
	'Parethelcus pollinarius - Portugal - KM433743 1231-PST'
	'Parethelcus pollinarius - Czech Republic - KC783977 298-JKR'
	'Parethelcus pollinarius - Germany - KC784321 776-PST'
	'Parethelcus pollinarius - Luxembourg - MK891056 956-CBR'
	'Parethelcus pollinarius - Germany - KC784016 226-PSP'
	'Parethelcus nesicola - El Hierro - MK892392 2868-PST REF'
	'Parethelcus nesicola - Tenerife - MK891589 706-PST REF'
	'Parethelcus nesicola - Gran Canaria - KC783732 4-PST REF'
	'Ceutorhynchus wagneri - Slovakia - MK892250 2549-PSP REF'
	'Ceutorhynchus wagneri - Slovakia - MK891882 2147-JKR REF'
	'Ceutorhynchus wagneri - Slovakia - MK891868 2132-JKR REF'
	'Ceutorhynchus wagneri - Slovakia - KC783930 341-JKR REF'
	'Ceutorhynchus jucundus - La Gomera - KC783783 74-PST REF'
	'Ceutorhynchus hirtulus - Slovakia - MK891877 2141-JKR REF'
	'Ceutorhynchus hirtulus - Slovakia - MK891220 1140-JKR REF'
	'Ceutorhynchus varius - Slovakia - KC783932 332-JKR REF'
	'Ceuto. hirtulus det. unc. - Slovakia - MK891874 2138-JKR - female specimen (molecular: C. varius)'
	'Ceutorhynchus hampei - Germany - MK891148 1055-PSP REF'
	'Ceutorhynchus hampei - Czech Republic - KC783926 349-JKR REF'
[truncated: 5,163 more rows]
[truncated: 1 more columns]
