# Supplementary material for: Molecular Weevil Identification Project: A thoroughly curated barcode release of 1300 Western Palearctic weevil species (Coleoptera, Curculionoidea)
Source: Biodivers Data J. 2023 Jan 24;11:e96438. doi: 10.3897/BDJ.11.e96438 (PMC10865102; doi:10.3897/BDJ.11.e96438)
Supplement: Supplementary material 3 — NJ Tree [file bdj-11-e96438-s003.zip › MWI - Appendix 3 - NJ tree/read_me.txt]

Three subfamilies are colored:
Cryptorhynchinae (brown)
Apioninae (dark green) 
Ceutorhynchinae (dark blue)

In some cases, the former species name (now outdated) is appended in brackets behind organism names. 
The *.SVG file can be opened with any Internet Browser and can be searched.
