# Supplementary material for: Molecular Weevil Identification Project: A thoroughly curated barcode release of 1300 Western Palearctic weevil species (Coleoptera, Curculionoidea)
Source: Biodivers Data J. 2023 Jan 24;11:e96438. doi: 10.3897/BDJ.11.e96438 (PMC10865102; doi:10.3897/BDJ.11.e96438)
Supplement: Supplementary material 5 — Bayesian Trees [file bdj-11-e96438-s005.zip]

Archive with 9 entries (9 files):
- MWI Appendix 5 - Bayesian Trees/Apioninae Nanophyinae Attelabidae bayesian tree.nex
- MWI Appendix 5 - Bayesian Trees/Apioninae Nanophyinae Attelabidae bayesian tree.png
- MWI Appendix 5 - Bayesian Trees/Apioninae Nanophyinae Attelabidae bayesian tree.svg
- MWI Appendix 5 - Bayesian Trees/Ceutorhynchinae bayesian tree.nex
- MWI Appendix 5 - Bayesian Trees/Ceutorhynchinae bayesian tree.png
- MWI Appendix 5 - Bayesian Trees/Ceutorhynchinae bayesian tree.svg
- MWI Appendix 5 - Bayesian Trees/Cryptorhynchinae Cossoninae bayes tree.png
- MWI Appendix 5 - Bayesian Trees/Cryptorhynchinae Cossoninae bayesian tee.svg
- MWI Appendix 5 - Bayesian Trees/Cryptorhynchinae Cossoninae bayesian tree.nex
