# Supplementary material for: Molecular Weevil Identification Project: A thoroughly curated barcode release of 1300 Western Palearctic weevil species (Coleoptera, Curculionoidea)
Source: Biodivers Data J. 2023 Jan 24;11:e96438. doi: 10.3897/BDJ.11.e96438 (PMC10865102; doi:10.3897/BDJ.11.e96438)
Supplement: Supplementary material 5 — Bayesian Trees [file bdj-11-e96438-s005.zip › MWI Appendix 5 - Bayesian Trees/Apioninae Nanophyinae Attelabidae bayesian tree.nex]

#NEXUS
begin taxa;
	dimensions ntax=367;
	taxlabels
	OUTGROUP-Cryptorhynchus_lapathi_-_EU286523
	Pseudoprotapion_astragali_-_Germany_-_KC784058_576-PSP
	Pseudoprotapion_astragali_-_Czech_Republic_-_MK892029_2304-JKR
	Pseudoprotapion_astragali_-_Czech_Republic_-_MK892106_2383-JKR
	Betulapion_simile_-_Germany_-_MK891429_1492-PSP
	Apoderus_coryli_-_Czech_Republic_-_MK890843_317-JKR
	Apoderus_coryli_-_Germany_-_MK892304_2605-PSP
	Attelabus_variolosus_-_Morocco_-_MK890812_156-PST
	Nanodiscus_transversus_-_La_Gomera_-_KC783764_54-PST
	Nanodiscus_transversus_-_Portugal_-_MK890961_842-PST
	Betulapion_simile_-_Germany_-_MK891679_1895-PST
	Attelabus_nitens_-_Greece_-_KC784119_666-FBA
	Attelabus_nitens_-_Germany_-_MK891396_1456-PSP
	Dieckmanniellus_nitidulus_-_La_Gomera_-_KC784316_767-PST
	Dieckmanniellus_nitidulus_-_Czech_Republic_-_KC784078_545-RST
	Onychapion_tamarisci_-_Morocco_-_KC783863_150-PST
	Loborhynchapion_amethystinum_-_Czech_Republic_-_KC784108_503-RST
	Hemitrichapion_waltoni_-_Slovakia_-_MK891967_2237-JKR
	Ixapion_variegatum_-_Czech_Republic_-_KC784074_549-RST
	Catapion_seriatosetosulum_-_Morocco_-_KC783890_124-PST
	Pseudapion_fulvirostre_-_Slovakia_-_MK891261_1197-JKR
	Melanapion_minimum_-_Germany_-_MK891155_1062-PSP
	Taphrotopium_sulcifrons_-_Germany_-_MK892162_2453-PSP
	Ceratapion_onopordi_onopordi_-_Germany_-_KC784188_474-PST
	Ceratapion_onopordi_onopordi_-_Czech_Republic_-_MK892097_2374-JKR
	Ceratapion_onopordi_onopordi_-_Germany_-_KC783981_244-PSP
	Ceratapion_onopordi_onopordi_-_Germany_-_MK892312_2613-PSP
	Ceratapion_onopordi_onopordi_-_Slovakia_-_MK892232_2530-PSP
	Ceratapion_onopordi_onopordi_-_Czech_Republic_-_MK891810_2070-JKR
	Ceratapion_calcaratum_-_Gran_Canaria_-_MK891572_25-PST
	Ceratapion_calcaratum_-_La_Palma_-_MK891612_1708-PST
	Ceratapion_armatum_-_Germany_-_MK892274_2575-PSP
	Betulapion_simile_-_Germany_-_KC784145_631-PSP
	Betulapion_simile_-_Luxembourg_-_MK891068_969-CBR
	Nanophyes_marmoratus_-_Czech_Republic_-_KC784085_533-RST
	Nanophyes_marmoratus_-_Poland_-_KC784202_447-RGO
	Nanophyes_marmoratus_-_Luxembourg_-_MK891058_959-CBR
	Nanophyes_marmoratus_-_Italy_-_MK891352_1397-PST
	Nanophyes_marmoratus_-_Germany_-_MK891683_1899-PST
	Nanophyes_marmoratus_-_Germany_-_MK891423_1486-PSP
	Nanophyes_globiformis_-_Czech_Republic_-_KC784079_544-RST
	Nanophyes_brevis_-_Germany_-_MK892311_2612-PSP
	Hoplopodapion_poupillieri_-_Morocco_-_KC783862_151-PST
	Eutrichapion_viciae_-_Germany_-_KC784051_579-PSP
	Cyanapion_platalea_-_Czech_Republic_-_MK892102_2379-JKR
	Holotrichapion_ononis_-_Morocco_-_KC783871_148-PS
	Holotrichapion_pullum_-_Czech_Republic_-_MK892099_2376-JKR
	Eutrichapion_punctiger_-_Germany_-_MK891404_1466-PSP
	Eutrichapion_punctiger_-_Germany_-_MK892305_2606-PSP
	Protopirapion_atratulum_-_Czech_Republic_-_MK890879_499-RST
	Trichopterapion_holosericeum_-_Czech_Republic_-_MK890876_493-RST
	Trichopterapion_holosericeum_-_Slovakia_-_MK891275_1220-JKR
	Trichopterapion_holosericeum_-_Italy_-_MK891347_1385-PST
	Catapion_pubescens_-_Czech_Republic_-_MK892087_2363-JKR
	Rhopalapion_longirostre_-_Germany_-_MK891138_1043-PSP
	Malvapion_malvae_-_Luxembourg_-_MK891053_953-CBR
	Malvapion_malvae_-_Germany_-_MK890916_784-PST
	'Malvapion_malvae_-_Italy.Sicilia_-_MK891757_2012-JKR'
	Malvapion_malvae_-_Germany_-_MK891136_1041-PSP
	Omphalapion_rhodopense_-_Greece_-_MK891692_1909-FBA
	Ceratapion_penetrans_penetrans_-_Germany_-_MK892275_2576-PSP
	Ceratapion_calcaratum_-_Tenerife_-_KC784288_707-PST
	Ceratapion_austriacum_-_Czech_Republic_-_MK892109_2386-JKR
	Ceratapion_austriacum_-_Czech_Republic_-_KC784087_536-RST
	Ceratapion_cylindricolle_-_Slovakia_-_MK892156_2444-JKR
	Ceratapion_cylindricolle_-_Romania_-_KC784095_522-RST
	Ceratapion_damryi_-_Morocco_-_MK890810_144-PST
	Hemitrichapion_pavidum_-_Germany_-_KC784140_638-PSP
	'Eutrichapion_viciae_-_Italy.Sardinia_-_KC784240_IT-0007w'
	Eutrichapion_viciae_-_Denmark_-_MK891456_1521-PSP
	Cyanapion_gyllenhalii_-_Denmark_-_MK891446_1511-PSP
	Synapion_ebeninum_-_Germany_-_KC784059_575-PSP
	Synapion_ebeninum_-_Slovakia_-_MK891363_1414-JKR
	Oryxolaemus_flavifemoratus_-_Germany_-_MK891463_1530-PSP
	'Oryxolaemus_scabiosus_-_Italy.Sardinia_-_KC784268_IT-0041w'
	Holotrichapion_aethiops_-_Germany_-_MK892329_2631-PSP
	Holotrichapion_aethiops_-_Germany_-_KC784158_608-PSP
	Holotrichapion_rotundipenne_-_La_Gomera_-_MK891592_1667-PST
	Holotrichapion_ononis_-_Czech_Republic_-_KC784107_515-RST
	Oxystoma_pomonae_-_Germany_-_MK892212_2508-PSP
	Oxystoma_craccae_-_Germany_-_MK892313_2614-PSP
	Apion_rubiginosum_-_Germany_-_KC784123_649-PSP
	Holotrichapion_pisi_-_Spain_-_MK891316_1311-PST
	Holotrichapion_pisi_-_Czech_Republic_-_MK892093_2370-JKR
	Cyanapion_spencii_-_Germany_-_MK890975_866-PST
	Cyanapion_spencii_-_Germany_-_MK891405_1467-PSP
	Cyanapion_columbinum_-_Germany_-_MK892320_2621-PSP
	Cyanapion_columbinum_-_Germany_-_KC784061_572-PSP
	Cyanapion_columbinum_-_Czech_Republic_-_MK892094_2371-JKR
	Eutrichapion_ervi_-_Germany_-_MK891434_1497-PSP
	Eutrichapion_ervi_-_Denmark_-_MK891447_1512-PSP
	Eutrichapion_ervi_-_Germany_-_MK892292_2593-PSP
	Eutrichapion_vorax_-_Czech_Republic_-_MK892125_2403-JKR
	Stenopterapion_argamani_-_Cyprus_-_MK892338_2665-PSP
	Catapion_meieri_-_Germany_-_KC784041_617-PSP
	Pseudapion_rufirostre_-_Germany_-_MK890937_806-PST
	Pseudapion_rufirostre_-_Germany_-_MK891144_1049-PSP
	Pseudapion_moschatae_-_Luxembourg_-_MK891069_970-CBR
	Rhopalapion_longirostre_-_France_-_MK890874_486-PST
	Rhopalapion_longirostre_-_Luxembourg_-_MK891045_944-CBR
	Malvapion_malvae_-_Morocco_-_KC783893_160-PST
	Alocentron_curvirostre_-_Czech_Republic_-_MK891926_2194-JKR
	Omphalapion_hookerorum_-_Czech_Republic_-_MK892091_2367-JKR
	Omphalapion_hookerorum_-_Germany_-_MK892317_2618-PSP
	Omphalapion_hookerorum_-_Germany_-_MK891133_1038-PSP
	Ceratapion_penetrans_penetrans_-_Slovakia_-_MK891381_1434-JKR
	'Diplapion_confluens_-_Italy.Sardinia_-_KC784267_IT-0040w'
	Diplapion_westwoodi_-_Gran_Canaria_-_KC783745_30-PST
	Ceratapion_calcaratum_-_El_Hierro_-_MK347546_2959a-PST
	Ceratapion_calcaratum_-_La_Gomera_-_KC783787_78-PST
	Ceratapion_gibbirostre_-_Germany_-_KC784060_573-PSP
	Ceratapion_gibbirostre_-_Germany_-_KC784184_481-PST
	Cistapion_cyanescens_-_Morocco_-_KC783850_173-PST
	Pseudostenapion_simum_-_Poland_-_KC784211_438-RGO
	Pseudostenapion_simum_-_Germany_-_MK891421_1484-PSP
	Pseudostenapion_simum_-_Czech_Republic_-_MK892089_2365-JKR
	Perapion_curtirostre_-_Germany_-_MK892200_2495-PSP
	Perapion_marchicum_-_Czech_Republic_-_MK892108_2385-JKR
	Perapion_marchicum_-_Germany_-_MK891689_1906-PST
	Perapion_marchicum_-_Germany_-_MK891469_1536-PSP
	Hemitrichapion_pavidum_-_Czech_Republic_-_MK892092_2369-JKR
	Hemitrichapion_pavidum_-_Poland_-_KC784175_453-RGO
	Holotrichapion_wollastoni_-_Madeira_-_MK892376_2828-PST
	Holotrichapion_wollastoni_-_Madeira_-_MK891676_1885-PST
	Cyanapion_gyllenhalii_-_Germany_-_MK890976_867-PST
	Cyanapion_gyllenhalii_-_Germany_-_KC784139_639-PSP
	Holotrichapion_rotundipenne_-_El_Hierro_-_MK347547_2960-PST
	Holotrichapion_rotundipenne_-_Madeira_-_MK892363_2774-PST
	Holotrichapion_rotundipenne_-_Gran_Canaria_-_KC783739_17-PST
	Holotrichapion_ononis_-_Denmark_-_MK891444_1508-PSP
	Holotrichapion_ononis_-_Germany_-_MK890980_871-PST
	Holotrichapion_ononis_-_Luxembourg_-_MK891039_937-CBR
	Oxystoma_opeticum_-_Germany_-_MK892201_2496-PSP
	Oxystoma_craccae_-_Netherlands_-_MK891686_1902-PST
	Oxystoma_craccae_-_Germany_-_MK890974_865-PST
	Apion_rubiginosum_-_Germany_-_MK891690_1907-PST
	Apion_rubiginosum_-_Czech_Republic_-_MK891736_1978-JKR
	Apion_frumentarium_-_Poland_-_KC784193_455-RGO
	Apion_frumentarium_-_Luxembourg_-_MK891054_954-CBR
	Apion_frumentarium_-_Germany_-_MK892336_2657-PSP
	Apion_frumentarium_-_Germany_-_KC784186_476-PST
	Apion_frumentarium_-_Germany_-_KC784136_642-PSP
	Apion_frumentarium_-_Denmark_-_MK891448_1513-PSP
	Apion_cruentatum_-_Germany_-_KC784057_588-PSP
	'Holotrichapion_pisi_-_Italy.Sardinia_-_KC784238_IT-0005w'
	'Holotrichapion_pisi_-_Italy.Sardinia_-_KC784263_IT-0033w'
	Holotrichapion_pisi_-_Italy_-_MK891635_1773-PST
	Holotrichapion_pisi_-_Greece_-_MK891706_1927-FBA
	Eutrichapion_vorax_-_La_Gomera_-_KC783785_76-PST
	Stenopterapion_cf_meliloti_-_Czech_Republic_-_KC784105_512-RST
	'Ischnopterapion_cf_virens_-_Italy.Sardinia_-_KC784258_IT-0028w'
	Ischnopterapion_loti_-_Germany_-_KC784127_653-PSP
	Ischnopterapion_loti_-_Luxembourg_-_MK891567_941-CBR
	Ischnopterapion_cf_plumbeomicans_plumbeomicans_-_Tenerife_-_KC784300_731-PST
	Catapion_meieri_-_Germany_-_MK892295_2596-PSP
	Catapion_seniculus_-_Denmark_-_MK891443_1506-PSP
	Pseudapion_moschatae_-_Germany_-_MK890915_783-PST
	Pseudapion_moschatae_-_Germany_-_MK890936_805-PST
	'Protapion_laevicolle_-_Italy.Sardinia_-_KC784254_IT-0023w'
	'Protapion_laevicolle_-_Italy.Sardinia_-_KC784257_IT-0027w'
	Malvapion_malvae_-_Madeira_-_MK891662_1857-PST
	Malvapion_malvae_-_Germany_-_KC784173_479-PST
	Squamapion_flavimanum_-_Germany_-_MK347573_3005-PST
	Squamapion_flavimanum_-_Czech_Republic_-_MK892085_2361-JKR
	Kalcapion_sagittiferum_-_Ilhas_Desertas_-_MK347537_2942-PST
	Squamapion_elongatum_-_Poland_-_KC784199_450-RGO
	Ceratapion_penetrans_penetrans_-_Slovakia_-_MK892145_2432-JKR
	Ceratapion_penetrans_penetrans_-_Czech_Republic_-_KC784083_530-RST
	Ceratapion_penetrans_penetrans_-_Slovakia_-_MK892227_2525-PSP
	Diplapion_stolidum_-_Luxembourg_-_MK891044_943-CBR
	Diplapion_stolidum_-_Germany_-_MK890830_277-PSP
	Diplapion_westwoodi_-_La_Palma_-_MK891621_1729-PST
	Diplapion_westwoodi_-_Tenerife_-_MK890906_716-PST
	Pseudostenapion_simum_-_Poland_-_KC784201_448-RGO
	Pseudostenapion_simum_-_Germany_-_MK892316_2617-PSP
	Pseudostenapion_simum_-_Czech_Republic_-_MK891834_2095-JKR
	Perapion_curtirostre_-_Germany_-_MK891132_1037-PSP
	Perapion_oblongum_-_Germany_-_KC784056_587-PSP
	Pseudaplemonus_artemisiae_-_Romania_-_MK891554_1645-JKR
	Perapion_marchicum_-_Luxembourg_-_MK891071_972-CBR
	Perapion_marchicum_-_Germany_-_KC783836_648-PSP
	Phrissotrichum_tubuliferum_-_Gran_Canaria_-_KC783757_46-PST
	Phrissotrichum_tubiferum_-_France_-_MK891035_932-CBR
	Phrissotrichum_tubiferum_-_Morocco_-_MK890813_172-PST
	Hemitrichapion_wagneri_wagneri_-_Tenerife_-_MK891588_705-PST
	Hemitrichapion_wagneri_wagneri_-_Tenerife_-_MK891287_1240-PST
	Hemitrichapion_wagneri_gomerense_-_El_Hierro_-_MK892399_2877-PST
	Holotrichapion_rotundipenne_-_La_Gomera_-_KC783771_62-PST
	Holotrichapion_rotundipenne_-_La_Palma_-_MK891616_1723-PST
	Holotrichapion_rotundipenne_-_La_Palma_-_MK891610_1697-PST
	Holotrichapion_ononis_-_El_Hierro_-_MK892401_2879-PST
	Holotrichapion_ononis_-_La_Gomera_-_KC783791_82-PST
	Oxystoma_subulatum_-_Germany_-_MK892296_2597-PSP
	Oxystoma_subulatum_-_Slovakia_-_MK891373_1424-JKR
	Apion_haematodes_haematodes_-_Germany_-_KC784124_650-PSP
	Eutrichapion_vorax_-_Portugal_-_MK890971_856-PST
	Eutrichapion_vorax_-_Italy_-_MK891351_1395-PST
	Stenopterapion_meliloti_-_Germany_-_MK892277_2578-PSP
	Ischnopterapion_virens_-_Czech_Republic_-_KC784075_548-RST
	Ischnopterapion_virens_-_Germany_-_MK891682_1898-PST
	Ischnopterapion_virens_-_Luxembourg_-_MK890983_874-CBR
	Ischnopterapion_virens_-_Germany_-_KC784125_651-PSP
	Ischnopterapion_virens_-_Germany_-_MK892321_2622-PSP
	Stenopterapion_tenue_-_Czech_Republic_-_MK892098_2375-JKR
	Stenopterapion_tenue_-_Poland_-_KC784197_452-RGO
	Stenopterapion_tenue_-_Germany_-_MK892294_2595-PSP
	Stenopterapion_tenue_-_Denmark_-_MK891449_1514-PSP
	Lepidapion_senex_-_La_Gomera_-_KC783800_93-PST
	Aspidapion_aeneum_-_Italy_-_MK891337_1367-PST
	Kalcapion_fortunatum_-_La_Gomera_-_KC783768_58-PST
	Squamapion_elongatum_-_Czech_Republic_-_MK892095_2372-JKR
	Squamapion_elongatum_-_Czech_Republic_-_MK891835_2096-JKR
	Taeniapion_atlanticum_-_Gran_Canaria_-_KC783748_36-PST
	Taeniapion_delicatulum_-_La_Gomera_-_KC783776_67-PST
	Taeniapion_delicatulum_-_La_Palma_-_MK891607_1691-PST
	Pseudoperapion_brevirostre_-_Germany_-_MK890934_803-PST
	Pseudoperapion_brevirostre_-_Luxembourg_-_MK891041_939-CBR
	Pseudoperapion_brevirostre_-_Germany_-_MK892314_2615-PSP
	Pseudoperapion_brevirostre_-_Germany_-_KC784133_647-PSP
	Aizobius_sedi_-_Slovakia_-_MK891965_2235-JKR
	Aizobius_robustirostris_-_Portugal_-_MK890950_825-PST
	Perapion_fallax_-_Morocco_-_KC783892_159-PST
	Perapion_violaceum_violaceum_-_Czech_Republic_-_MK891270_1210-JKR
	Perapion_violaceum_violaceum_-_Germany_-_KC784031_585-PSP
	Perapion_violaceum_violaceum_-_Czech_Republic_-_MK891819_2079-JKR
	Perapion_violaceum_violaceum_-_Germany_-_MK890942_811-PST
	Perapion_violaceum_violaceum_-_Luxembourg_-_MK891055_955-CBR
	Phrissotrichum_tubuliferum_-_Tenerife_-_KC784302_733-PST
	Phrissotrichum_tubuliferum_-_La_Gomera_-_KC783788_79-PST
	Phrissotrichum_tubuliferum_-_La_Palma_-_MK891487_1564-JKR
	Phrissotrichum_tubuliferum_-_La_Palma_-_MK891624_1736-PST
	Phrissotrichum_tubuliferum_-_El_Hierro_-_MK347548_2961-PST
	Hemitrichapion_wagneri_wagneri_-_Spain_-_MK891165_1076-JKR
	Hemitrichapion_wagneri_wagneri_-_Portugal_-_MK890968_851-PST
	Hemitrichapion_wagneri_gomerense_-_La_Gomera_-_KC784319_774-PST
	Hemitrichapion_wagneri_gomerense_-_Tenerife_-_KC784283_698-PST
	Hemitrichapion_wagneri_gomerense_-_La_Gomera_-_KC783794_85-PST
	Apion_haematodes_haematodes_-_Madeira_-_MK891669_1871-PST
	Apion_haematodes_haematodes_-_Morocco_-_KC783840_190-PST
	Apion_haematodes_haematodes_-_Portugal_-_MK890957_837-PST
	Stenopterapion_meliloti_-_Luxembourg_-_MK891025_922-CBR
	Stenopterapion_meliloti_-_Germany_-_KC784160_610-PSP
	Ischnopterapion_plumbeomicans_plumbeomicans_-_Gibraltar_-_KC783900_101-PST
	Ischnopterapion_plumbeomicans_plumbeomicans_-_Tenerife_-_KC784299_728-PST
	Protapion_nigritarse_-_Slovakia_-_MK892255_2554-PSP
	Protapion_nigritarse_-_Germany_-_MK891141_1046-PSP
	Protapion_nigritarse_-_Germany_-_MK892299_2600-PSP
	Protapion_nigritarse_-_Czech_Republic_-_MK892083_2359-JKR
	Protapion_gracilipes_-_Germany_-_MK892284_2585-PSP
	Lepidapion_senex_-_La_Palma_-_MK891609_1696-PST
	Lepidapion_senex_-_La_Palma_-_MK891620_1727-PST
	Lepidapion_curvipilosum_-_Gran_Canaria_-_KC783738_16-PST
	Lepidapion_curvipilosum_-_El_Hierro_-_MK892398_2876-PST
	Lepidapion_curvipilosum_-_El_Hierro_-_MK892400_2878-PST
	Exapion_cf_subparallelum_-_Morocco_-_KC783873_135-PST
	Exapion_uliciperda_-_Portugal_-_MK890958_838-PST
	Exapion_compactum_compactum_-_Germany_-_MK890973_864-PST
	Aspidapion_aeneum_-_Spain_-_MK891307_1293-PST
	Aspidapion_aeneum_-_Morocco_-_KC783880_116-PST
	Aspidapion_aeneum_-_Greece_-_MK347568_2992-PST
	Aspidapion_acerifoliae_-_La_Gomera_-_KC783775_66-PST
	Aspidapion_acerifoliae_-_Tenerife_-_KC784293_719-PST
	Kalcapion_fortunatum_-_El_Hierro_-_MK347600_2959b-PST
	Kalcapion_fortunatum_-_La_Palma_-_MK891739_1991-JKR
	Kalcapion_fortunatum_-_Gran_Canaria_-_KC783730_2-PST
	Kalcapion_fortunatum_-_El_Hierro_-_MK347545_2958-PST
	Kalcapion_fortunatum_-_Tenerife_-_KC784281_696-PST
	Kalcapion_semivittatum_-_Czech_Republic_-_KC784072_551-RST
	Taeniapion_delicatulum_-_Gran_Canaria_-_KC783742_21-PST
	Perapion_fallax_-_La_Gomera_-_KC783779_70-PST
	Perapion_fallax_-_Gran_Canaria_-_KC783750_38-PST
	Perapion_fallax_-_Porto_Santo_-_MK892383_2842-PST
	Ischnopterapion_modestum_-_Madeira_-_MK891660_1855-PST
	Ischnopterapion_modestum_-_Germany_-_KC784159_609-PSP
	Ischnopterapion_plumbeomicans_plumbeomicans_-_La_Gomera_-_KC783793_84-PST
	Ischnopterapion_plumbeomicans_plumbeomicans_-_Gran_Canaria_-_KC783759_48-PST
	Protapion_filirostre_-_Poland_-_KC784198_451-RGO
	Protapion_filirostre_-_Czech_Republic_-_MK892103_2380-JKR
	Protapion_assimile_-_Germany_-_MK891126_1031-PSP
	Protapion_assimile_-_Denmark_-_MK891452_1517-PSP
	Protapion_assimile_-_Germany_-_MK892287_2588-PSP
	Protapion_ononidis_-_Slovakia_-_MK892256_2555-PSP
	Lepidapion_curvipilosum_-_La_Gomera_-_MK891594_1671-PST
	Lepidapion_curvipilosum_-_La_Gomera_-_KC783782_73-PST
	Lepidapion_curvipilosum_-_Tenerife_-_KC784289_710-PST
	Lepidapion_curvipilosum_-_Tenerife_-_KC784292_718-PST
	Exapion_corniculatum_-_Czech_Republic_-_KC784099_517-RST
	Exapion_fuscirostre_-_Luxembourg_-_MK891010_904-CBR
	Exapion_fuscirostre_-_Czech_Republic_-_MK892104_2381-JKR
	Exapion_fuscirostre_fuscirostre_-_Germany_-_KC784025_217-PSP
	Exapion_fuscirostre_fuscirostre_-_Germany_-_KC784182_478-PST
	Exapion_fuscirostre_fuscirostre_-_Czech_Republic_-_KC784089_538-RST
	Exapion_difficile_-_Czech_Republic_-_MK892086_2362-JKR
	Exapion_uliciperda_-_Madeira_-_MK891656_1844-PST
	Exapion_uliciperda_-_Madeira_-_MK891654_1834-PST
	Exapion_uliciperda_-_Madeira_-_MK891717_1944-PST
	Exapion_sp_-_France_-_KC784169_490-PST
	Aspidapion_aeneum_-_Germany_-_MK890933_802-PST
	Aspidapion_aeneum_-_Germany_-_KC783990_270-PSP
	Aspidapion_aeneum_-_Germany_-_MK891458_1523-PSP
	Aspidapion_validum_-_Luxembourg_-_MK891046_945-CBR
	Aspidapion_validum_-_Germany_-_MK892163_2454-PSP
	Aspidapion_radiolus_-_La_Palma_-_MK891602_1684-PST
	Aspidapion_radiolus_-_La_Gomera_-_KC783769_59-PST
	Aspidapion_radiolus_-_Madeira_-_MK892366_2787-PST
	Aspidapion_radiolus_-_Madeira_-_MK891663_1858-PST
	Kalcapion_semivittatum_-_Madeira_-_MK891722_1953-PST
	Kalcapion_semivittatum_-_Madeira_-_MK891718_1945-PST
	Kalcapion_semivittatum_-_Ilhas_Desertas_-_MK892364_2775-PST
	Kalcapion_semivittatum_-_Madeira_-_MK892375_2827-PST
	Kalcapion_semivittatum_-_Madeira_-_MK891673_1880-PST
	Kalcapion_semivittatum_-_Lanzarote_-_MK347531_2930-PST
	Kalcapion_semivittatum_-_Madeira_-_MK891649_1825-PST
	Kalcapion_semivittatum_-_Morocco_-_KC783897_128-PST
	Kalcapion_semivittatum_-_Madeira_-_MK891665_1863-PST
	Kalcapion_pallipes_-_Germany_-_MK891459_1524-PSP
	Kalcapion_pallipes_-_Germany_-_MK890923_791-PST
	Kalcapion_pallipes_-_Czech_Republic_-_KC784086_535-RST
	Kalcapion_pallipes_-_Germany_-_MK892184_2478-PSP
	Taeniapion_rufulum_-_Spain_-_MK891308_1295-PST
	Taeniapion_rufulum_-_Morocco_-_MK892409_161-PST
	Taeniapion_urticarium_-_Germany_-_KC784322_777-PST
	Taeniapion_urticarium_-_Germany_-_KC784183_480-PST
	Taeniapion_delicatulum_-_El_Hierro_-_MK347553_2967-PST
	Taeniapion_delicatulum_-_El_Hierro_-_MK347550_2963-PST
	Taeniapion_delicatulum_-_El_Hierro_-_MK892391_2867-PST
	Perapion_fallax_-_Tenerife_-_KC784305_741-PST
	Perapion_fallax_-_La_Palma_-_MK891606_1690-PST
	Ischnopterapion_fairmairei_-_Gibraltar_-_KC783884_103-PST
	Ischnopterapion_modestum_-_Madeira_-_MK891715_1942-PST
	Ischnopterapion_modestum_-_Spain_-_MK891166_1077-JKR
	Protapion_trifolii_-_Germany_-_KC783833_635-PSP
	Protapion_ruficroides_-_Italy_-_MK891350_1391-PST
	Protapion_ononidis_-_Germany_-_KC784010_242-PSP
	Protapion_ononidis_-_Greece_-_MK891699_1917-FBA
	Protapion_fulvipes_fulvipes_-_Poland_-_KC784196_459-RGO
	Protapion_fulvipes_fulvipes_-_Germany_-_MK890900_630-PSP
	Protapion_fulvipes_fulvipes_-_Poland_-_KC784212_439-RGO
	Protapion_fulvipes_fulvipes_-_Czech_Republic_-_MK892082_2358-JKR
	Lepidapion_curvipilosum_-_La_Palma_-_MK891619_1726-PST
	Lepidapion_curvipilosum_-_La_Palma_-_MK891613_1717-PST
	Exapion_formaneki_-_Germany_-_MK892272_2572-PSP
	Exapion_formaneki_-_Luxembourg_-_MK891043_942-CBR
	Exapion_fuscirostre_flachi_-_Portugal_-_MK890952_831-PST
	Exapion_fuscirostre_-_Germany_-_MK891688_1905-PST
	Exapion_difficile_-_Germany_-_MK891427_1490-PSP
	Exapion_cf_compactum_deubeli_-_Romania_-_KC784096_521-RST
	Exapion_compactum_-_Czech_Republic_-_MK892079_2355-JKR
	Aspidapion_radiolus_-_Germany_-_KC783989_271-PSP
	Aspidapion_radiolus_-_Luxembourg_-_MK891047_946-CBR
	Aspidapion_radiolus_-_Tenerife_-_KC784286_701-PST
	Aspidapion_radiolus_-_Gran_Canaria_-_KC783743_22-PST
	Taeniapion_urticarium_-_Austria_-_MK892025_2298-JKR
	Taeniapion_urticarium_-_Germany_-_MK347574_3007-PST
	Ischnopterapion_plumbeomicans_plumbeomicans_-_Portugal_-_MK890964_847-PST
	Ischnopterapion_modestum_-_Madeira_-_MK891674_1883-PST
	Ischnopterapion_modestum_-_Madeira_-_MK891672_1877-PST
	Protapion_dissimile_-_Germany_-_MK891416_1478-PSP
	Protapion_dissimile_-_Czech_Republic_-_MK892084_2360-JKR
	Protapion_apricans_-_Italy_-_MK891344_1381-PST
	Protapion_apricans_-_Luxembourg_-_MK890984_875-CBR
	Protapion_apricans_-_Germany_-_MK892288_2589-PSP
	Protapion_apricans_-_Germany_-_KC784047_636-PSP
	Exapion_difficile_-_Germany_-_MK892273_2574-PSP
	Exapion_difficile_-_Germany_-_MK891462_1529-PSP
	Taeniapion_urticarium_-_Czech_Republic_-_MK891779_2038-JKR
	Taeniapion_urticarium_-_Czech_Republic_-_MK892100_2377-JKR
;
end;
begin trees;
	tree con_50_majrule = [&U] (OUTGROUP-Cryptorhynchus_lapathi_-_EU286523:0.335,(Pseudoprotapion_astragali_-_Germany_-_KC784058_576-PSP:0.001062,Pseudoprotapion_astragali_-_Czech_Republic_-_MK892029_2304-JKR:0.00105,Pseudoprotapion_astragali_-_Czech_Republic_-_MK892106_2383-JKR:0.00101):0.149668,((((Apoderus_coryli_-_Czech_Republic_-_MK890843_317-JKR:0.003635,Apoderus_coryli_-_Germany_-_MK892304_260…
end;
