# Supplementary material for: Molecular Weevil Identification Project: A thoroughly curated barcode release of 1300 Western Palearctic weevil species (Coleoptera, Curculionoidea)
Source: Biodivers Data J. 2023 Jan 24;11:e96438. doi: 10.3897/BDJ.11.e96438 (PMC10865102; doi:10.3897/BDJ.11.e96438)
Supplement: Supplementary material 5 — Bayesian Trees [file bdj-11-e96438-s005.zip › MWI Appendix 5 - Bayesian Trees/Ceutorhynchinae bayesian tree.nex]

#NEXUS
begin taxa;
	dimensions ntax=538;
	taxlabels
	OUTGROUP-Cryptorhynchus_lapathi_-_Germany_-_EU286523
	Micrelus_ferrugatus_-_Tenerife_-_KM433741_752-PST
	Micrelus_ericae_-_Portugal_-_MK890954_834-PST
	Micrelus_ericae_-_Germany_-_MK891399_1459-PSP
	Micrelus_ericae_-_Luxembourg_-_MK891070_971-CBR
	Mononychus_punctumalbum_-_Germany_-_MK891642_1795-PST
	Mononychus_punctumalbum_-_France_-_MK891017_914-CBR
	Mononychus_punctumalbum_-_Poland_-_KC784231_397-RGO
	'Mononychus_punctumalbum_var._salviae_-_Slovakia_-_MK891538_1627-JKR'
	Mononychus_punctumalbum_-_Germany_-_MK891129_1034-PSP
	Marmaropus_besseri_-_Germany_-_KC784055_586-PSP
	Scleropterus_offensus_-_Austria_-_MK892019_2292-JKR
	Coeliodinus_rubicundus_-_Germany_-_MK891465_1532-PSP
	Eucoeliodes_mirabilis_-_Czech_Republic_-_MK891911_2179-JKR
	Scleropterus_serratus_noesskei_-_Bulgaria_-_MK891580_359-JKR
	Trichosirocalus_histrix_-_Spain_-_MK891169_1080-JKR
	Trichosirocalus_horridus_-_Czech_Republic_-_KC783919_365-JKR
	Trichosirocalus_horridus_-_Slovakia_-_MK891886_2151-JKR
	Tapeinotus_sellatus_-_Czech_Republic_-_MK890850_374-JKR
	Tapeinotus_sellatus_-_Germany_-_MK891123_1028-PSP
	Auleutes_epilobii_-_Slovakia_-_MK892043_2319-JKR
	'Pseudophytobius_acalloides_acalloides_-_Italy.Sicilia_-_MK891753_2008-JKR'
	Zacladus_exiguus_-_Luxembourg_-_MK891042_940-CBR
	Zacladus_exiguus_-_France_-_MK891360_1411-JKR
	Zacladus_exiguus_-_Slovakia_-_MK891952_2220-JKR
	Coeliodes_rana_-_Germany_-_MK891680_1896-PST
	Coeliodes_sp_-_Germany_-_GU981474_M-0053-CoS
	Nedyus_quadrimaculatus_-_Czech_Republic_-_MK891278_1225-JKR
	Trichosirocalus_spurnyi_-_Czech_Republic_-_KC783908_380-JKR
	Trichosirocalus_thalhammeri_-_Denmark_-_MK891451_1516-PSP
	Trichosirocalus_thalhammeri_-_Slovakia_-_MK891200_1118-JKR
	Rutidosoma_graminosus_-_Germany_-_MK892211_2507-PSP
	Homorosoma_validirostre_-_Slovakia_-_MK891206_1124-JKR
	Brachiodontus_reitteri_-_Romania_-_MK891273_1217-JKR
	Brachiodontus_alpinus_-_Austria_-_MK891992_2263-JKR
	Oreorrhynchaeus_alpicola_-_Austria_-_MK892021_2294-JKR
	Zacladus_geranii_-_Germany_-_MK891411_1473-PSP
	Zacladus_geranii_-_Austria_-_MK892005_2277-JKR
	Zacladus_geranii_-_Czech_Republic_-_KC784082_541-RST
	Zacladus_geranii_-_Czech_Republic_-_MK891814_2074-JKR
	Zacladus_geranii_-_Slovakia_-_MK892117_2394-JKR
	Scleropterus_serratus_serratus_-_Slovakia_-_MK891362_1413-JKR
	Scleropterus_serratus_serratus_-_Slovakia_-_MK891944_2212-JKR
	Scleropterus_serratus_serratus_-_Czech_Republic_-_MK892063_2339-JKR
	Scleropterus_serratus_serratus_-_Slovakia_-_MK892121_2398-JKR
	'Coeliodes_ruber_-_Italy.Sicilia_-_MK891769_2026-JKR'
	'Coeliodes_transversealbofasciatus_-_Italy.Sardinia_-_KC784250_IT-0017w'
	Coeliodes_transversealbofasciatus_-_Italy_-_MK891339_1372-PST
	Ceutorhynchus_libertorum_-_Greece_-_MK890848_356-JKR
	Ceutorhynchus_aeneicollis_-_Spain_-_MK891320_1319-PST
	Ceutorhynchus_rhenanus_-_Slovakia_-_KU932046_2127-JKR
	Ceutorhynchus_sulcatus_-_Slovakia_-_KU932047_2146-JKR
	Ceutorhynchus_tibialis_-_Spain_-_MK891172_1083-JKR
	'Calosirus_cf_terminatus_-_Italy.Sicilia_-_MK891766_2023-JKR'
	Calosirus_terminatus_-_Czech_Republic_-_MK892107_2384-JKR
	Parethelcus_pollinarius_-_Portugal_-_KM433743_1231-PST
	Parethelcus_pollinarius_-_Czech_Republic_-_KC783977_298-JKR
	Parethelcus_pollinarius_-_Germany_-_KC784321_776-PST
	Parethelcus_pollinarius_-_Luxembourg_-_MK891056_956-CBR
	Parethelcus_pollinarius_-_Germany_-_KC784016_226-PSP
	Parethelcus_nesicola_-_Gran_Canaria_-_KC783732_4-PST
	Nedyus_quadrimaculatus_-_Germany_-_MK890921_789-PST
	Nedyus_quadrimaculatus_-_Poland_-_KC784176_454-RGO
	Nedyus_quadrimaculatus_-_Poland_-_KC784178_401-RGO
	Nedyus_quadrimaculatus_-_Czech_Republic_-_KC783967_299-JKR
	Nedyus_quadrimaculatus_-_Slovakia_-_MK891873_2137-JKR
	Phrydiuchus_quijote_-_Spain_-_MK891251_1182-JKR
	Phrydiuchus_augusti_-_Czech_Republic_-_KC784109_502-RST
	Phrydiuchus_augusti_-_Slovakia_-_MK891209_1127-JKR
	Trichosirocalus_barnevillei_-_Czech_Republic_-_MK892105_2382-JKR
	Trichosirocalus_barnevillei_-_France_-_MK891361_1412-JKR
	Trichosirocalus_troglodytes_-_Luxembourg_-_MK891027_924-CBR
	Trichosirocalus_troglodytes_-_Czech_Republic_-_MK890847_347-JKR
	Trichosirocalus_troglodytes_-_Czech_Republic_-_MK891735_1977-JKR
	Scleropteridius_fallax_-_Austria_-_MK891998_2269-JKR
	Neophytobius_granatus_-_Bulgaria_-_KC783959_358-JKR
	Neophytobius_granatus_-_Slovakia_-_MK891382_1435-JKR
	Amalus_scortillum_-_Czech_Republic_-_KC783927_348-JKR
	Amalus_scortillum_-_Czech_Republic_-_KC784073_550-RST
	Amalus_scortillum_-_Hungary_-_MK891243_1163-JKR
	Amalus_scortillum_-_Greece_-_MK891696_1914-FBA
	Rhinoncus_albicinctus_-_Czech_Republic_-_MK890852_379-JKR
	Rhinoncus_albicinctus_-_Hungary_-_MK891569_1165-JKR
	Aphytobius_sphaerion_-_Czech_Republic_-_MK891189_1106-JKR
	Aphytobius_veronicae_-_Hungary_-_MK891230_1150-JKR
	Zacladus_geranii_-_Czech_Republic_-_KC783963_372-JKR
	Zacladus_geranii_-_Slovakia_-_MK891984_2255-JKR
	Coeliodes_ruber_-_Germany_-_MK891078_981-PSP
	Coeliodes_ruber_-_Germany_-_MK892192_2487-PSP
	Coeliodes_transversealbofasciatus_-_Czech_Republic_-_MK891917_2185-JKR
	Ceutorhynchus_hampei_-_Germany_-_MK891148_1055-PSP
	Ceutorhynchus_hampei_-_Czech_Republic_-_KC783926_349-JKR
	Ceutorhynchus_hampei_-_Czech_Republic_-_MK892075_2351-JKR
	Ceutorhynchus_paroliniae_-_Gran_Canaria_-_KU366275_2764-JKR
	Ceutorhynchus_cochleariae_-_Czech_Republic_-_MK891231_1151-JKR
	Ceutorhynchus_liliputanus_-_Slovakia_-_MK891236_1156-JKR
	Ceutorhynchus_typhae_-_Portugal_-_MK891281_1232-PST
	Ceutorhynchus_typhae_-_Czech_Republic_-_MK891857_2119-JKR
	Ceutorhynchus_typhae_-_Slovakia_-_MK892049_2325-JKR
	Ceutorhynchus_typhae_-_Czech_Republic_-_MK891805_2064-JKR
	Ceutorhynchus_typhae_-_Czech_Republic_-_MK892072_2348-JKR
	Ceutorhynchus_typhae_-_Germany_-_KC783969_351-JKR
	Ceutorhynchus_typhae_-_Germany_-_KC784006_237-PSP
	Ceutorhynchus_typhae_-_Germany_-_MK891150_1057-PSP
	Ceutorhynchus_typhae_-_Luxembourg_-_MK891565_877-CBR
	Ceutorhynchus_typhae_-_Slovakia_-_MK892041_2317-JKR
	Ceutorhynchus_moraviensis_-_Czech_Republic_-_MK891375_1427-JKR
	Ceutorhynchus_sisymbrii_-_Czech_Republic_-_MK891549_1639-JKR
	Ceutorhynchus_niyazii_-_Germany_-_MK891118_1023-PSP
	Ceutorhynchus_niyazii_-_Slovakia_-_MK891211_1130-JKR
	Ceutorhynchus_niyazii_-_Slovakia_-_MK891892_2157-JKR
	Ceutorhynchus_niyazii_-_Slovakia_-_MK892257_2557-PSP
	Ceutorhynchus_pulvinatus_-_Slovakia_-_MK892263_2563-PSP
	Ceutorhynchus_chlorophanus_-_Slovakia_-_KC783929_344-JKR
	Ceutorhynchus_chlorophanus_-_Slovakia_-_MK892236_2534-PSP
	Parethelcus_nesicola_-_El_Hierro_-_MK892392_2868-PST
	Parethelcus_nesicola_-_Tenerife_-_MK891589_706-PST
	Nedyus_quadrimaculatus_-_Germany_-_KC784015_227-PSP
	Nedyus_quadrimaculatus_-_Luxembourg_-_MK890994_886-CBR
	Phrydiuchus_tau_-_Slovakia_-_MK891889_2154-JKR
	Trichosirocalus_troglodytes_-_Germany_-_MK890928_797-PST
	Trichosirocalus_troglodytes_-_Germany_-_MK892324_2625-PSP
	Scleropteridius_fallax_-_Austria_-_MK892024_2297-JKR
	Pelenomus_olssoni_-_Czech_Republic_-_MK892123_2401-JKR
	Rhinoncus_henningsi_-_Germany_-_KC783988_272-PSP
	Rhinoncus_bruchoides_-_Poland_-_KC783913_387-JKR
	Rhinoncus_bosnicus_-_Germany_-_MK892337_2658-PSP
	Coeliodes_transversealbofasciatus_-_Germany_-_MK891075_978-PSP
	Coeliodes_transversealbofasciatus_-_Luxembourg_-_MK890990_882-CBR
	Hesperorrhynchus_palmensis_-_La_Palma_-_KT823494_1979-JKR
	Perioxyonyx_splendidus_-_Morocco_-_MK890814_193-PST
	Perioxyonyx_splendidus_-_Morocco_-_MK891494_1577-JKR
	Prisistus_suturalba_-_Slovakia_-_MK891880_2144-JKR
	Prisistus_obsoletus_-_Slovakia_-_MK891881_2145-JKR
	Poophagus_sisymbrii_-_Slovakia_-_MK891392_1451-JKR
	Drupenatus_nasturtii_-_Portugal_-_MK891282_1233-PST
	Ceutorhynchus_pallidactylus_-_Madeira_-_MK891653_1833-PST
	Ceutorhynchus_coarctatus_-_Slovakia_-_MK891891_2156-JKR
	Ceutorhynchus_alliariae_-_Germany_-_KC784019_222-PSP
	Ceutorhynchus_alliariae_-_Germany_-_MK891100_1004-PSP
	Ceutorhynchus_alyssi_-_Morocco_-_MK891500_1585-JKR
	Ceutorhynchus_resedae_-_Germany_-_MK891117_1022-PSP
	Ceutorhynchus_cochleariae_-_Slovakia_-_MK891372_1423-JKR
	Ceutorhynchus_cochleariae_-_Czech_Republic_-_MK891188_1105-JKR
	Ceutorhynchus_cochleariae_-_Hungary_-_MK891238_1158-JKR
	Ceutorhynchus_cochleariae_-_Luxembourg_-_MK890986_878-CBR
	Ceutorhynchus_cochleariae_-_Slovakia_-_MK891987_2258-JKR
	Ceutorhynchus_puncticollis_-_Slovakia_-_MK892247_2546-PSP
	Ceutorhynchus_puncticollis_-_Czech_Republic_-_KC783949_308-JKR
	Ceutorhynchus_puncticollis_-_Czech_Republic_-_MK891801_2060-JKR
	Ceutorhynchus_puncticollis_-_Czech_Republic_-_MK891839_2100-JKR
	Ceutorhynchus_puncticollis_-_Germany_-_MK891116_1021-PSP
	Ceutorhynchus_puncticollis_-_Slovakia_-_KC783962_333-JKR
	Ceutorhynchus_puncticollis_-_Slovakia_-_MK891526_1614-JKR
	Ceutorhynchus_puncticollis_-_Slovakia_-_MK892234_2532-PSP
	Ceutorhynchus_pumilio_-_Germany_-_MK891108_1013-PSP
	Ceutorhynchus_pumilio_-_Czech_Republic_-_KC783891_309-JKR
	Ceutorhynchus_pumilio_-_Luxembourg_-_MK890982_873-CBR
	Ceutorhynchus_pulvinatus_-_Czech_Republic_-_KC783950_310-JKR
	Ceutorhynchus_pulvinatus_-_Czech_Republic_-_MK891845_2107-JKR
	Scleropteridius_fallax_-_Germany_-_MK891102_1006-PSP
	Scleropteridius_fallax_-_Germany_-_MK892174_2466-PSP
	Pelenomus_waltoni_-_Germany_-_MK892252_2551-PSP
	Pelenomus_canaliculatus_-_Czech_Republic_-_MK891945_2213-JKR
	Pelenomus_canaliculatus_-_Slovakia_-_MK890889_559-RST
	Pelenomus_velaris_-_Czech_Republic_-_MK890838_300-JKR
	Pelenomus_velaris_-_France_-_MK891004_898-CBR
	Rhinoncus_inconspectus_-_Czech_Republic_-_KC783915_373-JKR
	Rhinoncus_inconspectus_-_Czech_Republic_-_KC784091_540-RST
	Rhinoncus_inconspectus_-_Germany_-_KC784054_583-PSP
	Rhinoncus_pericarpius_-_Slovakia_-_MK891218_1138-JKR
	Rhinoncus_pericarpius_-_Portugal_-_MK891285_1236-PST
	Rhinoncus_bruchoides_-_Germany_-_MK892209_2505-PSP
	Rhinoncus_bruchoides_-_Slovakia_-_MK891383_1436-JKR
	Rhinoncus_castor_-_Czech_Republic_-_KC783885_294-JKR
	Rhinoncus_castor_-_Czech_Republic_-_KC784076_547-RST
	Rhinoncus_castor_-_Czech_Republic_-_MK891733_1975-JKR
	Rhinoncus_castor_-_Germany_-_MK891119_1024-PSP
	Rhinoncus_castor_-_Luxembourg_-_MK891048_947-CBR
	Mogulones_soricinus_-_Spain_-_MK891174_1087-JKR
	Hesperorrhynchus_phytobioides_-_Tenerife_-_KM433737_713-PST
	Hesperorrhynchus_phytobioides_-_Tenerife_-_KT823490_1241-PST
	Hesperorrhynchus_glutinosus_-_Madeira_-_KT823497_2794-PST
	Barioxyonyx_retectus_-_Spain_-_MK891183_1100-JKR
	Mesoxyonyx_sicardi_-_France_-_MK891355_1404-JKR
	Barioxyonyx_tournieri_-_Morocco_-_MK891493_1576-JKR
	Paroxyonyx_audisioi_-_Spain_-_MK891253_1185-JKR
	Paroxyonyx_fallaciosus_-_Morocco_-_MK891495_1578-JKR
	Paroxyonyx_imitator_-_Spain_-_MK891185_1102-JKR
	Oprohinus_suturalis_-_Czech_Republic_-_MK891513_1599-JKR
	Oprohinus_consputus_-_Slovakia_-_MK891210_1128-JKR
	Ceutorhynchus_carinatus_-_Czech_Republic_-_MK891831_2092-JKR
	Ceutorhynchus_carinatus_-_Slovakia_-_MK891867_2131-JKR
	Ceutorhynchus_carinatus_-_Slovakia_-_KC783937_338-JKR
	Ceutorhynchus_carinatus_-_Slovakia_-_MK891865_2129-JKR
	Ceutorhynchus_carinatus_-_Slovakia_-_MK891884_2149-JKR
	Ceutorhynchus_carinatus_-_Slovakia_-_MK891885_2150-JKR
	Poophagus_sisymbrii_-_France_-_MK891001_894-CBR
	Poophagus_sisymbrii_-_Germany_-_MK891128_1033-PSP
	Ceutorhynchus_jucundus_-_La_Gomera_-_KC783783_74-PST
	Ceutorhynchus_napi_-_Czech_Republic_-_MK891509_1595-JKR
	Ceutorhynchus_sulcicollis_-_Czech_Republic_-_MK891248_1179-JKR
	Ceutorhynchus_sulcicollis_-_Italy_-_MK891354_1399-PST
	Ceutorhynchus_picitarsis_-_Slovakia_-_MK891212_1131-JKR
	Ceutorhynchus_chalybaeus_-_Slovakia_-_MK892153_2441-JKR
	Ceutorhynchus_cf_contractus_-_Morocco_-_MK891497_1581-JKR
	Ceutorhynchus_atomus_-_Czech_Republic_-_MK891934_2202-JKR
	Ceutorhynchus_atomus_-_Germany_-_MK891083_986-PSP
	Ceutorhynchus_syrites_-_Czech_Republic_-_MK891508_1594-JKR
	Ceutorhynchus_roberti_-_Czech_Republic_-_KC783975_303-JKR
	Ceutorhynchus_inaffectatus_-_Slovakia_-_MK891936_2204-JKR
	Ceutorhynchus_lukesi_-_Czech_Republic_-_MK891187_1104-JKR
	Ceutorhynchus_lukesi_-_Romania_-_KC784110_501-RST
	Ceutorhynchus_nevadensis_-_Spain_-_MK891249_1180-JKR
	Ceutorhynchus_nevadensis_-_Spain_-_MK891329_1351-PST
	Ceutorhynchus_cochleariae_-_Slovakia_-_MK890853_390-JKR
	Ceutorhynchus_turbatus_-_Germany_-_KC783994_261-PSP
	Ceutorhynchus_parvulus_-_Czech_Republic_-_MK891546_1636-JKR
	Ceutorhynchus_scrobicollis_-_Slovakia_-_MK891539_1628-JKR
	Ceutorhynchus_descurainiae_-_Tenerife_-_KC784315_764-PST
	Ceutorhynchus_pyrrhorhynchus_canariensis_-_Lanzarote_-_MK347529_2925-PST
	Phrydiuchus_topiarius_-_Czech_Republic_-_KC783923_362-JKR
	Phrydiuchus_topiarius_-_Slovakia_-_MK892143_2430-JKR
	Phrydiuchus_cf_topiarius_-_Slovakia_-_MK892258_2558-PSP
	Phrydiuchus_cf_topiarius_-_Czech_Republic_-_KC784081_542-RST
	Phrydiuchus_cf_topiarius_-_Slovakia_-_MK891888_2153-JKR
	Pelenomus_waltoni_-_Germany_-_MK891677_1892-PST
	Pelenomus_waltoni_-_Greece_-_MK891694_1912-FBA
	Phytobius_leucogaster_-_Czech_Republic_-_KC783968_369-JKR
	Pelenomus_commari_-_Slovakia_-_MK891529_1617-JKR
	Rhinoncus_smreczynskii_-_Czech_Republic_-_MK892137_2424-JKR
	Rhinoncus_perpendicularis_-_Slovakia_-_MK891207_1125-JKR
	Rhinoncus_pericarpius_-_Luxembourg_-_MK891012_908-CBR
	Rhinoncus_pericarpius_-_Czech_Republic_-_MK891193_1110-JKR
	Rhinoncus_pericarpius_-_Czech_Republic_-_MK891269_1209-JKR
	Rhinoncus_pericarpius_-_Czech_Republic_-_MK892064_2340-JKR
	Rhinoncus_pericarpius_-_Czech_Republic_-_MK891195_1112-JKR
	Rhinoncus_pericarpius_-_Czech_Republic_-_KC783941_326-JKR
	Rhinoncus_pericarpius_-_Germany_-_MK890925_793-PST
	Datonychus_delicatulus_-_Morocco_-_KC783839_189-PST
	Mogulones_cynoglossi_-_Slovakia_-_MK891216_1135-JKR
	Mogulones_cynoglossi_-_Slovakia_-_MK891527_1615-JKR
	Mogulones_euphorbiae_-_Slovakia_-_MK891918_2186-JKR
	Mogulones_pallidicornis_-_Germany_-_MK891089_993-PSP
	Mogulones_raphani_-_Germany_-_KC784046_590-PSP
	'Datonychidius_tener_-_Greece.Zakynthos_-_MK891290_1247-PST'
	Thamiocolus_nubeculosus_-_Czech_Republic_-_MK891840_2101-JKR
	Microplontus_millefolii_-_Czech_Republic_-_KC783922_361-JKR
	Microplontus_millefolii_-_Germany_-_MK890929_798-PST
	Microplontus_campestris_-_Czech_Republic_-_KC783970_322-JKR
	Microplontus_campestris_-_Germany_-_KC783985_276-PSP
	Hesperorrhynchus_cf_incautus_-_Gran_Canaria_-_KT823495_2763-JKR
	Hesperorrhynchus_hesperus_-_La_Gomera_-_KC783797_89-PST
	Hesperorrhynchus_hesperus_-_La_Gomera_-_KC783801_94-PST
	Paroxyonyx_cinctus_-_Morocco_-_MK891490_1572-JKR
	Paroxyonyx_cinctus_-_Spain_-_MK891184_1101-JKR
	Ranunculiphilus_faeculentus_-_Slovakia_-_MK891217_1136-JKR
	Ranunculiphilus_pseudinclemens_-_Czech_Republic_-_MK892134_2413-JKR
	Glocianus_granulithorax_-_Portugal_-_MK891283_1234-PST
	Neoglocianus_albovittatus_-_Greece_-_KC784118_668-FBA
	Stenocarus_cardui_-_Slovakia_-_MK891531_1619-JKR
	Ceutorhynchus_barbareae_-_Slovakia_-_MK891971_2242-JKR
	Ceutorhynchus_merkli_-_Slovakia_-_MK891205_1123-JKR
	Ceutorhynchus_sophiae_-_Czech_Republic_-_MK891843_2105-JKR
	Ceutorhynchus_sophiae_-_Slovakia_-_MK891899_2165-JKR
	Ceutorhynchus_rapae_-_Czech_Republic_-_MK891507_1593-JKR
	Ceutorhynchus_rapae_-_Czech_Republic_-_MK891844_2106-JKR
	Ceutorhynchus_rapae_-_Slovakia_-_MK891221_1141-JKR
	Ceutorhynchus_pallidactylus_-_La_Palma_-_MK891738_1984-JKR
	Ceutorhynchus_pallidactylus_-_Austria_-_MK891988_2259-JKR
	Ceutorhynchus_pallidactylus_-_Cyprus_-_MK892339_2668-PSP
	Ceutorhynchus_pallidactylus_-_Germany_-_KC784131_657-PSP
	Ceutorhynchus_wagneri_-_Slovakia_-_MK892250_2549-PSP
	Ceutorhynchus_chalybaeus_-_Slovakia_-_MK891898_2164-JKR
	Ceutorhynchus_wellschmiedi_-_Czech_Republic_-_MK891521_1608-JKR
	Ceutorhynchus_coerulescens_-_Czech_Republic_-_MK891548_1638-JKR
	Ceutorhynchus_coerulescens_-_Czech_Republic_-_MK891919_2187-JKR
	Ceutorhynchus_cf_erysimi_-_Morocco_-_MK891496_1580-JKR
	Ceutorhynchus_nigritulus_-_Slovakia_-_MK891883_2148-JKR
	Ceutorhynchus_granulicollis_-_Czech_Republic_-_MK891233_1153-JKR
	Ceutorhynchus_constrictus_-_Germany_-_MK890829_274-PSP
	Ceutorhynchus_leucorhamma_-_Spain_-_MK891175_1088-JKR
	Ceutorhynchus_roberti_-_Germany_-_MK892165_2456-PSP
	Ceutorhynchus_roberti_-_Luxembourg_-_MK890997_889-CBR
	Ceutorhynchus_arator_-_Czech_Republic_-_MK891522_1609-JKR
	Ceutorhynchus_arator_-_Slovakia_-_KC783939_340-JKR
	Ceutorhynchus_striatellus_-_Czech_Republic_-_MK891518_1605-JKR
	Ceutorhynchus_striatellus_-_Spain_-_MK891252_1183-JKR
	Ceutorhynchus_striatellus_-_Greece_-_KC783920_355-JKR
	Ceutorhynchus_striatellus_-_Slovakia_-_MK891245_1172-JKR
	Ceutorhynchus_hutchinsiae_-_Slovakia_-_KC783914_388-JKR
	Ceutorhynchus_hutchinsiae_-_Slovakia_-_KC784172_389-JKR
	Ceutorhynchus_hutchinsiae_-_Slovakia_-_MK892033_2309-JKR
	Ceutorhynchus_dubius_-_Czech_Republic_-_MK890854_392-JKR
	Ceutorhynchus_cochleariae_-_Austria_-_MK892002_2274-JKR
	Ceutorhynchus_tangerianus_-_Morocco_-_MK891491_1573-JKR
	Ceutorhynchus_sardeanensis_-_Spain_-_MK891177_1090-JKR
	Ceutorhynchus_scrobicollis_-_Germany_-_MK891104_1008-PSP
	Ceutorhynchus_scrobicollis_-_Slovakia_-_MK891864_2128-JKR
	Ceutorhynchus_descurainiae_-_La_Gomera_-_KC783780_71-PST
	Ceutorhynchus_descurainiae_-_La_Gomera_-_KU932049_2710-PST
	Ceutorhynchus_pyrrhorhynchus_canariensis_-_Fuerteventura_-_KU932050_2724-PST
	Ceutorhynchus_pyrrhorhynchus_canariensis_-_Fuerteventura_-_KU932051_2733-PST
	Eubrychius_velutus_-_Czech_Republic_-_MK890849_368-JKR
	Eubrychius_velutus_-_Germany_-_MK890890_567-PSP
	Pelenomus_commari_-_Germany_-_MK891470_1537-PSP
	Pelenomus_commari_-_Czech_Republic_-_MK891959_2228-JKR
	Pelenomus_commari_-_Germany_-_MK890826_245-PSP
	Rhinoncus_perpendicularis_-_Germany_-_KC783987_273-PSP
	Rhinoncus_perpendicularis_-_Poland_-_KC783971_386-JKR
	Rhinoncus_smreczynskii_-_Czech_Republic_-_KC783966_327-JKR
	Rhinoncus_smreczynskii_-_Czech_Republic_-_MK892138_2425-JKR
	Rhinoncus_smreczynskii_-_Czech_Republic_-_MK891807_2066-JKR
	Rhinoncus_perpendicularis_-_Czech_Republic_-_KC784077_546-RST
	Rhinoncus_perpendicularis_-_Hungary_-_MK891244_1164-JKR
	Rhinoncus_pericarpius_-_Hungary_-_MK891239_1159-JKR
	Rhinoncus_pericarpius_-_Germany_-_KC784003_248-PSP
	Mogulones_abbreviatulus_-_Czech_Republic_-_MK891545_1635-JKR
	Mogulones_abbreviatulus_-_Czech_Republic_-_MK891848_2110-JKR
	Datonychus_paszlavszkyi_-_Slovakia_-_MK891208_1126-JKR
	Datonychus_maurus_-_Morocco_-_KC783842_184-PST
	Mogulonoides_radula_-_Czech_Republic_-_KC784071_552-RST
	Mogulones_asperifoliarum_-_Slovakia_-_MK891223_1143-JKR
	Mogulones_asperifoliarum_-_Czech_Republic_-_MK891190_1107-JKR
	Mogulones_asperifoliarum_-_Germany_-_MK890920_788-PST
	Mogulones_asperifoliarum_-_Germany_-_KC783986_275-PSP
	Mogulones_euphorbiae_-_Czech_Republic_-_MK891943_2211-JKR
	Mogulones_euphorbiae_-_Slovakia_-_MK891872_2136-JKR
	Mogulones_austriacus_-_Slovakia_-_MK891225_1145-JKR
	Mogulones_austriacus_-_Czech_Republic_-_MK891775_2034-JKR
	Mogulones_austriacus_-_Czech_Republic_-_MK891826_2087-JKR
	Mogulones_raphani_-_Czech_Republic_-_MK891849_2111-JKR
	Mogulones_raphani_-_Slovakia_-_KC783934_335-JKR
	Mogulones_cingulatus_-_Morocco_-_KC783899_112-PST
	Mogulones_angulicollis_-_Slovakia_-_MK892044_2320-JKR
	Mogulones_gratiosus_-_Morocco_-_KC783894_179-PST
	Mogulones_crucifer_-_Czech_Republic_-_MK891908_2175-JKR
	Mogulones_geographicus_-_Portugal_-_MK891279_1228-PST
	Coeliastes_lamii_-_Czech_Republic_-_KC783958_301-JKR
	Thamiocolus_viduatus_-_Poland_-_KC783911_384-JKR
	Thamiocolus_viduatus_-_Slovakia_-_MK892058_2334-JKR
	Thamiocolus_virgatus_-_Czech_Republic_-_KM433745_1600-JKR
	Thamiocolus_virgatus_-_Czech_Republic_-_MK891836_2097-JKR
	Microplontus_melanostigma_-_Germany_-_MK892186_2481-PSP
	Microplontus_melanostigma_-_Czech_Republic_-_MK891858_2120-JKR
	Microplontus_melanostigma_-_Spain_-_MK891258_1192-JKR
	Microplontus_rugulosus_-_Czech_Republic_-_KC783921_360-JKR
	Hadroplontus_litura_-_Czech_Republic_-_KC783918_366-JKR
	Hadroplontus_litura_-_Czech_Republic_-_KC784106_513-RST
	Hadroplontus_litura_-_Germany_-_MK891146_1053-PSP
	Hadroplontus_litura_-_Luxembourg_-_MK891038_936-CBR
	'Hadroplontus_trimaculatus_-_Italy.Sardinia_-_KC784237_IT-0004w'
	Hadroplontus_trimaculatus_-_Slovakia_-_MK891558_1652-JKR
	Hesperorrhynchus_hesperus_-_El_Hierro_-_MK892406_2886-PST
	Hesperorrhynchus_lineatotessellatus_x_glutinosus_-_Madeira_-_KT823496_2773-PST
	Hesperorrhynchus_lineatotessellatus_x_glutinosus_-_Madeira_-_KT823492_1936-PST
	Hesperorrhynchus_lineatotessellatus_-_Madeira_-_KT823491_1847-PST
	Hesperorrhynchus_lineatotessellatus_-_Madeira_-_KT823493_1950-PST
	Glocianus_moelleri_-_Czech_Republic_-_MK892065_2341-JKR
	Glocianus_moelleri_-_Slovakia_-_MK892055_2331-JKR
	Glocianus_moelleri_-_Slovakia_-_MK892120_2397-JKR
	Glocianus_punctiger_-_Slovakia_-_MK892046_2322-JKR
	Glocianus_distinctus_-_Slovakia_-_MK891262_1198-JKR
	Neoglocianus_maculaalba_-_Spain_-_MK891318_1315-PST
	Sirocalodes_depressicollis_-_Czech_Republic_-_MK891923_2191-JKR
	Sirocalodes_depressicollis_-_Germany_-_MK892215_2511-PSP
	Sirocalodes_depressicollis_-_Slovakia_-_KC783973_343-JKR
	Stenocarus_cf_cardui_-_Morocco_-_KC783867_139-PST
	Ceutorhynchus_pervicax_-_Czech_Republic_-_MK891846_2108-JKR
	Ceutorhynchus_ignitus_-_Czech_Republic_-_KC783948_307-JKR
	Ceutorhynchus_ignitus_-_Germany_-_MK891094_998-PSP
	Ceutorhynchus_pallidactylus_-_Gran_Canaria_-_KC783731_3-PST
	Ceutorhynchus_pallidactylus_-_La_Gomera_-_KC783767_57-PST
	Ceutorhynchus_picitarsis_-_Morocco_-_KC783866_138-PST
	Ceutorhynchus_picitarsis_-_Morocco_-_MK891499_1584-JKR
	Ceutorhynchus_picitarsis_-_Italy_-_MK891335_1359-PST
	Ceutorhynchus_wagneri_-_Slovakia_-_KC783930_341-JKR
	Ceutorhynchus_wagneri_-_Slovakia_-_MK891868_2132-JKR
	Ceutorhynchus_wagneri_-_Slovakia_-_MK891882_2147-JKR
	Ceutorhynchus_hirtulus_-_Slovakia_-_MK891220_1140-JKR
	Ceutorhynchus_hirtulus_-_Slovakia_-_MK891877_2141-JKR
	'Ceutorhynchus_hirtulus_det._unc._-_Slovakia_-_MK891874_2138-JKR'
	Ceutorhynchus_varius_-_Slovakia_-_KC783932_332-JKR
	Ceutorhynchus_cf_chalybaeus_-_Spain_-_MK891181_1098-JKR
	'Ceutorhynchus_chalybaeus_-_Italy.Sicilia_-_MK891764_2020-JKR'
	'Ceutorhynchus_chalybaeus_-_Italy.Sardinia_-_KC784234_IT-0001w'
	Ceutorhynchus_pectoralis_-_Czech_Republic_-_MK892062_2338-JKR
	Ceutorhynchus_pectoralis_-_Slovakia_-_MK891559_1653-JKR
	Ceutorhynchus_pectoralis_-_Slovakia_-_MK891975_2246-JKR
	'Ceutorhynchus_leprieuri_-_Italy.Sardinia_-_KC784239_IT-0006w'
	'Ceutorhynchus_leprieuri_-_Italy.Sardinia_-_KC784260_IT-0030w'
	Ceutorhynchus_constrictus_-_Czech_Republic_-_MK890839_304-JKR
	Ceutorhynchus_constrictus_-_Czech_Republic_-_MK891772_2029-JKR
	Ceutorhynchus_constrictus_-_Germany_-_MK892193_2488-PSP
	Ceutorhynchus_intersetosus_-_Morocco_-_KC783865_137-PST
	Ceutorhynchus_intersetosus_-_Spain_-_MK891176_1089-JKR
	Ceutorhynchus_cf_leucorhamma_-_Spain_-_MK891173_1086-JKR
	Ceutorhynchus_squamulosus_-_Spain_-_MK891309_1297-PST
	Ceutorhynchus_cochleariae_-_Germany_-_MK891093_997-PSP
	Ceutorhynchus_cochleariae_-_Germany_-_MK892271_2571-PSP
	Ceutorhynchus_tangerianus_-_Spain_-_MK891170_1081-JKR
	Ceutorhynchus_tangerianus_-_Spain_-_MK891178_1092-JKR
	Ceutorhynchus_cf_sardeanensis_-_Morocco_-_KC783872_136-PST
	Ceutorhynchus_pyrrhorhynchus_canariensis_-_Lanzarote_-_MK347532_2931-PST
	Datonychus_angulosus_-_Germany_-_MK892270_2570-PSP
	Datonychus_arquata_-_Slovakia_-_MK892118_2395-JKR
	Datonychus_melanostictus_-_Luxembourg_-_KM433742_958-CBR
	Datonychus_melanostictus_-_Slovakia_-_MK892119_2396-JKR
	Mogulones_javetii_-_Slovakia_-_MK891869_2133-JKR
	Mogulones_javetii_-_Slovakia_-_MK891977_2248-JKR
	Mogulones_dimidiatus_-_Czech_Republic_-_MK891510_1596-JKR
	Mogulones_dimidiatus_-_Czech_Republic_-_MK891783_2042-JKR
	Mogulones_crucifer_-_Germany_-_MK890893_571-PSP
	'Mogulones_grisescens_-_Italy.Sardinia_-_KC784259_IT-0029w'
	'Mogulones_grisescens_-_Italy.Sicilia_-_MK891755_2010-JKR'
	Mogulones_grisescens_-_Morocco_-_KC783882_119-PST
	Mogulones_grisescens_-_Porto_Santo_-_MK892381_2839-PST
	Mogulones_geographicus_-_Germany_-_MK890917_785-PST
	Mogulones_geographicus_-_Czech_Republic_-_KC784063_554-RST
	Mogulones_geographicus_-_Slovakia_-_MK892152_2440-JKR
	Mogulones_geographicus_-_Germany_-_KC784189_473-PST
	Mogulones_geographicus_-_Germany_-_MK891131_1036-PSP
	Mogulones_geographicus_-_Luxembourg_-_MK891023_920-CBR
	Thamiocolus_sinapis_-_Morocco_-_KC783848_175-PST
	Thamiocolus_signatus_-_Czech_Republic_-_KC784098_518-RST
	Thamiocolus_signatus_-_Czech_Republic_-_MK891841_2103-JKR
	Coeliastes_lamii_-_Germany_-_MK891086_989-PSP
	Coeliastes_lamii_-_Slovakia_-_MK891972_2243-JKR
	Microplontus_melanostigma_-_Czech_Republic_-_KC783916_371-JKR
	Microplontus_melanostigma_-_Czech_Republic_-_MK891551_1641-JKR
	Microplontus_melanostigma_-_Germany_-_MK891114_1019-PSP
	Microplontus_rugulosus_-_France_-_MK891359_1410-JKR
	Microplontus_rugulosus_-_Germany_-_MK891103_1007-PSP
	Hesperorrhynchus_hesperus_-_El_Hierro_-_MK347552_2965-PST
	Hesperorrhynchus_hesperus_-_El_Hierro_-_MK892394_2870-PST
	Glocianus_punctiger_-_Czech_Republic_-_KC783965_302-JKR
	Glocianus_punctiger_-_Czech_Republic_-_MK891192_1109-JKR
	Glocianus_punctiger_-_Czech_Republic_-_MK891818_2078-JKR
	Glocianus_punctiger_-_Germany_-_MK892205_2501-PSP
	Glocianus_distinctus_-_Luxembourg_-_MK891051_951-CBR
	Glocianus_distinctus_-_Poland_-_KC783912_385-JKR
	Neoglocianus_maculaalba_-_Czech_Republic_-_MK891550_1640-JKR
	Neoglocianus_maculaalba_-_Spain_-_MK891296_1267-PST
	Sirocalodes_mixtus_-_Germany_-_MK892208_2504-PSP
	Sirocalodes_mixtus_-_Italy_-_MK891341_1376-PST
	Sirocalodes_cf_nigroterminatus_-_Gran_Canaria_-_KC783740_18-PST
	Stenocarus_ruficornis_-_Czech_Republic_-_KC783954_364-JKR
	Stenocarus_ruficornis_-_Germany_-_MK890940_809-PST
	Stenocarus_ruficornis_-_Germany_-_MK891419_1481-PSP
	Ceutorhynchus_pervicax_-_Luxembourg_-_MK890987_879-CBR
	Ceutorhynchus_picitarsis_-_Germany_-_MK890922_790-PST
	Ceutorhynchus_picitarsis_-_Slovakia_-_KC783936_337-JKR
	Ceutorhynchus_contractus_-_Romania_-_MK891274_1218-JKR
	Ceutorhynchus_contractus_-_Austria_-_MK892014_2287-JKR
	Ceutorhynchus_assimilis_-_Spain_-_MK891167_1078-JKR
	Ceutorhynchus_assimilis_-_Spain_-_MK891162_1070-JKR
	Ceutorhynchus_assimilis_-_Spain_-_MK891163_1071-JKR
	Ceutorhynchus_obstrictus_-_Czech_Republic_-_MK891264_1201-JKR
	Ceutorhynchus_obstrictus_-_Austria_-_MK891989_2260-JKR
	Ceutorhynchus_obstrictus_-_Austria_-_MK891990_2261-JKR
	Ceutorhynchus_obstrictus_-_Czech_Republic_-_MK891186_1103-JKR
	Ceutorhynchus_obstrictus_-_Czech_Republic_-_MK891234_1154-JKR
	Ceutorhynchus_obstrictus_-_Czech_Republic_-_MK892071_2347-JKR
	Ceutorhynchus_obstrictus_-_Germany_-_KC784008_239-PSP
	Ceutorhynchus_obstrictus_-_Germany_-_MK890919_787-PST
	Ceutorhynchus_obstrictus_-_Germany_-_MK891412_1474-PSP
	Ceutorhynchus_pyrrhorhynchus_pyrrhorhynchus_-_Czech_Republic_-_KC783957_350-JKR
	Ceutorhynchus_pyrrhorhynchus_pyrrhorhynchus_-_Germany_-_KU932043_812-PST
	Ceutorhynchus_pyrrhorhynchus_pyrrhorhynchus_-_Germany_-_KU932044_1050-PSP
	Ceutorhynchus_pyrrhorhynchus_pyrrhorhynchus_-_Germany_-_KU932048_2499-PSP
	Ceutorhynchus_pyrrhorhynchus_pyrrhorhynchus_-_Spain_-_KU932045_1075-JKR
	'Mogulones_peregrinus_-_Italy.Sicilia_-_MK891761_2017-JKR'
	Mogulones_deiectus_-_Lanzarote_-_MK347533_2938-PST
	Mogulones_larvatus_-_Slovakia_-_MK891228_1148-JKR
	Mogulones_andreae_-_Slovakia_-_KC783935_336-JKR
	Mogulones_andreae_-_Slovakia_-_MK891759_2015-JKR
	Datonychus_melanostictus_-_Germany_-_MK891475_1543-PSP
	Datonychus_melanostictus_-_Germany_-_MK892185_2480-PSP
	Datonychus_maurus_-_Portugal_-_MK891284_1235-PST
	Datonychus_maurus_-_Tenerife_-_KC784308_746-PST
	Mogulones_crucifer_-_Germany_-_MK890871_472-PST
	Thamiocolus_niveus_-_Spain_-_KM433744_1329-PST
	Thamiocolus_grancanariensis_-_Gran_Canaria_-_KC783752_40-PST
	Sirocalodes_nigroterminatus_-_Madeira_-_MK892367_2797-PST
	Sirocalodes_nigroterminatus_-_Madeira_-_MK892378_2831-PST
	Ceutorhynchus_pervicax_-_Czech_Republic_-_MK891523_1610-JKR
	Ceutorhynchus_pervicax_-_Germany_-_MK891092_996-PSP
	Ceutorhynchus_contractus_-_Germany_-_KC784007_238-PSP
	Ceutorhynchus_contractus_-_Czech_Republic_-_KC783947_306-JKR
	Ceutorhynchus_contractus_-_Czech_Republic_-_KC784111_500-RST
	Ceutorhynchus_contractus_-_Czech_Republic_-_MK891198_1115-JKR
	Ceutorhynchus_contractus_-_Czech_Republic_-_MK891802_2061-JKR
	Ceutorhynchus_contractus_-_Czech_Republic_-_MK891803_2062-JKR
	Ceutorhynchus_contractus_-_Czech_Republic_-_MK891804_2063-JKR
	Ceutorhynchus_contractus_-_Czech_Republic_-_MK891806_2065-JKR
	Ceutorhynchus_contractus_-_Slovakia_-_MK891981_2252-JKR
	Ceutorhynchus_contractus_-_Czech_Republic_-_MK891798_2057-JKR
	Ceutorhynchus_contractus_-_Slovakia_-_MK891861_2123-JKR
	Ceutorhynchus_assimilis_-_Czech_Republic_-_MK891799_2058-JKR
	Ceutorhynchus_assimilis_-_Slovakia_-_MK891893_2158-JKR
	Ceutorhynchus_assimilis_-_Slovakia_-_MK892221_2518-PSP
	Ceutorhynchus_assimilis_-_Slovakia_-_MK892259_2559-PSP
	Ceutorhynchus_obstrictus_-_Slovakia_-_MK891219_1139-JKR
	Ceutorhynchus_obstrictus_-_Slovakia_-_MK891204_1122-JKR
	Ceutorhynchus_obstrictus_-_Slovakia_-_MK892261_2561-PSP
	Mogulones_peregrinus_-_Morocco_-_KC783868_143-PST
	Mogulones_peregrinus_-_Spain_-_MK891180_1097-JKR
	Mogulones_uncipes_-_Portugal_-_MK891280_1230-PST
	Mogulones_uncipes_-_Portugal_-_MK891286_1239-PST
	Mogulones_crucifer_-_Slovakia_-_MK890846_342-JKR
	Mogulones_crucifer_-_Slovakia_-_MK891871_2135-JKR
	Mogulones_crucifer_-_Czech_Republic_-_MK891519_1606-JKR
	Thamiocolus_garajonay_-_La_Gomera_-_KM433746_1657-PST
	Thamiocolus_garajonay_-_La_Gomera_-_KM433749_1675-PST
	Thamiocolus_wollastoni_-_Tenerife_-_KM433747_1661-PST
	Ceutorhynchus_contractus_-_Slovakia_-_KC784171_391-JKR
	Ceutorhynchus_contractus_-_Slovakia_-_MK891374_1426-JKR
	Ceutorhynchus_contractus_-_Slovakia_-_MK892248_2547-PSP
	'Ceutorhynchus_contractus_-_Italy.Sardinia_-_KC784248_IT-0015w'
	'Ceutorhynchus_contractus_-_Italy.Sardinia_-_KC784244_IT-0011w'
	Ceutorhynchus_contractus_-_Slovakia_-_MK891986_2257-JKR
	Ceutorhynchus_erysimi_-_Austria_-_MK891991_2262-JKR
	Ceutorhynchus_erysimi_-_Czech_Republic_-_MK891235_1155-JKR
	Ceutorhynchus_erysimi_-_Czech_Republic_-_MK891812_2072-JKR
	Ceutorhynchus_erysimi_-_Slovakia_-_MK892045_2321-JKR
	Ceutorhynchus_erysimi_-_Slovakia_-_MK892050_2326-JKR
	Mogulones_biondii_-_Gran_Canaria_-_KC783733_5-PST
	Mogulones_biondii_-_Lanzarote_-_MK347571_3003-PST
	Mogulones_pseudopollinarius_-_La_Palma_-_MK891605_1689-PST
	Thamiocolus_garajonay_-_La_Gomera_-_KC783774_65-PST
	Thamiocolus_garajonay_-_La_Gomera_-_KM433750_1810-PST
	Thamiocolus_wollastoni_-_Tenerife_-_KM433739_720-PST
	Ceutorhynchus_erysimi_-_Germany_-_MK890827_260-PSP
	Ceutorhynchus_erysimi_-_Czech_Republic_-_MK891828_2089-JKR
	Mogulones_pseudopollinarius_-_Tenerife_-_KM433740_723-PST
	Mogulones_pseudopollinarius_-_Tenerife_-_MK890908_744-PST
	Thamiocolus_wollastoni_-_Tenerife_-_KM433738_714-PST
	Thamiocolus_wollastoni_-_Tenerife_-_KM433748_685-PST
;
end;
begin trees;
	tree con_50_majrule = [&U] (OUTGROUP-Cryptorhynchus_lapathi_-_Germany_-_EU286523:0.252477,(Micrelus_ferrugatus_-_Tenerife_-_KM433741_752-PST:0.11724,(Micrelus_ericae_-_Portugal_-_MK890954_834-PST:0.005963,(Micrelus_ericae_-_Germany_-_MK891399_1459-PSP:0.003945,Micrelus_ericae_-_Luxembourg_-_MK891070_971-CBR:0.008026):0.006136):0.141169):0.180129,((((((Tapeinotus_sellatus_-_Czech_Republic_-_MK8908…
end;
