# Supplementary material for: Molecular Weevil Identification Project: A thoroughly curated barcode release of 1300 Western Palearctic weevil species (Coleoptera, Curculionoidea)
Source: Biodivers Data J. 2023 Jan 24;11:e96438. doi: 10.3897/BDJ.11.e96438 (PMC10865102; doi:10.3897/BDJ.11.e96438)
Supplement: Supplementary material 5 — Bayesian Trees [file bdj-11-e96438-s005.zip › MWI Appendix 5 - Bayesian Trees/Cryptorhynchinae Cossoninae bayesian tree.nex]

#NEXUS
begin taxa;
	dimensions ntax=1311;
	taxlabels
	OUTGROUP-Anthribidae_-_FJ867818
	Euscepes_batatae_-_Madeira_-_MG229802_2771-PST
	Euscepes_batatae_-_Madeira_-_MG229809_2789-PST
	Calacalles_kabylianus_-_Libya_-_GU988154_L-948-kab
	Calacalles_fuerteventurensis_-_Fuerteventura_-_KT289390_2739-PST
	Calacalles_fuerteventurensis_-_Fuerteventura_-_KT289391_2742-PST
	Echinodera_cf_berkanensis_-_Morocco_-_KC783817_192-PST
	Cryptorhynchinae_sp_-_Mexico_-_MG229844_X-0428-Cry
	Cryptorhynchinae_sp_-_Guatemala_-_MG229843_X-0427-Cry
	'Elliptacalles_cf_longus_-_Italy.Sicilia_-_EU286458_I-0096-lon'
	Calacalles_theryi_-_Morocco_-_GQ332341_E-914-the
	'Acallocrates_denticollis_-_Greece.Korfu_-_GU987875_KO-0382-den'
	Echinodera_incognita_-_Spain_-_KJ867622_1342-PST
	Onycholips_bifurcatus_-_Lanzarote_-_MH051973_2936-PST
	Acalles_sylvosus_-_USA_-_KJ767021_1765-BAN
	Acalles_sp_-_Mexico_-_MG229842_X-0426-AcS
	Caucasusacalles_lederi_-_Russia_-_MF426961_2754-PST
	Montanacalles_nevadaensis_-_Spain_-_EU286498_E-0189-nev
	Calacalles_theryi_-_Portugal_-_GQ332338_E-865-the
	Calacalles_theryi_-_Spain_-_KJ867594_1248-PST
	Calacalles_atomarius_-_Tenerife_-_FJ716561_E-576-ato
	'Acallocrates_denticollis_-_Greece.Zakynthos_-_KJ867589_863-PST'
	Acallocrates_colonnellii_-_Greece_-_MK347566_2990-PST
	Acallocrates_minutesquamosus_-_Italy_-_GU987972_I-630-min
	Onyxacalles_neglectus_-_La_Gomera_-_GU988014_E-713-neg
	Echinodera_merkli_-_Greece_-_FJ716543_EP-0385-mer
	Echinodera_merkli_-_Greece_-_MK347559_2976-PST
	Echinodera_ochsi_-_France_-_GU213694_F-444-och
	Echinodera_ochsi_-_France_-_GU213695_F-446-och
	Echinodera_cyprica_-_Cyprus_-_MG322647_CY1042
	Echinodera_incognita_-_Spain_-_KJ867598_1272-PST
	Echinodera_cognita_-_Spain_-_GU213662_E-0417-cog
	Echinodera_cognita_-_Spain_-_GU213684_E-490-cog
	Stereocorynes_truncorum_-_Slovakia_-_MK891561_1655-JKR
	Phloeophagus_lignarius_-_Slovakia_-_MK891391_1450-JKR
	Acalles_sp_nov_4_-_USA_-_KJ767022_1767-BAN
	Eurhoptus_sp_-_Mexico_-_MK892434_X-0430-EuS
	Eurhoptus_sp_-_Mexico_-_MK892433_X-0425-EuS
	Mesites_pallidipennis_-_Ukraine_-_MH618684_3099-PST
	Torneuma_picocasteloense_-_Porto_Santo_-_FJ716552_P-535-pic
	Acallorneuma_ibericum_-_Spain_-_KJ867616_1324-PST
	Coloracalles_edoughensis_-_Spain_-_GU987957_E-611-edo
	Acalles_kippenbergi_-_Italy_-_KJ867571_460-PST
	Acalles_fallax_-_Slovenia_-_GU987844_SLO-0235-fal
	Elliptacalles_longus_-_Greece_-_MG229821_2860-PST
	Elliptacalles_longus_-_Italy_-_MG229686_780-PST
	Elliptacalles_baeticus_-_Spain_-_EU286499_E-0198-lon
	Calacalles_cf_bandamaensis_-_Gran_Canaria_-_JN701884_20-PST
	Calacalles_cf_bandamaensis_-_Tenerife_-_GQ332342_E-821-set
	Calacalles_minutus_-_Tenerife_-_GU988050_E-822-min
	Calacalles_pumilio_-_Tenerife_-_GQ332339_E-812-pum
	Calacalles_affinis_-_Tenerife_-_MG229813_2815-PST
	Calacalles_affinis_-_Tenerife_-_MG229814_2816-PST
	Acallocrates_colonnellii_-_Czech_Republic_-_MG322652_CZ1055
	Acallocrates_colonnellii_-_Slovenia_-_EU286462_SLO-0119-col
	Acallocrates_minutesquamosus_-_Italy_-_MG229696_1384-PST
	'Onyxacalles_balearicus_-_Spain.Mallorca_-_EU286521_E-0168-bal'
	Onyxacalles_valencianus_-_Spain_-_GU987953_E-607-val
	Onyxacalles_caucasicus_-_Russia_-_MF464646_2753-PST
	Onyxacalles_caucasicus_-_Russia_-_MF464647_2757-PST
	Onyxacalles_sp_-_Georgia_-_MK347583_3022-PST
	Onyxacalles_ringeli_-_La_Palma_-_KY211662_1755-PST
	Onyxacalles_verrucosus_-_El_Hierro_-_EU286488_C-0170-ver
	Onyxacalles_verrucosus_-_Tenerife_-_GU987937_E-570-ver
	Onyxacalles_verrucosus_-_Tenerife_-_GU987996_E-678-ver
	Onyxacalles_verrucosus_-_Tenerife_-_GU987938_E-571-ver
	Onyxacalles_verrucosus_-_Tenerife_-_GU987995_E-677-ver
	Onyxacalles_verrucosus_-_Tenerife_-_GU988085_E-813-ver
	Echinodera_cyprica_-_Cyprus_-_MG322646_CY1041
	Echinodera_cyprica_-_Cyprus_-_MG322655_CY1065
	Echinodera_incognita_-_Spain_-_GU213736_E-762-inc
	Echinodera_incognita_-_Spain_-_GU213737_E-763-inc
	Echinodera_incognita_-_Spain_-_GU213683_E-489-inc
	Echinodera_incognita_-_Spain_-_KJ867610_1300-PST
	Echinodera_incognita_-_Spain_-_GU213663_E-0418-inc
	Echinodera_incognita_-_Spain_-_GU213709_E-594-inc
	Rhyncolus_ater_-_Germany_-_MK892334_2636-PSP
	Proeces_acicula_-_Ilhas_Desertas_-_MH051956_2781-PST
	Acalles_minutissimus_-_USA_-_KJ767020_1763-BAN
	Caulophilus_oryzae_-_La_Gomera_-_KC783784_75-PST
	Caulophilus_sculpturatus_-_Madeira_-_MK347526_2916-PST
	Cryptorhynchus_lapathi_-_Germany_-_EU286523_D-0354-lap
	Cryptorhynchus_lapathi_-_Slovakia_-_MG229781_2400-JKR
	Torneuma_cf_bensusani_-_Spain_-_KP776632_ES1043
	Torneuma_mesegueri_lineaensis_-_Spain_-_GU988047_E-788-lin
	Acallorneuma_ibericum_-_Spain_-_KJ867619_1336-PST
	Acallorneuma_ibericum_-_Spain_-_KJ867608_1296-PST
	'Acallorneuma_montisalbi_-_Italy.Sardinia_-_KP776633_IT1098c'
	'Acallorneuma_montisalbi_-_Italy.Sardinia_-_KP776635_IT1066c'
	'Acallorneuma_montisalbi_-_Italy.Sardinia_-_MG229745_1813-PST'
	Coloracalles_humerosus_-_France_-_EU286460_F-0098-hum
	Coloracalles_humerosus_-_France_-_MG229703_1407-JKR
	Coloracalles_humerosus_-_Spain_-_GU987952_E-606-hum
	Coloracalles_humerosus_-_Spain_-_GU987955_E-609-hum
	Acalles_micros_-_France_-_GU987845_F-0242-mic
	Acalles_micros_-_Germany_-_GU987846_D-0243-mic
	Acalles_micros_-_France_-_EU286493_I-0030-mic
	Acalles_micros_-_France_-_GU987753_I-0017-mic
	Acalles_micros_-_France_-_GU987756_I-0003-mic
	Acalles_micros_-_Germany_-_GU988041_D-672-mic
	Acalles_micros_-_France_-_GU988157_F-929-mic
	Acalles_gadorensis_-_Spain_-_EU286459_E-0097-gad
	Acalles_lemur_cisalpinus_-_Italy_-_MG229691_1369-PST
	Acalles_dieckmanni_-_France_-_KF680237_816-PST
	Acalles_iblanensis_-_Morocco_-_KC783816_186-PST
	Acalles_papei_-_Greece_-_GU987878_EP-0403-pap
	Acalles_biokovoensis_-_Croatia_-_GU987819_HR-0330-bio
	Acalles_biokovoensis_-_Croatia_-_GU987820_HR-0341-bio
	Acalles_fallax_-_Slovakia_-_MG229791_2448-JKR
	Acalles_camelus_-_Slovenia_-_MG229826_2897-PST
	Dichromacalles_dromedarius_-_Madeira_-_GU987917_P-515-dro
	Dichromacalles_dromedarius_-_Madeira_-_MG229753_1874-PST
	Dichromacalles_dromedarius_-_Madeira_-_MG229810_2793-PST
	Dichromacalles_dromedarius_-_Madeira_-_MG229818_2850-PST
	Dichromacalles_diocletianus_-_Greece_-_MG229812_2813b-FBA
	Madeiracalles_succulentus_-_Madeira_-_MF426969_2851-PST
	Madeiracalles_succulentus_-_Madeira_-_MF426970_2853-PST
	Dichromacalles_lentisci_-_Spain_-_GU988070_E-786-len
	'Dichromacalles_rolletii_-_Italy.Sicilia_-_EU286470_I-0129-rol'
	Dichromacalles_rolletii_-_France_-_GU987901_F-452-rol
	'Dichromacalles_rolletii_-_Italy.Sicilia_-_MG229717_1650-JKR'
	'Dichromacalles_creticus_-_Greece.Crete_-_EU286463_GR-0130-cre'
	Elliptacalles_baeticus_-_Morocco_-_GU988131_E-885-lon
	Elliptacalles_baeticus_-_Spain_-_MG322648_ES1047
	Elliptacalles_baeticus_-_Spain_-_EU286501_E-0213-lon
	Elliptacalles_baeticus_-_Spain_-_GU988060_E-768-bae
	Calacalles_bandamaensis_-_Gran_Canaria_-_JX306090_107-PST
	Calacalles_bandamaensis_-_Gran_Canaria_-_JN701880_7-PST
	Calacalles_bandamaensis_-_Gran_Canaria_-_JX306091_110-PST
	Calacalles_palmensis_-_La_Palma_-_KT289386_1739-PST
	Calacalles_pumilio_-_La_Gomera_-_GQ332336_E-811-pum
	Calacalles_wollastoni_-_Madeira_-_KT289387_1841-PST
	Calacalles_wollastoni_-_Madeira_-_MG229816_2832-PST
	Calacalles_wollastoni_-_Porto_Santo_-_MG229817_2845-PST
	Calacalles_exiguus_-_Tenerife_-_GU988051_E-818-exi
	Calacalles_exiguus_-_Tenerife_-_GU988052_E-820-exi
	Calacalles_exiguus_-_Tenerife_-_GQ332337_E-817-exi
	'Calacalles_droueti_droueti_-_Azores.Pico_-_EU286467_P-0123-dro'
	'Calacalles_droueti_droueti_-_Azores.Pico_-_MG229841_P-0264-dro'
	'Calacalles_droueti_azoricus_-_Azores.Faial_-_EU286468_P-0125-azo'
	'Calacalles_droueti_droueti_-_Azores.Faial_-_GU987940_E-578-dro'
	Calacalles_pusillus_-_Tenerife_-_KC783829_722-PST
	Calacalles_manriquei_-_Lanzarote_-_MF946563_2933-PST
	'Acallocrates_denticollis_-_Greece.Crete_-_GU987794_GR-0118-den'
	Acallocrates_denticollis_-_Croatia_-_GU987815_HR-0320-den
	Acallocrates_denticollis_-_Croatia_-_GU987868_HR-0325-den
	Acallocrates_colonnellii_-_Croatia_-_EU286509_HR-0333-col
	Acallocrates_colonnellii_-_Slovakia_-_KJ867592_1222-JKR
	Acallocrates_minutesquamosus_-_Italy_-_GU987983_I-643-min
	Acallocrates_minutesquamosus_-_France_-_EU286504_F-0262-min
	'Onyxacalles_nuraghi_-_Italy.Sardinia_-_JN121399_IT1090c'
	'Onyxacalles_nuraghi_-_Italy.Sardinia_-_JN121400_IT1097c'
	'Onyxacalles_nuraghi_-_Italy.Sardinia_-_MG229744_1789-PST'
	Onyxacalles_valencianus_-_Spain_-_GU987960_E-614-val
	Onyxacalles_valencianus_-_Spain_-_EU286495_E-0180-val
	Onyxacalles_valencianus_-_Spain_-_GU987958_E-612-val
	Onyxacalles_vilae_-_Italy_-_KC783820_463-PST
	Onyxacalles_vilae_-_Croatia_-_EU286512_HR-0339-lui
	Onyxacalles_vilae_-_France_-_EU286451_I-0027-lui
	Onyxacalles_vilae_-_France_-_KC783807_105-PST
	Onyxacalles_maginaensis_-_Spain_-_EU286491_E-0169-mag
	Onyxacalles_georgius_-_Georgia_-_MF946564_2945-PST
	Onyxacalles_ringeli_-_La_Palma_-_EU286465_C-0171-rin
	Onyxacalles_ringeli_-_La_Palma_-_KY211663_1982-JKR
	Echinodera_kroumiriensis_-_Tunisia_-_GU213691_T-500-kro
	Echinodera_adriatica_-_Croatia_-_GU987869_HR-0328-adr
	Echinodera_adriatica_-_Croatia_-_GU213652_HR-0318-adr
	Echinodera_adriatica_-_Croatia_-_MG229838_HR-0321-adr
	Echinodera_orientalis_-_Armenia_-_MK347582_3019-KRA
	Echinodera_teplovi_-_Russia_-_MK892361_2755-PST
	'Echinodera_bellieri_-_Italy.Sicilia_-_EU286505_I-0298-bel'
	'Echinodera_bellieri_-_Italy.Sicilia_-_GU213646_I-0173-bel'
	Rhyncolus_punctatulus_-_Germany_-_MK892332_2634-PSP
	Rhyncolus_sculpturatus_-_Slovakia_-_MK891560_1654-JKR
	Proeces_reticulatus_-_Gran_Canaria_-_KC783761_50-PST
	Proeces_reticulatus_-_La_Gomera_-_KC783770_61-PST
	Amaurorhinus_monizianus_-_Fuerteventura_-_MK892349_2732-PST
	Amaurorhinus_monizianus_-_La_Palma_-_MK891631_1756-PST
	Amaurorhinus_monizianus_-_Lanzarote_-_MK347534_2939-PST
	Amaurorhinus_monizianus_-_Ilhas_Desertas_-_MH051957_2786-PST
	Amaurorhinus_monizianus_-_La_Gomera_-_MK891591_1664-PST
	Amaurorhinus_monizianus_-_La_Gomera_-_MK891593_1668-PST
	Amaurorhinus_monizianus_-_La_Gomera_-_MN614444_ES1028
	Amaurorhinus_monizianus_-_La_Gomera_-_KC783789_80-PST
	Pseudophloeophagus_tenax_-_Madeira_-_MH051937_1824-PST
	Pseudophloeophagus_tenax_-_Madeira_-_MK892388_2849-PST
	Pseudophloeophagus_tenax_-_Madeira_-_MK891658_1851-PST
	'Pseudocaulotrupis_parvus_-_Azores.Santa_Maria_-_MH915691_3106-PST'
	'Pseudocaulotrupis_schuettei_-_Azores.Sao_Jorge_-_MH915692_3107-PST'
	Acalles_sablensis_-_USA_-_KP065589_1764-BAN
	Acalles_sp_nov_5_-_USA_-_KP065590_1768-BAN
	Mesites_cf_fusiformis_-_Lanzarote_-_MH644790_2921-PST
	Torneuma_caecum_-_Madeira_-_FJ716559_P-523-cae
	'Acallorneuma_mainardii_-_Italy.Sardinia_-_KP776638_1785-PST'
	Acallorneuma_reitteri_-_Italy_-_KP776641_1777-PST
	Kyklioacalles_navieresi_-_France_-_EU286450_I-0007-nav
	Kyklioacalles_navieresi_-_France_-_GU987759_I-0013-nav
	Kyklioacalles_navieresi_-_France_-_GU987811_I-0031-nav
	Kyklioacalles_navieresi_-_Germany_-_GU987768_M-0046-nav
	Kyklioacalles_navieresi_-_Germany_-_GU987769_M-0058-nav
	Kyklioacalles_solarii_-_Italy_-_GU981486_I-473-sol
	Kyklioacalles_chaudoiri_-_Russia_-_MG229798_2758-PST
	Kyklioacalles_tidiquinensis_-_Morocco_-_GU213775_E-911-tid
	Acalles_ptinoides_-_Spain_-_GU988127_E-876-pti
	Acalles_granulimaculosus_-_La_Gomera_-_GU988017_E-717-pil
	Acalles_granulimaculosus_-_La_Gomera_-_GU988021_E-724-pil
	Acalles_pilula_-_Tenerife_-_GU988007_E-698-pil
	Acalles_globulipennis_-_Tenerife_-_GU987997_E-679-glo
	Acalles_ossetiensis_-_Russia_-_MF426965_2756-PST
	Acalles_ossetiensis_-_Russia_-_MF426966_2759-PST
	'Acalles_vorsti_-_Spain.Mallorca_-_KF680256_1358-PST'
	Acalles_almeriaensis_-_Spain_-_GU987825_E-0192-alme
	Acalles_tibialis_-_France_-_GU987895_F-435-tib
	Acalles_tibialis_-_France_-_GU987898_F-442-tib
	'Acalles_sardiniaensis_-_Italy.Sardinia_-_GU987882_I-460-sar'
	'Acalles_sardiniaensis_-_Italy.Sardinia_-_KF680231_IT1074c'
	'Acalles_sardiniaensis_-_Italy.Sardinia_-_KF680232_IT1078c'
	'Acalles_sardiniaensis_-_Italy.Sardinia_-_KF680230_IT1072c'
	Acalles_sierrae_-_Spain_-_GU987859_E-0261-sie
	Acalles_testensis_-_Morocco_-_GU988128_E-880-tes
	Acalles_papei_-_Croatia_-_EU286507_HR-0327-pap
	Acalles_fallax_-_Czech_Republic_-_KF680228_CZ1052
	Acalles_fallax_-_Croatia_-_MG229828_2899-PST
	Acalles_fallax_-_Czech_Republic_-_MG229784_2416-JKR
	Acalles_fallax_-_Czech_Republic_-_MG229786_2419-JKR
	Acalles_camelus_-_Croatia_-_EU286511_HR-0336-cam
	Acalles_camelus_-_Italy_-_GU987989_I-656-cam
	Acalles_camelus_-_Italy_-_MG229698_1392-PST
	Acalles_camelus_-_Italy_-_GU987971_I-628-cam
	Dichromacalles_dromedarius_-_Gran_Canaria_-_JN701886_29-PST
	Dichromacalles_dromedarius_-_La_Palma_-_EU286469_C-0127-dro
	Dichromacalles_dromedarius_-_La_Palma_-_MG229777_2003-JKR
	Dichromacalles_dromedarius_-_Morocco_-_GU988142_E-905-dro
	Dichromacalles_dromedarius_-_Spain_-_GU988062_E-771-dro
	Dichromacalles_dromedarius_-_Spain_-_GU988076_E-796-dro
	Dichromacalles_dromedarius_-_Spain_-_EU286517_E-0208-dro
	Dichromacalles_dromedarius_-_Tenerife_-_GU988012_E-708-dro
	Dichromacalles_diocletianus_-_Greece_-_KJ867623_693-FBA
	Dichromacalles_algecirasensis_-_Spain_-_EU286500_E-0204-dio
	Dichromacalles_cf_algecirasensis_-_Morocco_-_GU988149_Mo-925-dio
	Dichromacalles_cf_algecirasensis_-_Spain_-_JX228952_ES1057
	Madeiracalles_beelzebubi_-_Madeira_-_MF426968_2817-PST
	Madeiracalles_portosantoensis_-_Madeira_-_MK347543_2953-PST
	Madeiracalles_portosantoensis_-_Porto_Santo_-_FJ716551_P-534-por
	Canariacalles_lanzarotensis_-_Lanzarote_-_MG229800_2762-PST
	Canariacalles_lanzarotensis_-_Lanzarote_-_MG229885_2932-PST
	Dichromacalles_lentisci_-_Spain_-_GU988067_E-781-len
	Dichromacalles_lentisci_-_Morocco_-_GU988141_E-904-len
	Dichromacalles_andalusiensis_-_Spain_-_KF880842_1261-PST
	Dichromacalles_rolletii_-_Greece_-_KJ867575_670-FBA
	'Dichromacalles_rolletii_-_Italy.Sicilia_-_GU987867_I-0276-rol'
	'Dichromacalles_boroveci_-_Greece.Rhodes_-_MG229747_1818-PST'
	'Dichromacalles_boroveci_-_Greece.Samos_-_MG322643_GR-953-bor'
	Calacalles_palmensis_-_La_Palma_-_EU286466_C-0121-set
	Calacalles_palmensis_-_La_Palma_-_KT289381_1700-PST
	Calacalles_pumilio_-_La_Gomera_-_KT289396_ES1029
	Calacalles_pumilio_-_La_Gomera_-_KT289388_2713-PST
	Calacalles_wollastoni_-_Madeira_-_FJ716557_P-520-wol
	Calacalles_wollastoni_-_Madeira_-_GQ332329_P-507-wol
	Calacalles_montelunatus_-_La_Palma_-_KT289384_1720-PST
	Calacalles_hermigua_-_La_Gomera_-_GQ332331_E-742-set
	Calacalles_hermigua_-_La_Gomera_-_KT289394_ES1006
	Calacalles_hermigua_-_La_Gomera_-_GQ332334_E-747-set
	Calacalles_hermigua_-_La_Gomera_-_GU988038_E-746-set
	Calacalles_lepensis_-_La_Gomera_-_KF498965_1345-PST
	Calacalles_nataliae_-_La_Gomera_-_KF498967_1259-PST
	Calacalles_nataliae_-_La_Gomera_-_KF498968_ES1012
	Calacalles_nataliae_-_La_Gomera_-_GQ332332_E-743-nat
	Calacalles_pusillus_-_Tenerife_-_FJ716570_E-702-pus
	Calacalles_pusillus_-_Tenerife_-_KC783827_709-PST
	Calacalles_pusillus_-_Tenerife_-_KC783831_738-PST
	Calacalles_mulagua_-_La_Gomera_-_KT289401_ES1039
	Acallocrates_denticollis_-_Greece_-_GU987876_EP-0387-den
	Onyxacalles_luigionii_-_Italy_-_GU987967_I-622-lui
	Onyxacalles_cf_luigionii_-_France_-_GU987897_F-440-lui
	Onyxacalles_cf_luigionii_-_Italy_-_KC783821_564-PST
	Onyxacalles_bermejaensis_-_Spain_-_KJ867603_1284-PST
	Onyxacalles_bermejaensis_-_Spain_-_EU286514_E-0167-ber
	Onyxacalles_bermejaensis_-_Spain_-_GU988066_E-778-ber
	Onyxacalles_bermejaensis_-_Spain_-_KJ867606_1290-PST
	Onyxacalles_ganglbaueri_-_Greece_-_MG229822_2887-PST
	Onyxacalles_ganglbaueri_-_Greece_-_MG229823_2889-PST
	Echinodera_tazzekaensis_-_Morocco_-_KJ867569_166-PST
	Echinodera_germanni_-_Morocco_-_GU213751_E-881-ger
	Echinodera_zaghouanensis_-_Tunisia_-_GU213689_T-498-zag
	Echinodera_capiomonti_-_Italy_-_GU213682_I-488-cap
	Echinodera_cf_capiomonti_-_Italy_-_MG229702_1403-PST
	'Echinodera_ariadnae_-_Greece.Crete_-_EU286479_GR-0151-ari'
	Echinodera_compacta_-_Gran_Canaria_-_JN701881_8-PST
	Echinodera_compacta_-_Gran_Canaria_-_MG229684_33-PST
	Echinodera_adriatica_-_Croatia_-_GU213651_HR-0311-adr
	Echinodera_adriatica_-_Croatia_-_MG229835_HR-0313-adr
	Echinodera_adriatica_-_Croatia_-_MG229836_HR-0314-adr
	Echinodera_adriatica_-_Croatia_-_MG229839_HR-0322-adr
	Echinodera_adriatica_-_Croatia_-_MG229840_HR-0342-adr
	Echinodera_adriatica_-_Croatia_-_MG229837_HR-0316-adr
	'Echinodera_samosa_-_Greece.Samos_-_KJ867584_818-PST'
	Echinodera_magnesia_-_Greece_-_MK347560_2977-PST
	Echinodera_magnesia_-_Greece_-_MK347561_2983-PST
	Echinodera_soumasi_-_Greece_-_KT289402_2798-PST
	Echinodera_hypocrita_-_Italy_-_MG229693_1371-PST
	Echinodera_graeca_-_Greece_-_GU213677_EP-0384-gra
	Echinodera_bellieri_-_Italy_-_GU213711_I-629-tyr
	Echinodera_bellieri_-_Italy_-_GU213713_I-651-tyr
	'Echinodera_bellieri_-_Italy.Sardinia_-_MG322669_IT1091c'
	'Echinodera_bellieri_-_Italy.Sardinia_-_MG322666_IT1084c'
	'Echinodera_bellieri_-_Italy.Sardinia_-_MG322672_IT1094c'
	Echinodera_bellieri_-_Italy_-_GU213712_I-646-tyr
	Echinodera_bellieri_-_Italy_-_GU987981_I-641-tyr
	Echinodera_bellieri_-_Greece_-_GU213679_EP-0390-bel
	Amaurorhinus_clermonti_-_Lanzarote_-_MK347528_2923-PST
	Amaurorhinus_monizianus_-_Tenerife_-_KC784312_757-PST
	Barretonus_hinterseheri_-_Madeira_-_MH915694_2956-PST
	Barretonus_minor_-_Porto_Santo_-_FJ716582_P-536-BAR
	Barretonus_sp_-_Madeira_-_MH915693_2955-PST
	Barretonus_sp_-_Madeira_-_MH915695_2957-PST
	Mesites_sp_-_El_Hierro_-_MH618685_2971-PST
	Rhopalomesites_maderensis_-_Madeira_-_MH051942_1843-PST
	Rhopalomesites_proximus_-_La_Palma_-_MH051936_1752-PST
	Torneuma_karamani_-_Croatia_-_EU286506_HR-0312-kar
	Torneuma_cadizense_-_Spain_-_KC783806_100-PST
	Torneuma_alexi_-_Gran_Canaria_-_KX246401_2861-PST
	Torneuma_alexi_-_Gran_Canaria_-_KX246405_2865-PST
	Torneuma_alexi_-_Gran_Canaria_-_KX246406_2866-PST
	Torneuma_cf_desilvai_-_Madeira_-_MK347542_2952-PST
	Torneuma_desilvai_-_Madeira_-_FJ716547_P-529-des
	Torneuma_isambertoi_-_Madeira_-_KU170192_2790-PST
	Torneuma_isambertoi_-_Madeira_-_KU170193_2791-PST
	Acallorneuma_reitteri_-_Italy_-_KP776639_1780-PST
	Acallorneuma_reitteri_-_Italy_-_KP776640_1782-PST
	Kyklioacalles_roboris_-_Italy_-_KC783819_462-PST
	Kyklioacalles_roboris_-_Germany_-_GU988035_D-670-rob
	Kyklioacalles_roboris_-_Czech_Republic_-_GU981507_Cz-799-rob
	Kyklioacalles_roboris_-_France_-_EU286494_I-0037-rob
	Kyklioacalles_roboris_-_France_-_GU987760_I-0032-rob
	Kyklioacalles_yestensis_-_Spain_-_GU981492_E-593-yes
	Kyklioacalles_snassensis_-_Morocco_-_KC783812_114-PST
	Kyklioacalles_provincialis_-_France_-_GU981490_F-451-pro
	Kyklioacalles_suturatus_-_Czech_Republic_-_EU286483_CZ-0156-sut
	'Kyklioacalles_fissicollis_-_Greece.Euboia_-_MG229811_2813a-FBA'
	Acalles_ptinoides_-_Germany_-_GU988155_D-927-pti
	Acalles_ptinoides_-_Spain_-_GU988121_E-870-pti
	Acalles_ptinoides_-_Germany_-_EU286522_D-0256-pti
	Acalles_ptinoides_-_Germany_-_GU988036_D-671-pti
	Acalles_ptinoides_-_Germany_-_MG229757_1893-PST
	Acalles_ptinoides_-_Germany_-_MG229758_1904-PST
	Acalles_ptinoides_-_Spain_-_GU988122_E-871-pti
	Acalles_ptinoides_-_Spain_-_KJ867597_1264-PST
	'Acalles_breiti_-_Spain.Mallorca_-_GU987911_E-542-bre'
	'Acalles_breiti_-_Spain.Mallorca_-_GU987912_E-543-bre'
	Acalles_almeriaensis_-_Spain_-_EU286497_E-0186-alm
	Acalles_almeriaensis_-_Spain_-_KF680246_1280-PST
	Acalles_sintraniensis_-_Portugal_-_GU988110_E-853-sin
	Acalles_sintraniensis_-_Portugal_-_GU988111_E-856-sin
	Acalles_sintraniensis_-_Portugal_-_KF680238_827-PST
	Acalles_sintraniensis_-_Portugal_-_KF680239_833-PST
	Acalles_misellus_-_Spain_-_KF680242_1262-PST
	Acalles_misellus_-_Spain_-_GU987962_E-616-mis
	Acalles_misellus_-_France_-_KC783822_684-PST
	Acalles_misellus_-_Spain_-_KF680243_1266-PST
	Acalles_echinatus_-_Austria_-_GU987786_A-0093-ech
	Acalles_echinatus_-_Czech_Republic_-_GU987843_CZ-0231-ech
	Acalles_lemur_cisalpinus_-_Italy_-_GU987976_I-634-cis
	Acalles_lemur_cisalpinus_-_Italy_-_GU987988_I-655-cis
	Acalles_lemur_cisalpinus_-_Italy_-_GU988090_I-824-cis
	Acalles_lemur_cisalpinus_-_Italy_-_MG229699_1393-PST
	Acalles_lemur_cisalpinus_-_Italy_-_MG229689_1362-PST
	Acalles_lemur_cisalpinus_-_Italy_-_GU987970_I-626-cis
	Acalles_dubius_-_Germany_-_GU987767_M-0066-dub
	Acalles_dubius_-_Germany_-_GU987806_D-0094-dub
	Acalles_dubius_-_Germany_-_GU987881_D-0423-dub
	Acalles_dubius_-_Germany_-_KF680236_794-PST
	'Acalles_sardiniaensis_-_Italy.Sardinia_-_MK891638_1787-PST'
	Acalles_guadarramaensis_-_Andorra_-_GU987963_AND-617-gua
	Acalles_guadarramaensis_-_Spain_-_KF680244_1268-PST
	Acalles_parasierrae_-_Morocco_-_GU988146_E-910-prs
	Acalles_asniensis_-_Morocco_-_GU988130_E-884-asn
	'Acalles_papei_-_Greece.Korfu_-_GU988044_KO-0378-pap'
	Acalles_fallax_-_Czech_Republic_-_GU988078_Cz-797-fal
	Acalles_fallax_-_Croatia_-_EU286508_HR-0332-fal
	Acalles_fallax_-_Czech_Republic_-_KJ867591_1212-JKR
	Acalles_fallax_-_Czech_Republic_-_MG229688_1214-JKR
	Acalles_fallax_-_Czech_Republic_-_MG229704_1446-JKR
	Acalles_fallax_-_Germany_-_GU988093_D-831-fal
	Acalles_camelus_-_France_-_GU987808_I-0016-cam
	Acalles_camelus_-_Italy_-_GU987978_I-637-cam
	Dichromacalles_diocletianus_-_Greece_-_KJ867576_692-FBA
	Dichromacalles_diocletianus_-_Italy_-_GU987986_I-648-dio
	Dichromacalles_algecirasensis_-_Spain_-_GU987944_E-590-dio
	Madeiracalles_dispar_-_Madeira_-_FJ716549_P-531-dis
	Madeiracalles_saxicola_-_Ilhas_Desertas_-_MG229803_2777-PST
	Madeiracalles_saxicola_-_Ilhas_Desertas_-_MG229804_2779-PST
	Madeiracalles_saxicola_-_Ilhas_Desertas_-_MG229807_2784-PST
	Madeiracalles_saxicola_-_Ilhas_Desertas_-_MG229808_2785-PST
	Canariacalles_sp_-_Tenerife_-_GU988008_E-700-all
	Canariacalles_alluaudi_-_Gran_Canaria_-_JN701887_31-PST
	Canariacalles_alluaudi_-_Gran_Canaria_-_MG229683_9-PST
	Sonchiacalles_sonchi_-_La_Palma_-_GU987787_C-0110-son
	Pseudodichromacalles_xerampelinus_-_Tenerife_-_KF672592_1244-PST
	Pseudodichromacalles_xerampelinus_-_Tenerife_-_KF672593_687-PST
	Lauriacalles_acutus_-_Tenerife_-_GU987924_E-544-acu
	Lauriacalles_acutus_-_Tenerife_-_GU987993_E-674-acu
	Lauriacalles_acutus_-_Tenerife_-_GU987998_E-680-acu
	Lauriacalles_acutus_-_Tenerife_-_GU988088_E-816-acu
	Dichromacalles_tuberculatus_-_Portugal_-_KF880841_829-PST
	Dichromacalles_querilhaci_-_France_-_GU988153_F-935-que
	Dichromacalles_andalusiensis_-_Spain_-_KF880843_1306-PST
	Dichromacalles_andalusiensis_-_Spain_-_KF880844_1334-PST
	Calacalles_citvorator_-_La_Palma_-_KT289382_1703-PST
	Calacalles_citvorator_-_La_Palma_-_KT289392_E-0266-set
	Calacalles_seticollis_-_El_Hierro_-_GQ332328_C-0122-set
	Calacalles_seticollis_-_El_Hierro_-_GU987860_E-0265-set
	Calacalles_montelunatus_-_La_Palma_-_KT289383_1716-PST
	Calacalles_montelunatus_-_La_Palma_-_KT289385_1721-PST
	Calacalles_lepensis_-_La_Gomera_-_KJ867596_1258-PST
	Calacalles_lepensis_-_La_Gomera_-_KF498966_ES1025
	Calacalles_nataliae_-_La_Gomera_-_GQ332333_E-745-nat
	Calacalles_nataliae_-_La_Gomera_-_GU988037_E-744-nat
	Calacalles_mulagua_-_La_Gomera_-_KT289389_2719-PST
	Calacalles_mulagua_-_La_Gomera_-_KT289397_ES1030
	Calacalles_mulagua_-_La_Gomera_-_KT289398_ES1034
	Acallocrates_denticollis_-_Greece_-_GU988045_EP-0389-den
	Acallocrates_denticollis_-_Greece_-_MK347558_2975-PST
	Onyxacalles_luigionii_-_Italy_-_GU987977_I-635-lui
	Onyxacalles_luigionii_-_Italy_-_GU987979_I-638-lui
	Onyxacalles_portusveneris_-_Spain_-_GU987950_E-602-mag
	Onyxacalles_portusveneris_-_Spain_-_KJ867600_1276-PST
	Onyxacalles_bermejaensis_-_Spain_-_GU987827_E-0194-ber
	Onyxacalles_bermejaensis_-_Spain_-_JN121398_ES1062
	Onyxacalles_gibraltarensis_-_Morocco_-_GU988137_E-897-gib
	Onyxacalles_gibraltarensis_-_Morocco_-_GU988138_E-899-gib
	Onyxacalles_gibraltarensis_-_England_-_KY211665_2894-PST
	Onyxacalles_gibraltarensis_-_Morocco_-_GU988144_E-907-gib
	Onyxacalles_gibraltarensis_-_England_-_KY211664_2893-PST
	Onyxacalles_gibraltarensis_-_Spain_-_GU987832_E-0206-gib
	Echinodera_capbonensis_diottii_-_Italy_-_GU213767_I-942-dit
	Echinodera_setosagracilis_-_Tunisia_-_GU213692_T-504-set
	Echinodera_ketamaensis_-_Morocco_-_GU213758_E-909-ket
	Echinodera_suber_-_Morocco_-_GU213688_M-497-sub
	Echinodera_suber_-_Morocco_-_GU213757_E-901-sub
	Echinodera_roudieri_-_Spain_-_GU987818_E-0182-rou
	Echinodera_roudieri_-_Spain_-_EU286482_E-0155-rou
	Echinodera_roudieri_-_Spain_-_GU987923_E-487-rou
	Echinodera_siciliensis_-_Italy_-_MG322642_I-952-gar
	'Echinodera_siciliensis_-_Italy.Sicilia_-_EU286480_I-0153-sic'
	'Echinodera_siciliensis_-_Italy.Sicilia_-_GU988091_I-825-sic'
	'Echinodera_pseudovariegata_-_Greece.Crete_-_MG229890_2946-PST'
	'Echinodera_pseudovariegata_-_Greece.Rhodos_-_MK347556_2972-PST'
	Echinodera_andalusiensis_-_Spain_-_MG322653_ES1056
	Echinodera_montana_-_Fuerteventura_-_GU213735_E-802-mnt
	Echinodera_montana_-_Fuerteventura_-_MG229796_2737-PST
	Echinodera_orbiculata_-_Tenerife_-_GU213716_E-691-orb
	Echinodera_orbiculata_-_Tenerife_-_GU213717_E-701-orb
	Echinodera_orbiculata_-_Tenerife_-_GU987936_E-563-orb
	Echinodera_palmaensis_-_La_Palma_-_GU213671_E-0283-pal
	Echinodera_palmaensis_-_La_Palma_-_MG229723_1695-PST
	Echinodera_valida_-_Greece_-_MK347567_2991-PST
	'Echinodera_minosi_-_Greece.Crete_-_EU286464_GR-0150-min'
	Echinodera_hypocrita_-_Italy_-_GU213710_I-627-hyp
	Echinodera_hypocrita_-_Italy_-_GU987964_I-619-hyp
	Echinodera_paganettii_-_Spain_-_GU213748_E-860-pag
	Echinodera_pelionis_-_Greece_-_MK347557_2974-PST
	Echinodera_pelionis_-_Greece_-_MK347562_2984-PST
	'Echinodera_bellieri_-_Italy.Sardinia_-_MG322660_IT1073c'
	'Echinodera_bellieri_-_Italy.Sardinia_-_MG322663_IT1079c'
	'Echinodera_bellieri_-_Greece.Korfu_-_GU213653_KO-0367-bel'
	Pentatemnus_arenarius_-_Lanzarote_-_MH051972_2934-PST
	Pentatemnus_arenarius_incognitus_-_Ilhas_Selvagens_-_MK891724_1956-PST
	Pentatemnus_arenarius_arenarius_-_Fuerteventura_-_MK892351_2735-PST
	Pentatemnus_arenarius_incognitus_-_Ilhas_Selvagens_-_MK891731_1971-PST
	Amaurorhinus_clermonti_-_Fuerteventura_-_MH051952_2736-PST
	Amaurorhinus_monizianus_-_Ilhas_Selvagens_-_MK891726_1960-PST
	Amaurorhinus_monizianus_-_Ilhas_Selvagens_-_MK891727_1962-PST
	Pselactus_varipennis_-_Lanzarote_-_MH051971_2924-PST
	Pselactus_sp_-_Fuerteventura_-_MH051951_2729-PST
	Pselactus_affinis_-_La_Palma_-_MK891628_1748-PST
	Pselactus_piceus_subparallelus_-_Lanzarote_-_MK347535_2940-PST
	Pselactus_spadix_spadix_-_Madeira_-_MH051954_2772-PST
	Mesites_ater_-_Gran_Canaria_-_KC783747_34-PST
	Rhopalomesites_complanatus_-_La_Palma_-_MH051935_1707-PST
	Rhopalomesites_complanatus_-_La_Palma_-_MH618679_1985-JKR
	Rhopalomesites_euphorbiae_-_Madeira_-_MH618677_1826-PST
	Rhopalomesites_euphorbiae_-_Madeira_-_MH618678_1849-PST
	Torneuma_sp_n_-_Spain_-_GU988048_E-758-TOR
	Torneuma_baeticum_-_Uk_-_KP776630_GI1044
	'Torneuma_deplanatum_deplanatum_-_Italy.Sicilia_-_EU286518_I-0305-dep'
	'Torneuma_deplanatum_deplanatum_-_Greece.Korfu_-_GU987874_KO-0371-dep'
	Torneuma_aphroditae_-_La_Gomera_-_JX181783_ES1014
	Torneuma_orbatum_-_La_Gomera_-_KP776634_ES1003
	Torneuma_orbatum_-_La_Gomera_-_KX246404_2864-PST
	Torneuma_maderense_-_Madeira_-_FJ716558_P-522-mad
	Torneuma_maderense_-_Madeira_-_KP869115_1842-PST
	Torneuma_korwitzi_-_Madeira_-_KP776628_1860-PST
	Torneuma_korwitzi_-_Madeira_-_KP776629_1864-PST
	'Acallorneuma_doderoi_-_Italy.Sicilia_-_EU286457_S-0082-dod'
	'Acallorneuma_doderoi_-_Italy.Sicilia_-_GU987795_I-0120-dod'
	Kyklioacalles_abstersus_-_Germany_-_GU981483_D-0291-rob
	Kyklioacalles_abstersus_-_Germany_-_KC783825_106-PST
	Kyklioacalles_abstersus_-_Slovenia_-_GU981484_SLO-0293-rob
	Kyklioacalles_abstersus_-_Slovenia_-_KJ867572_464-PST
	Kyklioacalles_abstersus_-_Slovenia_-_KJ867573_466-PST
	Kyklioacalles_abstersus_-_Slovenia_-_MG229824_2895-PST
	Kyklioacalles_roboris_-_Andorra_-_GU981498_AND-618-rob
	Kyklioacalles_roboris_-_France_-_GU987761_I-0025-rob
	Kyklioacalles_roboris_-_Germany_-_GU981469_M-0062-rob
	Kyklioacalles_roboris_-_Germany_-_GU987773_M-0054-rob
	Kyklioacalles_navieresi_-_Italy_-_GU981499_I-636-nav
	Kyklioacalles_navieresi_-_Italy_-_GU987968_I-623-nav
	Kyklioacalles_navieresi_-_Italy_-_MG229701_1402-PST
	Kyklioacalles_astragali_-_Spain_-_EU286455_E-0077-ast
	Kyklioacalles_astragali_-_Spain_-_GU981472_E-0076-ast
	Acalles_reitteri_-_Armenia_-_MK347581_3018-KRA
	Kyklioacalles_cf_aubei_-_Russia_-_MG229797_2752-PST
	Kyklioacalles_cf_aubei_-_Russia_-_MG229799_2760-PST
	Kyklioacalles_aubei_-_Italy_-_GU987969_I-624-aub
	Kyklioacalles_aubei_-_Italy_-_MG229825_2896-PST
	Kyklioacalles_provincialis_-_France_-_GU981488_F-443-pro
	Kyklioacalles_plantapilosus_-_Spain_-_GU981475_E-0190-pla
	Acalles_pilula_-_El_Hierro_-_EU286461_C-0099-pil
	Acalles_pilula_-_El_Hierro_-_GU987920_E-0254-pil
	Acalles_pilula_-_La_Palma_-_GU987853_E-0252-pil
	Acalles_pilula_-_La_Palma_-_GU987856_E-0255-pil
	Acalles_globulipennis_-_Tenerife_-_FJ716562_E-676-glo
	Acalles_globulipennis_-_Gran_Canaria_-_JN701882_14-PST
	Acalles_almeriaensis_-_Spain_-_GU987951_E-603-alm
	Acalles_almeriaensis_-_Spain_-_GU988054_E-760-alm
	Acalles_almeriaensis_-_Spain_-_GU988058_E-759-alm
	Acalles_misellus_-_Spain_-_GU987956_E-610-mis
	Acalles_misellus_-_Spain_-_GU987959_E-613-mis
	Acalles_misellus_-_Spain_-_GU987961_E-615-mis
	Acalles_misellus_-_France_-_GU988159_F-937-mis
	Acalles_misellus_-_Spain_-_GU988123_E-872-mis
	Acalles_misellus_-_Netherlands_-_GU988094_NL-832-mis
	Acalles_misellus_-_France_-_GU988160_F-938-mis
	Acalles_misellus_-_Spain_-_GU988125_E-874-mis
	Acalles_echinatus_-_Bulgaria_-_GU987871_BUL-0344-ech
	Acalles_echinatus_-_Bulgaria_-_GU987872_BUL-0345-ech
	Acalles_parvulus_temperei_-_France_-_EU286449_I-0023-tem
	Acalles_parvulus_temperei_-_France_-_GU987758_I-0029-tem
	Acalles_parvulus_temperei_-_France_-_GU987810_I-0042-tem
	Acalles_parvulus_temperei_-_France_-_GU988080_F-804-tem
	'Acalles_sardiniaensis_-_Italy.Sardinia_-_KF680235_IT1087c'
	Acalles_sierrae_-_Spain_-_EU286492_E-0100-sie
	Acalles_guadarramaensis_-_Spain_-_GU988096_E-836-gua
	Acalles_guadarramaensis_-_Spain_-_KF680245_1270-PST
	Acalles_asniensis_-_Morocco_-_GU988129_E-882-asn
	Acalles_asniensis_-_Morocco_-_MG229716_1586-JKR
	Acalles_papei_-_Greece_-_GU988046_EP-0399-pap
	'Acalles_papei_-_Greece.Korfu_-_GU987873_KO-0369-pap'
	Acalles_fallax_-_Czech_Republic_-_MG229779_2084-JKR
	Acalles_fallax_-_Slovenia_-_MG229827_2898-PST
	Acalles_camelus_-_Slovenia_-_GU987813_SLO-0227-cam
	Acalles_camelus_-_Slovenia_-_GU987842_SLO-0229-cam
	Acalles_camelus_-_Austria_-_GU987814_A-0228-cam
	Acalles_camelus_-_France_-_EU286447_I-0026-cam
	Acalles_camelus_-_France_-_GU987776_I-0034-cam
	Acalles_camelus_-_Germany_-_MG229829_2902-PST
	Acalles_camelus_-_Slovakia_-_MG229790_2446-JKR
	Dichromacalles_diocletianus_-_France_-_GU988152_F-933-dio
	Dichromacalles_diocletianus_-_France_-_GU988158_F-934-dio
	Dichromacalles_algecirasensis_-_Spain_-_GU988068_E-782-dio
	Dichromacalles_algecirasensis_-_Spain_-_GU988074_E-793-dio
	Madeiracalles_cinereus_-_Madeira_-_FJ716555_P-516-cin
	Madeiracalles_cinereus_-_Madeira_-_GU987905_P-526-cin
	Madeiracalles_coarctatus_-_Madeira_-_MG229820_2856-PST
	Madeiracalles_achadagrandensis_-_Madeira_-_FJ716550_P-532-ach
	Madeiracalles_machadoi_-_Madeira_-_FJ716556_P-517-mac
	Madeiracalles_machadoi_-_Madeira_-_MG229815_2821-PST
	'Madeiracalles_sp.n._-_Madeira_-_MG229882_2911-PST'
	Madeiracalles_histrionicus_-_Ilhas_Desertas_-_MG229805_2782-PST
	Madeiracalles_histrionicus_-_Ilhas_Desertas_-_MG229806_2783-PST
	Madeiracalles_saxicola_-_Madeira_-_GU987916_P-514-sax
	Madeiracalles_saxicola_-_Madeira_-_MG229756_1887-PST
	Canariacalles_sp_-_Tenerife_-_GU987838_E-0220-all
	Dendroacalles_brevitarsis_-_Gran_Canaria_-_KJ867568_35-PST
	Dendroacalles_euphorbiacus_-_La_Palma_-_EU286475_C-0138-eup
	Aeoniacalles_tabladoensis_-_La_Palma_-_GU987801_C-0102-aes
	Dendroacalles_fortunatus_-_La_Gomera_-_GU988082_E-808-for
	Dendroacalles_fortunatus_-_La_Gomera_-_MG229793_2707-PST
	Sonchiacalles_silosensis_-_La_Gomera_-_FJ716579_E-729-sil
	Pseudodichromacalles_pericallis_-_La_Palma_-_MF426963_1704-PST
	Pseudodichromacalles_fernandezi_-_Tenerife_-_GU987939_E-573-fer
	Lauriacalles_acutus_-_La_Palma_-_MG229727_1710-PST
	Lauriacalles_acutus_-_La_Palma_-_GU987837_E-0219-acu
	Lauriacalles_acutus_-_La_Palma_-_FJ716538_C-0137-act
	Lauriacalles_acutus_-_La_Palma_-_MG229726_1709-PST
	Lauriacalles_acutus_-_La_Palma_-_MG229741_1753-PST
	Lauriacalles_acutus_-_La_Palma_-_MG229770_1981-JKR
	Dichromacalles_tuberculatus_-_Morocco_-_GU988140_E-903-tub
	Dichromacalles_albopictus_-_France_-_FJ716544_F-447-alb
	Onyxacalles_portusveneris_-_Morocco_-_GU987922_M-482-mag
	Onyxacalles_portusveneris_-_Morocco_-_GU988133_E-889-port
	Onyxacalles_portusveneris_-_Morocco_-_GU988147_E-912-port
	Onyxacalles_portusveneris_-_Morocco_-_KC783815_167-PST
	Onyxacalles_portusveneris_-_Morocco_-_GU988135_E-891-port
	Onyxacalles_portusveneris_-_Morocco_-_GU988134_E-890-port
	Echinodera_capbonensis_capbonensis_-_Tunisia_-_GU213681_T-455-cab
	Echinodera_capbonensis_capbonensis_-_Tunisia_-_GU213707_E-588-cab
	Echinodera_capbonensis_capbonensis_-_Tunisia_-_GU987889_T-502-cap
	Echinodera_capbonensis_capbonensis_-_Tunisia_-_GU987890_T-503-cap
	'Echinodera_settefratelliensis_-_Italy.Sardinia_-_GU213686_I-495-set'
	'Echinodera_settefratelliensis_-_Italy.Sardinia_-_MG322665_IT1083c'
	'Echinodera_settefratelliensis_-_Italy.Sardinia_-_MG322667_IT1085c'
	'Echinodera_settefratelliensis_-_Italy.Sardinia_-_MG322668_IT1089c'
	'Echinodera_variegata_-_Italy.Sicilia_-_GU213660_I-0412-var'
	Echinodera_bargouensis_-_Tunisia_-_GU213690_T-499-zag
	Echinodera_bargouensis_-_Tunisia_-_GU213770_TU-946-bar
	Echinodera_ifranensis_-_Morocco_-_GU213752_E-892-ifr
	Echinodera_ifranensis_-_Morocco_-_KJ867570_191-PST
	Echinodera_spinosa_-_Spain_-_GU213738_E-776-spi
	Echinodera_spinosa_-_Spain_-_KJ867604_1286-PST
	Echinodera_spinosa_-_Spain_-_GU213666_E-0199-spi
	Echinodera_spinosa_-_Spain_-_GU213739_E-779-spi
	Echinodera_spinosa_-_Spain_-_GU987836_E-0217-spi
	Echinodera_roudieri_-_Spain_-_GU213664_E-0179-rou
	Echinodera_roudieri_-_Spain_-_KJ867574_566-PST
	Echinodera_roudieri_-_Spain_-_GU987823_E-0176-rou
	'Echinodera_siciliensis_-_Italy.Sicilia_-_GU213645_I-0152-sic'
	'Echinodera_siciliensis_-_Italy.Sicilia_-_GU987765_D-0070-sic'
	'Echinodera_pseudovariegata_-_Greece.Rhodes_-_MG229746_1817-PST'
	'Echinodera_pseudovariegata_-_Greece.Rhodes_-_MG229792_2654-PST'
	Echinodera_sp_-_Italy_-_MG229700_1394-PST
	'Echinodera_nuraghia_-_Italy.Sardinia_-_GU213685_I-493-nur'
	'Echinodera_nuraghia_-_Italy.Sardinia_-_MG322670_IT1092c'
	'Echinodera_ibleiensis_-_Italy.Sicilia_-_GU213687_I-496-ibl'
	Echinodera_tellatlasensis_-_Morocco_-_KC783813_115-PST
	Echinodera_tellatlasensis_-_Morocco_-_KC783814_140-PST
	Echinodera_andalusiensis_-_Spain_-_GU213740_E-780-and
	Echinodera_andalusiensis_-_Spain_-_GU988073_E-792-and
	Echinodera_andalusiensis_-_Spain_-_GU988077_E-795-and
	Echinodera_personata_-_Tenerife_-_KJ867582_754-PST
	Echinodera_angulipennis_-_Tenerife_-_FJ716571_E-703-ang
	Echinodera_kratkyi_-_Gran_Canaria_-_MF426967_2765-JKR
	Echinodera_orbiculata_-_Tenerife_-_FJ716564_E-683-orb
	Echinodera_orbiculata_-_Tenerife_-_GU987935_E-562-orb
	Echinodera_palmaensis_-_La_Palma_-_GU213641_C-0146-pal
	Echinodera_palmaensis_-_La_Palma_-_GU213642_C-0147-pal
	Echinodera_pseudohystrix_-_La_Gomera_-_GU213720_E-719-psh
	Echinodera_major_-_Croatia_-_EU286519_HR-0319-maj
	Echinodera_major_-_Croatia_-_GU213674_HR-0306-maj
	Echinodera_major_-_Croatia_-_GU213675_HR-0329-maj
	Echinodera_hypocrita_-_Croatia_-_EU286520_HR-0335-hyp
	Echinodera_hypocrita_-_Croatia_-_GU213676_HR-0337-hyp
	Echinodera_hypocrita_-_Czech_Republic_-_GU213741_Cz-800-hyp
	Echinodera_hypocrita_-_Czech_Republic_-_MG322651_CZ1053
	Echinodera_hypocrita_-_Czech_Republic_-_MK892135_2418-JKR
	Echinodera_hypocrita_-_Slovakia_-_MK892158_2447-JKR
	Echinodera_hypocrita_-_Germany_-_GU213673_D-0304-hyp
	Echinodera_paganettii_-_Portugal_-_KF872198_858-PST
	Echinodera_paganettii_-_Spain_-_GU987888_E-486-pag
	Echinodera_paganettii_-_Spain_-_GU988108_E-851-pag
	'Echinodera_bellieri_-_Italy.Sardinia_-_MG322659_IT1071c'
	Echinodera_bellieri_-_Greece_-_GU213657_EP-0398-bel
	'Echinodera_bellieri_-_Greece.Korfu_-_GU988043_KO-0374-bel'
	Amaurorhinus_clermonti_-_Ilhas_Selvagens_-_MK891723_1955-PST
	Amaurorhinus_clermonti_-_Ilhas_Selvagens_-_MK891728_1963-PST
	Amaurorhinus_clermonti_-_Ilhas_Selvagens_-_MK891729_1968-PST
	Pselactus_affinis_-_Tenerife_-_KC783830_734-PST
	Pselactus_affinis_-_Tenerife_-_MK890909_748-PST
	Pselactus_affinis_-_La_Gomera_-_KC783805_90-PST
	Pselactus_affinis_-_La_Palma_-_MK891484_1554-JKR
	Pselactus_affinis_-_La_Gomera_-_MK891598_1677-PST
	Pselactus_affinis_-_La_Palma_-_MK891626_1740-PST
	Pselactus_affinis_-_La_Palma_-_MK891630_1751-PST
	Pselactus_affinis_-_El_Hierro_-_MK892396_2873-PST
	Rhopalomesites_euphorbiae_-_Madeira_-_MH618682_2825-PST
	Rhopalomesites_euphorbiae_-_Madeira_-_MH051946_1865-PST
	'Torneuma_deplanatum_deplanatum_-_Italy.Sicilia_-_GU987789_I-0174-dep'
	'Torneuma_deplanatum_deplanatum_-_Italy.Sicilia_-_GU987790_I-0175-dep'
	Torneuma_aphroditae_-_La_Gomera_-_KX246402_2862-PST
	Torneuma_aphroditae_-_La_Gomera_-_KX246403_2863-PST
	Torneuma_orbatum_-_La_Gomera_-_FJ716580_E-733-orb
	Acallorneuma_ingoi_-_Italy_-_KP776636_1774-PST
	Acallorneuma_ingoi_-_Italy_-_KP776637_1778-PST
	Acallorneuma_ingoi_-_Italy_-_KP776642_1771-PST
	Acallorneuma_ingoi_-_Italy_-_KP776643_1776-PST
	'Acallorneuma_sardiniense_-_Italy.Sardinia_-_JX181781_IT1096c'
	'Acallorneuma_sardiniense_-_Italy.Sardinia_-_KU170191_1783-PST'
	Kyklioacalles_navieresi_-_Germany_-_GU987855_M-0065-nav
	Kyklioacalles_navieresi_-_Germany_-_GU988156_D-928-nav
	'Kyklioacalles_navieresi_-_Germany.Ruegen_-_GU981501_D-667-nav'
	Kyklioacalles_navieresi_-_Sweden_-_GU988029_S-663-nav
	Kyklioacalles_navieresi_-_Sweden_-_GU988031_S-665-nav
	Kyklioacalles_navieresi_-_Sweden_-_GU988030_S-664-nav
	Kyklioacalles_navieresi_-_Italy_-_GU987990_I-657-nav
	Kyklioacalles_navieresi_-_Italy_-_GU987991_I-658-nav
	Kyklioacalles_cf_erinaceus_-_Spain_-_EU286496_E-0181-eri
	Kyklioacalles_punctaticollis_meteoricus_-_Spain_-_KJ867614_1320-PST
	Kyklioacalles_apogeus_-_Morocco_-_GU981516_Mo-950-apo
	Kyklioacalles_maroccensis_-_Morocco_-_GU213773_E-878-mrc
	Kyklioacalles_oukaimedensis_-_Morocco_-_GU213774_E-883-ouk
	Kyklioacalles_oukaimedensis_-_Morocco_-_GU981512_E-886-ouk
	'Kyklioacalles_fausti_-_Italy.Sicilia_-_MG322649_IT1048'
	Kyklioacalles_saccoi_-_Italy_-_JN121403_IT1051
	Kyklioacalles_reinosae_-_Portugal_-_KJ867585_830-PST
	Kyklioacalles_reinosae_-_Spain_-_GU988124_E-873-rei
	Kyklioacalles_aubei_-_France_-_EU286503_F-0226-aub
	Kyklioacalles_aubei_-_France_-_GU987757_I-0018-aub
	Kyklioacalles_aubei_-_France_-_GU987775_I-0009-aub
	Kyklioacalles_aubei_-_France_-_GU987807_I-0039-aub
	'Kyklioacalles_aubei_-_Italy.Sicilia_-_GU988092_I-826-aub'
	'Kyklioacalles_aubei_-_Italy.Sicilia_-_MG229778_2022-JKR'
	Kyklioacalles_provincialis_-_France_-_GU987899_F-445-pro
	Kyklioacalles_provincialis_-_France_-_GU987894_F-434-pro
	Kyklioacalles_cf_bupleuri_-_Spain_-_GU987817_E-0178-bup
	'Kyklioacalles_characivorus_-_Italy.Sardinia_-_EU286485_I-0159-cha'
	Kyklioacalles_flavomaculatus_-_Morocco_-_JQ975013_195-PST
	Kyklioacalles_flavomaculatus_-_Morocco_-_KC783824_185-PST
	Acalles_pilula_-_El_Hierro_-_GU987852_E-0251-pil
	Acalles_pilula_-_El_Hierro_-_GU987854_E-0253-pil
	Acalles_globulipennis_-_Portugal_-_GU988117_E-866-glo
	Acalles_globulipennis_-_Portugal_-_KF680240_843-PST
	Acalles_globulipennis_-_Madeira_-_FJ716546_P-528-glo
	Acalles_almeriaensis_-_Spain_-_GU987949_E-601-alm
	Acalles_almeriaensis_-_Spain_-_GU987954_E-608-alm
	Acalles_echinatus_-_Italy_-_KF680227_IT1049
	Acalles_lemur_lemur_-_Germany_-_GU987771_M-0061-leL
	Acalles_lemur_lemur_-_Germany_-_GU987772_M-0059-leL
	Acalles_lemur_lemur_-_Germany_-_GU988042_D-673-lem
	Acalles_lemur_lemur_-_France_-_GU987896_F-438-lem
	Acalles_parvulus_parvulus_-_France_-_EU286448_I-0008-par
	Acalles_parvulus_parvulus_-_France_-_GU987764_D-0069-par
	Acalles_parvulus_parvulus_-_France_-_GU987777_I-0002-par
	Acalles_parvulus_parvulus_-_France_-_GU987849_F-0248-par
	Acalles_parvulus_parvulus_-_France_-_GU987850_F-0249-par
	Acalles_parvulus_parvulus_-_Germany_-_GU987770_M-0060-par
	Acalles_parvulus_parvulus_-_Germany_-_GU987851_D-0250-par
	Acalles_parvulus_parvulus_-_France_-_GU987892_F-432-par
	'Acalles_sardiniaensis_-_Italy.Sardinia_-_KF680233_IT1080c'
	'Acalles_sardiniaensis_-_Italy.Sardinia_-_KF680234_IT1081c'
	Acalles_sierrae_-_Spain_-_KF680247_1292-PST
	Acalles_sierrae_-_Spain_-_KF680251_1316-PST
	Acalles_sierrae_-_Spain_-_KF680252_1318-PST
	Acalles_alcarazensis_-_Spain_-_GU987921_E-457-alc
	Acalles_alcarazensis_-_Spain_-_GU987941_E-579-alc
	Acalles_alcarazensis_-_Spain_-_GU987942_E-580-alc
	Acalles_cazorlaensis_-_Spain_-_GU987884_E-464-caz
	Acalles_camelus_-_Czech_Republic_-_KF680229_CZ1054
	Acalles_camelus_-_Czech_Republic_-_MG229785_2417-JKR
	'Acalles_camelus_-_Germany.Ruegen_-_GU988032_D-666-cam'
	Acalles_camelus_-_Sweden_-_GU988028_S-662-cam
	Canariacalles_sp_-_Tenerife_-_FJ716572_E-709-all
	Canariacalles_sp_-_Tenerife_-_GQ332330_E-695-all
	Dendroacalles_brevitarsis_-_Gran_Canaria_-_JN701885_26-PST
	Dendroacalles_brevitarsis_-_Gran_Canaria_-_KC783810_109-PST
	Dendroacalles_euphorbiacus_-_La_Palma_-_GU987861_E-0267-eup
	Aeoniacalles_cf_aeonisimilis_-_La_Gomera_-_JN627857_ES1035
	Aeoniacalles_aeonii_bodegensis_-_Tenerife_-_GU987927_E-547-bod
	Aeoniacalles_grancanariensis_-_Gran_Canaria_-_JN555592_6-PST
	Dendroacalles_poneli_-_El_Hierro_-_EU286476_C-0141-pon
	Dendroacalles_poneli_-_El_Hierro_-_GU987866_E-0273-pon
	Dendroacalles_poneli_-_Tenerife_-_GU988004_E-694-pon
	Dendroacalles_poneli_-_La_Gomera_-_KF843955_ES1024
	Dendroacalles_poneli_-_La_Gomera_-_MG229720_1681-PST
	Dendroacalles_poneli_-_La_Gomera_-_KF843953_ES1020
	Dendroacalles_poneli_-_La_Gomera_-_GU988025_E-735-pon
	Dendroacalles_cf_ruteri_-_La_Gomera_-_MG229719_1669-PST
	Sonchiacalles_sonchi_-_La_Gomera_-_GU988022_E-726-son
	Sonchiacalles_sonchi_-_La_Gomera_-_KF672595_ES1040
	Sonchiacalles_silosensis_-_Tenerife_-_GU987929_E-551-sil
	Sonchiacalles_silosensis_-_Tenerife_-_KJ867579_712-PST
	Sonchiacalles_muelleri_-_El_Hierro_-_GU987791_C-0113-mue
	Sonchiacalles_muelleri_-_El_Hierro_-_GU987798_C-0114-mue
	Sonchiacalles_muelleri_-_La_Palma_-_GU987847_E-0245-mue
	Sonchiacalles_muelleri_-_La_Palma_-_GU987848_E-0246-mue
	Sonchiacalles_muelleri_-_La_Palma_-_MK891623_1733-PST
	Pseudodichromacalles_pericallis_-_El_Hierro_-_GU987796_C-0128-fer
	Pseudodichromacalles_pericallis_-_El_Hierro_-_MF426962_E-0275-fer
	Pseudodichromacalles_fernandezi_-_Tenerife_-_GU988002_E-687-fer
	Ficusacalles_oceanicus_-_Ilhas_Selvagens_-_MG229765_1958-PST
	Ficusacalles_oceanicus_-_Ilhas_Selvagens_-_MG229769_1967-PST
	Dichromacalles_tuberculatus_-_Spain_-_EU286515_E-0203-tub
	Dichromacalles_albopictus_-_France_-_GU987900_F-450-alb
	Dichromacalles_albopictus_-_France_-_KF880840_815-PST
	Calacalles_mulagua_-_La_Gomera_-_KT289393_ES1002
	Calacalles_mulagua_-_La_Gomera_-_KT289400_ES1037
	Calacalles_mulagua_-_La_Gomera_-_KT289395_ES1026
	Calacalles_mulagua_-_La_Gomera_-_KT289399_ES1036
	Onyxacalles_portusveneris_-_Spain_-_KJ867607_1294-PST
	Onyxacalles_portusveneris_-_France_-_EU286490_F-0166-por
	Onyxacalles_portusveneris_-_Spain_-_MG322640_E-0187-mag
	'Echinodera_variegata_-_Italy.Sicilia_-_EU286481_I-0154-vit'
	'Echinodera_variegata_-_Italy.Sicilia_-_GU213659_I-0411-var'
	Echinodera_spinosa_-_Spain_-_MG322654_ES1064
	Echinodera_spinosa_-_Spain_-_GU987829_E-0200-spi
	Echinodera_roudieri_-_Spain_-_GU213708_E-591-rou
	Echinodera_roudieri_-_Spain_-_GU987945_E-592-rou
	Echinodera_andalusiensis_-_Spain_-_GU213667_E-0212-and
	Echinodera_andalusiensis_-_Spain_-_EU286516_E-0205-and
	Echinodera_andalusiensis_-_Spain_-_GU987833_E-0207-and
	Echinodera_andalusiensis_-_Spain_-_GU988057_E-765-and
	Echinodera_andalusiensis_-_Spain_-_GU988063_E-772-and
	Echinodera_andalusiensis_-_Spain_-_GU988075_E-794-and
	Echinodera_andalusiensis_-_Spain_-_GU988061_E-770-and
	Echinodera_atlasensis_-_Morocco_-_GU213763_E-919-atl
	Echinodera_crenata_-_Tenerife_-_GU213702_E-565-cre
	Echinodera_tenoensis_-_Tenerife_-_GU213705_E-568-ten
	Echinodera_tenoensis_-_Tenerife_-_GU213718_E-706-ang
	Echinodera_tenoensis_-_Tenerife_-_GU988040_E-755-ten
	Echinodera_personata_-_Tenerife_-_GU213703_E-566-pen
	Echinodera_angulipennis_-_Tenerife_-_GU987934_E-560-ang
	Echinodera_jandiaensis_-_Fuerteventura_-_MF426964_2743-PST
	Echinodera_picta_-_Fuerteventura_-_GU213742_E-803-pic
	Echinodera_picta_-_Fuerteventura_-_MG229795_2728-PST
	Echinodera_pallida_-_Ilhas_Selvagens_-_MG229764_1957-PST
	Echinodera_hystrix_-_La_Palma_-_MG229712_1569-JKR
	Echinodera_hystrix_-_El_Hierro_-_GU213638_C-0143-hys
	Echinodera_hystrix_-_El_Hierro_-_GU213670_E-0281-hys
	Echinodera_hystrix_-_El_Hierro_-_MG229833_E-0282-hys
	Echinodera_pseudohystrix_-_La_Gomera_-_GU213706_E-569-gom
	Echinodera_pseudohystrix_-_La_Gomera_-_GU213723_E-734-gom
	Echinodera_pseudohystrix_-_La_Gomera_-_GU213725_E-741-pra
	Echinodera_pseudohystrix_-_La_Gomera_-_MG322644_ES1008
	Echinodera_behnei_-_Greece_-_MK347564_2987-PST
	Echinodera_behnei_-_Greece_-_MG229760_1926-FBA
	Echinodera_behnei_-_Greece_-_MG229761_1930-FBA
	Echinodera_behnei_-_Greece_-_MK347569_2993-PST
	Echinodera_hypocrita_-_France_-_GU213765_F-437-hyp
	Echinodera_cf_lusitanica_-_Spain_-_GU213745_E-846-pag
	Echinodera_paganettii_-_Portugal_-_GU213747_E-855-pag
	Echinodera_paganettii_-_Portugal_-_GU988113_E-858-pag
	Echinodera_paganettii_-_Portugal_-_GU987910_P-541-pag
	'Echinodera_bellieri_-_Italy.Sardinia_-_MG229743_1786-PST'
	'Echinodera_bellieri_-_Italy.Sardinia_-_MG322662_IT1077c'
	Caulotrupis_lacertosus_-_Madeira_-_MH051978_3012-KRA
	Caulotrupis_lacertosus_-_Madeira_-_MH051943_1848-PST
	Caulotrupis_lacertosus_-_Madeira_-_MH051958_2799-PST
	Caulotrupis_lacertosus_-_Madeira_-_MH051964_2810-PST
	Caulotrupis_chevrolatii_-_Madeira_-_MH051940_1837-PST
	Caulotrupis_cf_chevrolatii_-_Madeira_-_MH051974_2947-PST
	Caulotrupis_opacus_-_Madeira_-_MH051944_1852-PST
	Pselactus_affinis_-_El_Hierro_-_MK891330_C-0091-COS
	Pselactus_affinis_-_El_Hierro_-_KP776631_C-0090-COS
	Pselactus_affinis_-_El_Hierro_-_MK892393_2869-PST
	Mesites_fusiformis_fusiformis_-_La_Gomera_-_KC783773_64-PST
	Torneuma_feloi_-_Tenerife_-_KX246399_2857-PST
	Torneuma_feloi_-_Tenerife_-_KX246400_2859-PST
	Kyklioacalles_olcesei_-_Spain_-_GU981504_E-784-olc
	Kyklioacalles_cf_olcesei_-_Morocco_-_GU981515_E-898-olc
	Kyklioacalles_cf_olcesei_-_Spain_-_GU981502_E-774-olc
	Kyklioacalles_punctaticollis_meteoricus_-_France_-_GU981489_F-449-met
	Kyklioacalles_punctaticollis_meteoricus_-_France_-_GU987893_F-433-met
	Kyklioacalles_euphorbiophilus_-_Morocco_-_EU286513_M-0160-eup
	Kyklioacalles_euphorbiophilus_-_Morocco_-_GU981511_E-879-eup
	Kyklioacalles_euphorbiophilus_-_Morocco_-_MG229715_1582-JKR
	Kyklioacalles_atlasicus_-_Morocco_-_GU981513_E-887-ats
	Kyklioacalles_atlasicus_-_Morocco_-_GU981514_E-888-ats
	Kyklioacalles_pyrenaeus_-_Czech_Republic_-_MG229687_1213-JKR
	Kyklioacalles_pyrenaeus_-_France_-_GU981470_I-0028-pyr
	Kyklioacalles_pyrenaeus_-_France_-_GU987762_I-0035-pyr
	Kyklioacalles_pyrenaeus_-_Czech_Republic_-_MG229787_2420-JKR
	Kyklioacalles_pyrenaeus_-_Austria_-_GU981485_A-0296-pyr
	Kyklioacalles_pyrenaeus_-_Czech_Republic_-_GU981506_Cz-798-pyr
	Kyklioacalles_pyrenaeus_-_Czech_Republic_-_GU988079_Cz-801-pyr
	Kyklioacalles_pyrenaeus_-_Czech_Republic_-_KJ867590_1211-JKR
	Kyklioacalles_pyrenaeus_-_Czech_Republic_-_KJ867593_1226-JKR
	Kyklioacalles_pyrenaeus_-_Czech_Republic_-_MG229782_2414-JKR
	Kyklioacalles_pyrenaeus_-_Czech_Republic_-_MG229783_2415-JKR
	Kyklioacalles_pyrenaeus_-_Czech_Republic_-_MG229788_2421-JKR
	Kyklioacalles_pyrenaeus_-_Czech_Republic_-_MG229789_2422-JKR
	Kyklioacalles_fausti_-_Italy_-_GU213772_I-625-fau
	Kyklioacalles_fausti_-_Italy_-_GU981500_I-659-fau
	Kyklioacalles_reginae_-_Spain_-_GU981495_E-600-reg
	Kyklioacalles_reginae_-_Spain_-_GU981496_E-604-reg
	Kyklioacalles_reinosae_-_Portugal_-_GU987908_P-539-rei
	Kyklioacalles_reinosae_-_Portugal_-_GU988119_E-868-rei
	Kyklioacalles_aubei_-_France_-_GU981487_F-436-aub
	Kyklioacalles_bupleuri_-_Spain_-_GU981482_E-0218-bup
	Kyklioacalles_anthyllis_-_Spain_-_GU981471_E-0074-paa
	Kyklioacalles_anthyllis_-_Spain_-_GU987779_E-0075-paa
	Kyklioacalles_anthyllis_-_Spain_-_GU987780_E-0078-ant
	Acalles_globulipennis_-_Madeira_-_GU987919_P-521-glo
	Acalles_globulipennis_-_Madeira_-_MG229750_1845-PST
	Acalles_echinatus_-_Germany_-_GU987816_D-0234-ech
	Acalles_echinatus_-_Italy_-_KF680257_461-PST
	Acalles_echinatus_-_Slovakia_-_KF680241_1221-JKR
	Acalles_echinatus_-_Croatia_-_EU286510_HR-0334-ech
	Acalles_echinatus_-_Croatia_-_GU987870_HR-0338-ech
	Acalles_lemur_lemur_-_France_-_EU286446_I-0010-leL
	Acalles_lemur_lemur_-_France_-_GU987755_I-0005-leL
	Acalles_lemur_lemur_-_France_-_GU987809_I-0015-leL
	Acalles_lemur_lemur_-_Germany_-_GU987880_D-0422-lem
	Acalles_parvulus_parvulus_-_Italy_-_GU987966_I-621-par
	Acalles_sarothamni_-_Spain_-_GU987885_E-466-sar
	Acalles_sarothamni_-_Spain_-_GU987886_E-467-sar
	Acalles_sierrae_-_Spain_-_KF680255_1344-PST
	Acalles_cazorlaensis_-_Spain_-_GU987946_E-596-caz
	Acalles_cazorlaensis_-_Spain_-_GU987948_E-599-caz
	Acalles_cazorlaensis_-_Spain_-_KF680250_1312-PST
	Madeiracalles_terminalis_tolpis_-_Madeira_-_FJ716553_P-510-ter
	Madeiracalles_terminalis_tolpis_-_Madeira_-_GU987914_P-509-ter
	Madeiracalles_terminalis_tolpis_-_Madeira_-_GU987913_P-508-tol
	Madeiracalles_vau_-_Madeira_-_MG229755_1879-PST
	Madeiracalles_sp_-_Madeira_-_MG229748_1838-PST
	Madeiracalles_pulverosus_-_Madeira_-_GU987792_P-0116-pul
	Madeiracalles_pulverosus_-_Madeira_-_GU987903_P-524-pul
	Dendroacalles_euphorbiacus_-_La_Palma_-_MG229733_1719-PST
	Dendroacalles_euphorbiacus_-_La_Palma_-_MG229739_1742-PST
	Aeoniacalles_aeonisimilis_-_La_Gomera_-_FJ716577_E-725-aes
	Aeoniacalles_grancanariensis_-_Gran_Canaria_-_GU988039_E-752-gra
	Aeoniacalles_grancanariensis_-_Gran_Canaria_-_JN555593_24-PST
	Dendroacalles_poneli_-_Tenerife_-_GU987799_C-0139-pon
	Dendroacalles_poneli_-_Tenerife_-_GU988010_E-705-pon
	Dendroacalles_poneli_-_La_Gomera_-_GU987805_C-0140-pon
	Dendroacalles_poneli_-_La_Gomera_-_KF843954_ES1021
	Dendroacalles_ruteri_-_Tenerife_-_GU988089_E-819-rut
	Dendroacalles_fortunatus_-_La_Gomera_-_GU988083_E-809-for
	Sonchiacalles_sonchi_-_Tenerife_-_FJ716569_E-699-son
	Sonchiacalles_sonchi_-_Tenerife_-_GU988006_E-697-son
	Sonchiacalles_sonchi_-_Tenerife_-_GU987930_E-552-son
	Sonchiacalles_sonchi_-_Tenerife_-_GU988001_E-685-son
	Sonchiacalles_muelleri_-_La_Palma_-_FJ716537_C-0112-mue
	Sonchiacalles_muelleri_-_La_Palma_-_MG229776_1999-JKR
	Sonchiacalles_muelleri_-_La_Palma_-_MK891627_1745-PST
	Silvacalles_hakani_tagasaste_-_La_Palma_-_FJ716540_C-0106-tag
	Silvacalles_hakani_tagasaste_-_La_Palma_-_MG229710_1566-JKR
	Ficusacalles_ficvorator_-_Gran_Canaria_-_JN701889_53-PST
	Ficusacalles_ficvorator_-_La_Palma_-_GU987782_C-0085-sen
	Ficusacalles_ficvorator_-_La_Palma_-_MG229730_1713-PST
	Ficusacalles_senilis_-_El_Hierro_-_GU987784_C-0087-sen
	Ficusacalles_senilis_-_El_Hierro_-_MG229830_E-0258-sen
	Dichromacalles_tuberculatus_-_Spain_-_GU988064_E-773-tub
	Dichromacalles_tuberculatus_-_Spain_-_GU988069_E-783-tub
	Dichromacalles_tuberculatus_-_Spain_-_GU988072_E-791-tub
	Echinodera_spinosa_-_Spain_-_EU286478_E-0149-spi
	Echinodera_spinosa_-_Spain_-_GU988065_E-777-spi
	Echinodera_spinosa_-_Spain_-_KJ867605_1288-PST
	'Echinodera_nebrodiensis_-_Italy.Sicilia_-_GU213661_I-0416-neb'
	'Echinodera_nebrodiensis_-_Italy.Sicilia_-_GU213743_I-828-neb'
	Echinodera_aspromontensis_-_Italy_-_MG229697_1390-PST
	Echinodera_aspromontensis_-_Italy_-_GU987965_I-620-asp
	Echinodera_brachati_-_Greece_-_GU213764_E-922-bra
	Echinodera_brachati_-_Greece_-_KJ867595_1254-FBA
	Echinodera_corcyrensis_-_Greece_-_GU213658_EP-0409-cor
	Echinodera_corcyrensis_-_Croatia_-_GU213650_HR-0307-cor
	'Echinodera_corcyrensis_-_Greece.Korfu_-_GU213654_KO-0373-cor'
	'Echinodera_corcyrensis_-_Greece.Korfu_-_GU987821_KO-0366-cor'
	'Echinodera_corcyrensis_-_Greece.Zakynthos_-_KJ867587_860-PST'
	'Echinodera_corcyrensis_-_Greece.Zakynthos_-_KJ867588_862-PST'
	Echinodera_rifensis_-_Morocco_-_GU213755_E-895-rif
	Echinodera_andalusiensis_-_Spain_-_GU987834_E-0209-and
	Echinodera_andalusiensis_-_Spain_-_GU988055_E-764-and
	Echinodera_atlasensis_-_Morocco_-_GU213771_Mo-947-ant
	Echinodera_casablancaensis_-_Morocco_-_GU213760_E-916-cas
	Echinodera_casablancaensis_-_Morocco_-_GU988148_E-915-cas
	Echinodera_casablancaensis_-_Morocco_-_GU213759_E-913-cas
	Echinodera_casablancaensis_-_Morocco_-_GU213761_E-917-cas
	Echinodera_guacimara_-_Tenerife_-_FJ716566_E-688-gua
	Echinodera_guacimara_-_Tenerife_-_GU213701_E-561-gua
	Echinodera_crenata_-_Tenerife_-_FJ716573_E-712-cre
	Echinodera_crenata_-_Tenerife_-_GU213719_E-710-cre
	Echinodera_personata_-_Tenerife_-_GU213704_E-567-pen
	Echinodera_personata_-_Tenerife_-_FJ716568_E-693-per
	Echinodera_angulipennis_-_Tenerife_-_GU213715_E-690-ang
	Echinodera_angulipennis_-_Tenerife_-_GU987933_E-559-ang
	Echinodera_jandiaensis_-_Lanzarote_-_MG229884_2928-PST
	Echinodera_jandiaensis_-_Lanzarote_-_MG229887_2935-PST
	Echinodera_pallida_-_Ilhas_Selvagens_-_MG229766_1961-PST
	Echinodera_pallida_-_Ilhas_Selvagens_-_MG229767_1964-PST
	Echinodera_hystrix_-_La_Palma_-_GU213640_C-0145-hys
	Echinodera_hystrix_-_El_Hierro_-_MG229832_E-0279-hys
	Echinodera_hystrix_-_El_Hierro_-_MK347551_2964-PST
	Echinodera_hystrix_-_El_Hierro_-_EU286477_C-0142-hys
	Echinodera_hystrix_-_El_Hierro_-_GU213669_E-0277-hys
	Echinodera_pseudohystrix_-_La_Gomera_-_GU213721_E-731-gom
	Echinodera_pseudohystrix_-_La_Gomera_-_GU213728_E-748-gom
	Echinodera_pseudohystrix_-_La_Gomera_-_GU213729_E-749-gom
	Echinodera_pseudohystrix_-_La_Gomera_-_MG322645_ES1019
	Echinodera_pseudohystrix_-_La_Gomera_-_MN614443_ES1027
	Echinodera_pseudohystrix_-_La_Gomera_-_GU213722_E-732-pra
	Echinodera_pseudohystrix_-_La_Gomera_-_FJ716575_E-718-psh
	Echinodera_pseudohystrix_-_La_Gomera_-_GU213724_E-739-gom
	Echinodera_pseudohystrix_-_La_Gomera_-_GU213730_E-750-gom
	Echinodera_hypocrita_-_France_-_GU213768_F-939-hyp
	Echinodera_hypocrita_-_France_-_GU213647_I-0014-hyp
	Echinodera_hypocrita_-_France_-_GU987763_I-0022-hyp
	Echinodera_hypocrita_-_France_-_GU987778_I-0004-hyp
	Echinodera_hypocrita_-_Greece_-_GU213678_EP-0386-hyp
	Echinodera_hypocrita_-_Czech_Republic_-_GU213672_CZ-0302-hyp
	Echinodera_hypocrita_-_Germany_-_EU286452_M-0047-hyp
	Echinodera_hypocrita_-_Germany_-_GU213648_M-0064-hyp
	Echinodera_hypocrita_-_Germany_-_GU987766_M-0067-hyp
	Echinodera_hypocrita_-_Slovenia_-_GU987788_SLO-0172-hyp
	Echinodera_lusitanica_-_Portugal_-_KF872197_859-PST
	Echinodera_lusitanica_-_Spain_-_GU213744_E-834-pag
	Echinodera_lusitanica_-_Spain_-_GU988097_E-837-pag
	Caulotrupis_lacertosus_-_Madeira_-_MH051948_1886-PST
	Caulotrupis_mauli_-_Ilhas_Selvagens_-_MH051950_1965-PST
	Caulotrupis_mauli_-_Ilhas_Selvagens_-_MK891730_1970-PST
	Caulotrupis_ficvorator_isambertoi_-_Ilhas_Desertas_-_MH013280_2803-PST
	Caulotrupis_impius_-_Porto_Santo_-_MH051968_2836-PST
	Mesites_pubipennis_-_La_Palma_-_MH051953_2768-PST
	Mesites_pubipennis_-_La_Palma_-_MH618680_2767-PST
	Mesites_pubipennis_-_La_Palma_-_MH618681_2770-PST
	Mesites_pubipennis_-_La_Palma_-_MH644789_2769-PST
	Mesites_fusiformis_fusiformis_-_La_Gomera_-_MH618676_1670-PST
	Kyklioacalles_olcesei_-_Spain_-_GU988071_E-787-olc
	Kyklioacalles_olcesei_-_Spain_-_GU988049_E-785-olc
	Kyklioacalles_erinaceus_-_Spain_-_KJ867609_1298-PST
	Kyklioacalles_oblongus_-_Spain_-_KJ867612_1308-PST
	Kyklioacalles_oblongus_-_Spain_-_KJ867621_1340-PST
	Kyklioacalles_punctaticollis_meteoricus_-_Spain_-_EU286489_E-0165-met
	Kyklioacalles_punctaticollis_meteoricus_-_Spain_-_GU981476_E-0177-met
	Kyklioacalles_punctaticollis_meteoricus_-_Spain_-_KJ867620_1338-PST
	Kyklioacalles_punctaticollis_meteoricus_-_Spain_-_GU981497_E-605-met
	Kyklioacalles_punctaticollis_punctaticollis_-_Spain_-_GU981480_E-0211-pun
	Kyklioacalles_punctaticollis_punctaticollis_-_Spain_-_GU981503_E-775-pun
	Kyklioacalles_punctaticollis_punctaticollis_-_Spain_-_GU987835_E-0215-pun
	Kyklioacalles_punctaticollis_punctaticollis_-_Spain_-_GU988056_E-767-pun
	Kyklioacalles_punctaticollis_punctaticollis_-_Spain_-_KU170190_ES1063
	Kyklioacalles_punctaticollis_punctaticollis_-_Spain_-_GU981478_E-0195-pun
	Kyklioacalles_punctaticollis_punctaticollis_-_Spain_-_EU286487_E-0162-pun
	Kyklioacalles_punctaticollis_punctaticollis_-_Spain_-_KJ867618_1328-PST
	Kyklioacalles_punctaticollis_punctaticollis_-_Spain_-_GU981473_E-0163-pun
	Kyklioacalles_punctaticollis_punctaticollis_-_Spain_-_GU981477_E-0183-met
	Kyklioacalles_reinosae_-_Portugal_-_GU981510_E-854-rei
	Kyklioacalles_reinosae_-_Spain_-_GU988114_E-859-rei
	Kyklioacalles_aubei_-_Austria_-_MG229780_2299-JKR
	Kyklioacalles_aubei_-_Slovenia_-_GU987812_SLO-0225-aub
	Kyklioacalles_aubei_-_Slovenia_-_EU286502_SLO-0224-aub
	Kyklioacalles_bupleuri_-_Spain_-_KJ867615_1322-PST
	'Kyklioacalles_teter_-_Italy.Sicilia_-_MG229718_1651-JKR'
	Kyklioacalles_alcornocalensis_-_Spain_-_JN121401_ES1001
	Kyklioacalles_anthyllis_-_Spain_-_EU286456_E-0079-ant
	Kyklioacalles_anthyllis_-_Spain_-_GU981494_E-597-ant
	Kyklioacalles_anthyllis_-_Spain_-_GU987947_E-598-ant
	Acalles_echinatus_-_Russia_-_GU987879_RU-0410-ech
	Acalles_echinatus_-_Russia_-_GU988033_R-668-ech
	Acalles_echinatus_-_Russia_-_GU988034_R-669-ech
	Acalles_parvulus_-_Italy_-_MG229695_1378-PST
	Acalles_parvulus_parvulus_-_Italy_-_GU988151_I-654-par
	Acalles_cytisi_-_Spain_-_GU988104_E-845-cyt
	Acalles_maraoensis_-_Spain_-_GU988126_E-875-mar
	Acalles_sierrae_-_Spain_-_KF680249_1310-PST
	Acalles_sierrae_-_Spain_-_KF680248_1304-PST
	Acalles_sierrae_-_Spain_-_KF680253_1330-PST
	Acalles_sierrae_-_Spain_-_KF680254_1332-PST
	Madeiracalles_terminalis_tolpis_-_Madeira_-_MG229883_2912-PST
	Madeiracalles_terminalis_tolpis_-_Madeira_-_GU987918_P-518-ter
	Madeiracalles_pulverosus_-_Madeira_-_MG229819_2854-PST
	Madeiracalles_pulverosus_-_Madeira_-_MG229762_1952-PST
	Madeiracalles_pulverosus_-_Madeira_-_MG229888_2943-PST
	Madeiracalles_pulverosus_-_Madeira_-_FJ716545_P-512-pul
	Madeiracalles_pulverosus_-_Madeira_-_GU987915_P-511-pul
	Aeoniacalles_aeonisimilis_-_La_Gomera_-_JN627854_ES1007
	Dendroacalles_poneli_-_La_Gomera_-_GU988027_E-740-pon
	Dendroacalles_ruteri_-_Tenerife_-_GU988087_E-815-rut
	Dendroacalles_ornatus_-_Madeira_-_FJ716548_P-530-orn
	Dendroacalles_ornatus_-_Madeira_-_MG229751_1846-PST
	Dendroacalles_sigma_-_La_Palma_-_MG229735_1730-PST
	Dendroacalles_sigma_-_La_Palma_-_FJ716560_E-554-sig
	Dendroacalles_sigma_-_La_Palma_-_MG229731_1714-PST
	Dendroacalles_fortunatus_-_La_Gomera_-_GU988020_E-722-for
	Dendroacalles_fortunatus_-_La_Gomera_-_GU988016_E-715-for
	Dendroacalles_fortunatus_-_La_Gomera_-_GU988081_E-807-for
	Dendroacalles_fortunatus_-_La_Gomera_-_KF843949_ES1005
	Dendroacalles_fortunatus_garajonay_-_La_Gomera_-_GU988015_E-714-rut
	Dendroacalles_fortunatus_garajonay_-_La_Gomera_-_GU988018_E-720-rut
	Pseudodichromacalles_fernandezi_-_La_Gomera_-_FJ716581_E-737-fer
	Pseudodichromacalles_fernandezi_-_La_Gomera_-_MG229721_1682-PST
	Pseudodichromacalles_fernandezi_-_La_Gomera_-_GU988023_E-728-fer
	Pseudodichromacalles_fernandezi_-_La_Gomera_-_KF843950_ES1015
	Pseudodichromacalles_fernandezi_-_La_Gomera_-_KF843952_ES1018
	Silvacalles_pedestris_-_La_Palma_-_GU987803_C-0107-ped
	Silvacalles_pedestris_-_La_Palma_-_MG229711_1567-JKR
	Silvacalles_tolpivorus_-_La_Gomera_-_KF724499_ES1013
	Silvacalles_tolpivorus_-_La_Gomera_-_FJ716578_E-727-tol
	Silvacalles_tolpivorus_-_La_Gomera_-_GU987793_C-0117-tol
	Silvacalles_mundus_-_La_Palma_-_EU286472_C-0133-mun
	Ficusacalles_ficvorator_-_Tenerife_-_KC783828_711-PST
	Ficusacalles_ficvorator_-_La_Palma_-_GU987781_C-0084-sen
	Ficusacalles_ficvorator_-_La_Palma_-_MG229713_1570-JKR
	Ficusacalles_senilis_-_El_Hierro_-_GU987857_E-0257-sen
	Ficusacalles_senilis_-_El_Hierro_-_FJ716542_E-0259-sen
	Ficusacalles_senilis_-_El_Hierro_-_GU987783_C-0086-sen
	Ficusacalles_senilis_-_El_Hierro_-_GU987858_E-0260-sen
	Echiumacalles_anagaensis_-_La_Gomera_-_GU987925_E-545-ana
	Echiumacalles_anagaensis_-_La_Gomera_-_KF672594_ES1016
	Echiumacalles_anagaensis_-_Tenerife_-_FJ716565_E-686-ana
	Echiumacalles_anagaensis_-_Tenerife_-_GU987926_E-546-ana
	Echinodera_spinosa_-_Spain_-_GU987828_E-0196-spi
	Echinodera_spinosa_-_Spain_-_GU987831_E-0202-spi
	Echinodera_spinosa_-_Spain_-_GU213668_E-0214-spi
	Echinodera_spinosa_-_Spain_-_GU988059_E-766-spi
	Echinodera_aspromontensis_-_Italy_-_GU213769_I-652-asp
	Echinodera_aspromontensis_-_Italy_-_GU987980_I-640-asp
	Echinodera_aspromontensis_-_Italy_-_GU987982_I-642-asp
	Echinodera_aspromontensis_-_Italy_-_GU987985_I-647-asp
	Echinodera_aspromontensis_-_Italy_-_GU987987_I-649-asp
	Echinodera_aspromontensis_-_Italy_-_GU987822_I-0415-asp2
	Echinodera_aspromontensis_-_Italy_-_GU987984_I-645-asp
	Echinodera_aspromontensis_-_Italy_-_MG229690_1365-PST
	Echinodera_aspromontensis_-_Italy_-_GU213714_I-661-asp
	Echinodera_aspromontensis_-_Italy_-_GU987975_I-633-asp
	Echinodera_aspromontensis_-_Italy_-_GU987973_I-631-asp
	Echinodera_aspromontensis_-_Italy_-_GU987992_I-660-asp
	Echinodera_aspromontensis_-_Italy_-_MG229692_1370-PST
	Echinodera_aspromontensis_-_Italy_-_MG229694_1375-PST
	Echinodera_aspromontensis_-_Italy_-_GU987974_I-632-asp
	'Echinodera_brisouti_-_Greece.Korfu_-_FJ716541_KO-0370-bri'
	'Echinodera_brisouti_-_Greece.Korfu_-_GU213655_KO-0383-bri'
	Echinodera_brisouti_-_Greece_-_GU213656_EP-0391-bri2
	Echinodera_brisouti_-_Greece_-_GU987877_EP-0401-bri2
	'Echinodera_peragalloi_-_Italy.Sardinia_-_MG229742_1784-PST'
	'Echinodera_peragalloi_-_Italy.Sardinia_-_MG322656_IT1067c'
	'Echinodera_peragalloi_-_Italy.Sardinia_-_MG322657_IT1069c'
	'Echinodera_peragalloi_-_Italy.Sardinia_-_MG322658_IT1070c'
	'Echinodera_peragalloi_-_Italy.Sardinia_-_MG322664_IT1082c'
	'Echinodera_peragalloi_-_Italy.Sardinia_-_MG322673_IT1095c'
	'Echinodera_peragalloi_-_Italy.Sardinia_-_GU213697_I-492-per'
	'Echinodera_peragalloi_-_Italy.Sardinia_-_MG322661_IT1075c'
	'Echinodera_peragalloi_-_Italy.Sardinia_-_MG322671_IT1093c'
	Echinodera_peragalloi_-_Spain_-_MG322650_ES1050
	Echinodera_varroi_-_Italy_-_MF464648_1401-PST
	Echinodera_varroi_-_Italy_-_MF464649_1769-PST
	Echinodera_varroi_-_Italy_-_MF464650_1775-PST
	Echinodera_hoceimaensis_-_Morocco_-_KC783818_194-PST
	Echinodera_rifensis_-_Morocco_-_GU213753_E-893-rif
	Echinodera_atlasensis_-_Morocco_-_GU213762_E-918-atl
	Echinodera_atlasensis_-_Morocco_-_MG322641_E-920-atl
	Echinodera_hystrix_benahoarita_-_La_Palma_-_MG229725_1705-PST
	Echinodera_hypocrita_-_Greece_-_MK347565_2989-PST
	Echinodera_hypocrita_-_Greece_-_MG229759_1925-FBA
	Echinodera_lusitanica_-_Portugal_-_GU988116_E-864-pag
	Echinodera_lusitanica_-_Portugal_-_KF872201_844-PST
	Echinodera_lusitanica_-_Portugal_-_GU988115_E-863-pag
	Echinodera_lusitanica_-_Portugal_-_KF872200_855-PST
	Echinodera_lusitanica_-_Portugal_-_KF872199_857-PST
	Echinodera_cf_lusitanica_-_Spain_-_GU213746_E-850-pag
	Echinodera_cf_lusitanica_-_Spain_-_GU988098_E-838-pag
	Echinodera_cf_lusitanica_-_Spain_-_GU988103_E-843-pag
	Caulotrupis_lourencoensis_-_Madeira_-_MH013283_2824a-PST
	Caulotrupis_lourencoensis_-_Madeira_-_MH013289_2920-PST
	Caulotrupis_xerophilus_desertagrandensis_-_Ilhas_Desertas_-_MH013282_2807-PST
	Caulotrupis_cf_conicollis_-_Madeira_-_MH051966_2830-PST
	Caulotrupis_lacertosus_-_Madeira_-_MH051938_1827-PST
	Caulotrupis_lacertosus_-_Madeira_-_MH051947_1866-PST
	Mesites_fusiformis_fusiformis_-_La_Gomera_-_MH051934_770-PST
	Mesites_fusiformis_fusiformis_-_La_Gomera_-_MH618675_771-PST
	Kyklioacalles_erinaceus_-_Spain_-_GU981493_E-595-ks3
	Kyklioacalles_erinaceus_-_Spain_-_KJ867613_1314-PST
	Kyklioacalles_punctaticollis_punctaticollis_-_Spain_-_GU981505_E-790-pun
	Kyklioacalles_reinosae_-_Spain_-_GU981509_E-844-rei
	Kyklioacalles_reinosae_-_Spain_-_GU988099_E-839-rei
	Kyklioacalles_reinosae_-_Spain_-_GU988101_E-841-rei
	Kyklioacalles_reinosae_-_Spain_-_GU987887_E-475-rei
	Kyklioacalles_reinosae_-_Spain_-_GU988107_E-849-rei
	Kyklioacalles_bupleuri_-_Spain_-_KJ867617_1326-PST
	'Kyklioacalles_teter_-_Italy.Sicilia_-_EU286484_I-0157-tet'
	'Kyklioacalles_teter_-_Italy.Sicilia_-_GU981508_I-827-tet'
	Kyklioacalles_granulicollis_-_Morocco_-_KX950817_2761-PST
	Acalles_cytisi_-_Spain_-_GU988105_E-847-cyt
	Acalles_cytisi_-_Spain_-_GU987883_E-462-cyt_
	Acalles_maraoensis_-_Spain_-_GU987943_E-581-mar
	Acalles_maraoensis_-_Spain_-_GU988095_E-835-mar
	Acalles_maraoensis_-_Portugal_-_GU988118_E-867-mar
	Acalles_maraoensis_-_Portugal_-_GU988120_E-869-mar
	Madeiracalles_terminalis_terminalis-_Madeira_-_MK347544_2954-PST
	Aeoniacalles_aeonisimilis_-_La_Gomera_-_JN627858_ES1038
	Aeoniacalles_aeonisimilis_-_La_Gomera_-_JN627855_ES1011
	Aeoniacalles_aeonisimilis_-_La_Gomera_-_MG229794_2714-PST
	Aeoniacalles_neptunus_-_Ilhas_Selvagens_-_MG229763_1954-PST
	Aeoniacalles_neptunus_-_Ilhas_Selvagens_-_MG229768_1966-PST
	Aeoniacalles_argillosus_-_La_Gomera_-_GU988026_E-736-arg
	Aeoniacalles_argillosus_-_La_Gomera_-_JN627856_ES1031
	Aeoniacalles_argillosus_-_Tenerife_-_GU987928_E-550-arg
	Aeoniacalles_argillosus_-_El_Hierro_-_GU987802_C-0105-arg
	Dendroacalles_poneli_-_La_Gomera_-_GU988024_E-730-pon
	Dendroacalles_poneli_-_La_Gomera_-_KF843951_ES1017
	Dendroacalles_sigma_-_La_Palma_-_MG229705_1555-JKR
	Dendroacalles_sigma_-_La_Palma_-_MG229775_1989-JKR
	Silvacalles_pedestris_-_Tenerife_-_GU988013_E-711-ped
	Silvacalles_pedestris_-_Tenerife_-_KC783826_708-PST
	Silvacalles_pedestris_-_El_Hierro_-_GU987804_C-0108-ped
	Silvacalles_tolpivorus_-_La_Gomera_-_KF724497_ES1022
	Silvacalles_tolpivorus_-_La_Gomera_-_KF724498_ES1023
	Silvacalles_mundus_-_La_Palma_-_MG229772_1986-JKR
	Silvacalles_mundus_-_La_Palma_-_GU987865_E-0272-mun
	Silvacalles_mundus_-_La_Palma_-_MG229706_1556-JKR
	Silvacalles_mundus_-_La_Palma_-_MG229708_1558-JKR
	Silvacalles_mundus_-_La_Palma_-_MG229729_1712-PST
	Silvacalles_mundus_-_La_Palma_-_MG229773_1987-JKR
	Silvacalles_mundus_-_La_Palma_-_GU987797_C-0134-mun
	Silvacalles_mundus_-_La_Palma_-_MG229722_1685-PST
	Silvacalles_mundus_-_La_Palma_-_GU987862_E-0268-mun
	Silvacalles_mundus_-_La_Palma_-_MG229834_E-0943-lep
	Ficusacalles_ficvorator_-_La_Palma_-_MG229732_1715-PST
	Ficusacalles_ficvorator_-_La_Palma_-_MG229734_1728-PST
	Ficusacalles_ficvorator_-_Tenerife_-_GU988011_E-707-sen
	Echinodera_peragalloi_-_France_-_GU213696_F-448-per
	Echinodera_peragalloi_-_France_-_GU213693_F-439-per
	Echinodera_bulbosa_-_Spain_-_GU213649_E-0188-bul
	Echinodera_bulbosa_-_Spain_-_GU213665_E-0191-bul
	Echinodera_bulbosa_-_Spain_-_GU987826_E-0193-bul
	Echinodera_bulbosa_-_Spain_-_KJ867601_1278-PST
	Echinodera_ceutaensis_-_Morocco_-_GU988139_E-902-ceu
	Echinodera_rifensis_-_Morocco_-_GU213754_E-894-rif
	Echinodera_rifensis_-_Morocco_-_GU988136_E-896-rif
	Echinodera_hystrix_-_La_Palma_-_GU213639_C-0144-hys
	Echinodera_hystrix_-_La_Palma_-_GU213643_C-0148-hys
	Echinodera_cf_lusitanica_-_Spain_-_GU988100_E-840-pag
	Echinodera_cf_lusitanica_-_Spain_-_GU988102_E-842-pag
	Caulotrupis_xerophilus_xerophilus_-_Ilhas_Desertas_-_MH013281_2805-PST
	Caulotrupis_xerophilus_xerophilus_-_Porto_Santo_-_MH013284_2841-PST
	Caulotrupis_lucifugus_lucifugus_-_Ilhas_Desertas_-_MH051959_2801-PST
	Caulotrupis_lucifugus_lucifugus_-_Madeira_-_MH051963_2809-PST
	Caulotrupis_lucifugus_lucifugus_-_Madeira_-_MH051975_3000-PST
	Caulotrupis_lucifugus_lucifugus_-_Madeira_-_MH051945_1861-PST
	Caulotrupis_conicollis_-_Madeira_-_MH051941_1839-PST
	Caulotrupis_conicollis_-_Madeira_-_MH051977_3002-PST
	Caulotrupis_ficvorator_ficvorator_-_Madeira_-_MH013287_2917-PST
	Caulotrupis_ficvorator_ficvorator_-_Madeira_-_MH013288_2918-PST
	Caulotrupis_ficvorator_ficvorator_-_Madeira_-_MH051979_3014-KRA
	Caulotrupis_ficvorator_ficvorator_-_Madeira_-_MH013275_1872-PST
	Caulotrupis_ficvorator_ficvorator_-_Madeira_-_MH013277_1889-PST
	Caulotrupis_ficvorator_ficvorator_-_Madeira_-_MH013279_2800-PST
	Caulotrupis_impius_-_Ilhas_Desertas_-_MH051961_2804-PST
	Kyklioacalles_punctaticollis_punctaticollis_-_Spain_-_GU981481_E-0216-pun
	Kyklioacalles_punctaticollis_punctaticollis_-_Spain_-_GU987830_E-0201-pun
	Kyklioacalles_bupleuri_-_Spain_-_EU286486_E-0161-bup
	Kyklioacalles_bupleuri_-_Spain_-_KJ867611_1302-PST
	Kyklioacalles_igualeja_-_Spain_-_GU981479_E-0210-ks1
	Kyklioacalles_igualeja_-_Spain_-_JN121402_ES1058
	Acalles_monasterialis_-_Spain_-_GU987891_E-505-mon
	Acalles_monasterialis_-_Spain_-_GU988106_E-848-mon
	Acalles_maraoensis_-_Portugal_-_GU987909_P-540-mar
	Madeiracalles_terminalis_terminalis_-_Madeira_-_MG229749_1840-PST
	Madeiracalles_terminalis_terminalis_-_Madeira_-_MK347541_2951-PST
	Madeiracalles_terminalis_terminalis_-_Madeira_-_GU987902_P-519-ter
	Aeoniacalles_aeonii_aeonii_-_Tenerife_-_FJ716567_E-689-aeo
	Aeoniacalles_aeonii_aeonii_-_Tenerife_-_GU987800_C-0101-aeo
	Aeoniacalles_aeonii_aeonii_-_Tenerife_-_GU988009_E-704-aeo
	Aeoniacalles_aeonii_aeonii_-_Tenerife_-_KC783832_747-PST
	Aeoniacalles_argillosus_-_La_Palma_-_GU987839_E-0221-arg
	Aeoniacalles_argillosus_-_La_Palma_-_MG229709_1561-JKR
	Aeoniacalles_argillosus_-_La_Palma_-_FJ716539_C-0103-arg
	Dendroacalles_ruteri_-_La_Palma_-_MG229728_1711-PST
	Dendroacalles_ruteri_-_La_Palma_-_MG229724_1698-PST
	Dendroacalles_ruteri_-_La_Palma_-_EU286471_C-0132-rut
	Dendroacalles_ruteri_-_Gran_Canaria_-_JN701888_42-PST
	Dendroacalles_ruteri_-_Gran_Canaria_-_MG229801_2766-JKR
	Silvacalles_mundus_-_La_Palma_-_MG229707_1557-JKR
	Silvacalles_mundus_-_La_Palma_-_MG229774_1988-JKR
	Ficusacalles_ficvorator_-_Tenerife_-_GU987931_E-557-sen
	Ficusacalles_ficvorator_-_Tenerife_-_GU988005_E-696-sen
	Echinodera_bulbosa_-_Spain_-_KJ867599_1274-PST
	Echinodera_bulbosa_-_Spain_-_KJ867602_1282-PST
	Echinodera_ceutaensis_-_Morocco_-_GU988145_E-908-ceu
	Echinodera_ceutaensis_-_Portugal_-_KJ867586_854-PST
	Echinodera_ceutaensis_-_Portugal_-_GU213749_E-861-lus
	Caulotrupis_lucifugus_faialensis_-_Madeira_-_MH051976_3001-PST
	Caulotrupis_lucifugus_faialensis_-_Madeira_-_MH013285_2906-PST
	Caulotrupis_lucifugus_faialensis_-_Madeira_-_MH013286_2907-PST
	Caulotrupis_impius_-_Madeira_-_MH051970_2919-PST
	Caulotrupis_impius_-_Madeira_-_MH051969_2915-PST
	Caulotrupis_impius_-_Madeira_-_MH051949_1888-PST
	Caulotrupis_impius_-_Madeira_-_MH051965_2823-PST
	Caulotrupis_impius_-_Ilhas_Desertas_-_MH051962_2806-PST
	Caulotrupis_impius_-_Ilhas_Desertas_-_MH051960_2802-PST
	Acalles_maraoensis_-_Portugal_-_GU988109_E-852-mar
	Acalles_maraoensis_-_Portugal_-_GU988112_E-857-mar
	Madeiracalles_tristaensis_-_Madeira_-_MK347540_2950-PST
	Aeoniacalles_argillosus_-_La_Palma_-_GU987840_E-0222-arg
	Aeoniacalles_argillosus_-_La_Palma_-_GU987841_E-0223-arg
	Silvacalles_pedestris_-_La_Gomera_-_FJ716576_E-723-ped
	Silvacalles_pedestris_-_La_Gomera_-_KF724491_ES1010
	Silvacalles_pedestris_-_La_Gomera_-_GU988084_E-810-ped
	Silvacalles_pedestris_-_La_Gomera_-_KF724494_ES1033
	Silvacalles_lunulatus_-_Madeira_-_MG229754_1878-PST
	Echinodera_ceutaensis_-_Morocco_-_GU213756_E-900-ceu
	Echinodera_ceutaensis_-_Morocco_-_GU988143_E-906-ceu
	Caulotrupis_lucifugus_faialensis_-_Madeira_-_MH013278_1940-PST
	Caulotrupis_lucifugus_faialensis_-_Madeira_-_MH013276_1882-PST
	Madeiracalles_tristaensis_-_Madeira_-_MK347538_2948-PST
	Madeiracalles_tristaensis_-_Madeira_-_MK347539_2949-PST
	Silvacalles_lunulatus_-_Madeira_-_GU987907_P-533-lun
	Silvacalles_lunulatus_-_Madeira_-_FJ716554_P-513-lun
	Silvacalles_lunulatus_-_Madeira_-_GU987906_P-527-lun
	Silvacalles_lunulatus_-_Madeira_-_MG229752_1853-PST
	Silvacalles_lunulatus_-_Madeira_-_GU987904_P-525-lun
	Silvacalles_carlinavorus_-_Tenerife_-_KJ867581_753-PST
	Silvacalles_carlinavorus_-_La_Gomera_-_KF724493_1353-PST
	Silvacalles_carlinavorus_-_La_Gomera_-_KF724496_1257-PST
	Silvacalles_carlinavorus_-_La_Gomera_-_MG229685_773-PST
	Silvacalles_nubilosus_-_Tenerife_-_GU987932_E-558-nub
	Silvacalles_instabilis_-_Tenerife_-_KF724492_1242-PST
	Silvacalles_instabilis_-_Tenerife_-_KJ867580_730-PST
	Silvacalles_carlinavorus_-_La_Palma_-_MG229738_1741-PST
	Silvacalles_instabilis_-_Tenerife_-_GU988000_E-684-ins
	Silvacalles_instabilis_-_Tenerife_-_GU988086_E-814-ins
	Silvacalles_instabilis_-_Tenerife_-_GU987999_E-681-ins
	Silvacalles_instabilis_-_Tenerife_-_KC783823_686-PST
	Silvacalles_instabilis_-_Tenerife_-_GU987994_E-675-ins
	Silvacalles_instabilis_-_Tenerife_-_GU988003_E-692-ins
	Silvacalles_carlinavorus_-_La_Palma_-_MG229736_1735-PST
	Silvacalles_carlinavorus_-_La_Palma_-_MG229737_1737-PST
	Silvacalles_instabilis_-_Gran_Canaria_-_JN701883_15-PST
	Silvacalles_nubilosus_-_Tenerife_-_FJ716563_E-682-nub
	Silvacalles_nubilosus_-_Tenerife_-_GU987785_C-0088-nub
	Silvacalles_instabilis_-_Tenerife_-_EU286474_C-0136-ins
	Silvacalles_instabilis_-_Tenerife_-_KJ867578_702-PST
	Silvacalles_lepidus_-_La_Palma_-_MG229831_E-0270-lep
	Silvacalles_cedroensis_-_La_Gomera_-_FJ716574_E-716-ced
	Silvacalles_lepidus_-_La_Palma_-_EU286473_C-0135-lep
	Silvacalles_lepidus_-_La_Palma_-_GU987863_E-0269-lep
	Silvacalles_lepidus_-_La_Palma_-_MG229771_1983-JKR
	Silvacalles_lepidus_-_La_Palma_-_GU987864_E-0271-lep
	Silvacalles_cedroensis_-_La_Gomera_-_KF724490_ES1032
	Silvacalles_cedroensis_-_La_Gomera_-_KF724495_ES1004
	Silvacalles_cedroensis_-_La_Gomera_-_GU988019_E-721-ced
	Silvacalles_cedroensis_-_La_Gomera_-_KF724489_ES1009
;
end;
begin trees;
	tree con_50_majrule = [&U] (OUTGROUP-Anthribidae_-_FJ867818:0.810248,(Euscepes_batatae_-_Madeira_-_MG229802_2771-PST:0.002006,Euscepes_batatae_-_Madeira_-_MG229809_2789-PST:0.001874):0.53498,(((((((Dichromacalles_dromedarius_-_Madeira_-_GU987917_P-515-dro:0.002002,Dichromacalles_dromedarius_-_Madeira_-_MG229753_1874-PST:0.002022,Dichromacalles_dromedarius_-_Madeira_-_MG229810_2793-PST:0.002026,Di…
end;
