# Supplementary material for: Molecular Weevil Identification Project: A thoroughly curated barcode release of 1300 Western Palearctic weevil species (Coleoptera, Curculionoidea)
Source: Biodivers Data J. 2023 Jan 24;11:e96438. doi: 10.3897/BDJ.11.e96438 (PMC10865102; doi:10.3897/BDJ.11.e96438)
Supplement: Supplementary material 6 — DiStats statistics [file bdj-11-e96438-s006.zip]

Archive with 14 entries (14 files):
- DiStats output/apioninae_342seqs.out
- DiStats output/apioninae_342seqs.out.xlsx
- DiStats output/ceutorhynchinae_516seqs.out
- DiStats output/ceutorhynchinae_516seqs.out.xlsx
- DiStats output/cryptorhynchinae_1146seqs.out
- DiStats output/cryptorhynchinae_1146seqs.out.xlsx
- DiStats output/read_me.txt
- Data Preparation.pdf
- DiStats statistics Apioninae.xlsx
- DiStats statistics Ceutorhynchinae.xlsx
- DiStats statistics Cryptorhynchinae.xlsx
- DiStats input/apioninae_342seqs.fasta
- DiStats input/ceutorhynchinae_516seqs.fasta
- DiStats input/cryptorhynchinae_1146seqs.fasta
