# Supplementary material for: Molecular Weevil Identification Project: A thoroughly curated barcode release of 1300 Western Palearctic weevil species (Coleoptera, Curculionoidea)
Source: Biodivers Data J. 2023 Jan 24;11:e96438. doi: 10.3897/BDJ.11.e96438 (PMC10865102; doi:10.3897/BDJ.11.e96438)
Supplement: Supplementary material 6 — DiStats statistics [file bdj-11-e96438-s006.zip › DiStats output/apioninae_342seqs.out.xlsx]

## Sheet: Tabelle1
Taxon	#_of_intrasp_distances	Intrasp_dist_Mean	Intrasp_dist_Min	Intrasp_dist_Median	Intrasp_dist_Max	Closest_Sp	Closest_Sp_Min_Dist	Closest_Sp_Max_Dist	Closest_Sp_Dist_Median	#_distances_to_Closest_Sp	most_distant_congener	most_distant_congener_Max_Dist
Aizobius_robustirostris	0					Aizobius_sedi	10.79	10.79	10.79	1	Aizobius_sedi	10.79
Aizobius_sedi	0					Aizobius_robustirostris	10.79	10.79	10.79	1	Aizobius_robustirostris	10.79
Alocentron_curvirostre	0					Aspidapion_acerifoliae	10.49	10.96	10.72	2
Apion_cruentatum	0					Apion_haematodes	6.33	6.80	6.65	4	Apion_rubiginosum	13.99
Apion_frumentarium	30	0.15	0.00	0.00	0.46	Apion_haematodes	7.29	8.05	7.60	24	Apion_rubiginosum	12.67
Apion_haematodes	12	0.53	0.15	0.53	0.91	Apion_cruentatum	6.33	6.80	6.65	4	Apion_rubiginosum	14.50
Apion_rubiginosum	6	0.41	0.30	0.46	0.46	Apion_frumentarium	12.06	12.67	12.21	18	Apion_haematodes	14.50
Aspidapion_acerifoliae	2	0.46	0.46	0.46	0.46	Aspidapion_radiolus	4.44	5.18	4.89	16	Aspidapion_aeneum	12.02
Aspidapion_aeneum	42	0.62	0.00	0.76	0.91	Aspidapion_acerifoliae	11.40	12.02	11.71	14	Aspidapion_validum	13.53
Aspidapion_radiolus	56	1.27	0.00	0.85	2.43	Aspidapion_acerifoliae	4.44	5.18	4.89	16	Aspidapion_aeneum	12.92
Aspidapion_validum	2	0.00	0.00	0.00	0.00	Aspidapion_radiolus	4.87	5.32	5.17	16	Aspidapion_aeneum	13.53
Betulapion_simile	12	0.76	0.15	0.68	1.37	Malvapion_malvae	13.37	14.44	13.98	28
Catapion_meieri	2	3.95	3.95	3.95	3.95	Catapion_seniculus	0.76	3.50	2.13	2	Catapion_seriatosetosulum	14.89
Catapion_pubescens	0					Catapion_meieri	8.51	9.27	8.89	2	Catapion_seriatosetosulum	13.98
Catapion_seniculus	0					Catapion_meieri	0.76	3.50	2.13	2	Catapion_seriatosetosulum	14.74
Catapion_seriatosetosulum	0					Catapion_pubescens	13.98	13.98	13.98	1	Catapion_meieri	14.89
Catapion_seriatosetosulum	0					Protapion_nigritarse	13.98	13.98	13.98	4	Catapion_meieri	14.89
Ceratapion_armatum	0					Ceratapion_austriacum	9.88	10.33	10.11	2	Ceratapion_onopordi	14.59
Ceratapion_austriacum	2	0.46	0.46	0.46	0.46	Ceratapion_armatum	9.88	10.33	10.11	2	Ceratapion_onopordi	14.89
Ceratapion_calcaratum	20	1.34	0.76	1.33	1.98	Ceratapion_gibbirostre	10.77	11.40	11.09	10	Ceratapion_onopordi	14.89
Ceratapion_cylindricolle	2	0.46	0.46	0.46	0.46	Ceratapion_damryi	10.33	10.49	10.41	2	Ceratapion_onopordi	15.20
Ceratapion_damryi	0					Ceratapion_gibbirostre	4.41	4.71	4.56	2	Ceratapion_penetrans	13.37
Ceratapion_gibbirostre	2	0.30	0.30	0.30	0.30	Ceratapion_damryi	4.41	4.71	4.56	2	Ceratapion_penetrans	14.44
Ceratapion_onopordi	30	1.35	0.15	0.61	3.34	Ceratapion_gibbirostre	11.70	12.61	12.01	12	Ceratapion_penetrans	15.65
Ceratapion_penetrans	20	1.29	0.46	1.52	1.82	Ceratapion_armatum	12.16	13.68	12.46	5	Ceratapion_onopordi	15.65
Ceratapion_penetrans	20	1.29	0.46	1.52	1.82	Ceratapion_calcaratum	12.16	13.98	13.22	25	Ceratapion_onopordi	15.65
Cistapion_cyanescens	0					Squamapion_elongatum	15.76	16.09	15.93	3
Cyanapion_columbinum	6	0.51	0.00	0.76	0.76	Cyanapion_spencii	10.94	11.40	11.17	6	Cyanapion_gyllenhalii	15.65
Cyanapion_gyllenhalii	6	0.30	0.15	0.30	0.46	Eutrichapion_punctiger	13.37	13.98	13.68	6	Cyanapion_spencii	15.96
Cyanapion_platalea	0					Oxystoma_pomonae	12.01	12.01	12.01	1	Cyanapion_spencii	15.65
Cyanapion_spencii	2	0.46	0.46	0.46	0.46	Cyanapion_columbinum	10.94	11.40	11.17	6	Cyanapion_gyllenhalii	15.96
Diplapion_confluens	0					Diplapion_stolidum	3.04	3.10	3.07	2	Diplapion_westwoodi	8.66
Diplapion_stolidum	2	1.39	1.39	1.39	1.39	Diplapion_confluens	3.04	3.10	3.07	2	Diplapion_westwoodi	9.23
Diplapion_westwoodi	6	4.53	2.28	5.35	5.96	Diplapion_stolidum	8.05	9.23	8.62	6	Diplapion_stolidum	9.23
Eutrichapion_ervi	6	0.10	0.00	0.15	0.15	Eutrichapion_vorax	11.25	12.01	11.42	12	Eutrichapion_viciae	15.96
Eutrichapion_punctiger	2	3.04	3.04	3.04	3.04	Oryxolaemus_scabiosus	10.99	11.91	11.45	2	Eutrichapion_viciae	14.29
Eutrichapion_viciae	6	0.51	0.15	0.61	0.76	Oxystoma_craccae	13.83	14.29	13.98	9	Eutrichapion_ervi	15.96
Eutrichapion_vorax	12	2.47	0.46	2.47	4.56	Eutrichapion_ervi	11.25	12.01	11.42	12	Eutrichapion_viciae	15.35
Exapion_compactum	2	1.06	1.06	1.06	1.06	Exapion_uliciperda	2.28	3.19	2.74	8	Exapion_formaneki	12.92
Exapion_corniculatum	0					Exapion_compactum	9.88	10.18	10.03	2	Exapion_difficile	11.25
Exapion_difficile	12	1.82	0.46	1.82	3.19	Exapion_compactum	8.97	9.88	9.42	8	Exapion_fuscirostre	12.31
Exapion_formaneki	2	4.71	4.71	4.71	4.71	Exapion_corniculatum	10.49	10.64	10.56	2	Exapion_fuscirostre	13.83
Exapion_fuscirostre	42	0.25	0.00	0.30	0.76	Exapion_uliciperda	9.73	10.18	10.03	28	Exapion_formaneki	13.83
Exapion_uliciperda	12	0.46	0.00	0.46	0.91	Exapion_compactum	2.28	3.19	2.74	8	Exapion_formaneki	12.77
Hemitrichapion_pavidum	6	1.82	1.06	2.13	2.28	Holotrichapion_pisi	14.29	15.37	14.74	18	Hemitrichapion_waltoni	17.17
Hemitrichapion_wagneri	56	1.92	0.00	1.98	3.34	Holotrichapion_wollastoni	5.02	5.78	5.47	16	Hemitrichapion_pavidum	17.02
Hemitrichapion_waltoni	0					Eutrichapion_punctiger	12.61	13.07	12.84	2	Hemitrichapion_pavidum	17.17
Holotrichapion_aethiops	2	0.00	0.00	0.00	0.00	Holotrichapion_rotundipenne	12.61	13.07	12.77	14	Holotrichapion_wollastoni	17.02
Holotrichapion_ononis	42	1.78	0.15	1.06	4.56	Oxystoma_subulatum	12.12	13.07	12.79	14	Holotrichapion_wollastoni	16.26
Holotrichapion_pisi	30	0.60	0.00	0.61	0.93	Holotrichapion_pullum	7.45	8.07	7.67	6	Holotrichapion_wollastoni	16.15
Holotrichapion_pullum	0					Holotrichapion_pisi	7.45	8.07	7.67	6	Holotrichapion_wollastoni	17.02
Holotrichapion_rotundipenne	42	1.30	0.46	1.37	2.28	Cyanapion_columbinum	12.46	13.22	13.07	21	Holotrichapion_wollastoni	16.87
Holotrichapion_wollastoni	2	1.06	1.06	1.06	1.06	Hemitrichapion_wagneri	5.02	5.78	5.47	16	Holotrichapion_aethiops	17.02
Hoplopodapion_poupillieri	0					Malvapion_malvae	13.07	13.68	13.39	7
Ischnopterapion_fairmairei	0					Ischnopterapion_modestum	0.16	0.33	0.33	6	Ischnopterapion_virens	14.61
Ischnopterapion_loti	2	1.67	1.67	1.67	1.67	Ischnopterapion_fairmairei	8.21	8.37	8.29	2	Ischnopterapion_virens	13.83
Ischnopterapion_modestum	30	0.31	0.00	0.30	0.61	Ischnopterapion_fairmairei	0.16	0.33	0.33	6	Ischnopterapion_virens	14.74
Ischnopterapion_plumbeomicans	20	1.19	0.31	1.30	1.67	Ischnopterapion_modestum	0.30	1.67	1.22	30	Ischnopterapion_virens	14.89
Ischnopterapion_virens	20	0.12	0.00	0.15	0.30	Holotrichapion_rotundipenne	13.26	14.59	14.13	35	Ischnopterapion_plumbeomicans	14.89
Ixapion_variegatum	0					Ceratapion_austriacum	12.61	13.07	12.84	2
Kalcapion_fortunatum	30	0.10	0.00	0.15	0.30	Kalcapion_semivittatum	4.26	4.86	4.71	60	Kalcapion_sagittiferum	5.78
Kalcapion_pallipes	12	0.71	0.15	0.84	1.06	Kalcapion_semivittatum	4.10	4.86	4.56	40	Kalcapion_sagittiferum	5.62
Kalcapion_sagittiferum	0					Kalcapion_pallipes	5.17	5.62	5.40	4	Kalcapion_semivittatum	6.73
Kalcapion_semivittatum	90	0.61	0.00	0.61	1.22	Kalcapion_pallipes	4.10	4.86	4.56	40	Kalcapion_sagittiferum	6.73
Lepidapion_curvipilosum	72	1.20	0.15	1.32	1.82	Lepidapion_senex	2.74	3.95	3.34	27	Lepidapion_senex	3.95
Lepidapion_senex	6	0.91	0.15	1.22	1.37	Lepidapion_curvipilosum	2.74	3.95	3.34	27	Lepidapion_curvipilosum	3.95
Loborhynchapion_amethystinum	0					Eutrichapion_punctiger	13.22	13.22	13.22	2
Malvapion_malvae	42	1.27	0.00	1.52	2.74	Rhopalapion_longirostre	11.72	12.18	11.89	21
Melanapion_minimum	0					Aspidapion_radiolus	11.25	11.73	11.40	8
Omphalapion_hookerorum	6	0.00	0.00	0.00	0.00	Malvapion_malvae	13.22	14.00	13.68	21	Omphalapion_rhodopense	14.13
Omphalapion_rhodopense	0					Ceratapion_austriacum	13.17	13.33	13.25	2	Omphalapion_hookerorum	14.13
Omphalapion_rhodopense	0					Protapion_fulvipes	13.17	13.65	13.41	4	Omphalapion_hookerorum	14.13
Onychapion_tamarisci	0					Oryxolaemus_flavifemoratus	13.22	13.22	13.22	1
Oryxolaemus_flavifemoratus	0					Oryxolaemus_scabiosus	8.48	8.48	8.48	1	Oryxolaemus_scabiosus	8.48
Oryxolaemus_scabiosus	0					Oryxolaemus_flavifemoratus	8.48	8.48	8.48	1	Oryxolaemus_flavifemoratus	8.48
Oxystoma_craccae	6	0.20	0.00	0.30	0.30	Eutrichapion_punctiger	12.31	12.46	12.39	6	Oxystoma_subulatum	13.22
Oxystoma_opeticum	0					Oxystoma_subulatum	11.09	11.09	11.09	2	Oxystoma_pomonae	13.07
Oxystoma_pomonae	0					Apion_frumentarium	11.40	11.55	11.40	6	Oxystoma_opeticum	13.07
Oxystoma_subulatum	2	0.00	0.00	0.00	0.00	Oxystoma_opeticum	11.09	11.09	11.09	2	Oxystoma_craccae	13.22
Perapion_curtirostre	2	0.46	0.46	0.46	0.46	Taeniapion_rufulum	15.65	15.68	15.67	4	Perapion_marchicum	18.84
Perapion_fallax	30	0.49	0.00	0.48	0.76	Perapion_violaceum	2.13	3.50	2.55	30	Perapion_marchicum	18.68
Perapion_marchicum	20	0.15	0.00	0.15	0.30	Phrissotrichum_tubuliferum	14.89	15.65	15.42	30	Perapion_curtirostre	18.84
Perapion_violaceum	20	0.64	0.00	0.15	1.52	Perapion_fallax	2.13	3.50	2.55	30	Perapion_marchicum	18.69
Phrissotrichum_tubiferum	2	2.43	2.43	2.43	2.43	Phrissotrichum_tubuliferum	8.21	9.12	8.97	12	Phrissotrichum_tubuliferum	9.12
Phrissotrichum_tubuliferum	30	1.76	1.06	1.67	2.60	Phrissotrichum_tubiferum	8.21	9.12	8.97	12	Phrissotrichum_tubiferum	9.12
Protapion_apricans	12	0.46	0.15	0.46	0.76	Protapion_ruficroides	7.75	8.21	7.83	4	Protapion_laevicolle	14.33
Protapion_assimile	6	0.00	0.00	0.00	0.00	Protapion_ononidis	4.41	4.71	4.56	9	Protapion_laevicolle	15.14
Protapion_dissimile	2	0.30	0.30	0.30	0.30	Protapion_apricans	8.97	9.57	9.27	8	Protapion_laevicolle	16.59
Protapion_filirostre	2	0.00	0.00	0.00	0.00	Protapion_apricans	11.09	11.40	11.17	8	Protapion_dissimile	13.98
Protapion_fulvipes	12	1.11	0.00	1.67	1.67	Protapion_gracilipes	4.41	4.86	4.64	4	Protapion_laevicolle	13.53
Protapion_fulvipes	12	1.11	0.00	1.67	1.67	Protapion_nigritarse	4.41	5.17	4.79	16	Protapion_laevicolle	13.53
Protapion_gracilipes	0					Protapion_fulvipes	4.41	4.86	4.64	4	Protapion_laevicolle	14.17
Protapion_laevicolle	2	0.32	0.32	0.32	0.32	Protapion_fulvipes	12.50	13.53	13.08	8	Protapion_trifolii	16.59
Protapion_nigritarse	12	0.00	0.00	0.00	0.00	Protapion_fulvipes	4.41	5.17	4.79	16	Protapion_laevicolle	14.81
Protapion_ononidis	6	0.30	0.15	0.30	0.46	Protapion_assimile	4.41	4.71	4.56	9	Protapion_laevicolle	14.65
Protapion_ruficroides	0					Protapion_apricans	7.75	8.21	7.83	4	Protapion_laevicolle	14.49
Protapion_trifolii	0					Protapion_ruficroides	8.12	8.12	8.12	1	Protapion_laevicolle	16.59
Protopirapion_atratulum	0					Exapion_uliciperda	14.29	14.89	14.29	4
Pseudapion_fulvirostre	0					Pseudapion_moschatae	13.22	13.83	13.68	3	Pseudapion_rufirostre	14.74
Pseudapion_moschatae	6	2.33	0.46	3.19	3.34	Pseudapion_rufirostre	7.75	8.05	7.90	6	Pseudapion_fulvirostre	13.83
Pseudapion_rufirostre	2	0.15	0.15	0.15	0.15	Pseudapion_moschatae	7.75	8.05	7.90	6	Pseudapion_fulvirostre	14.74
Pseudaplemonus_artemisiae	0					Protapion_fulvipes	15.50	16.41	15.96	4
Pseudoperapion_brevirostre	12	0.58	0.30	0.61	0.76	Phrissotrichum_tubuliferum	18.24	19.76	19.30	24
Pseudoprotapion_astragali	6	0.00	0.00	0.00	0.00	Protapion_fulvipes	14.59	15.20	14.89	12
Pseudostenapion_simum	30	0.60	0.00	0.61	1.37	Phrissotrichum_tubuliferum	17.63	19.08	18.31	36
Rhopalapion_longirostre	6	0.10	0.00	0.15	0.15	Melanapion_minimum	11.55	11.57	11.55	3
Squamapion_elongatum	6	1.62	0.15	2.28	2.43	Taeniapion_atlanticum	10.90	11.54	11.38	3	Squamapion_flavimanum	12.92
Squamapion_flavimanum	2	0.76	0.76	0.76	0.76	Kalcapion_pallipes	11.40	12.16	11.63	8	Squamapion_elongatum	12.92
Squamapion_flavimanum	2	0.76	0.76	0.76	0.76	Kalcapion_sagittiferum	11.40	11.55	11.47	2	Squamapion_elongatum	12.92
Squamapion_flavimanum	2	0.76	0.76	0.76	0.76	Kalcapion_semivittatum	11.40	12.01	11.70	20	Squamapion_elongatum	12.92
Stenopterapion_argamani	0					Ischnopterapion_fairmairei	12.64	12.64	12.64	1	Stenopterapion_tenue	15.96
Stenopterapion_meliloti	6	0.51	0.15	0.61	0.76	Ischnopterapion_loti	13.83	14.29	14.06	6	Stenopterapion_tenue	16.26
Stenopterapion_tenue	12	4.51	0.46	5.85	6.38	Ischnopterapion_fairmairei	12.64	13.63	12.89	4	Stenopterapion_meliloti	16.26
Synapion_ebeninum	2	0.46	0.46	0.46	0.46	Oryxolaemus_flavifemoratus	13.22	13.22	13.22	2
Taeniapion_atlanticum	0					Taeniapion_urticarium	4.17	4.49	4.33	6	Taeniapion_delicatulum	11.38
Taeniapion_delicatulum	30	1.53	0.00	1.22	3.41	Taeniapion_rufulum	9.91	11.26	10.88	12	Taeniapion_urticarium	11.40
Taeniapion_rufulum	2	0.15	0.15	0.15	0.15	Taeniapion_urticarium	1.67	2.28	2.13	12	Taeniapion_delicatulum	11.26
Taeniapion_urticarium	30	0.51	0.00	0.61	0.76	Taeniapion_rufulum	1.67	2.28	2.13	12	Taeniapion_delicatulum	11.40
Taphrotopium_sulcifrons	0					Ceratapion_calcaratum	13.37	14.47	13.98	5
Trichopterapion_holosericeum	6	0.10	0.00	0.15	0.15	Exapion_uliciperda	16.41	17.17	17.17	12
