# Supplementary material for: Molecular Weevil Identification Project: A thoroughly curated barcode release of 1300 Western Palearctic weevil species (Coleoptera, Curculionoidea)
Source: Biodivers Data J. 2023 Jan 24;11:e96438. doi: 10.3897/BDJ.11.e96438 (PMC10865102; doi:10.3897/BDJ.11.e96438)
Supplement: Supplementary material 6 — DiStats statistics [file bdj-11-e96438-s006.zip › DiStats output/ceutorhynchinae_516seqs.out.xlsx]

## Sheet: Tabelle1
Taxon	#_of_intrasp_distances	Intrasp_dist_Mean	Intrasp_dist_Min	Intrasp_dist_Median	Intrasp_dist_Max	Closest_Sp	Closest_Sp_Min_Dist	Closest_Sp_Max_Dist	Closest_Sp_Dist_Median	#_distances_to_Closest_Sp	most_distant_congener	most_distant_congener_Max_Dist
Amalus_scortillum	12	0.38	0	0.38	0.76	Rhinoncus_bosnicus	15.2	15.65	15.2	4
Aphytobius_sphaerion	0					Aphytobius_veronicae	7.6	7.6	7.6	1	Aphytobius_veronicae	7.6
Aphytobius_veronicae	0					Aphytobius_sphaerion	7.6	7.6	7.6	1	Aphytobius_sphaerion	7.6
Auleutes_epilobii	0					Aphytobius_sphaerion	15.65	15.65	15.65	1
Barioxyonyx_retectus	0					Paroxyonyx_cinctus	15.65	15.96	15.81	2	Barioxyonyx_tournieri	16.11
Barioxyonyx_tournieri	0					Paroxyonyx_cinctus	14.13	14.89	14.51	2	Barioxyonyx_retectus	16.11
Brachiodontus_alpinus	0					Pseudophytobius_acalloides	15.65	15.65	15.65	1	Brachiodontus_reitteri	15.96
Brachiodontus_reitteri	0					Brachiodontus_alpinus	15.96	15.96	15.96	1	Brachiodontus_alpinus	15.96
Calosirus_terminatus	0					Thamiocolus_virgatus	14.29	14.29	14.29	2
Ceutorhynchus_aeneicollis	0					Ceutorhynchus_merkli	12.16	12.16	12.16	1	Ceutorhynchus_pallidactylus	18.24
Ceutorhynchus_alliariae	2	0	0	0	0	Ceutorhynchus_arator	11.4	11.55	11.47	4	Ceutorhynchus_parvulus	17.63
Ceutorhynchus_alyssi	0					Ceutorhynchus_nevadensis	10.49	10.49	10.49	2	Ceutorhynchus_hutchinsiae	17.17
Ceutorhynchus_arator	2	0.15	0.15	0.15	0.15	Ceutorhynchus_inaffectatus	9.12	9.27	9.19	2	Ceutorhynchus_hampei	16.72
Ceutorhynchus_assimilis	36	1.81	0	2.36	3.34	Ceutorhynchus_dubius	4.1	5.78	4.56	6	Ceutorhynchus_pallidactylus	18.24
Ceutorhynchus_atomus	2	0.3	0.3	0.3	0.3	Ceutorhynchus_cochleariae	11.4	12.52	11.87	20	Ceutorhynchus_aeneicollis	17.63
Ceutorhynchus_barbareae	0					Ceutorhynchus_merkli	7.75	7.75	7.75	1	Ceutorhynchus_picitarsis	16.87
Ceutorhynchus_carinatus	30	0.55	0.15	0.61	0.91	Sirocalodes_mixtus	12.77	13.53	13.3	12	Ceutorhynchus_libertorum	18.84
Ceutorhynchus_chalybaeus	12	3.22	0.62	3.6	4.56	Ceutorhynchus_leprieuri	10.58	11.42	11.09	8	Ceutorhynchus_pallidactylus	18.29
Ceutorhynchus_chlorophanus	2	1.52	1.52	1.52	1.52	Ceutorhynchus_coarctatus	10.18	10.64	10.41	2	Ceutorhynchus_pallidactylus	17.48
Ceutorhynchus_coarctatus	0					Ceutorhynchus_constrictus	9.73	10.03	9.88	4	Ceutorhynchus_assimilis	16.41
Ceutorhynchus_cochleariae	90	0.93	0	0.77	2.13	Ceutorhynchus_sardeanensis	11.28	12.21	12.01	10	Ceutorhynchus_pallidactylus	18.39
Ceutorhynchus_coerulescens	2	0	0	0	0	Ceutorhynchus_leprieuri	8.44	8.49	8.46	4	Ceutorhynchus_picitarsis	17.33
Ceutorhynchus_constrictus	12	0.23	0.15	0.23	0.3	Ceutorhynchus_coarctatus	9.73	10.03	9.88	4	Ceutorhynchus_wagneri	17.93
Ceutorhynchus_contractus	342	2.13	0	3.5	4.03	Ceutorhynchus_erysimi	0	4.41	3.8	133	Ceutorhynchus_pallidactylus	18.39
Ceutorhynchus_descurainiae	6	1.11	0	1.67	1.67	Ceutorhynchus_pyrrhorhynchus	5.47	6.69	6.23	27	Ceutorhynchus_libertorum	17.17
Ceutorhynchus_dubius	0					Ceutorhynchus_assimilis	4.1	5.78	4.56	7	Ceutorhynchus_pallidactylus	17.17
Ceutorhynchus_erysimi	42	0.16	0	0.15	0.46	Ceutorhynchus_contractus	0	4.41	3.8	133	Ceutorhynchus_pallidactylus	16.87
Ceutorhynchus_granulicollis	0					Ceutorhynchus_constrictus	9.89	10.05	9.89	4	Ceutorhynchus_wagneri	17.35
Ceutorhynchus_hampei	6	0.3	0.15	0.3	0.46	Ceutorhynchus_striatellus	12.16	13.22	12.69	12	Ceutorhynchus_pyrrhorhynchus	17.33
Ceutorhynchus_hirtulus	2	1.82	1.82	1.82	1.82	Ceutorhynchus_varius	10.18	10.94	10.56	2	Ceutorhynchus_libertorum	17.48
Ceutorhynchus_hutchinsiae	6	0	0	0	0	Ceutorhynchus_assimilis	6.84	7.75	6.84	21	Ceutorhynchus_pallidactylus	19.15
Ceutorhynchus_ignitus	2	0.15	0.15	0.15	0.15	Ceutorhynchus_merkli	5.02	5.17	5.09	2	Ceutorhynchus_picitarsis	16.26
Ceutorhynchus_inaffectatus	0					Ceutorhynchus_arator	9.12	9.27	9.19	2	Ceutorhynchus_picitarsis	16.41
Ceutorhynchus_intersetosus	2	7.9	7.9	7.9	7.9	Ceutorhynchus_leucorhamma	8.81	9.75	9.28	2	Ceutorhynchus_wagneri	17.17
Ceutorhynchus_jucundus	0					Ceutorhynchus_pervicax	12.33	12.79	12.4	4	Ceutorhynchus_wagneri	18.42
Ceutorhynchus_leprieuri	2	0.47	0.47	0.47	0.47	Ceutorhynchus_pectoralis	5.67	6.02	5.85	6	Ceutorhynchus_picitarsis	18.21
Ceutorhynchus_leucorhamma	0					Ceutorhynchus_squamulosus	8.51	8.51	8.51	1	Ceutorhynchus_wagneri	17.02
Ceutorhynchus_libertorum	0					Ceutorhynchus_pervicax	13.98	14.13	13.98	4	Ceutorhynchus_pallidactylus	19.45
Ceutorhynchus_liliputanus	0					Ceutorhynchus_tangerianus	11.09	11.55	11.55	3	Ceutorhynchus_pallidactylus	16.57
Ceutorhynchus_lukesi	2	2.18	2.18	2.18	2.18	Ceutorhynchus_striatellus	6.22	7.75	6.77	8	Ceutorhynchus_pallidactylus	17.73
Ceutorhynchus_merkli	0					Ceutorhynchus_ignitus	5.02	5.17	5.09	2	Ceutorhynchus_picitarsis	16.26
Ceutorhynchus_moraviensis	0					Ceutorhynchus_sisymbrii	9.74	9.74	9.74	1	Ceutorhynchus_jucundus	18.42
Ceutorhynchus_napi	0					Ceutorhynchus_rapae	5.64	5.79	5.64	3	Ceutorhynchus_varius	15.4
Ceutorhynchus_nevadensis	2	0.3	0.3	0.3	0.3	Ceutorhynchus_alyssi	10.49	10.49	10.49	2	Ceutorhynchus_carinatus	17.33
Ceutorhynchus_nigritulus	0					Ceutorhynchus_coarctatus	12.16	12.16	12.16	1	Ceutorhynchus_pallidactylus	18.84
Ceutorhynchus_niyazii	12	0	0	0	0	Ceutorhynchus_pyrrhorhynchus	11.4	12.01	11.7	36	Ceutorhynchus_picitarsis	17.17
Ceutorhynchus_obstrictus	132	0.09	0	0	0.33	Ceutorhynchus_sardeanensis	5.17	5.47	5.17	12	Ceutorhynchus_pallidactylus	17.93
Ceutorhynchus_pallidactylus	42	2.31	0.46	2.28	3.8	Ceutorhynchus_sulcicollis	12.01	13.68	12.46	14	Ceutorhynchus_libertorum	19.45
Ceutorhynchus_paroliniae	0					Ceutorhynchus_contractus	11.55	13.37	13.07	19	Ceutorhynchus_pallidactylus	17.33
Ceutorhynchus_paroliniae	0					Ceutorhynchus_erysimi	11.55	11.7	11.55	7	Ceutorhynchus_pallidactylus	17.33
Ceutorhynchus_parvulus	0					Ceutorhynchus_turbatus	11.09	11.09	11.09	1	Ceutorhynchus_varius	18.09
Ceutorhynchus_pectoralis	6	0.1	0	0.15	0.15	Ceutorhynchus_leprieuri	5.67	6.02	5.85	6	Ceutorhynchus_libertorum	17.63
Ceutorhynchus_pervicax	12	0.56	0	0.53	1.06	Ceutorhynchus_ignitus	7.75	8.21	7.9	8	Ceutorhynchus_picitarsis	17.48
Ceutorhynchus_picitarsis	30	3.4	0.61	4.26	4.71	Ceutorhynchus_sulcicollis	10.03	11.09	10.49	12	Ceutorhynchus_wagneri	19.91
Ceutorhynchus_pulvinatus	6	0.1	0	0.15	0.15	Ceutorhynchus_descurainiae	10.79	11.7	11.55	9	Ceutorhynchus_libertorum	16.72
Ceutorhynchus_pumilio	6	0.3	0.15	0.3	0.46	Ceutorhynchus_pyrrhorhynchus	11.4	12.46	12.01	27	Ceutorhynchus_libertorum	18.54
Ceutorhynchus_puncticollis	56	0.91	0	0	3.65	Ceutorhynchus_scrobicollis	5.93	6.99	6.08	24	Ceutorhynchus_pallidactylus	18.24
Ceutorhynchus_pyrrhorhynchus	72	1.92	0	2.58	3.65	Ceutorhynchus_descurainiae	5.47	6.69	6.23	27	Ceutorhynchus_libertorum	18.09
Ceutorhynchus_rapae	6	0.1	0	0.15	0.15	Ceutorhynchus_napi	5.64	5.79	5.64	3	Ceutorhynchus_jucundus	16.89
Ceutorhynchus_resedae	0					Ceutorhynchus_assimilis	11.4	11.85	11.4	7	Ceutorhynchus_libertorum	18.39
Ceutorhynchus_rhenanus	0					Ceutorhynchus_sulcatus	10.79	10.79	10.79	1	Ceutorhynchus_wagneri	16.41
Ceutorhynchus_roberti	6	0.81	0.3	1.06	1.06	Ceutorhynchus_arator	11.25	12.01	11.78	6	Ceutorhynchus_pallidactylus	18.54
Ceutorhynchus_sardeanensis	0					Ceutorhynchus_obstrictus	5.17	5.47	5.17	12	Ceutorhynchus_jucundus	16.74
Ceutorhynchus_scrobicollis	6	0.71	0.46	0.76	0.91	Ceutorhynchus_puncticollis	5.93	6.99	6.08	24	Ceutorhynchus_picitarsis	17.93
Ceutorhynchus_sisymbrii	0					Ceutorhynchus_moraviensis	9.74	9.74	9.74	1	Ceutorhynchus_jucundus	18.39
Ceutorhynchus_sophiae	2	3.19	3.19	3.19	3.19	Ceutorhynchus_merkli	10.33	11.55	10.94	2	Ceutorhynchus_wagneri	16.57
Ceutorhynchus_squamulosus	0					Ceutorhynchus_leucorhamma	8.51	8.51	8.51	1	Ceutorhynchus_wagneri	17.63
Ceutorhynchus_striatellus	12	2.2	0.46	2.89	3.34	Ceutorhynchus_lukesi	6.22	7.75	6.77	8	Ceutorhynchus_pallidactylus	17.17
Ceutorhynchus_sulcatus	0					Ceutorhynchus_tibialis	10.03	10.03	10.03	1	Ceutorhynchus_pallidactylus	16.57
Ceutorhynchus_sulcicollis	2	0.3	0.3	0.3	0.3	Ceutorhynchus_picitarsis	10.03	11.09	10.49	12	Ceutorhynchus_hutchinsiae	18.39
Ceutorhynchus_syrites	0					Ceutorhynchus_squamulosus	11.7	11.7	11.7	1	Ceutorhynchus_jucundus	17.81
Ceutorhynchus_tangerianus	6	2.43	0	3.65	3.65	Ceutorhynchus_sardeanensis	9.42	10.18	9.42	3	Ceutorhynchus_hutchinsiae	17.33
Ceutorhynchus_tibialis	0					Ceutorhynchus_sulcatus	10.03	10.03	10.03	1	Ceutorhynchus_pallidactylus	16.41
Ceutorhynchus_turbatus	0					Ceutorhynchus_parvulus	11.09	11.09	11.09	1	Ceutorhynchus_varius	18.54
Ceutorhynchus_typhae	90	0.15	0	0.15	0.61	Ceutorhynchus_pulvinatus	11.55	12.01	11.85	30	Ceutorhynchus_chalybaeus	17.67
Ceutorhynchus_varius	0					Ceutorhynchus_hirtulus	10.18	10.94	10.56	2	Ceutorhynchus_libertorum	18.69
Ceutorhynchus_wagneri	12	0.3	0	0.3	0.61	Ceutorhynchus_paroliniae	12.61	12.92	12.77	4	Ceutorhynchus_picitarsis	19.91
Coeliastes_lamii	6	2.43	1.37	2.43	3.5	Mogulones_andreae	13.68	14.59	13.83	6
Coeliodes_rana	0					Coeliodes_transversealbofasciatus	11.85	12.58	11.85	5	Coeliodes_ruber	15.65
Coeliodes_ruber	6	4.51	1.22	6.08	6.23	Coeliodes_transversealbofasciatus	12.46	14.44	13.22	15	Coeliodes_rana	15.65
Coeliodes_transversealbofasciatus	20	2.08	0	2.58	3.22	Coeliodes_rana	11.85	12.58	11.85	5	Coeliodes_ruber	14.44
Coeliodinus_rubicundus	0					Coeliodes_rana	13.68	13.68	13.68	1
Datonychidius_tener	0					Mogulones_angulicollis	15.35	15.35	15.35	1
Datonychus_angulosus	0					Datonychus_maurus	14.35	15.2	15.05	3	Datonychus_delicatulus	18.39
Datonychus_arquata	0					Mogulones_angulicollis	13.37	13.37	13.37	1	Datonychus_melanostictus	17.78
Datonychus_delicatulus	0					Datonychus_maurus	12.26	12.61	12.46	3	Datonychus_angulosus	18.39
Datonychus_maurus	6	2.58	0.15	3.71	3.87	Datonychus_melanostictus	6.08	9.13	8.37	12	Datonychus_arquata	17.26
Datonychus_melanostictus	12	5.52	0.3	5.62	10.64	Datonychus_maurus	6.08	9.13	8.37	12	Datonychus_arquata	17.78
Datonychus_paszlavszkyi	0					Mogulones_austriacus	12.46	12.92	12.61	3	Datonychus_angulosus	15.81
Drupenatus_nasturtii	0					Ceutorhynchus_pervicax	13.53	14.13	13.6	4
Eubrychius_velutus	2	0	0	0	0	Phytobius_leucogaster	12.08	12.08	12.08	2
Eucoeliodes_mirabilis	0					Ceutorhynchus_descurainiae	14.59	15.5	15.5	3
Glocianus_distinctus	6	0.71	0.15	0.91	1.06	Glocianus_granulithorax	13.22	13.83	13.37	3	Glocianus_punctiger	16.41
Glocianus_granulithorax	0					Glocianus_distinctus	13.22	13.83	13.37	3	Glocianus_moelleri	17.63
Glocianus_moelleri	6	0.1	0	0.15	0.15	Glocianus_punctiger	13.37	13.98	13.55	15	Glocianus_granulithorax	17.63
Glocianus_punctiger	20	2.92	0	0.46	7	Glocianus_moelleri	13.37	13.98	13.55	15	Glocianus_granulithorax	17.48
Hadroplontus_litura	12	0.38	0.3	0.38	0.46	Hadroplontus_trimaculatus	10.94	11.51	11.23	8	Hadroplontus_trimaculatus	11.51
Hadroplontus_trimaculatus	2	1.74	1.74	1.74	1.74	Hadroplontus_litura	10.94	11.51	11.23	8	Hadroplontus_litura	11.51
Hesperorrhynchus_glutinosus	0					Hesperorrhynchus_lineatotessellatus	6.53	6.53	6.53	2	Hesperorrhynchus_hesperus	13.22
Hesperorrhynchus_hesperus	20	3.04	0.46	4.26	4.65	Hesperorrhynchus_palmensis	4.96	6.54	6.09	5	Hesperorrhynchus_glutinosus	13.22
Hesperorrhynchus_lineatotessellatus	2	0	0	0	0	Hesperorrhynchus_glutinosus	6.53	6.53	6.53	2	Hesperorrhynchus_hesperus	12.61
Hesperorrhynchus_palmensis	0					Hesperorrhynchus_hesperus	4.96	6.54	6.09	5	Hesperorrhynchus_glutinosus	10.94
Hesperorrhynchus_phytobioides	2	0.91	0.91	0.91	0.91	Hesperorrhynchus_lineatotessellatus	8.97	9.57	9.27	4	Hesperorrhynchus_hesperus	11.09
Homorosoma_validirostre	0					Rhinoncus_bruchoides	14.29	14.74	14.44	3
Marmaropus_besseri	0					Phytobius_leucogaster	15.9	15.9	15.9	1
Mesoxyonyx_sicardi	0					Paroxyonyx_cinctus	14.59	15.5	15.05	2
Mesoxyonyx_sicardi	0					Paroxyonyx_imitator	14.59	14.59	14.59	1
Micrelus_ericae	6	1.11	0.91	1.06	1.37	Micrelus_ferrugatus	11.85	12.01	12.01	3	Micrelus_ferrugatus	12.01
Micrelus_ferrugatus	0					Micrelus_ericae	11.85	12.01	12.01	3	Micrelus_ericae	12.01
Microplontus_campestris	2	7.29	7.29	7.29	7.29	Hadroplontus_trimaculatus	12.25	12.78	12.47	4	Microplontus_millefolii	17.36
Microplontus_melanostigma	30	0.24	0	0.3	0.46	Microplontus_rugulosus	5.02	5.78	5.32	18	Microplontus_millefolii	18.24
Microplontus_millefolii	2	0.91	0.91	0.91	0.91	Microplontus_campestris	15.81	17.36	16.5	4	Microplontus_rugulosus	19.3
Microplontus_rugulosus	6	3.24	0.46	4.41	4.86	Microplontus_melanostigma	5.02	5.78	5.32	18	Microplontus_millefolii	19.3
Mogulones_abbreviatulus	2	0.3	0.3	0.3	0.3	Datonychus_maurus	16.94	18.09	17.86	6	Mogulones_asperifoliarum	20.52
Mogulones_andreae	2	0	0	0	0	Datonychus_maurus	11.61	12.61	12.46	6	Mogulones_soricinus	17.81
Mogulones_angulicollis	0					Mogulones_dimidiatus	10.03	10.49	10.26	2	Mogulones_abbreviatulus	17.33
Mogulones_angulicollis	0					Mogulones_gratiosus	10.03	10.03	10.03	1	Mogulones_abbreviatulus	17.33
Mogulones_asperifoliarum	12	0.3	0	0.3	0.61	Mogulones_angulicollis	11.55	11.85	11.7	4	Mogulones_abbreviatulus	20.52
Mogulones_austriacus	6	0.91	0.15	1.22	1.37	Mogulones_pallidicornis	7.14	7.75	7.29	3	Mogulones_abbreviatulus	18.69
Mogulones_biondii	0					Mogulones_pseudopollinarius	7.79	8.11	7.79	3	Mogulones_soricinus	18.63
Mogulones_cingulatus	0					Mogulones_angulicollis	11.4	11.4	11.4	1	Mogulones_abbreviatulus	20.06
Mogulones_crucifer	30	3.09	0.15	0.76	8.36	Mogulones_gratiosus	10.18	11.25	10.94	6	Mogulones_abbreviatulus	19.66
Mogulones_cynoglossi	2	0.3	0.3	0.3	0.3	Mogulones_austriacus	14.13	14.89	14.51	6	Mogulones_abbreviatulus	19.91
Mogulones_deiectus	0					Mogulones_pseudopollinarius	9.56	10.05	9.56	3	Mogulones_abbreviatulus	19.44
Mogulones_dimidiatus	2	0.46	0.46	0.46	0.46	Mogulones_angulicollis	10.03	10.49	10.26	2	Mogulones_abbreviatulus	18.54
Mogulones_euphorbiae	6	2.33	0	3.5	3.5	Mogulones_angulicollis	12.31	12.46	12.31	3	Mogulones_abbreviatulus	18.39
Mogulones_geographicus	42	0.46	0	0.15	1.52	Mogulones_grisescens	8.52	10.05	9.59	28	Mogulones_abbreviatulus	19.3
Mogulones_gratiosus	0					Mogulones_angulicollis	10.03	10.03	10.03	1	Mogulones_abbreviatulus	19.45
Mogulones_grisescens	12	1.09	0.46	1.14	1.68	Mogulones_geographicus	8.52	10.05	9.59	28	Mogulones_soricinus	17.96
Mogulones_javetii	2	0	0	0	0	Mogulones_grisescens	11.4	12.16	11.5	8	Mogulones_abbreviatulus	18.09
Mogulones_larvatus	0					Mogulones_andreae	12.46	12.46	12.46	2	Mogulones_abbreviatulus	19.3
Mogulones_pallidicornis	0					Mogulones_austriacus	7.14	7.75	7.29	3	Mogulones_abbreviatulus	18.09
Mogulones_peregrinus	6	1.32	0.15	1.82	1.98	Mogulones_deiectus	11.86	12.36	12.36	3	Mogulones_abbreviatulus	19
Mogulones_pseudopollinarius	6	1.01	0	1.52	1.52	Mogulones_biondii	7.79	8.11	7.79	3	Mogulones_abbreviatulus	19.3
Mogulones_raphani	6	1.72	0.15	2.43	2.58	Mogulones_angulicollis	11.55	12.01	11.7	3	Mogulones_pseudopollinarius	18.69
Mogulones_soricinus	0					Mogulones_austriacus	15.53	16.29	16.13	3	Mogulones_abbreviatulus	20.09
Mogulonoides_radula	0					Mogulones_javetii	13.37	13.37	13.37	2
Mononychus_punctumalbum	20	0.3	0.15	0.3	0.46	Ceutorhynchus_napi	15.85	16.01	15.85	5
Nedyus_quadrimaculatus	56	0.84	0	0.68	2.02	Ceutorhynchus_pyrrhorhynchus	15.81	17.36	16.57	72
Nedyus_quadrimaculatus	56	0.84	0	0.68	2.02	Mogulones_gratiosus	15.81	17.36	16.41	8
Neoglocianus_albovittatus	0					Neoglocianus_maculaalba	10.65	11.4	10.94	3	Neoglocianus_maculaalba	11.4
Neoglocianus_maculaalba	6	1.72	1.22	1.98	1.98	Neoglocianus_albovittatus	10.65	11.4	10.94	3	Neoglocianus_albovittatus	11.4
Neophytobius_granatus	2	0	0	0	0	Pelenomus_velaris	14.89	15.5	15.2	4
Oprohinus_consputus	0					Glocianus_punctiger	14.29	15.05	14.31	5	Oprohinus_suturalis	16.26
Oprohinus_consputus	0					Ranunculiphilus_faeculentus	14.29	14.29	14.29	1	Oprohinus_suturalis	16.26
Oprohinus_suturalis	0					Ranunculiphilus_faeculentus	15.05	15.05	15.05	1	Oprohinus_consputus	16.26
Oreorrhynchaeus_alpicola	0					Aphytobius_veronicae	12.46	12.46	12.46	1
Parethelcus_nesicola	6	1.1	1.06	1.12	1.12	Parethelcus_pollinarius	8.61	8.99	8.81	15	Parethelcus_pollinarius	8.99
Parethelcus_pollinarius	20	0.37	0	0.15	0.91	Parethelcus_nesicola	8.61	8.99	8.81	15	Parethelcus_nesicola	8.99
Paroxyonyx_audisioi	0					Paroxyonyx_cinctus	12.77	13.07	12.92	2	Paroxyonyx_cinctus	13.07
Paroxyonyx_audisioi	0					Paroxyonyx_imitator	12.77	12.77	12.77	1	Paroxyonyx_cinctus	13.07
Paroxyonyx_cinctus	2	6.99	6.99	6.99	6.99	Paroxyonyx_imitator	9.73	10.03	9.88	2	Paroxyonyx_audisioi	13.07
Paroxyonyx_fallaciosus	0					Paroxyonyx_imitator	12.16	12.16	12.16	1	Paroxyonyx_audisioi	12.92
Paroxyonyx_imitator	0					Paroxyonyx_cinctus	9.73	10.03	9.88	2	Paroxyonyx_audisioi	12.77
Pelenomus_canaliculatus	2	0	0	0	0	Pelenomus_commari	13.53	13.83	13.6	8	Pelenomus_olssoni	16.26
Pelenomus_commari	12	1.06	0.3	1.06	1.82	Phytobius_leucogaster	11.45	11.92	11.76	4	Pelenomus_olssoni	16.57
Pelenomus_olssoni	0					Pelenomus_velaris	13.53	13.53	13.53	2	Pelenomus_waltoni	16.72
Pelenomus_velaris	2	2.28	2.28	2.28	2.28	Pelenomus_olssoni	13.53	13.53	13.53	2	Pelenomus_waltoni	17.17
Pelenomus_waltoni	6	0.71	0.46	0.76	0.91	Pelenomus_canaliculatus	14.74	15.05	14.74	6	Pelenomus_velaris	17.17
Pelenomus_waltoni	6	0.71	0.46	0.76	0.91	Pelenomus_commari	14.74	15.2	14.82	12	Pelenomus_velaris	17.17
Perioxyonyx_splendidus	2	3.8	3.8	3.8	3.8	Paroxyonyx_cinctus	15.96	18.84	17.4	4
Phrydiuchus_augusti	2	0	0	0	0	Ceutorhynchus_paroliniae	13.37	13.56	13.47	2	Phrydiuchus_topiarius	17.35
Phrydiuchus_quijote	0					Phrydiuchus_tau	12.16	12.16	12.16	1	Phrydiuchus_augusti	16.25
Phrydiuchus_tau	0					Phrydiuchus_topiarius	10.49	10.49	10.49	2	Phrydiuchus_augusti	15.14
Phrydiuchus_topiarius	2	0	0	0	0	Phrydiuchus_tau	10.49	10.49	10.49	2	Phrydiuchus_augusti	17.35
Phytobius_leucogaster	0					Pelenomus_commari	11.45	11.92	11.76	4
Poophagus_sisymbrii	6	0.61	0.3	0.61	0.91	Ceutorhynchus_barbareae	14.44	14.59	14.59	3
Prisistus_obsoletus	0					Glocianus_punctiger	13.68	14	13.98	5	Prisistus_suturalba	15.65
Prisistus_obsoletus	0					Ranunculiphilus_faeculentus	13.68	13.68	13.68	1	Prisistus_suturalba	15.65
Prisistus_suturalba	0					Prisistus_obsoletus	15.65	15.65	15.65	1	Prisistus_obsoletus	15.65
Pseudophytobius_acalloides	0					Aphytobius_sphaerion	14.13	14.13	14.13	1
Pseudophytobius_acalloides	0					Aphytobius_veronicae	14.13	14.13	14.13	1
Ranunculiphilus_faeculentus	0					Sirocalodes_nigroterminatus	12.77	12.77	12.77	2
Ranunculiphilus_faeculentus	0					Stenocarus_cardui	12.77	12.77	12.77	1
Rhinoncus_albicinctus	2	0	0	0	0	Rhinoncus_bosnicus	14.89	14.89	14.89	2	Rhinoncus_perpendicularis	18.84
Rhinoncus_bosnicus	0					Rhinoncus_castor	6.99	6.99	6.99	5	Rhinoncus_pericarpius	16.26
Rhinoncus_bruchoides	6	0.71	0.15	0.91	1.06	Rhinoncus_bosnicus	10.79	11.09	10.94	3	Rhinoncus_albicinctus	16.72
Rhinoncus_castor	20	0	0	0	0	Rhinoncus_bosnicus	6.99	6.99	6.99	5	Rhinoncus_perpendicularis	16.69
Rhinoncus_henningsi	0					Rhinoncus_pericarpius	8.36	9.88	8.66	11	Rhinoncus_albicinctus	18.69
Rhinoncus_inconspectus	6	0.3	0.3	0.3	0.3	Rhinoncus_henningsi	14.13	14.44	14.13	3	Rhinoncus_albicinctus	16.57
Rhinoncus_inconspectus	6	0.3	0.3	0.3	0.3	Rhinoncus_pericarpius	14.13	15.2	14.29	33	Rhinoncus_albicinctus	16.57
Rhinoncus_pericarpius	110	1.83	0	2.58	3.19	Rhinoncus_henningsi	8.36	9.88	8.66	11	Rhinoncus_albicinctus	16.57
Rhinoncus_perpendicularis	20	0.96	0	1.37	1.52	Rhinoncus_smreczynskii	0	1.52	1.37	20	Rhinoncus_albicinctus	18.84
Rhinoncus_smreczynskii	12	0.23	0	0.23	0.46	Rhinoncus_perpendicularis	0	1.52	1.37	20	Rhinoncus_albicinctus	18.84
Rutidosoma_graminosus	0					Rhinoncus_pericarpius	15.2	15.81	15.65	11
Scleropteridius_fallax	12	2.25	0	2.36	4.1	Phytobius_leucogaster	15.9	17.01	15.9	4
Scleropterus_offensus	0					Scleropterus_serratus	17.78	18.69	18.39	5	Scleropterus_serratus	18.69
Scleropterus_serratus	20	5.29	0.46	5.4	8.21	Ceutorhynchus_assimilis	16.26	19.15	17.33	35	Scleropterus_offensus	18.69
Sirocalodes_depressicollis	6	1.22	1.06	1.22	1.37	Sirocalodes_mixtus	11.7	12.31	12.16	6	Sirocalodes_nigroterminatus	13.83
Sirocalodes_mixtus	2	0.76	0.76	0.76	0.76	Sirocalodes_nigroterminatus	10.64	10.79	10.71	4	Sirocalodes_depressicollis	12.31
Sirocalodes_nigroterminatus	2	0	0	0	0	Sirocalodes_mixtus	10.64	10.79	10.71	4	Sirocalodes_depressicollis	13.83
Stenocarus_cardui	0					Stenocarus_ruficornis	9.12	9.12	9.12	3	Stenocarus_ruficornis	9.12
Stenocarus_ruficornis	6	0	0	0	0	Stenocarus_cardui	9.12	9.12	9.12	3	Stenocarus_cardui	9.12
Tapeinotus_sellatus	2	0.46	0.46	0.46	0.46	Rhinoncus_pericarpius	17.17	18.84	17.4	22
Thamiocolus_garajonay	12	0.71	0.15	0.84	1.06	Thamiocolus_wollastoni	13.07	13.98	13.45	16	Thamiocolus_sinapis	18.39
Thamiocolus_grancanariensis	0					Thamiocolus_wollastoni	13.37	13.83	13.53	4	Thamiocolus_sinapis	19.3
Thamiocolus_niveus	0					Thamiocolus_wollastoni	13.72	13.87	13.87	4	Thamiocolus_viduatus	16.96
Thamiocolus_nubeculosus	0					Mogulones_crucifer	13.98	16.26	14.13	6	Thamiocolus_sinapis	18.24
Thamiocolus_signatus	2	0.15	0.15	0.15	0.15	Mogulones_crucifer	13.68	14.89	14.13	12	Thamiocolus_grancanariensis	17.93
Thamiocolus_sinapis	0					Thamiocolus_signatus	15.5	15.5	15.5	2	Thamiocolus_grancanariensis	19.3
Thamiocolus_viduatus	2	0.16	0.16	0.16	0.16	Mogulones_angulicollis	13.2	13.53	13.37	2	Thamiocolus_sinapis	19.16
Thamiocolus_virgatus	2	0	0	0	0	Mogulones_gratiosus	12.77	12.77	12.77	2	Thamiocolus_grancanariensis	19.15
Thamiocolus_wollastoni	12	1.06	0.15	1.14	1.67	Thamiocolus_garajonay	13.07	13.98	13.45	16	Thamiocolus_viduatus	17.71
Trichosirocalus_barnevillei	2	2.74	2.74	2.74	2.74	Trichosirocalus_thalhammeri	12.61	13.07	12.77	4	Trichosirocalus_horridus	15.96
Trichosirocalus_histrix	0					Trichosirocalus_barnevillei	12.92	13.53	13.22	2	Trichosirocalus_spurnyi	17.33
Trichosirocalus_horridus	2	0.15	0.15	0.15	0.15	Trichosirocalus_troglodytes	14.29	15.07	14.51	10	Trichosirocalus_spurnyi	17.33
Trichosirocalus_spurnyi	0					Trichosirocalus_barnevillei	14.44	14.44	14.44	2	Trichosirocalus_troglodytes	18.26
Trichosirocalus_thalhammeri	2	6.08	6.08	6.08	6.08	Trichosirocalus_troglodytes	12.01	13.55	12.61	10	Trichosirocalus_spurnyi	17.93
Trichosirocalus_troglodytes	20	1.19	0.15	1.14	2.13	Trichosirocalus_thalhammeri	12.01	13.55	12.61	10	Trichosirocalus_spurnyi	18.26
Zacladus_exiguus	6	0.41	0.3	0.46	0.46	Zacladus_geranii	12.16	12.77	12.46	21	Zacladus_geranii	12.77
Zacladus_geranii	42	1.39	0	1.06	2.43	Zacladus_exiguus	12.16	12.77	12.46	21	Zacladus_exiguus	12.77
