# Supplementary material for: Molecular Weevil Identification Project: A thoroughly curated barcode release of 1300 Western Palearctic weevil species (Coleoptera, Curculionoidea)
Source: Biodivers Data J. 2023 Jan 24;11:e96438. doi: 10.3897/BDJ.11.e96438 (PMC10865102; doi:10.3897/BDJ.11.e96438)
Supplement: Supplementary material 6 — DiStats statistics [file bdj-11-e96438-s006.zip › DiStats output/cryptorhynchinae_1146seqs.out]

Taxon	#_of_intrasp_distances	Intrasp_dist_Mean	Intrasp_dist_Min	Intrasp_dist_Median	Intrasp_dist_Max	Closest_Sp	Closest_Sp_Min_Dist	Closest_Sp_Max_Dist	Closest_Sp_Dist_Median	#_distances_to_Closest_Sp	most_distant_congener	most_distant_congener_Max_Dist
Acalles_alcarazensis	6	0.00	0.00	0.00	0.00	Acalles_cazorlaensis	5.62	6.34	6.25	12	Acalles_sablensis	21.79
Acalles_almeriaensis	56	3.68	0.00	4.10	5.17	Acalles_parvulus	13.68	15.99	14.89	120	Acalles_minutissimus	23.40
Acalles_asniensis	6	0.41	0.00	0.61	0.61	Acalles_testensis	3.19	3.50	3.50	3	Acalles_sablensis	20.97
Acalles_biokovoensis	2	0.61	0.61	0.61	0.61	Acalles_camelus	13.01	14.89	13.68	36	Acalles_minutissimus	22.19
Acalles_breiti	2	0.15	0.15	0.15	0.15	Acalles_vorsti	8.37	8.52	8.45	2	Acalles_minutissimus	23.10
Acalles_camelus	306	2.92	0.00	2.89	6.08	Acalles_fallax	12.36	14.59	13.90	252	Acalles_sablensis	21.88
Acalles_cazorlaensis	12	0.46	0.00	0.46	0.91	Acalles_alcarazensis	5.62	6.34	6.25	12	Acalles_sablensis	22.34
Acalles_cytisi	6	1.52	1.28	1.52	1.75	Acalles_maraoensis	1.06	5.32	1.59	24	Acalles_sylvosus	21.28
Acalles_dieckmanni	0					Acalles_sardiniaensis	8.36	8.51	8.51	7	Acalles_sablensis	22.49
Acalles_dubius	12	0.15	0.00	0.15	0.30	Acalles_parvulus	11.40	12.40	12.01	60	Acalles_sablensis	24.01
Acalles_echinatus	156	5.22	0.00	6.03	9.05	Acalles_misellus	7.14	10.94	8.66	156	Acalles_sablensis	24.92
Acalles_fallax	182	0.45	0.00	0.30	1.56	Acalles_camelus	12.36	14.59	13.90	252	Acalles_sablensis	22.38
Acalles_gadorensis	0					Acalles_sardiniaensis	14.29	14.59	14.29	7	Acalles_sablensis	23.10
Acalles_globulipennis	56	5.17	0.15	5.50	8.21	Acalles_pilula	9.49	13.39	11.60	56	Acalles_minutissimus	22.34
Acalles_granulimaculosus	2	2.28	2.28	2.28	2.28	Acalles_pilula	11.27	12.67	11.91	14	Acalles_minutissimus	21.88
Acalles_guadarramaensis	12	0.96	0.00	1.04	1.63	Acalles_alcarazensis	7.45	7.97	7.48	12	Acalles_sablensis	21.30
Acalles_iblanensis	0					Acalles_asniensis	11.25	11.55	11.55	3	Acalles_sablensis	21.88
Acalles_kippenbergi	0					Acalles_micros	14.66	15.05	14.89	7	Acalles_minutissimus	23.71
Acalles_lemur	210	6.64	0.00	8.17	15.03	Acalles_cazorlaensis	12.46	14.86	13.75	60	Acalles_sablensis	24.16
Acalles_maraoensis	56	3.26	0.00	4.10	5.47	Acalles_cytisi	1.06	5.32	1.59	24	Acalles_sylvosus	21.58
Acalles_micros	42	0.13	0.00	0.15	0.46	Acalles_parasierrae	12.67	12.92	12.77	7	Acalles_sablensis	22.04
Acalles_minutissimus	0					Acalles_sablensis	15.96	15.96	15.96	1	Acalles_kippenbergi	23.71
Acalles_misellus	132	0.60	0.00	0.54	1.75	Acalles_echinatus	7.14	10.94	8.66	156	Acalles_sablensis	22.64
Acalles_monasterialis	2	0.30	0.30	0.30	0.30	Acalles_cytisi	1.82	2.13	2.07	6	Acalles_sylvosus	20.82
Acalles_ossetiensis	2	0.00	0.00	0.00	0.00	Acalles_alcarazensis	13.01	14.13	14.05	6	Acalles_sablensis	22.49
Acalles_papei	20	1.72	0.00	1.23	3.04	Acalles_lemur	13.53	16.57	14.74	75	Acalles_sablensis	22.50
Acalles_parasierrae	0					Acalles_alcarazensis	6.18	6.41	6.38	3	Acalles_sablensis	21.12
Acalles_parvulus	210	2.45	0.00	1.68	5.06	Acalles_dubius	11.40	12.40	12.01	60	Acalles_sablensis	23.82
Acalles_pilula	42	1.91	0.15	2.59	3.25	Acalles_globulipennis	9.49	13.39	11.60	56	Acalles_sylvosus	22.04
Acalles_ptinoides	72	0.74	0.00	0.76	1.37	Acalles_pilula	13.73	15.07	14.29	63	Acalles_minutissimus	22.34
Acalles_reitteri	0					Kyklioacalles_reginae	11.33	11.72	11.53	2	Acalles_echinatus	21.00
Acalles_sablensis	0					Kyklioacalles_anthyllis	15.68	17.20	16.41	6	Acalles_echinatus	24.92
Acalles_sardiniaensis	42	0.33	0.00	0.46	0.61	Acalles_dieckmanni	8.36	8.51	8.51	7	Acalles_sablensis	23.10
Acalles_sarothamni	2	0.00	0.00	0.00	0.00	Acalles_cytisi	4.37	4.94	4.65	6	Acalles_sablensis	24.24
Acalles_sierrae	90	4.21	0.00	6.38	6.84	Acalles_cytisi	6.70	9.42	8.03	30	Acalles_sablensis	22.19
Acalles_sintraniensis	12	1.37	0.15	1.60	2.13	Acalles_sarothamni	13.53	15.94	14.71	8	Acalles_minutissimus	22.64
Acalles_sylvosus	0					Kyklioacalles_olcesei	16.72	16.87	16.72	3	Acalles_kippenbergi	23.25
Acalles_testensis	0					Acalles_asniensis	3.19	3.50	3.50	3	Acalles_sablensis	21.12
Acalles_tibialis	2	0.15	0.15	0.15	0.15	Acalles_parvulus	12.77	14.85	14.06	30	Acalles_sablensis	24.77
Acalles_vorsti	0					Acalles_breiti	8.37	8.52	8.45	2	Acalles_sablensis	22.68
Acallocrates_colonnellii	20	2.52	0.15	1.52	5.47	Acallocrates_minutesquamosus	13.03	15.48	14.40	20	Acallocrates_denticollis	16.87
Acallocrates_denticollis	56	9.79	1.22	11.09	12.77	Acallocrates_minutesquamosus	13.84	17.90	15.81	32	Acallocrates_minutesquamosus	17.90
Acallocrates_minutesquamosus	12	5.69	4.71	5.51	7.10	Acallocrates_colonnellii	13.03	15.48	14.40	20	Acallocrates_denticollis	17.90
Acallorneuma_doderoi	2	2.12	2.12	2.12	2.12	Acallorneuma_ingoi	4.25	4.86	4.48	8	Acallorneuma_ibericum	15.40
Acallorneuma_ibericum	6	4.51	4.10	4.56	4.86	Acallorneuma_ingoi	13.22	14.13	13.98	12	Acallorneuma_reitteri	15.50
Acallorneuma_ingoi	12	0.08	0.00	0.08	0.15	Acallorneuma_sardiniense	3.04	3.34	3.19	8	Acallorneuma_ibericum	14.13
Acallorneuma_mainardii	0					Acallorneuma_sardiniense	5.78	6.23	6.00	2	Acallorneuma_ibericum	15.35
Acallorneuma_montisalbi	6	0.00	0.00	0.00	0.00	Acallorneuma_reitteri	8.81	9.27	9.12	9	Acallorneuma_ibericum	15.35
Acallorneuma_reitteri	6	0.30	0.15	0.30	0.46	Acallorneuma_montisalbi	8.81	9.27	9.12	9	Acallorneuma_ibericum	15.50
Acallorneuma_sardiniense	2	1.37	1.37	1.37	1.37	Acallorneuma_ingoi	3.04	3.34	3.19	8	Acallorneuma_ibericum	14.29
Aeoniacalles_aeonii	20	4.97	0.30	1.67	10.98	Aeoniacalles_argillosus	9.15	11.25	10.64	45	Aeoniacalles_tabladoensis	16.72
Aeoniacalles_aeonisimilis	20	0.64	0.30	0.61	1.06	Aeoniacalles_tabladoensis	9.27	9.57	9.42	5	Aeoniacalles_argillosus	17.48
Aeoniacalles_argillosus	72	2.37	0.00	2.89	4.41	Aeoniacalles_grancanariensis	8.81	10.03	9.42	27	Aeoniacalles_aeonisimilis	17.48
Aeoniacalles_grancanariensis	6	2.93	0.16	4.31	4.32	Aeoniacalles_argillosus	8.81	10.03	9.42	27	Aeoniacalles_aeonisimilis	15.74
Aeoniacalles_neptunus	2	0.30	0.30	0.30	0.30	Aeoniacalles_grancanariensis	9.43	11.73	10.03	6	Aeoniacalles_aeonisimilis	14.74
Aeoniacalles_tabladoensis	0					Aeoniacalles_aeonisimilis	9.27	9.57	9.42	5	Aeoniacalles_aeonii	16.72
Calacalles_affinis	2	0.60	0.60	0.60	0.60	Calacalles_atomarius	7.90	8.43	8.17	2	Calacalles_theryi	17.02
Calacalles_atomarius	0					Calacalles_affinis	7.90	8.43	8.17	2	Calacalles_theryi	18.69
Calacalles_bandamaensis	6	0.21	0.00	0.30	0.33	Calacalles_minutus	6.10	6.45	6.26	3	Calacalles_kabylianus	17.67
Calacalles_citvorator	2	0.15	0.15	0.15	0.15	Calacalles_seticollis	6.99	7.29	7.14	4	Calacalles_kabylianus	18.84
Calacalles_droueti	12	1.40	0.46	1.67	2.13	Calacalles_affinis	10.40	11.70	11.42	8	Calacalles_theryi	18.84
Calacalles_exiguus	6	0.20	0.15	0.15	0.30	Calacalles_lepensis	9.42	9.88	9.73	9	Calacalles_theryi	18.09
Calacalles_fuerteventurensis	2	0.31	0.31	0.31	0.31	Calacalles_mulagua	12.77	13.76	13.34	16	Calacalles_theryi	17.33
Calacalles_fuerteventurensis	2	0.31	0.31	0.31	0.31	Calacalles_pusillus	12.77	13.46	13.19	8	Calacalles_theryi	17.33
Calacalles_hermigua	12	0.68	0.00	0.68	1.06	Calacalles_montelunatus	6.08	7.14	6.69	12	Calacalles_theryi	18.39
Calacalles_kabylianus	0					Calacalles_theryi	14.29	14.59	14.59	3	Calacalles_palmensis	19.76
Calacalles_lepensis	6	1.11	0.91	1.06	1.37	Calacalles_nataliae	3.19	3.80	3.50	15	Calacalles_theryi	17.93
Calacalles_manriquei	0					Calacalles_mulagua	4.10	5.32	4.64	8	Calacalles_theryi	18.24
Calacalles_minutus	0					Calacalles_palmensis	5.78	5.93	5.78	3	Calacalles_theryi	18.54
Calacalles_montelunatus	6	0.20	0.00	0.30	0.30	Calacalles_hermigua	6.08	7.14	6.69	12	Calacalles_kabylianus	18.39
Calacalles_mulagua	56	1.05	0.00	1.06	1.52	Calacalles_manriquei	4.10	5.32	4.64	8	Calacalles_theryi	18.39
Calacalles_nataliae	20	0.85	0.00	1.06	1.37	Calacalles_lepensis	3.19	3.80	3.50	15	Calacalles_theryi	18.54
Calacalles_palmensis	6	1.82	0.30	2.58	2.58	Calacalles_minutus	5.78	5.93	5.78	3	Calacalles_kabylianus	19.76
Calacalles_pumilio	12	1.06	0.76	1.06	1.37	Calacalles_wollastoni	3.65	5.47	4.41	20	Calacalles_theryi	18.39
Calacalles_pusillus	12	0.84	0.15	0.84	1.52	Calacalles_mulagua	4.41	5.47	5.02	32	Calacalles_theryi	17.78
Calacalles_seticollis	2	0.46	0.46	0.46	0.46	Calacalles_montelunatus	6.38	6.53	6.46	6	Calacalles_kabylianus	17.93
Calacalles_theryi	6	0.91	0.30	1.22	1.22	Calacalles_kabylianus	14.29	14.59	14.59	3	Calacalles_palmensis	19.60
Calacalles_wollastoni	20	2.08	0.00	2.74	3.34	Calacalles_pumilio	3.65	5.47	4.41	20	Calacalles_theryi	18.54
Canariacalles_alluaudi	30	2.33	0.00	3.65	4.41	Canariacalles_lanzarotensis	6.38	7.60	6.91	12	Canariacalles_lanzarotensis	7.60
Canariacalles_lanzarotensis	2	0.15	0.15	0.15	0.15	Canariacalles_alluaudi	6.38	7.60	6.91	12	Canariacalles_alluaudi	7.60
Caucasusacalles_lederi	0					Coloracalles_humerosus	15.26	15.50	15.50	4
Coloracalles_edoughensis	0					Coloracalles_humerosus	12.16	12.40	12.16	4	Coloracalles_humerosus	12.40
Coloracalles_humerosus	12	0.00	0.00	0.00	0.00	Coloracalles_edoughensis	12.16	12.40	12.16	4	Coloracalles_edoughensis	12.40
Cryptorhynchus_lapathi	2	0.15	0.15	0.15	0.15	Elliptacalles_baeticus	15.50	16.72	16.19	10
Dendroacalles_brevitarsis	6	0.90	0.66	0.99	1.06	Dendroacalles_euphorbiacus	8.81	9.72	9.42	12	Dendroacalles_fortunatus	15.82
Dendroacalles_euphorbiacus	12	3.75	0.00	3.80	7.29	Dendroacalles_brevitarsis	8.81	9.72	9.42	12	Dendroacalles_poneli	15.68
Dendroacalles_fortunatus	72	0.78	0.00	0.46	2.28	Dendroacalles_ornatus	1.69	2.74	2.45	18	Dendroacalles_brevitarsis	15.82
Dendroacalles_ornatus	2	0.00	0.00	0.00	0.00	Dendroacalles_sigma	1.22	1.52	1.37	10	Dendroacalles_brevitarsis	14.66
Dendroacalles_poneli	182	1.59	0.00	1.67	3.50	Dendroacalles_fortunatus	8.10	9.44	8.84	126	Dendroacalles_euphorbiacus	15.68
Dendroacalles_ruteri	42	1.24	0.61	1.32	1.98	Dendroacalles_fortunatus	3.65	6.38	5.47	63	Dendroacalles_brevitarsis	15.49
Dendroacalles_sigma	20	0.15	0.00	0.15	0.30	Dendroacalles_ornatus	1.22	1.52	1.37	10	Dendroacalles_brevitarsis	14.89
Dichromacalles_albopictus	6	0.94	0.00	1.29	1.52	Dichromacalles_querilhaci	12.31	12.61	12.44	3	Dichromacalles_dromedarius	20.06
Dichromacalles_algecirasensis	12	2.91	0.00	2.89	5.78	Coloracalles_humerosus	16.22	17.65	16.57	16	Dichromacalles_boroveci	21.73
Dichromacalles_andalusiensis	6	5.07	0.00	7.60	7.60	Dichromacalles_albopictus	12.77	13.25	13.22	9	Dichromacalles_diocletianus	19.60
Dichromacalles_boroveci	2	2.89	2.89	2.89	2.89	Dichromacalles_creticus	7.29	7.75	7.52	2	Dichromacalles_algecirasensis	21.73
Dichromacalles_creticus	0					Dichromacalles_boroveci	7.29	7.75	7.52	2	Dichromacalles_diocletianus	20.97
Dichromacalles_diocletianus	30	7.46	0.00	10.64	12.92	Dichromacalles_dromedarius	15.96	17.93	16.72	72	Dichromacalles_tuberculatus	22.49
Dichromacalles_dromedarius	132	3.25	0.00	1.09	6.55	Dichromacalles_diocletianus	15.96	17.93	16.72	72	Dichromacalles_boroveci	20.67
Dichromacalles_lentisci	6	0.20	0.15	0.15	0.30	Madeiracalles_pulverosus	14.51	15.96	15.35	21	Dichromacalles_algecirasensis	20.06
Dichromacalles_querilhaci	0					Dichromacalles_albopictus	12.31	12.61	12.44	3	Dichromacalles_algecirasensis	21.43
Dichromacalles_rolletii	20	1.10	0.30	1.15	1.88	Dichromacalles_boroveci	12.92	14.08	13.40	10	Dichromacalles_diocletianus	20.24
Dichromacalles_tuberculatus	30	4.64	0.00	5.62	9.27	Dichromacalles_albopictus	13.57	15.20	14.21	18	Dichromacalles_diocletianus	22.49
Echinodera_adriatica	72	0.85	0.00	0.84	2.23	Echinodera_magnesia	10.94	11.34	11.09	18	Echinodera_capbonensis	20.45
Echinodera_andalusiensis	156	0.57	0.00	0.61	1.52	Echinodera_rifensis	10.82	11.85	11.25	52	Echinodera_atlasensis	19.45
Echinodera_angulipennis	12	1.74	1.45	1.64	2.13	Echinodera_palmaensis	12.60	13.98	13.30	16	Echinodera_hypocrita	20.36
Echinodera_ariadnae	0					Echinodera_nuraghia	10.49	10.57	10.53	2	Echinodera_incognita	18.09
Echinodera_aspromontensis	272	0.71	0.00	0.93	1.98	Echinodera_nebrodiensis	7.45	8.51	7.90	34	Echinodera_capbonensis	19.60
Echinodera_atlasensis	12	7.47	1.98	8.21	10.64	Echinodera_casablancaensis	14.35	15.35	14.89	16	Echinodera_bargouensis	21.73
Echinodera_bargouensis	2	0.76	0.76	0.76	0.76	Echinodera_zaghouanensis	13.83	13.83	13.83	2	Echinodera_atlasensis	21.73
Echinodera_behnei	12	1.18	0.47	1.29	1.41	Echinodera_valida	10.33	10.83	10.56	4	Echinodera_tazzekaensis	20.41
Echinodera_bellieri	306	6.04	0.00	6.69	11.49	Echinodera_graeca	11.85	13.98	12.69	18	Echinodera_tazzekaensis	22.19
Echinodera_brachati	2	0.15	0.15	0.15	0.15	Echinodera_brisouti	9.28	9.73	9.51	8	Echinodera_incognita	20.36
Echinodera_brisouti	12	1.49	0.46	1.67	1.98	Echinodera_ibleiensis	9.12	10.03	9.73	4	Echinodera_incognita	18.69
Echinodera_bulbosa	30	1.36	0.00	1.82	2.28	Echinodera_ceutaensis	11.25	12.68	12.02	36	Echinodera_atlasensis	20.36
Echinodera_capbonensis	20	0.67	0.00	0.15	1.67	Echinodera_angulipennis	14.89	16.29	15.67	20	Echinodera_incognita	20.82
Echinodera_capiomonti	0					Echinodera_siciliensis	12.01	12.61	12.31	5	Echinodera_hypocrita	20.06
Echinodera_casablancaensis	12	2.89	0.00	3.66	4.10	Echinodera_magnesia	14.05	15.50	14.82	8	Echinodera_tazzekaensis	20.82
Echinodera_ceutaensis	30	0.27	0.00	0.30	0.61	Echinodera_rifensis	10.94	12.01	11.40	24	Echinodera_cognita	19.91
Echinodera_cognita	2	0.00	0.00	0.00	0.00	Echinodera_incognita	5.78	8.21	7.07	16	Echinodera_tazzekaensis	22.49
Echinodera_compacta	2	0.92	0.92	0.92	0.92	Echinodera_pseudohystrix	11.40	12.31	12.00	28	Echinodera_capbonensis	19.30
Echinodera_corcyrensis	30	0.30	0.00	0.46	0.91	Echinodera_tellatlasensis	10.49	11.17	10.73	12	Echinodera_atlasensis	20.67
Echinodera_crenata	6	1.32	0.46	1.52	1.98	Echinodera_tenoensis	3.95	4.56	4.10	9	Echinodera_bargouensis	19.76
Echinodera_cyprica	6	3.95	0.46	5.62	5.78	Echinodera_paganettii	12.16	13.53	12.31	21	Echinodera_atlasensis	20.67
Echinodera_germanni	0					Echinodera_siciliensis	13.53	14.29	14.13	5	Echinodera_cognita	20.52
Echinodera_graeca	0					Echinodera_pelionis	6.08	6.23	6.16	2	Echinodera_atlasensis	19.30
Echinodera_guacimara	2	0.00	0.00	0.00	0.00	Echinodera_crenata	4.10	5.02	4.26	6	Echinodera_peragalloi	19.30
Echinodera_hoceimaensis	0					Echinodera_ceutaensis	11.25	11.85	11.55	6	Echinodera_bellieri	20.06
Echinodera_hypocrita	420	4.96	0.00	6.38	9.57	Echinodera_paganettii	11.70	14.31	12.77	147	Echinodera_bargouensis	20.36
Echinodera_hystrix	132	1.58	0.00	1.82	2.89	Echinodera_pseudohystrix	1.98	4.73	2.89	168	Echinodera_bellieri	19.13
Echinodera_ibleiensis	0					Echinodera_brisouti	9.12	10.03	9.73	4	Echinodera_incognita	19.45
Echinodera_ifranensis	2	0.61	0.61	0.61	0.61	Echinodera_orbiculata	12.82	14.44	13.75	10	Echinodera_incognita	20.06
Echinodera_incognita	56	5.91	0.91	6.61	8.36	Echinodera_cognita	5.78	8.21	7.07	16	Echinodera_tazzekaensis	22.49
Echinodera_jandiaensis	6	1.52	0.61	1.82	2.13	Echinodera_brisouti	12.92	13.68	13.37	12	Echinodera_bargouensis	19.45
Echinodera_ketamaensis	0					Echinodera_ibleiensis	14.44	14.44	14.44	1	Echinodera_incognita	20.21
Echinodera_ketamaensis	0					Echinodera_nebrodiensis	14.44	14.44	14.44	2	Echinodera_incognita	20.21
Echinodera_kratkyi	0					Echinodera_corcyrensis	14.29	14.74	14.44	6	Echinodera_incognita	20.97
Echinodera_kroumiriensis	0					Echinodera_nuraghia	13.01	13.37	13.19	2	Echinodera_atlasensis	19.15
Echinodera_lusitanica	56	0.69	0.00	0.76	1.52	Echinodera_paganettii	5.95	9.66	7.45	56	Echinodera_zaghouanensis	19.70
Echinodera_magnesia	2	1.06	1.06	1.06	1.06	Echinodera_valida	10.33	10.49	10.41	2	Echinodera_tazzekaensis	19.76
Echinodera_major	6	0.00	0.00	0.00	0.00	Echinodera_minosi	12.30	12.61	12.61	3	Echinodera_casablancaensis	19.91
Echinodera_merkli	2	10.18	10.18	10.18	10.18	Echinodera_variegata	13.07	17.17	15.50	6	Echinodera_tazzekaensis	20.06
Echinodera_minosi	0					Echinodera_paganettii	11.55	12.46	12.31	7	Echinodera_capbonensis	20.21
Echinodera_montana	2	0.76	0.76	0.76	0.76	Echinodera_roudieri	13.09	15.96	13.53	16	Echinodera_hypocrita	19.97
Echinodera_nebrodiensis	2	0.00	0.00	0.00	0.00	Echinodera_aspromontensis	7.45	8.51	7.90	34	Echinodera_tazzekaensis	18.54
Echinodera_nuraghia	2	0.00	0.00	0.00	0.00	Echinodera_brisouti	9.57	10.57	10.18	8	Echinodera_atlasensis	19.67
Echinodera_ochsi	2	0.30	0.30	0.30	0.30	Echinodera_cyprica	13.07	14.29	14.29	6	Echinodera_bargouensis	18.69
Echinodera_ochsi	2	0.30	0.30	0.30	0.30	Echinodera_graeca	13.07	13.07	13.07	2	Echinodera_bargouensis	18.69
Echinodera_orbiculata	20	1.92	0.00	2.13	2.58	Echinodera_compacta	11.46	13.53	12.84	10	Echinodera_capbonensis	19.76
Echinodera_orientalis	0					Echinodera_minosi	12.92	12.92	12.92	1	Echinodera_germanni	18.84
Echinodera_paganettii	42	4.02	0.00	6.38	6.69	Echinodera_lusitanica	5.95	9.66	7.45	56	Echinodera_zaghouanensis	20.53
Echinodera_pallida	6	1.32	0.00	1.98	1.98	Echinodera_picta	7.29	7.75	7.52	6	Echinodera_tazzekaensis	19.45
Echinodera_palmaensis	12	0.48	0.30	0.38	0.76	Echinodera_hystrix	3.34	4.71	3.80	48	Echinodera_tazzekaensis	18.39
Echinodera_pelionis	2	0.46	0.46	0.46	0.46	Echinodera_graeca	6.08	6.23	6.16	2	Echinodera_spinosa	19.45
Echinodera_peragalloi	132	0.31	0.00	0.30	0.91	Echinodera_corcyrensis	11.40	12.16	11.55	72	Echinodera_atlasensis	21.58
Echinodera_personata	12	1.47	0.30	1.52	2.43	Echinodera_hystrix	12.61	14.59	13.37	48	Echinodera_incognita	19.45
Echinodera_picta	2	0.76	0.76	0.76	0.76	Echinodera_pallida	7.29	7.75	7.52	6	Echinodera_bellieri	19.45
Echinodera_pseudohystrix	182	0.92	0.00	0.91	1.82	Echinodera_hystrix	1.98	4.73	2.89	168	Echinodera_incognita	19.15
Echinodera_pseudovariegata	6	0.20	0.00	0.30	0.30	Echinodera_ibleiensis	10.18	10.49	10.49	3	Echinodera_cognita	19.45
Echinodera_rifensis	12	1.37	0.15	1.52	1.98	Echinodera_andalusiensis	10.82	11.85	11.25	52	Echinodera_atlasensis	19.76
Echinodera_roudieri	56	4.71	0.00	7.83	8.46	Echinodera_siciliensis	12.61	14.13	13.37	40	Echinodera_cognita	20.36
Echinodera_samosa	0					Echinodera_magnesia	10.79	11.09	10.94	2	Echinodera_tazzekaensis	20.52
Echinodera_setosagracilis	0					Echinodera_siciliensis	14.59	15.20	15.05	5	Echinodera_atlasensis	20.06
Echinodera_settefratelliensis	12	0.00	0.00	0.00	0.00	Echinodera_variegata	9.88	12.01	11.55	12	Echinodera_cognita	19.15
Echinodera_siciliensis	20	1.60	0.30	1.82	1.98	Echinodera_capiomonti	12.01	12.61	12.31	5	Echinodera_capbonensis	19.15
Echinodera_soumasi	0					Echinodera_graeca	13.53	13.53	13.53	1	Echinodera_tazzekaensis	20.21
Echinodera_spinosa	182	3.99	0.15	2.89	9.27	Echinodera_siciliensis	12.61	15.65	13.68	70	Echinodera_incognita	20.97
Echinodera_suber	2	0.30	0.30	0.30	0.30	Echinodera_pseudovariegata	13.07	13.37	13.22	6	Echinodera_cognita	20.21
Echinodera_tazzekaensis	0					Echinodera_tellatlasensis	16.26	16.87	16.56	2	Echinodera_incognita	22.49
Echinodera_tellatlasensis	2	0.49	0.49	0.49	0.49	Echinodera_corcyrensis	10.49	11.17	10.73	12	Echinodera_incognita	20.21
Echinodera_tenoensis	6	0.00	0.00	0.00	0.00	Echinodera_crenata	3.95	4.56	4.10	9	Echinodera_bargouensis	19.91
Echinodera_valida	0					Echinodera_behnei	10.33	10.83	10.56	4	Echinodera_incognita	19.30
Echinodera_valida	0					Echinodera_magnesia	10.33	10.49	10.41	2	Echinodera_incognita	19.30
Echinodera_variegata	6	8.36	6.53	8.97	9.57	Echinodera_settefratelliensis	9.88	12.01	11.55	12	Echinodera_atlasensis	20.06
Echinodera_varroi	6	0.30	0.00	0.46	0.46	Echinodera_rifensis	11.40	12.16	11.85	12	Echinodera_atlasensis	20.82
Echinodera_zaghouanensis	0					Echinodera_bargouensis	13.83	13.83	13.83	2	Echinodera_paganettii	20.53
Echiumacalles_anagaensis	12	2.51	0.00	3.65	3.80	Ficusacalles_senilis	6.84	8.21	7.45	24
Elliptacalles_baeticus	20	3.94	0.91	4.41	5.02	Elliptacalles_longus	7.14	7.90	7.60	10	Elliptacalles_longus	7.90
Elliptacalles_longus	2	2.89	2.89	2.89	2.89	Elliptacalles_baeticus	7.14	7.90	7.60	10	Elliptacalles_baeticus	7.90
Euscepes_batatae	2	0.00	0.00	0.00	0.00	Calacalles_fuerteventurensis	17.28	17.33	17.30	4
Ficusacalles_ficvorator	110	1.51	0.00	1.37	2.61	Ficusacalles_oceanicus	6.53	7.53	6.91	22	Ficusacalles_senilis	8.14
Ficusacalles_oceanicus	2	0.15	0.15	0.15	0.15	Ficusacalles_ficvorator	6.53	7.53	6.91	22	Ficusacalles_senilis	8.51
Ficusacalles_senilis	30	0.33	0.00	0.30	0.91	Echiumacalles_anagaensis	6.84	8.21	7.45	24	Ficusacalles_oceanicus	8.51
Ficusacalles_senilis	30	0.33	0.00	0.30	0.91	Ficusacalles_ficvorator	6.84	8.14	7.29	66	Ficusacalles_oceanicus	8.51
Kyklioacalles_abstersus	30	0.65	0.00	1.22	1.22	Kyklioacalles_roboris	10.10	10.64	10.49	54	Kyklioacalles_oblongus	18.39
Kyklioacalles_alcornocalensis	0					Kyklioacalles_granulicollis	6.69	6.69	6.69	1	Kyklioacalles_roboris	17.48
Kyklioacalles_anthyllis	30	2.34	0.00	2.17	4.11	Kyklioacalles_plantapilosus	4.98	7.47	7.32	6	Kyklioacalles_aubei	16.26
Kyklioacalles_apogeus	0					Kyklioacalles_euphorbiophilus	4.26	4.56	4.26	3	Kyklioacalles_punctaticollis	16.87
Kyklioacalles_astragali	2	0.46	0.46	0.46	0.46	Kyklioacalles_anthyllis	11.65	14.29	13.84	12	Kyklioacalles_roboris	17.93
Kyklioacalles_atlasicus	2	0.30	0.30	0.30	0.30	Kyklioacalles_maroccensis	8.98	9.28	9.13	2	Kyklioacalles_abstersus	16.41
Kyklioacalles_aubei	132	2.76	0.00	2.44	5.55	Kyklioacalles_atlasicus	11.40	12.61	11.93	24	Kyklioacalles_oblongus	17.93
Kyklioacalles_bupleuri	20	1.63	0.46	1.90	2.54	Kyklioacalles_anthyllis	7.14	10.20	9.64	30	Kyklioacalles_roboris	16.22
Kyklioacalles_characivorus	0					Kyklioacalles_igualeja	8.81	9.12	8.97	2	Kyklioacalles_pyrenaeus	17.17
Kyklioacalles_chaudoiri	0					Kyklioacalles_oukaimedensis	12.16	12.61	12.39	2	Kyklioacalles_navieresi	17.17
Kyklioacalles_erinaceus	6	1.57	0.30	2.13	2.28	Kyklioacalles_oblongus	8.05	10.03	8.89	6	Kyklioacalles_roboris	18.24
Kyklioacalles_euphorbiophilus	6	0.30	0.30	0.30	0.30	Kyklioacalles_apogeus	4.26	4.56	4.26	3	Kyklioacalles_roboris	16.87
Kyklioacalles_fausti	6	0.91	0.15	1.22	1.37	Kyklioacalles_bupleuri	11.13	11.85	11.55	15	Kyklioacalles_astragali	16.57
Kyklioacalles_fissicollis	0					Kyklioacalles_anthyllis	10.40	13.07	12.55	6	Kyklioacalles_apogeus	16.26
Kyklioacalles_flavomaculatus	2	0.30	0.30	0.30	0.30	Kyklioacalles_anthyllis	7.45	9.57	9.27	12	Kyklioacalles_roboris	16.41
Kyklioacalles_granulicollis	0					Kyklioacalles_igualeja	4.86	5.47	5.17	2	Kyklioacalles_pyrenaeus	17.02
Kyklioacalles_igualeja	2	0.61	0.61	0.61	0.61	Kyklioacalles_granulicollis	4.86	5.47	5.17	2	Kyklioacalles_abstersus	16.57
Kyklioacalles_maroccensis	0					Kyklioacalles_oukaimedensis	8.37	8.37	8.37	2	Kyklioacalles_abstersus	16.29
Kyklioacalles_navieresi	225	1.51	0.00	1.52	3.04	Kyklioacalles_roboris	8.65	10.49	9.78	135	Kyklioacalles_oblongus	18.54
Kyklioacalles_oblongus	2	4.41	4.41	4.41	4.41	Kyklioacalles_erinaceus	8.05	10.03	8.89	6	Kyklioacalles_navieresi	18.54
Kyklioacalles_olcesei	6	0.20	0.15	0.15	0.30	Kyklioacalles_punctaticollis	12.46	16.11	14.97	60	Kyklioacalles_pyrenaeus	16.87
Kyklioacalles_oukaimedensis	2	0.61	0.61	0.61	0.61	Kyklioacalles_maroccensis	8.37	8.37	8.37	2	Kyklioacalles_punctaticollis	15.35
Kyklioacalles_plantapilosus	0					Kyklioacalles_anthyllis	4.98	7.47	7.32	6	Kyklioacalles_pyrenaeus	15.55
Kyklioacalles_provincialis	12	3.01	0.61	2.96	5.47	Kyklioacalles_anthyllis	10.09	12.48	12.16	24	Kyklioacalles_roboris	17.02
Kyklioacalles_punctaticollis	380	7.93	0.00	9.88	12.01	Kyklioacalles_oukaimedensis	10.33	15.35	14.29	40	Kyklioacalles_snassensis	17.93
Kyklioacalles_pyrenaeus	156	3.36	0.00	0.30	9.12	Kyklioacalles_saccoi	11.40	13.22	12.92	13	Kyklioacalles_abstersus	18.09
Kyklioacalles_reginae	2	0.46	0.46	0.46	0.46	Kyklioacalles_saccoi	9.48	10.03	9.76	2	Kyklioacalles_roboris	15.81
Kyklioacalles_reinosae	110	4.94	0.00	6.84	8.66	Kyklioacalles_reginae	10.70	13.12	12.20	22	Kyklioacalles_abstersus	18.09
Kyklioacalles_roboris	72	0.85	0.00	1.28	1.67	Kyklioacalles_navieresi	8.65	10.49	9.76	144	Kyklioacalles_erinaceus	18.24
Kyklioacalles_saccoi	0					Kyklioacalles_reginae	9.48	10.03	9.76	2	Kyklioacalles_oblongus	16.26
Kyklioacalles_snassensis	0					Kyklioacalles_anthyllis	10.87	12.33	11.85	6	Kyklioacalles_punctaticollis	17.93
Kyklioacalles_solarii	0					Kyklioacalles_aubei	12.04	13.73	13.46	12	Kyklioacalles_erinaceus	17.08
Kyklioacalles_suturatus	0					Kyklioacalles_fissicollis	11.29	11.29	11.29	1	Kyklioacalles_oblongus	17.10
Kyklioacalles_teter	6	4.56	1.37	6.08	6.23	Kyklioacalles_igualeja	6.99	9.42	7.90	6	Kyklioacalles_pyrenaeus	17.17
Kyklioacalles_tidiquinensis	0					Kyklioacalles_anthyllis	11.02	12.61	12.40	6	Kyklioacalles_teter	16.11
Kyklioacalles_yestensis	0					Kyklioacalles_anthyllis	12.11	14.13	14.07	6	Kyklioacalles_oblongus	16.72
Lauriacalles_acutus	90	0.82	0.00	1.06	1.98	Ficusacalles_ficvorator	10.18	12.26	11.25	110
Madeiracalles_achadagrandensis	0					Madeiracalles_pulverosus	8.81	9.73	9.42	7	Madeiracalles_succulentus	14.59
Madeiracalles_beelzebubi	0					Madeiracalles_cinereus	10.03	10.18	10.11	2	Madeiracalles_succulentus	15.20
Madeiracalles_cinereus	2	0.46	0.46	0.46	0.46	Madeiracalles_vau	1.82	2.28	2.05	2	Madeiracalles_succulentus	15.35
Madeiracalles_coarctatus	0					Madeiracalles_cinereus	10.49	10.64	10.56	2	Madeiracalles_succulentus	15.05
Madeiracalles_dispar	0					Madeiracalles_histrionicus	9.57	9.57	9.57	2	Madeiracalles_succulentus	14.74
Madeiracalles_histrionicus	2	0.00	0.00	0.00	0.00	Madeiracalles_saxicola	9.12	9.57	9.19	12	Madeiracalles_succulentus	14.59
Madeiracalles_machadoi	2	0.30	0.30	0.30	0.30	Madeiracalles_pulverosus	9.95	11.09	10.71	14	Madeiracalles_succulentus	13.98
Madeiracalles_portosantoensis	2	1.06	1.06	1.06	1.06	Madeiracalles_terminalis	9.73	10.49	10.03	18	Madeiracalles_succulentus	13.22
Madeiracalles_portosantoensis	2	1.06	1.06	1.06	1.06	Madeiracalles_vau	9.73	9.88	9.80	2	Madeiracalles_succulentus	13.22
Madeiracalles_pulverosus	42	1.12	0.00	0.96	2.28	Madeiracalles_achadagrandensis	8.81	9.73	9.42	7	Madeiracalles_succulentus	15.44
Madeiracalles_saxicola	30	0.27	0.00	0.32	0.61	Madeiracalles_histrionicus	9.12	9.57	9.19	12	Madeiracalles_succulentus	14.17
Madeiracalles_succulentus	2	0.00	0.00	0.00	0.00	Madeiracalles_portosantoensis	12.77	13.22	12.99	4	Madeiracalles_pulverosus	15.44
Madeiracalles_terminalis	72	0.54	0.00	0.61	1.22	Madeiracalles_tristaensis	0.89	1.43	1.37	27	Madeiracalles_succulentus	15.05
Madeiracalles_tristaensis	6	0.16	0.00	0.18	0.30	Madeiracalles_terminalis	0.89	1.43	1.37	27	Madeiracalles_succulentus	14.85
Madeiracalles_vau	0					Madeiracalles_cinereus	1.82	2.28	2.05	2	Madeiracalles_succulentus	14.74
Montanacalles_nevadaensis	0					Coloracalles_humerosus	13.68	14.15	13.68	4
Onyxacalles_balearicus	0					Onyxacalles_valencianus	8.48	8.97	8.77	4	Onyxacalles_gibraltarensis	17.17
Onyxacalles_bermejaensis	30	0.39	0.00	0.30	1.06	Onyxacalles_gibraltarensis	8.21	8.69	8.38	36	Onyxacalles_ringeli	16.26
Onyxacalles_caucasicus	2	0.15	0.15	0.15	0.15	Onyxacalles_ganglbaueri	7.75	7.90	7.83	4	Onyxacalles_gibraltarensis	16.17
Onyxacalles_ganglbaueri	2	0.00	0.00	0.00	0.00	Onyxacalles_georgius	3.95	3.95	3.95	2	Onyxacalles_nuraghi	16.57
Onyxacalles_georgius	0					Onyxacalles_ganglbaueri	3.95	3.95	3.95	2	Onyxacalles_gibraltarensis	17.33
Onyxacalles_gibraltarensis	30	0.69	0.00	0.99	1.37	Onyxacalles_bermejaensis	8.21	8.69	8.38	36	Onyxacalles_georgius	17.33
Onyxacalles_luigionii	6	0.63	0.00	0.91	0.97	Onyxacalles_vilae	8.54	9.44	9.06	12	Onyxacalles_verrucosus	16.72
Onyxacalles_maginaensis	0					Onyxacalles_portusveneris	6.54	7.44	6.96	11	Onyxacalles_ringeli	16.30
Onyxacalles_neglectus	0					Onyxacalles_verrucosus	7.58	8.21	8.06	6	Onyxacalles_luigionii	16.08
Onyxacalles_nuraghi	6	0.00	0.00	0.00	0.00	Onyxacalles_balearicus	8.97	8.97	8.97	3	Onyxacalles_georgius	16.57
Onyxacalles_portusveneris	110	0.84	0.00	0.91	1.37	Onyxacalles_maginaensis	6.54	7.44	6.96	11	Onyxacalles_ringeli	16.72
Onyxacalles_ringeli	6	0.61	0.00	0.91	0.91	Onyxacalles_neglectus	11.22	11.22	11.22	3	Onyxacalles_gibraltarensis	17.33
Onyxacalles_valencianus	12	0.33	0.00	0.33	0.66	Onyxacalles_balearicus	8.48	8.97	8.77	4	Onyxacalles_georgius	15.65
Onyxacalles_verrucosus	30	0.15	0.00	0.15	0.46	Onyxacalles_neglectus	7.58	8.21	8.06	6	Onyxacalles_luigionii	16.72
Onyxacalles_vilae	12	0.08	0.00	0.08	0.17	Onyxacalles_luigionii	8.54	9.44	9.06	12	Onyxacalles_caucasicus	16.06
Pseudodichromacalles_fernandezi	42	2.08	0.00	2.58	4.56	Pseudodichromacalles_pericallis	6.38	8.05	7.29	21	Pseudodichromacalles_xerampelinus	10.79
Pseudodichromacalles_pericallis	6	1.72	0.15	2.43	2.58	Pseudodichromacalles_fernandezi	6.38	8.05	7.29	21	Pseudodichromacalles_xerampelinus	10.94
Pseudodichromacalles_xerampelinus	2	0.00	0.00	0.00	0.00	Pseudodichromacalles_fernandezi	10.33	10.79	10.79	14	Pseudodichromacalles_pericallis	10.94
Silvacalles_carlinavorus	42	1.89	0.00	2.58	2.89	Silvacalles_instabilis	2.28	5.17	3.65	77	Silvacalles_pedestris	14.74
Silvacalles_cedroensis	20	0.97	0.00	1.22	1.52	Silvacalles_lepidus	1.98	2.91	2.43	25	Silvacalles_pedestris	15.05
Silvacalles_cedroensis	20	0.97	0.00	1.22	1.52	Silvacalles_nubilosus	1.98	3.67	2.89	15	Silvacalles_pedestris	15.05
Silvacalles_hakani	2	0.00	0.00	0.00	0.00	Silvacalles_pedestris	8.97	10.49	9.42	18	Silvacalles_cedroensis	13.68
Silvacalles_instabilis	110	1.14	0.00	1.07	2.28	Silvacalles_nubilosus	0.91	2.78	1.68	33	Silvacalles_pedestris	14.89
Silvacalles_lepidus	20	0.24	0.00	0.15	0.61	Silvacalles_cedroensis	1.98	2.91	2.43	25	Silvacalles_pedestris	14.89
Silvacalles_lunulatus	30	0.78	0.00	1.06	1.52	Silvacalles_carlinavorus	4.71	6.23	5.47	42	Silvacalles_pedestris	14.59
Silvacalles_mundus	156	1.02	0.00	0.68	2.13	Silvacalles_instabilis	4.41	6.44	4.86	143	Silvacalles_pedestris	12.92
Silvacalles_mundus	156	1.02	0.00	0.68	2.13	Silvacalles_nubilosus	4.41	6.12	4.74	39	Silvacalles_pedestris	12.92
Silvacalles_nubilosus	6	1.43	0.15	1.99	2.14	Silvacalles_instabilis	0.91	2.78	1.68	33	Silvacalles_pedestris	14.74
Silvacalles_pedestris	72	5.02	0.00	6.23	7.45	Silvacalles_hakani	8.97	10.49	9.42	18	Silvacalles_cedroensis	15.05
Silvacalles_tolpivorus	20	0.40	0.00	0.46	0.76	Silvacalles_mundus	7.75	8.51	8.05	65	Silvacalles_pedestris	13.98
Sonchiacalles_muelleri	30	1.55	0.00	2.58	2.89	Sonchiacalles_silosensis	8.28	9.12	8.70	18	Sonchiacalles_sonchi	11.61
Sonchiacalles_silosensis	6	0.73	0.00	1.06	1.11	Sonchiacalles_muelleri	8.28	9.12	8.70	18	Sonchiacalles_sonchi	11.55
Sonchiacalles_sonchi	42	3.53	0.00	3.80	5.02	Sonchiacalles_muelleri	9.73	11.61	10.65	42	Sonchiacalles_muelleri	11.61
Torneuma_alexi	6	0.00	0.00	0.00	0.00	Torneuma_aphroditae	12.61	13.22	13.22	9	Torneuma_isambertoi	21.43
Torneuma_alexi	6	0.00	0.00	0.00	0.00	Torneuma_orbatum	12.61	12.94	12.77	9	Torneuma_isambertoi	21.43
Torneuma_aphroditae	6	1.72	0.00	2.58	2.58	Torneuma_orbatum	5.80	7.45	6.84	9	Torneuma_picocasteloense	21.58
Torneuma_baeticum	0					Torneuma_alexi	16.41	16.41	16.41	3	Torneuma_picocasteloense	21.73
Torneuma_cadizense	0					Kyklioacalles_fausti	17.81	17.96	17.96	3	Torneuma_mesegueri	22.53
Torneuma_caecum	0					Torneuma_isambertoi	10.05	10.20	10.12	2	Torneuma_deplanatum	20.70
Torneuma_deplanatum	12	0.99	0.00	1.14	1.37	Torneuma_baeticum	17.02	17.33	17.10	4	Torneuma_isambertoi	22.19
Torneuma_desilvai	0					Torneuma_korwitzi	6.84	6.99	6.91	2	Torneuma_mesegueri	20.97
Torneuma_feloi	2	0.00	0.00	0.00	0.00	Torneuma_orbatum	3.50	4.15	4.10	6	Torneuma_isambertoi	21.28
Torneuma_isambertoi	2	0.30	0.30	0.30	0.30	Torneuma_caecum	10.05	10.20	10.12	2	Torneuma_karamani	22.49
Torneuma_karamani	0					Torneuma_baeticum	16.57	16.57	16.57	1	Torneuma_picocasteloense	23.25
Torneuma_korwitzi	2	1.06	1.06	1.06	1.06	Torneuma_maderense	2.28	2.89	2.58	4	Torneuma_mesegueri	20.52
Torneuma_maderense	2	0.46	0.46	0.46	0.46	Torneuma_korwitzi	2.28	2.89	2.58	4	Torneuma_karamani	20.82
Torneuma_mesegueri	0					Torneuma_orbatum	16.42	16.87	16.57	3	Torneuma_cadizense	22.53
Torneuma_orbatum	6	1.33	0.83	1.33	1.82	Torneuma_feloi	3.50	4.15	4.10	6	Torneuma_isambertoi	21.73
Torneuma_picocasteloense	0					Torneuma_caecum	15.83	15.83	15.83	1	Torneuma_karamani	23.25
