# Supplementary material for: Molecular Weevil Identification Project: A thoroughly curated barcode release of 1300 Western Palearctic weevil species (Coleoptera, Curculionoidea)
Source: Biodivers Data J. 2023 Jan 24;11:e96438. doi: 10.3897/BDJ.11.e96438 (PMC10865102; doi:10.3897/BDJ.11.e96438)
Supplement: Supplementary material 6 — DiStats statistics [file bdj-11-e96438-s006.zip › DiStats output/read_me.txt]

The DiStats results (*.out files) were imported into Excel spreadsheets (available in the same folder).
Thus, the *.OUT and *.XLSX files contain the same data.

The result data were copied into the "DiStats statistics..." Excel files for further data compilation:
DiStats statistics Apioninae.xlsx
DiStats statistics Ceutorhynchinae.xlsx
DiStats statistics Cryptorhynchinae.xls

Please refer to the second tab "DiStats_results" (unused data rows are hidden and can be unhidden)
