# Supplementary material for: Molecular Weevil Identification Project: A thoroughly curated barcode release of 1300 Western Palearctic weevil species (Coleoptera, Curculionoidea)
Source: Biodivers Data J. 2023 Jan 24;11:e96438. doi: 10.3897/BDJ.11.e96438 (PMC10865102; doi:10.3897/BDJ.11.e96438)
Supplement: Supplementary material 6 — DiStats statistics [file bdj-11-e96438-s006.zip › DiStats statistics Apioninae.xlsx]

## Sheet: reference species distribution
taxon	author	old/new species	synonyms	distribution [km]	excluded info	internal remarks
Aizobius robustirostris	(Desbrochers des Loges, 1870)	old	1	3000	ref
Aizobius sedi	(Germar, 1818)	old	2	7800	ref
Alocentron curvirostre	(Gyllenhal, 1833)	old	1	7800	ref
Apion cruentatum	Walton, 1844	old	1	6500	ref
Apion frumentarium	(Linnaeus, 1758)	old	2	7000	ref
Apion rubiginosum	Grill, 1893	old	1	6500	ref
Aspidapion acerifoliae	Suppantschitsch, 1996	old	0	island	ref
Aspidapion aeneum	(Fabricius, 1775)	old	5		congener	more synonyms than allowed (three), thus thus moved to congener dataset (confidence group 2)
Aspidapion radiolus	(Marsham, 1802)	old	4		congener	more synonyms than allowed (three), thus thus moved to congener dataset (confidence group 2)
Aspidapion validum	(Germar, 1817)	old	1	5000	ref
Betulapion simile	(Kirby, 1811)	old	4		congener	more synonyms than allowed (three), thus thus moved to congener dataset (confidence group 2)
Catapion meieri	(Desbrochers des Loges, 1901)	old	0	2700	congener	most likely a junior synonym of C. seniculus, thus thus moved to congener dataset (confidence group 2)
Catapion pubescens	(Kirby, 1811)	old	3	4400	ref
Catapion seniculus	(Kirby, 1808)	old	7		congener	more synonyms than allowed (three), thus thus moved to congener dataset (confidence group 2)
Catapion seriatosetosulum	(Wencker, 1864)	old	1	3300	ref
Ceratapion armatum	(Gerstaecker, 1854)	old	1	3300	ref
Ceratapion austriacum	(Wagner, 1904)	old	0	2200	ref
Ceratapion calcaratum	(Wollaston, 1864)	old	0	island	ref
Ceratapion cylindricolle	(Gyllenhal, 1839)	old	2	2700	ref
Ceratapion damryi	(Desbrochers des Loges, 1894)	old	1	5000	ref
Ceratapion gibbirostre	(Gyllenhal, 1813)	old	5		congener	more synonyms than allowed (three), thus thus moved to congener dataset (confidence group 2)
Cistapion cyanescens	(Gyllenhal, 1833)	old	2	2800	ref
Cyanapion columbinum	(Germar, 1817)	old	1	7700	ref
Cyanapion gyllenhalii	(Kirby, 1808)	old	2	9500	ref
Cyanapion platalea	(Germar, 1817)	old	0	6200	ref
Cyanapion spencii	(Kirby, 1808)	old	3	6800	ref
Diplapion confluens	(Kirby, 1808)	old	3	5600	ref
Diplapion stolidum	(Germar, 1817)	old	0	7600	ref
Diplapion westwoodi	(Wollaston, 1864)	old	0	island	ref
Eutrichapion ervi	(Kirby, 1808)	old	5		congener	more synonyms than allowed (three), thus thus moved to congener dataset (confidence group 2)
Exapion fuscirostre fuscirostre	(Fabricius, 1775)	old	4		congener	known subspecies, thus moved to congener dataset (confidence group 2)
Eutrichapion punctiger	(Paykull, 1792)	old	1	7600	ref
Eutrichapion viciae	(Paykull, 1800)	old	6		congener	more synonyms than allowed (three), thus thus moved to congener dataset (confidence group 2)
Eutrichapion vorax	(Herbst, 1797)	old	7		congener	more synonyms than allowed (three), thus thus moved to congener dataset (confidence group 2)
Exapion corniculatum	(Germar, 1817)	old	1	2500	ref
Exapion difficile	(Herbst, 1797)	old	3	3200	ref
Exapion formaneki	(Wagner, 1929)	old	1	1900	ref
Exapion uliciperda	Pandellé, 1867	old	0	2400	ref
Hemitrichapion pavidum	(Germar, 1817)	old	3	3200	ref
Hemitrichapion wagneri gomerense	Stüben & Behne, 2010	new	0		congener	known subspecies, thus moved to congener dataset (confidence group 2)
Hemitrichapion wagneri wagneri	(Flach, 1906)	old	0		congener	known subspecies, thus moved to congener dataset (confidence group 2)
Hemitrichapion waltoni	(Stephens, 1839)	old	0	2050	ref	only one specimen in MWI dataset
Holotrichapion aethiops	(Herbst, 1797)	old	4		congener	more synonyms than allowed (three), thus thus moved to congener dataset (confidence group 2)
Holotrichapion ononis	(Kirby, 1808)	old	5		congener	more synonyms than allowed (three), thus thus moved to congener dataset (confidence group 2)
Holotrichapion pisi	(Fabricius, 1801)	old	9		congener	more synonyms than allowed (three), thus thus moved to congener dataset (confidence group 2)
Holotrichapion pullum	(Gyllenhal, 1833)	old	1	3400	ref
Holotrichapion rotundipenne	(Wollaston, 1854)	old	1	island	ref	Holotrichapion rotundipenneresyn. 2010, refer to Weevil News 53 (Email PST 16.02.2020)
Holotrichapion wollastoni	(Chevrolat, 1852)	old	1	island	ref	Holotrichapion rotundipenne is not a synonym of H. wollastoni,, refer to Weevil News 53 (Email PST 16.02.2020)
Hoplopodapion poupillieri	(Wencker, 1864)	old	0	8000	ref
Ischnopterapion fairmairei	(Wencker, 1864)	old	0		congener	possible junior synonym of Ischnopterapion modestus. Thus excluded from reference species dataset and moved to congener dataset (conf. group 2).
Ischnopterapion loti	(Kirby, 1808)	old	9		congener	more synonyms than allowed (three), thus thus moved to congener dataset (confidence group 2)
Ischnopterapion modestum	(Germar, 1817)	old	0		congener	uncertain species status: two possible junior synonyms I. plumbeomicans and I. fairmairei.Thus moved to congener dataset (confidence group 2)
Ischnopterapion plumbeomicans plumbeomicans	(Rosenhauer, 1856)	old	2		congener	possible synonym of I. modestus, excluded due to subspecies known (Ischnopterapion plumbeomicans pericarti), thus moved to congener dataset (confidence group 2)
Ischnopterapion virens	(Herbst, 1797)	old	1	5100	ref
Ixapion variegatum	(Wencker, 1864)	old	1	2100	ref
Kalcapion fortunatum	(Roudier, 1963)	old	0	island	ref	added to reference species list (confidence group 1), see additional info in "data preparation.pdf"
Kalcapion pallipes	(Kirby, 1808)	old	3	3500	ref
Kalcapion sagittiferum	(Wollaston, 1854)	old	0	island	ref	added to reference species list (confidence group 1), see additional info in "data preparation.pdf"
Kalcapion semivittatum	(Gyllenhal, 1833)	old	5		congener	more synonyms than allowed (three), thus thus moved to congener dataset (confidence group 2)
Lepidapion curvipilosum	(Wagner, 1908)	old	0	island	ref
Lepidapion senex	(Wollaston, 1864)	old	0	island	ref
Malvapion malvae	(Fabricius, 1775)	old	2	5500	ref
Melanapion minimum	(Herbst, 1797)	old	4		congener	more synonyms than allowed (three), thus thus moved to congener dataset (confidence group 2)
Loborhynchapion amethystinum	(Miller, 1857)	old	0	7900	ref	former genus name! Mesotrichapion amethystinum(Email Peter 17.02.2020, 08:11)
Omphalapion hookerorum	(Kirby, 1808)	old	0	7600	ref
Omphalapion rhodopense	(Angelov, 1962)	old	0	800	ref
Onychapion tamarisci	(Gyllenhal, 1839)	old	2	7800	ref
Oryxolaemus flavifemoratus	(Herbst, 1797)	old	0	2900	ref
Oryxolaemus scabiosus	(Weise, 1889)	old	1	6100	ref
Oxystoma craccae	(Linnaeus, 1767)	old	3	11000	ref
Oxystoma opeticum	(Bach, 1854)	old	3	7800	ref
Oxystoma pomonae	(Fabricius, 1798)	old	5		congener	more synonyms than allowed (three), thus thus moved to congener dataset (confidence group 2)
Oxystoma subulatum	(Kirby, 1808)	old	2	11100	ref
Perapion curtirostre	(Germar, 1817)	old	4		congener	more synonyms than allowed (three), thus thus moved to congener dataset (confidence group 2)
Perapion fallax	(Wollaston, 1864)	old	1	1600	ref	mainland species from North Africa, later introduced to the Canaries (Email with Peter 25.02.2020, 07:40)
Perapion marchicum	(Herbst, 1797)	old	4		congener	more synonyms than allowed (three), thus thus moved to congener dataset (confidence group 2)
Perapion oblongum	(Gyllenhal, 1839)	old	1	8500	omitted	oblongum is synonym of curtirostre, thus omitted from DiStats Statistics (confidence group 3)
Perapion violaceum	(Kirby, 1808)	old	4		congener	known subspecies, thus moved to congener dataset (confidence group 2)
Phrissotrichum tubiferum	(Gyllenhal, 1833)	old	0	3200	ref	Phrissotrichum tubiferum: mainland distributed only (Email Peter 25.02.2020, 07:43)
Phrissotrichum tubuliferum	(Wollaston, 1864)	old	0	island	ref	Phrissotrichum tubuliferum: island distributed only (Email Peter 25.02.2020, 07:43)
Protapion apricans	(Herbst, 1797)	old	5		congener	more synonyms than allowed (three), thus thus moved to congener dataset (confidence group 2)
Protapion assimile assimile	(Kirby, 1808)	old	2	7600	ref	defined as reference species although subspecies is known. The subspecies status is understandable, but we do not have any molecular data of P. assimile ryei (Email Peter 25.02.2020, 07:57)
Protapion dissimile	(Germar, 1817)	old	2	7000	ref
Protapion filirostre	(Kirby, 1808)	old	3	8700	ref
Protapion fulvipes	(Geoffroy, 1785)	old	4		congener	known subspecies, thus moved to congener dataset (confidence group 2)
Protapion gracilipes	(Dietrich, 1857)	old	0	6000	ref
Protapion laevicolle	(Kirby, 1811)	old	0	4100	ref
Protapion nigritarse	(Kirby, 1808)	old	2	7500	ref
Protapion ononidis	(Gyllenhal, 1827)	old	2	4400	ref
Protapion ruficroides	(Dieckmann, 1973)	old	0	2400	ref
Protapion trifolii	(Linnaeus, 1768)	old	5		congener	more synonyms than allowed (three), thus thus moved to congener dataset (confidence group 2)
Protopirapion atratulum	(Germar, 1817)	old	1	4400	ref
Pseudapion fulvirostre	(Gyllenhal, 1833)	old	2	9700	ref
Pseudapion moschatae	(A. Hoffmann, 1938)	old	0	1800	ref
Pseudapion rufirostre	(Fabricius, 1775)	old	2	6000	ref
Pseudaplemonus artemisiae	(Morawitz, 1861)	old	0	3700	ref
Pseudoperapion brevirostre	(Herbst, 1797)	old	1	3600	ref
Pseudoprotapion astragali	(Paykull, 1800)	old	1	8200	ref	rank change in 2015, former subspecies has been elevated to own species based on morphological characters, thus moved to reference species dataset (confidence group 1)
Pseudostenapion simum	(Germar, 1817)	old	0	3600	ref
Rhopalapion longirostre	(Olivier, 1807)	old	0	18600	ref
Squamapion elongatum	(Germar, 1817)	old	6		congener	more synonyms than allowed (three), thus thus moved to congener dataset (confidence group 2)
Squamapion flavimanum	(Gyllenhal, 1833)	old	6		congener	more synonyms than allowed (three), thus thus moved to congener dataset (confidence group 2)
Stenopterapion argamani	Friedman & Freidberg, 2007	old	0	450	ref
Stenopterapion meliloti	(Kirby, 1808)	old	3	8300	ref
Stenopterapion tenue	(Kirby, 1808)	old	0	8300	ref
Synapion ebeninum	(Kirby, 1808)	old	2	7600	ref
Taeniapion atlanticum	(Uyttenboogaart, 1935)	old	0	island	ref	added to confidence group 1, (currently still Taeniapion urticarium atlanticum, will be elevated to own species soon, in prep.)
Taeniapion delicatulum	(Wollaston, 1857)	old	2	island	ref
Taeniapion urticarium	(Herbst, 1784)	old	7		congener	known subspecies, thus moved to congener dataset (confidence group 2)
Taeniapion rufulum	(Wencker, 1864)	old	3	5300	ref	own species, not a synonym of T. urticarium
Taphrotopium sulcifrons	(Herbst, 1797)	old	0	6200	ref
Trichopterapion holosericeum	(Gyllenhal, 1833)	old	2	3800	ref

## Sheet: DiStats_results
This tab contains the complete DiStats output matrix. Most rows have been hidden for simplicity.
Only the p-distance value (Closest_Sp_Min_Dist) from the reference species to it´s sister species is being adressed in this manuscript.
Taxon	#_of_intrasp_distances	Intrasp_dist_Mean	Intrasp_dist_Min	Intrasp_dist_Median	Intrasp_dist_Max	Closest_Sp	Closest_Sp_Min_Dist	Closest_Sp_Max_Dist	Closest_Sp_Dist_Median	#_distances_to_Closest_Sp	most_distant_congener	most_distant_congener_Max_Dist
Aizobius_robustirostris	0					Aizobius_sedi	10.79	10.79	10.79	1	Aizobius_sedi	10.79
Aizobius_sedi	0					Aizobius_robustirostris	10.79	10.79	10.79	1	Aizobius_robustirostris	10.79
Alocentron_curvirostre	0					Aspidapion_acerifoliae	10.49	10.96	10.72	2
Apion_cruentatum	0					Apion_haematodes	6.33	6.80	6.65	4	Apion_rubiginosum	13.99
Apion_frumentarium	30	0.15	0.00	0.00	0.46	Apion_haematodes	7.29	8.05	7.60	24	Apion_rubiginosum	12.67
Apion_haematodes	12	0.53	0.15	0.53	0.91	Apion_cruentatum	6.33	6.80	6.65	4	Apion_rubiginosum	14.50
Apion_rubiginosum	6	0.41	0.30	0.46	0.46	Apion_frumentarium	12.06	12.67	12.21	18	Apion_haematodes	14.50
Aspidapion_acerifoliae	2	0.46	0.46	0.46	0.46	Aspidapion_radiolus	4.44	5.18	4.89	16	Aspidapion_aeneum	12.02
Aspidapion_aeneum	42	0.62	0.00	0.76	0.91	Aspidapion_acerifoliae	11.4	12.02	11.71	14	Aspidapion_validum	13.53
Aspidapion_radiolus	56	1.27	0.00	0.85	2.43	Aspidapion_acerifoliae	4.44	5.18	4.89	16	Aspidapion_aeneum	12.92
Aspidapion_validum	2	0.00	0.00	0.00	0.00	Aspidapion_radiolus	4.87	5.32	5.17	16	Aspidapion_aeneum	13.53
Betulapion_simile	12	0.76	0.15	0.68	1.37	Malvapion_malvae	13.37	14.44	13.98	28
Catapion_meieri	2	3.95	3.95	3.95	3.95	Catapion_seniculus	0.76	3.50	2.13	2	Catapion_seriatosetosulum	14.89
Catapion_pubescens	0					Catapion_meieri	8.51	9.27	8.89	2	Catapion_seriatosetosulum	13.98
Catapion_seniculus	0					Catapion_meieri	0.76	3.50	2.13	2	Catapion_seriatosetosulum	14.74
Catapion_seriatosetosulum	0					Catapion_pubescens	13.98	13.98	13.98	1	Catapion_meieri	14.89
Catapion_seriatosetosulum	0					Protapion_nigritarse	13.98	13.98	13.98	4	Catapion_meieri	14.89
Ceratapion_armatum	0					Ceratapion_austriacum	9.88	10.33	10.11	2	Ceratapion_onopordi	14.59
Ceratapion_austriacum	2	0.46	0.46	0.46	0.46	Ceratapion_armatum	9.88	10.33	10.11	2	Ceratapion_onopordi	14.89
Ceratapion_calcaratum	20	1.34	0.76	1.33	1.98	Ceratapion_gibbirostre	10.77	11.40	11.09	10	Ceratapion_onopordi	14.89
Ceratapion_cylindricolle	2	0.46	0.46	0.46	0.46	Ceratapion_damryi	10.33	10.49	10.41	2	Ceratapion_onopordi	15.20
Ceratapion_damryi	0					Ceratapion_gibbirostre	4.41	4.71	4.56	2	Ceratapion_penetrans	13.37
Ceratapion_gibbirostre	2	0.30	0.30	0.30	0.30	Ceratapion_damryi	4.41	4.71	4.56	2	Ceratapion_penetrans	14.44
Ceratapion_onopordi	30	1.35	0.15	0.61	3.34	Ceratapion_gibbirostre	11.7	12.61	12.01	12	Ceratapion_penetrans	15.65
Ceratapion_penetrans	20	1.29	0.46	1.52	1.82	Ceratapion_armatum	12.16	13.68	12.46	5	Ceratapion_onopordi	15.65
Ceratapion_penetrans	20	1.29	0.46	1.52	1.82	Ceratapion_calcaratum	12.16	13.98	13.22	25	Ceratapion_onopordi	15.65
Cistapion_cyanescens	0					Squamapion_elongatum	15.76	16.09	15.93	3
Cyanapion_columbinum	6	0.51	0.00	0.76	0.76	Cyanapion_spencii	10.94	11.40	11.17	6	Cyanapion_gyllenhalii	15.65
Cyanapion_gyllenhalii	6	0.30	0.15	0.30	0.46	Eutrichapion_punctiger	13.37	13.98	13.68	6	Cyanapion_spencii	15.96
Cyanapion_platalea	0					Oxystoma_pomonae	12.01	12.01	12.01	1	Cyanapion_spencii	15.65
Cyanapion_spencii	2	0.46	0.46	0.46	0.46	Cyanapion_columbinum	10.94	11.40	11.17	6	Cyanapion_gyllenhalii	15.96
Diplapion_confluens	0					Diplapion_stolidum	3.04	3.10	3.07	2	Diplapion_westwoodi	8.66
Diplapion_stolidum	2	1.39	1.39	1.39	1.39	Diplapion_confluens	3.04	3.10	3.07	2	Diplapion_westwoodi	9.23
Diplapion_westwoodi	6	4.53	2.28	5.35	5.96	Diplapion_stolidum	8.05	9.23	8.62	6	Diplapion_stolidum	9.23
Eutrichapion_ervi	6	0.10	0.00	0.15	0.15	Eutrichapion_vorax	11.25	12.01	11.42	12	Eutrichapion_viciae	15.96
Eutrichapion_punctiger	2	3.04	3.04	3.04	3.04	Oryxolaemus_scabiosus	10.99	11.91	11.45	2	Eutrichapion_viciae	14.29
Eutrichapion_viciae	6	0.51	0.15	0.61	0.76	Oxystoma_craccae	13.83	14.29	13.98	9	Eutrichapion_ervi	15.96
Eutrichapion_vorax	12	2.47	0.46	2.47	4.56	Eutrichapion_ervi	11.25	12.01	11.42	12	Eutrichapion_viciae	15.35
Exapion_compactum	2	1.06	1.06	1.06	1.06	Exapion_uliciperda	2.28	3.19	2.74	8	Exapion_formaneki	12.92
Exapion_corniculatum	0					Exapion_compactum	9.88	10.18	10.03	2	Exapion_difficile	11.25
Exapion_difficile	12	1.82	0.46	1.82	3.19	Exapion_compactum	8.97	9.88	9.42	8	Exapion_fuscirostre	12.31
Exapion_formaneki	2	4.71	4.71	4.71	4.71	Exapion_corniculatum	10.49	10.64	10.56	2	Exapion_fuscirostre	13.83
Exapion_fuscirostre	42	0.25	0.00	0.30	0.76	Exapion_uliciperda	9.73	10.18	10.03	28	Exapion_formaneki	13.83
Exapion_uliciperda	12	0.46	0.00	0.46	0.91	Exapion_compactum	2.28	3.19	2.74	8	Exapion_formaneki	12.77
Hemitrichapion_pavidum	6	1.82	1.06	2.13	2.28	Holotrichapion_pisi	14.29	15.37	14.74	18	Hemitrichapion_waltoni	17.17
Hemitrichapion_wagneri	56	1.92	0.00	1.98	3.34	Holotrichapion_wollastoni	5.02	5.78	5.47	16	Hemitrichapion_pavidum	17.02
Hemitrichapion_waltoni	0					Eutrichapion_punctiger	12.61	13.07	12.84	2	Hemitrichapion_pavidum	17.17
Holotrichapion_aethiops	2	0.00	0.00	0.00	0.00	Holotrichapion_rotundipenne	12.61	13.07	12.77	14	Holotrichapion_wollastoni	17.02
Holotrichapion_ononis	42	1.78	0.15	1.06	4.56	Oxystoma_subulatum	12.12	13.07	12.79	14	Holotrichapion_wollastoni	16.26
Holotrichapion_pisi	30	0.60	0.00	0.61	0.93	Holotrichapion_pullum	7.45	8.07	7.67	6	Holotrichapion_wollastoni	16.15
Holotrichapion_pullum	0					Holotrichapion_pisi	7.45	8.07	7.67	6	Holotrichapion_wollastoni	17.02
Holotrichapion_rotundipenne	42	1.30	0.46	1.37	2.28	Cyanapion_columbinum	12.46	13.22	13.07	21	Holotrichapion_wollastoni	16.87
Holotrichapion_wollastoni	2	1.06	1.06	1.06	1.06	Hemitrichapion_wagneri	5.02	5.78	5.47	16	Holotrichapion_aethiops	17.02
Hoplopodapion_poupillieri	0					Malvapion_malvae	13.07	13.68	13.39	7
Ischnopterapion_fairmairei	0					Ischnopterapion_modestum	0.16	0.33	0.33	6	Ischnopterapion_virens	14.61
Ischnopterapion_loti	2	1.67	1.67	1.67	1.67	Ischnopterapion_fairmairei	8.21	8.37	8.29	2	Ischnopterapion_virens	13.83
Ischnopterapion_modestum	30	0.31	0.00	0.30	0.61	Ischnopterapion_fairmairei	0.16	0.33	0.33	6	Ischnopterapion_virens	14.74
Ischnopterapion_plumbeomicans	20	1.19	0.31	1.30	1.67	Ischnopterapion_modestum	0.3	1.67	1.22	30	Ischnopterapion_virens	14.89
Ischnopterapion_virens	20	0.12	0.00	0.15	0.30	Holotrichapion_rotundipenne	13.26	14.59	14.13	35	Ischnopterapion_plumbeomicans	14.89
Ixapion_variegatum	0					Ceratapion_austriacum	12.61	13.07	12.84	2
Kalcapion_fortunatum	30	0.10	0.00	0.15	0.30	Kalcapion_semivittatum	4.26	4.86	4.71	60	Kalcapion_sagittiferum	5.78
Kalcapion_pallipes	12	0.71	0.15	0.84	1.06	Kalcapion_semivittatum	4.1	4.86	4.56	40	Kalcapion_sagittiferum	5.62
Kalcapion_sagittiferum	0					Kalcapion_pallipes	5.17	5.62	5.40	4	Kalcapion_semivittatum	6.73
Kalcapion_semivittatum	90	0.61	0.00	0.61	1.22	Kalcapion_pallipes	4.1	4.86	4.56	40	Kalcapion_sagittiferum	6.73
Lepidapion_curvipilosum	72	1.20	0.15	1.32	1.82	Lepidapion_senex	2.74	3.95	3.34	27	Lepidapion_senex	3.95
Lepidapion_senex	6	0.91	0.15	1.22	1.37	Lepidapion_curvipilosum	2.74	3.95	3.34	27	Lepidapion_curvipilosum	3.95
Loborhynchapion_amethystinum	0					Eutrichapion_punctiger	13.22	13.22	13.22	2
Malvapion_malvae	42	1.27	0.00	1.52	2.74	Rhopalapion_longirostre	11.72	12.18	11.89	21
Melanapion_minimum	0					Aspidapion_radiolus	11.25	11.73	11.40	8
Omphalapion_hookerorum	6	0.00	0.00	0.00	0.00	Malvapion_malvae	13.22	14.00	13.68	21	Omphalapion_rhodopense	14.13
Omphalapion_rhodopense	0					Ceratapion_austriacum	13.17	13.33	13.25	2	Omphalapion_hookerorum	14.13
Omphalapion_rhodopense	0					Protapion_fulvipes	13.17	13.65	13.41	4	Omphalapion_hookerorum	14.13
Onychapion_tamarisci	0					Oryxolaemus_flavifemoratus	13.22	13.22	13.22	1
Oryxolaemus_flavifemoratus	0					Oryxolaemus_scabiosus	8.48	8.48	8.48	1	Oryxolaemus_scabiosus	8.48
Oryxolaemus_scabiosus	0					Oryxolaemus_flavifemoratus	8.48	8.48	8.48	1	Oryxolaemus_flavifemoratus	8.48
Oxystoma_craccae	6	0.20	0.00	0.30	0.30	Eutrichapion_punctiger	12.31	12.46	12.39	6	Oxystoma_subulatum	13.22
Oxystoma_opeticum	0					Oxystoma_subulatum	11.09	11.09	11.09	2	Oxystoma_pomonae	13.07
Oxystoma_pomonae	0					Apion_frumentarium	11.4	11.55	11.40	6	Oxystoma_opeticum	13.07
Oxystoma_subulatum	2	0.00	0.00	0.00	0.00	Oxystoma_opeticum	11.09	11.09	11.09	2	Oxystoma_craccae	13.22
Perapion_curtirostre	2	0.46	0.46	0.46	0.46	Taeniapion_rufulum	15.65	15.68	15.67	4	Perapion_marchicum	18.84
Perapion_fallax	30	0.49	0.00	0.48	0.76	Perapion_violaceum	2.13	3.50	2.55	30	Perapion_marchicum	18.68
Perapion_marchicum	20	0.15	0.00	0.15	0.30	Phrissotrichum_tubuliferum	14.89	15.65	15.42	30	Perapion_curtirostre	18.84
Perapion_violaceum	20	0.64	0.00	0.15	1.52	Perapion_fallax	2.13	3.50	2.55	30	Perapion_marchicum	18.69
Phrissotrichum_tubiferum	2	2.43	2.43	2.43	2.43	Phrissotrichum_tubuliferum	8.21	9.12	8.97	12	Phrissotrichum_tubuliferum	9.12
Phrissotrichum_tubuliferum	30	1.76	1.06	1.67	2.60	Phrissotrichum_tubiferum	8.21	9.12	8.97	12	Phrissotrichum_tubiferum	9.12
Protapion_apricans	12	0.46	0.15	0.46	0.76	Protapion_ruficroides	7.75	8.21	7.83	4	Protapion_laevicolle	14.33
Protapion_assimile	6	0.00	0.00	0.00	0.00	Protapion_ononidis	4.41	4.71	4.56	9	Protapion_laevicolle	15.14
Protapion_dissimile	2	0.30	0.30	0.30	0.30	Protapion_apricans	8.97	9.57	9.27	8	Protapion_laevicolle	16.59
Protapion_filirostre	2	0.00	0.00	0.00	0.00	Protapion_apricans	11.09	11.40	11.17	8	Protapion_dissimile	13.98
Protapion_fulvipes	12	1.11	0.00	1.67	1.67	Protapion_gracilipes	4.41	4.86	4.64	4	Protapion_laevicolle	13.53
Protapion_fulvipes	12	1.11	0.00	1.67	1.67	Protapion_nigritarse	4.41	5.17	4.79	16	Protapion_laevicolle	13.53
Protapion_gracilipes	0					Protapion_fulvipes	4.41	4.86	4.64	4	Protapion_laevicolle	14.17
Protapion_laevicolle	2	0.32	0.32	0.32	0.32	Protapion_fulvipes	12.5	13.53	13.08	8	Protapion_trifolii	16.59
Protapion_nigritarse	12	0.00	0.00	0.00	0.00	Protapion_fulvipes	4.41	5.17	4.79	16	Protapion_laevicolle	14.81
Protapion_ononidis	6	0.30	0.15	0.30	0.46	Protapion_assimile	4.41	4.71	4.56	9	Protapion_laevicolle	14.65
Protapion_ruficroides	0					Protapion_apricans	7.75	8.21	7.83	4	Protapion_laevicolle	14.49
Protapion_trifolii	0					Protapion_ruficroides	8.12	8.12	8.12	1	Protapion_laevicolle	16.59
Protopirapion_atratulum	0					Exapion_uliciperda	14.29	14.89	14.29	4
Pseudapion_fulvirostre	0					Pseudapion_moschatae	13.22	13.83	13.68	3	Pseudapion_rufirostre	14.74
Pseudapion_moschatae	6	2.33	0.46	3.19	3.34	Pseudapion_rufirostre	7.75	8.05	7.90	6	Pseudapion_fulvirostre	13.83
Pseudapion_rufirostre	2	0.15	0.15	0.15	0.15	Pseudapion_moschatae	7.75	8.05	7.90	6	Pseudapion_fulvirostre	14.74
Pseudaplemonus_artemisiae	0					Protapion_fulvipes	15.5	16.41	15.96	4
Pseudoperapion_brevirostre	12	0.58	0.30	0.61	0.76	Phrissotrichum_tubuliferum	18.24	19.76	19.30	24
Pseudoprotapion_astragali	6	0.00	0.00	0.00	0.00	Protapion_fulvipes	14.59	15.20	14.89	12
Pseudostenapion_simum	30	0.60	0.00	0.61	1.37	Phrissotrichum_tubuliferum	17.63	19.08	18.31	36
Rhopalapion_longirostre	6	0.10	0.00	0.15	0.15	Melanapion_minimum	11.55	11.57	11.55	3
Squamapion_elongatum	6	1.62	0.15	2.28	2.43	Taeniapion_atlanticum	10.9	11.54	11.38	3	Squamapion_flavimanum	12.92
Squamapion_flavimanum	2	0.76	0.76	0.76	0.76	Kalcapion_pallipes	11.4	12.16	11.63	8	Squamapion_elongatum	12.92
Squamapion_flavimanum	2	0.76	0.76	0.76	0.76	Kalcapion_sagittiferum	11.4	11.55	11.47	2	Squamapion_elongatum	12.92
Squamapion_flavimanum	2	0.76	0.76	0.76	0.76	Kalcapion_semivittatum	11.4	12.01	11.70	20	Squamapion_elongatum	12.92
Stenopterapion_argamani	0					Ischnopterapion_fairmairei	12.64	12.64	12.64	1	Stenopterapion_tenue	15.96
Stenopterapion_meliloti	6	0.51	0.15	0.61	0.76	Ischnopterapion_loti	13.83	14.29	14.06	6	Stenopterapion_tenue	16.26
Stenopterapion_tenue	12	4.51	0.46	5.85	6.38	Ischnopterapion_fairmairei	12.64	13.63	12.89	4	Stenopterapion_meliloti	16.26
Synapion_ebeninum	2	0.46	0.46	0.46	0.46	Oryxolaemus_flavifemoratus	13.22	13.22	13.22	2
Taeniapion_atlanticum	0					Taeniapion_urticarium	4.17	4.49	4.33	6	Taeniapion_delicatulum	11.38
Taeniapion_delicatulum	30	1.53	0.00	1.22	3.41	Taeniapion_rufulum	9.91	11.26	10.88	12	Taeniapion_urticarium	11.40
Taeniapion_rufulum	2	0.15	0.15	0.15	0.15	Taeniapion_urticarium	1.67	2.28	2.13	12	Taeniapion_delicatulum	11.26
Taeniapion_urticarium	30	0.51	0.00	0.61	0.76	Taeniapion_rufulum	1.67	2.28	2.13	12	Taeniapion_delicatulum	11.40
Taphrotopium_sulcifrons	0					Ceratapion_calcaratum	13.37	14.47	13.98	5
Trichopterapion_holosericeum	6	0.10	0.00	0.15	0.15	Exapion_uliciperda	16.41	17.17	17.17	12

## Sheet: island
This tab contains the list with all island (I) distributed Apioninae reference species ("good species")
and it´s p-distance value to the nearest sister species. The nearest sister species can be a reference species or not.
Information of the nearest sister species is listed in tab "DiStats_results"
Taxon	old/new species	synonyms	distribution [km]	Closest_Sp_Min_Dist
				Aspidapion
Aspidapion acerifoliae	old	0	island	4.44
Genus_Closest_Sp_MIN_DIST:				4.44
Closest_Sp_MIN_DIST_AVG:				4.44
Closest_Sp_MIN_DIST_MEDIAN:				4.44
				Ceratapion
Ceratapion calcaratum	old	0	island	10.77
Genus_Closest_Sp_MIN_DIST:				10.77
Closest_Sp_MIN_DIST_AVG:				10.77
Closest_Sp_MIN_DIST_MEDIAN:				10.77
				Diplapion
Diplapion westwoodi	old	0	island	8.05
Genus_Closest_Sp_MIN_DIST:				8.05
Closest_Sp_MIN_DIST_AVG:				8.05
Closest_Sp_MIN_DIST_MEDIAN:				8.05
				Holotrichapion
Holotrichapion rotundipenne	old	1	island	12.46
Holotrichapion wollastoni	old	1	island	5.02
Genus_Closest_Sp_MIN_DIST:				5.02
Closest_Sp_MIN_DIST_AVG:				8.74
Closest_Sp_MIN_DIST_MEDIAN:				8.74
				Kalcapion
Kalcapion fortunatum	old	0	island	4.26
Kalcapion sagittiferum	old	0	island	5.17
Genus_Closest_Sp_MIN_DIST:				4.26
Closest_Sp_MIN_DIST_AVG:				4.715
Closest_Sp_MIN_DIST_MEDIAN:				4.715
				Lepidapion
Lepidapion curvipilosum	old	0	island	2.74
Lepidapion senex	old	0	island	2.74
Genus_Closest_Sp_MIN_DIST:				2.74
Closest_Sp_MIN_DIST_AVG:				2.74
Closest_Sp_MIN_DIST_MEDIAN:				2.74
				Phrissotrichum
Phrissotrichum tubuliferum	old	0	island	8.21
Genus_Closest_Sp_MIN_DIST:				8.21
Closest_Sp_MIN_DIST_AVG:				8.21
Closest_Sp_MIN_DIST_MEDIAN:				8.21
				Taeniapion
Taeniapion atlanticum	old	0	island	4.17
Taeniapion delicatulum	old	2	island	9.91
Genus_Closest_Sp_MIN_DIST:				4.17
Closest_Sp_MIN_DIST_AVG:				7.04
Closest_Sp_MIN_DIST_MEDIAN:				7.04

## Sheet: endemic
no endemic (<50 km) Apionidae species match the criteria for "good species"

## Sheet: medium
This tab contains the list with all C2 (medium) distributed Apioninae reference species ("good species")
and it´s p-distance value to the nearest sister species. The nearest sister species can be a reference species or not.
Information of the nearest sister species is listed in tab "DiStats_results"
Taxon	old/new species	synonyms	distribution [km]	Closest_Sp_Min_Dist
				Exapion
Exapion formaneki	old	1	1900	10.49
Genus_Closest_Sp_MIN_DIST:				10.49
Closest_Sp_MIN_DIST_AVG:				10.49
Closest_Sp_MIN_DIST_MEDIAN:				10.49
				Omphalapion
Omphalapion rhodopense	old	0	800	13.17
Genus_Closest_Sp_MIN_DIST:				13.17
Closest_Sp_MIN_DIST_AVG:				13.17
Closest_Sp_MIN_DIST_MEDIAN:				13.17
				Perapion
Perapion fallax	old	1	1600	2.13
Genus_Closest_Sp_MIN_DIST:				2.13
Closest_Sp_MIN_DIST_AVG:				2.13
Closest_Sp_MIN_DIST_MEDIAN:				2.13
				Pseudapion
Pseudapion moschatae	old	0	1800	7.75
Genus_Closest_Sp_MIN_DIST:				7.75
Closest_Sp_MIN_DIST_AVG:				7.75
Closest_Sp_MIN_DIST_MEDIAN:				7.75
				Stenopterapion
Stenopterapion argamani	old	0	450	12.64
Genus_Closest_Sp_MIN_DIST:				12.64
Closest_Sp_MIN_DIST_AVG:				12.64
Closest_Sp_MIN_DIST_MEDIAN:				12.64

## Sheet: large
This tab contains the list with all C3 (large) distributed Apioninae reference species ("good species")
and it´s p-distance value to the nearest sister species. The nearest sister species can be a reference species or not.
Information of the nearest sister species is listed in tab "DiStats_results"
Taxon	old/new species	synonyms	distribution [km]	Closest_Sp_Min_Dist
				Aizobius
Aizobius robustirostris	old	1	3000	10.79
Aizobius sedi	old	2	7800	10.79
Genus_Closest_Sp_MIN_DIST:				10.79
Closest_Sp_MIN_DIST_AVG:				10.79
Closest_Sp_MIN_DIST_MEDIAN:				10.79
				Alocentron
Alocentron curvirostre	old	1	7800	10.49
Genus_Closest_Sp_MIN_DIST:				10.49
Closest_Sp_MIN_DIST_AVG:				10.49
Closest_Sp_MIN_DIST_MEDIAN:				10.49
				Apion
Apion cruentatum	old	1	6500	6.33
Apion frumentarium	old	2	7000	7.29
Apion rubiginosum	old	1	6500	12.06
Genus_Closest_Sp_MIN_DIST:				6.33
Closest_Sp_MIN_DIST_AVG:				8.56
Closest_Sp_MIN_DIST_MEDIAN:				7.29
				Aspidapion
Aspidapion validum	old	1	5000	4.87
Genus_Closest_Sp_MIN_DIST:				4.87
Closest_Sp_MIN_DIST_AVG:				4.87
Closest_Sp_MIN_DIST_MEDIAN:				4.87
				Catapion
Catapion pubescens	old	3	4400	8.51
Catapion seriatosetosulum	old	1	3300	13.98
Genus_Closest_Sp_MIN_DIST:				8.51
Closest_Sp_MIN_DIST_AVG:				11.245
Closest_Sp_MIN_DIST_MEDIAN:				11.245
				Ceratapion
Ceratapion armatum	old	1	3300	9.88
Ceratapion austriacum	old	0	2200	9.88
Ceratapion cylindricolle	old	2	2700	10.33
Ceratapion damryi	old	1	5000	4.41
Genus_Closest_Sp_MIN_DIST:				4.41
Closest_Sp_MIN_DIST_AVG:				8.625
Closest_Sp_MIN_DIST_MEDIAN:				9.88
				Cistapion
Cistapion cyanescens	old	2	2800	15.76
Genus_Closest_Sp_MIN_DIST:				15.76
Closest_Sp_MIN_DIST_AVG:				15.76
Closest_Sp_MIN_DIST_MEDIAN:				15.76
				Cyanapion
Cyanapion columbinum	old	1	7700	10.94
Cyanapion gyllenhalii	old	2	9500	13.37
Cyanapion platalea	old	0	6200	12.01
Cyanapion spencii	old	3	6800	10.94
Genus_Closest_Sp_MIN_DIST:				10.94
Closest_Sp_MIN_DIST_AVG:				11.815
Closest_Sp_MIN_DIST_MEDIAN:				11.475
				Diplapion
Diplapion confluens	old	3	5600	3.04
Diplapion stolidum	old	0	7600	3.04
Genus_Closest_Sp_MIN_DIST:				3.04
Closest_Sp_MIN_DIST_AVG:				3.04
Closest_Sp_MIN_DIST_MEDIAN:				3.04
				Eutrichapion
Eutrichapion punctiger	old	1	7600	10.99
Genus_Closest_Sp_MIN_DIST:				10.99
Closest_Sp_MIN_DIST_AVG:				10.99
Closest_Sp_MIN_DIST_MEDIAN:				10.99
				Exapion
Exapion corniculatum	old	1	2500	9.88
Exapion difficile	old	3	3200	8.97
Exapion uliciperda	old	0	2400	2.28
Genus_Closest_Sp_MIN_DIST:				2.28
Closest_Sp_MIN_DIST_AVG:				7.04333
Closest_Sp_MIN_DIST_MEDIAN:				8.97
				Hemitrichapion
Hemitrichapion pavidum	old	3	3200	14.29
Hemitrichapion waltoni	old	0	2050	12.61
Genus_Closest_Sp_MIN_DIST:				12.61
Closest_Sp_MIN_DIST_AVG:				13.45
Closest_Sp_MIN_DIST_MEDIAN:				13.45
				Holotrichapion
Holotrichapion pullum	old	1	3400	7.45
Hoplopodapion poupillieri	old	0	8000	13.07
Genus_Closest_Sp_MIN_DIST:				7.45
Closest_Sp_MIN_DIST_AVG:				10.26
Closest_Sp_MIN_DIST_MEDIAN:				10.26
				Ischnopterapion
Ischnopterapion virens	old	1	5100	13.26
Genus_Closest_Sp_MIN_DIST:				13.26
Closest_Sp_MIN_DIST_AVG:				13.26
Closest_Sp_MIN_DIST_MEDIAN:				13.26
				Ixapion
Ixapion variegatum	old	1	2100	12.61
Genus_Closest_Sp_MIN_DIST:				12.61
Closest_Sp_MIN_DIST_AVG:				12.61
Closest_Sp_MIN_DIST_MEDIAN:				12.61
				Kalcapion
Kalcapion pallipes	old	3	3500	4.1
Genus_Closest_Sp_MIN_DIST:				4.1
Closest_Sp_MIN_DIST_AVG:				4.1
Closest_Sp_MIN_DIST_MEDIAN:				4.1
				Loborhynchapion
Loborhynchapion amethystinum	old	0	7900	13.22
Genus_Closest_Sp_MIN_DIST:				13.22
Closest_Sp_MIN_DIST_AVG:				13.22
Closest_Sp_MIN_DIST_MEDIAN:				13.22
				Malvapion
Malvapion malvae	old	2	5500	11.72
Genus_Closest_Sp_MIN_DIST:				11.72
Closest_Sp_MIN_DIST_AVG:				11.72
Closest_Sp_MIN_DIST_MEDIAN:				11.72
				Omphalapion
Omphalapion hookerorum	old	0	7600	13.22
Genus_Closest_Sp_MIN_DIST:				13.22
Closest_Sp_MIN_DIST_AVG:				13.22
Closest_Sp_MIN_DIST_MEDIAN:				13.22
				Onychapion
Onychapion tamarisci	old	2	7800	13.22
Genus_Closest_Sp_MIN_DIST:				13.22
Closest_Sp_MIN_DIST_AVG:				13.22
Closest_Sp_MIN_DIST_MEDIAN:				13.22
				Oryxolaemus
Oryxolaemus flavifemoratus	old	0	2900	8.48
Oryxolaemus scabiosus	old	1	6100	8.48
Genus_Closest_Sp_MIN_DIST:				8.48
Closest_Sp_MIN_DIST_AVG:				8.48
Closest_Sp_MIN_DIST_MEDIAN:				8.48
				Oxystoma
Oxystoma craccae	old	3	11000	12.31
Oxystoma opeticum	old	3	7800	11.09
Oxystoma subulatum	old	2	11100	11.09
Genus_Closest_Sp_MIN_DIST:				11.09
Closest_Sp_MIN_DIST_AVG:				11.4967
Closest_Sp_MIN_DIST_MEDIAN:				11.09
				Phrissotrichum
Phrissotrichum tubiferum	old	0	3200	8.21
Genus_Closest_Sp_MIN_DIST:				8.21
Closest_Sp_MIN_DIST_AVG:				8.21
Closest_Sp_MIN_DIST_MEDIAN:				8.21
				Protapion
Protapion assimile	old	2	7600	4.41
Protapion dissimile	old	2	7000	8.97
Protapion filirostre	old	3	8700	11.09
Protapion gracilipes	old	0	6000	4.41
Protapion laevicolle	old	0	4100	12.5
Protapion nigritarse	old	2	7500	4.41
Protapion ononidis	old	2	4400	4.41
Protapion ruficroides	old	0	2400	7.75
Genus_Closest_Sp_MIN_DIST:				4.41
Closest_Sp_MIN_DIST_AVG:				7.24375
Closest_Sp_MIN_DIST_MEDIAN:				6.08
				Protopirapion
Protopirapion atratulum	old	1	4400	14.29
Genus_Closest_Sp_MIN_DIST:				14.29
Closest_Sp_MIN_DIST_AVG:				14.29
Closest_Sp_MIN_DIST_MEDIAN:				14.29
				Pseudapion
Pseudapion fulvirostre	old	2	9700	13.22
Pseudapion rufirostre	old	2	6000	7.75
Genus_Closest_Sp_MIN_DIST:				7.75
Closest_Sp_MIN_DIST_AVG:				10.485
Closest_Sp_MIN_DIST_MEDIAN:				10.485
				Pseudaplemonus
Pseudaplemonus artemisiae	old	0	3700	15.5
Genus_Closest_Sp_MIN_DIST:				15.5
Closest_Sp_MIN_DIST_AVG:				15.5
Closest_Sp_MIN_DIST_MEDIAN:				15.5
				Pseudoperapion
Pseudoperapion brevirostre	old	1	3600	18.24
Genus_Closest_Sp_MIN_DIST:				18.24
Closest_Sp_MIN_DIST_AVG:				18.24
Closest_Sp_MIN_DIST_MEDIAN:				18.24
				Pseudoprotapion
Pseudoprotapion astragali	old	1	8200	14.59
Genus_Closest_Sp_MIN_DIST:				14.59
Closest_Sp_MIN_DIST_AVG:				14.59
Closest_Sp_MIN_DIST_MEDIAN:				14.59
				Pseudostenapion
Pseudostenapion simum	old	0	3600	17.63
Genus_Closest_Sp_MIN_DIST:				17.63
Closest_Sp_MIN_DIST_AVG:				17.63
Closest_Sp_MIN_DIST_MEDIAN:				17.63
				Rhopalapion
Rhopalapion longirostre	old	0	18600	11.55
Genus_Closest_Sp_MIN_DIST:				11.55
Closest_Sp_MIN_DIST_AVG:				11.55
Closest_Sp_MIN_DIST_MEDIAN:				11.55
				Stenopterapion
Stenopterapion meliloti	old	3	8300	13.83
Stenopterapion tenue	old	0	8300	12.64
Genus_Closest_Sp_MIN_DIST:				12.64
Closest_Sp_MIN_DIST_AVG:				13.235
Closest_Sp_MIN_DIST_MEDIAN:				13.235
				Synapion
Synapion ebeninum	old	2	7600	13.22
Genus_Closest_Sp_MIN_DIST:				13.22
Closest_Sp_MIN_DIST_AVG:				13.22
Closest_Sp_MIN_DIST_MEDIAN:				13.22
				Taeniapion
Taeniapion rufulum	old	3	5300	1.67
Genus_Closest_Sp_MIN_DIST:				1.67
Closest_Sp_MIN_DIST_AVG:				1.67
Closest_Sp_MIN_DIST_MEDIAN:				1.67
				Taphrotopium
Taphrotopium sulcifrons	old	0	6200	13.37
Genus_Closest_Sp_MIN_DIST:				13.37
Closest_Sp_MIN_DIST_AVG:				13.37
Closest_Sp_MIN_DIST_MEDIAN:				13.37
				Trichopterapion
Trichopterapion holosericeum	old	2	3800	16.41
Genus_Closest_Sp_MIN_DIST:				16.41
Closest_Sp_MIN_DIST_AVG:				16.41
Closest_Sp_MIN_DIST_MEDIAN:				16.41

## Sheet: results
Apioninae	island(s) / archipel	island(s) / archipel	island(s) / archipel	endemic (50 km)	endemic (50 km)	endemic (50 km)	medium (50-2000 km)	medium (50-2000 km)	medium (50-2000 km)	large (>2000 km)	large (>2000 km)	large (>2000 km)
distribution group	ISL	ISL	ISL	C1	C1	C1	C2	C2	C2	C3	C3	C3
Genus	minimum distance to closest congener	average distance to closest congener	median distance to closest congener	minimum distance to closest congener	average distance to closest congener	median distance to closest congener	minimum distance to closest congener	average distance to closest congener	median distance to closest congener	minimum distance to closest congener	average distance to closest congener	median distance to closest congener
Aizobius										10.79	10.79	10.79
Alocentron										10.49	10.49	10.49
Apion										6.33	8.56	7.29
Aspidapion	4.44	4.44	4.44							4.87	4.87	4.87
Catapion										8.51	11.245	11.245
Ceratapion	10.77	10.77	10.77							4.41	8.625	9.88
Cistapion										15.76	15.76	15.76
Cyanapion										10.94	11.815	11.475
Diplapion	8.05	8.05	8.05							3.04	3.04	3.04
Eutrichapion										10.99	10.99	10.99
Exapion							10.49	10.49	10.49	2.28	7.04333	8.97
Hemitrichapion										12.61	13.45	13.45
Holotrichapion	5.02	8.74	8.74							7.45	10.26	10.26
Ischnopterapion										13.26	13.26	13.26
Ixapion										12.61	12.61	12.61
Kalcapion	4.26	4.715	4.715							4.1	4.1	4.1
Lepidapion	2.74	2.74	2.74
Loborhynchapion										13.22	13.22	13.22
Malvapion										11.72	11.72	11.72
Omphalapion							13.17	13.17	13.17	13.22	13.22	13.22
Onychapion										13.22	13.22	13.22
Oryxolaemus										8.48	8.48	8.48
Oxystoma										11.09	11.4967	11.09
Perapion							2.13	2.13	2.13
Phrissotrichum	8.21	8.21	8.21							8.21	8.21	8.21
Protapion										4.41	7.24375	6.08
Protopirapion										14.29	14.29	14.29
Pseudapion							7.75	7.75	7.75	7.75	10.485	10.485
Pseudaplemonus										15.5	15.5	15.5
Pseudoperapion										18.24	18.24	18.24
Pseudoprotapion										14.59	14.59	14.59
Pseudostenapion										17.63	17.63	17.63
Rhopalapion										11.55	11.55	11.55
Stenopterapion							12.64	12.64	12.64	12.64	13.235	13.235
Synapion										13.22	13.22	13.22
Taeniapion	4.17	7.04	7.04							1.67	1.67	1.67
Taphrotopium										13.37	13.37	13.37
Trichopterapion										16.41	16.41	16.41
p-distance values per genus per distribution range: minimum distance to the closest congener within all species of the given genus, average and median distance to closest congeners.
