# Supplementary material for: Molecular Weevil Identification Project: A thoroughly curated barcode release of 1300 Western Palearctic weevil species (Coleoptera, Curculionoidea)
Source: Biodivers Data J. 2023 Jan 24;11:e96438. doi: 10.3897/BDJ.11.e96438 (PMC10865102; doi:10.3897/BDJ.11.e96438)
Supplement: Supplementary material 6 — DiStats statistics [file bdj-11-e96438-s006.zip › DiStats statistics Ceutorhynchinae.xlsx]

## Sheet: reference species distribution
taxon	author	old/new species	synonyms	distribution range [km]	excluded info	internal remarks
Amalus scortillum	(Herbst, 1795)	old	8		congener
Aphytobius sphaerion	(Boheman, 1845)	old	2	3000	ref	Central Europe
Aphytobius veronicae	(Frivaldszky, 1884)	old	1	1500	ref	Kratky 2015: resyn of A. veronicae, counted as "1 synonym" in synonyms row
Auleutes epilobii	(Paykull, 1800)	old	2	7500	ref
Barioxyonyx retectus	(Peyerimhoff, 1925)	old	1	1700	ref
Barioxyonyx tournieri	(Fourcroi, 1891)	old	0	1000	ref
Brachiodontus alpinus	(Hampe, 1867)	old	1	400	ref
Brachiodontus reitteri	(Weise, 1878)	old	0	400	ref
Calosirus terminatus	(Herbst, 1795)	old	5		congener
Ceutorhynchus aeneicollis	Germar, 1824	old	1	3500	ref
Ceutorhynchus alliariae	C. Brisout de Barneville, 1860	old	1	3000	ref
Ceutorhynchus alyssi	Peyerimhoff, 1925	old	0	400	ref
Ceutorhynchus arator	Gyllenhal, 1837	old	1	7800	ref
Ceutorhynchus assimilis	(Paykull, 1792)	old	2	8400	ref
Ceutorhynchus atomus	Boheman, 1845	old	3	4500	ref
Ceutorhynchus barbareae	Suffrian, 1847	old	3	6400	ref
Ceutorhynchus carinatus	Gyllenhal, 1837	old	2	5600	ref
Ceutorhynchus chalybaeus	Germar, 1824	old	3	8400	ref
Ceutorhynchus chlorophanus	Rouget, 1857	old	0	3500	ref
Ceutorhynchus coarctatus	Gyllenhal, 1837	old	1	5200	ref
Ceutorhynchus cochleariae	(Gyllenhal, 1813)	old	7		congener
Ceutorhynchus coerulescens	Gyllenhal, 1837	old	0	2700	ref
Ceutorhynchus constrictus	(Marsham, 1802)	old	0	11900	ref
Ceutorhynchus contractus	(Marsham, 1802)	old	5		congener
Ceutorhynchus davidyani	Korotyaev, 1989	old	0	900	ref
Ceutorhynchus descurainiae	Stüben, 2016	new	0	island	ref
Ceutorhynchus dieckmannianus	Colonnelli, 1987	old	0	300	ref
Ceutorhynchus dubius	C. Brisout de Barneville, 1883	old	1	7100	ref
Ceutorhynchus erysimi	(Fabricius, 1787)	old	6		congener
Ceutorhynchus granulicollis	C. G. Thomson, 1865	old	1	4600	ref
Ceutorhynchus hampei	C. Brisout de Barneville, 1869	old	0	5300	ref
Ceutorhynchus hirtulus	Germar, 1824	old	1	4500	ref
Ceutorhynchus hutchinsiae	Tempère, 1975	old	0	1300	ref
Ceutorhynchus ignitus	Germar, 1824	old	2	6200	ref
Ceutorhynchus inaffectatus	Gyllenhal, 1837	old	2	6100	ref
Ceutorhynchus intersetosus	Weise, 1883	old	0	4100	ref
Ceutorhynchus jucundus	Colonnelli, 2005	old	0	island	ref
Ceutorhynchus leprieuri	C. Brisout de Barneville, 1881	old	2	4100	ref
Ceutorhynchus leucorhamma	Rosenhauer, 1856	old	1	1700	ref
Ceutorhynchus libertorum	Colonnelli, 2005	old	0	300	ref
Ceutorhynchus liliputanus	Schultze, 1898	old	1	6200	ref
Ceutorhynchus lukesi	Tyl, 1914	old	0	2500	ref
Ceutorhynchus merkli	Korotyaev, 2001	old	0	3000	ref
Ceutorhynchus moraviensis	(Dieckmann, 1966)	old	0	500	ref
Ceutorhynchus napi	Gyllenhal, 1837	old	0	12000	ref
Ceutorhynchus nevadensis	A. Hoffmann, 1960	old	0	400	ref
Ceutorhynchus nigritulus	Schultze, 1897	old	0	3300	ref
Ceutorhynchus niyazii	A. Hoffmann, 1957	old	1	4000	ref
Ceutorhynchus obstrictus	(Marsham, 1802)	old	3	12800	ref
Ceutorhynchus pallidactylus	(Marsham, 1802)	old	3	11500	ref
Ceutorhynchus paroliniae	Kratky, 2016	new	0	island	ref
Ceutorhynchus parvulus	C. Brisout de Barneville, 1869	old	0	3800	ref
Ceutorhynchus pectoralis	Weise, 1895	old	0	4900	ref
Ceutorhynchus pervicax	Weise, 1883	old	1	5500	ref
Ceutorhynchus picitarsis	Gyllenhal, 1837	old	3	6300	ref
Ceutorhynchus plumbeus	C. Brisout de Barneville, 1869	old	1	5300	ref
Ceutorhynchus pulvinatus	Gyllenhal, 1837	old	3	6800	ref
Ceutorhynchus pumilio	(Gyllenhal, 1827)	old	0	3700	ref
Ceutorhynchus puncticollis	Boheman, 1845	old	1	6100	ref
Ceutorhynchus rapae	Gyllenhal, 1837	old	2	8000	ref
Ceutorhynchus resedae	(Marsham, 1802)	old	0	3300	ref
Ceutorhynchus rhenanus	(Schultze, 1895)	old	1	7800	ref
Ceutorhynchus roberti	Gyllenhal, 1837	old	1	7800	ref
Ceutorhynchus sardeanensis	Schultze, 1903	old	3	4500	ref
Ceutorhynchus scrobicollis	Neresheimer & Wagner, 1924	old	0	3700	ref
Ceutorhynchus sisymbrii	(Dieckmann, 1966)	old	0	4800	ref
Ceutorhynchus sophiae	Gyllenhal, 1837	old	3	6200	ref
Ceutorhynchus squamulosus	C. Brisout de Barneville, 1869	old	0	400	ref
Ceutorhynchus striatellus	Schultze, 1900	old	1	5500	ref
Ceutorhynchus sulcatus	C. Brisout de Barneville, 1869	old	0	5400	ref
Ceutorhynchus sulcicollis	(Paykull, 1800)	old	4		congener
Ceutorhynchus syrites	Germar, 1824	old	1	9500	ref
Ceutorhynchus tangerianus	Schultze, 1900	old	0	1500	ref
Ceutorhynchus tibialis	Boheman, 1845	old	4		congener
Ceutorhynchus turbatus	Schultze, 1903	old	1	5500	ref
Ceutorhynchus typhae	(Herbst, 1795)	old	10		congener
Ceutorhynchus varius	Rey, 1895	old	0	1900	ref
Ceutorhynchus wagneri	Smreczynski, 1937	old	0	4500	ref
Ceutorhynchus wellschmiedi	Dieckmann, 1979	old	0	3000	omitted	taxon is a junior synonym, thus placed in confidence group 3 (dismissed in DiStats statistics) for not distorting the distance calculation of C. chalybaeus.
Coeliastes lamii	(Fabricius, 1792)	old	6		congener
Coeliodes transversealbofasciatus	(Goeze, 1777)	old	5		congener
Coeliodinus rubicundus	(Herbst, 1795)	old	1	5700	ref
Datonychidius tener	(Reitter, 1888)	old	1	300	ref
Datonychus delicatulus	(Hustache, 1946)	old	0	800	ref
Datonychus maurus	(Schultze, 1899)	old	0	3300	ref
Datonychus melanostictus	(Marsham, 1802)	old	9		congener
Datonychus paszlavszkyi	(Kuthy, 1890)	old	1	2300	ref
Drupenatus nasturtii	(Germar, 1824)	old	2	4200	ref
Eubrychius velutus	(Beck, 1817)	old	2	9200	ref
Eucoeliodes mirabilis	(A. Villa & G. B. Villa, 1835)	old	1	900	ref
Glocianus distinctus	(C. Brisout de Barneville, 1870)	old	2	7900	ref
Glocianus granulithorax	(Schultze, 1900)	old	0	3100	ref
Glocianus moelleri	(C. G. Thomson, 1868)	old	2	5200	ref
Glocianus punctiger	(C. R. Sahlberg, 1835)	old	3	15700	ref
Hadroplontus litura	(Fabricius, 1775)	old	2	18000	ref
Hadroplontus trimaculatus	(Fabricius, 1775)	old	0	5100	ref
Hesperorrhynchus glutinosus	Stüben, 2016	new	0	island	ref
Hesperorrhynchus hesperus	(Wollaston, 1864)	old	0	island	ref
Hesperorrhynchus lineatotessellatus	(Wollaston, 1854)	old	0	island	ref	Hesperorrhynchus lineatotessellatus x glutinosus has been omitted in DiStats statistics (introgression)
Hesperorrhynchus palmensis	Kratky, 2016	new	0	island	ref
Hesperorrhynchus phytobioides	(Wollaston, 1864)	old	0	island	ref
Homorosoma validirostre	(Gyllenhal, 1837)	old	3	8000	ref
Marmaropus besseri	Gyllenhal, 1837	old	0	5200	ref
Mesoxyonyx sicardi	(Hustache, 1931)	old	0	900	ref
Micrelus ericae	(Gyllenhal, 1813)	old	2	3100	ref
Micrelus ferrugatus	(Perris, 1847)	old	1	4300	ref	Canaries distribution not counted, was introduced recently (Email 28.12.2019, 10:37)
Microplontus campestris	(Gyllenhal, 1837)	old	3	17000	ref	double range when mainlad connection counted
Microplontus melanostigma	(Marsham, 1802)	old	1	8200	congener	Microplontus melanostigma is not a synonym of M.rugulosus (Email Peter 20.11.2019, 09:59). Taxonomically unresolved, thus moved to congener dataset.
Microplontus millefolii	(Schultze, 1897)	old	1	5300	ref
Microplontus rugulosus	(Herbst, 1795)	old	9		congener
Mogulones abbreviatulus	(Fabricius, 1792)	old	2	3400	ref
Mogulones andreae	Desbrochers des Loges, 1902	old	1	3200	ref
Mogulones angulicollis	(Schultze, 1897)	old	0	5500	ref
Datonychus angulosus	(Boheman, 1845)	old	1	5500	ref	based on Löbl: belongs to different genus: Datonychus angulosus -> here combined p-distance statistics with Mogulonus
Datonychus arquata	(Herbst,1795)	old	3	11200	ref	based on Löbl: belongs to different genus: Datonychus arquata -> here combined p-distance statistics with Mogulonus
Mogulones asperifoliarum	(Gyllenhal, 1813)	old	3	6300	ref
Mogulones austriacus	(C. Brisout de Barneville, 1869)	old	1	4500	ref
Mogulones beckeri	(Schultze, 1900)	old	1	3500	ref	counted as mainland species, can be found in Cyprus as well
Mogulones biondii	Colonnelli, 1990	old	0	island	ref
Mogulones cingulatus	(Schultze, 1897)	old	1	2500	ref
Mogulones crucifer	(Pallas, 1771)	old	3	17000	ref
Mogulones cynoglossi	(Frauenfeld, 1866)	old	0	4600	ref
Mogulones deiectus	Colonnelli, 1992	old	0	island	ref
Mogulones dimidiatus	(J. Frivaldszky, 1865)	old	0	4600	ref
Mogulones euphorbiae	(C. Brisout de Barneville, 1866)	old	0	3300	ref
Mogulones geographicus	(Goeze, 1777)	old	6		congener
Mogulones gratiosus	(C. Brisout de Barneville, 1869)	old	0	3200	ref
Mogulones grisescens	(Pic, 1940)	old	1	3900	ref	Canaries distribution not counted, was introduced recently (Email 28.12.2019, 10:37)
Mogulones javetii	(Gerhardt, 1867)	old	1	2600	ref
Mogulones larvatus	(Schultze, 1897)	old	0	9900	ref
Mogulones pallidicornis	(Gougelet & H. Brisout de Barneville, 1860)	old	3	5900	ref
Mogulones peregrinus	(Gyllenhal, 1837)	old	0	6400	ref	counted as mainland species, but can also be found on Malta island in Mediterranean Sea
Mogulones pseudopollinarius	(Har. Lindberg, 1950)	old	0	island	ref
Mogulones raphani	(Fabricius, 1792)	old	1	1900	ref
Mogulones soricinus	(C. Brisout de Barneville, 1869)	old	0	2000	ref
Mogulones uncipes	(Korotyaev, 1980)	old	0	50	omitted	M. uncipes is a possible synonym of M. larvatus, thus omitted from DiStats statistics (confidence group 3)
Mogulonoides radula	(Germar, 1824)	old	0	2700	ref
Mononychus punctumalbum	(Herbst, 1784)	old	8		congener
Nedyus quadrimaculatus	(Linnaeus, 1758)	old	26		congener
Neoglocianus albovittatus	(Germar, 1824)	old	0	4600	ref
Neoglocianus maculaalba	(Herbst, 1795)	old	4		congener
Neophytobius granatus	(Gyllenhal, 1835)	old	3	7300	ref
Oprohinus consputus	(Germar, 1824)	old	4		congener
Oprohinus suturalis	(Fabricius, 1775)	old	0	7300	ref
Oreorrhynchaeus alpicola	Otto, 1894	old	0	50	ref
Parethelcus nesicola	Colonnelli, 1990	old	0	island	ref
Parethelcus pollinarius	(Forster, 1771)	old	4		congener
Paroxyonyx audisioi	Colonelli, 2005	old	0	1400	ref
Paroxyonyx cinctus	(Chevrolat, 1861)	old	2	3000	ref
Paroxyonyx fallaciosus	(Desbrochers des Loges, 1896)	old	0	2300	ref
Paroxyonyx imitator	(Wagner, 1928)	old	0	800	ref	Email communication with Jiri Kratky 21.01.2020 regarding distribution range
Pelenomus canaliculatus	(Fahraeus, 1843)	old	1	11300	ref
Pelenomus commari	(Panzer, 1795)	old	2	6200	ref
Pelenomus olssoni	(Israelson, 1972)	old	0	3200	ref
Pelenomus velaris	(Gyllenhal, 1827)	old	1	8600	ref
Pelenomus waltoni	(Boheman, 1843)	old	0	16000	ref
Perioxyonyx splendidus	(C. Brisout de Barneville, 1890)	old	0	1300	ref
Phrydiuchus augusti	Colonnelli, 2003	old	1	2800	ref
Phrydiuchus quijote	Sánchez-Ruiz & Alonso-Zarazaga, 1995	old	0	700	ref	Jiri Kratky: "Mittelspanien bis Marokko, min. 400-500 km, aber sein Areal ist sicher noch grösser"
Phrydiuchus tau	Warner, 1969	old	0	15300	ref
Phrydiuchus topiarius	(Germar, 1824)	old	0	5500	ref
Phytobius leucogaster	(Marsham, 1802)	old	4		congener
Poophagus sisymbrii	(Fabricius, 1777)	old	0	15300	ref
Prisistus obsoletus	(Germar, 1824)	old	2	7200	ref
Prisistus suturalba	(Schultze, 1903)	old	0	1800	ref
Ranunculiphilus faeculentus	(Gyllenhal, 1837)	old	1	5700	ref
Ranunculiphilus pseudinclemens	(Dieckmann, 1970)	old	0	520	omitted	could also be less than 500 km distribution range; possible synonym, thus excluded from ref. species dataset and omitted from DiStats statistics (confidence group 3)
Rhinoncus albicinctus	Gyllenhal, 1837	old	0	10200	ref	could also be less than 10,000 km distribution range, not 100% clear
Rhinoncus bosnicus	Schultze, 1900	old	0	8500	ref
Rhinoncus bruchoides	(Herbst, 1784)	old	5		congener
Rhinoncus castor	(Fabricius, 1792)	old	8		congener
Rhinoncus henningsi	Wagner, 1936	old	0	1600	ref
Rhinoncus inconspectus	(Herbst, 1795)	old	4		congener
Rhinoncus pericarpius	(Linnaeus, 1758)	old	3	15600	ref
Rhinoncus perpendicularis	(Reich, 1797)	old	9		congener
Rhinoncus smreczynskii	H. Wagner, 1937	old	0	50	congener	Rhinoncus smreczynskii is a junior synonym of R. perpendicularis, excluded and moved into congener dataset (confidence group 2)
Rutidosoma graminosus	Gistel, 1857	old	4		congener
Scleropteridius fallax	Otto, 1897	old	2	2200	ref
Scleropterus offensus	Boheman, 1837	old	1	1800	ref
Sirocalodes depressicollis	(Gyllenhal, 1813)	old	5		congener
Sirocalodes mixtus	(Mulsant & Rey, 1859)	old	0	5150	ref
Sirocalodes nigroterminatus	(Wollaston, 1854)	old	2	island	ref	18-PST und 697-PST both Sirocalodes cf. nigroterminatus from Azores and Canaries will be resynonymised as S. lapalmaensis by Peter Stüben (in-prep)
Stenocarus cardui	(Herbst, 1784)	old	6		congener
Stenocarus ruficornis	(Stephens, 1831)	old	4		congener
Tapeinotus sellatus	(Fabricius, 1794)	old	4		congener
Thamiocolus garajonay	Stüben, 2014	new	0	island	ref
Thamiocolus grancanariensis	Stüben & Schütte, 2014	new	0	island	ref
Thamiocolus niveus	(Chevrolat, 1859)	old	1	2400	ref
Thamiocolus nubeculosus	(Gyllenhal, 1837)	old	1	7800	ref
Thamiocolus signatus	(Gyllenhal, 1837)	old	1	6400	ref
Thamiocolus sinapis	(Desbrochers des Loges, 1893)	old	1	5400	ref
Thamiocolus viduatus	(Gyllenhal, 1813)	old	0	5800	ref
Thamiocolus virgatus	(Gyllenhal, 1837)	old	2	8000	ref
Thamiocolus wollastoni	(Uyttenboogaart, 1930)	old	0	island	ref
Trichosirocalus barnevillei	(Grenier, 1866)	old	1	6100	ref
Trichosirocalus histrix	(Perris, 1852)	old	0	4300	ref
Trichosirocalus horridus	(Panzer, 1801)	old	1	24000	ref
Trichosirocalus spurnyi	(Schultze, 1901)	old	1	2100	ref
Trichosirocalus thalhammeri	(Schultze, 1906)	old	0	1600	ref
Trichosirocalus troglodytes	(Fabricius, 1787)	old	4		congener
Zacladus exiguus	(Olivier, 1807)	old	1	7100	ref
Zacladus geranii	(Paykull, 1800)	old	6		congener

## Sheet: DiStats results
Taxon	#_of_intrasp_distances	Intrasp_dist_Mean	Intrasp_dist_Min	Intrasp_dist_Median	Intrasp_dist_Max	Closest_Sp	Closest_Sp_Min_Dist	Closest_Sp_Max_Dist	Closest_Sp_Dist_Median	#_distances_to_Closest_Sp	most_distant_congener	most_distant_congener_Max_Dist
Amalus_scortillum	12	0.38	0	0.38	0.76	Rhinoncus_bosnicus	15.2	15.65	15.2	4
Aphytobius_sphaerion	0					Aphytobius_veronicae	7.6	7.6	7.6	1	Aphytobius_veronicae	7.6
Aphytobius_veronicae	0					Aphytobius_sphaerion	7.6	7.6	7.6	1	Aphytobius_sphaerion	7.6
Auleutes_epilobii	0					Aphytobius_sphaerion	15.65	15.65	15.65	1
Barioxyonyx_retectus	0					Paroxyonyx_cinctus	15.65	15.96	15.81	2	Barioxyonyx_tournieri	16.11
Barioxyonyx_tournieri	0					Paroxyonyx_cinctus	14.13	14.89	14.51	2	Barioxyonyx_retectus	16.11
Brachiodontus_alpinus	0					Pseudophytobius_acalloides	15.65	15.65	15.65	1	Brachiodontus_reitteri	15.96
Brachiodontus_reitteri	0					Brachiodontus_alpinus	15.96	15.96	15.96	1	Brachiodontus_alpinus	15.96
Calosirus_terminatus	0					Thamiocolus_virgatus	14.29	14.29	14.29	2
Ceutorhynchus_aeneicollis	0					Ceutorhynchus_merkli	12.16	12.16	12.16	1	Ceutorhynchus_pallidactylus	18.24
Ceutorhynchus_alliariae	2	0	0	0	0	Ceutorhynchus_arator	11.4	11.55	11.47	4	Ceutorhynchus_parvulus	17.63
Ceutorhynchus_alyssi	0					Ceutorhynchus_nevadensis	10.49	10.49	10.49	2	Ceutorhynchus_hutchinsiae	17.17
Ceutorhynchus_arator	2	0.15	0.15	0.15	0.15	Ceutorhynchus_inaffectatus	9.12	9.27	9.19	2	Ceutorhynchus_hampei	16.72
Ceutorhynchus_assimilis	36	1.81	0	2.36	3.34	Ceutorhynchus_dubius	4.1	5.78	4.56	6	Ceutorhynchus_pallidactylus	18.24
Ceutorhynchus_atomus	2	0.3	0.3	0.3	0.3	Ceutorhynchus_cochleariae	11.4	12.52	11.87	20	Ceutorhynchus_aeneicollis	17.63
Ceutorhynchus_barbareae	0					Ceutorhynchus_merkli	7.75	7.75	7.75	1	Ceutorhynchus_picitarsis	16.87
Ceutorhynchus_carinatus	30	0.55	0.15	0.61	0.91	Sirocalodes_mixtus	12.77	13.53	13.3	12	Ceutorhynchus_libertorum	18.84
Ceutorhynchus_chalybaeus	12	3.22	0.62	3.6	4.56	Ceutorhynchus_leprieuri	10.58	11.42	11.09	8	Ceutorhynchus_pallidactylus	18.29
Ceutorhynchus_chlorophanus	2	1.52	1.52	1.52	1.52	Ceutorhynchus_coarctatus	10.18	10.64	10.41	2	Ceutorhynchus_pallidactylus	17.48
Ceutorhynchus_coarctatus	0					Ceutorhynchus_constrictus	9.73	10.03	9.88	4	Ceutorhynchus_assimilis	16.41
Ceutorhynchus_cochleariae	90	0.93	0	0.77	2.13	Ceutorhynchus_sardeanensis	11.28	12.21	12.01	10	Ceutorhynchus_pallidactylus	18.39
Ceutorhynchus_coerulescens	2	0	0	0	0	Ceutorhynchus_leprieuri	8.44	8.49	8.46	4	Ceutorhynchus_picitarsis	17.33
Ceutorhynchus_constrictus	12	0.23	0.15	0.23	0.3	Ceutorhynchus_coarctatus	9.73	10.03	9.88	4	Ceutorhynchus_wagneri	17.93
Ceutorhynchus_contractus	342	2.13	0	3.5	4.03	Ceutorhynchus_erysimi	0	4.41	3.8	133	Ceutorhynchus_pallidactylus	18.39
Ceutorhynchus_descurainiae	6	1.11	0	1.67	1.67	Ceutorhynchus_pyrrhorhynchus	5.47	6.69	6.23	27	Ceutorhynchus_libertorum	17.17
Ceutorhynchus_dubius	0					Ceutorhynchus_assimilis	4.1	5.78	4.56	7	Ceutorhynchus_pallidactylus	17.17
Ceutorhynchus_erysimi	42	0.16	0	0.15	0.46	Ceutorhynchus_contractus	0	4.41	3.8	133	Ceutorhynchus_pallidactylus	16.87
Ceutorhynchus_granulicollis	0					Ceutorhynchus_constrictus	9.89	10.05	9.89	4	Ceutorhynchus_wagneri	17.35
Ceutorhynchus_hampei	6	0.3	0.15	0.3	0.46	Ceutorhynchus_striatellus	12.16	13.22	12.69	12	Ceutorhynchus_pyrrhorhynchus	17.33
Ceutorhynchus_hirtulus	2	1.82	1.82	1.82	1.82	Ceutorhynchus_varius	10.18	10.94	10.56	2	Ceutorhynchus_libertorum	17.48
Ceutorhynchus_hutchinsiae	6	0	0	0	0	Ceutorhynchus_assimilis	6.84	7.75	6.84	21	Ceutorhynchus_pallidactylus	19.15
Ceutorhynchus_ignitus	2	0.15	0.15	0.15	0.15	Ceutorhynchus_merkli	5.02	5.17	5.09	2	Ceutorhynchus_picitarsis	16.26
Ceutorhynchus_inaffectatus	0					Ceutorhynchus_arator	9.12	9.27	9.19	2	Ceutorhynchus_picitarsis	16.41
Ceutorhynchus_intersetosus	2	7.9	7.9	7.9	7.9	Ceutorhynchus_leucorhamma	8.81	9.75	9.28	2	Ceutorhynchus_wagneri	17.17
Ceutorhynchus_jucundus	0					Ceutorhynchus_pervicax	12.33	12.79	12.4	4	Ceutorhynchus_wagneri	18.42
Ceutorhynchus_leprieuri	2	0.47	0.47	0.47	0.47	Ceutorhynchus_pectoralis	5.67	6.02	5.85	6	Ceutorhynchus_picitarsis	18.21
Ceutorhynchus_leucorhamma	0					Ceutorhynchus_squamulosus	8.51	8.51	8.51	1	Ceutorhynchus_wagneri	17.02
Ceutorhynchus_libertorum	0					Ceutorhynchus_pervicax	13.98	14.13	13.98	4	Ceutorhynchus_pallidactylus	19.45
Ceutorhynchus_liliputanus	0					Ceutorhynchus_tangerianus	11.09	11.55	11.55	3	Ceutorhynchus_pallidactylus	16.57
Ceutorhynchus_lukesi	2	2.18	2.18	2.18	2.18	Ceutorhynchus_striatellus	6.22	7.75	6.77	8	Ceutorhynchus_pallidactylus	17.73
Ceutorhynchus_merkli	0					Ceutorhynchus_ignitus	5.02	5.17	5.09	2	Ceutorhynchus_picitarsis	16.26
Ceutorhynchus_moraviensis	0					Ceutorhynchus_sisymbrii	9.74	9.74	9.74	1	Ceutorhynchus_jucundus	18.42
Ceutorhynchus_napi	0					Ceutorhynchus_rapae	5.64	5.79	5.64	3	Ceutorhynchus_varius	15.4
Ceutorhynchus_nevadensis	2	0.3	0.3	0.3	0.3	Ceutorhynchus_alyssi	10.49	10.49	10.49	2	Ceutorhynchus_carinatus	17.33
Ceutorhynchus_nigritulus	0					Ceutorhynchus_coarctatus	12.16	12.16	12.16	1	Ceutorhynchus_pallidactylus	18.84
Ceutorhynchus_niyazii	12	0	0	0	0	Ceutorhynchus_pyrrhorhynchus	11.4	12.01	11.7	36	Ceutorhynchus_picitarsis	17.17
Ceutorhynchus_obstrictus	132	0.09	0	0	0.33	Ceutorhynchus_sardeanensis	5.17	5.47	5.17	12	Ceutorhynchus_pallidactylus	17.93
Ceutorhynchus_pallidactylus	42	2.31	0.46	2.28	3.8	Ceutorhynchus_sulcicollis	12.01	13.68	12.46	14	Ceutorhynchus_libertorum	19.45
Ceutorhynchus_paroliniae	0					Ceutorhynchus_contractus	11.55	13.37	13.07	19	Ceutorhynchus_pallidactylus	17.33
Ceutorhynchus_paroliniae	0					Ceutorhynchus_erysimi	11.55	11.7	11.55	7	Ceutorhynchus_pallidactylus	17.33
Ceutorhynchus_parvulus	0					Ceutorhynchus_turbatus	11.09	11.09	11.09	1	Ceutorhynchus_varius	18.09
Ceutorhynchus_pectoralis	6	0.1	0	0.15	0.15	Ceutorhynchus_leprieuri	5.67	6.02	5.85	6	Ceutorhynchus_libertorum	17.63
Ceutorhynchus_pervicax	12	0.56	0	0.53	1.06	Ceutorhynchus_ignitus	7.75	8.21	7.9	8	Ceutorhynchus_picitarsis	17.48
Ceutorhynchus_picitarsis	30	3.4	0.61	4.26	4.71	Ceutorhynchus_sulcicollis	10.03	11.09	10.49	12	Ceutorhynchus_wagneri	19.91
Ceutorhynchus_pulvinatus	6	0.1	0	0.15	0.15	Ceutorhynchus_descurainiae	10.79	11.7	11.55	9	Ceutorhynchus_libertorum	16.72
Ceutorhynchus_pumilio	6	0.3	0.15	0.3	0.46	Ceutorhynchus_pyrrhorhynchus	11.4	12.46	12.01	27	Ceutorhynchus_libertorum	18.54
Ceutorhynchus_puncticollis	56	0.91	0	0	3.65	Ceutorhynchus_scrobicollis	5.93	6.99	6.08	24	Ceutorhynchus_pallidactylus	18.24
Ceutorhynchus_pyrrhorhynchus	72	1.92	0	2.58	3.65	Ceutorhynchus_descurainiae	5.47	6.69	6.23	27	Ceutorhynchus_libertorum	18.09
Ceutorhynchus_rapae	6	0.1	0	0.15	0.15	Ceutorhynchus_napi	5.64	5.79	5.64	3	Ceutorhynchus_jucundus	16.89
Ceutorhynchus_resedae	0					Ceutorhynchus_assimilis	11.4	11.85	11.4	7	Ceutorhynchus_libertorum	18.39
Ceutorhynchus_rhenanus	0					Ceutorhynchus_sulcatus	10.79	10.79	10.79	1	Ceutorhynchus_wagneri	16.41
Ceutorhynchus_roberti	6	0.81	0.3	1.06	1.06	Ceutorhynchus_arator	11.25	12.01	11.78	6	Ceutorhynchus_pallidactylus	18.54
Ceutorhynchus_sardeanensis	0					Ceutorhynchus_obstrictus	5.17	5.47	5.17	12	Ceutorhynchus_jucundus	16.74
Ceutorhynchus_scrobicollis	6	0.71	0.46	0.76	0.91	Ceutorhynchus_puncticollis	5.93	6.99	6.08	24	Ceutorhynchus_picitarsis	17.93
Ceutorhynchus_sisymbrii	0					Ceutorhynchus_moraviensis	9.74	9.74	9.74	1	Ceutorhynchus_jucundus	18.39
Ceutorhynchus_sophiae	2	3.19	3.19	3.19	3.19	Ceutorhynchus_merkli	10.33	11.55	10.94	2	Ceutorhynchus_wagneri	16.57
Ceutorhynchus_squamulosus	0					Ceutorhynchus_leucorhamma	8.51	8.51	8.51	1	Ceutorhynchus_wagneri	17.63
Ceutorhynchus_striatellus	12	2.2	0.46	2.89	3.34	Ceutorhynchus_lukesi	6.22	7.75	6.77	8	Ceutorhynchus_pallidactylus	17.17
Ceutorhynchus_sulcatus	0					Ceutorhynchus_tibialis	10.03	10.03	10.03	1	Ceutorhynchus_pallidactylus	16.57
Ceutorhynchus_sulcicollis	2	0.3	0.3	0.3	0.3	Ceutorhynchus_picitarsis	10.03	11.09	10.49	12	Ceutorhynchus_hutchinsiae	18.39
Ceutorhynchus_syrites	0					Ceutorhynchus_squamulosus	11.7	11.7	11.7	1	Ceutorhynchus_jucundus	17.81
Ceutorhynchus_tangerianus	6	2.43	0	3.65	3.65	Ceutorhynchus_sardeanensis	9.42	10.18	9.42	3	Ceutorhynchus_hutchinsiae	17.33
Ceutorhynchus_tibialis	0					Ceutorhynchus_sulcatus	10.03	10.03	10.03	1	Ceutorhynchus_pallidactylus	16.41
Ceutorhynchus_turbatus	0					Ceutorhynchus_parvulus	11.09	11.09	11.09	1	Ceutorhynchus_varius	18.54
Ceutorhynchus_typhae	90	0.15	0	0.15	0.61	Ceutorhynchus_pulvinatus	11.55	12.01	11.85	30	Ceutorhynchus_chalybaeus	17.67
Ceutorhynchus_varius	0					Ceutorhynchus_hirtulus	10.18	10.94	10.56	2	Ceutorhynchus_libertorum	18.69
Ceutorhynchus_wagneri	12	0.3	0	0.3	0.61	Ceutorhynchus_paroliniae	12.61	12.92	12.77	4	Ceutorhynchus_picitarsis	19.91
Coeliastes_lamii	6	2.43	1.37	2.43	3.5	Mogulones_andreae	13.68	14.59	13.83	6
Coeliodes_rana	0					Coeliodes_transversealbofasciatus	11.85	12.58	11.85	5	Coeliodes_ruber	15.65
Coeliodes_ruber	6	4.51	1.22	6.08	6.23	Coeliodes_transversealbofasciatus	12.46	14.44	13.22	15	Coeliodes_rana	15.65
Coeliodes_transversealbofasciatus	20	2.08	0	2.58	3.22	Coeliodes_rana	11.85	12.58	11.85	5	Coeliodes_ruber	14.44
Coeliodinus_rubicundus	0					Coeliodes_rana	13.68	13.68	13.68	1
Datonychidius_tener	0					Mogulones_angulicollis	15.35	15.35	15.35	1
Datonychus_angulosus	0					Datonychus_maurus	14.35	15.2	15.05	3	Datonychus_delicatulus	18.39
Datonychus_arquata	0					Mogulones_angulicollis	13.37	13.37	13.37	1	Datonychus_melanostictus	17.78
Datonychus_delicatulus	0					Datonychus_maurus	12.26	12.61	12.46	3	Datonychus_angulosus	18.39
Datonychus_maurus	6	2.58	0.15	3.71	3.87	Datonychus_melanostictus	6.08	9.13	8.37	12	Datonychus_arquata	17.26
Datonychus_melanostictus	12	5.52	0.3	5.62	10.64	Datonychus_maurus	6.08	9.13	8.37	12	Datonychus_arquata	17.78
Datonychus_paszlavszkyi	0					Mogulones_austriacus	12.46	12.92	12.61	3	Datonychus_angulosus	15.81
Drupenatus_nasturtii	0					Ceutorhynchus_pervicax	13.53	14.13	13.6	4
Eubrychius_velutus	2	0	0	0	0	Phytobius_leucogaster	12.08	12.08	12.08	2
Eucoeliodes_mirabilis	0					Ceutorhynchus_descurainiae	14.59	15.5	15.5	3
Glocianus_distinctus	6	0.71	0.15	0.91	1.06	Glocianus_granulithorax	13.22	13.83	13.37	3	Glocianus_punctiger	16.41
Glocianus_granulithorax	0					Glocianus_distinctus	13.22	13.83	13.37	3	Glocianus_moelleri	17.63
Glocianus_moelleri	6	0.1	0	0.15	0.15	Glocianus_punctiger	13.37	13.98	13.55	15	Glocianus_granulithorax	17.63
Glocianus_punctiger	20	2.92	0	0.46	7	Glocianus_moelleri	13.37	13.98	13.55	15	Glocianus_granulithorax	17.48
Hadroplontus_litura	12	0.38	0.3	0.38	0.46	Hadroplontus_trimaculatus	10.94	11.51	11.23	8	Hadroplontus_trimaculatus	11.51
Hadroplontus_trimaculatus	2	1.74	1.74	1.74	1.74	Hadroplontus_litura	10.94	11.51	11.23	8	Hadroplontus_litura	11.51
Hesperorrhynchus_glutinosus	0					Hesperorrhynchus_lineatotessellatus	6.53	6.53	6.53	2	Hesperorrhynchus_hesperus	13.22
Hesperorrhynchus_hesperus	20	3.04	0.46	4.26	4.65	Hesperorrhynchus_palmensis	4.96	6.54	6.09	5	Hesperorrhynchus_glutinosus	13.22
Hesperorrhynchus_lineatotessellatus	2	0	0	0	0	Hesperorrhynchus_glutinosus	6.53	6.53	6.53	2	Hesperorrhynchus_hesperus	12.61
Hesperorrhynchus_palmensis	0					Hesperorrhynchus_hesperus	4.96	6.54	6.09	5	Hesperorrhynchus_glutinosus	10.94
Hesperorrhynchus_phytobioides	2	0.91	0.91	0.91	0.91	Hesperorrhynchus_lineatotessellatus	8.97	9.57	9.27	4	Hesperorrhynchus_hesperus	11.09
Homorosoma_validirostre	0					Rhinoncus_bruchoides	14.29	14.74	14.44	3
Marmaropus_besseri	0					Phytobius_leucogaster	15.9	15.9	15.9	1
Mesoxyonyx_sicardi	0					Paroxyonyx_cinctus	14.59	15.5	15.05	2
Mesoxyonyx_sicardi	0					Paroxyonyx_imitator	14.59	14.59	14.59	1
Micrelus_ericae	6	1.11	0.91	1.06	1.37	Micrelus_ferrugatus	11.85	12.01	12.01	3	Micrelus_ferrugatus	12.01
Micrelus_ferrugatus	0					Micrelus_ericae	11.85	12.01	12.01	3	Micrelus_ericae	12.01
Microplontus_campestris	2	7.29	7.29	7.29	7.29	Hadroplontus_trimaculatus	12.25	12.78	12.47	4	Microplontus_millefolii	17.36
Microplontus_melanostigma	30	0.24	0	0.3	0.46	Microplontus_rugulosus	5.02	5.78	5.32	18	Microplontus_millefolii	18.24
Microplontus_millefolii	2	0.91	0.91	0.91	0.91	Microplontus_campestris	15.81	17.36	16.5	4	Microplontus_rugulosus	19.3
Microplontus_rugulosus	6	3.24	0.46	4.41	4.86	Microplontus_melanostigma	5.02	5.78	5.32	18	Microplontus_millefolii	19.3
Mogulones_abbreviatulus	2	0.3	0.3	0.3	0.3	Datonychus_maurus	16.94	18.09	17.86	6	Mogulones_asperifoliarum	20.52
Mogulones_andreae	2	0	0	0	0	Datonychus_maurus	11.61	12.61	12.46	6	Mogulones_soricinus	17.81
Mogulones_angulicollis	0					Mogulones_dimidiatus	10.03	10.49	10.26	2	Mogulones_abbreviatulus	17.33
Mogulones_angulicollis	0					Mogulones_gratiosus	10.03	10.03	10.03	1	Mogulones_abbreviatulus	17.33
Mogulones_asperifoliarum	12	0.3	0	0.3	0.61	Mogulones_angulicollis	11.55	11.85	11.7	4	Mogulones_abbreviatulus	20.52
Mogulones_austriacus	6	0.91	0.15	1.22	1.37	Mogulones_pallidicornis	7.14	7.75	7.29	3	Mogulones_abbreviatulus	18.69
Mogulones_biondii	0					Mogulones_pseudopollinarius	7.79	8.11	7.79	3	Mogulones_soricinus	18.63
Mogulones_cingulatus	0					Mogulones_angulicollis	11.4	11.4	11.4	1	Mogulones_abbreviatulus	20.06
Mogulones_crucifer	30	3.09	0.15	0.76	8.36	Mogulones_gratiosus	10.18	11.25	10.94	6	Mogulones_abbreviatulus	19.66
Mogulones_cynoglossi	2	0.3	0.3	0.3	0.3	Mogulones_austriacus	14.13	14.89	14.51	6	Mogulones_abbreviatulus	19.91
Mogulones_deiectus	0					Mogulones_pseudopollinarius	9.56	10.05	9.56	3	Mogulones_abbreviatulus	19.44
Mogulones_dimidiatus	2	0.46	0.46	0.46	0.46	Mogulones_angulicollis	10.03	10.49	10.26	2	Mogulones_abbreviatulus	18.54
Mogulones_euphorbiae	6	2.33	0	3.5	3.5	Mogulones_angulicollis	12.31	12.46	12.31	3	Mogulones_abbreviatulus	18.39
Mogulones_geographicus	42	0.46	0	0.15	1.52	Mogulones_grisescens	8.52	10.05	9.59	28	Mogulones_abbreviatulus	19.3
Mogulones_gratiosus	0					Mogulones_angulicollis	10.03	10.03	10.03	1	Mogulones_abbreviatulus	19.45
Mogulones_grisescens	12	1.09	0.46	1.14	1.68	Mogulones_geographicus	8.52	10.05	9.59	28	Mogulones_soricinus	17.96
Mogulones_javetii	2	0	0	0	0	Mogulones_grisescens	11.4	12.16	11.5	8	Mogulones_abbreviatulus	18.09
Mogulones_larvatus	0					Mogulones_andreae	12.46	12.46	12.46	2	Mogulones_abbreviatulus	19.3
Mogulones_pallidicornis	0					Mogulones_austriacus	7.14	7.75	7.29	3	Mogulones_abbreviatulus	18.09
Mogulones_peregrinus	6	1.32	0.15	1.82	1.98	Mogulones_deiectus	11.86	12.36	12.36	3	Mogulones_abbreviatulus	19
Mogulones_pseudopollinarius	6	1.01	0	1.52	1.52	Mogulones_biondii	7.79	8.11	7.79	3	Mogulones_abbreviatulus	19.3
Mogulones_raphani	6	1.72	0.15	2.43	2.58	Mogulones_angulicollis	11.55	12.01	11.7	3	Mogulones_pseudopollinarius	18.69
Mogulones_soricinus	0					Mogulones_austriacus	15.53	16.29	16.13	3	Mogulones_abbreviatulus	20.09
Mogulonoides_radula	0					Mogulones_javetii	13.37	13.37	13.37	2
Mononychus_punctumalbum	20	0.3	0.15	0.3	0.46	Ceutorhynchus_napi	15.85	16.01	15.85	5
Nedyus_quadrimaculatus	56	0.84	0	0.68	2.02	Ceutorhynchus_pyrrhorhynchus	15.81	17.36	16.57	72
Nedyus_quadrimaculatus	56	0.84	0	0.68	2.02	Mogulones_gratiosus	15.81	17.36	16.41	8
Neoglocianus_albovittatus	0					Neoglocianus_maculaalba	10.65	11.4	10.94	3	Neoglocianus_maculaalba	11.4
Neoglocianus_maculaalba	6	1.72	1.22	1.98	1.98	Neoglocianus_albovittatus	10.65	11.4	10.94	3	Neoglocianus_albovittatus	11.4
Neophytobius_granatus	2	0	0	0	0	Pelenomus_velaris	14.89	15.5	15.2	4
Oprohinus_consputus	0					Glocianus_punctiger	14.29	15.05	14.31	5	Oprohinus_suturalis	16.26
Oprohinus_consputus	0					Ranunculiphilus_faeculentus	14.29	14.29	14.29	1	Oprohinus_suturalis	16.26
Oprohinus_suturalis	0					Ranunculiphilus_faeculentus	15.05	15.05	15.05	1	Oprohinus_consputus	16.26
Oreorrhynchaeus_alpicola	0					Aphytobius_veronicae	12.46	12.46	12.46	1
Parethelcus_nesicola	6	1.1	1.06	1.12	1.12	Parethelcus_pollinarius	8.61	8.99	8.81	15	Parethelcus_pollinarius	8.99
Parethelcus_pollinarius	20	0.37	0	0.15	0.91	Parethelcus_nesicola	8.61	8.99	8.81	15	Parethelcus_nesicola	8.99
Paroxyonyx_audisioi	0					Paroxyonyx_cinctus	12.77	13.07	12.92	2	Paroxyonyx_cinctus	13.07
Paroxyonyx_audisioi	0					Paroxyonyx_imitator	12.77	12.77	12.77	1	Paroxyonyx_cinctus	13.07
Paroxyonyx_cinctus	2	6.99	6.99	6.99	6.99	Paroxyonyx_imitator	9.73	10.03	9.88	2	Paroxyonyx_audisioi	13.07
Paroxyonyx_fallaciosus	0					Paroxyonyx_imitator	12.16	12.16	12.16	1	Paroxyonyx_audisioi	12.92
Paroxyonyx_imitator	0					Paroxyonyx_cinctus	9.73	10.03	9.88	2	Paroxyonyx_audisioi	12.77
Pelenomus_canaliculatus	2	0	0	0	0	Pelenomus_commari	13.53	13.83	13.6	8	Pelenomus_olssoni	16.26
Pelenomus_commari	12	1.06	0.3	1.06	1.82	Phytobius_leucogaster	11.45	11.92	11.76	4	Pelenomus_olssoni	16.57
Pelenomus_olssoni	0					Pelenomus_velaris	13.53	13.53	13.53	2	Pelenomus_waltoni	16.72
Pelenomus_velaris	2	2.28	2.28	2.28	2.28	Pelenomus_olssoni	13.53	13.53	13.53	2	Pelenomus_waltoni	17.17
Pelenomus_waltoni	6	0.71	0.46	0.76	0.91	Pelenomus_canaliculatus	14.74	15.05	14.74	6	Pelenomus_velaris	17.17
Pelenomus_waltoni	6	0.71	0.46	0.76	0.91	Pelenomus_commari	14.74	15.2	14.82	12	Pelenomus_velaris	17.17
Perioxyonyx_splendidus	2	3.8	3.8	3.8	3.8	Paroxyonyx_cinctus	15.96	18.84	17.4	4
Phrydiuchus_augusti	2	0	0	0	0	Ceutorhynchus_paroliniae	13.37	13.56	13.47	2	Phrydiuchus_topiarius	17.35
Phrydiuchus_quijote	0					Phrydiuchus_tau	12.16	12.16	12.16	1	Phrydiuchus_augusti	16.25
Phrydiuchus_tau	0					Phrydiuchus_topiarius	10.49	10.49	10.49	2	Phrydiuchus_augusti	15.14
Phrydiuchus_topiarius	2	0	0	0	0	Phrydiuchus_tau	10.49	10.49	10.49	2	Phrydiuchus_augusti	17.35
Phytobius_leucogaster	0					Pelenomus_commari	11.45	11.92	11.76	4
Poophagus_sisymbrii	6	0.61	0.3	0.61	0.91	Ceutorhynchus_barbareae	14.44	14.59	14.59	3
Prisistus_obsoletus	0					Glocianus_punctiger	13.68	14	13.98	5	Prisistus_suturalba	15.65
Prisistus_obsoletus	0					Ranunculiphilus_faeculentus	13.68	13.68	13.68	1	Prisistus_suturalba	15.65
Prisistus_suturalba	0					Prisistus_obsoletus	15.65	15.65	15.65	1	Prisistus_obsoletus	15.65
Pseudophytobius_acalloides	0					Aphytobius_sphaerion	14.13	14.13	14.13	1
Pseudophytobius_acalloides	0					Aphytobius_veronicae	14.13	14.13	14.13	1
Ranunculiphilus_faeculentus	0					Sirocalodes_nigroterminatus	12.77	12.77	12.77	2
Ranunculiphilus_faeculentus	0					Stenocarus_cardui	12.77	12.77	12.77	1
Rhinoncus_albicinctus	2	0	0	0	0	Rhinoncus_bosnicus	14.89	14.89	14.89	2	Rhinoncus_perpendicularis	18.84
Rhinoncus_bosnicus	0					Rhinoncus_castor	6.99	6.99	6.99	5	Rhinoncus_pericarpius	16.26
Rhinoncus_bruchoides	6	0.71	0.15	0.91	1.06	Rhinoncus_bosnicus	10.79	11.09	10.94	3	Rhinoncus_albicinctus	16.72
Rhinoncus_castor	20	0	0	0	0	Rhinoncus_bosnicus	6.99	6.99	6.99	5	Rhinoncus_perpendicularis	16.69
Rhinoncus_henningsi	0					Rhinoncus_pericarpius	8.36	9.88	8.66	11	Rhinoncus_albicinctus	18.69
Rhinoncus_inconspectus	6	0.3	0.3	0.3	0.3	Rhinoncus_henningsi	14.13	14.44	14.13	3	Rhinoncus_albicinctus	16.57
Rhinoncus_inconspectus	6	0.3	0.3	0.3	0.3	Rhinoncus_pericarpius	14.13	15.2	14.29	33	Rhinoncus_albicinctus	16.57
Rhinoncus_pericarpius	110	1.83	0	2.58	3.19	Rhinoncus_henningsi	8.36	9.88	8.66	11	Rhinoncus_albicinctus	16.57
Rhinoncus_perpendicularis	20	0.96	0	1.37	1.52	Rhinoncus_smreczynskii	0	1.52	1.37	20	Rhinoncus_albicinctus	18.84
Rhinoncus_smreczynskii	12	0.23	0	0.23	0.46	Rhinoncus_perpendicularis	0	1.52	1.37	20	Rhinoncus_albicinctus	18.84
Rutidosoma_graminosus	0					Rhinoncus_pericarpius	15.2	15.81	15.65	11
Scleropteridius_fallax	12	2.25	0	2.36	4.1	Phytobius_leucogaster	15.9	17.01	15.9	4
Scleropterus_offensus	0					Scleropterus_serratus	17.78	18.69	18.39	5	Scleropterus_serratus	18.69
Scleropterus_serratus	20	5.29	0.46	5.4	8.21	Ceutorhynchus_assimilis	16.26	19.15	17.33	35	Scleropterus_offensus	18.69
Sirocalodes_depressicollis	6	1.22	1.06	1.22	1.37	Sirocalodes_mixtus	11.7	12.31	12.16	6	Sirocalodes_nigroterminatus	13.83
Sirocalodes_mixtus	2	0.76	0.76	0.76	0.76	Sirocalodes_nigroterminatus	10.64	10.79	10.71	4	Sirocalodes_depressicollis	12.31
Sirocalodes_nigroterminatus	2	0	0	0	0	Sirocalodes_mixtus	10.64	10.79	10.71	4	Sirocalodes_depressicollis	13.83
Stenocarus_cardui	0					Stenocarus_ruficornis	9.12	9.12	9.12	3	Stenocarus_ruficornis	9.12
Stenocarus_ruficornis	6	0	0	0	0	Stenocarus_cardui	9.12	9.12	9.12	3	Stenocarus_cardui	9.12
Tapeinotus_sellatus	2	0.46	0.46	0.46	0.46	Rhinoncus_pericarpius	17.17	18.84	17.4	22
Thamiocolus_garajonay	12	0.71	0.15	0.84	1.06	Thamiocolus_wollastoni	13.07	13.98	13.45	16	Thamiocolus_sinapis	18.39
Thamiocolus_grancanariensis	0					Thamiocolus_wollastoni	13.37	13.83	13.53	4	Thamiocolus_sinapis	19.3
Thamiocolus_niveus	0					Thamiocolus_wollastoni	13.72	13.87	13.87	4	Thamiocolus_viduatus	16.96
Thamiocolus_nubeculosus	0					Mogulones_crucifer	13.98	16.26	14.13	6	Thamiocolus_sinapis	18.24
Thamiocolus_signatus	2	0.15	0.15	0.15	0.15	Mogulones_crucifer	13.68	14.89	14.13	12	Thamiocolus_grancanariensis	17.93
Thamiocolus_sinapis	0					Thamiocolus_signatus	15.5	15.5	15.5	2	Thamiocolus_grancanariensis	19.3
Thamiocolus_viduatus	2	0.16	0.16	0.16	0.16	Mogulones_angulicollis	13.2	13.53	13.37	2	Thamiocolus_sinapis	19.16
Thamiocolus_virgatus	2	0	0	0	0	Mogulones_gratiosus	12.77	12.77	12.77	2	Thamiocolus_grancanariensis	19.15
Thamiocolus_wollastoni	12	1.06	0.15	1.14	1.67	Thamiocolus_garajonay	13.07	13.98	13.45	16	Thamiocolus_viduatus	17.71
Trichosirocalus_barnevillei	2	2.74	2.74	2.74	2.74	Trichosirocalus_thalhammeri	12.61	13.07	12.77	4	Trichosirocalus_horridus	15.96
Trichosirocalus_histrix	0					Trichosirocalus_barnevillei	12.92	13.53	13.22	2	Trichosirocalus_spurnyi	17.33
Trichosirocalus_horridus	2	0.15	0.15	0.15	0.15	Trichosirocalus_troglodytes	14.29	15.07	14.51	10	Trichosirocalus_spurnyi	17.33
Trichosirocalus_spurnyi	0					Trichosirocalus_barnevillei	14.44	14.44	14.44	2	Trichosirocalus_troglodytes	18.26
Trichosirocalus_thalhammeri	2	6.08	6.08	6.08	6.08	Trichosirocalus_troglodytes	12.01	13.55	12.61	10	Trichosirocalus_spurnyi	17.93
Trichosirocalus_troglodytes	20	1.19	0.15	1.14	2.13	Trichosirocalus_thalhammeri	12.01	13.55	12.61	10	Trichosirocalus_spurnyi	18.26
Zacladus_exiguus	6	0.41	0.3	0.46	0.46	Zacladus_geranii	12.16	12.77	12.46	21	Zacladus_geranii	12.77
Zacladus_geranii	42	1.39	0	1.06	2.43	Zacladus_exiguus	12.16	12.77	12.46	21	Zacladus_exiguus	12.77

## Sheet: island
Taxon	old/new species	synonyms	distribution range [km]	Closest_Sp_Min_Dist
				Ceutorhynchus
Ceutorhynchus descurainiae	new	0	island	5.47
Ceutorhynchus jucundus	old	0	island	12.33
Ceutorhynchus paroliniae	new	0	island	11.55
Genus_Closest_Sp_MIN_DIST:				5.47
Closest_Sp_MIN_DIST_AVG:				9.78333
Closest_Sp_MIN_DIST_MEDIAN:				11.55
				Hesperorrhynchus
Hesperorrhynchus glutinosus	new	0	island	6.53
Hesperorrhynchus hesperus	old	0	island	4.96
Hesperorrhynchus lineatotessellatus	old	0	island	6.53
Hesperorrhynchus palmensis	new	0	island	4.96
Hesperorrhynchus phytobioides	old	0	island	8.97
Genus_Closest_Sp_MIN_DIST:				4.96
Closest_Sp_MIN_DIST_AVG:				6.39
Closest_Sp_MIN_DIST_MEDIAN:				6.53
				Mogulones
Mogulones biondii	old	0	island	7.79
Mogulones deiectus	old	0	island	9.56
Mogulones pseudopollinarius	old	0	island	7.79
Genus_Closest_Sp_MIN_DIST:				7.79
Closest_Sp_MIN_DIST_AVG:				8.675
Closest_Sp_MIN_DIST_MEDIAN:				8.675
				Parethelcus
Parethelcus nesicola	old	0	island	8.61
Genus_Closest_Sp_MIN_DIST:				8.61
Closest_Sp_MIN_DIST_AVG:				8.61
Closest_Sp_MIN_DIST_MEDIAN:				8.61
				Sirocalodes
Sirocalodes nigroterminatus	old	2	island	10.64
Genus_Closest_Sp_MIN_DIST:				10.64
Closest_Sp_MIN_DIST_AVG:				10.64
Closest_Sp_MIN_DIST_MEDIAN:				10.64
				Thamiocolus
Thamiocolus garajonay	new	0	island	13.07
Thamiocolus grancanariensis	new	0	island	13.37
Thamiocolus wollastoni	old	0	island	13.07
Genus_Closest_Sp_MIN_DIST:				13.07
Closest_Sp_MIN_DIST_AVG:				13.17
Closest_Sp_MIN_DIST_MEDIAN:				13.07

## Sheet: endemic
Taxon	old/new species	synonyms	distribution range [km]	Closest_Sp_Min_Dist
				Oreorrhynchaeus
Oreorrhynchaeus alpicola	old	0	50	12.46
Genus_Closest_Sp_MIN_DIST:				12.46
Closest_Sp_MIN_DIST_AVG:				12.46
Closest_Sp_MIN_DIST_MEDIAN:				12.46

## Sheet: medium
Taxon	old/new species	synonyms	distribution range [km]	Closest_Sp_Min_Dist
				Aphytobius
Aphytobius veronicae	old	1	1500	7.6
Genus_Closest_Sp_MIN_DIST:				7.6
Closest_Sp_MIN_DIST_AVG:				7.6
Closest_Sp_MIN_DIST_MEDIAN:				7.6
				Barioxyonyx
Barioxyonyx retectus	old	1	1700	15.65
Barioxyonyx tournieri	old	0	1000	14.13
Genus_Closest_Sp_MIN_DIST:				14.13
Closest_Sp_MIN_DIST_AVG:				14.89
Closest_Sp_MIN_DIST_MEDIAN:				14.89
				Brachiodontus
Brachiodontus alpinus	old	1	400	15.65
Brachiodontus reitteri	old	0	400	15.96
Genus_Closest_Sp_MIN_DIST:				15.65
Closest_Sp_MIN_DIST_AVG:				15.805
Closest_Sp_MIN_DIST_MEDIAN:				15.805
				Ceutorhynchus
Ceutorhynchus alyssi	old	0	400	10.49
Ceutorhynchus hutchinsiae	old	0	1300	6.84
Ceutorhynchus leucorhamma	old	1	1700	8.51
Ceutorhynchus libertorum	old	0	300	13.98
Ceutorhynchus moraviensis	old	0	500	9.74
Ceutorhynchus nevadensis	old	0	400	10.49
Ceutorhynchus squamulosus	old	0	400	8.51
Ceutorhynchus tangerianus	old	0	1500	9.42
Ceutorhynchus varius	old	0	1900	10.18
Genus_Closest_Sp_MIN_DIST:				6.84
Closest_Sp_MIN_DIST_AVG:				9.79556
Closest_Sp_MIN_DIST_MEDIAN:				9.74
				Datonychus
				see Mogulones !
				Datonychidius
Datonychidius tener	old	1	300	15.35
Genus_Closest_Sp_MIN_DIST:				15.35
Closest_Sp_MIN_DIST_AVG:				15.35
Closest_Sp_MIN_DIST_MEDIAN:				15.35
				Eucoeliodes
Eucoeliodes mirabilis	old	1	900	14.59
Genus_Closest_Sp_MIN_DIST:				14.59
Closest_Sp_MIN_DIST_AVG:				14.59
Closest_Sp_MIN_DIST_MEDIAN:				14.59
				Mesoxyonyxesoxyonyx
Mesoxyonyx sicardi	old	0	900	14.59
Genus_Closest_Sp_MIN_DIST:				14.59
Closest_Sp_MIN_DIST_AVG:				14.59
Closest_Sp_MIN_DIST_MEDIAN:				14.59
				Mogulones & Datonychus
Mogulones raphani	old	1	1900	11.55
Mogulones soricinus	old	0	2000	15.53
Datonychus delicatulus	old	0	800	12.26
Genus_Closest_Sp_MIN_DIST:				11.55
Closest_Sp_MIN_DIST_AVG:				13.1133
Closest_Sp_MIN_DIST_MEDIAN:				12.26
				Paroxyonyx
Paroxyonyx audisioi	old	0	1400	12.77
Paroxyonyx imitator	old	0	800	9.73
Genus_Closest_Sp_MIN_DIST:				9.73
Closest_Sp_MIN_DIST_AVG:				11.25
Closest_Sp_MIN_DIST_MEDIAN:				11.25
				Perioxyonyx
Perioxyonyx splendidus	old	0	1300	15.96
Genus_Closest_Sp_MIN_DIST:				15.96
Closest_Sp_MIN_DIST_AVG:				15.96
Closest_Sp_MIN_DIST_MEDIAN:				15.96
				Phrydiuchus
Phrydiuchus quijote	old	0	700	12.16
Genus_Closest_Sp_MIN_DIST:				12.16
Closest_Sp_MIN_DIST_AVG:				12.16
Closest_Sp_MIN_DIST_MEDIAN:				12.16
				Prisistus
Prisistus suturalba	old	0	1800	15.65
Genus_Closest_Sp_MIN_DIST:				15.65
Closest_Sp_MIN_DIST_AVG:				15.65
Closest_Sp_MIN_DIST_MEDIAN:				15.65
				Rhinoncus
Rhinoncus henningsi	old	0	1600	8.36
Genus_Closest_Sp_MIN_DIST:				8.36
Closest_Sp_MIN_DIST_AVG:				8.36
Closest_Sp_MIN_DIST_MEDIAN:				8.36
				Scleropterus
Scleropterus offensus	old	1	1800	17.78
Genus_Closest_Sp_MIN_DIST:				17.78
Closest_Sp_MIN_DIST_AVG:				17.78
Closest_Sp_MIN_DIST_MEDIAN:				17.78
				Trichosirocalus
Trichosirocalus thalhammeri	old	0	1600	12.01
Genus_Closest_Sp_MIN_DIST:				12.01
Closest_Sp_MIN_DIST_AVG:				12.01
Closest_Sp_MIN_DIST_MEDIAN:				12.01

## Sheet: large
Taxon	old/new species	synonyms	distribution range [km]	Closest_Sp_Min_Dist
				Aphytobius
Aphytobius sphaerion	old	2	3000	7.6
Genus_Closest_Sp_MIN_DIST:				7.6
Closest_Sp_MIN_DIST_AVG:				7.6
Closest_Sp_MIN_DIST_MEDIAN:				7.6
				Auleutes
Auleutes epilobii	old	2	7500	15.65
Genus_Closest_Sp_MIN_DIST:				15.65
Closest_Sp_MIN_DIST_AVG:				15.65
Closest_Sp_MIN_DIST_MEDIAN:				15.65
				Ceutorhynchus
Ceutorhynchus aeneicollis	old	1	3500	12.16
Ceutorhynchus alliariae	old	1	3000	11.4
Ceutorhynchus arator	old	1	7800	9.12
Ceutorhynchus assimilis	old	2	8400	4.1
Ceutorhynchus atomus	old	3	4500	11.4
Ceutorhynchus barbareae	old	3	6400	7.75
Ceutorhynchus carinatus	old	2	5600	12.77
Ceutorhynchus chalybaeus	old	3	8400	10.58
Ceutorhynchus chlorophanus	old	0	3500	10.18
Ceutorhynchus coarctatus	old	1	5200	9.73
Ceutorhynchus coerulescens	old	0	2700	8.44
Ceutorhynchus constrictus	old	0	11900	9.73
Ceutorhynchus dubius	old	1	7100	4.1
Ceutorhynchus granulicollis	old	1	4600	9.89
Ceutorhynchus hampei	old	0	5300	12.16
Ceutorhynchus hirtulus	old	1	4500	10.18
Ceutorhynchus ignitus	old	2	6200	5.02
Ceutorhynchus inaffectatus	old	2	6100	9.12
Ceutorhynchus intersetosus	old	0	4100	8.81
Ceutorhynchus leprieuri	old	2	4100	5.67
Ceutorhynchus liliputanus	old	1	6200	11.09
Ceutorhynchus lukesi	old	0	2500	6.22
Ceutorhynchus merkli	old	0	3000	5.02
Ceutorhynchus napi	old	0	12000	5.64
Ceutorhynchus nigritulus	old	0	3300	12.16
Ceutorhynchus niyazii	old	1	4000	11.4
Ceutorhynchus obstrictus	old	3	12800	5.17
Ceutorhynchus pallidactylus	old	3	11500	12.01
Ceutorhynchus parvulus	old	0	3800	11.09
Ceutorhynchus pectoralis	old	0	4900	5.67
Ceutorhynchus pervicax	old	1	5500	7.75
Ceutorhynchus picitarsis	old	3	6300	10.03
Ceutorhynchus pulvinatus	old	3	6800	10.79
Ceutorhynchus pumilio	old	0	3700	11.4
Ceutorhynchus puncticollis	old	1	6100	5.93
Ceutorhynchus rapae	old	2	8000	5.64
Ceutorhynchus resedae	old	0	3300	11.4
Ceutorhynchus rhenanus	old	1	7800	10.79
Ceutorhynchus roberti	old	1	7800	11.25
Ceutorhynchus sardeanensis	old	3	4500	5.17
Ceutorhynchus scrobicollis	old	0	3700	5.93
Ceutorhynchus sisymbrii	old	0	4800	9.74
Ceutorhynchus sophiae	old	3	6200	10.33
Ceutorhynchus striatellus	old	1	5500	6.22
Ceutorhynchus sulcatus	old	0	5400	10.03
Ceutorhynchus syrites	old	1	9500	11.7
Ceutorhynchus turbatus	old	1	5500	11.09
Ceutorhynchus wagneri	old	0	4500	12.61
Genus_Closest_Sp_MIN_DIST:				4.1
Closest_Sp_MIN_DIST_AVG:				9.07458
Closest_Sp_MIN_DIST_MEDIAN:				9.96
				Coeliodinus
Coeliodinus rubicundus	old	1	5700	13.68
Genus_Closest_Sp_MIN_DIST:				13.68
Closest_Sp_MIN_DIST_AVG:				13.68
Closest_Sp_MIN_DIST_MEDIAN:				13.68
				Datonychus
				see Mogulones !
				Drupenatus
Drupenatus nasturtii	old	2	4200	13.53
Genus_Closest_Sp_MIN_DIST:				13.53
Closest_Sp_MIN_DIST_AVG:				13.53
Closest_Sp_MIN_DIST_MEDIAN:				13.53
				Eubrychius
Eubrychius velutus	old	2	9200	12.08
Genus_Closest_Sp_MIN_DIST:				12.08
Closest_Sp_MIN_DIST_AVG:				12.08
Closest_Sp_MIN_DIST_MEDIAN:				12.08
				Glocianus
Glocianus distinctus	old	2	7900	13.22
Glocianus granulithorax	old	0	3100	13.22
Glocianus moelleri	old	2	5200	13.37
Glocianus punctiger	old	3	15700	13.37
Genus_Closest_Sp_MIN_DIST:				13.22
Closest_Sp_MIN_DIST_AVG:				13.295
Closest_Sp_MIN_DIST_MEDIAN:				13.295
				Hadroplontus
Hadroplontus litura	old	2	18000	10.94
Hadroplontus trimaculatus	old	0	5100	10.94
Genus_Closest_Sp_MIN_DIST:				10.94
Closest_Sp_MIN_DIST_AVG:				10.94
Closest_Sp_MIN_DIST_MEDIAN:				10.94
				Homorosoma
Homorosoma validirostre	old	3	8000	14.29
Genus_Closest_Sp_MIN_DIST:				14.29
Closest_Sp_MIN_DIST_AVG:				14.29
Closest_Sp_MIN_DIST_MEDIAN:				14.29
				Marmaropus
Marmaropus besseri	old	0	5200	15.9
Genus_Closest_Sp_MIN_DIST:				15.9
Closest_Sp_MIN_DIST_AVG:				15.9
Closest_Sp_MIN_DIST_MEDIAN:				15.9
				Micrelus
Micrelus ericae	old	2	3100	11.85
Micrelus ferrugatus	old	1	4300	11.85
Genus_Closest_Sp_MIN_DIST:				11.85
Closest_Sp_MIN_DIST_AVG:				11.85
Closest_Sp_MIN_DIST_MEDIAN:				11.85
				Microplontus
Microplontus campestris	old	3	17000	12.25
Microplontus millefolii	old	1	5300	15.81
Genus_Closest_Sp_MIN_DIST:				12.25
Closest_Sp_MIN_DIST_AVG:				14.03
Closest_Sp_MIN_DIST_MEDIAN:				14.03
				Mogulones & Datonychus
Mogulones abbreviatulus	old	2	3400	16.94
Mogulones andreae	old	1	3200	11.61
Mogulones angulicollis	old	0	5500	10.03
Mogulones asperifoliarum	old	3	6300	11.55
Mogulones austriacus	old	1	4500	7.14
Mogulones cingulatus	old	1	2500	11.4
Mogulones crucifer	old	3	17000	10.18
Mogulones cynoglossi	old	0	4600	14.13
Mogulones dimidiatus	old	0	4600	10.03
Mogulones euphorbiae	old	0	3300	12.31
Mogulones gratiosus	old	0	3200	10.03
Mogulones grisescens	old	1	3900	8.52
Mogulones javetii	old	1	2600	11.4
Mogulones larvatus	old	0	9900	12.46
Mogulones pallidicornis	old	3	5900	7.14
Mogulones peregrinus	old	0	6400	11.86
Datonychus angulosus	old	1	5500	14.35
Datonychus arquata	old	3	11200	13.37
Datonychus maurus	old	0	3300	6.08
Datonychus paszlavszkyi	old	1	2300	12.46
Genus_Closest_Sp_MIN_DIST:				6.08
Closest_Sp_MIN_DIST_AVG:				11.1495
Closest_Sp_MIN_DIST_MEDIAN:				11.475
				Mogulonoides
Mogulonoides radula	old	0	2700	13.37
Genus_Closest_Sp_MIN_DIST:				13.37
Closest_Sp_MIN_DIST_AVG:				13.37
Closest_Sp_MIN_DIST_MEDIAN:				13.37
				Neoglocianus
Neoglocianus albovittatus	old	0	4600	10.65
Genus_Closest_Sp_MIN_DIST:				10.65
Closest_Sp_MIN_DIST_AVG:				10.65
Closest_Sp_MIN_DIST_MEDIAN:				10.65
				Neophytobius
Neophytobius granatus	old	3	7300	14.89
Genus_Closest_Sp_MIN_DIST:				14.89
Closest_Sp_MIN_DIST_AVG:				14.89
Closest_Sp_MIN_DIST_MEDIAN:				14.89
				Oprohinus
Oprohinus suturalis	old	0	7300	15.05
Genus_Closest_Sp_MIN_DIST:				15.05
Closest_Sp_MIN_DIST_AVG:				15.05
Closest_Sp_MIN_DIST_MEDIAN:				15.05
				Paroxyonyx
Paroxyonyx cinctus	old	2	3000	9.73
Paroxyonyx fallaciosus	old	0	2300	12.16
Genus_Closest_Sp_MIN_DIST:				9.73
Closest_Sp_MIN_DIST_AVG:				10.945
Closest_Sp_MIN_DIST_MEDIAN:				10.945
				Pelenomus
Pelenomus canaliculatus	old	1	11300	13.53
Pelenomus commari	old	2	6200	11.45
Pelenomus olssoni	old	0	3200	13.53
Pelenomus velaris	old	1	8600	13.53
Pelenomus waltoni	old	0	16000	14.74
Genus_Closest_Sp_MIN_DIST:				11.45
Closest_Sp_MIN_DIST_AVG:				13.356
Closest_Sp_MIN_DIST_MEDIAN:				13.53
				Phrydiuchus
Phrydiuchus augusti	old	1	2800	13.37
Phrydiuchus tau	old	0	15300	10.49
Phrydiuchus topiarius	old	0	5500	10.49
Genus_Closest_Sp_MIN_DIST:				10.49
Closest_Sp_MIN_DIST_AVG:				11.45
Closest_Sp_MIN_DIST_MEDIAN:				10.49
				Poophagus
Poophagus sisymbrii	old	0	15300	14.44
Genus_Closest_Sp_MIN_DIST:				14.44
Closest_Sp_MIN_DIST_AVG:				14.44
Closest_Sp_MIN_DIST_MEDIAN:				14.44
				Prisistus
Prisistus obsoletus	old	2	7200	12.92
Genus_Closest_Sp_MIN_DIST:				12.92
Closest_Sp_MIN_DIST_AVG:				12.92
Closest_Sp_MIN_DIST_MEDIAN:				12.92
				Ranunculiphilus
Ranunculiphilus faeculentus	old	1	5700	12.77
Genus_Closest_Sp_MIN_DIST:				12.77
Closest_Sp_MIN_DIST_AVG:				12.77
Closest_Sp_MIN_DIST_MEDIAN:				12.77
				Rhinoncus
Rhinoncus albicinctus	old	0	10200	14.89
Rhinoncus bosnicus	old	0	8500	6.99
Rhinoncus pericarpius	old	3	15600	8.36
Genus_Closest_Sp_MIN_DIST:				6.99
Closest_Sp_MIN_DIST_AVG:				10.08
Closest_Sp_MIN_DIST_MEDIAN:				8.36
				Scleropteridius
Scleropteridius fallax	old	2	2200	15.9
Genus_Closest_Sp_MIN_DIST:				15.9
Closest_Sp_MIN_DIST_AVG:				15.9
Closest_Sp_MIN_DIST_MEDIAN:				15.9
				Sirocalodes
Sirocalodes mixtus	old	0	5150	10.64
Genus_Closest_Sp_MIN_DIST:				10.64
Closest_Sp_MIN_DIST_AVG:				10.64
Closest_Sp_MIN_DIST_MEDIAN:				10.64
				Thamiocolus
Thamiocolus niveus	old	1	2400	13.72
Thamiocolus nubeculosus	old	1	7800	13.98
Thamiocolus signatus	old	1	6400	13.68
Thamiocolus sinapis	old	1	5400	15.5
Thamiocolus viduatus	old	0	5800	13.2
Thamiocolus virgatus	old	2	8000	12.77
Genus_Closest_Sp_MIN_DIST:				12.77
Closest_Sp_MIN_DIST_AVG:				13.8083
Closest_Sp_MIN_DIST_MEDIAN:				13.7
				Trichosirocalus
Trichosirocalus barnevillei	old	1	6100	12.61
Trichosirocalus histrix	old	0	4300	12.92
Trichosirocalus horridus	old	1	24000	14.29
Trichosirocalus spurnyi	old	1	2100	14.44
Genus_Closest_Sp_MIN_DIST:				12.61
Closest_Sp_MIN_DIST_AVG:				13.565
Closest_Sp_MIN_DIST_MEDIAN:				13.605
				Zacladus
Zacladus exiguus	old	1	7100	12.16
Genus_Closest_Sp_MIN_DIST:				12.16
Closest_Sp_MIN_DIST_AVG:				12.16
Closest_Sp_MIN_DIST_MEDIAN:				12.16

## Sheet: results
Ceutorhynchinae	island(s) / archipel	island(s) / archipel	island(s) / archipel	endemic (50 km)	endemic (50 km)	endemic (50 km)	medium (50-2000 km)	medium (50-2000 km)	medium (50-2000 km)	large (>2000 km)	large (>2000 km)	large (>2000 km)
distribution group	ISL	ISL	ISL	C1	C1	C1	C2	C2	C2	C3	C3	C3
Genus	minimum distance to closest congener	average distance to closest congener	median distance to closest congener	minimum distance to closest congener	average distance to closest congener	median distance to closest congener	minimum distance to closest congener	average distance to closest congener	median distance to closest congener	minimum distance to closest congener	average distance to closest congener	median distance to closest congener
Aphytobius							7.6	7.6	7.6	7.6	7.6	7.6
Auleutes										15.65	15.65	15.65
Barioxyonyx							14.13	14.89	14.89
Brachiodontus							15.65	15.805	15.805
Ceutorhynchus	5.47	9.78333	11.55				6.84	9.79556	9.74	4.1	9.07458	9.96
Coeliodinus										13.68	13.68	13.68
Datonychidius							15.35	15.35	15.35
Drupenatus										13.53	13.53	13.53
Eucoeliodes							14.59	14.59	14.59
Eubrychius										12.08	12.08	12.08
Glocianus										13.22	13.295	13.295
Hadroplontus										10.94	10.94	10.94
Hesperorrhynchus	4.96	6.39	6.53
Homorosoma										14.29	14.29	14.29
Marmaropus										15.9	15.9	15.9
Mesoxyonyx							14.59	14.59	14.59
Micrelus										11.85	11.85	11.85
Microplontus										12.25	14.03	14.03
Mogulones/Datonychus	7.79	8.675	8.675				11.55	13.1133	12.26	6.08	11.1495	11.475
Mogulonoides										13.37	13.37	13.37
Neoglocianus										10.65	10.65	10.65
Neophytobius										14.89	14.89	14.89
Oprohinus										15.05	15.05	15.05
Oreorrhynchaeus				12.46	12.46	12.46
Parethelcus	8.61	8.61	8.61
Paroxyonyx							9.73	11.25	11.25	9.73	10.945	10.945
Pelenomus										11.45	13.356	13.53
Perioxyonyx							15.96	15.96	15.96
Phrydiuchus							12.16	12.16	12.16	10.49	11.45	10.49
Poophagus										14.44	14.44	14.44
Prisistus							15.65	15.65	15.65	12.92	12.92	12.92
Ranunculiphilus										12.77	12.77	12.77
Rhinoncus							8.36	8.36	8.36	6.99	10.08	8.36
Scleropterus							17.78	17.78	17.78
Scleropteridius										15.9	15.9	15.9
Sirocalodes	10.64	10.64	10.64							10.64	10.64	10.64
Thamiocolus	13.07	13.17	13.07							12.77	13.8083	13.7
Trichosirocalus							12.01	12.01	12.01	12.61	13.565	13.605
Zacladus										12.16	12.16	12.16
p-distance values per genus per distribution range: minimum distance to the closest congener within all species of the given genus, average and median distance to closest congeners.
