# Supplementary material for: Molecular Weevil Identification Project: A thoroughly curated barcode release of 1300 Western Palearctic weevil species (Coleoptera, Curculionoidea)
Source: Biodivers Data J. 2023 Jan 24;11:e96438. doi: 10.3897/BDJ.11.e96438 (PMC10865102; doi:10.3897/BDJ.11.e96438)
Supplement: Supplementary material 6 — DiStats statistics [file bdj-11-e96438-s006.zip › DiStats statistics Cryptorhynchinae.xlsx]

## Sheet: reference species distribution
taxon	author	old/new species	synonyms	distribution range [km]	congener info	internal remarks
Acalles alcarazensis	Stüben, 2009	new	0	45	ref
Acalles almeriaensis	Stüben, 2001	old	0	600	ref
Acalles asniensis	Stüben, 2003	old	0	20	ref
Acalles biokovoensis	Stüben, 2008	new	0	40	ref
Acalles breiti	A. & F. Solari, 1909	old	0	island	ref
Acalles camelus	(Fabricius, 1792)	old	5	2500	congener	exceeding allowed amount of synonyms (one), thus excluded from reference species dataset and moved to congener dataset
Acalles cazorlaensis	Stüben, 2004	old	0	20	ref
Acalles dieckmanni	Péricart, 1989	old	0	island	ref
Acalles dubius	A. & F. Solari, 1907	old	0	1500	ref
Acalles cytisi	Stüben, 2004	old	0		congener	maraoensis clade of sierrae species complex, thus excluded from reference species dataset and moved to congener dataset
Acalles echinatus	(Germar, 1824)	old	1	2500	ref
Acalles fallax	Boheman, 1844	old	1	2000	ref
Acalles gadorensis	Stüben, 2001	old	0	200	ref
Acalles globulipennis	Wollaston, 1854	old	1		congener	original distribution (mainland, islands) not known, thus excluded from reference species dataset and moved to congener dataset
Acalles guadarramaensis	Stüben, 2004	old	0	500	ref
Acalles granulimaculosus	Stüben, 2014	new	1	island	ref
Acalles iblanensis	Stüben, 2015	new	0	25	ref
Acalles kippenbergi	Dieckmann, 1982	old	0	400	ref
Acalles lemur	(Germar, 1824)	old	2		congener	subspecies available, thus excluded from reference species dataset and moved to congener dataset
Acalles minutissimus	(LeConte, 1876)	old	n.a.		congener	not a western palearctic species, thus excluded from reference species dataset and moved to congener dataset
Acalles maraoensis	Stüben, 2001	old	0		congener	maraoensis clade of sierrae complex,thus excluded from reference species dataset and moved to congener dataset
Acalles monasterialis	Stüben, 2004	old	0		congener	maraoensis clade of sierrae complex, thus excluded from reference species dataset and moved to congener dataset
Acalles micros	Dieckmann, 1982	old	0	1500	ref
Acalles misellus	Boheman, 1844	old	1	2250	ref
Acalles ossetiensis	Stüben, 2018	new	0	550	ref
Acalles papei	A. & F. Solari, 1905	old	2	200	congener	exceeding allowed amount of synonyms (one), thus excluded from reference species dataset and moved to congener dataset
Acalles parvulus	Boheman, 1837	old	2		congener	subspecies available, thus excluded from reference species dataset and moved to congener dataset
Acalles parasierrae	Stüben, 2002	old	0	250	ref
Acalles pilula	Wollaston, 1864	old	0	island	ref
Acalles ptinoides	(Marsham, 1802)	old	1	2000	ref
Acalles reitteri	Meyer, 1896	old	0	850	ref
Acalles sablensis	Blatchley, 1920	old	n.a.		congener	not a western palearctic species, thus excluded from reference species dataset and moved to congener dataset
Acalles sardiniaensis	Stüben, 2001	old	0	island	ref
Acalles sarothamni	Stüben 2003	old	0	30	congener	maraoensis clade of sierrae complex, thus excluded from reference species dataset and moved to congener dataset
Acalles sierrae	H. Brisout de Barneville, 1865	old	0		congener	nominotypical taxon of sierrae complex, thus excluded from reference species dataset and moved to congener dataset
Acalles sintraniensis	Stüben, 1999	old	0	900	ref
Acalles sylvosus	Blatchley, 1916	old	n.a.		congener	not a western palearctic species, thus excluded from reference species dataset and moved to congener dataset
Acalles testensis	Stüben 2003	old	0	50	ref
Acalles tibialis	(Weise, 1891)	old	0	550	ref
Acalles vorsti	Stüben, 2014	new	0	island	ref
Acallocrates colonnellii	Bahr, 2003	old	0	900	ref
Acallocrates denticollis	(Germar, 1824)	old	1	2000	ref
Acallocrates minutesquamosus	(Reiche, 1860)	old	1	1500	ref
Acallorneuma doderoi	A. & F. Solari, 1909	old	1	150	ref
Acallorneuma ibericum	Stüben, 2005	old	0	150	ref
Acallorneuma ingoi	G. Osella & Zuppa, 2002	old	0	150	ref
Acallorneuma mainardii	A. & F. Solari, 1909	old	0	island	ref
Acallorneuma montisalbi	G. Osella & Zuppa, 2002	old	0	island	ref
Acallorneuma sardiniense	G. Osella & Zuppa, 2002	old	2		congener	subspecies available since 2017, thus excluded from reference species dataset and moved to congener dataset
Acallorneuma reitteri	Mainardi, 1906	old	0	600	ref
Aeoniacalles aeonii	(Wollaston, 1864)		1		congener	subspecies available, thus excluded from reference species dataset and moved to congener dataset
Aeoniacalles aeonisimilis	(Stüben, 2000)	old	0	island	ref
Aeoniacalles argillosus	(Boheman, 1837)	old	1	island	ref
Aeoniacalles grancanariensis	(Stüben, 2000)	old	0	island	ref
Aeoniacalles neptunus	(Wollaston, 1854)	old	0	island	ref
Aeoniacalles tabladoensis	Stüben & Astrin, 2011	new	0	island	ref
Calacalles affinis	Bahr, 2000	old	0	island	ref
Calacalles atomarius	Bahr, 2000	old	0	island	ref
Calacalles bandamaensis	Stüben, 2012	new	0	island	ref
Calacalles citvorator	Stüben, 2015	new	0	island	ref
Calacalles droueti	(Crotch, 1867)	old	0		congener	subspecies available, thus excluded from reference species dataset and moved to congener dataset
Calacalles exiguus	Bahr, 2000	old	0	island	ref
Calacalles fuerteventurensis	Bahr, 2000	old	0	island	ref
Calacalles hermigua	Stüben & Astrin, 2009	new	0	island	ref
Calacalles kabylianus	(Desbrochers des Loges, 1897)	old	0	1500	ref
Calacalles lepensis	Stüben, 2013	new	0	island	ref
Calacalles manriquei	Stüben, 2018	new	0	island	ref
Calacalles minutus	Bahr, 2000	old	0	island	ref
Calacalles montelunatus	Stüben, 2015	new	0	island	ref
Calacalles mulagua	Stüben, 2010	new	0	island	ref
Calacalles nataliae	Astrin & Stüben, 2009	new	0	island	ref
Calacalles palmensis	(Roudier, 1954)	old	0	island	ref
Calacalles pumilio	Bahr, 2000	old	0	island	ref
Calacalles pusillus	Bahr, 2000	old	0	island	ref
Calacalles seticollis	(Wollaston, 1864)	old	1	island	ref
Calacalles theryi	(Peyerimhoff, 1925)	old	0	1000	ref
Calacalles wollastoni	(Chevrolat, 1852)	old	1	island	ref
Canariacalles alluaudi	(Uyttenboogaart, 1940)	old	0	island	ref
Canariacalles lanzarotensis	(Stüben, 2000)	old	0	island	ref
Caucasusacalles lederi	Stüben, 2018	new	0	600	ref
Coloracalles edoughensis	(Desbrochers, 1892)	old	1	900	ref	Tyrrhenia
Coloracalles humerosus	(Fairmaire, 1862)	old	0	1200	ref	Tyrrhenia
Cryptorhynchus lapathi	(Linnaeus, 1758)	old	8	5000	congener	exceeding allowed amount of synonyms (one), thus excluded from reference species dataset and moved to congener dataset
Dendroacalles brevitarsis	(Wollaston, 1864)	old	0	island	ref
Dendroacalles euphorbiacus	(Stüben, 2000)	old	0	island	ref
Dendroacalles fortunatus	(Wollaston, 1864)	old	0		congener	subspecies available, thus excluded from reference species dataset and moved to congener dataset
Dendroacalles poneli	(Stüben, 2000)	old	0	island	ref
Dendroacalles ornatus	(Wollaston, 1854)		0		congener	placed into congener dataset (just 1.2% p-distance to D. sigma)
Dendroacalles ruteri	(Roudier, 1954)	old	0	island	ref
Dendroacalles sigma	(Wollaston, 1864)		0		congener	placed into congener dataset (just 1.2% p-distance to D. ornatus)
Dichromacalles albopictus	(Jacquet, 1888)	old	0	250	ref
Dichromacalles algecirasensis	Stüben, 2013	new	0	250	ref
Dichromacalles andalusiensis	Stüben, 2014	new	0	150	ref
Dichromacalles boroveci	Stüben, 1998	old	0		congener	difficult dispersal pattern, hard to group to island or mainland distribution, thus moved to congener dataset
Dichromacalles creticus	(Reitter, 1916)	old	0	island	ref
Dichromacalles diocletianus	(Germar, 1817)	old	4	3500	congener
Dichromacalles dromedarius	(Boheman, 1844)	old	3	3000	congener	exceeding allowed amount of synonyms (one), thus excluded from reference species dataset and moved to congener dataset
Dichromacalles lentisci	(Chevrolat, 1861)	old	1	1500	ref
Dichromacalles querilhaci	(H. Brisout de Barneville, 1864)	old	0	250	ref
Dichromacalles rolletii	(Germar, 1839)	old	1	1800	ref
Dichromacalles tuberculatus	(Rosenhauer, 1856)	old	4	1500	congener	exceeding allowed amount of synonyms (one), thus excluded from reference species dataset and moved to congener dataset
Echinodera adriatica	Stüben, 2008	new	0	50	ref
Echinodera andalusiensis	Stüben, 2003	old	0	150	ref
Echinodera angulipennis	Wollaston, 1864	old	0	island	ref
Echinodera ariadnae	Bahr & Beyer, 2005	old	0	island	ref
Echinodera aspromontensis	Stüben, 2008	new	0	650	ref
Echinodera atlasensis	Stüben, 2001	old	0	150	congener	cryptic species in Echinodera atlasensis taxon, thus moved to congener dataset
Echinodera bargouensis	Stüben & Astrin, 2011	new	0	150	ref
Echinodera behnei	Stüben, 1998	old	0	300	ref
Echinodera bellieri	(Reiche, 1860)	old	2	1100	congener	floating gardens to Albania, exceeding allowed amount of synonyms (one), thus excluded from reference species dataset and moved to congener dataset
Echinodera brachati	Wolf, 2002	old	0	150	ref
Echinodera brisouti	(Reitter, 1885)	old	0		congener	subspecies available, thus excluded from reference species dataset and moved to congener dataset
Echinodera bulbosa	Stüben & Astrin, 2008	new	0	200	ref
Echinodera capiomonti	(H. Brisout de Barneville, 1864)	old	0	1100	ref
Echinodera capbonensis	Stüben, 2004	old	0		congener	subspecies available, thus excluded from reference species dataset and moved to congener dataset
Echinodera casablancaensis	Stüben, 2001	old	0	650	congener	possible cryptic species included in this taxon, thus excluded from reference species dataset and moved to congener dataset
Echinodera ceutaensis	Stüben, 2002	old	0	750	ref
Echinodera cognita	Stüben, 2006	old	0	14	ref	Peter: max. 50 km range (08.10.2019, 11:20)
Echinodera compacta	Wollaston, 1864	old	0	island	ref
Echinodera corcyrensis	Stüben, 2008	new	0	700	ref
Echinodera crenata	Wollaston, 1863	old	0	island	ref
Echinodera cyprica	Stüben, 2010	new	1	island	ref
Echinodera germanni	Stüben, 2003	old	0	50	ref
Echinodera graeca	Caldara, 1973	old	0	1000	ref
Echinodera guacimara	Stüben & Germann, 2005	old	0	island	ref
Echinodera hoceimaensis	Stüben, 2018	new	0	50	ref
Echinodera hypocrita	(Boheman, 1837)	old	0	2500	ref
Echinodera hystrix	Wollaston, 1864	old	0		congener	subspecies available, thus excluded from reference species dataset and moved to congener dataset
Echinodera ibleiensis	Stüben, 2003	old	0	30	ref
Echinodera ifranensis	Stüben, 2002	old	0	150	ref
Echinodera incognita	(A. Hoffmann, 1956)	old	0	250	ref	Hoffmann likely mixed up the collecting tubes, Distribution area is not 700 km
Echinodera jandiaensis	Stüben, 2018	new	0	island	ref
Echinodera ketamaensis	Stüben, 2002	old	0	75	ref
Echinodera lusitanica	Stüben, 2014	new	0		congener	post Löbl, E. paganetti species complex, thus excluded from reference species dataset and moved to congener dataset
Echinodera kratkyi	Stüben, 2018	new	0	island	ref
Echinodera kroumiriensis	Stüben, 2004	old	0	150	ref
Echinodera major	(A. & F. Solari, 1907)	old	0	200	ref
Echinodera merkli	(Meyer, 1896)	old	0	800	ref	disjunct distributon
Echinodera minosi	Bahr & Bayer, 2005	old	0	island	ref
Echinodera montana	Stüben & Astrin, 2011	new	0	island	ref
Echinodera nebrodiensis	Stüben, 2003	old	0	100	ref
Echinodera nuraghia	Stüben, 2009	new	0	island	ref
Echinodera ochsi	(F. Solari, 1952)	old	0	75	ref
Echinodera orbiculata	Wollaston, 1864	old	0	island	ref
Echinodera orientalis	(A. & F. Solari 1907)	old	0	300	ref	only one sequence from Jiry Kratky, identification uncertain, just one sequence available from this taxon
Echinodera pallida	Israelson, 1985	old	0	island	ref
Echinodera paganettii	(F. Solari, 1952)	old	0		congener	E. paganetti species complex, thus excluded from reference species dataset and moved to congener dataset
Echinodera palmaensis	Stüben, 2000	old	0	island	ref
Echinodera pelionis	(Frieser, 1955)	old	0	100	ref
Echinodera peragalloi	(Chevrolat, 1863)	old	2	1000	congener	Tyrrhenia, exceeding allowed amount of synonyms (one), thus excluded from reference species dataset and moved to congener dataset
Echinodera personata	Colonnelli, 1985	old	0	island	ref
Echinodera picta	Wollaston, 1864	old	0	island	ref
Echinodera pseudohystrix	Stüben, 2000	old	2	island	congener	exceeding allowed amount of synonyms (one), thus excluded from reference species dataset and moved to congener dataset
Echinodera pseudovariegata	Stüben, 1998	old	0	150	ref	drift to Islands
Echinodera rifensis	Stüben, 2001	old	0	125	ref
Echinodera roudieri	Stüben, 1998	old	0	200	ref
Echinodera samosa	Germann, 2012	new	0	island	ref
Echinodera setosagracilis	Stüben, 2004	old	0	50	ref
Echinodera settefratelliensis	Stüben, 2005	old	0	island	ref
Echinodera siciliensis	Stüben, 2003	old	0	600	ref
Echinodera soumasi	Germann, Wolf & Schütte, 2015	new	0	450	ref
Echinodera spinosa	Stüben, 2006	old	0	200	ref
Echinodera suber	Stüben, 2001	old	0	50	ref
Echinodera tazzekaensis	Stüben, 2002	old	0	20	ref
Echinodera tellatlasensis	Stüben, 2002	old	0	20	ref
Echinodera tenoensis	Stüben, 2000	old	0	island	ref
Echinodera valida	(Hampe, 1864)	old	0	800	ref
Echinodera variegata	(Boheman, 1837)	old	0	150	ref
Echinodera varroi	Stüben, 2018	new	0	30	ref
Echinodera zaghouanensis	Stüben, 2004	old	0	200	ref
Echiumacalles anagaensis	(Stüben, 2000)	old	0	island	ref
Elliptacalles baeticus	(Stüben, 2008)	new	0	900	ref
Elliptacalles longus	(Desbrochers des Loges, 1892)	old	0	600	ref	Tyrrhenia
Euscepes batatae	G. R. Waterhouse, 1849	old	3	5000	congener	exceeding allowed amount of synonyms (one), thus excluded from reference species dataset and moved to congener dataset
Ficusacalles ficvorator	(Stüben, 2007)	old	0	island	ref	elevated to species rank in 2015 from subspecies status of F. senilis ficvorator
Ficusacalles oceanicus	(Stüben 2002)	old	0	island	ref	elevated to species rank in 2015 from subspecies status of F. senilis oceanicus
Ficusacalles senilis	(Wollaston, 1864)	old	0	island	ref	two subspecies known (usually just one allowed), elevated to species rank in 2015: F. senilis ficvorator and F. senilis oceanicus
Kyklioacalles abstersus	(Boheman, 1837)	old	1		congener	Kyklioacalles roboris was a Synonym of K. abstersus, could only be resolved with molecular data, thus excluded from reference species dataset and moved to congener dataset
Kyklioacalles alcornocalensis	Stüben, Torres, Astrin, 2011	new	0	40	ref
Kyklioacalles anthyllis	Stüben, 2004	old	0	90	ref
Kyklioacalles apogeus	(Peyerimhoff, 1925)	old	0	10	ref
Kyklioacalles astragali	Stüben, 2003	old	0	125	ref
Kyklioacalles atlasicus	Stüben & Astrin, 2010	new	0	10	ref
Kyklioacalles aubei	(Boheman, 1837)	old	0	4000	ref
Kyklioacalles bupleuri	Stüben, 2004	old	1	1600	ref	disjunct distribution
Kyklioacalles characivorus	Stüben, 2005	old	0	island	ref
Kyklioacalles chaudoiri	(Hochhuth 1847)	old	0	250	ref
Kyklioacalles erinaceus	Stüben, 2003	old	0	400	ref
Kyklioacalles euphorbiophilus	Stüben, 2003	old	0	10	ref
Kyklioacalles fausti	(Meyer, 1896)	old	2	1600	congener	disjunct distribution, migrated around the top, exceeding allowed amount of synonyms (one), thus excluded from reference species dataset and moved to congener dataset
Kyklioacalles fissicollis	(Penecke, 1926)	old	0	450	ref	disjunct distributon
Kyklioacalles flavomaculatus	Stüben, 2012	new	0	10	ref
Kyklioacalles granulicollis	(Tournier, 1875)	old	0	150	ref
Kyklioacalles igualeja	Stüben, 2012	new	0	25	ref
Kyklioacalles maroccensis	(Stüben, 2001)	old	0	400	ref
Kyklioacalles navieresi	(Boheman, 1837)	old	0	1500	ref
Kyklioacalles oblongus	Stüben, 2018	new	0	20	ref
Kyklioacalles olcesei	(Tournier, 1873)	old	1	150	ref
Kyklioacalles oukaimedensis	Stüben, 2010	new	0	10	ref
Kyklioacalles plantapilosus	Stüben & Astrin, 2010	new	0	45	ref
Kyklioacalles punctaticollis	(Lucas, 1846)	old	1		congener	subspecies available, thus excluded from reference species dataset and moved to congener dataset
Kyklioacalles provincialis	(A. Hoffmann, 1960)	old	0	175	ref
Kyklioacalles pyrenaeus	(Boheman, 1844)	old	3	2000	congener
Kyklioacalles reginae	Stüben, 2003	old	0	50	ref
Kyklioacalles reinosae	(H. Brisout de Barneville, 1867)	old	1	600	ref
Kyklioacalles roboris	(Curtis, 1834)	old	1		congener	Kyklioacalles roboris was a Synonym of K. abstersus, could only be resolved with molecular data, thus excluded from reference species dataset and moved to congener dataset
Kyklioacalles saccoi	(Colonnelli, 1973)	old	0	125	ref
Kyklioacalles snassensis	Stüben, 2002	old	0	10	ref
Kyklioacalles solarii	(Fiori, 1903)	old	0	600	ref
Kyklioacalles suturatus	(Dieckmann, 1983)	old	0	1000	ref
Kyklioacalles teter	(Boheman, 1844)	old	0	250	ref
Kyklioacalles tidiquinensis	Stüben, 2002	old	0	50	ref
Kyklioacalles yestensis	Stüben, 2003	old	0	45	ref
Lauriacalles acutus	(Wollaston, 1864)	old	0	island	ref
Madeiracalles achadagrandensis	(Stüben, 2002)	old	0	island	ref
Madeiracalles beelzebubi	Stüben & Kratky, 2018	new	0	island	ref
Madeiracalles cinereus	(Wollaston, 1860)	old	0	island	ref
Madeiracalles coarctatus	(Wollaston, 1857)	old	0	island	ref
Madeiracalles dispar	(Wollaston, 1854)	old	0	island	ref
Madeiracalles histrionicus	(Wollaston, 1857)	old	0	island	ref
Madeiracalles machadoi	(Stüben, 2006)	old	0	island	ref
Madeiracalles portosantoensis	(Stüben, 2002)	old	0	island	ref
Madeiracalles pulverosus	(Gemminger, 1871)	old	2	island	congener	exceeding allowed amount of synonyms (one), thus excluded from reference species dataset and moved to congener dataset
Madeiracalles saxicola	(Wollaston, 1854)	old	0	island	ref
Madeiracalles succulentus	Stüben, 2018	new	0	island	ref
Madeiracalles terminalis	(Wollaston, 1854)	old	1		congener	subspecies available M. terminalis tolpis), thus excluded from reference species dataset and moved to congener dataset
Madeiracalles tristaensis	(Stüben, 2002)	old	0		congener	M. tristaensis and M. terminalis may be junior synonyms, thus excluded from reference species dataset and moved to congener dataset
Madeiracalles vau	(Wollaston, 1854)	old	0	island	ref
Montanacalles nevadaensis	(Stüben, 2001)	old	0	45	ref
Onyxacalles balearicus	Stüben, 2005	old	0	island	ref
Onyxacalles bermejaensis	Stüben, 2001	old	0	150	ref
Onyxacalles caucasicus	(Reitter, 1891)	old	0	700	ref
Onyxacalles ganglbaueri	(A. & F. Solari 1907)	old	1	900	ref	disjunct distribution, Kaukasus spot is wrong, that was a new species (another one)
Onyxacalles georgius	Stüben & Krátky 2018	new	0	150	ref
Onyxacalles gibraltarensis	Stüben, 2002	old	0	200	ref
Onyxacalles luigionii	(A. & F. Solari, 1907)	old	0	1500	ref
Onyxacalles maginaensis	Stüben, 2004	old	0	400	ref	disjunct distribution
Onyxacalles neglectus	Kulbe, 1999	old	0	island	ref
Onyxacalles nuraghi	Stüben, 2012	new	0	island	ref
Onyxacalles portusveneris	(Mayet, 1903)	old	0	1250	ref
Onyxacalles ringeli	Kulbe, 1999	old	0	island	ref
Onyxacalles valencianus	Germann, 2005	old	0	400	ref
Onyxacalles verrucosus	(Wollaston, 1863)	old	0	island	ref
Onyxacalles vilae	Stüben, 2012	new	0	600	ref	disjunct distribution, ok, refer to Onyxacalles manuscript: it´s a distribution ring!
Pseudodichromacalles fernandezi	(Roudier, 1954)	old	0	island	ref
Pseudodichromacalles pericallis	Stüben, 2018	new	0	island	ref
Pseudodichromacalles xerampelinus	(Wollaston, 1864)	old	0	island	ref
Silvacalles carlinavorus	Stüben & Schütte, 2014	new	0	island	ref
Silvacalles cedroensis	(Kulbe, 2000)	old	0	island	ref
Silvacalles hakani	(Roudier, 1954)	old	0		congener	subspecies available, thus excluded from reference species dataset and moved to congener dataset
Silvacalles instabilis	(Wollaston, 1864)	old	0	island	ref	all have very low distances: instabilis and nubilosus (0.9%)
Silvacalles lepidus	(Kulbe, 2000)	old	0	island	ref
Silvacalles lunulatus	(Wollaston, 1854)	old	0	island	ref
Silvacalles mundus	(Wollaston, 1864)	old	0	island	ref
Silvacalles nubilosus	(Wollaston, 1864)	old	0	island	ref	all have very low distances: instabilis and nubilosus (0.9%)
Silvacalles pedestris	(Stüben, 2000)	old	0	island	ref
Silvacalles tolpivorus	(Germann & Stüben, 2006)	old	0	island	ref
Sonchiacalles muelleri	(Stüben, 2000)	old	0	island	ref
Sonchiacalles silosensis	(Stüben, 2000)	old	0	island	ref
Sonchiacalles sonchi	(Stüben, 2000)	old	0	island	ref
Torneuma alexi	Stüben, 2018	new	0	island	ref
Torneuma aphroditae	(Germann & Stüben, 2006)	old	0	island	ref
Torneuma baeticum	Stüben, 2007	old	0	50	ref
Torneuma cadizense	Stüben, 2016	new	0	50	ref
Torneuma caecum	Wollaston, 1860	old	1	island	ref
Torneuma deplanatum	(Hampe, 1864)	old	6		congener	subspecies available, thus excluded from reference species dataset and moved to congener dataset
Torneuma desilvai	G. Osella & Zuppa, 1998	old	0	island	ref
Torneuma feloi	Stüben, 2007		0		congener	nontypical low distance to sister species T. orbatum, thus placed into congener dataset
Torneuma isambertoi	Stüben, 2016	new	0	island	ref
Torneuma karamani	(Formánek, 1912)	old	0	30	ref
Torneuma korwitzi	Stüben, 2015	new	0		congener	nontypical low distance to sister species T. maderense, but morphologically 100% clear, excluded from reference species dataset
Torneuma maderense	Stüben, 2002		0		congener	nontypical low distance to sister species T. korwitzi, but morphologically 100% clear, excluded from reference species dataset
Torneuma orbatum	(Wollaston, 1865)		0		congener	nontypical low distance to sister species T. feloi,thus placed into congener dataset
Torneuma picocasteloense	Stüben, 2002	old	0	island	ref
Torneuma mesegueri	Gonzalez, 1971	old	0		congener	subspecies available, thus excluded from reference species dataset and moved to congener dataset

## Sheet: DiStats_results
This tab contains the complete DiStats output matrix. Most rows have been hidden for simplicity.
Only the p-distance value (Closest_Sp_Min_Dist) from the reference species to it´s sister species is being adressed in this manuscript.
Taxon	#_of_intrasp_distances	Intrasp_dist_Mean	Intrasp_dist_Min	Intrasp_dist_Median	Intrasp_dist_Max	Closest_Sp	Closest_Sp_Min_Dist	Closest_Sp_Max_Dist	Closest_Sp_Dist_Median	#_distances_to_Closest_Sp	most_distant_congener	most_distant_congener_Max_Dist
Acalles_alcarazensis	6	0	0	0	0	Acalles_cazorlaensis	5.62	6.34	6.25	12	Acalles_sablensis	21.79
Acalles_almeriaensis	56	3.68	0	4.1	5.17	Acalles_parvulus	13.68	15.99	14.89	120	Acalles_minutissimus	23.4
Acalles_asniensis	6	0.41	0	0.61	0.61	Acalles_testensis	3.19	3.5	3.5	3	Acalles_sablensis	20.97
Acalles_biokovoensis	2	0.61	0.61	0.61	0.61	Acalles_camelus	13.01	14.89	13.68	36	Acalles_minutissimus	22.19
Acalles_breiti	2	0.15	0.15	0.15	0.15	Acalles_vorsti	8.37	8.52	8.45	2	Acalles_minutissimus	23.1
Acalles_camelus	306	2.92	0	2.89	6.08	Acalles_fallax	12.36	14.59	13.9	252	Acalles_sablensis	21.88
Acalles_cazorlaensis	12	0.46	0	0.46	0.91	Acalles_alcarazensis	5.62	6.34	6.25	12	Acalles_sablensis	22.34
Acalles_cytisi	6	1.52	1.28	1.52	1.75	Acalles_maraoensis	1.06	5.32	1.59	24	Acalles_sylvosus	21.28
Acalles_dieckmanni	0					Acalles_sardiniaensis	8.36	8.51	8.51	7	Acalles_sablensis	22.49
Acalles_dubius	12	0.15	0	0.15	0.3	Acalles_parvulus	11.4	12.4	12.01	60	Acalles_sablensis	24.01
Acalles_echinatus	156	5.22	0	6.03	9.05	Acalles_misellus	7.14	10.94	8.66	156	Acalles_sablensis	24.92
Acalles_fallax	182	0.45	0	0.3	1.56	Acalles_camelus	12.36	14.59	13.9	252	Acalles_sablensis	22.38
Acalles_gadorensis	0					Acalles_sardiniaensis	14.29	14.59	14.29	7	Acalles_sablensis	23.1
Acalles_globulipennis	56	5.17	0.15	5.5	8.21	Acalles_pilula	9.49	13.39	11.6	56	Acalles_minutissimus	22.34
Acalles_granulimaculosus	2	2.28	2.28	2.28	2.28	Acalles_pilula	11.27	12.67	11.91	14	Acalles_minutissimus	21.88
Acalles_guadarramaensis	12	0.96	0	1.04	1.63	Acalles_alcarazensis	7.45	7.97	7.48	12	Acalles_sablensis	21.3
Acalles_iblanensis	0					Acalles_asniensis	11.25	11.55	11.55	3	Acalles_sablensis	21.88
Acalles_kippenbergi	0					Acalles_micros	14.66	15.05	14.89	7	Acalles_minutissimus	23.71
Acalles_lemur	210	6.64	0	8.17	15.03	Acalles_cazorlaensis	12.46	14.86	13.75	60	Acalles_sablensis	24.16
Acalles_maraoensis	56	3.26	0	4.1	5.47	Acalles_cytisi	1.06	5.32	1.59	24	Acalles_sylvosus	21.58
Acalles_micros	42	0.13	0	0.15	0.46	Acalles_parasierrae	12.67	12.92	12.77	7	Acalles_sablensis	22.04
Acalles_minutissimus	0					Acalles_sablensis	15.96	15.96	15.96	1	Acalles_kippenbergi	23.71
Acalles_misellus	132	0.6	0	0.54	1.75	Acalles_echinatus	7.14	10.94	8.66	156	Acalles_sablensis	22.64
Acalles_monasterialis	2	0.3	0.3	0.3	0.3	Acalles_cytisi	1.82	2.13	2.07	6	Acalles_sylvosus	20.82
Acalles_ossetiensis	2	0	0	0	0	Acalles_alcarazensis	13.01	14.13	14.05	6	Acalles_sablensis	22.49
Acalles_papei	20	1.72	0	1.23	3.04	Acalles_lemur	13.53	16.57	14.74	75	Acalles_sablensis	22.5
Acalles_parasierrae	0					Acalles_alcarazensis	6.18	6.41	6.38	3	Acalles_sablensis	21.12
Acalles_parvulus	210	2.45	0	1.68	5.06	Acalles_dubius	11.4	12.4	12.01	60	Acalles_sablensis	23.82
Acalles_pilula	42	1.91	0.15	2.59	3.25	Acalles_globulipennis	9.49	13.39	11.6	56	Acalles_sylvosus	22.04
Acalles_ptinoides	72	0.74	0	0.76	1.37	Acalles_pilula	13.73	15.07	14.29	63	Acalles_minutissimus	22.34
Acalles_reitteri	0					Kyklioacalles_reginae	11.33	11.72	11.53	2	Acalles_echinatus	21
Acalles_sablensis	0					Kyklioacalles_anthyllis	15.68	17.2	16.41	6	Acalles_echinatus	24.92
Acalles_sardiniaensis	42	0.33	0	0.46	0.61	Acalles_dieckmanni	8.36	8.51	8.51	7	Acalles_sablensis	23.1
Acalles_sarothamni	2	0	0	0	0	Acalles_cytisi	4.37	4.94	4.65	6	Acalles_sablensis	24.24
Acalles_sierrae	90	4.21	0	6.38	6.84	Acalles_cytisi	6.7	9.42	8.03	30	Acalles_sablensis	22.19
Acalles_sintraniensis	12	1.37	0.15	1.6	2.13	Acalles_sarothamni	13.53	15.94	14.71	8	Acalles_minutissimus	22.64
Acalles_sylvosus	0					Kyklioacalles_olcesei	16.72	16.87	16.72	3	Acalles_kippenbergi	23.25
Acalles_testensis	0					Acalles_asniensis	3.19	3.5	3.5	3	Acalles_sablensis	21.12
Acalles_tibialis	2	0.15	0.15	0.15	0.15	Acalles_parvulus	12.77	14.85	14.06	30	Acalles_sablensis	24.77
Acalles_vorsti	0					Acalles_breiti	8.37	8.52	8.45	2	Acalles_sablensis	22.68
Acallocrates_colonnellii	20	2.52	0.15	1.52	5.47	Acallocrates_minutesquamosus	13.03	15.48	14.4	20	Acallocrates_denticollis	16.87
Acallocrates_denticollis	56	9.79	1.22	11.09	12.77	Acallocrates_minutesquamosus	13.84	17.9	15.81	32	Acallocrates_minutesquamosus	17.9
Acallocrates_minutesquamosus	12	5.69	4.71	5.51	7.1	Acallocrates_colonnellii	13.03	15.48	14.4	20	Acallocrates_denticollis	17.9
Acallorneuma_doderoi	2	2.12	2.12	2.12	2.12	Acallorneuma_ingoi	4.25	4.86	4.48	8	Acallorneuma_ibericum	15.4
Acallorneuma_ibericum	6	4.51	4.1	4.56	4.86	Acallorneuma_ingoi	13.22	14.13	13.98	12	Acallorneuma_reitteri	15.5
Acallorneuma_ingoi	12	0.08	0	0.08	0.15	Acallorneuma_sardiniense	3.04	3.34	3.19	8	Acallorneuma_ibericum	14.13
Acallorneuma_mainardii	0					Acallorneuma_sardiniense	5.78	6.23	6	2	Acallorneuma_ibericum	15.35
Acallorneuma_montisalbi	6	0	0	0	0	Acallorneuma_reitteri	8.81	9.27	9.12	9	Acallorneuma_ibericum	15.35
Acallorneuma_reitteri	6	0.3	0.15	0.3	0.46	Acallorneuma_montisalbi	8.81	9.27	9.12	9	Acallorneuma_ibericum	15.5
Acallorneuma_sardiniense	2	1.37	1.37	1.37	1.37	Acallorneuma_ingoi	3.04	3.34	3.19	8	Acallorneuma_ibericum	14.29
Aeoniacalles_aeonii	20	4.97	0.3	1.67	10.98	Aeoniacalles_argillosus	9.15	11.25	10.64	45	Aeoniacalles_tabladoensis	16.72
Aeoniacalles_aeonisimilis	20	0.64	0.3	0.61	1.06	Aeoniacalles_tabladoensis	9.27	9.57	9.42	5	Aeoniacalles_argillosus	17.48
Aeoniacalles_argillosus	72	2.37	0	2.89	4.41	Aeoniacalles_grancanariensis	8.81	10.03	9.42	27	Aeoniacalles_aeonisimilis	17.48
Aeoniacalles_grancanariensis	6	2.93	0.16	4.31	4.32	Aeoniacalles_argillosus	8.81	10.03	9.42	27	Aeoniacalles_aeonisimilis	15.74
Aeoniacalles_neptunus	2	0.3	0.3	0.3	0.3	Aeoniacalles_grancanariensis	9.43	11.73	10.03	6	Aeoniacalles_aeonisimilis	14.74
Aeoniacalles_tabladoensis	0					Aeoniacalles_aeonisimilis	9.27	9.57	9.42	5	Aeoniacalles_aeonii	16.72
Calacalles_affinis	2	0.6	0.6	0.6	0.6	Calacalles_atomarius	7.9	8.43	8.17	2	Calacalles_theryi	17.02
Calacalles_atomarius	0					Calacalles_affinis	7.9	8.43	8.17	2	Calacalles_theryi	18.69
Calacalles_bandamaensis	6	0.21	0	0.3	0.33	Calacalles_minutus	6.1	6.45	6.26	3	Calacalles_kabylianus	17.67
Calacalles_citvorator	2	0.15	0.15	0.15	0.15	Calacalles_seticollis	6.99	7.29	7.14	4	Calacalles_kabylianus	18.84
Calacalles_droueti	12	1.4	0.46	1.67	2.13	Calacalles_affinis	10.4	11.7	11.42	8	Calacalles_theryi	18.84
Calacalles_exiguus	6	0.2	0.15	0.15	0.3	Calacalles_lepensis	9.42	9.88	9.73	9	Calacalles_theryi	18.09
Calacalles_fuerteventurensis	2	0.31	0.31	0.31	0.31	Calacalles_mulagua	12.77	13.76	13.34	16	Calacalles_theryi	17.33
Calacalles_fuerteventurensis	2	0.31	0.31	0.31	0.31	Calacalles_pusillus	12.77	13.46	13.19	8	Calacalles_theryi	17.33
Calacalles_hermigua	12	0.68	0	0.68	1.06	Calacalles_montelunatus	6.08	7.14	6.69	12	Calacalles_theryi	18.39
Calacalles_kabylianus	0					Calacalles_theryi	14.29	14.59	14.59	3	Calacalles_palmensis	19.76
Calacalles_lepensis	6	1.11	0.91	1.06	1.37	Calacalles_nataliae	3.19	3.8	3.5	15	Calacalles_theryi	17.93
Calacalles_manriquei	0					Calacalles_mulagua	4.1	5.32	4.64	8	Calacalles_theryi	18.24
Calacalles_minutus	0					Calacalles_palmensis	5.78	5.93	5.78	3	Calacalles_theryi	18.54
Calacalles_montelunatus	6	0.2	0	0.3	0.3	Calacalles_hermigua	6.08	7.14	6.69	12	Calacalles_kabylianus	18.39
Calacalles_mulagua	56	1.05	0	1.06	1.52	Calacalles_manriquei	4.1	5.32	4.64	8	Calacalles_theryi	18.39
Calacalles_nataliae	20	0.85	0	1.06	1.37	Calacalles_lepensis	3.19	3.8	3.5	15	Calacalles_theryi	18.54
Calacalles_palmensis	6	1.82	0.3	2.58	2.58	Calacalles_minutus	5.78	5.93	5.78	3	Calacalles_kabylianus	19.76
Calacalles_pumilio	12	1.06	0.76	1.06	1.37	Calacalles_wollastoni	3.65	5.47	4.41	20	Calacalles_theryi	18.39
Calacalles_pusillus	12	0.84	0.15	0.84	1.52	Calacalles_mulagua	4.41	5.47	5.02	32	Calacalles_theryi	17.78
Calacalles_seticollis	2	0.46	0.46	0.46	0.46	Calacalles_montelunatus	6.38	6.53	6.46	6	Calacalles_kabylianus	17.93
Calacalles_theryi	6	0.91	0.3	1.22	1.22	Calacalles_kabylianus	14.29	14.59	14.59	3	Calacalles_palmensis	19.6
Calacalles_wollastoni	20	2.08	0	2.74	3.34	Calacalles_pumilio	3.65	5.47	4.41	20	Calacalles_theryi	18.54
Canariacalles_alluaudi	30	2.33	0	3.65	4.41	Canariacalles_lanzarotensis	6.38	7.6	6.91	12	Canariacalles_lanzarotensis	7.6
Canariacalles_lanzarotensis	2	0.15	0.15	0.15	0.15	Canariacalles_alluaudi	6.38	7.6	6.91	12	Canariacalles_alluaudi	7.6
Caucasusacalles_lederi	0					Coloracalles_humerosus	15.26	15.5	15.5	4
Coloracalles_edoughensis	0					Coloracalles_humerosus	12.16	12.4	12.16	4	Coloracalles_humerosus	12.4
Coloracalles_humerosus	12	0	0	0	0	Coloracalles_edoughensis	12.16	12.4	12.16	4	Coloracalles_edoughensis	12.4
Cryptorhynchus_lapathi	2	0.15	0.15	0.15	0.15	Elliptacalles_baeticus	15.5	16.72	16.19	10
Dendroacalles_brevitarsis	6	0.9	0.66	0.99	1.06	Dendroacalles_euphorbiacus	8.81	9.72	9.42	12	Dendroacalles_fortunatus	15.82
Dendroacalles_euphorbiacus	12	3.75	0	3.8	7.29	Dendroacalles_brevitarsis	8.81	9.72	9.42	12	Dendroacalles_poneli	15.68
Dendroacalles_fortunatus	72	0.78	0	0.46	2.28	Dendroacalles_ornatus	1.69	2.74	2.45	18	Dendroacalles_brevitarsis	15.82
Dendroacalles_ornatus	2	0	0	0	0	Dendroacalles_sigma	1.22	1.52	1.37	10	Dendroacalles_brevitarsis	14.66
Dendroacalles_poneli	182	1.59	0	1.67	3.5	Dendroacalles_fortunatus	8.1	9.44	8.84	126	Dendroacalles_euphorbiacus	15.68
Dendroacalles_ruteri	42	1.24	0.61	1.32	1.98	Dendroacalles_fortunatus	3.65	6.38	5.47	63	Dendroacalles_brevitarsis	15.49
Dendroacalles_sigma	20	0.15	0	0.15	0.3	Dendroacalles_ornatus	1.22	1.52	1.37	10	Dendroacalles_brevitarsis	14.89
Dichromacalles_albopictus	6	0.94	0	1.29	1.52	Dichromacalles_querilhaci	12.31	12.61	12.44	3	Dichromacalles_dromedarius	20.06
Dichromacalles_algecirasensis	12	2.91	0	2.89	5.78	Coloracalles_humerosus	16.22	17.65	16.57	16	Dichromacalles_boroveci	21.73
Dichromacalles_andalusiensis	6	5.07	0	7.6	7.6	Dichromacalles_albopictus	12.77	13.25	13.22	9	Dichromacalles_diocletianus	19.6
Dichromacalles_boroveci	2	2.89	2.89	2.89	2.89	Dichromacalles_creticus	7.29	7.75	7.52	2	Dichromacalles_algecirasensis	21.73
Dichromacalles_creticus	0					Dichromacalles_boroveci	7.29	7.75	7.52	2	Dichromacalles_diocletianus	20.97
Dichromacalles_diocletianus	30	7.46	0	10.64	12.92	Dichromacalles_dromedarius	15.96	17.93	16.72	72	Dichromacalles_tuberculatus	22.49
Dichromacalles_dromedarius	132	3.25	0	1.09	6.55	Dichromacalles_diocletianus	15.96	17.93	16.72	72	Dichromacalles_boroveci	20.67
Dichromacalles_lentisci	6	0.2	0.15	0.15	0.3	Madeiracalles_pulverosus	14.51	15.96	15.35	21	Dichromacalles_algecirasensis	20.06
Dichromacalles_querilhaci	0					Dichromacalles_albopictus	12.31	12.61	12.44	3	Dichromacalles_algecirasensis	21.43
Dichromacalles_rolletii	20	1.1	0.3	1.15	1.88	Dichromacalles_boroveci	12.92	14.08	13.4	10	Dichromacalles_diocletianus	20.24
Dichromacalles_tuberculatus	30	4.64	0	5.62	9.27	Dichromacalles_albopictus	13.57	15.2	14.21	18	Dichromacalles_diocletianus	22.49
Echinodera_adriatica	72	0.85	0	0.84	2.23	Echinodera_magnesia	10.94	11.34	11.09	18	Echinodera_capbonensis	20.45
Echinodera_andalusiensis	156	0.57	0	0.61	1.52	Echinodera_rifensis	10.82	11.85	11.25	52	Echinodera_atlasensis	19.45
Echinodera_angulipennis	12	1.74	1.45	1.64	2.13	Echinodera_palmaensis	12.6	13.98	13.3	16	Echinodera_hypocrita	20.36
Echinodera_ariadnae	0					Echinodera_nuraghia	10.49	10.57	10.53	2	Echinodera_incognita	18.09
Echinodera_aspromontensis	272	0.71	0	0.93	1.98	Echinodera_nebrodiensis	7.45	8.51	7.9	34	Echinodera_capbonensis	19.6
Echinodera_atlasensis	12	7.47	1.98	8.21	10.64	Echinodera_casablancaensis	14.35	15.35	14.89	16	Echinodera_bargouensis	21.73
Echinodera_bargouensis	2	0.76	0.76	0.76	0.76	Echinodera_zaghouanensis	13.83	13.83	13.83	2	Echinodera_atlasensis	21.73
Echinodera_behnei	12	1.18	0.47	1.29	1.41	Echinodera_valida	10.33	10.83	10.56	4	Echinodera_tazzekaensis	20.41
Echinodera_bellieri	306	6.04	0	6.69	11.49	Echinodera_graeca	11.85	13.98	12.69	18	Echinodera_tazzekaensis	22.19
Echinodera_brachati	2	0.15	0.15	0.15	0.15	Echinodera_brisouti	9.28	9.73	9.51	8	Echinodera_incognita	20.36
Echinodera_brisouti	12	1.49	0.46	1.67	1.98	Echinodera_ibleiensis	9.12	10.03	9.73	4	Echinodera_incognita	18.69
Echinodera_bulbosa	30	1.36	0	1.82	2.28	Echinodera_ceutaensis	11.25	12.68	12.02	36	Echinodera_atlasensis	20.36
Echinodera_capbonensis	20	0.67	0	0.15	1.67	Echinodera_angulipennis	14.89	16.29	15.67	20	Echinodera_incognita	20.82
Echinodera_capiomonti	0					Echinodera_siciliensis	12.01	12.61	12.31	5	Echinodera_hypocrita	20.06
Echinodera_casablancaensis	12	2.89	0	3.66	4.1	Echinodera_magnesia	14.05	15.5	14.82	8	Echinodera_tazzekaensis	20.82
Echinodera_ceutaensis	30	0.27	0	0.3	0.61	Echinodera_rifensis	10.94	12.01	11.4	24	Echinodera_cognita	19.91
Echinodera_cognita	2	0	0	0	0	Echinodera_incognita	5.78	8.21	7.07	16	Echinodera_tazzekaensis	22.49
Echinodera_compacta	2	0.92	0.92	0.92	0.92	Echinodera_pseudohystrix	11.4	12.31	12	28	Echinodera_capbonensis	19.3
Echinodera_corcyrensis	30	0.3	0	0.46	0.91	Echinodera_tellatlasensis	10.49	11.17	10.73	12	Echinodera_atlasensis	20.67
Echinodera_crenata	6	1.32	0.46	1.52	1.98	Echinodera_tenoensis	3.95	4.56	4.1	9	Echinodera_bargouensis	19.76
Echinodera_cyprica	6	3.95	0.46	5.62	5.78	Echinodera_paganettii	12.16	13.53	12.31	21	Echinodera_atlasensis	20.67
Echinodera_germanni	0					Echinodera_siciliensis	13.53	14.29	14.13	5	Echinodera_cognita	20.52
Echinodera_graeca	0					Echinodera_pelionis	6.08	6.23	6.16	2	Echinodera_atlasensis	19.3
Echinodera_guacimara	2	0	0	0	0	Echinodera_crenata	4.1	5.02	4.26	6	Echinodera_peragalloi	19.3
Echinodera_hoceimaensis	0					Echinodera_ceutaensis	11.25	11.85	11.55	6	Echinodera_bellieri	20.06
Echinodera_hypocrita	420	4.96	0	6.38	9.57	Echinodera_paganettii	11.7	14.31	12.77	147	Echinodera_bargouensis	20.36
Echinodera_hystrix	132	1.58	0	1.82	2.89	Echinodera_pseudohystrix	1.98	4.73	2.89	168	Echinodera_bellieri	19.13
Echinodera_ibleiensis	0					Echinodera_brisouti	9.12	10.03	9.73	4	Echinodera_incognita	19.45
Echinodera_ifranensis	2	0.61	0.61	0.61	0.61	Echinodera_orbiculata	12.82	14.44	13.75	10	Echinodera_incognita	20.06
Echinodera_incognita	56	5.91	0.91	6.61	8.36	Echinodera_cognita	5.78	8.21	7.07	16	Echinodera_tazzekaensis	22.49
Echinodera_jandiaensis	6	1.52	0.61	1.82	2.13	Echinodera_brisouti	12.92	13.68	13.37	12	Echinodera_bargouensis	19.45
Echinodera_ketamaensis	0					Echinodera_ibleiensis	14.44	14.44	14.44	1	Echinodera_incognita	20.21
Echinodera_ketamaensis	0					Echinodera_nebrodiensis	14.44	14.44	14.44	2	Echinodera_incognita	20.21
Echinodera_kratkyi	0					Echinodera_corcyrensis	14.29	14.74	14.44	6	Echinodera_incognita	20.97
Echinodera_kroumiriensis	0					Echinodera_nuraghia	13.01	13.37	13.19	2	Echinodera_atlasensis	19.15
Echinodera_lusitanica	56	0.69	0	0.76	1.52	Echinodera_paganettii	5.95	9.66	7.45	56	Echinodera_zaghouanensis	19.7
Echinodera_magnesia	2	1.06	1.06	1.06	1.06	Echinodera_valida	10.33	10.49	10.41	2	Echinodera_tazzekaensis	19.76
Echinodera_major	6	0	0	0	0	Echinodera_minosi	12.3	12.61	12.61	3	Echinodera_casablancaensis	19.91
Echinodera_merkli	2	10.18	10.18	10.18	10.18	Echinodera_variegata	13.07	17.17	15.5	6	Echinodera_tazzekaensis	20.06
Echinodera_minosi	0					Echinodera_paganettii	11.55	12.46	12.31	7	Echinodera_capbonensis	20.21
Echinodera_montana	2	0.76	0.76	0.76	0.76	Echinodera_roudieri	13.09	15.96	13.53	16	Echinodera_hypocrita	19.97
Echinodera_nebrodiensis	2	0	0	0	0	Echinodera_aspromontensis	7.45	8.51	7.9	34	Echinodera_tazzekaensis	18.54
Echinodera_nuraghia	2	0	0	0	0	Echinodera_brisouti	9.57	10.57	10.18	8	Echinodera_atlasensis	19.67
Echinodera_ochsi	2	0.3	0.3	0.3	0.3	Echinodera_cyprica	13.07	14.29	14.29	6	Echinodera_bargouensis	18.69
Echinodera_ochsi	2	0.3	0.3	0.3	0.3	Echinodera_graeca	13.07	13.07	13.07	2	Echinodera_bargouensis	18.69
Echinodera_orbiculata	20	1.92	0	2.13	2.58	Echinodera_compacta	11.46	13.53	12.84	10	Echinodera_capbonensis	19.76
Echinodera_orientalis	0					Echinodera_minosi	12.92	12.92	12.92	1	Echinodera_germanni	18.84
Echinodera_paganettii	42	4.02	0	6.38	6.69	Echinodera_lusitanica	5.95	9.66	7.45	56	Echinodera_zaghouanensis	20.53
Echinodera_pallida	6	1.32	0	1.98	1.98	Echinodera_picta	7.29	7.75	7.52	6	Echinodera_tazzekaensis	19.45
Echinodera_palmaensis	12	0.48	0.3	0.38	0.76	Echinodera_hystrix	3.34	4.71	3.8	48	Echinodera_tazzekaensis	18.39
Echinodera_pelionis	2	0.46	0.46	0.46	0.46	Echinodera_graeca	6.08	6.23	6.16	2	Echinodera_spinosa	19.45
Echinodera_peragalloi	132	0.31	0	0.3	0.91	Echinodera_corcyrensis	11.4	12.16	11.55	72	Echinodera_atlasensis	21.58
Echinodera_personata	12	1.47	0.3	1.52	2.43	Echinodera_hystrix	12.61	14.59	13.37	48	Echinodera_incognita	19.45
Echinodera_picta	2	0.76	0.76	0.76	0.76	Echinodera_pallida	7.29	7.75	7.52	6	Echinodera_bellieri	19.45
Echinodera_pseudohystrix	182	0.92	0	0.91	1.82	Echinodera_hystrix	1.98	4.73	2.89	168	Echinodera_incognita	19.15
Echinodera_pseudovariegata	6	0.2	0	0.3	0.3	Echinodera_ibleiensis	10.18	10.49	10.49	3	Echinodera_cognita	19.45
Echinodera_rifensis	12	1.37	0.15	1.52	1.98	Echinodera_andalusiensis	10.82	11.85	11.25	52	Echinodera_atlasensis	19.76
Echinodera_roudieri	56	4.71	0	7.83	8.46	Echinodera_siciliensis	12.61	14.13	13.37	40	Echinodera_cognita	20.36
Echinodera_samosa	0					Echinodera_magnesia	10.79	11.09	10.94	2	Echinodera_tazzekaensis	20.52
Echinodera_setosagracilis	0					Echinodera_siciliensis	14.59	15.2	15.05	5	Echinodera_atlasensis	20.06
Echinodera_settefratelliensis	12	0	0	0	0	Echinodera_variegata	9.88	12.01	11.55	12	Echinodera_cognita	19.15
Echinodera_siciliensis	20	1.6	0.3	1.82	1.98	Echinodera_capiomonti	12.01	12.61	12.31	5	Echinodera_capbonensis	19.15
Echinodera_soumasi	0					Echinodera_graeca	13.53	13.53	13.53	1	Echinodera_tazzekaensis	20.21
Echinodera_spinosa	182	3.99	0.15	2.89	9.27	Echinodera_siciliensis	12.61	15.65	13.68	70	Echinodera_incognita	20.97
Echinodera_suber	2	0.3	0.3	0.3	0.3	Echinodera_pseudovariegata	13.07	13.37	13.22	6	Echinodera_cognita	20.21
Echinodera_tazzekaensis	0					Echinodera_tellatlasensis	16.26	16.87	16.56	2	Echinodera_incognita	22.49
Echinodera_tellatlasensis	2	0.49	0.49	0.49	0.49	Echinodera_corcyrensis	10.49	11.17	10.73	12	Echinodera_incognita	20.21
Echinodera_tenoensis	6	0	0	0	0	Echinodera_crenata	3.95	4.56	4.1	9	Echinodera_bargouensis	19.91
Echinodera_valida	0					Echinodera_behnei	10.33	10.83	10.56	4	Echinodera_incognita	19.3
Echinodera_valida	0					Echinodera_magnesia	10.33	10.49	10.41	2	Echinodera_incognita	19.3
Echinodera_variegata	6	8.36	6.53	8.97	9.57	Echinodera_settefratelliensis	9.88	12.01	11.55	12	Echinodera_atlasensis	20.06
Echinodera_varroi	6	0.3	0	0.46	0.46	Echinodera_rifensis	11.4	12.16	11.85	12	Echinodera_atlasensis	20.82
Echinodera_zaghouanensis	0					Echinodera_bargouensis	13.83	13.83	13.83	2	Echinodera_paganettii	20.53
Echiumacalles_anagaensis	12	2.51	0	3.65	3.8	Ficusacalles_senilis	6.84	8.21	7.45	24
Elliptacalles_baeticus	20	3.94	0.91	4.41	5.02	Elliptacalles_longus	7.14	7.9	7.6	10	Elliptacalles_longus	7.9
Elliptacalles_longus	2	2.89	2.89	2.89	2.89	Elliptacalles_baeticus	7.14	7.9	7.6	10	Elliptacalles_baeticus	7.9
Euscepes_batatae	2	0	0	0	0	Calacalles_fuerteventurensis	17.28	17.33	17.3	4
Ficusacalles_ficvorator	110	1.51	0	1.37	2.61	Ficusacalles_oceanicus	6.53	7.53	6.91	22	Ficusacalles_senilis	8.14
Ficusacalles_oceanicus	2	0.15	0.15	0.15	0.15	Ficusacalles_ficvorator	6.53	7.53	6.91	22	Ficusacalles_senilis	8.51
Ficusacalles_senilis	30	0.33	0	0.3	0.91	Echiumacalles_anagaensis	6.84	8.21	7.45	24	Ficusacalles_oceanicus	8.51
Ficusacalles_senilis	30	0.33	0	0.3	0.91	Ficusacalles_ficvorator	6.84	8.14	7.29	66	Ficusacalles_oceanicus	8.51
Kyklioacalles_abstersus	30	0.65	0	1.22	1.22	Kyklioacalles_roboris	10.1	10.64	10.49	54	Kyklioacalles_oblongus	18.39
Kyklioacalles_alcornocalensis	0					Kyklioacalles_granulicollis	6.69	6.69	6.69	1	Kyklioacalles_roboris	17.48
Kyklioacalles_anthyllis	30	2.34	0	2.17	4.11	Kyklioacalles_plantapilosus	4.98	7.47	7.32	6	Kyklioacalles_aubei	16.26
Kyklioacalles_apogeus	0					Kyklioacalles_euphorbiophilus	4.26	4.56	4.26	3	Kyklioacalles_punctaticollis	16.87
Kyklioacalles_astragali	2	0.46	0.46	0.46	0.46	Kyklioacalles_anthyllis	11.65	14.29	13.84	12	Kyklioacalles_roboris	17.93
Kyklioacalles_atlasicus	2	0.3	0.3	0.3	0.3	Kyklioacalles_maroccensis	8.98	9.28	9.13	2	Kyklioacalles_abstersus	16.41
Kyklioacalles_aubei	132	2.76	0	2.44	5.55	Kyklioacalles_atlasicus	11.4	12.61	11.93	24	Kyklioacalles_oblongus	17.93
Kyklioacalles_bupleuri	20	1.63	0.46	1.9	2.54	Kyklioacalles_anthyllis	7.14	10.2	9.64	30	Kyklioacalles_roboris	16.22
Kyklioacalles_characivorus	0					Kyklioacalles_igualeja	8.81	9.12	8.97	2	Kyklioacalles_pyrenaeus	17.17
Kyklioacalles_chaudoiri	0					Kyklioacalles_oukaimedensis	12.16	12.61	12.39	2	Kyklioacalles_navieresi	17.17
Kyklioacalles_erinaceus	6	1.57	0.3	2.13	2.28	Kyklioacalles_oblongus	8.05	10.03	8.89	6	Kyklioacalles_roboris	18.24
Kyklioacalles_euphorbiophilus	6	0.3	0.3	0.3	0.3	Kyklioacalles_apogeus	4.26	4.56	4.26	3	Kyklioacalles_roboris	16.87
Kyklioacalles_fausti	6	0.91	0.15	1.22	1.37	Kyklioacalles_bupleuri	11.13	11.85	11.55	15	Kyklioacalles_astragali	16.57
Kyklioacalles_fissicollis	0					Kyklioacalles_anthyllis	10.4	13.07	12.55	6	Kyklioacalles_apogeus	16.26
Kyklioacalles_flavomaculatus	2	0.3	0.3	0.3	0.3	Kyklioacalles_anthyllis	7.45	9.57	9.27	12	Kyklioacalles_roboris	16.41
Kyklioacalles_granulicollis	0					Kyklioacalles_igualeja	4.86	5.47	5.17	2	Kyklioacalles_pyrenaeus	17.02
Kyklioacalles_igualeja	2	0.61	0.61	0.61	0.61	Kyklioacalles_granulicollis	4.86	5.47	5.17	2	Kyklioacalles_abstersus	16.57
Kyklioacalles_maroccensis	0					Kyklioacalles_oukaimedensis	8.37	8.37	8.37	2	Kyklioacalles_abstersus	16.29
Kyklioacalles_navieresi	225	1.51	0	1.52	3.04	Kyklioacalles_roboris	8.65	10.49	9.78	135	Kyklioacalles_oblongus	18.54
Kyklioacalles_oblongus	2	4.41	4.41	4.41	4.41	Kyklioacalles_erinaceus	8.05	10.03	8.89	6	Kyklioacalles_navieresi	18.54
Kyklioacalles_olcesei	6	0.2	0.15	0.15	0.3	Kyklioacalles_punctaticollis	12.46	16.11	14.97	60	Kyklioacalles_pyrenaeus	16.87
Kyklioacalles_oukaimedensis	2	0.61	0.61	0.61	0.61	Kyklioacalles_maroccensis	8.37	8.37	8.37	2	Kyklioacalles_punctaticollis	15.35
Kyklioacalles_plantapilosus	0					Kyklioacalles_anthyllis	4.98	7.47	7.32	6	Kyklioacalles_pyrenaeus	15.55
Kyklioacalles_provincialis	12	3.01	0.61	2.96	5.47	Kyklioacalles_anthyllis	10.09	12.48	12.16	24	Kyklioacalles_roboris	17.02
Kyklioacalles_punctaticollis	380	7.93	0	9.88	12.01	Kyklioacalles_oukaimedensis	10.33	15.35	14.29	40	Kyklioacalles_snassensis	17.93
Kyklioacalles_pyrenaeus	156	3.36	0	0.3	9.12	Kyklioacalles_saccoi	11.4	13.22	12.92	13	Kyklioacalles_abstersus	18.09
Kyklioacalles_reginae	2	0.46	0.46	0.46	0.46	Kyklioacalles_saccoi	9.48	10.03	9.76	2	Kyklioacalles_roboris	15.81
Kyklioacalles_reinosae	110	4.94	0	6.84	8.66	Kyklioacalles_reginae	10.7	13.12	12.2	22	Kyklioacalles_abstersus	18.09
Kyklioacalles_roboris	72	0.85	0	1.28	1.67	Kyklioacalles_navieresi	8.65	10.49	9.76	144	Kyklioacalles_erinaceus	18.24
Kyklioacalles_saccoi	0					Kyklioacalles_reginae	9.48	10.03	9.76	2	Kyklioacalles_oblongus	16.26
Kyklioacalles_snassensis	0					Kyklioacalles_anthyllis	10.87	12.33	11.85	6	Kyklioacalles_punctaticollis	17.93
Kyklioacalles_solarii	0					Kyklioacalles_aubei	12.04	13.73	13.46	12	Kyklioacalles_erinaceus	17.08
Kyklioacalles_suturatus	0					Kyklioacalles_fissicollis	11.29	11.29	11.29	1	Kyklioacalles_oblongus	17.1
Kyklioacalles_teter	6	4.56	1.37	6.08	6.23	Kyklioacalles_igualeja	6.99	9.42	7.9	6	Kyklioacalles_pyrenaeus	17.17
Kyklioacalles_tidiquinensis	0					Kyklioacalles_anthyllis	11.02	12.61	12.4	6	Kyklioacalles_teter	16.11
Kyklioacalles_yestensis	0					Kyklioacalles_anthyllis	12.11	14.13	14.07	6	Kyklioacalles_oblongus	16.72
Lauriacalles_acutus	90	0.82	0	1.06	1.98	Ficusacalles_ficvorator	10.18	12.26	11.25	110
Madeiracalles_achadagrandensis	0					Madeiracalles_pulverosus	8.81	9.73	9.42	7	Madeiracalles_succulentus	14.59
Madeiracalles_beelzebubi	0					Madeiracalles_cinereus	10.03	10.18	10.11	2	Madeiracalles_succulentus	15.2
Madeiracalles_cinereus	2	0.46	0.46	0.46	0.46	Madeiracalles_vau	1.82	2.28	2.05	2	Madeiracalles_succulentus	15.35
Madeiracalles_coarctatus	0					Madeiracalles_cinereus	10.49	10.64	10.56	2	Madeiracalles_succulentus	15.05
Madeiracalles_dispar	0					Madeiracalles_histrionicus	9.57	9.57	9.57	2	Madeiracalles_succulentus	14.74
Madeiracalles_histrionicus	2	0	0	0	0	Madeiracalles_saxicola	9.12	9.57	9.19	12	Madeiracalles_succulentus	14.59
Madeiracalles_machadoi	2	0.3	0.3	0.3	0.3	Madeiracalles_pulverosus	9.95	11.09	10.71	14	Madeiracalles_succulentus	13.98
Madeiracalles_portosantoensis	2	1.06	1.06	1.06	1.06	Madeiracalles_terminalis	9.73	10.49	10.03	18	Madeiracalles_succulentus	13.22
Madeiracalles_portosantoensis	2	1.06	1.06	1.06	1.06	Madeiracalles_vau	9.73	9.88	9.8	2	Madeiracalles_succulentus	13.22
Madeiracalles_pulverosus	42	1.12	0	0.96	2.28	Madeiracalles_achadagrandensis	8.81	9.73	9.42	7	Madeiracalles_succulentus	15.44
Madeiracalles_saxicola	30	0.27	0	0.32	0.61	Madeiracalles_histrionicus	9.12	9.57	9.19	12	Madeiracalles_succulentus	14.17
Madeiracalles_succulentus	2	0	0	0	0	Madeiracalles_portosantoensis	12.77	13.22	12.99	4	Madeiracalles_pulverosus	15.44
Madeiracalles_terminalis	72	0.54	0	0.61	1.22	Madeiracalles_tristaensis	0.89	1.43	1.37	27	Madeiracalles_succulentus	15.05
Madeiracalles_tristaensis	6	0.16	0	0.18	0.3	Madeiracalles_terminalis	0.89	1.43	1.37	27	Madeiracalles_succulentus	14.85
Madeiracalles_vau	0					Madeiracalles_cinereus	1.82	2.28	2.05	2	Madeiracalles_succulentus	14.74
Montanacalles_nevadaensis	0					Coloracalles_humerosus	13.68	14.15	13.68	4
Onyxacalles_balearicus	0					Onyxacalles_valencianus	8.48	8.97	8.77	4	Onyxacalles_gibraltarensis	17.17
Onyxacalles_bermejaensis	30	0.39	0	0.3	1.06	Onyxacalles_gibraltarensis	8.21	8.69	8.38	36	Onyxacalles_ringeli	16.26
Onyxacalles_caucasicus	2	0.15	0.15	0.15	0.15	Onyxacalles_ganglbaueri	7.75	7.9	7.83	4	Onyxacalles_gibraltarensis	16.17
Onyxacalles_ganglbaueri	2	0	0	0	0	Onyxacalles_georgius	3.95	3.95	3.95	2	Onyxacalles_nuraghi	16.57
Onyxacalles_georgius	0					Onyxacalles_ganglbaueri	3.95	3.95	3.95	2	Onyxacalles_gibraltarensis	17.33
Onyxacalles_gibraltarensis	30	0.69	0	0.99	1.37	Onyxacalles_bermejaensis	8.21	8.69	8.38	36	Onyxacalles_georgius	17.33
Onyxacalles_luigionii	6	0.63	0	0.91	0.97	Onyxacalles_vilae	8.54	9.44	9.06	12	Onyxacalles_verrucosus	16.72
Onyxacalles_maginaensis	0					Onyxacalles_portusveneris	6.54	7.44	6.96	11	Onyxacalles_ringeli	16.3
Onyxacalles_neglectus	0					Onyxacalles_verrucosus	7.58	8.21	8.06	6	Onyxacalles_luigionii	16.08
Onyxacalles_nuraghi	6	0	0	0	0	Onyxacalles_balearicus	8.97	8.97	8.97	3	Onyxacalles_georgius	16.57
Onyxacalles_portusveneris	110	0.84	0	0.91	1.37	Onyxacalles_maginaensis	6.54	7.44	6.96	11	Onyxacalles_ringeli	16.72
Onyxacalles_ringeli	6	0.61	0	0.91	0.91	Onyxacalles_neglectus	11.22	11.22	11.22	3	Onyxacalles_gibraltarensis	17.33
Onyxacalles_valencianus	12	0.33	0	0.33	0.66	Onyxacalles_balearicus	8.48	8.97	8.77	4	Onyxacalles_georgius	15.65
Onyxacalles_verrucosus	30	0.15	0	0.15	0.46	Onyxacalles_neglectus	7.58	8.21	8.06	6	Onyxacalles_luigionii	16.72
Onyxacalles_vilae	12	0.08	0	0.08	0.17	Onyxacalles_luigionii	8.54	9.44	9.06	12	Onyxacalles_caucasicus	16.06
Pseudodichromacalles_fernandezi	42	2.08	0	2.58	4.56	Pseudodichromacalles_pericallis	6.38	8.05	7.29	21	Pseudodichromacalles_xerampelinus	10.79
Pseudodichromacalles_pericallis	6	1.72	0.15	2.43	2.58	Pseudodichromacalles_fernandezi	6.38	8.05	7.29	21	Pseudodichromacalles_xerampelinus	10.94
Pseudodichromacalles_xerampelinus	2	0	0	0	0	Pseudodichromacalles_fernandezi	10.33	10.79	10.79	14	Pseudodichromacalles_pericallis	10.94
Silvacalles_carlinavorus	42	1.89	0	2.58	2.89	Silvacalles_instabilis	2.28	5.17	3.65	77	Silvacalles_pedestris	14.74
Silvacalles_cedroensis	20	0.97	0	1.22	1.52	Silvacalles_lepidus	1.98	2.91	2.43	25	Silvacalles_pedestris	15.05
Silvacalles_cedroensis	20	0.97	0	1.22	1.52	Silvacalles_nubilosus	1.98	3.67	2.89	15	Silvacalles_pedestris	15.05
Silvacalles_hakani	2	0	0	0	0	Silvacalles_pedestris	8.97	10.49	9.42	18	Silvacalles_cedroensis	13.68
Silvacalles_instabilis	110	1.14	0	1.07	2.28	Silvacalles_nubilosus	0.91	2.78	1.68	33	Silvacalles_pedestris	14.89
Silvacalles_lepidus	20	0.24	0	0.15	0.61	Silvacalles_cedroensis	1.98	2.91	2.43	25	Silvacalles_pedestris	14.89
Silvacalles_lunulatus	30	0.78	0	1.06	1.52	Silvacalles_carlinavorus	4.71	6.23	5.47	42	Silvacalles_pedestris	14.59
Silvacalles_mundus	156	1.02	0	0.68	2.13	Silvacalles_instabilis	4.41	6.44	4.86	143	Silvacalles_pedestris	12.92
Silvacalles_mundus	156	1.02	0	0.68	2.13	Silvacalles_nubilosus	4.41	6.12	4.74	39	Silvacalles_pedestris	12.92
Silvacalles_nubilosus	6	1.43	0.15	1.99	2.14	Silvacalles_instabilis	0.91	2.78	1.68	33	Silvacalles_pedestris	14.74
Silvacalles_pedestris	72	5.02	0	6.23	7.45	Silvacalles_hakani	8.97	10.49	9.42	18	Silvacalles_cedroensis	15.05
Silvacalles_tolpivorus	20	0.4	0	0.46	0.76	Silvacalles_mundus	7.75	8.51	8.05	65	Silvacalles_pedestris	13.98
Sonchiacalles_muelleri	30	1.55	0	2.58	2.89	Sonchiacalles_silosensis	8.28	9.12	8.7	18	Sonchiacalles_sonchi	11.61
Sonchiacalles_silosensis	6	0.73	0	1.06	1.11	Sonchiacalles_muelleri	8.28	9.12	8.7	18	Sonchiacalles_sonchi	11.55
Sonchiacalles_sonchi	42	3.53	0	3.8	5.02	Sonchiacalles_muelleri	9.73	11.61	10.65	42	Sonchiacalles_muelleri	11.61
Torneuma_alexi	6	0	0	0	0	Torneuma_aphroditae	12.61	13.22	13.22	9	Torneuma_isambertoi	21.43
Torneuma_alexi	6	0	0	0	0	Torneuma_orbatum	12.61	12.94	12.77	9	Torneuma_isambertoi	21.43
Torneuma_aphroditae	6	1.72	0	2.58	2.58	Torneuma_orbatum	5.8	7.45	6.84	9	Torneuma_picocasteloense	21.58
Torneuma_baeticum	0					Torneuma_alexi	16.41	16.41	16.41	3	Torneuma_picocasteloense	21.73
Torneuma_cadizense	0					Kyklioacalles_fausti	17.81	17.96	17.96	3	Torneuma_mesegueri	22.53
Torneuma_caecum	0					Torneuma_isambertoi	10.05	10.2	10.12	2	Torneuma_deplanatum	20.7
Torneuma_deplanatum	12	0.99	0	1.14	1.37	Torneuma_baeticum	17.02	17.33	17.1	4	Torneuma_isambertoi	22.19
Torneuma_desilvai	0					Torneuma_korwitzi	6.84	6.99	6.91	2	Torneuma_mesegueri	20.97
Torneuma_feloi	2	0	0	0	0	Torneuma_orbatum	3.5	4.15	4.1	6	Torneuma_isambertoi	21.28
Torneuma_isambertoi	2	0.3	0.3	0.3	0.3	Torneuma_caecum	10.05	10.2	10.12	2	Torneuma_karamani	22.49
Torneuma_karamani	0					Torneuma_baeticum	16.57	16.57	16.57	1	Torneuma_picocasteloense	23.25
Torneuma_korwitzi	2	1.06	1.06	1.06	1.06	Torneuma_maderense	2.28	2.89	2.58	4	Torneuma_mesegueri	20.52
Torneuma_maderense	2	0.46	0.46	0.46	0.46	Torneuma_korwitzi	2.28	2.89	2.58	4	Torneuma_karamani	20.82
Torneuma_mesegueri	0					Torneuma_orbatum	16.42	16.87	16.57	3	Torneuma_cadizense	22.53
Torneuma_orbatum	6	1.33	0.83	1.33	1.82	Torneuma_feloi	3.5	4.15	4.1	6	Torneuma_isambertoi	21.73
Torneuma_picocasteloense	0					Torneuma_caecum	15.83	15.83	15.83	1	Torneuma_karamani	23.25

## Sheet: island
This tab contains the list with all island distributed Cryptorhynchinae reference species ("good species")
and it´s p-distance value to the nearest sister species. The nearest sister species can be a reference species or not.
Information of the nearest sister species is listed in tab "DiStats_results"
Taxon	old / new species	synonyms	distribution range [km]	Closest_Sp_Min_Dist
				Acalles
Acalles breiti	old	0	island	8.37
Acalles dieckmanni	old	0	island	8.36
Acalles granulimaculosus	new	1	island	11.27
Acalles pilula	old	0	island	9.49
Acalles sardiniaensis	old	0	island	8.36
Acalles vorsti	new	0	island	8.37
Genus_Closest_Sp_MIN_DIST:				8.36
Closest_Sp_MIN_DIST_AVG:				9.03667
Closest_Sp_MIN_DIST_MEDIAN:				8.37
				Acallorneuma
Acallorneuma mainardii	old	0	island	5.78
Acallorneuma montisalbi	old	0	island	8.81
Genus_Closest_Sp_MIN_DIST:				5.78
Closest_Sp_MIN_DIST_AVG:				7.295
Closest_Sp_MIN_DIST_MEDIAN:				7.295
				Aeoniacalles
Aeoniacalles aeonisimilis	old	0	island	9.27
Aeoniacalles argillosus	old	1	island	8.81
Aeoniacalles grancanariensis	old	0	island	8.81
Aeoniacalles neptunus	old	0	island	9.43
Aeoniacalles tabladoensis	new	0	island	9.27
Genus_Closest_Sp_MIN_DIST:				8.81
Closest_Sp_MIN_DIST_AVG:				9.118
Closest_Sp_MIN_DIST_MEDIAN:				9.27
				Calacalles
Calacalles affinis	old	0	island	7.9
Calacalles atomarius	old	0	island	7.9
Calacalles bandamaensis	new	0	island	6.1
Calacalles citvorator	new	0	island	6.99
Calacalles exiguus	old	0	island	9.42
Calacalles fuerteventurensis	old	0	island	12.77
Calacalles hermigua	new	0	island	6.08
Calacalles lepensis	new	0	island	3.19
Calacalles manriquei	new	0	island	4.1
Calacalles minutus	old	0	island	5.78
Calacalles montelunatus	new	0	island	6.08
Calacalles mulagua	new	0	island	4.1
Calacalles nataliae	new	0	island	3.19
Calacalles palmensis	old	0	island	5.78
Calacalles pumilio	old	0	island	3.65
Calacalles pusillus	old	0	island	4.41
Calacalles seticollis	old	1	island	6.38
Calacalles wollastoni	old	1	island	3.65
Genus_Closest_Sp_MIN_DIST:				3.19
Closest_Sp_MIN_DIST_AVG:				5.97056
Closest_Sp_MIN_DIST_MEDIAN:				5.93
				Canariacalles
Canariacalles alluaudi	old	0	island	6.38
Canariacalles lanzarotensis	old	0	island	6.38
Genus_Closest_Sp_MIN_DIST:				6.38
Closest_Sp_MIN_DIST_AVG:				6.38
Closest_Sp_MIN_DIST_MEDIAN:				6.38
				Dendroacalles
Dendroacalles brevitarsis	old	0	island	8.81
Dendroacalles euphorbiacus	old	0	island	8.81
Dendroacalles poneli	old	0	island	8.1
Dendroacalles ruteri	old	0	island	3.65
Genus_Closest_Sp_MIN_DIST:				3.65
Closest_Sp_MIN_DIST_AVG:				7.3425
Closest_Sp_MIN_DIST_MEDIAN:				8.455
				Dichromacalles
Dichromacalles creticus	old	0	island	7.29
Genus_Closest_Sp_MIN_DIST:				7.29
Closest_Sp_MIN_DIST_AVG:				7.29
Closest_Sp_MIN_DIST_MEDIAN:				7.29
				Echinodera
Echinodera angulipennis	old	0	island	12.6
Echinodera ariadnae	old	0	island	10.49
Echinodera compacta	old	0	island	11.4
Echinodera crenata	old	0	island	3.95
Echinodera cyprica	new	1	island	12.16
Echinodera guacimara	old	0	island	4.1
Echinodera jandiaensis	new	0	island	12.92
Echinodera kratkyi	new	0	island	14.29
Echinodera minosi	old	0	island	11.55
Echinodera montana	new	0	island	13.09
Echinodera nuraghia	new	0	island	9.57
Echinodera orbiculata	old	0	island	11.46
Echinodera pallida	old	0	island	7.29
Echinodera palmaensis	old	0	island	3.34
Echinodera personata	old	0	island	12.61
Echinodera picta	old	0	island	7.29
Echinodera samosa	new	0	island	10.79
Echinodera settefratelliensis	old	0	island	9.88
Echinodera tenoensis	old	0	island	3.95
Genus_Closest_Sp_MIN_DIST:				3.34
Closest_Sp_MIN_DIST_AVG:				9.61737
Closest_Sp_MIN_DIST_MEDIAN:				10.79
				Echiumacalles
Echiumacalles_anagaensis	old	0	island	6.84
Genus_Closest_Sp_MIN_DIST:				6.84
Closest_Sp_MIN_DIST_AVG:				6.84
Closest_Sp_MIN_DIST_MEDIAN:				6.84
				Ficusacalles
Ficusacalles senilis	old	0		6.84
Ficusacalles ficvorator	old	0		6.53
Ficusacalles oceanicus	old	0		6.53
Genus_Closest_Sp_MIN_DIST:				6.53
Closest_Sp_MIN_DIST_AVG:				6.63333
Closest_Sp_MIN_DIST_MEDIAN:				6.53
				Kyklioacalles
Kyklioacalles_characivorus	old	0	island	8.81
Genus_Closest_Sp_MIN_DIST:				8.81
Closest_Sp_MIN_DIST_AVG:				8.81
Closest_Sp_MIN_DIST_MEDIAN:				8.81
				Lauriacalles
Lauriacalles_acutus	old	0	island	10.18
Genus_Closest_Sp_MIN_DIST:				10.18
Closest_Sp_MIN_DIST_AVG:				10.18
Closest_Sp_MIN_DIST_MEDIAN:				10.18
				Madeiracalles
Madeiracalles_achadagrandensis	old	0	island	8.81
Madeiracalles_beelzebubi	new	0	island	10.03
Madeiracalles_cinereus	old	0	island	1.82	M. cinereus vs. vau
Madeiracalles_coarctatus	old	0	island	10.49
Madeiracalles_dispar	old	0	island	9.57
Madeiracalles_histrionicus	old	0	island	9.12
Madeiracalles_machadoi	old	0	island	9.95
Madeiracalles_portosantoensis	old	0	island	9.73
Madeiracalles_saxicola	old	0	island	9.12
Madeiracalles_succulentus	new	0	island	12.77
Madeiracalles_vau	old	0	island	1.82
Genus_Closest_Sp_MIN_DIST:				1.82
Closest_Sp_MIN_DIST_AVG:				8.47545
Closest_Sp_MIN_DIST_MEDIAN:				9.57
				Onyxacalles
Onyxacalles_balearicus	old	0	island	8.48
Onyxacalles_neglectus	old	0	island	7.58
Onyxacalles_nuraghi	new	0	island	8.97
Onyxacalles_ringeli	old	0	island	11.22
Onyxacalles_verrucosus	old	0	island	7.58
Genus_Closest_Sp_MIN_DIST:				7.58
Closest_Sp_MIN_DIST_AVG:				8.766
Closest_Sp_MIN_DIST_MEDIAN:				8.48
				Pseudodichromacalles
Pseudodichromacalles_fernandezi	old	0	island	6.38
Pseudodichromacalles_pericallis	new	0	island	6.38
Pseudodichromacalles_xerampelinus	old	0	island	10.33
Genus_Closest_Sp_MIN_DIST:				6.38
Closest_Sp_MIN_DIST_AVG:				7.69667
Closest_Sp_MIN_DIST_MEDIAN:				6.38
				Silvacalles
Silvacalles_carlinavorus	new	0	island	2.28
Silvacalles cedroensis	old	0	island	1.98
Silvacalles instabilis	old	0	island	0.91
Silvacalles lepidus	old	0	island	1.98
Silvacalles_lunulatus	old	0	island	4.71
Silvacalles_mundus	old	0	island	4.41
Silvacalles nubilosus	old	0	island	0.91
Silvacalles_pedestris	old	0	island	8.97
Silvacalles_tolpivorus	old	0	island	7.75
Genus_Closest_Sp_MIN_DIST:				0.91
Closest_Sp_MIN_DIST_AVG:				3.76667
Closest_Sp_MIN_DIST_MEDIAN:				2.28
				Sonchiacalles
Sonchiacalles_muelleri	old	0	island	8.28
Sonchiacalles_silosensis	old	0	island	8.28
Sonchiacalles_sonchi	old	0	island	9.73
Genus_Closest_Sp_MIN_DIST:				8.28
Closest_Sp_MIN_DIST_AVG:				8.76333
Closest_Sp_MIN_DIST_MEDIAN:				8.28
				Torneuma
Torneuma_alexi	new	0	island	12.61
Torneuma_aphroditae	old	0	island	5.8
Torneuma_caecum	old	1	island	10.05
Torneuma_desilvai	old	0	island	6.84
Torneuma_isambertoi	new	0	island	10.05
Torneuma_picocasteloense	old	0	island	15.83
Genus_Closest_Sp_MIN_DIST:				5.8
Closest_Sp_MIN_DIST_AVG:				10.1967
Closest_Sp_MIN_DIST_MEDIAN:				10.05

## Sheet: endemic
q
and it´s p-distance value to the nearest sister species. The nearest sister species can be a reference species or not.
Information of the nearest sister species is listed in tab "DiStats_results"
Taxon	old / new species	synonyms	distribution range [km]	Closest_Sp_Min_Dist
				Acalles
Acalles alcarazensis	new	0	45	5.62
Acalles asniensis	old	0	20	3.19
Acalles biokovoensis	new	0	40	13.01
Acalles cazorlaensis	old	0	20	5.62
Acalles iblanensis	new	0	25	11.25
Acalles testensis	old	0	50	3.19
Genus_Closest_Sp_MIN_DIST:				3.19
Closest_Sp_MIN_DIST_AVG:				6.98
Closest_Sp_MIN_DIST_MEDIAN:				5.62
				Echinodera
Echinodera adriatica	new	0	50	10.94
Echinodera cognita	old	0	50	5.78
Echinodera germanni	old	0	50	13.53
Echinodera hoceimaensis	new	0	50	11.25
Echinodera ibleiensis	old	0	30	9.12
Echinodera setosagracilis	old	0	50	14.59
Echinodera suber	old	0	50	13.07
Echinodera tazzekaensis	old	0	20	16.26
Echinodera tellatlasensis	old	0	20	10.49
Echinodera varroi	new	0	30	11.4
Genus_Closest_Sp_MIN_DIST:				5.78
Closest_Sp_MIN_DIST_AVG:				11.643
Closest_Sp_MIN_DIST_MEDIAN:				11.325
				Kyklioacalles
Kyklioacalles alcornocalensis	new	0	40	6.69
Kyklioacalles apogeus	old	0	10	4.26
Kyklioacalles atlasicus	new	0	10	8.98
Kyklioacalles euphorbiophilus	old	0	10	4.26
Kyklioacalles flavomaculatus	new	0	10	7.45
Kyklioacalles igualeja	new	0	25	4.86
Kyklioacalles oblongus	new	0	20	8.05
Kyklioacalles oukaimedensis	new	0	10	8.37
Kyklioacalles plantapilosus	new	0	45	4.98
Kyklioacalles reginae	old	0	50	9.48
Kyklioacalles snassensis	old	0	10	10.87
Kyklioacalles tidiquinensis	old	0	50	11.02
Kyklioacalles yestensis	old	0	45	12.11
Genus_Closest_Sp_MIN_DIST:				4.26
Closest_Sp_MIN_DIST_AVG:				7.79846
Closest_Sp_MIN_DIST_MEDIAN:				8.05
				Montanacalles
Montanacalles nevadaensis	old	0	45	13.68
Genus_Closest_Sp_MIN_DIST:				13.68
Closest_Sp_MIN_DIST_AVG:				13.68
Closest_Sp_MIN_DIST_MEDIAN:				13.68
				Torneuma
Torneuma baeticum	old	0	50	16.41
Torneuma cadizense	new	0	50	17.81
Torneuma karamani	old	0	30	16.57
Genus_Closest_Sp_MIN_DIST:				16.41
Closest_Sp_MIN_DIST_AVG:				16.93
Closest_Sp_MIN_DIST_MEDIAN:				16.57

## Sheet: medium
This tab contains the list with all C2 (medium) distributed Cryptorhynchinae reference species ("good species")
and it´s p-distance value to the nearest sister species. The nearest sister species can be a reference species or not.
Information of the nearest sister species is listed in tab "DiStats_results"
Taxon	old / new species	synonyms	distribution range [km]	Closest_Sp_Min_Dist
				Acalles
Acalles gadorensis	old	0	200	14.29
Acalles guadarramaensis	old	0	500	7.45
Acalles kippenbergi	old	0	400	14.66
Acalles parasierrae	old	0	250	6.18
Genus_Closest_Sp_MIN_DIST:				6.18
Closest_Sp_MIN_DIST_AVG:				10.645
Closest_Sp_MIN_DIST_MEDIAN:				10.87
				Acallorneuma
Acallorneuma doderoi	old	1	150	4.25
Acallorneuma ibericum	old	0	150	13.22
Acallorneuma ingoi	old	0	150	3.04
Genus_Closest_Sp_MIN_DIST:				3.04
Closest_Sp_MIN_DIST_AVG:				6.83667
Closest_Sp_MIN_DIST_MEDIAN:				4.25
				Dichromacalles
Dichromacalles albopictus	old	0	250	12.31
Dichromacalles algecirasensis	new	0	250	16.22
Dichromacalles andalusiensis	new	0	150	12.77
Dichromacalles querilhaci	old	0	250	12.31
Genus_Closest_Sp_MIN_DIST:				12.31
Closest_Sp_MIN_DIST_AVG:				13.4025
Closest_Sp_MIN_DIST_MEDIAN:				12.54
				Echinodera
Echinodera andalusiensis	old	0	150	10.82
Echinodera atlasensis	old	0	150	14.35
Echinodera bargouensis	new	0	150	13.83
Echinodera behnei	old	0	300	10.33
Echinodera brachati	old	0	150	9.28
Echinodera bulbosa	new	0	200	11.25
Echinodera ifranensis	old	0	150	12.82
Echinodera incognita	old	0	250	5.78
Echinodera ketamaensis	old	0	75	14.44
Echinodera kroumiriensis	old	0	150	13.01
Echinodera major	old	0	200	12.3
Echinodera nebrodiensis	old	0	100	7.45
Echinodera orientalis		0	300	12.92
Echinodera ochsi	old	0	75	13.07
Echinodera pelionis	old	0	100	6.08
Echinodera pseudovariegata	old	0	150	10.18
Echinodera rifensis	old	0	125	10.82
Echinodera roudieri	old	0	200	12.61
Echinodera soumasi	new	0	450	13.53
Echinodera spinosa	old	0	200	12.61
Echinodera variegata	old	0	150	9.88
Echinodera zaghouanensis	old	0	200	13.83
Genus_Closest_Sp_MIN_DIST:				5.78
Closest_Sp_MIN_DIST_AVG:				11.4177
Closest_Sp_MIN_DIST_MEDIAN:				12.455
				Kyklioacalles
Kyklioacalles anthyllis	old	0	90	4.98
Kyklioacalles astragali	old	0	125	11.65
Kyklioacalles chaudoiri	old	0	250	12.16
Kyklioacalles erinaceus	old	0	400	8.05
Kyklioacalles fissicollis	old	0	450	10.4
Kyklioacalles granulicollis	old	0	150	4.86
Kyklioacalles maroccensis	old	0	400	8.37
Kyklioacalles olcesei	old	1	150	12.46
Kyklioacalles provincialis	old	0	175	10.09
Kyklioacalles saccoi	old	0	125	9.48
Kyklioacalles teter	old	0	250	6.99
Genus_Closest_Sp_MIN_DIST:				4.86
Closest_Sp_MIN_DIST_AVG:				9.04455
Closest_Sp_MIN_DIST_MEDIAN:				9.48
				Onyxacalles
Onyxacalles bermejaensis	old	0	150	8.21
Onyxacalles georgius	new	0	150	3.95
Onyxacalles gibraltarensis	old	0	200	8.21
Onyxacalles maginaensis	old	0	400	6.54
Onyxacalles valencianus	old	0	400	8.48
Genus_Closest_Sp_MIN_DIST:				3.95
Closest_Sp_MIN_DIST_AVG:				7.078
Closest_Sp_MIN_DIST_MEDIAN:				8.21

## Sheet: large
This tab contains the list with all C3 (large) distributed Cryptorhynchinae reference species ("good species")
and it´s p-distance value to the nearest sister species. The nearest sister species can be a reference species or not.
Information of the nearest sister species is listed in tab "DiStats_results"
Taxon	old / new species	synonyms	distribution range [km]	Closest_Sp_Min_Dist
				Acalles
Acalles almeriaensis	old	0	600	13.68
Acalles dubius	old	0	1500	11.4
Acalles echinatus	old	1	2500	7.14
Acalles fallax	old	1	2000	12.36
Acalles micros	old	0	1500	12.67
Acalles misellus	old	1	2250	7.14
Acalles ossetiensis	new	0	550	13.01
Acalles ptinoides	old	1	2000	13.73
Acalles reitteri	old	0	850	11.33
Acalles sintraniensis	old	0	900	13.53
Acalles tibialis	old	0	550	12.77
				7.14
				11.7055
				12.67
				Acallocrates
Acallocrates colonnellii	old	0	900	13.03
Acallocrates denticollis	old	1	2000	13.84
Acallocrates minutesquamosus	old	1	1500	13.03
				13.03
				13.3
				13.03
				Acallorneuma
Acallorneuma reitteri	old	0	600	8.81
				8.81
				8.81
				8.81
				Calacalles
Calacalles kabylianus	old	0	1500	14.29
Calacalles theryi	old	0	1000	14.29
				14.29
				14.29
				14.29
				Caucasusacalles
Caucasusacalles lederi	new	0	600	15.26
				15.26
				15.26
				15.26
				Coloracalles
Coloracalles edoughensis	old	1	900	12.16
Coloracalles humerosus	old	0	1200	12.16
				12.16
				12.16
				12.16
				Dichromacalles
Dichromacalles lentisci	old	1	1500	14.51
Dichromacalles rolletii	old	1	1800	12.92
				12.92
				13.715
				13.715
				Echinodera
Echinodera aspromontensis	new	0	650	7.45
Echinodera capiomonti	old	0	1100	12.01
Echinodera casablancaensis	old	0	650	14.05
Echinodera ceutaensis	old	0	750	10.94
Echinodera corcyrensis	new	0	700	10.49
Echinodera graeca	old	0	1000	6.08
Echinodera hypocrita	old	0	2500	11.7
Echinodera merkli	old	0	800	13.07
Echinodera siciliensis	old	0	600	12.01
Echinodera valida	old	0	800	10.33
				6.08
				10.813
				11.32
				Elliptacalles
Elliptacalles baeticus	new	0	900	7.14
Elliptacalles longus	old	0	600	7.14
				7.14
				7.14
				7.14
				Kyklioacalles
Kyklioacalles aubei	old	0	4000	11.4
Kyklioacalles bupleuri	old	1	1600	7.14
Kyklioacalles navieresi	old	0	1500	8.65
Kyklioacalles reinosae	old	1	600	10.7
Kyklioacalles solarii	old	0	600	12.04
Kyklioacalles suturatus	old	0	1000	11.29
				7.14
				10.2033
				10.995
				Onyxacalles
Onyxacalles caucasicus	old	0	700	7.75
Onyxacalles ganglbaueri	old	1	900	3.95
Onyxacalles luigionii	old	0	1500	8.54
Onyxacalles portusveneris	old	0	1250	6.54
Onyxacalles vilae	new	0	600	8.54
				3.95
				7.064
				7.75

## Sheet: results
Cryptorhynchinae	island(s) / archipel	island(s) / archipel	island(s) / archipel	endemic (50 km)	endemic (50 km)	endemic (50 km)	medium (50-500 km)	medium (50-500 km)	medium (50-500 km)	large (>500 km)	large (>500 km)	large (>500 km)
distribution group	ISL	ISL	ISL	C1	C1	C1	C2	C2	C2	C3	C3	C3
Genus	minimum distance to closest congener	average distance to closest congener	median distance to closest congener	minimum distance to closest congener	average distance to closest congener	median distance to closest congener	minimum distance to closest congener	average distance to closest congener	median distance to closest congener	minimum distance to closest congener	average distance to closest congener	median distance to closest congener
Acalles	8.36	9.03667	8.37	3.19	7	5.62	6.18	10.645	10.87	7.14	11.7055	12.67
Acallocrates										13.03	13.3	13.03
Acallorneuma	5.78	7.295	7.295				3.04	6.83667	4.25	8.81	8.81	8.81
Aeoniacalles	8.81	9.118	9.27
Calacalles	3.19	5.97056	5.93							14.29	14.29	14.29
Canariacalles	6.38	6.38	6.38
Caucasusacalles										15.26	15.26	15.26
Coloracalles										12.16	12.16	12.16
Dendroacalles	3.65	7.3425	8.455
Dichromacalles	7.29	7.29	7.29				12.31	13.4025	12.54	12.92	13.715	13.715
Echinodera	3.34	9.61737	10.79	5.78	11.643	11.325	5.78	11.4177	12.455	6.08	10.813	11.32
Echiumacalles	6.84	6.84	6.84
Elliptacalles										7.14	7.14	7.14
Ficusacalles	6.53	6.53	6.53
Kyklioacalles	8.81	8.81	8.81	4.26	7.79846	8.05	4.86	9.04455	9.48	7.14	10.2033	10.995
Lauriacalles	10.18	10.18	10.18
Madeiracalles	1.82	8.47545	9.57
Montanacalles				13.68	13.68	13.68
Onyxacalles	7.58	8.766	8.48				3.95	7.078	8.21	3.95	7.064	7.75
Pseudodichromacalles	6.38	7.69667	6.38
Silvacalles	0.91	3.76667	2.28
Sonchiacalles	8.28	8.76333	8.28
Torneuma	5.8	10.1967	10.05	16.41	16.93	16.57
p-distance values per genus per distribution range: minimum distance to the closest congener within all species of the given genus, average and median distance to closest congeners.
