# Supplementary material for: Molecular Weevil Identification Project: A thoroughly curated barcode release of 1300 Western Palearctic weevil species (Coleoptera, Curculionoidea)
Source: Biodivers Data J. 2023 Jan 24;11:e96438. doi: 10.3897/BDJ.11.e96438 (PMC10865102; doi:10.3897/BDJ.11.e96438)
Supplement: Supplementary material 6 — DiStats statistics [file bdj-11-e96438-s006.zip › DiStats input/apioninae_342seqs.fasta]

>Aizobius_robustirostris|9726.825-PST_3738
TACATTATATTTTATTTTCGGAATTTGATCTGGTATAGTCGGAACTTCCCTTAGACTTTTAATTCGTATAGAATTAGGGAACCCCGGATCCTTAATTGGGGACGATCAAATCTATAATGTAATTGTAACTGCTCATGCTTTTATTATAATTTTTTTTATAATTATGCCAACTATAATTGGAGGATTTGGAAATTGATTAATTCCGCTAATATTAGGAGCCCCTGATATAGCATTCCCCCGAATAAACAATATAAGATTTTGATTATTACCCCCATCATTAACATTACTTTTAATAAGAAGAATTGTAGAAAAGGGGGCTGGTACAGGATGAACTGTTTACCCTCCCCTTGCCTCAAATATTGCCCATGGAGGATCCTCAGTTGACTTGGCAATTTTTAGTTTACATTTGGCTGGAATCAGTTCAATTTTAGGTGCTGTAAATTTCATTTCAACCACAATCAATATACAACCTATAGGACTCTCTTTAGACCAACTTTCTCTTTTTACATGAGCAGTAAAAATTACTGCTATTTTACTTTTACTGTCTCTACCAGTCTTAGCTGGAGCAATTACTATACTTCTTACTGATCGTAATATTAATACTTCTTTCTTTGATCCCGCAGGAGGGGGAGACCCTATTCTATACCAACATTTATTT
>Aizobius_sedi|16250.2235-JKR_23973
AACATTATACTTTATTTTCGGAATTTGATCTGGAATAGTAGGAACCTCCCTAAGAATTTTAATTCGAATAGAGCTAGGAAACCCAGGATCTTTAATTGGAGACGATCAAATCTATAATGTAATTGTAACTGCTCATGCTTTTATTATAATTTTCTTTATAATTATACCAACAATGATTGGAGGTTTTGGTAATTGGTTAATCCCCTTAATATTGGGGGCCCCTGATATGGCTTTCCCCCGAATAAATAATATAAGATTTTGATTACTACCCCCATCTTTAACTTTACTTTTAATAAGAAGAATTGTAGAAAAGGGGGCTGGAACAGGATGAACTGTTTACCCTCCCCTTGCCTCAAATATCGCTCATGGGGGATCTTCAGTTGACCTAGCAATTTTTAGCCTACACTTAGCTGGGATCAGCTCAATTTTAGGAGCTGTAAATTTTATTTCCACCACAATTAATATACGGCCCATAGGACTTTCTTTAGACCAACTTTCACTTTTTACATGAGCAGTAAAAATCACTGCTATTTTACTTTTACTGTCCTTGCCCGTTCTTGCTGGGGCAATTACTATACTTCTTACTGATCGTAATATTAACACCTCCTTCTTTGACCCCGCAGGGGGAGGAGACCCTATCCTTTACCAACATTTATTT
>Alocentron_curvirostre|16209.2194-JKR_23932
GACTTTATATTTTATTTTTGGAATTTGATCAGGTTTAATTGGTACATCTTTAAGAATACTAATTCGTATTGAGTTAGGAAATCCAGGTTCATTAATTGGAGATGATCAAATTTATAATGTAATTATTACAGCTCATGCTTTTATTATAATTTTTTTTATAGTTATACCTATTATAATTGGGGGTTTTGGTAATTGATTAATTCCTTTAATACTAGGAGCTCCTGATATAGCATTCCCTCGCTTAAATAACATAAGATTCTGATTACTTCCCCCCTCTTTAACTCTTTTATTAATAAGAAGAATTGTAGAAAAAGGGGCAGGAACAGGATGAACAGTTTATCCACCTTTAGCTGCTAATATTGCTCACAGCGGAGCCTCAGTTGATTTAGCAATTTTTAGGCTTCATTTAGCAGGAATTTCTTCTATTTTAGGTGCAGTAAATTTTGTTTCTACTATAATAAATATACAACCTACTGGATTATCTTTAGATCAACTCTCTTTATTTACTTGAGCAGTAAAAATTACTGCTATTCTTCTATTATTATCTTTACCTGTTCTTGCTGGAGCTATCACAATATTACTTACTGATCGAAACACTAATACCTCTTTTTTTGACCCTGCGGGAGGAGGAGATCCAATTTTATACCAACATTTATTT
>Apion_cruentatum|792.588-PSP
AACACTATATTTTATTTTTGGGTTATGGTCAGGAATAATTGGAACATCACTTAGAATATTAATTCGTGTAGAACTAGGTAATCCTGGATCACTTATTGGAAATGATCAAATTTATAATACAATTGTTACAGCTCATGCTTTTATCATAATTTTTTTTATAGTTATACCTATTATAATTGGTGGATTTGGTAATTGATTAGTACCATTAATATTGGGAGCGCCTGATATAGCCTTTCCTCGGATAAATAATATAAGATTTTGATTATTACCACCATCCTTAATTCTTCTTTTAATAAGAAGATTTGTTGAAAATGGGGCAGGAACAGGTTGAACTGTTTATCCTCCCTTAGCTTCAAATATTGCCCATAGAGGAGCTTCTGTTGATTTAGCAATTTTTAGATTACATTTAGCTGGAATTTCATCCATTTTAGGTGCAGTTAATTTTATTTCCACAATAATTAATATACGATCTAATGGAATATCCTTAGATCAACTATCTTTATTTACTTGAGCAGTAAAAATTACAGCAATTTTATTACTTTTATCTTTACCTGTTTTAGCTGGAGCAATTACTATATTATTAACTGATCGAAATATTAATACATCTTTTTTTGATCCGGCAGGAGGGGGAGNNNNNNNNNNNNNNNNNNNNNNNNNN
>Apion_frumentarium|659.455-RGO
AACATTATATTTCATTTTTGGATTATGATCCGGAATAGTAGGTACTTCACTAAGAATACTAATTCGTGTAGAATTAGGTAATCCAGGATCATTAATTGGAAATGACCAAATTTATAATATAATTGTTACAGCTCATGCTTTTATTATAATTTTTTTTATAGTTATACCTATTATAATTGGAGGATTTGGAAATTGACTAGTTCCATTAATATTAGGTGCCCCTGATATAGCCTTCCCTCGAATAAATAATATAAGATTTTGATTATTACCTCCTTCCTTAATACTTCTTTTAATAAGAAGATTTGTTGAAAATGGAGCAGGAACTGGATGAACTGTTTATCCCCCTTTAGCCTCAAATATTGCTCATAGAGGAGCTTCTGTTGATTTAGCAATTTTTAGATTACATTTAGCTGGAATTTCATCTATTTTAGGTGCAGTTAATTTTATTTCTACAATAATTAATATACGATCTAATGGAATATCTTTAGATCAGCTATCTTTATTTACTTGAGCAGTTAAAATTACAGCAATTTTATTACTTTTATCTTTACCGGTTTTAGCTGGTGCAATTACTATATTATTAACTGATCGAAATATTAATACATCTTTCTTTGATCCAGCAGGAGGAGGAGATCCAATTCTTTATCAACATTTATTT
>Apion_frumentarium|680.476-PST
AACATTATATTTCATTTTTGGATTATGATCCGGAATAGTAGGTACTTCACTAAGAATACTAATTCGTGTAGAATTAGGTAATCCAGGATCATTAATTGGAAATGACCAAATTTATAATATAATTGTTACAGCTCATGCTTTTATTATAATTTTTTTTATAGTTATACCTATTATAATTGGAGGATTTGGAAATTGACTAGTTCCATTAATATTAGGTGCCCCTGATATAGCCTTCCCTCGAATAAATAATATAAGATTTTGATTATTACCTCCTTCCTTAATACTTCTTTTAATAAGAAGATTTGTTGAAAATGGAGCAGGAACTGGATGAACTGTTTATCCCCCTTTAGCCTCAAATATTGCTCATAGAGGAGCTTCTGTTGATTTAGCAATTTTTAGATTACATTTAGCTGGAATTTCATCTATTTTAGGTGCAGTTAATTTTATTTCTACAATAATTAATATACGATCTAATGGAATATCTTTAGATCAGCTATCTTTATTTACTTGAGCAGTTAAAATTACAGCAATTTTATTACTTTTATCTTTACCGGTTTTAGCTGGTGCAATTACTATATTATTAACTGATCGAAATATTAATACATCTTTCTTTGATCCAGCAGGAGGAGGAGATCCAATTCTTTATCAACATTTATTT
>Apion_frumentarium|846.642-PSP
AACATTATATTTCATTTTTGGATTATGATCCGGAATAGTAGGTACTTCACTAAGAATACTAATTCGTGTAGAATTAGGTAATCCAGGATCATTAATTGGAAATGACCAAATTTATAATATAATTGTTACAGCTCATGCTTTTATTATAATTTTTTTTATAGTTATACCTATTATAATTGGAGGATTTGGAAATTGACTAGTTCCATTAATATTAGGTGCCCCTGATATAGCCTTCCCTCGAATAAATAATATAAGATTTTGATTATTACCTCCTTCCTTAATACTTCTTTTAATAAGAAGATTTGTTGAAAATGGAGCAGGAACTGGATGAACTGTTTATCCCCCTTTAGCCTCAAATATTGCTCATAGAGGAGCTTCTGTTGATTTAGCAATTTTTAGATTACATTTAGCTGGAATTTCATCTATTTTAGGTGCAGTTAATTTTATTTCTACAATAATTAATATACGATCTAATGGAATATCTTTAGATCAGCTATCTTTATTTACTTGAGCAGTTAAAATTACAGCAATTTTATTACTTTTATCTTTACCGGTTTTAGCTGGTGCAATTACTATATTATTAACTGATCGAAATATTAATACATCTTTCTTTGATCCAGCAGGAGGAGGAGATCCAATTCTTTATCAACATTTATTT
>Apion_frumentarium|9855.954-CBR_3867
AACATTATATTTCATTTTTGGATTATGATCCGGAATAGTAGGTACTTCACTAAGAATACTAATTCGTGTAGAATTAGGTAATCCAGGATCATTAATTGGAAATGACCAAATTTATAATATAATTGTTACAGCTCATGCTTTTATTATAATTTTTTTTATAGTTATACCTATTATAATTGGAGGATTTGGAAATTGACTAGTTCCATTAATATTAGGTGCCCCTGATATAGCCTTCCCTCGAATAAATAATATAAGATTTTGATTATTACCTCCTTCCTTAATACTTCTTTTAATAAGAAGATTTGTTGAAAATGGAGCAGGAACTGGATGAACTGTTTATCCCCCTTTAGCCTCAAATATTGCTCATAGAGGAGCTTCTGTTGATTTAGCAATTTTTAGATTACATTTAGCTGGAATTTCATCTATTTTAGGTGCAGTTAATTTTATTTCTACAATAATTAATATACGATCTAATGGAATATCTTTAGATCAGCTATCTTTATTTACTTGAGCAGTTAAAATTACAGCAATTTTATTACTTTTATCTTTACCGGTTTTAGCTGGTGCAATTACTATATTATTAACTGATCGAAATATTAATACATCTTTCTTTGATCCAGCAGGAGGAGGAGATCCAATTCTTTATCAACATTTATTT
>Apion_frumentarium|10999.1513-PSP_3273
ATCATTATCTTTCATTTTTGGATTATGATCCGGAATAGTAGGTACTTCACTAAGAATACTAATTCGTGTAGAATTAGGTAATCCAGGATCATTAATTGGAAATGACCAAATTTATAATATAATTGTTACAGCTCATGCTTTTATTATAATTTTTTTTATAGTTATACCTATTATAATTGGAGGATTTGGAAATTGACTAGTTCCATTAATATTAGGTGCCCCTGATATAGCCTTCCCTCGAATAAATAATATAAGATTTTGATTATTACCTCCTTCCTTAATACTTCTTTTAATAAGAAGATTTGTTGAAAATGGAGCAGGAACTGGATGAACTGTTTATCCCCCTTTAGCCTCAAATATTGCTCATAGAGGAGCTTCTGTTGATTTAGCAATTTTTAGATTACATTTAGCTGGAATTTCATCTATTTTAGGTGCAGTTAATTTTATTTCTACAATAATTAATATACGATCTAATGGAATATCTTTAGATCAACTATCTTTATTTACTTGAGCAGTTAAAATTACAGCAATTTTATTACTTTTATCTTTACCGGTTTTAGCTGGTGCAATTACTATATTATTAACTGATCGAAATATTAATACATCTTTCTTTGATCCAGCAGGAGGAGGAGATCCAATTCTTTATCAACATTTATTT
>Apion_frumentarium|16671.2657-PSP_23807
AACATTATATTTCATTTTTGGATTATGATCCGGAATAGTAGGTACTTCACTAAGAATACTAATTCGTGTAGAATTAGGTAATCCAGGATCATTAATTGGAAATGACCAAATTTATAATATAATTGTTACAGCTCATGCTTTTATTATAATTTTTTTTATAGTTATACCTATTATAATTGGAGGATTTGGAAATTGACTAGTTCCATTAATATTAGGTGCCCCTGATATAGCCTTCCCTCGAATAAATAATATAAGATTTTGATTATTACCTCCTTCCTTAATACTTCTTTTAATAAGAAGATTTGTTGAAAATGGAGCAGGAACTGGATGAACTGTTTATCCCCCTTTAGCCTCAAATATTGCTCATAGAGGAGCTTCTGTTGATTTAGCAATTTTTAGATTACATTTAGCTGGAATTTCATCTATTTTAGGTGCAGTTAATTTTATTTCTACAATAATTAATATACGATCTAATGGAATATCTTTAGATCAGCTATCTTTATTTACTTGAGCAGTTAAAATTACAGCAATTTTATTACTTTTATCTTTACCGGTTTTAGCTGGTGCAATTACTATATTATTAACTGATCGAAATATTAATACATCTTTCTTTGATCCAGCAGGAGGAGGAGATCCAATTCTTTATCAACATTTATTT
>Apion_haematodes|385.190-PST_47MO2011
AACACTATATTTCATTTTTGGATTATGATCAGGAATAGTAGGAACATCACTTAGAATGTTAATTCGTGTAGAACTCGGTAATCCGGGATCACTTATTGGAAATGATCAAATTTATAATACAATTGTTACAGCCCATGCTTTTATCATAATTTTTTTTATAGTTATGCCTATTATAATTGGGGGATTTGGTAATTGATTGGTTCCATTAATATTAGGTGCACCTGATATAGCTTTCCCTCGAATAAACAATATAAGATTTTGATTATTACCACCATCCTTAATTCTTCTTTTAATAAGAAGATTTGTTGAAAATGGAGCAGGAACAGGATGGACAGTTTATCCTCCATTAGCTTCAAATATTGCTCATAGAGGTGCTTCTGTAGATTTAGCAATTTTTAGATTGCATTTAGCTGGAATTTCATCAATTTTGGGTGCAGTTAATTTTATTTCTACAATGATTAATATACGATCTAATGGGATATCATTAGATCAACTATCTTTATTTACTTGAGCAGTTAAAATTACAGCAATTTTATTACTTTTATCTTTACCAGTATTAGCTGGAGCAATTACTATATTATTAACTGATCGAAATATTAATACATCTTTTTTTGATCCAGCCGGAGGAGGTGATCCTATTCTTTATCAGCATTTATTT
>Apion_haematodes|854.650-PSP
AACACTATATTTCATTTTTGGATTATGATCAGGAATAGTAGGAACATCACTTAGAATGTTAATTCGTGTAGAACTAGGTAATCCGGGATCACTTATTGGAAATGATCAAATTTATAATACAATTGTTACAGCCCATGCTTTTATCATAATTTTTTTTATAGTTATGCCTATTATAATTGGGGGGTTTGGTAATTGATTGGTTCCATTAATATTAGGTGCACCTGATATAGCTTTCCCTCGAATAAACAATATAAGATTTTGATTATTACCACCATCCTTAATTCTTCTTTTAATAAGAAGATTTGTTGAAAATGGGGCAGGAACAGGATGGACAGTTTATCCTCCATTAGCTTCAAATATCGCTCATAGAGGTGCTTCTGTAGATTTAGCAATTTTTAGATTGCATTTAGCTGGAATTTCATCAATTTTGGGTGCAGTTAATTTTATTTCTACAATGATTAATATACGATCTAATGGGATATCATTAGATCAACTATCTTTATTTACTTGAGCAGTTAAAATTACAGCAATTTTATTACTTTTATCTTTACCAGTATTAGCTGGAGCAATTACTATATTATTAACTGATCGAAATATTAATACATCTTTTTTTGATCCAGCCGGAGGAGGTGATCCTATTCTTTATCAGCATTTATTT
>Apion_haematodes|9738.837-PST_3750
AACACTATATTTCATTTTTGGATTATGATCAGGAATAGTAGGAACATCACTTAGAATGTTAATTCGTGTAGAACTCGGTAATCCGGGATCACTTATTGGAAATGATCAAATTTATAATACAATTGTTACAGCCCATGCTTTTATCATAATTTTTTTTATAGTTATGCCTATTATAATTGGGGGATTTGGTAATTGATTGGTTCCATTAATATTAGGTGCACCTGATATAGCTTTCCCTCGAATAAACAATATAAGATTTTGATTATTACCACCATCCTTAATTCTTCTTTTAATAAGAAGATTTGTTGAAAATGGAGCAGGAACAGGATGGACAGTTTATCCCCCATTAGCTTCAAATATTGCTCATAGAGGTGCTTCTGTAGATTTAGCAATTTTTAGATTGCATTTAGCTGGAATTTCATCAATTTTGGGTGCAGTTAATTTTATTTCTACAATGATTAATATACGATCTAATGGGATATCATTAGATCAACTATCTTTATTTACTTGAGCAGTTAAAATTACAGCAATTTTATTACTTTTATCTTTACCAGTATTAGCTGGAGCAATTACTATATTATTAACTGATCGAAATATTAATACATCTTTTTTTGATCCAGCCGGAGGAGGTGATCCTATTCTTTATCAGCATTTATTT
>Apion_haematodes|15011.1871-PST_26074
AACACTATATTTCATTTTTGGATTATGATCAGGAATAGTAGGAACATCACTTAGAATGTTAATTCGTGTAGAACTCGGTAATCCGGGATCACTTATTGGAAATGATCAAATTTATAATACAATTGTTACAGCCCATGCTTTTATCATAATTTTTTTTATAGTTATACCTATTATAATTGGGGGATTTGGTAATTGATTGGTTCCATTAATATTAGGTGCACCTGATATAGCTTTCCCTCGAATAAACAATATAAGATTTTGATTATTACCACCATCCTTAATTCTTCTTTTAATAAGAAGATTTGTTGAAAATGGAGCAGGAACAGGATGAACAGTTTATCCTCCATTAGCTTCAAATATTGCTCATAGAGGTGCTTCTGTAGATTTAGCAATTTTTAGATTGCATTTAGCTGGAATTTCATCAATTTTGGGTGCAGTTAATTTTATTTCTACAATGATTAATATACGATCTAATGGGATATCATTAGATCAACTATCTTTATTTACTTGAGCAGTTAAAATTACAGCAATTTTATTACTTTTATCTTTACCAGTATTAGCTGGAGCAATTACTATATTATTAACTGATCGAAATATTAATACATCTTTTTTTGATCCAGCCGGAGGAGGTGATCCTATTCTTTATCAGCATTTATTT
>Apion_rubiginosum|853.649-PSP
TACTTTATATTTTATTTTTGGCTTATGATCAGGTATAGTAGGAACCTCTTTAAGAATATTAATTCGAATTGAATTAGGAAATCCAGGATCTTTAATTGGAAATGATCAAATTTATAATGTAATTGTTACAGCTCACGCTTTTATTATAATTTTTTTTATAGTAATACCAATTATAATTGGAGGTTTTGGAAACTGGTTAGTCCCACTTATATTAGGAGCTCCAGATATAGCTTTCCCTCGAATAAATAACATAAGATTCTGATTATTACCTCCTTCTTTAATATTACTTTTAATAAGTAGATTTGTAGAAAATGGTGCAGGAACAGGCTGAACAGTTTATCCACCATTAGCTTCTAATATTGCTCATAGAGGGGCATCTGTAGATTTGGCTATTTTTAGACTCCATTTAGCAGGTATTTCATCTATTTTAGGTGCAGTTAATTTTATTTCTACAATAATTAATATACGA---AATGGCTTATCTTTAGATCAATTATCATTATTTACTTGAGCTGTAAAAATTACAGCAATTTTATTACTATTATCATTACCAGTTTTAGCTGGAGCAATTACTATACTTCTAACTGATCGAAATATTAATACATCTTTTTTTGATCCTGCGGGTGGTGGAGATCCAATTTTATACCAACACTTATTT
>Apion_rubiginosum|15922.1907-PST_24012
TACTTTATATTTTATTTTTGGCTTATGATCAGGTATAGTAGGAACCTCTTTAAGAATATTAATTCGAATTGAATTAGGAAATCCAGGATCTTTAATTGGAAATGATCAAATTTATAATGTAATTGTTACAGCTCACGCTTTTATTATAATTTTTTTTATAGTAATACCAATTATAATTGGAGGTTTTGGAAACTGGTTAGTCCCACTTATATTAGGAGCTCCAGATATAGCTTTCCCTCGAATAAATAACATAAGATTCTGATTATTACCTCCTTCTTTAATATTACTTTTAATAAGTAGATTTGTAGAAAATGGTGCAGGAACAGGCTGAACAGTTTATCCACCATTAGCTTCTAATATTGCTCATAGAGGGGCATCTGTAGATTTGGCTATTTTTAGACTCCATTTAGCAGGTATTTCATCTATTTTAGGTGCAGTAAATTTTATTTCTACAATAATTAATATACGA---AATGGCTTATCTTTAGATCAATTATCATTATTTACTTGAGCTGTAAAAATTACAGCAATTTTATTACTATTATCATTACCAGTTTTAGCAGGAGCAATTACTATACTTCTCACTGATCGAAATATTAATACATCTTTTTTTGATCCTGCGGGTGGTGGAGATCCAATTTTATACCAACACTTATTT
>Apion_rubiginosum|15993.1978-JKR_23618
TACTTTATATTTTATTTTTGGTTTATGATCAGGTATAGTAGGAACCTCTTTAAGAATATTAATTCGAATTGAATTAGGAAATCCAGGATCTTTAATTGGAAATGATCAAATTTATAATGTAATTGTTACAGCTCACGCTTTTATTATAATTTTTTTTATAGTAATACCAATTATAATTGGAGGTTTTGGAAACTGGTTAGTCCCACTTATATTAGGAGCTCCAGATATAGCTTTCCCTCGAATAAATAACATAAGATTCTGATTATTACCTCCTTCTTTAATATTACTTTTAATAAGTAGATTTGTAGAAAATGGTGCAGGAACAGGCTGAACAGTTTATCCACCATTAGCTTCTAATATTGCTCATAGAGGGGCATCTGTAGATTTGGCTATTTTTAGACTCCATTTAGCAGGTATTTCATCTATTTTAGGTGCAGTTAATTTTATTTCTACAATAATTAATATACGA---AATGGCTTATCTTTAGATCAATTATCATTATTTACTTGAGCTGTAAAAATTACAGCAATTTTATTACTATTATCATTACCAGTTTTAGCTGGAGCAATTACTATACTTCTCACTGATCGAAATATTAATACATCTTTTTTTGATCCTGCGGGTGGTGGAGATCCAATTTTATACCAACACTTATTT
>Aspidapion_acerifoliae|256.66-PST_4G2010
AACTTTATATTTTATTTTTGGAATTTGATCAGGATTAATTGGAACATCCTTAAGAATACTAATTCGAATTGAGCTAGGAAACCCAGGATCATTAATTGGAGATGATCAAATTTATAATGTAATTATTACAGCTCATGCATTTATTATAATTTTTTTTATAGTTATACCCATTATAATTGGAGGATTTGGAAATTGATTAATCCCTTTAATACTAGGAGCCCCTGATATAGCATTTCCTCGTTTAAATAATATAAGATTTTGATTATTACCTCCTTCTCTCACTCTTTTATTAATAAGAAGAATTGTAGAAAAAGGAGCTGGAACAGGTTGAACCGTTTACCCCCCTTTAGCTGCTAATATTGCCCATAGAGGAGCATCAGTTGATTTAGCTATTTTTAGGCTTCACTTAGCAGGAATTTCTTCAATTTTAGGAGCAGTAAATTTTATTTCAACTATAATAAATATACAACCAATAGGATTATCATTAGATCAACTTTCCTTATTTACTTGAGCAGTAAAAATTACTGCAATTCTTCTTCTTTTATCTTTACCAGTTTTAGCTGGAGCTATTACTATGCTATTAACTGATCGTAATACAAATACATCTTTTTTTGATCCCGCAGGAGGAGGGGACCCAATTTTATACCAACATTTATTT
>Aspidapion_acerifoliae|988.719-PST_22T2012_3056
AACTTTATATTTTATTTTTGGAATTTGATCAGGATTAAATGGAACTTCCTTRAGAATACTAATTCGAATTGAACTAGGAAACCCAGGATCATTAATTGGAGATGATCAAATTTATAATGTAATTATTACAGCTCATGCATTTATTATAATTTTTTTTATAGTTATACCCATTATAATTGGAGGATTTGGAAATTGATTAATCCCTTTAATACTAGGAGCCCCTGATATAGCATTTCCTCGTTTAAATAATATAAGATTTTGATTATTACCTCCTTCTCTCACTCTTTTATTAATAAGAAGAATTGTAGAAAAAGGAGCTGGAACAGGTTGAACCGTTTACCCCCCTTTAGCTGCTAATATTGCCCATAGAGGAGCATCAGTTGATTTAGCTATTTTTAGGCTTCACTTAGCAGGAATTTCTTCAATTTTAGGAGCAGTAAATTTTATTTCAACTATAATAAATATACAACCAATAGGATTATCATTAGATCAACTTTCCTTATTTACTTGAGCAGTAAAAATTACTGCAATTCTTCTTCTTTTATCTTTACCAGTTTTAGCTGGAGCTATTACTATGCTATTAACTGATCGTAATACAAATACATCTTTTTTTGATCCCGCAGGAGGAGGGGACCCAATTTTATACCAACATTTATTT
>Aspidapion_aeneum|311.116-PST_3MO2011
AACACTATATTTTATTTTTGGAATTTGATCAGGATTAATCGGAACATCCTTAAGAATATTAATCCGAATTGAATTGGGGAATCCAGGATCATTAATTGGTAATGATCAAATTTATAATGTAATCATTACAGCCCATGCCTTTATTATAATTTTTTTTATAGTTATGCCTATTATAATTGGAGGATTCGGAAATTGATTAGTTCCTTTAATACTAGGGGCTCCTGATATAGCTTTCCCCCGTTTAAATAATATAAGATTTTGATTATTACCCCCATCTCTTACTTTATTACTAATAAGAAGAATTGTAGAAAAAGGGGCAGGGACGGGATGAACCGTCTACCCTCCTTTAGCTGCTAATATTGCTCATAGAGGAGCCTCAGTAGATTTAGCAATCTTTAGTTTACATTTAGCTGGTATCTCTTCAATCTTGGGGGCAGTAAATTTTATTTCAACTATAATAAATATACAACCAACTGGTCTTTCTTTAGATCAACTATCTTTATTTACTTGAGCAGTAAAAATTACTGCAATTTTATTACTTTTATCATTACCCGTATTAGCGGGGGCTATTACTATACTATTAACTGATCGTAACACTAATACATCTTTTTTTGATCCTGCCGGAGGTGGGGACCCAATTTTATACCAACATTTATTT
>Aspidapion_aeneum|474.270-PSP
AACACTATATTTTATTTTTGGAATTTGATCAGGATTAATCGGAACATCCTTAAGAATATTAATCCGAATTGAATTGGGGAATCCAGGATCATTAATTGGTAATGATCAAATTTATAATGTAATCATTACAGCCCATGCCTTTATTATAATTTTTTTTATAGTTATACCTATTATAATTGGAGGATTCGGAAATTGATTAGTTCCTTTAATACTAGGGGCTCCTGATATAGCTTTCCCCCGTTTAAATAATATAAGATTTTGATTATTACCCCCATCTCTTACTTTATTACTGATAAGAAGAATTGTAGAAAAAGGAGCAGGGACGGGATGAACCGTCTACCCTCCTTTAGCCGCTAATATTGCTCATAGAGGAGCCTCAGTAGATTTAGCAATCTTTAGTTTACATTTAGCTGGTATCTCTTCAATCTTGGGGGCAGTAAATTTTATTTCTACTATAATAAATATACAACCAACTGGTCTTTCTTTAGATCAACTATCTTTATTTACTTGAGCAGTAAAAATTACTGCAATTTTATTACTTTTATCATTACCCGTATTAGCAGGGGCTATTACTATACTATTAACTGATCGTAACACTAATACATCTTTTTTTGATCCTGCCGGAGGTGGGGACCCAATTTTATACCAACATTTATTT
>Aspidapion_aeneum|9703.802-PST_3715
AACACTATATTTTATTTTTGGAATTTGATCAGGATTAATCGGAACATCCTTAAGAATATTAATCCGAATTGAATTGGGGAATCCAGGATCATTAATTGGTAATGATCAAATTTATAATGTAATCATTACAGCCCATGCCTTTATTATAATTTTTTTTATAGTTATACCTATTATAATTGGAGGATTCGGAAATTGATTAGTTCCTTTAATACTAGGGGCTCCTGATATAGCTTTCCCCCGTTTAAATAATATAAGATTTTGATTATTACCCCCATCTCTTACTTTATTACTGATAAGAAGAATTGTAGAAAAAGGAGCAGGGACGGGATGAACCGTCTACCCTCCTTTAGCCGCTAATATTGCTCATAGAGGAGCCTCAGTAGATTTAGCAATCTTTAGTTTACATTTAGCTGGTATCTCTTCAATCTTGGGGGCAGTAAATTTTATTTCTACTATAATAAATATACAACCAACTGGTCTTTCTTTAGATCAACTATCTTTATTTACTTGAGCAGTAAAAATTACTGCAATTTTATTACTTTTATCATTACCCGTATTAGCAGGGGCTATTACTATACTATTAACTGATCGTAACACTAATACATCTTTTTTTGATCCTGCCGGAGGTGGGGACCCAATTTTATACCAACATTTATTT
>Aspidapion_aeneum|10193.1293-PST_4109
AACACTATATTTTATTTTTGGAATTTGATCAGGATTAATCGGGACATCCTTAAGAATATTAATCCGAATTGAATTGGGGAATCCAGGATCATTAATTGGTAATGATCAAATTTATAATGTAATCATTACAGCCCATGCCTTTATTATAATTTTTTTTATAGTTATGCCTATTATAATTGGAGGATTCGGAAATTGATTAGTTCCTTTAATACTAGGGGCTCCTGATATAGCTTTCCCCCGTTTAAATAATATAAGATTTTGATTATTACCCCCATCTCTTACTTTATTACTGATAAGAAGAATTGTAGAAAAAGGAGCAGGGACGGGATGAACCGTCTACCCTCCTTTAGCTGCTAATATTGCTCATAGAGGAGCCTCAGTAGATTTAGCAATCTTTAGTTTACATTTAGCTGGTATCTCTTCAATCTTGGGGGCAGTAAATTTTATTTCTACTATAATAAATATACAACCAACTGGTCTTTCTTTAGATCAACTATCTTTATTTACTTGAGCAGTAAAAATTACTGCAATTTTATTACTTTTATCATTACCCGTATTAGCAGGGGCTATTACTATACTATTAACTGATCGTAACACTAATACATCTTTTTTTGATCCTGCCGGAGGTGGGGACCCAATTTTATACCAACATTTATTT
>Aspidapion_aeneum|10853.1367-PST_4663
AACACTATATTTTATTTTTGGAATTTGATCAGGATTAATCGGAACATCCTTAAGAATATTAATTCGAATTGAATTGGGGAATCCAGGATCATTAATTGGTAATGATCAAATTTATAATGTAATCATTACAGCCCATGCCTTTATTATAATTTTTTTTATAGTTATGCCTATTATAATTGGAGGATTCGGAAATTGATTAGTTCCTTTAATACTAGGGGCTCCTGATATAGCTTTCCCCCGTTTAAATAATATAAGATTTTGATTATTACCCCCATCTCTTACTTTATTACTGATAAGAAGAATTGTAGAAAAAGGGGCAGGGACGGGATGAACCGTCTACCCTCCTTTAGCTGCTAATATTGCTCATAGAGGAGCCTCAGTAGATTTAGCAATCTTTAGTTTACATTTAGCTGGTATCTCTTCAATCTTGGGGGCAGTAAATTTTATTTCAACTATAATAAATATACAACCAACTGGTCTTTCTTTAGATCAACTATCTTTATTTACTTGAGCAGTAAAAATTACTGCAATTTTTTTACTTTTATCATTACCCGTATTAGCAGGGGCTATTACTATACTATTAACTGATCGTAACACTAATACATCTTTTTTTGATCCTGCCGGAGGTGGGGACCCAATTTTATACCAACATTTATTT
>Aspidapion_aeneum|11009.1523-PSP_3283
AACACTATATTTTATTTTTGGAATTTGATCAGGATTAATCGGAACATCCTTAAGAATATTAATCCGAATTGAATTGGGGAATCCAGGATCATTAATTGGTAATGATCAAATTTATAATGTAATCATTACAGCCCATGCCTTTATTATAATTTTTTTTATAGTTATACCTATTATAATTGGAGGATTCGGAAATTGATTAGTTCCTTTAATACTAGGGGCTCCTGATATAGCTTTCCCCCGTTTAAATAATATAAGATTTTGATTATTACCCCCATCTCTTACTTTATTACTGATAAGAAGAATTGTAGAAAAAGGAGCAGGGACGGGATGAACCGTCTACCCTCCTTTAGCCGCTAATATTGCTCATAGAGGAGCCTCAGTAGATTTAGCAATCTTTAGTTTACATTTAGCTGGTATCTCTTCAATCTTGGGGGCAGTAAATTTTATTTCTACTATAATAAATATACAACCAACTGGTCTTTCTTTAGATCAACTATCTTTATTTACTTGAGCAGTAAAAATTACTGCAATTTTATTACTTTTATCATTACCCGTATTAGCAGGGGCTATTACTATACTATTAACTGATCGTAACACTAATACATCTTTTTTTGATCCTGCCGGAGGTGGGGACCCAATTTTATACCAACATTTATTT
>Aspidapion_aeneum|SDEI0087.2992-PST
AACACTATATTTTATTTTTGGAATTTGATCAGGATTAATCGGAACATCCTTAAGAATATTAATCCGAATTGAATTGGGGAATCCAGGATCATTAATTGGTAATGATCAAATTTATAATGTAATCATTACAGCCCATGCCTTTATTATAATTTTTTTTATAGTTATGCCTATTATAATTGGAGGATTCGGAAATTGATTAGTTCCTTTAATACTAGGGGCTCCTGATATAGCTTTCCCCCGTTTAAATAATATAAGATTTTGATTATTACCCCCATCTCTTACTTTATTACTAATAAGAAGAATTGTAGAAAAAGGGGCAGGGACGGGATGAACCGTCTACCCTCCTTTAGCTGCTAATATTGCTCATAGAGGAGCCTCAGTAGATTTAGCAATCTTTAGTTTACATTTAGCTGGTATCTCTTCAATCTTGGGGGCAGTAAATTTTATTTCAACTATAATAAATATACAACCAACTGGTCTTTCTTTAGATCAACTATCTTTATTTACTTGAGCAGTAAAAATTACTGCAATTTTATTACTTTTATCATTACCCGTATTAGCGGGGGCTATTACTATACTATTAACTGATCGTAACACTAATACATCTTTTTTTGATCCTGCCGGAGGTGGGGACCCAATTTTATACCAACATTTATTT
>Aspidapion_radiolus|212.22-PST_9GC2011
AACTTTATATTTTATTTTTGGGATTTGATCAGGATTAATTGGAACATCCTTAAGTATATTAATTCGAATTGAATTAGGGAACCCAGGGTCATTAATTGGAGATGATCAAATTTATAATGTAATTATTACAGCTCATGCATTTATTATAATTTTTTTTATAGTAATACCTATTATAATTGGAGGGTTTGGAAATTGATTAATTCCATTAATATTAGGAGCTCCTGATATGGCATTCCCTCGTTTAAATAATATAAGATTTTGATTATTACCTCCTTCTCTTACTCTTTTATTAATAAGAAGAATTGTTGAAAAAGGGGCTGGAACAGGTTGAACTGTTTATCCCCCTTTAGCCGCTAATATTGCCCATAGAGGAGCATCAGTTGATTTAGCTATTTTTAGGCTTCACTTAGCTGGAATTTCTTCAATTTTAGGAGCAGTAAATTTTATTTCAACTATAATAAATATACAACCAATAGGACTATCATTAGATCAACTTTCCTTATTTACTTGAGCAGTAAAAATTACTGCAATTCTTCTACTTTTATCTTTACCAGTTTTAGCTGGGGCTATTACTATGCTATTAACTGATCGTAATACAAATACTTCTTTTTTTGACCCCGCAGGAGGAGGGNNNNNNNNNNNNNNNNNNNNNNNNNNN
>Aspidapion_radiolus|249.59-PST_1G2010
AACTTTATATTTTATTTTTGGGATTTGATCAGGATTAATTGGAACATCCTTAAGTATATTAATTCGAATTGAATTAGGGAACCCGGGGTCATTAATTGGAGATGATCAAATTTATAATGTAATTATTACAGCTCATGCATTTATTATAATTTTTTTTATAGTAATACCTATTATAATTGGGGGGTTTGGAAATTGATTAATTCCATTAATATTAGGAGCTCCTGATATGGCATTCCCTCGTTTAAATAATATAAGATTTTGATTATTACCACCTTCTCTTACTCTTTTATTAATAAGAAGAATTGTTGAAAAAGGGGCTGGAACAGGTTGAACTGTTTATCCCCCTTTAGCCGCTAATATTGCCCATAGAGGAGCATCAGTTGATTTAGCTATTTTTAGGCTTCACTTAGCTGGAATTTCTTCAATTTTAGGAGCAGTAAATTTTATTTCAACTATAATAAATATACAACCAATAGGACTATCATTAGATCAACTTTCCTTATTTACTTGAGCAGTAAAAATTACTGCAATTCTTCTACTTTTATCTTTACCAGTTTTAGCTGGGGCTATTACTATGCTATTAACTGATCGTAATACAAATACTTCTTTTTTTGACCCCGCAGGAGGAGGGGATCCAATTTTATACCAGCATTTATTT
>Aspidapion_radiolus|475.271-PSP
AACTTTATATTTTATTTTTGGGATTTGATCAGGATTAATTGGGACATCCTTAAGTATATTAATTCGAATTGAATTAGGAAACCCAGGTTCATTAATTGGAGATGATCAAATTTATAATGTAATTATTACAGCTCATGCATTTATTATAATTTTTTTTATAGTAATACCTATTATAATTGGAGGTTTTGGAAATTGATTAATCCCACTAATATTAGGAGCCCCTGATATGGCATTCCCTCGTTTAAATAATATAAGATTTTGATTATTACCACCTTCTCTTACTCTTTTATTAATAAGAAGAATTGTTGAAAAAGGAACTGGAACAGGTTGAACTGTTTATCCCCCTTTAGCCGCTAATATTGCCCATAGAGGAGCATCAGTTGATTTAGCTATTTTTAGGCTTCACTTAGCTGGAATTTCTTCAATTTTAGGAGCAGTAAATTTTATTTCAACTATAATAAATATACAACCAATAGGGCTATCATTAGATCAACTTTCCTTATTTACTTGAGCAGTAAAAATTACTGCAATTCTTCTACTTTTATCTTTACCAGTTTTAGCTGGAGCTATTACTATACTATTAACTGATCGTAATACAAATACTTCTTTTTTTGACCCCGCAGGAGGTGGAGATCCAATTTTATACCAGCATTTATTT
>Aspidapion_radiolus|970.701-PST_5T2012_3038
AACTTTATATTTTATTTTTGGGATTTGATCAGGATTAATTGGAACATCCTTAAGTATATTAATTCGAATTGAATTAGGGAACCCAGGGTCATTAATTGGAGATGATCAAATTTATAATGTAATTATTACAGCTCATGCATTTATTATAATTTTTTTTATAGTAATACCTATTATAATTGGAGGGTTTGGAAATTGATTAATTCCATTAATATTAGGAGCTCCTGATATGGCATTCCCTCGTTTAAATAATATAAGATTTTGATTATTACCTCCTTCTCTTACTCTTTTATTAATAAGAAGAATTGTTGAAAAAGGGGCTGGAACAGGTTGAACTGTTTATCCCCCTTTAGCCGCTAATATTGCCCATAGAGGAGCATCAGTTGATTTAGCTATTTTTAGGCTTCACTTAGCTGGAATTTCTTCAATTTTAGGAGCAGTAAATTTTATTTCAACTATAATAAATATACAACCAATAGGACTATCATTAGATCAACTTTCCTTATTTACTTGAGCAGTAAAAATTACTGCAATTCTTCTACTTTTATCTTTACCAGTTTTAGCTGGGGCTATTACTATGCTATTAACTGATCGTAATACAAATACTTCTTTTTTTGACCCCGCAGGAGGAGGAGATCCAATTTTATACCACCATTNNNNN
>Aspidapion_radiolus|9847.946-CBR_3859
AACTTTATATTTTATTTTTGGGATTTGATCAGGATTAATTGGGACATCCTTAAGTATATTAATTCGAATTGAATTAGGAAACCCAGGTTCATTAATTGGAGATGATCAAATTTATAATGTAATTATTACAGCTCATGCATTTATTATAATTTTTTTTATAGTAATACCTATTATAATTGGAGGTTTTGGAAATTGATTAATCCCACTAATATTAGGAGCCCCTGATATGGCATTCCCTCGTTTAAATAATATAAGATTTTGATTATTACCACCTTCTCTTACTCTTTTATTAATAAGAAGAATTGTTGAAAAAGGAACTGGAACAGGTTGAACTGTTTATCCCCCTTTAGCCGCTAATATTGCCCATAGAGGAGCATCAGTTGATTTAGCTATTTTTAGGCTTCACTTAGCTGGAATTTCTTCAATTTTAGGAGCAGTAAATTTTATTTCAACTATAATAAATATACAACCAATAGGGCTATCATTAGATCAACTTTCCTTATTTACTTGAGCAGTAAAAATTACTGCAATTCTTCTACTTTTATCTTTACCAGTTTTAGCTGGAGCTATTACTATACTATTAACTGATCGTAATACAAATACTTCTTTTTTTGACCCCGCAGGAGGTGGAGATCCAATTTTATACCAGCATTTATTT
>Aspidapion_radiolus|12135.1684-PST_24402
AACTTTATATTTTATTTTTGGGATTTGATCAGGATTAATTGGAACATCCTTAAGTATATTAATTCGAATTGAATTAGGGAACCCAGGGTCATTAATTGGAGATGATCAAATTTATAATGTAATTATTACAGCTCATGCATTTATTATAATTTTTTTTATAGTAATACCTATTATAATTGGAGGATTTGGAAATTGATTAATTCCGTTAATATTAGGAGCTCCTGATATGGCATTCCCTCGTTTAAATAATATAAGATTTTGATTATTACCACCTTCTCTTACTCTTTTATTAATAAGAAGAATTGTTGAAAAAGGAGCTGGAACAGGTTGAACTGTTTATCCTCCTTTAGCCGCTAATATTGCCCATAGAGGAGCATCAGTTGATTTAGCTATTTTTAGGCTTCACTTAGCTGGAATTTCTTCAATTTTAGGAGCAGTAAATTTTATTTCAACTATAATAAATATACAACCAATAGGACTATCATTAGATCAACTTTCCTTATTTACTTGAGCAGTAAAAATTACTGCAATTCTTCTACTTTTATCTTTACCAGTTTTAGCTGGGGCTATTACTATGCTATTAACTGATCGTAATACAAATACTTCTTTTTTTGACCCCGCAGGAGGAGGGGATCCAATTTTATACCAGCATTTATTT
>Aspidapion_radiolus|14998.1858-PST_26061
AACTTTATATTTTATTTTTGGGATTTGATCAGGATTAATTGGAACATCCTTAAGTATATTAATTCGAATTGAATTAGGGAACCCAGGGTCATTAATTGGAGATGATCAAATTTATAATATAATTATTACAGCTCATGCATTTATTATAATTTTTTTTATAGTAATACCTATTATAATTGGAGGGTTTGGAAATTGATTAATTCCATTAATATTAGGAGCTCCTGATATGGCATTCCCTCGTTTAAATAATATAAGATTTTGATTATTACCACCTTCTCTTACTCTTTTATTAATAAGAAGAATTGTTGAAAAAGGGGCTGGAACAGGTTGAACTGTTTATCCCCCTTTAGCCGCTAATATTGCCCATAGAGGAGCATCAGTTGATTTAGCTATTTTTAGGCTTCACTTAGCTGGAATTTCTTCAATTTTAGGAGCAGTAAATTTTATTTCAACTATAATAAATATACAACCAATAGGACTATCATTAGATCAACTTTCCTTATTTACTTGAGCAGTAAAAATTACTGCAATTCTTCTACTTTTATCTTTACCAGTTTTAGCTGGGGCTATTACTATGCTATTAACTGATCGTAATACAAATACTTCTTTTTTTGACCCCGCAGGAGGAGGGGATCCAATTTTATACCAGCATTTATTT
>Aspidapion_radiolus|17152.2787-PST_26141
AACTTTATATTTTATTTTTGGGATTTGATCAGGATTAATTGGAACATCCTTAAGTATATTAATTCGAATTGAATTAGGGAACCCAGGGTCATTAATTGGAGATGATCAAATTTATAATGTAATTATTACAGCTCATGCATTTATTATAATTTTTTTTATAGTAATACCTATTATAATTGGAGGGTTTGGAAATTGATTAATTCCATTAATATTAGGAGCTCCTGATATGGCATTCCCTCGTTTAAATAATATAAGATTTTGATTATTACCACCTTCTCTTACTCTTTTATTAATAAGAAGAATTGTTGAAAAAGGGGCTGGAACAGGTTGAACTGTTTATCCCCCTTTAGCCGCTAATATTGCCCATAGAGGAGCATCAGTTGATTTAGCTATTTTTAGGCTTCACTTAGCTGGAATTTCTTCAATTTTAGGAGCAGTAAATTTTATTTCAACTATAATAAATATACAACCAATAGGACTATCATTAGATCAACTTTCCTTATTTACTTGAGCAGTAAAAATTACTGCAATTCTTCTACTTTTATCTTTACCAGTTTTAGCTGGGGCTATTACTATGCTATTAACTGATCGTAATACAAATACTTCTTTTTTTGACCCCGCAGGAGGAGGGGATCCAATTTTATACCAGCATTTATTT
>Aspidapion_validum|9846.945-CBR_3858
AACTTTATATTTTATTTTTGGGATTTGATCAGGATTAATTGGTACATCTTTAAGAATATTAATTCGAATTGAATTAGGAAATCCAGGTTCACTAATTGGAGATGACCAAATTTATAATGTAATTATTACATCTCATGCTTTTATTATAATTTTTTTTATAGTAATACCTATTATAATTGGAGGGTTTGGAAATTGATTAATTCCCTTAATATTAGGAGCCCCTGATATAGCATTTCCTCGTTTAAATAATATAAGATTTTGATTATTACCACCCTCTCTTACTCTTTTATTAATAAGAAGAATTGTTGAAAAAGGTGCTGGTACAGGTTGAACCATTTATCCCCCTTTAGCTGCTAATATTGCCCATAGAGGAGCATCAGTTGATTTAGCTATTTTTAGGCTTCACTTAGCAGGAATTTCTTCAATTTTAGGAGCAGTTAATTTTATTTCAACTATAATAAATATACAACCGATAGGACTATCACTAGATCAACTTTCCTTATTTACTTGAGCAGTTAAAATTACTGCAATTCTTCTACTTTTATCTTTACCAGTTTTAGCTGGGGCTATTACTATATTATTAACTGATCGTAATACAAATACTTCTTTTTTTGATCCTGCGGGAGGAGGAGATCCAATTTTATATCAACATTTATTT
>Aspidapion_validum|16468.2454-PSP_23426
AACTTTATATTTTATTTTTGGGATTTGATCAGGATTAATTGGTACATCTTTAAGAATATTAATTCGAATTGAATTAGGAAATCCAGGTTCACTAATTGGAGATGACCAAATTTATAATGTAATTATTACATCTCATGCTTTTATTATAATTTTTTTTATAGTAATACCTATTATAATTGGAGGGTTTGGAAATTGATTAATTCCCTTAATATTAGGAGCCCCTGATATAGCATTTCCTCGTTTAAATAATATAAGATTTTGATTATTACCACCCTCTCTTACTCTTTTATTAATAAGAAGAATTGTTGAAAAAGGKGCTGGTACAGGTTGAACCATTTATCCCCCTTTAGCTGCTAATATTGCCCATAGAGGAGCATCAGTTGATTTAGCTATTTTTAGGCTTCACTTAGCAGGAATTTCTTCAATTTTAGGAGCAGTTAATTTTATTTCAACTATAATAAATATACAACCGATAGGACTATCACTAGATCAACTTTCCTTATTTACTTGAGCAGTTAAAATTACTGCAATTCTTCTACTTTTATCTTTACCAGTTTTAGCTGGGGCTATTACTATATTATTAACTGATCGTAATACAAATACTTCTTTTTTTGATCCTGCGGGAGGAGGAGATCCAATTTTATATCAACATTTATTT
>Betulapion_simile|835.631-PSP
AACTTTATATTTTATTTTTGGACTTTGATCAGGAATAGTGGGTACATCATTGAGAATATTAATTCGAATTGAGCTTGGAAATCCAGGATCTTTAATCGGAAATGATCAAATTTATAATGTTATTGTTACAGCTCATGCTTTTATTATAATTTTTTTTATAGTTATACCAATTATAATTGGAGGGTTTGGGAATTGACTTGTACCTTTAATATTGGGAGCCCCTGATATAGCATTCCCTCGGATAAATAATATAAGATTTTGGCTTCTTCCACCTTCTCTAACTTTACTGCTAATAAGAAGAATCGTAGAAAAAGGAGCTGGAACTGGATGAACAGTTTATCCCCCTTTAGCTTCCAATATTGCTCATGGAGGGGCTTCAGTTGATTTAGCAATTTTTAGCCTACATCTAGCAGGAATTTCTTCAATTTTAGGGGCTGTTAATTTTATCTCTACTGTAATTAATATACGACCAACAGGCTTATCCTTAGATCAACTTTCTTTATTTACCTGAGCTGTTAAAATTACAGCAATTTTACTTCTTCTTTCACTCCCGGTATTAGCAGGGGCTATTACTATATTATTAACAGATCGTAACATTAACACGTCTTTTTTTGACCCAGCAGGAGGAGGAGATCCAATTCTTTATCAGCATTTATTT
>Betulapion_simile|9870.969-CBR_3882
AACTTTATATTTTATTTTTGGACTTTGATCAGGAATAGTGGGTACATCATTGAGAATATTAATTCGAATTGAGCTTGGAAATCCAGGATCTTTAATCGGAAATGATCAAATTTATAATGTTATTGTTACAGCTCATGCTTTTATTATAATTTTTTTTATAGTTATACCAATTATAATTGGGGGGTTTGGGAATTGACTTGTACCTTTAATATTGGGAGCCCCTGATATAGCATTCCCTCGGATAAATAATATAAGATTTTGGCTTCTTCCACCTTCTCTAACTTTACTGCTAATAAGAAGAATCGTAGAAAAAGGAGCTGGAACTGGATGAACAGTTTATCCCCCTTTAGCTTCCAATATTGCTCATGGAGGGGCTTCAGTTGATTTAGCAATTTTTAGCCTACATCTAGCAGGAATTTCTTCAATTTTAGGGGCTGTTAATTTTATCTCTACTGTAATTAATATACGACCAACAGGCTTATCCTTAGACCAACTTTCTTTATTTACCTGAGCTGTTAAAATTACAGCAATTTTACTTCTTCTTTCACTCCCAGTATTAGCAGGGGCTATTACTATATTATTAACAGATCGTAACATTAACACATCTTTTTTTGACCCAGCAGGAGGGGGAGATCCAATTCTTTATCAGCATTTATTT
>Betulapion_simile|10978.1492-PSP_3252
AACTTTATATTTTATTTTTGGACTTTGATCAGGAATAGTGGGTACATCATTAAGAATATTAATTCGAATTGAACTTGGAAATCCAGGATCTTTAATCGGAAATGATCAAATTTATAATGTTATTGTTACAGCTCATGCTTTTATTATAATTTTTTTTATAGTTATACCAATTATAATTGGGGGGTTTGGGAATTGACTTGTACCTTTAATATTGGGAGCCCCTGATATAGCATTCCCTCGGATAAATAATATAAGATTTTGGCTTCTTCCACCTTCTCTAACTTTACTGCTAATAAGAAGAATCGTAGAAAAAGGAGCTGGAACTGGATGAACAGTTTATCCCCCTTTAGCTTCCAATATTGCTCATGGAGGGGCTTCAGTTGATTTAGCAATTTTTAGCCTACATCTAGCAGGAATTTCTTCAATTTTAGGGGCTGTTAATTTTATCTCTACTGTAATTAATATACGACCAACAGGCTTATCCTTAGACCAACTTTCTTTATTTACCTGAGCTGTTAAAATTACAGCAATTTTACTTCTTCTTTCACTACCAGTATTAGCAGGGGCTATTACTATATTATTAACAGATCGTAACATTAACACATCTTTTTTTGACCCAGCAGGAGGGGGAGACCCAATTCTTTATCAGCATTTATTT
>Betulapion_simile|15910.1895-PST_24000
AACTTTATATTTTATTTTTGGACTTTGATCAGGAATAGTGGGTACATCATTGAGAATATTAATTCGAATTGAACTTGGAAATCCAGGATCTTTAATCGGAAATGATCAAATTTATAATGTTATTGTTACAGCTCATGCTTTTATTATAATTTTTTTTATAGTTATACCAATTATAATTGGGGGGTTTGGGAATTGACTTGTACCTTTAATATTGGGAGCCCCTGATATAGCATTCCCTCGGATAAATAATATAAGATTTTGGCTTCTTCCACCTTCTCTAACTTTACTGCTAATAAGAAGAATCGTAGAAAAAGGAGCTGGAACTGGATGAACAGTTTATCCCCCTTTAGCTTCCAATATTGCTCATGGAGGGGCTTCAGTTGATTTAGCAATTTTTAGCCTACATCTAGCAGGAATTTCTTCAATTTTAGGGGCTGTTAATTTTATCTCTACTGTAATTAATATACGACCAACAGGCTTATCCTTAGACCAACTTTCTTTATTTACCTGAGCTGTTAAAATTACAGCAATTTTACTTCTTCTTTCACTACCAGTATTAGCAGGGGCTATTACTATATTATTAACAGATCGTAACATTAACACATCTTTTTTTGACCCAGCAGGAGGGGGAGACCCAATTCTTTATCAGCATTTATTT
>Catapion_meieri|821.617-PSP
TACTTTATATTTTATTTTTGGATTATGATCAGGAATAGTAGGAACCTCATTAAGAATACTAATTCGAGTTGAATTAGGAAATCCTGGTTCCTTAATTGGAGATGATCAAATTTATAACGTAATTGTTACAGCCCATGCTTTTATTATAATTTTTTTTATAGTTATACCTATTATAATTGGAGGATTTGGAAATTGACTAGTTCCTTTAATGCTAGGGGCACCAGATATAGCATTTCCTCGAATAAATAATATAAGATTTTGACTGCTTCCCCCTTCTTTAACTTTACTTTTAATAAGAAGAATTGTAGAAAAAGGAGCTGGGACAGGATGAACAGTTTACCCTCCATTAGCTGCAAATGTAGCTCATAGAGGAGCCTCAGTTGATTTAGCAATTTTTAGCCTTCATCTAGCGGGGGTCTCATCAATTTTAGGAGCTGTTAATTTTATTTCTACAGTTTTTAATATACGCCCTAGAGGACTTTCACTTGATCAATTAACTCTTTTTACTTGAGCAGTAAAAATTACTGCTGTCCTTTTATTATTATCACTCCCTGTACTAGCAGGAGCTATTACTATGTTATTAACTGACCGAAATATTAATACTTCATTTTTCGATCCTGCAGGAGGTGGAGATCCTATTCTTTATCAACATTTATTC
>Catapion_meieri|16610.2596-PSP_23570
TACTCTATATTTTATTTTTGGATTATGATCAGGAATAGTAGGAACCTCATTAAGTATACTAATTCGAGTTGAATTAGGAAATCCTGGTTCCTTAATTGGAGATGATCAAATTTATAACGTAATTGTCACAGCTCATGCTTTTATTATAATTTTTTTTATAGTTATACCTATTATAATTGGAGGATTTGGAAATTGATTAGTTCCTTTAATGCTAGGAGCACCAGATATAGCATTTCCTCGAATAAATAATATGAGATTTTGACTGCTCCCTCCTTCTCTAACCTTACTTTTAATAAGAAGAATTGTAGAAAAAGGAGCTGGGACAGGATGAACAGTTTACCCTCCATTAGCTGCAAATGTAGCTCATAGAGGAGCCTCAGTCGATTTAGCAATTTTTAGTCTTCATCTAGCGGGGGTCTCATCAATTTTAGGGGCTGTTAATTTTATTTCTACAGTTTTTAATATACGTCCTAGAGGACTTTCACTTGATCAATTAACTCTTTTTACATGAGCAGTAAAAATTACTGCTGTTCTTTTATTATTATCACTCCCTGTACTGGCAGGTGCTATTACTATACTATTAACTGATCGAAATATTAATACTTCATTTTTTGATCCTGCCGGAGGTGGAGACCCTATTCTTTATCAACATTTATTT
>Catapion_pubescens|16377.2363-JKR_25923
TACCCTTTATTTTATTTTTGGATTATGATCAGGAATAGTTGGAACCTCATTAAGAATATTAATTCGAATTGAATTAGGAAATCCTGGATCATTAATTGGAGATGATCAAATTTATAATGTAATTGTTACAGCCCATGCCTTTATTATAATTTTTTTTATAGTTATACCTATTATAATTGGAGGATTTGGTAATTGATTAGTTCCTTTGATATTAGGAGCCCCAGATATAGCCTTTCCTCGAATAAATAACATAAGATTTTGATTGCTTCCCCCTTCTCTTACTTTACTATTAATAAGAAGAATTGTAGAAAAAGGAGCTGGAACAGGATGAACAGTTTACCCTCCATTAGCTGCAAATGTTGCCCATAGAGGAGCTTCAGTTGATTTAGCAATTTTTAGACTACATTTAGCTGGAGTTTCTTCAATTTTAGGAGCTGTAAATTTTATCTCTACAGTATTTAATATACGACCTAGAGGACTTTCTCTTGATCAATTAACTCTTTTTACATGAGCAGTAAAAATTACTGCTGTACTTTTATTGCTATCTCTACCCGTATTAGCAGGAGCTATTACCATATTATTAACAGATCGAAATATTAATACTTCATTTTTTGACCCTGCAGGAGGTGGAGATCCGATTCTTTATCAACACTTATTT
>Catapion_seniculus|10992.1506-PSP_3266
TACTCTATATTTTATTTTTGGATTATGATCAGGAATAGTAGGAACCTCATTAAGTATACTAATTCGAGTTGAATTAGGAAACCCTGGTTCCTTAATTGGAGATGATCAAATTTATAACGTAATTGTTACAGCTCATGCTTTTATTATAATTTTTTTTATAGTTATACCTATTATAATTGGAGGATTTGGAAATTGATTAGTTCCTTTAATGCTAGGAGCACCAGATATAGCATTTCCTCGAATAAATAATATGAGATTTTGACTGCTTCCTCCTTCTCTAACCTTACTTTTAATAAGAAGAATTGTAGAAAAAGGAGCTGGGACAGGATGAACAGTTTACCCTCCATTAGCTGCAAATGTAGCTCATAGAGGAGCCTCAGTCGATTTAGCAATTTTTAGTCTTCATCTAGCGGGGGTCTCATCAATTTTAGGGGCTGTTAATTTTATTTCTACAGTTTTTAATATACGTCCTAGAGGACTTTCACTTGATCAATTAACTCTTTTTACATGAGCAGTAAAAATTACTGCTGTTCTTTTATTATTATCACTCCCTGTACTGGCAGGAGCTATTACTATACTATTAACTGATCGAAATATTAATACTTCATTTTTTGATCCTGCAGGAGGTGGAGACCCTATTCTTTATCAACATTTATTT
>Catapion_seriatosetosulum|319.124-PST_5MO2011
AACACTATATTTTATTTTTGGGCTCTGATCCGGAATAGCAGGAACCTCTCTAAGAATATTAATCCGTATTGAATTAGGAAACCCAGGGTCCTTAATCGGAGACGATCAAATTTATAATGTAATTGTCACAGCTCATGCATTTATTATAATTTTTTTTATAGTTATACCAACTATAATTGGGGGATTTGGAAATTGATTAGTTCCTTTAATATTAGGGGCACCTGATATAGCTTTTCCTCGTATAAATAATATAAGATTCTGATTACTACCTCCTTCCTTAACTTTACTATTAATAAGAAGAATTGTAGAAAAAGGAGCTGGTACAGGCTGAACTGTTTACCCCCCTTTAGCAGCTAATATTGCTCATAGAGGAGCTTCAGTAGATCTGGCTATTTTTAGATTACATTTAGCAGGAGTATCATCGATTTTAGGAGCTGTCAATTTTATTTCTACAGAATTTAATATACGCCCAAAAGGATTATCCCTCGATCAATTAACTCTTTTCACATGAGCAGTAAAAATTACGGCTGTTCTTTTACTTTTATCTCTACCAGTCCTAGCAGGGGCTATTACTATATTACTAACTGATCGAAATATTAATACATCTTTCTTTGACCCTGCTGGTGGGGGAGATCCTATCTTATACCAACACTTATTT
>Ceratapion_armatum|16589.2575-PSP_23549
AACTTTATATTTTATTTTTGGTCTTTGATCAGGAATAACAGGCACCTCTTTAAGTATATTAATTCGAATTGAATTGGGTAATCCTGGATCATTAATTGGAGATGATCAAATTTACAATGTAATTGTAACAGCTCATGCTTTTATTATAATTTTTTTTATAGTTATACCTATTATAATTGGAGGGTTTGGAAATTGATTAGTGCCTTTAATATTGGGAGCTCCAGATATAGCTTTTCCTCGAATAAATAACATAAGATTTTGATTATTACCCCCTTCTCTAACTCTACTTTTATTAAGAAGAATTATTGAAAAAGGGGCTGGTACAGGATGAACCGTTTATCCTCCATTAGCTTCAAATATTGCACATGGAGGTGCATCTGTAGATTTAGCTATTTTTAGACTACATTTAGCAGGTATTTCCTCTATTTTAGGAGCAGTAAATTTTATTTCTACTATTATTAATATACGACCAACAGGCCTATCTTTAGACCAACTATCTTTATTTACCTGAGCTGTAAAAGTTACTGCAATTTTATTATTACTTTCTTTACCTGTTTTAGCTGGAGCAATTACAATATTACTAACAGATCGAAATATTAATACTTCATTTTTTGACCCTGCAGGAGGAGGAGATCCAATTTTATACCAACATTTATTT
>Ceratapion_austriacum|740.536-RST
AACTTTATATTTTATTTTTGGTCTTTGATCAGGAATAGTAGGAACATCATTAAGAATATTAATTCGAATTGAATTAGGTAATCCTGGATCATTAATTGGAGATGATCAAATTTATAATGTAATTGTTACTGCCCATGCTTTTATTATAATTTTTTTTATAGTTATACCAATTATAATTGGAGGATTTGGTAATTGATTAGTTCCTTTAATATTAGGAGCTCCAGATATAGCTTTTCCTCGAATAAATAATATAAGATTCTGGCTTTTACCTCCCTCCTTAACCCTTCTTTTACTAAGTAGAATTATTGAAAAAGGTGCAGGAACAGGATGAACAGTTTATCCACCTTTAGCTTCTAATATTGCTCATGGTGGAGCATCTGTTGATTTAGCAATTTTTAGACTACATTTGGCAGGAATTTCTTCAATTTTAGGAGCCGTAAATTTTATTTCAACTATTATTAATATACGACCAACAGGACTTTCTTTGGATCAATTATCTTTATTTACTTGAGCAGTAAAAGTTACTGCAATTCTATTACTACTTTCTTTACCGGTCTTAGCTGGAGCAATTACTATATTATTAACTGATCGAAATATTAATACATCATTCTTTGACCCTGCAGGAGGGGGTGATCCAATTTTATACCAACATTTATTT
>Ceratapion_austriacum|16400.2386-JKR_25963
AACTTTATATTTTATTTTTGGTCTTTGATCAGGAATAGTAGGAACATCATTAAGAATATTAATTCGAATTGAATTAGGTAATCCTGGATCATTAATTGGAGATGATCAAATTTATAATGTAATTGTTACTGCCCATGCTTTTATTATAATTTTTTTTATAGTTATACCAATTATAATTGGAGGATTTGGTAATTGATTAGTTCCTTTAATATTAGGAGCTCCAGATATAGCTTTTCCTCGAATAAATAATATAAGATTCTGGCTTTTACCTCCCTCCTTAACCCTTCTTTTACTAAGTAGAATTATTGAAAAAGGTGCAGGAACAGGATGAACAGTTTATCCACCTTTAGCTTCTAATATTGCTCATGGTGGAGCATCTGTTGATTTAGCAATTTTTAGACTACATTTGGCAGGAATTTCTTCAATTTTAGGAGCCGTAAATTTTATTTCAACTATTATTAATATGCGACCAACAGGACTTTCTTTGGATCAATTATCTTTATTTACTTGAGCAGTAAAAGTTACTGCAATACTATTACTACTTTCTTTACCGGTCTTAGCTGGAGCAATTACTATATTATTAACTGATCGAAATATTAATACATCATTCTTTGATCCTGCAGGAGGGGGTGATCCAATTTTATACCAACATTTATTT
>Ceratapion_calcaratum|268.78-PST_16G2011
AACCCTATATTTTATTTTTGGTCTTTGATCTGGAATAGTAGGAACATCATTAAGAATACTAATTCGAATTGAATTGGGAAATCCTGGTTCTTTAATTGGAGACGACCAAATTTATAATGTTATTGTAACAGCCCATGCTTTTATTATAATTTTTTTTATAGTTATACCAATTATAATTGGAGGATTTGGAAATTGACTAGTGCCCTTAATATTAGGAGCTCCAGATATAGCTTTTCCTCGAATAAATAATATAAGATTTTGATTACTTCCACCTTCTTTAACTTTATTATTATTAAGTAGAATCATCGAAAAAGGAGCAGGAACAGGATGAACTGTATATCCCCCTTTAGCATCAAATATTGCCCACGGAGGAGCCTCTGTAGATTTAGCAATCTTTAGATTACATTTAGCTGGAGTTTCTTCTATTTTAGGAGCTGTAAATTTTATTTCTACTATTATTAATATGCGACCCTCAGGACTTTCATTAGATCAATTATCTTTATTTACTTGAGCTGTTAAGGTTACTGCAATTTTATTATTACTTTCTCTACCAGTTTTAGCTGGAGCAATTACTATATTATTAACAGATCGAAATATTAATACTTCATTTTTTGATCCAGCAGGAGGGGGAGACCCAATTTTATACCAGCATTTATTT
>Ceratapion_calcaratum|976.707-PST_8T2012_3044
AACCCTATATTTTATTTTTGGTCTTTGATCTGGAATAGTAGGAACATCATTAAGAATACTAATTCGAATTGAATTGGGAAATCCTGGTTCTTTAATTGGAGACGACCAAATTTATAATGTTATTGTAACAGCTCATGCTTTTATTATAATTTTTTTTATAGTTATACCAATTATAATTGGAGGATTTGGAAATTGACTAGTGCCCTTAATATTAGGAGCTCCAGATATAGCTTTTCCTCGAATAAATAATATAAGATTTTGATTACTTCCACCTTCTTTAACTTTATTATTATTAAGTAGAATCATCGAAAAAGGGGCAGGAACAGGATGAACTGTATATCCCCCTTTAGCATCAAATATTGCCCATGGAGGAGCCTCTGTAGATTTAGCAATCTTTAGATTACATTTAGCTGGAGTTTCTTCTATTTTAGGGGCTGTAAATTTTATTTCTACTATTATTAATATGCGACCCTCAGGACTTTCATTAGATCAATTATCTTTATTTACTTGGGCTGTTAAGGTTACTGCAATTTTATTATTACTTTCTCTACCAGTTTTAGCTGGAGCAATTACTATATTATTAACAGATCGAAATATTAATACTTCATTTTTTGATCCAGCAGGAGGGGGAGACCCGATTTTATACCAGCATTTATTT
>Ceratapion_calcaratum|11165.25-PST_12GC2011
AACCCTATATTTTATTTTTGGTCTTTGATCTGGAATAGTAGGAACATCATTAAGAATACTAATTCGAATTGAATTAGGAAATCCTGGTTCTTTAATTGGAGACGACCAAATTTATAATGTTATTGTAACAGCTCATGCTTTTATTATAATTTTTTTTATAGTTATACCAATTATAATTGGAGGATTTGGAAATTGACTAGTACCCTTAATATTAGGGGCTCCAGATATAGCTTTTCCTCGAATAAATAATATAAGATTTTGATTACTTCCACCTTCTTTAACTTTATTATTATTAAGCAGAATCATCGAAAAAGGGGCAGGAACAGGATGAACCGTATATCCACCTTTAGCATCAAATATTGCCCATGGAGGAGCTTCTGTAGATTTAGCAATCTTTAGATTACATTTAGCTGGAGTTTCTTCTATTTTAGGGGCTGTAAATTTTATTTCTACTATTATTAATATACGACCCTCAGGACTTTCATTAGATCAATTATCTTTATTTACTTGAGCTGTTAAGGTTACTGCAATTTTATTATTACTTTCTCTACCAGTTTTAGCTGGAGCAATTACTATATTATTAACAGATCGAAATATTAATACTTCATTTTTTGATCCAGCGGGAGGGGGAGACCCAATTTTATACCAGCATTTATTT
>Ceratapion_calcaratum|12159.1708-PST_24426
AACCCTATATTTTATTTTTGGTCTTTGATCTGGAATAGTAGGAACATCATTAAGAATACTAATTCGAATTGAATTGGGAAATCCTGGTTCTTTAATTGGAGACGACCAAATTTATAATGTTATTGTAACAGCTCATGCTTTTATTATAATTTTTTTTATAGTTATACCAATTATAATTGGAGGATTTGGGAATTGACTAGTGCCCTTAATATTAGGGGCTCCAGATATAGCTTTTCCTCGAATAAATAATATAAGATTTTGATTACTTCCACCTTCTTTAACTTTATTATTATTAAGTAGAATCATCGAAAAAGGGGCAGGAACAGGATGAACCGTATATCCCCCTTTAGCATCAAATATTGCCCATGGAGGAGCCTCTGTAGATTTAGCAATCTTTAGATTACATTTAGCTGGAGTTTCTTCTATTTTAGGGGCTGTAAATTTTATTTCTACTATTATTAATATGCGACCCTCAGGACTTTCATTAGATCAATTATCTTTATTTACTTGAGCTGTTAAGGTTACTGCAATTTTATTATTACTTTCTCTACCAGTTTTAGCTGGAGCAATTACTATATTATTAACAGATCGAAATATTAATACTTCATTTTTTGATCCAGCAGGAGGAGGAGACCCGATTTTATACCAGCATTTATTT
>Ceratapion_calcaratum|SDEI0054.2959a-PST
NNNNNNNNNNNNNNNNNNNNNNNNNNNNNNNNNNNTAGTAGGAACATCATTAAGAATACTAATTCGAATTGAATTGGGAAATCCTGGTTCTTTAATWGGAGACGACCAAATTTATAATGTTATTGTAACAGCTCATGCTTTTATTATAATTTTTTTTATAGTTATACCAATTATAATTGGAGGATTTGGAAATTGACTAGTGCCCTTAATATTAGGAGCTCCAGATATAGCTTTTCCTCGAATAAATAATATAAGATTTTGATTACTTCCTCCTTCTTTAACTTTATTATTATTAAGTAGAATCATCGAAAAAGGGGCAGGAACAGGATGAACTGTATATCCCCCTTTAGCATCAAATATTGCCCATGGAGGAGCCTCTGTAGATTTAGCAATCTTTAGATTACATTTAGCTGGAGTTTCTTCTATTTTAGGAGCTGTAAATTTTATTTCTACTATTATTAATATACGACCCTCAGGACTTTCATTAGATCAATTATCTTTATTTACTTGAGCTGTTAAGGTTACTGCAATTTTATTATTACTTTCTCTACCAGTTTTAGCTGGAGCAATTACTATATTATTAACAGATCGAAATATTAACACTTCATTTTTTGATCCAGCAGGAGGGGGAGACCCGATTTTATACCAGCATTTATTT
>Ceratapion_cylindricolle|726.522-RST
AACTTTATATTTTATTTTTGGACTTTGATCCGGAATAGTAGGAACTTCTTTAAGAATATTAATTCGAATCGAACTCGGAAATCCGGGGTCTTTAATTGGAGACGACCAAATTTATAACGTTATTGTAACAGCTCATGCTTTTATTATAATTTTTTTTATAGTTATACCTATTATAATTGGAGGGTTCGGAAATTGATTAGTCCCTTTAATACTAGGGGCTCCCGATATGGCATTCCCACGAATAAATAATATAAGATTCTGACTTCTCCCTCCTTCTTTGACTTTATTATTATTAAGAAGAATTATTGAAAAGGGGGCAGGAACAGGATGAACAGTCTATCCTCCTTTAGCTTCAAATTTAGCTCATGGAGGAGCTTCTGTAGATTTAGCTATTTTTAGTTTACATTTAGCTGGAATTTCATCAATTTTAGGAGCTGTAAATTTTATTTCTACAATTATTAATATACGCCCTATAGGAATATCTTTAGATCAATTATCTTTATTTACATGAGCAGTAAAAATTACAGCAATTTTACTTCTTCTTTCTTTACCTGTTTTAGCTGGTGCTATCACTATACTATTAACAGACCGTAATATTAATACATCATTTTTTGATCCTGCTGGAGGAGGTGACCCTATTTTATACCAACATTTATTT
>Ceratapion_cylindricolle|16458.2444-JKR_26021
AACTTTATATTTTATTTTTGGACTTTGATCCGGAATAGTGGGAACTTCTTTAAGAATATTAATTCGAATCGAACTCGGAAATCCAGGGTCTTTAATTGGAGACGACCAAATTTATAACGTTATTGTAACAGCTCATGCTTTTATTATAATTTTTTTTATAGTTATACCTATTATAATTGGAGGGTTCGGAAATTGATTAGTCCCTTTAATACTAGGGGCTCCCGATATGGCATTCCCACGAATAAATAATATAAGATTCTGACTTCTCCCTCCTTCTTTGACTTTATTATTATTAAGAAGAATTATTGAAAAGGGGGCAGGAACAGGATGAACAGTCTATCCTCCTTTAGCTTCAAATTTAGCTCATGGAGGAGCTTCTGTAGATTTAGCTATTTTTAGATTACATTTAGCTGGAATTTCATCAATTTTAGGAGCTGTAAATTTTATTTCTACAATTATTAATATACGCCCTATAGGAATATCTTTAGATCAATTATCTTTATTTACATGAGCAGTAAAAATTACAGCAATTTTACTTCTTCTTTCTTTACCTGTTTTAGCTGGTGCTATCACTATACTATTAACAGACCGTAATATTAATACATCATTTTTTGATCCTGCTGGAGGAGGTGACCCTATTTTATACCAACATTTATTT
>Ceratapion_damryi|339.144-PST_11MO2011
ACCTTTATATTTTATTTTTGGTTTATGATCAGGAATAGTCGGAACATCCTTAAGAATATTAATTCGAATTGAATTAGGAAACCCGGGATCTTTAATTGGAGACGATCAAATTTATAATGTTATTGTAACAGCCCATGCTTTTATTATAATTTTTTTCATAGTTATACCTATTATAATTGGCGGTTTTGGAAATTGATTAGTCCCTTTAATACTAGGTGCCCCTGATATAGCCTTCCCTCGAATAAATAATATAAGATTTTGACTTCTTCCTCCTTCTTTAACCTTGTTATTATTAAGAAGAATTATTGAAAAGGGGGCAGGAACAGGATGAACAGTTTATCCTCCATTAGCTTCAAATATAGCTCATGGAGGTGCTTCTGTAGATTTAGCAATTTTTAGGTTACATTTAGCAGGTATTTCTTCTATTTTAGGAGCTGTAAATTTTATTTCTACTATTATTAATATACGCCCTACTGGATTATCCTTAGATCAATTATCTTTATTTACTTGAGCTGTAAAAGTTACTGCAATCTTGTTATTACTTTCTTTACCAGTATTAGCTGGAGCTATTACTATATTATTAACAGACCGTAATATTAATACATCATTTTTTGACCCGGCAGGAGGAGGAGATCCAATTTTATACCAACACTTATTT
>Ceratapion_gibbirostre|685.481-PST
AACTTTATATTTTATTTTTGGTTTATGATCAGGAATAGTTGGAACATCCTTAAGAATACTAATTCGAATTGAATTAGGAAACCCGGGATCTTTAATCGGAGACGATCAAATTTATAATGTTATTGTGACAGCCCATGCTTTTATTATAATTTTTTTTATAGTTATACCTATTATAATTGGTGGTTTTGGAAATTGATTAGTTCCTCTAATACTAGGAGCTCCTGATATAGCTTTCCCTCGAATAAATAACATAAGATTTTGACTTCTTCCCCCTTCTTTAACTTTGTTATTATTAAGAAGAATTATTGAAAAGGGAGCAGGAACAGGGTGAACAGTTTACCCCCCATTAGCTTCAAATATGGCACATGGAGGCGCTTCTGTAGATTTAGCAATTTTTAGATTACATTTAGCAGGTATTTCTTCTATTTTAGGAGCTGTAAATTTTATTTCTACCATTATTAATATACGTCCTACTGGATTATCTTTAGATCAATTATCTTTATTTACTTGAGCTGTAAAAGTTACTGCAATCTTATTATTACTTTCTTTACCAGTCTTAGCAGGAGCTATTACTATATTATTAACAGATCGTAATATTAATACATCATTTTTTGACCCGGCAGGAGGAGGAGACCCAATTTTATACCAACACTTATTT
>Ceratapion_gibbirostre|777.573-PSP
AACTTTATATTTTATTTTTGGTTTATGATCAGGAATAGTTGGAACATCCTTAAGAATACTAATTCGAATTGAATTAGGAAACCCGGGATCTTTAATCGGAGACGATCAAATTTATAATGTTATTGTGACAGCCCATGCTTTTATTATAATTTTTTTTATAGTTATACCTATTATAATTGGTGGTTTTGGAAATTGATTAGTTCCTCTAATACTAGGAGCTCCTGATATAGCTTTCCCTCGAATAAATAACATAAGATTTTGACTTCTTCCCCCTTCTTTAACTTTGTTATTATTAAGAAGAATTATTGAAAAGGGAGCAGGAACAGGGTGAACAGTTTACCCCCCATTAGCTTCAAATATGGCACATGGAGGCGCTTCTGTAGATTTAGCAATTTTTAGATTACATTTAGCAGGTATTTCTTCTATTTTAGGAGCTGTAAATTTTATTTCTACTATTATTAATATACGTCCTACTGGATTATCTTTAGATCAATTATCTTTATTTACTTGAGCTGTAAAAGTTACTGCAATCTTATTATTACTTTCTTTACCAGTCTTAGCAGGAGCTATTACTATATTATTAACAGATCGTAATATTAATACATCATTTTTTGACCCGGCAGGAGGAGGAGATCCAATTTTATACCAACACTTATTT
>Ceratapion_onopordi|448.244-PSP
AACTCTGTATTTTATCTTTGGGTTATGATCCGGTATAGTAGGGACTTCATTAAGAATATTAATTCGAATTGAATTGGGGAATCCTGGCTCATTAATTGGAGATGACCAAATTTATAATGTTATTGTTACAGCACACGCTTTTATTATAATTTTTTTTATAGTTATACCAATTATAATTGGTGGTTTTGGAAATTGATTAGTCCCTTTAATACTAGGAGCCCCAGATATAGCATTTCCACGAATAAACAATATAAGATTTTGACTTCTCCCTCCATCTTTATCTTTACTTTTATTTAGAAGAGTTATTGAAAAGGGGGCAGGAACAGGGTGAACTGTTTACCCTCCATTAGCCTCAAATATTGCTCATGAGGGGGCTTCAGTTGATCTAGCAATTTTTAGATTACACCTAGCAGGAATTTCTTCTATTTTAGGTGCAGTAAATTTTATTTCTACAATCATTAATATACGGCCTAGAGGTTTATCTTTAGATCAATTATCATTATTTACGTGAGCTGTAAAAGTTACTGCAATCTTATTATTATTATCTCTTCCAGTATTAGCAGGGGCTATTACTATATTATTAACTGATCGAAATATTAATACCTCATTTTTTGACCCTGCAGGAGGAGGAGACCCAATTTTATATCAACATTTGTTT
>Ceratapion_onopordi|678.474-PST
AACTCTATATTTCATCTTTGGGCTATGATCCGGTATAGTAGGGACTTCATTAAGAATATTAATTCGAATTGAATTGGGGAATCCCGGCTCATTAATTGGAGATGACCAAATTTATAATGTTATTGTTACAGCACATGCTTTTATTATAATTTTTTTTATAGTTATACCAATTATAATTGGTGGTTTTGGGAATTGATTAGTCCCTTTAATACTAGGAGCCCCAGATATAGCATTCCCGCGAATAAACAATATAAGATTTTGACTTCTCCCTCCATCTTTATCTTTACTTTTATTCAGAAGAGTAATTGAAAAAGGGGCAGGAACAGGGTGAACTGTTTACCCCCCATTAGCCTCAAATATTGCTCATGAAGGAGCTTCAGTAGATCTAGCAATTTTTAGATTACACCTGGCAGGAATTTCTTCTATTTTAGGTGCAGTAAATTTTATTTCTACAATCATTAATATACGACCTAGAGGTTTATCTTTAGATCAATTATCACTATTTACATGAGCTGTAAAAGTTACTGCAATCTTATTATTATTATCTCTTCCAGTATTAGCAGGGGCTATTACTATATTATTAACTGATCGAAATATTAATACCTCATTTTTTGACCCCGCAGGAGGGGGAGATCCAATTTTATATCAACATTTGTTT
>Ceratapion_onopordi|16085.2070-JKR_23710
AACTCTATATTTTATCTTTGGGTTATGATCCGGTATAGTAGGGACTTCATTAAGAATATTAATTCGAATTGAATTGGGGAATCCTGGCTCATTAATTGGAGATGACCAAATTTATAATGTTATTGTTACAGCACACGCTTTTATTATAATTTTTTTTATAGTTATACCAATTATAATTGGTGGTTTTGGAAATTGATTAGTCCCTTTAATACTAGGAGCCCCAGATATAGCATTCCCACGAATAAACAATATAAGATTTTGACTTCTCCCTCCATCTTTATCTTTACTTTTATTTAGAAGAGTTATTGAAAAGGGGGCAGGAACAGGGTGAACTGTTTACCCTCCATTAGCCTCAAATATTGCTCATGAGGGGGCTTCAGTTGATCTAGCAATTTTTAGATTACACCTAGCAGGAATTTCTTCTATTTTAGGTGCAGTAAATTTTATTTCTACAATCATTAATATACGGCCTAGAGGTTTATCTTTAGATCAATTATCATTATTTACGTGAGCTGTAAAAGTTACTGCAATCTTATTATTATTATCTCTTCCAGTATTAGCAGGGGCTATTACTATATTATTAACTGATCGAAATATTAATACCTCATTTTTTGACCCTGCAGGAGGAGGAGACCCAATTTTATATCAACATTTGTTT
>Ceratapion_onopordi|16388.2374-JKR_25951
AACTCTATATTTTATCTTTGGATTATGATCCGGTATAGTAGGGACTTCATTAAGAATATTAATTCGAATTGAATTGGGGAATCCTGGCTCATTAATTGGAGATGACCAAATTTATAATGTTATTGTTACAGCACACGCTTTTATTATAATTTTTTTTATAGTTATACCAATTATAATTGGTGGTTTTGGAAATTGATTAGTCCCTTTAATACTAGGGGCCCCAGATATAGCATTCCCACGAATAAACAATATAAGATTTTGACTTCTCCCTCCATCTTTATCTTTACTTTTATTTAGAAGAGTTATTGAAAAGGGGGCAGGAACAGGGTGAACTGTTTACCCCCCATTAGCCTCAAATATTGCTCATGAGGGGGCTTCAGTTGATCTAGCAATTTTTAGATTACACCTAGCAGGAATTTCTTCTATTTTAGGTGCAGTAAATTTTATTTCTACAATCATTAATATACGGCCTAGAGGTTTATCTTTAGATCAATTATCATTATTTACGTGAGCTGTAAAAGTTACTGCAATCTTATTATTATTATCTCTTCCAGTATTAGCAGGGGCTATTACTATATTATTAACTGATCGAAATATTAATACCTCATTTTTTGACCCTGCAGGAGGAGGAGACCCAATTTTATATCAACATTTGTTT
>Ceratapion_onopordi|16544.2530-PSP_23502
AACTCTATATTTTATCTTTGGGTTATGATCCGGTATAGTAGGGACTTCATTAAGAATATTAATTCGAATTGAATTGGGGAATCCTGGCTCATTAATTGGAGATGACCAAATTTATAATGTTATTGTTACAGCACACGCTTTTATTATAATTTTTTTTATAGTTATACCAATTATAATTGGTGGTTTTGGAAATTGATTAGTCCCTTTAATACTAGGAGCCCCAGATATAGCATTCCCACGAATAAATAATATAAGATTTTGACTTCTCCCTCCATCTTTATCTTTACTTTTATTTAGAAGAGTTATTGAAAAGGGGGCAGGAACAGGGTGAACTGTTTACCCTCCATTAGCCTCAAATATTGCTCATGAGGGGGCTTCAGTTGATCTAGCAATTTTTAGATTACACCTAGCAGGAATTTCTTCTATTTTAGGTGCAGTAAATTTTATTTCTACAATCATTAATATACGGCCTAGAGGTTTATCTTTAGATCAATTATCATTATTTACGTGAGCTGTAAAAGTTACTGCAATCTTATTATTATTATCTCTTCCAGTATTAGCAGGGGCTATTACTATATTATTAACTGATCGAAATATTAATACCTCATTTTTTGACCCTGCAGGAGGAGGAGACCCAATTTTATATCAACATTTGTTT
>Ceratapion_onopordi|16627.2613-PSP_23587
AACTCTATATTTTATCTTTGGGTTATGATCCGGTATAGTAGGGACTTCATTAAGAATATTAATTCGAATTGAATTGGGGAATCCTGGCTCATTAATTGGAGATGACCAAATTTATAATGTTATTGTTACAGCACACGCTTTTATTATAATTTTTTTTATAGTTATACCAATTATAATTGGTGGTTTTGGAAATTGATTAGTCCCTTTAATACTAGGAGCCCCAGATATAGCATTCCCACGAATAAACAATATAAGATTTTGACTTCTCCCTCCATCTTTATCTTTACTTTTATTTAGAAGAGTTATTGAAAAGGGGGCAGGAACAGGGTGAACTGTTTACCCTCCATTAGCCTCAAATATTGCTCATGAGGGGGCTTCAGTTGATCTAGCAATTTTTAGATTACACCTAGCAGGAATTTCTTCTATTTTAGGTGCAGTAAATTTTATTTCTACAATCATTAATATACGGCCTAGAGGTTTATCTTTAGATCAATTGTCATTATTTACGTGAGCTGTAAAAGTTACTGCAATCTTATTATTATTATCTCTTCCAGTATTAGCAGGGGCTATTACTATATTATTAACTGATCGAAATATTAATACCTCATTTTTTGACCCTGCAGGAGGAGGAGACCCAATTTTATATCAACATTTGTTT
>Ceratapion_penetrans|734.530-RST
AACTCTATACTTCATCTTTGGTCTTTGATCTGGGATAGTTGGGACTTCGCTAAGTATATTAATTCGAATTGAATTAGGAAACCCGGGGTCCTTAATTGGAGATGACCAAATTTATAATGTTATTGTAACAGCTCATGCTTTTATTATAATTTTTTTTATAGTTATGCCAATTATAATTGGGGGATTTGGAAATTGATTAGTTCCTTTAATACTAGGAGCCCCAGATATAGCATTTCCTCGTATAAATAATATAAGATTTTGACTTTTACCTCCTTCTTTAACTTTATTATTATTAAGAAGTATTATTGAAAAAGGGGCCGGTACAGGATGAACCGTCTATCCGCCACTAGCTTCAAATATCGCCCATGGAGGAGCTTCAGTTGATTTAGCTATCTTTAGCCTACATCTTGCTGGAATTTCTTCTATCCTAGGGGCAGTTAATTTTATTTCTACTATTATTAATATACGACCGACAGGACTATCATTAGATCAACTATCCTTATTTACTTGAGCCGTAAAAGTTACCGCAATTCTTCTACTTCTTTCTTTACCAGTATTAGCTGGCGCAATTACAATATTATTAACAGATCGAAATATTAATACATCATTTTTTGACCCTGCTGGAGGAGGAGATCCAATTTTATACCAACACTTATTT
>Ceratapion_penetrans|10920.1434-JKR_4203
AACTCTATACTTCATCTTTGGTCTTTGATCTGGAATAGTTGGGACTTCGCTAAGAATATTAATTCGAATTGAATTAGGAAACCCGGGGTCCTTAATTGGAGATGACCAAATTTATAATGTTATTGTAACAGCTCATGCTTTTATTATAATTTTTTTTATAGTTATGCCAATTATAATTGGGGGATTTGGAAATTGATTAGTTCCTTTGATACTAGGAGCCCCAGATATAGCATTTCCTCGTATAAATAATATAAGGTTTTGACTTTTACCTCCTTCTTTAACTTTATTATTATTAAGAAGTATTATTGAAAAGGGGGCCGGTACAGGATGAACCGTCTATCCACCCCTAGCTTCAAATATCGCCCATGGAGGAGCTTCAGTTGATTTAGCTATCTTTAGCCTACATCTTGCTGGAATTTCTTCTATCCTGGGGGCAGTTAATTTTATTTCTACTATTATTAATATACGACCGACAGGACTATCATTAGATCAGCTGTCCTTATTTACTTGAGCCGTAAAAGTTACCGCAATTCTTCTACTTCTTTCTTTACCAGTATTAGCTGGCGCAATTACAATATTATTAACAGATCGAAATATTAATACCTCATTTTTTGACCCTGCTGGAGGGGGAGATCCAATTTTATACCAACACTTATTT
>Ceratapion_penetrans|16446.2432-JKR_26009
AACTCTATACTTCATCTTTGGTCTTTGATCTGGAATAATTGGGACTTCGCTAAGTATATTAATTCGAATTGAATTAGGAAACCCGGGGTCCTTAATTGGAGATGACCAAATTTATAATGTTATTGTAACAGCTCATGCTTTTATTATAATTTTTTTTATAGTTATGCCAATTATAATTGGGGGATTTGGAAATTGATTAGTTCCTTTAATACTAGGAGCCCCAGATATAGCATTTCCTCGTATAAATAATATAAGATTTTGACTTTTACCTCCTTCTTTAACTTTATTATTATTAAGAAGTATTATTGAAAAAGGGGCCGGTACAGGATGAACCGTCTATCCACCGCTAGCTTCAAATATCGCCCATGGAGGAGCTTCAGTTGATTTAGCTATCTTTAGCCTACATCTTGCTGGAATTTCTTCTATCCTAGGGGCAGTTAATTTTATTTCTACTATTATTAATATACGACCGACAGGACTATCATTAGATCAACTATCCTTATTTACTTGAGCCGTAAAAGTTACCGCAATTCTTCTACTTCTTTCTTTACCAGTATTAGCTGGCGCAATTACAATATTATTAACAGATCGAAATATTAATACATCATTTTTTGACCCTGCTGGAGGAGGAGATCCAATTTTATACCAACACTTATTT
>Ceratapion_penetrans|16539.2525-PSP_23497
AACTCTATACTTCATCTTTGGTCTTTGATCTGGAATAGTTGGGACTTCGCTAAGTATATTAATTCGAATTGAATTAGGAAACCCGGGATCCTTAATTGGAGATGACCAAATTTATAATGTTATTGTAACAGCTCATGCTTTTATTATAATTTTTTTTATAGTTATGCCAATTATAATTGGGGGATTTGGAAATTGATTAGTTCCTTTAATACTAGGAGCCCCAGATATAGCATTTCCTCGTATAAATAATATAAGATTTTGACTTTTACCTCCTTCTTTAACTTTATTATTATTAAGAAGTATTATTGAAAAAGGGGCCGGTACAGGATGAACCGTCTATCCACCACTAGCTTCAAATATCGCCCATGGAGGAGCTTCAGTTGATTTAGCTATCTTTAGCCTACATCTTGCTGGAATTTCTTCTATCCTAGGGGCAGTTAATTTTATTTCTACTATTATTAATATACGACCGACAGGACTATCATTAGATCAACTATCCTTATTTACTTGAGCCGTAAAAGTTACCGCAATTCTTCTACTTCTTTCTTTACCAGTATTAGCTGGCGCAATTACAATATTATTAACAGATCGAAATATTAATACATCATTTTTTGACCCTGCTGGAGGAGGAGATCCAATTTTATACCAACACTTATTT
>Ceratapion_penetrans|16590.2576-PSP_23550
AACTCTATACTTCATCTTTGGTCTTTGATCTGGAATAGTTGGGACTTCGTTAAGTATATTAATTCGAATTGAATTAGGAAACCCAGGGTCCTTAATTGGAGATGACCAAATTTATAATGTTATTGTAACAGCCCATGCTTTTATTATAATTTTTTTTATAGTTATGCCAATTATAATTGGGGGATTTGGAAATTGATTAGTTCCTTTAATACTAGGAGCCCCAGATATAGCATTTCCTCGTATAAATAATATAAGATTTTGACTTTTACCTCCTTCTTTAACTTTATTATTATTAAGAAGTATTATTGAAAAGGGGGCCGGTACAGGATGAACCGTCTATCCACCACTAGCTTCAAATATCGCCCATGGAGGGGCTTCAGTTGATTTAGCTATCTTTAGCCTACATCTTGCTGGAATTTCTTCTATCCTAGGGGCAGTTAATTTTATTTCTACTGTTATTAATATACGACCGACAGGACTATCATTAGATCAGCTATCCTTATTTACTTGAGCCGTAAAAGTTACCGCAATTCTTCTACTTCTTTCTTTACCAGTATTAGCTGGCGCAATTACAATATTATTAACAGATCGAAATATTAATACCTCATTTTTTGACCCTGCTGGAGGAGGAGATCCAATTTTATACCAACACTTATTT
>Cistapion_cyanescens|368.173-PST_27MO2011
NNNNNNNNNNNNNNNNNNNNNNNNNNNNNNNNNNNNNNNNNNNNNNNNNTTAAGAATCCTAATTCGTATTGAATTAGGATGTCCTGGCTCATTAATTGGTGATGATCAAATTTATAATGTAATTGTAACTGCCCATGCATTTATTATAATTTTTTTTATGGTTATGCCAACAATAATTGGTGGTTTTGGTAATTGATTAGTCCCATTAATACTAGGGGCTCCAGATATAGCATTTCCTCGTATAAATAATATAAGGTTTTGACTTTTGCCCCCCTCATTAACCTTACTTCTATTTAGAAGAATTGTAGAAAAAGGTGCAGGCACCGGCTGGACAGTCTACCCCCCTTTAGCAGCTAATATTGCACATGGTGGTTCTTCTGTTGATTTGGCAATTTTTAGGCTTCATTTAGCCGGTATTAGATCTATTTTAGGGGCCGTTAATTTCATCTCTACAGTTATTAATATACGGCCAATTGGCCTTTCTTTAGATCAAATTTCTCTTTTTACTTGAGCAGTAAAAATTACTGCAATTCTTCTACTATTATCTTTACCTGTTTTAGCTGGAGCTATCACTATATTGTTAACTGACCGAAATATTAATACTTCATTTTTTGACCCAGCAGGGGGCGGAGATCCTATTCTTTACCAACACTTATTC
>Cyanapion_columbinum|776.572-PSP
TACTTTATATTTTATTTTTGGATTATGATCAGGAATAGTCGGAACATCTTTAAGAATATTAATTCGTATTGAGTTAGGGAATCCTGGGTCATTAATTGGAGATGATCAAATTTATAATGTAATTGTTACTGCTCATGCATTTATTATAATTTTTTTTATAGTTATACCAATTATAATTGGAGGGTTTGGAAATTGATTAGTTCCCCTTATACTTGGGGCACCAGATATGGCATTCCCTCGAATAAATAATATAAGATTCTGATTATTACCACCTTCATTAACTTTATTATTAATAAGAAGAATTGTTGAAAAAGGGGCAGGTACAGGATGGACTGTTTATCCCCCTTTAGCCGCAAATATTGCACATGGGGGTGCCTCTGTTGATTTGGCAATTTTTAGCCTACATCTTGCGGGAATTTCTTCAATTCTAGGGGCCGTAAATTTTATTTCAACAATAATTAATATACACCCTAATGGTTTATCTTTAGATCAACTTTCTTTATTTACTTGAGCTGTAAAAATTACGGCTATTTTATTACTTTTATCTTTACCTGTATTAGCAGGGGCTATTACAATACTTCTCACTGATCGTAATATTAACACTTCTTTTTTTGACCCTGCTGGAGGAGGTGATCCTATTTTATACCAGCATTTATTT
>Cyanapion_columbinum|16385.2371-JKR_25948
TACTTTATATTTTATTTTTGGATTATGATCAGGAATAGTCGGAACATCTTTAAGAATATTAATTCGTATTGAGTTAGGGAATCCTGGATCATTAATTGGAGATGATCAAATTTATAATGTAATTGTTACTGCTCATGCATTTATTATAATTTTTTTTATAGTTATACCAATTATAATTGGAGGATTTGGAAATTGATTAGTTCCCCTTATACTCGGGGCACCAGATATAGCATTCCCTCGAATAAATAATATAAGATTCTGATTATTACCACCTTCATTAACTTTATTATTAATAAGAAGAATTGTTGAAAAAGGAGCAGGTACAGGATGGACTGTTTATCCCCCTTTAGCCGCAAATATTGCACATGGGGGTGCCTCTGTTGATTTGGCAATTTTTAGCCTACATCTTGCGGGAATTTCTTCAATTCTAGGGGCCGTAAATTTTATTTCAACAATAATTAATATACACCCTAATGGTTTATCTTTAGATCAACTTTCTTTATTTACTTGAGCTGTAAAAATTACGGCTATTTTATTACTTTTATCTTTACCTGTATTAGCAGGGGCTATTACAATACTTCTCACTGATCGTAATATTAACACTTCTTTTTTTGACCCTGCTGGAGGAGGTGATCCTATTTTATACCAGCATTTATTT
>Cyanapion_columbinum|16635.2621-PSP_23595
TACTTTATATTTTATTTTTGGATTATGATCAGGAATAGTCGGAACATCTTTAAGAATATTAATTCGTATTGAGTTAGGGAATCCTGGGTCATTAATTGGAGATGATCAAATTTATAATGTAATTGTTACTGCTCATGCATTTATTATAATTTTTTTTATAGTTATACCAATTATAATTGGAGGGTTTGGAAATTGATTAGTTCCCCTTATACTTGGGGCACCAGATATGGCATTCCCTCGAATAAATAATATAAGATTCTGATTATTACCACCTTCATTAACTTTATTATTAATAAGAAGAATTGTTGAAAAAGGGGCAGGTACAGGATGGACTGTTTATCCCCCTTTAGCCGCAAATATTGCACATGGGGGTGCCTCTGTTGATTTGGCAATTTTTAGCCTACATCTTGCGGGAATTTCTTCAATTCTAGGGGCCGTAAATTTTATTTCAACAATAATTAATATACACCCTAATGGTTTATCTTTAGATCAACTTTCTTTATTTACTTGAGCTGTAAAAATTACGGCTATTTTATTACTTTTATCTTTACCTGTATTAGCAGGGGCTATTACAATACTTCTCACTGATCGTAATATTAACACTTCTTTTTTTGACCCTGCTGGAGGAGGTGATCCTATTTTATACCAGCATTTATTT
>Cyanapion_gyllenhalii|843.639-PSP
TACTTTATATTTTATTTTAGGACTATGATCTGGAATAGCTGGAACTTCCTTGAGAATACTAATTCGTATTGAATTAAGAAACTCAGGGTCATTAATTGGTGATGATCAAATTTATAACGTAATCGTCACAGCTCATGCTTTTATTATAATTTTTTTTATAGTAATACCTATTATAATTGGGGGATTTGGTAATTGATTAGTACCTTTAATATTAGGGGCCCCAGATATAGCTTTCCCTCGAATAAATAATATAAGATTTTGATTATTACCGCCTTCATTAACTCTACTATTAATAAGAAGTATTGTAGAAAAAGGAGCTGGGACAGGATGAACTGTCTATCCTCCCTTATCTTCAAATATTGCTCATGGAGGAGCTTCAGTAGACTTAGCAATTTTTAGTCTTCATTTAGCCGGAATCTCTTCTATCTTAGGAGCTGTAAATTTTATTTCAACAATAATAAATATATATCCAAATGGACTATCATTAGACCAACTCACCTTATTTACTTGAGCGGTAAAAATTACAGCACTTTTATTGCTTCTATCATTACCTGTATTAGCAGGAGCAATTACTATACTATTAACTGATCGTAATATTAATACATCATTCTTTGATCCCGCTGGAGGAGGTGATCCTATTTTATATCAGCACTTATTT
>Cyanapion_gyllenhalii|9768.867-PST_3780
TACTTTATATTTTATTTTAGGACTATGATCTGGAATAGCTGGAACTTCCTTGAGAATACTAATTCGTATTGAATTAAGAAACTCAGGGTCATTAATTGGTGATGATCAAATTTATAACGTAATCGTCACAGCTCATGCTTTTATTATAATTTTTTTTATAGTAATACCTATTATAATTGGGGGATTTGGTAATTGATTAGTACCTTTAATATTAGGAGCCCCAGATATAGCTTTCCCTCGAATAAATAATATAAGATTTTGATTATTACCGCCTTCATTAACTCTACTATTAATAAGAAGTATTGTAGAAAAAGGAGCTGGGACAGGATGAACTGTCTATCCTCCCTTATCTTCAAATATTGCTCATGGAGGAGCTTCAGTAGACTTAGCAATTTTTAGTCTTCATTTAGCCGGAATCTCTTCTATCTTAGGAGCTGTAAATTTTATTTCAACAATAATAAATATATATCCAAATGGACTATCATTAGACCAACTCACCTTATTTACTTGAGCGGTAAAAATTACAGCACTTTTATTGCTTCTATCATTACCTGTATTAGCAGGAGCAATTACTATACTATTAACTGATCGTAATATTAATACATCATTCTTTGATCCCGCTGGAGGAGGTGATCCTATTTTATATCAGCACTTATTT
>Cyanapion_gyllenhalii|10997.1511-PSP_3271
TACTTTATATTTTATTTTAGGACTATGATCTGGAATAGCTGGAACTTCCTTGAGAATACTAATTCGTATTGAATTAAGAAACTCAGGGTCATTAATTGGTGATGATCAAATTTATAACGTAATCGTCACAGCTCATGCTTTTATTATAATTTTTTTTATAGTAATACCTATTATAATTGGGGGATTTGGTAATTGATTAGTACCTTTAATATTAGGGGCCCCAGATATAGCTTTCCCTCGAATAAATAATATAAGATTTTGATTATTACCGCCTTCATTAACTCTACTATTAATAAGAAGTATTGTAGAAAAAGGTGCTGGGACAGGATGAACTGTCTATCCTCCCTTATCTTCAAATATTGCTCATGGAGGAGCTTCAGTAGACTTAGCAATTTTTAGTCTTCATTTAGCCGGAATCTCTTCTATCTTAGGGGCTGTAAATTTTATTTCAACAATAATAAATATATATCCAAATGGACTATCATTAGACCAACTCACCTTATTTACTTGAGCGGTAAAAATTACAGCACTTTTATTGCTTCTATCATTACCTGTATTAGCAGGAGCAATTACTATACTATTAACTGATCGTAATATTAATACATCATTCTTTGATCCCGCTGGAGGAGGTGATCCTATTTTATATCAGCACTTATTT
>Cyanapion_platalea|16393.2379-JKR_25956
TACATTATATTTTATTATGGGATTATGATCTGGGATAGTAGGAACATCTTTAAGAATATTAATTCGTATTGAATTAGGGAATTCTGGATCATTAATTGGGGATGATCAAATTTATAATGTAATTGTTACAGCCCATGCATTTGTAATAATTTTTTTTATAGTAATACCAATTATAATTGGAGGATTTGGAAATTGATTAGTTCCTTTAATATTGGGGGCCCCTGATATAGCATTCCCTCGAATAAATAATATAAGATTTTGGTTATTACCTCCATCATTAACTTTTCTGTTAATAAGAAGAATTATTGAAAAGGGAGCAGGAACTGGGTGAACCGTTTACCCTCCTTTAGCCTCAAACATCGCTCATAGAGGAGCCTCAGTTGATTTAGCAATTTTTAGACTACATTTAGCAGGAATTTCTTCTATTTTAGGAGCTGTAAATTTTATTTCAACAATAATAAATATACATCCTAATGGGCTATCATTAGATCAATTATCTTTATTTACTTGAGCTGTAAAAATTACAGCAATTCTTTTACTTTTATCTCTACCTGTATTAGCAGGAGCAATTACTATGCTTCTTACTGATCGTAATATTAATACTTCATTTTTTGATCCAGCAGGAGGTGGAGACCCTATTTTATACCAACACTTATTT
>Cyanapion_spencii|9767.866-PST_3779
TACCTTATATTTTATTTTTGGTTTATGATCAGGAATAGTTGGTTCATCTCTAAGTATATTAATTCGAATTGAATTAGGAAACCCGGGGTCACTAATTGGAGATGATCAAATTTACAATGTAATCGTTACAGCTCATGCATTTATTATAATTTTTTTTATAGTTATACCAATTATAATTGGAGGATTTGGAAATTGATTAGTTCCACTTATATTAGGGGCACCAGATATGGCTTTCCCTCGTTTAAATAATATAAGATTTTGATTATTACCTCCTTCATTAATTTTATTATTAATAAGAAGAATTGTAGAAAAGGGAGCTGGAACTGGTTGAACAGTTTATCCACCATTAGCAGCTAATATTGCTCATGGGGGGGCATCTGTTGATTTAGCAATTTTTAGTCTTCATCTAGCTGGTATTTCCTCTATTCTAGGGGCAGTAAATTTCATTTCAACTATAATTAATATATACCCTAATGGACTTTCCTTAGATCAACTATCACTATTTACTTGAGCTGTAAAAATTACGGCTATTCTATTACTCTTATCTTTACCTGTATTAGCTGGGGCTATTACAATACTACTTACTGACCGAAATATTAATACTTCTTTTTTTGACCCGGCTGGAGGGGGTGATCCTATTTTATATCAGCATTTATTT
>Cyanapion_spencii|10953.1467-PSP_3227
TACCTTATATTTTATTTTTGGTTTATGATCAGGAATAGTTGGTTCATCTCTAAGTATGCTAATTCGAATTGAATTAGGAAACCCGGGGTCACTAATTGGAGATGATCAAATTTACAATGTAATCGTTACAGCTCATGCATTTATTATAATTTTTTTTATAGTTATACCAATTATAATTGGAGGATTTGGAAATTGATTAGTTCCACTTATATTAGGGGCACCAGATATGGCTTTCCCTCGTTTAAATAATATAAGATTTTGATTATTACCTCCTTCATTAATTTTATTATTAATAAGAAGAATTGTAGAAAAGGGAGCTGGAACTGGTTGAACAGTTTATCCACCATTAGCAGCTAATATTGCTCATGGGGGGGCATCTGTTGATTTAGCAATTTTTAGTCTTCATCTAGCTGGTATTTCCTCTATTCTAGGAGCAGTAAATTTCATTTCAACTATAATTAATATATACCCTAATGGACTTTCCTTAGATCAACTATCACTATTTACTTGAGCTGTAAAAATTACGGCTATTCTATTACTCTTATCTTTACCTGTATTAGCTGGGGCTATTACAATACTACTTACTGACCGAAATATTAATACTTCTTTTTTTGACCCGGCTGGAGGGGGTGATCCTATTTTATATCAGCATTTATTT
>Diplapion_confluens|91.IT-0040w
TACATTATATTTTATTTTTGGGCTATGATCAGGAATAGCGGGGACTTCATTAAGTATATTAATTCGAGTAGAATTAGGAAACCCAGGATCTTTAATTGGGGATGATCAAATCTATAATGTAATTGTTACTGCCCATGCTTTTATTATAATTTTTTTTATAGTTATACCAATTATAATTGGTGGATTTGGAAATTGATTAGTCCCATTAATATTAGGAGCCCCAGATATAGCATTTCCACGAATAAATAATATAAGATTTTGGCTTCTTCCTCCTTCTTTAACTTTATTATTATTAAGTAGTATTATTGAAAAAGGAGCTGGTACTGGGTGAACAGTTTATCCACCCCTGGCTTCAAATATTGCTCATGGGGGAGCCTCTGTAGATTTAGCAATTTTTAGGTTACATCTTGCAGGGATTTCTTCAATTTTAGGAGCAGTAAATTTTATCTCTACTATTATTAATATACGACCTACAGGATTATCTTTAGATCAACTATCTCTATTTACCTGAGCTGTAAAAGTTACAGCAATCTTATTACTCCTTTCTTTACCTGTATTAGCAGGAGCAATCACAATATTATTAACAGACCGAAATATTAATACTTCTTTTTTTGATCCAGCTGGAGGAGGAGATCCAATTTTATACCAACATTTATTT
>Diplapion_stolidum|481.277-PSP
NNNNNNNNNNNTTATTTTTGGGGCTAGATCAGGAATAGCAGGAACTTCATTAAGTATATTAATTCGAGTAGAATTAGGAAACCCAGGATCTTTAATTGGGGATGATCAAATCTATAATGTAATTGTTACTGCCCATGCTTTTATTATAATTTTTTTTATAGTTATACCAATTATAATTGGTGGATTTGGAAATTGATTAGTCCCATTAATATTAGGAGCCCCAGATATAGCATTCCCACGAATAAATAATATGAGATTTTGGCTTCTTCCTCCTTCTTTAACTTTATTATTATTAAGTAGTATTATTGAAAAGGGGGCGGGTACTGGATGAACAGTTTATCCACCCTTGGCTTCAAATATTGCTCATGAAGGAGCCTCTGTAGATTTAGCAATTTTTAGGTTACATCTTGCAGGAATTTCTTCAATTTTAGGGGCAGTAAATTTTATCTCTACTATTATTAATATACGACCTACAGGACTATCTTTAGATCAACTATCTCTATTTACCTGAGCTGTAAAAGTTACAGCAATCTTACTACTCCTTTCTTTACCTGTATTAGCAGGAGCAATCACMATATTATTAACAGACCGAAATATTAATACTTCTTTTTTTGATCCAGCTGGAGGAGGAGACCCAATTTTATACCAACATTTATTT
>Diplapion_stolidum|9844.943-CBR_3856
AACATTATATTTTATTTTTGGGCTATGATCAGGAATAGCAGGAACTTCATTAAGTATATTAATTCGAGTAGAATTAGGAAACCCAGGATCTTTAATTGGGGATGATCAAATCTATAATGTAATTGTTACTGCCCATGCTTTTATTATAATTTTTTTTATAGTTATACCAATTATAATTGGTGGATTTGGAAATTGATTAGTCCCATTAATATTAGGAGCCCCAGATATAGCATTCCCACGGATAAATAATATGAGATTTTGGCTTCTTCCTCCTTCTTTAACTTTATTATTATTAAGTAGTATTATTGAAAAGGGGGCTGGTACTGGATGAACAGTTTATCCACCCTTGGCTTCAAATATTGCTCATGAAGGAGCCTCTGTAGATTTAGCAATTTTTAGGTTACATCTTGCGGGAATTTCTTCAATTTTAGGGGCAGTAAATTTTATCTCTACTATTATTAATATACGACCTACAGGGCTATCTTTAGATCAATTATCTCTATTTACCTGAGCTGTAAAAGTTACAGCAATCTTACTACTCCTTTCTTTACCTGTATTAGCAGGAGCAATCACAATATTATTAACAGACCGAAATATTAATACTTCTTTTTTTGATCCAGCTGGAGGAGGAGACCCAATTTTATACCAACATTTATTT
>Diplapion_westwoodi|220.30-PST_16GC2011
NNNNCTATATTTTATTTTTGGGTTATGGTCAGGGATAGCGGGAACTTCATTAAGTATATTAATTCGAGTAGAATTGGGCAATCCAGGGTCTTTAATTGGAGATGATCAAATTTATAATGTAATTGTTACAGCCCATGCCTTTATTATAATTTTTTTTATAGTTATACCTATTATAATTGGAGGATTCGGAAATTGATTAATACCACTAATATTAGGGGCCCCAGATATAGCATTCCCACGAATAAATAATATAAGATTTTGACTTCTACCCCCTTCTTTAACTTTATTATTATTAAGAAGTATTATTGAAAAGGGGGCTGGAACTGGGTGAACAGTTTATCCACCATTAGCTTCAAATATTGCCCATGGGGGAGCCTCTGTAGATTTAGCAATTTTCAGGCTACATCTTGCTGGGATTTCTTCAATTTTAGGAGCTGTAAATTTTATTTCTACTGTTATTAATATACGACCTACAGGGCTATCTTTAGACCAATTATCATTATTTAGTTGAGCTGTCAAAGTTACTGCAGTTTTATTACTTCTTTCTTTACCTGTATTAGCGGGAGCAATTACAATATTATTAACAGATCGAAATATTAATACTTCTTTTTTTGATCCAGCAGGAGGAGGAGACCCAATTTTATACCAACATTTATTT
>Diplapion_westwoodi|985.716-PST_18T2012_3053
TACGCTATATTTTATTTTTGGGCTATGATCAGGAATAGCAGGAACTTCATTAAGTATATTAATTCGAGTAGAATTAGGCAATCCTGGATCTTTAATTGGGGATGATCAAATTTATAATGTAATTGTTACAGCCCATGCCTTTATTATAATTTTTTTTATAGTTATACCAATTATAATTGGAGGATTTGGAAATTGATTAGTGCCATTAATATTAGGAGCCCCAGATATAGCATTCCCACGAATAAATAATATAAGATTTTGGCTTCTACCTCCTTCTTTAACTTTATTATTATTAAGAAGTATTATTGAAAAGGGGGCTGGAACTGGATGAACAGTTTATCCCCCATTAGCTTCAAATATTGCCCACGGAGGAGCCTCTGTAGATTTAGCAATTTTCAGGTTACATCTTGCTGGGATTTCTTCAATTTTAGGAGCTGTAAATTTTATTTCTACTATTATTAATATACGGCCCACAGGGGTATCTTTAGACCAATTATCATTATTTAGATGAGCTGTCAAAGTTACTGCAATTTTATTACTCCTTTCTTTACCTGTATTAGCAGGGGCAATTACAATATTGTTAACAGATCGAAATATTAATACCTCTTTTTTTGACCCGGCAGGAGGGGGAGACCCGATTTTGTATCAACATTTAATT
>Diplapion_westwoodi|12180.1729-PST_24447
TACGCTATATTTTATTTTTGGGCTATGATCAGGAATAGCGGGAACTTCATTAAGTATATTAATTCGAGTAGAATTAGGCAATCCTGGATCTTTAATTGGAGATGATCAAATTTATAATGTAATTGTTACAGCCCATGCCTTTATTATAATTTTTTTTATAGTTATACCAATTATAATTGGAGGATTTGGAAATTGATTAGTGCCATTAATATTGGGAGCCCCAGATATAGCATTCCCACGAATAAATAATATAAGATTTTGGCTTCTACCTCCTTCTTTAACTTTATTATTATTAAGAAGTATTATTGAAAAGGGGGCTGGAACTGGATGAACAGTTTATCCCCCATTAGCTTCAAATATTGCCCATGGAGGAGCCTCTGTAGATTTAGCAATTTTCAGGCTACATCTTGCTGGGATTTCTTCAATTTTAGGAGCTGTAAATTTTATTTCTACTATTATTAATATACGGCCCACAGGGGTATCTTTAGACCAATTATCATTATTTAGCTGAGCTGTTAAAGTTACTGCAATTCTATTAATCCTTTCTTTACCTGTATTAGCAGGAGCAATTACAATATTGTTAACAGATCGAAATATTAATACCTCTTTTTTTGACCCGGCAGGAGGAGGGGACCCGATTTTATACCAACATTTATTT
>Eutrichapion_ervi|10983.1497-PSP_3257
AACTTTGTATTTTATTTTTGGTTTATGGTCAGGAATAGTAGGGACATCTTTAAGTATATTAATTCGGGTTGAATTAGGTAACCCGGGATCATTAATTGGTGACGATCAAATTTATAATGTAATTGTTACAGCTCATGCCTTTATTATAATTTTTTTTATAGTAATACCTGTAATAATTGGGGGATTTGGTAATTGATTAGTACCTTTAATACTAGGAGCACCTGATATGGCTTTCCCTCGAATAAATAATATAAGATTTTGATTGCTTCCACCTTCATTAACCTTACTTTTAATAAGTAGTATTGTAGAAAAAGGTGCTGGAACAGGGTGAACAGTTTATCCTCCATTAGCTTCTAATATTGCTCATGGAGGAGCTTCTGTTGACTTAGCTATTTTTAGTCTTCATTTGGCGGGAATTTCTTCTATTTTAGGAGCAGTAAATTTTATCTCAACAATAATTAATATACCTCCTAATGGCTTATCGTTAGATCAACTTTCTTTATTCACTTGAGCTGTAAAAATTACAGCAATTTTACTTCTTCTTTCTCTGCCTGTACTAGCGGGAGCAATTACTATACTACTTACTGACCGAAATATTAACACTTCTTTTTTTGACCCTGCTGGAGGTGGGGACCCAATTTTATATCAACATTTATTT
>Eutrichapion_ervi|10998.1512-PSP_3272
AACTTTGTATTTTATTTTTGGTTTATGGTCAGGAATAGTAGGGACATCTTTAAGTATATTAATTCGGGTTGAATTAGGTAACCCGGGATCATTAATTGGTGACGATCAAATTTATAATGTAATTGTTACAGCTCATGCCTTTATTATAATTTTTTTTATAGTAATACCTGTAATAATTGGGGGATTTGGTAATTGATTAGTACCTTTAATACTAGGAGCACCTGATATGGCTTTCCCTCGAATAAATAATATAAGATTTTGATTGCTTCCACCTTCATTAACCTTACTTTTAATAAGTAGTATTGTAGAAAAAGGTGCTGGAACAGGATGAACAGTTTATCCTCCATTAGCTTCTAATATTGCTCATGGAGGAGCTTCTGTTGACTTAGCTATTTTTAGTCTTCATTTGGCGGGAATTTCTTCTATTTTAGGAGCAGTAAATTTTATCTCAACAATAATTAATATACCTCCTAATGGCTTATCGTTAGATCAACTTTCTTTATTCACTTGAGCTGTAAAAATTACAGCAATTTTACTTCTTCTTTCTCTGCCTGTACTAGCGGGAGCAATTACTATACTACTTACTGACCGAAATATTAACACTTCTTTTTTTGACCCTGCTGGAGGTGGGGACCCAATTTTATATCAACATTTATTT
>Eutrichapion_ervi|16607.2593-PSP_23567
AACTTTGTATTTTATTTTTGGTTTATGGTCAGGAATAGTAGGGACATCTTTAAGTATATTAATTCGGGTTGAATTAGGTAACCCGGGATCATTAATTGGTGACGATCAAATTTATAATGTAATTGTTACAGCTCATGCCTTTATTATAATTTTTTTTATAGTAATACCTGTAATAATTGGGGGATTTGGTAATTGATTAGTACCTTTAATACTAGGAGCACCTGATATGGCTTTCCCTCGAATAAATAATATAAGATTTTGATTGCTTCCACCTTCATTAACCTTACTTTTAATAAGTAGTATTGTAGAAAAAGGTGCTGGAACAGGATGAACAGTTTATCCTCCATTAGCTTCTAATATTGCTCATGGAGGAGCTTCTGTTGACTTAGCTATTTTTAGTCTTCATTTGGCGGGAATTTCTTCTATTTTAGGAGCAGTAAATTTTATCTCAACAATAATTAATATACCTCCTAATGGCTTATCGTTAGATCAACTTTCTTTATTCACTTGAGCTGTAAAAATTACAGCAATTTTACTTCTTCTTTCTCTGCCTGTACTAGCGGGAGCAATTACTATACTACTTACTGACCGAAATATTAACACTTCTTTTTTTGACCCTGCTGGAGGTGGGGACCCAATTTTATATCAACATTTATTT
>Eutrichapion_punctiger|10952.1466-PSP_3226
AACTTTATATTTTATTTTTGGACTATGGTCCGGAATAATTGGGACTTCATTAAGAATATTAATTCGAGTTGAATTAGGAAATCCAAGATCCTTAATTGGGGATGACCAAATTTATAATGTAATTGTCACTGCACATGCATTTATTATAATTTTTTTTATAGTTATACCTGTTATAATTGGGGGATTTGGGAATTGATTAGTTCCCTTAATATTAGGGGCTCCTGATATAGCCTTTCCTCGAATAAATAATATAAGATTTTGATTATTACCGCCTTCATTAACTTTACTATTAATAAGAAGAATTGTAGAAAAAGGAGCTGGAACAGGTTGAACTGTTTACCCTCCTTTAGCTTCTAATATTGCTCATAGAGGAGCTTCTGTTGATTTAGCAATTTTTAGATTACATTTAGCAGGAATTTCTTCAATTTTAGGGGCTGTTAATTTTATTTCAACAATAGTAAATATACATTCTAACGGTTTATCTTTAGATCAATTATCTTTATTTACTTGAGCTGTTAAAATTACAGCAATTCTACTACTTTTATCTTTACCTGTGTTAGCTGGTGCAATTACTATACTATTAACTGATCGAAATATTAATACATCTTTTTTTGACCCTGCGGGAGGGGGAGATCCAATTTTATATCAACATTTATTT
>Eutrichapion_punctiger|16620.2606-PSP_23580
AACTTTGTATTTTATTTTTGGACTATGGTCCGGAATAGTTGGAACTTCATTAAGAATATTAATTCGAATTGAATTAGGAAACCCAAGATCCTTAATTGGAGATGACCAAATTTATAATGTAATTGTCACTGCACATGCATTTATTATAATTTTTTTTATAGTTATACCTGTTATAATTGGGGGATTTGGGAATTGATTAGTTCCCTTAATATTAGGGGCTCCTGATATAGCTTTTCCTCGAATAAATAATATAAGATTTTGATTATTGCCGCCCTCATTAACTTTACTATTAATAAGAAGAATTGTAGAAAAAGGGGCTGGGACAGGTTGAACTGTTTACCCTCCTTTAGCCTCTAACATTGCTCATAGAGGAGCTTCTGTTGATTTAGCAATTTTTAGATTACATTTAGCAGGAATTTCTTCAATTTTAGGAGCTGTTAATTTTATTTCAACAATAGTAAATATACATTCTAATGGTTTTTCTTTAGACCAATTATCTTTATTTACTTGAGCTGTTAAAATTACAGCAATTCTACTACTTTTATCTTTACCTGTATTAGCTGGTGCAATTACTATACTATTAACTGATCGAAATATTAATACATCTTTTTTTGACCCTGCAGGAGGGGGGGATCCAATTTTATATCAACATTTATTT
>Eutrichapion_viciae|59.IT-0007w
TACTTTATATTTTATTTTTGGATTATGATCGGGGATAGTAGGAACTTCTTTAAGAATACTAATTCGAATTGAATTGGGGGGGCCAGGCTCACTAATTGGTGATGACCAAATTTATAATGTAATCGTAACAGCTCATGCATTTATTATAATTTTTTTTATAGTTATACCTATTATAATTGGCGGATTTGGTAACTGATTAGTCCCTTTAATGCTAGGAGCTCCTGATATAGCTTTTCCTCGAATAAACAATATAAGATTTTGACTATTACCCCCTTCATTAACTTTATTATTAATAAGAAGAATTGTAGAAAAAGGAGCCGGAACTGGATGAACAGTATACCCTCCTTTAGCTTCAAATATTGCCCATGGTGGAGCTTCTGTTGATCTTGCAATTTTTAGTCTTCATTTAGCTGGTATTTCTTCAATTTTAGGTGCTGTAAATTTCATTTCAACTGTAATTAATATGTATCCTAATGGTCTTTCCTTAGACCAACTTTCTTTATTTACTTGGGCCGTAAAAATTACTGCAATTCTTTTACTTTTATCTTTACCAGTTTTGGCAGGAGCAATTACTATACTATTAACTGATCGAAATATTAACACTTCATTTTTTGACCCCGCCGGTGGAGGTGACCCTATTTTATATCAACATTTATTT
>Eutrichapion_viciae|783.579-PSP
TACTTTATATTTTATTTTTGGATTATGATCGGGGATAGTAGGAACTTCTTTAAGAATACTAATTCGAATTGAATTAGGGGGGCCTGGCTCACTAATTGGCGATGACCAAATTTATAATGTAATCGTAACAGCTCATGCATTTATTATAATTTTTTTTATAGTTATACCTATTATAATTGGCGGATTTGGTAACTGATTAGTCCCTTTAATGCTAGGAGCTCCTGATATAGCTTTTCCTCGAATAAACAATATAAGATTTTGACTATTGCCCCCTTCATTAACTTTATTATTAATAAGAAGAATTGTAGAAAAAGGAGCCGGAACTGGATGAACAGTATACCCTCCTTTAGCTTCAAATATTGCCCATGGTGGAGCTTCTGTTGATCTTGCAATTTTTAGTCTTCATTTAGCTGGTATTTCTTCAATTTTAGGGGCTGTAAATTTCATTTCAACTGTAATTAATATGTATCCTAATGGTCTTTCCTTAGACCAACTTTCTTTATTTACTTGGGCCGTAAAAATTACTGCAATTCTTTTACTTTTATCTTTACCAGTTTTGGCAGGAGCAATTACTATACTATTAACTGATCGAAATATTAACACTTCATTTTTTGACCCCGCCGGTGGAGGTGACCCTATTTTATATCAACATTTATTT
>Eutrichapion_viciae|11007.1521-PSP_3281
TACTTTATATTTTATTTTTGGATTATGATCGGGGATAGTAGGAACTTCTTTAAGAATACTAATTCGAATTGAATTAGGGGGGCCTGGCTCACTAATTGGCGATGACCAAATTTATAATGTAATCGTAACAGCTCATGCATTTATTATAATTTTTTTTATAGTTATACCTATTATAATTGGCGGATTTGGTAACTGATTAGTCCCTTTAATGCTAGGAGCTCCTGATATAGCTTTTCCTCGAATAAACAATATAAGATTTTGACTATTGCCCCCTTCATTAACTTTATTATTAATAAGAAGAATTGTAGAAAAAGGAGCCGGAACTGGATGAACAGTATACCCTCCTTTAGCTTCAAATATTGCCCATGGTGGAGCTTCTGTTGATCTTGCAATTTTTAGTCTTCATTTAGCTGGTATTTCTTCAATTTTAGGTGCTGTAAATTTCATTTCAACTGTAATTAATATGTATCCTAATGGTCTTTCCTTAGACCAACTTTCTTTATTTACTTGGGCCGTAAAAATTACTGCAATTCTTTTACTTTTATCTTTACCAGTTTTGGCAGGAGCAATTACTATACTATTAACTGATCGAAATATTAACACTTCATTTTTTGACCCCGCCGGTGGAGGTGACCCTATTTTATATCAACATTTATTT
>Eutrichapion_vorax|266.76-PST_15G2011
NNNNNNNNNNTTTATCTTTGGTTTATGGTCAGGAATAGTAGGTACATCATTAAGAATATTAATTCGAGTTGAATTAGGAAATCCAGGGTCTCTAATTGGAGATGATCAAATTTATAATGTTATCGTAACAGCTCATGCTTTCATTATAATTTTTTTTATAGTGATACCTGTTATAATTGGAGGATTTGGAAATTGATTAGTGCCTTTAATGCTTGGGGCTCCTGACATAGCCTTTCCTCGAATAAATAATATAAGATTTTGATTACTACCGCCTTCATTAACATTACTATTAATAAGTAGAATTGTAGAAAAAGGGGCAGGTACAGGATGAACCGTCTATCCTCCTTTAGCCTCTAACATTGCTCATGGGGGAGCTTCTGTTGATTTAGCTATTTTTAGACTACATTTGGCAGGAATTTCCTCTATTTTAGGAGCAGTAAATTTTATTTCAACAATAATTAATATACATCCTAATGGCTTATCTTTAGATCAACTTTCATTATTTACTTGAGCTGTAAAAATTACTGCTATTCTTTTACTCCTTTCTTTACCTGTACTAGCAGGGGCAATTACTATACTTCTTACTGACCGTAATATTAACACTTCTTTTTTTGACCCGGCAGGAGGTGGGGATCCTATTTTATACCAACATTTATTT
>Eutrichapion_vorax|9757.856-PST_3769
AACTTTATATTTTATCTTTGGTTTATGGTCAGGAATAGTAGGCACATCATTAAGAATATTAATTCGAGTTGAATTAGGAAATCCAGGGTCTCTAATTGGAGATGATCAAATTTATAATGTTATCGTAACAGCCCATGCTTTCATTATAATTTTTTTTATAGTGATACCTGTTATAATTGGAGGATTTGGAAATTGATTAGTGCCTTTAATGCTTGGGGCTCCTGACATAGCCTTTCCTCGAATAAATAATATAAGATTTTGATTACTACCACCTTCATTAACATTACTATTAATAAGTAGAATTGTAGAAAAAGGGGCAGGTACAGGATGAACCGTCTATCCTCCTTTAGCCTCTAACATTGCTCATGGGGGAGCTTCTGTTGATTTAGCTATTTTTAGACTACATTTGGCAGGAATTTCCTCTATTTTAGGAGCAGTAAATTTTATTTCAACAATAATTAATATACATCCTAATGGCTTATCTTTAGATCAACTTTCATTATTTACTTGAGCTGTAAAAATTACTGCTATTCTTTTACTCCTTTCTTTACCTGTACTAGCAGGGGCAATTACTATACTTCTTACTGACCGTAATATTAACACTTCTTTTTTTGACCCGGCAGGAGGTGGGGATCCTATTTTATACCAACATTTATTT
>Eutrichapion_vorax|10881.1395-PST_4691
AACTTTATATTTTATCTTTGGTTTATGGTCAGGAATAGTAGGCACATCATTAAGAATATTAATTCGAGTTGAATTAGGAAATCCAGGATCTCTAATTGGAGATGATCAAATTTATAATGTTATCGTAACAGCTCATGCTTTCATTATAATTTTTTTTATAGTGATACCTGTTATAATTGGAGGATTTGGAAATTGATTAGTGCCTTTAATGCTTGGGGCTCCTGACATAGCCTTTCCTCGAATAAATAATATAAGATTTTGATTACTACCACCTTCATTAACATTACTATTAATAAGTAGAATTGTAGAAAAAGGGGCAGGTACAGGATGAACCGTCTATCCTCCTTTAGCCTCTAACATTGCTCATGGGGGAGCTTCTGTTGATTTAGCTATTTTTAGACTACATTTGGCAGGAATTTCCTCTATTTTAGGAGCAGTAAATTTTATTTCAACAATAATTAATATACATCCTAATGGATTATCTTTAGATCAACTTTCATTATTTACTTGAGCTGTAAAAATTACTGCTATTCTTTTACTCCTTTCTTTACCTGTACTAGCAGGGGCAATTACTATACTTCTTACTGACCGTAATATTAACACTTCTTTTTTTGACCCGGCAGGAGGTGGGGATCCTATTTTATACCAACATTTATTT
>Eutrichapion_vorax|16417.2403-JKR_25980
AACTTTATATTTTATATTTGGTTTATGATCAGGGATAGTAGGTACATCATTAAGAATATTAATTCGAGTTGAATTAGGAAATCCAGGATCTCTAATTGGAGATGATCAAATTTATAATGTTATTGTAACAGCCCACGCTTTCATTATAATTTTTTTTATAGTTATACCTATTATAATTGGGGGATTTGGGAATTGATTAGTACCTTTAATACTTGGGGCTCCTGATATAGCCTTTCCTCGAATAAATAATATAAGATTTTGATTACTCCCGCCTTCATTAACATTACTATTAATAAGTAGAATTGTAGAAAAAGGAGCAGGTACAGGATGAACCGTTTACCCTCCTTTAGCCTCTAACATTGCTCATGGGGGAGCTTCTGTTGATTTAGCTATTTTTAGACTCCATTTGGCAGGAATTTCCTCTATTTTAGGAGCAGTGAATTTTATTTCAACAATAATTAATATACATCCTAATGGCTTATCTTTAGATCAACTTTCATTATTTACTTGAGCTGTAAAAATCACTGCTATTCTTTTACTTCTTTCTTTACCTGTGCTAGCAGGGGCAATTACTATACTCCTTACTGACCGTAATATTAACACTTCTTTTTTTGATCCGGCTGGTGGTGGGGATCCTATTCTATACCAACATTTATTT
>Exapion_compactum|9765.864-PST_3777
AACTTTATATTTTATTTTTGGTTTATGATCAGGCATAGTAGGAACATCTTTAAGAATATTAATTCGTGTTGAATTAGGAAATCCAGGGGCTTTAATTGGTGATGATCAAATTTATAATGTTATTGTCACAGCCCACGCCTTTATTATAATTTTTTTTATAGTTATACCTATTATAATTGGTGGATTTGGAAACTGATTAGTTCCCTTAATATTAGGAGCCCCTGATATAGCCTTCCCACGAATAAATAATATAAGATTTTGACTTTTACCACCTTCTTTAACTCTTTTATTAATAAGAAGAATTGTAGAAAAAGGGACAGGTACAGGTTGAACAGTATATCCCCCTTTAGCTGCAAATGTTGCCCATAGAGGGGCATCAGTAGATCTTGCAATTTTTAGATTACATTTAGCAGGAATTTCTTCTATTTTAGGTGCAGTAAATTTTATTTCTACTATTATAAATATACGACCAACTGGTATATCTCTAGATCAAATATCTCTATTTACTTGAGCTGTAAAAATTACTGCAATTCTTCTTCTTCTCTCCTTACCTGTATTAGCAGGGGCAATTACCATATTATTAACAGATCGAAATATTAATACTTCTTTTTTTGACCCTGCTGGAGGAGGGGATCCTATTTTATACCAACATTTATTT
>Exapion_compactum|16369.2355-JKR_25915
AACTTTATATTTTATTTTTGGTTTATGATCAGGTATAGTAGGGACATCTTTAAGAATATTAATTCGTGTTGAATTAGGAAATCCAGGGGCTTTAATTGGTGATGATCAAATTTATAATGTTATTGTCACAGCCCACGCCTTTATTATAATTTTTTTTATAGTTATACCTATTATAATTGGTGGATTCGGAAACTGATTAGTTCCCTTAATATTAGGAGCCCCTGATATAGCCTTCCCACGAATAAATAATATAAGATTTTGACTTTTACCACCTTCTTTAACTCTTTTATTAATAAGAAGAATTGTAGAAAAAGGAGCAGGTACGGGTTGAACAGTATATCCCCCTTTAGCTGCAAATGTTGCTCATAGAGGGGCATCAGTAGATCTTGCAATTTTTAGATTACATTTAGCAGGAATTTCTTCTATTTTAGGTGCAGTAAATTTTATTTCTACTATTATAAATATACGACCAACTGGTATATCTCTAGATCAAATATCTCTATTTACTTGAGCTGTAAAAATTACTGCAATTCTTCTTCTTCTCTCCTTACCTGTATTAGCAGGGGCAATTACCATATTATTAACAGATCGAAATATTAATACTTCTTTTTTTGACCCTGCTGGAGGAGGGGATCCTATTTTATACCAACATTTATTT
>Exapion_corniculatum|721.517-RST
GACTTTATATTTTATTTTTGGATTATGATCAGGCATAGTAGGAACTTCATTAAGAATATTAATTCGTATTGAATTAGGAAGTCCAGGATCTTTAATTGGTGATGATCAAATTTATAATGTTATTGTTACAGCTCATGCCTTTATTATAATTTTTTTTATAGTTATACCTATTATAATTGGGGGATTTGGAAATTGATTAATTCCTTTAATATTAGGAGCTCCTGATATAGCATTCCCTCGTATAAATAATATAAGATTTTGACTTCTTCCTCCTTCTCTAACTCTTTTATTAATAAGAAGAATTGTAGAAAAAGGTGCAGGAACTGGTTGAACAGTTTATCCCCCTCTTGCTGCAAATGTTGCACATAGAGGAGCTTCTGTCGATCTTGCGATTTTCAGGTTACATTTAGCTGGAATTTCTTCTATTTTAGGAGCAATTAATTTTATTTCTACCATTATAAATATACGACCTACAGGAATATCTTTAGACCAAATAACTTTATTTACTTGAGCAGTAAAAATTACTGCAATTCTTCTTCTCCTATCTTTACCTGTACTAGCAGGAGCAATTACTATATTACTTACTGATCGAAATATTAATACATCTTTTTTTGATCCTGCTGGAGGAGGAGATCCAATTTTATATCAACATTTATTT
>Exapion_difficile|10976.1490-PSP_3250
AACTTTATATTTTATTTTTGGACTATGATCTGGTATAGTAGGTACATCTTTAAGAATATTAATTCGTGTTGAATTAGGAAACCCGGGATCCTTAATTGGAGATGATCAAATTTATAATGTTATTGTTACAGCTCATGCCTTTATTATAATTTTTTTTATAGTAATACCTATTATAATTGGAGGATTTGGTAATTGATTAATCCCTTTAATATTAGGAGCTCCTGATATAGCTTTCCCGCGAATAAATAACATAAGATTTTGACTTTTACCACCTTCTTTAACTCTTCTATTAATAAGAAGAATTGTAGAAAAAGGAGCAGGAACAGGTTGAACTGTTTATCCACCCTTAGCCGCAAATGTTGCTCATAGAGGAACTTCAGTAGATCTTGCAATTTTTAGATTACATTTAGCTGGTATTTCCTCTATTTTAGGAGCAGTAAATTTTATTTCTACTATTATAAATATACGGCCAACTGGTATATCTTTAGATCAAATATCCTTATTTACTTGAGCCGTAAAAATTACTGCAATTCTTCTTCTCCTTTCATTACCTGTTTTAGCAGGAGCAATTACTATACTATTAACAGATCGAAATATTAATACTTCTTTTTTTGATCCAGCGGGTGGAGGAGATCCAATCTTATATCAACACTTATTT
>Exapion_difficile|11015.1529-PSP_3289
AACTTTATATTTTATTTTTGGACTATGATCTGGTATAGTAGGTACATCTTTAAGAATATTAATTCGTGTTGAATTAGGAAACCCGGGATCCTTAATTGGAGATGATCAAATTTATAATGTTATTGTTACAGCTCATGCCTTTATTATAATTTTTTTTATAGTAATACCTATTATAATTGGGGGATTTGGTAATTGACTAATCCCTTTAATATTAGGAGCCCCTGATATAGCTTTCCCGCGAATAAATAACATAAGATTTTGACTTTTACCACCTTCTTTAACTCTTCTATTAATAAGAAGAATTGTAGAAAAAGGAGCAGGAACAGGTTGAACTGTTTATCCACCCTTAGCCGCAAATGTTGCTCATAGAGGAACTTCAGTAGATCTTGCAATTTTTAGATTACATTTAGCTGGTATTTCCTCTATTTTAGGAGCAGTAAATTTTATTTCTACTATTATAAATATACGGCCAACTGGTATATCTTTAGATCAAATATCCTTATTTACTTGAGCCGTAAAAATTACTGCAATTCTTCTTCTCCTTTCATTACCTGTTTTAGCAGGAGCAATTACTATACTATTAACAGATCGAAATATTAATACTTCTTTTTTTGATCCAGCGGGTGGAGGAGATCCAATCTTATATCAACACTTATTT
>Exapion_difficile|16376.2362-JKR_25922
AACTTTATATTTTATTTTTGGGCTATGATCTGGTATAGTAGGTACATCTTTAAGAATATTAATTCGTGTTGAATTAGGAAACCCAGGATCCTTAATTGGAGATGATCAAATTTATAATGTTATTGTAACAGCTCATGCCTTTATTATAATTTTTTTTATAGTAATACCTATTATAATTGGGGGATTTGGTAATTGATTAATCCCTTTAATATTAGGAGCCCCCGATATGGCTTTCCCACGAATAAATAATATAAGATTTTGACTTTTACCACCTTCTTTAACTCTTCTATTAATAAGAAGAATTGTAGAAAAAGGAGCAGGAACAGGTTGAACTGTATATCCGCCCTTAGCCGCAAATGTAGCTCATAGAGGAACTTCAGTAGATCTTGCAATTTTTAGATTACATTTAGCTGGTATTTCCTCTATTTTAGGGGCAGTAAATTTTATTTCCACTATTATAAATATACGACCAACTGGCATATCTTTAGATCAAATATCCTTATTTACTTGAGCCGTAAAAATTACTGCAATTCTTCTTCTCCTTTCATTACCTGTTTTAGCAGGGGCAATTACTATACTATTAACAGATCGAAATATTAACACTTCTTTTTTTGATCCAGCTGGGGGAGGAGATCCAATCTTATATCAACACTTATTT
>Exapion_difficile|16588.2574-PSP_23548
AACTTTATATTTTATTTTTGGACTATGATCTGGTATAGTAGGTACATCTTTAAGAATATTAATTCGTGTTGAATTAGGAAACCCGGGATCCTTAATTGGAGATGATCAAATTTATAATGTTATTGTTACAGCTCATGCCTTTATTATAATTTTTTTTATAGTAATACCTATTATAATTGGAGGATTTGGTAATTGACTAATCCCTTTAATATTAGGAGCCCCTGATATAGCTTTCCCGCGAATAAATAACATAAGATTTTGACTTTTACCACCTTCTTTAACTCTTCTATTAATAAGAAGAATTGTAGAAAAAGGAGCAGGGACAGGTTGAACTGTTTATCCACCCTTAGCCGCAAATGTTGCTCATAGAGGAACTTCAGTAGATCTTGCAATTTTTAGATTACATTTAGCTGGTATTTCCTCTATTTTAGGAGCAGTAAATTTTATTTCTACTATTATAAATATACGGCCAACTGGTATATCTTTAGATCAAATATCCTTATTTACTTGAGCCGTAAAAATTACTGCAATTCTTCTTCTCCTTTCATTACCTGTTTTAGCAGGAGCAATTACTATACTATTAACAGATCGAAATATTAACACTTCTTTTTTTGATCCAGCGGGTGGGGGAGATCCAATCTTATATCAACACTTATTT
>Exapion_formaneki|9843.942-CBR_3855
AACTTTATATTTTATTTTTGGTCTATGATCTGGAATAGTAGGAACATCCTTAAGAATATTAATTCGTGTTGAATTAGGTAATCCAGGGTCTTTAATTGGAGATGATCAAATTTATAACGTTATTGTTACAGCTCATGCCTTTATTATAATTTTTTTTATAGTTATACCTGTTATAATTGGAGGATTTGGAAATTGGCTAGTCCCTTTAATACTAGGGGCTCCTGATATAGCATTCCCTCGAATAAATAATATAAGTTTCTGATTATTACCTCCATCATTAACTCTTTTATTAATAAGAAGAATTGTAGAAAAAGGGGCAGGTACTGGTTGAACTGTATATCCCCCCCTTGCTGCAAATGTAGCACATAGAGGAGCTTCAGTTGATCTAGCAATTTTTAGATTACATCTAGCCGGTATTTCTTCTATTTTAGGAGCAATTAATTTTATTTCTACTATTATAAACATACGACCTGCCGGAATATCTTTAGATCAAATAACCCTATTTACTTGAGCAGTAAAAATTACTGCAATTTTACTTCTTCTTTCTTTGCCCGTTTTAGCAGGTGCAATTACAATATTACTTACAGACCGAAATATTAATACTTCTTTTTTTGATCCTGCGGGGGGAGGAGACCCTATTTTATATCAACATTTATTT
>Exapion_formaneki|16586.2572-PSP_23546
AACTTTATATTTTATTTTTGGTCTATGATCTGGAATAGTAGGTACATCCTTAAGTATATTAATTCGTATTGAATTAGGTAATCCAGGATCTTTAATTGGAGATGATCAAATTTATAATGTTATTGTTACAGCTCATGCCTTTATTATAATTTTTTTTATAGTTATACCAATTATAATTGGAGGGTTTGGAAATTGACTAGTCCCTTTAATACTTGGGGCTCCTGATATAGCATTTCCTCGTATGAATAATATAAGTTTCTGACTATTACCTCCATCATTAACCCTTTTATTAATAAGAAGAATTGTAGAAAAAGGGACAGGCACTGGATGAACTGTTTATCCCCCCCTTGCTGCAAATGTTGCACATAGAGGAGCTTCAGTTGATCTAGCAATTTTTAGATTACATCTAGCTGGTATTTCTTCTATTTTAGGAGCAGTTAATTTTATTTCTACTATTATAAATATACGACCTACCGGAATATTTTTAGATCAAATAACCTTATTTACTTGAGCAGTAAAAATTACTGCAATTTTACTTCTTCTTTCTTTGCCCGTTTTAGCAGGTGCAATTACAATATTACTTACAGATCGAAATATTAATACTTCTTTTTTTGATCCTGCAGGAGGGGGAGACCCTATTTTATATCAACACTTATTT
>Exapion_fuscirostre|421.217-PSP
AACTTTATATTTTATCTTTGGCTTATGATCAGGAATAGTAGGAACATCATTAAGAATATTAATTCGTATTGAATTGGGAAATCCAGGATCATTAATTGGTGATGATCAAATTTATAATGTAATTGTTACAGCACATGCTTTTATTATAATTTTTTTTATAGTAATACCTATCATAATTGGGGGATTTGGGAACTGATTAATTCCCTTAATATTAGGAGCACCTGATATAGCTTTCCCTCGAATAAATAATATAAGATTTTGACTTCTCCCTCCTTCACTTACTCTATTATTAATAAGAAGAATTGTAGAAAAAGGGGCAGGAACTGGTTGAACTGTTTATCCACCCCTTGCTGCAAATGTTGCCCATAGAGGGGCCTCAGTAGATCTTGCAATTTTTAGGCTTCATTTAGCTGGAATTTCTTCTATTTTAGGAGCAGTAAACTTTATTTCTTCAATTATAAATATACGACCAACTGGGATATCCTTAGATCAAATAAGCTTATTTACATGAGCAGTAAAAATTACTGCAATTCTTCTTCTTCTTTCTTTACCGGTATTAGCAGGAGCAATCACCATACTATTAACAGATCGAAATATTAATACTTCTTTCTTTGATCCGGCAGGAGGAGGAGATCCTATTCTATACCAGCATTTATTT
>Exapion_fuscirostre|682.478-PST
AACTTTATATTTTATCTTTGGCTTATGATCAGGAATAGTAGGAACATCATTAAGAATATTAATTCGTATTGAATTGGGAAATCCAGGATCATTAATTGGTGATGATCAAATTTATAATGTAATTGTTACAGCACATGCTTTTATTATAATTTTTTTTATAGTAATACCTATCATAATTGGGGGATTTGGGAACTGATTAATTCCCTTAATATTAGGAGCACCTGATATAGCTTTCCCTCGAATAAATAATATAAGATTTTGACTTCTCCCTCCTTCACTTACTCTATTATTAATAAGAAGAATTGTAGAAAAAGGGGCAGGAACTGGTTGAACTGTTTATCCACCCCTTGCTGCAAATGTTGCCCATAGAGGGGCCTCAGTAGATCTTGCAATTTTTAGGCTTCATTTAGCTGGAATTTCTTCTATTTTAGGAGCAGTAAACTTTATTTCTTCAATTATAAATATACGACCAACTGGGATATCCTTAGATCAAATAAGCTTATTTACATGAGCAGTAAAAATTACTGCAATTCTTCTTCTTCTTTCTTTACCGGTATTAGCAGGAGCAATCACCATACTATTAACAGATCGAAATATTAATACTTCTTTCTTTGATCCGGCAGGAGGAGGAGATCCTATTCTATACCAGCATTTATTT
>Exapion_fuscirostre|742.538-RST
AACTTTATATTTTATCTTTGGCTTATGATCAGGAATAGTAGGAACATCATTAAGAATATTAATTCGTATTGAATTGGGAAATCCAGGATCATTAATTGGTGATGATCAAATTTATAATGTAATTGTTACAGCACATGCTTTTATTATAATTTTTTTTATAGTAATACCTATCATAATTGGGGGATTTGGGAACTGATTAATTCCCTTAATATTAGGAGCACCTGATATAGCTTTCCCTCGAATAAATAATATAAGATTTTGACTTCTCCCTCCTTCACTTACTCTATTATTAATAAGAAGAATTGTAGAAAAAGGGGCAGGAACTGGTTGAACTGTTTATCCACCCCTTGCTGCAAATGTTGCCCATAGAGGGGCCTCAGTAGATCTTGCAATTTTTAGGCTTCATTTAGCTGGAATTTCTTCTATTTTAGGAGCAGTAAACTTTATTTCTTCAATTATAAATATACGACCAACTGGGATATCCTTAGATCAAATAAGCTTATTTACATGAGCAGTAAAAATTACTGCAATTCTTCTTCTTCTTTCTTTACCGGTATTAGCAGGAGCAATCACCATACTATTAACAGATCGAAATATTAATACTTCTTTCTTTGATCCGGCAGGAGGAGGAGATCCTATTCTATACCAGCATTTATTT
>Exapion_fuscirostre|9732.831-PST_3744
AACTTTATATTTTATCTTTGGCTTATGATCAGGAATAGTAGGAACATCATTAAGAATATTAATTCGTATTGAATTAGGAAATCCAGGATCATTAATTGGTGATGATCAAATTTATAATGTAATTGTTACAGCACATGCTTTTATTATAATTTTTTTTATAGTAATACCTATCATAATTGGAGGATTTGGGAACTGATTAATTCCCTTAATATTAGGAGCACCTGATATAGCTTTCCCTCGAATAAATAATATAAGATTTTGACTTCTCCCTCCTTCACTTACTCTATTATTAATAAGAAGAATTGTAGAAAAAGGGGCAGGAACTGGTTGAACTGTTTATCCGCCCCTTGCTGCAAATGTTGCCCATAGAGGGGCCTCAGTAGATCTTGCAATTTTTAGGCTTCATTTAGCTGGAATTTCTTCTATTTTAGGAGCAGTAAACTTTATTTCTTCAATTATAAATATACGACCAACTGGGATATCCTTAGATCAAATAAGCTTATTTACATGAGCAGTAAAAATTACTGCAATTCTTCTTCTTCTTTCTTTACCGGTATTAGCAGGAGCAATCACCATACTATTAACAGATCGAAATATTAATACTTCTTTCTTTGATCCGGCAGGAGGAGGAGATCCTATTCTATACCAGCATTTATTT
>Exapion_fuscirostre|9805.904-CBR_3817
AATTTTATATTTTATCTTTGGCTTATGATCAGGAATAGTAGGAACATCATTAAGAATATTAATTCGTATTGAATTGGGAAATCCAGGATCATTAATTGGTGATGATCAAATTTATAATGTAATTGTTACAGCACATGCTTTTATTATAATTTTTTTTATAGTAATACCTATCATAATTGGGGGATTTGGGAACTGATTAATTCCCTTAATATTAGGAGCACCTGATATAGCTTTCCCTCGAATAAATAATATAAGATTTTGACTTCTCCCTCCTTCACTTACTCTATTATTAATAAGAAGAATTGTAGAAAAGGGGGCAGGAACTGGTTGAACTGTTTATCCACCCCTTGCTGCAAATGTTGCCCATAGAGGGGCCTCAGTAGATCTTGCAATTTTTAGGCTTCATTTAGCTGGAATTTCTTCTATTTTAGGAGCAGTAAACTTTATTTCTTCAATTATAAATATACGACCAACTGGGATATCCTTAGATCAAATAAGCTTATTTACATGAGCAGTAAAAATTACTGCAATTCTTCTTCTTCTTTCTTTACCGGTATTAGCAGGAGCAATCACCATACTATTAACAGATCGAAATATTAATACTTCTTTCTTTGATCCGGCAGGAGGAGGAGATCCTATTCTATACCAGCATTTATTT
>Exapion_fuscirostre|15920.1905-PST_24010
AACTTTATATTTTATCTTTGGCTTATGATCAGGAATAGTAGGAACATCATTAAGAATATTAATTCGTATTGAATTGGGAAATCCAGGATCATTAATTGGTGATGATCAAATTTATAATGTAATTGTTACAGCACATGCTTTTATTATAATTTTTTTTATAGTAATACCTATCATAATTGGGGGATTTGGGAACTGATTAATTCCCTTAATATTAGGAGCACCTGATATAGCTTTCCCTCGAATAAATAATATAAGATTTTGACTTCTCCCTCCTTCACTTACTCTATTATTAATAAGAAGAATTGTAGAAAAAGGGGCAGGAACTGGTTGAACTGTTTATCCGCCCCTTGCTGCAAATGTTGCCCATAGAGGGGCCTCAGTAGATCTTGCAATTTTTAGGCTTCATTTAGCTGGAATTTCTTCTATTTTAGGAGCAGTAAACTTTATTTCTTCAATTATAAATATACGACCAACTGGGATATCCTTAGATCAAATAAGCTTATTTACATGAGCAGTAAAAATTACTGCAATTCTTCTTCTTCTTTCTTTACCGGTATTAGCAGGAGCAATCACCATACTATTAACAGATCGAAATATTAATACTTCTTTCTTTGATCCGGCAGGAGGAGGAGATCCTATTCTATACCAGCATTTATTT
>Exapion_fuscirostre|16395.2381-JKR_25958
AACTTTATATTTTATCTTTGGCTTATGATCAGGAATAGTAGGAACATCATTAAGAATATTAATTCGTATTGAATTGGGAAATCCAGGATCATTAATTGGTGATGATCAAATTTATAATGTAATTGTTACAGCACATGCTTTTATTATAATTTTTTTTATAGTAATACCTATCATAATTGGGGGATTTGGGAACTGATTAATTCCCTTAATATTAGGAGCACCTGATATAGCTTTCCCTCGAATAAATAATATAAGATTTTGACTTCTCCCTCCTTCACTTACTCTATTATTAATAAGAAGAATTGTAGAAAAAGGGGCAGGAACTGGTTGAACTGTTTATCCACCCCTTGCTGCAAATGTTGCCCATAGAGGGGCCTCAGTAGATCTTGCAATTTTTAGGCTTCATTTAGCTGGAATTTCTTCTATTTTAGGAGCAGTAAACTTTATTTCTTCAATTATAAATATACGACCAACTGGGATATCCTTAGATCAAATAAGCTTATTTACATGAGCAGTAAAAATTACTGCAATTCTTCTTCTTCTTTCTTTACCGGTATTAGCAGGAGCAATCACCATACTATTAACAGATCGAAATATTAATACTTCTTTCTTTGATCCGGCAGGAGGAGGAGATCCTATTCTATACCAGCATTTATTT
>Exapion_uliciperda|9739.838-PST_3751
AACTTTATATTTTATTTTTGGTTTATGATCAGGTATAGTAGGAACATCTTTAAGAATATTAATTCGTGTTGAATTAGGAAATCCAGGATCTTTAATTGGTGATGATCAAATTTATAATGTTATTGTCACAGCCCACGCTTTTATTATAATTTTTTTTATAGTTATACCTATTATAATTGGGGGATTTGGGAACTGATTAGTTCCCTTAATATTAGGGGCCCCTGATATAGCCTTCCCACGAATAAATAATATAAGATTTTGACTTTTACCACCTTCTTTAACTCTTTTATTAATAAGAAGAATTGTAGAAAAGGGGGCAGGCACAGGTTGAACAGTATATCCCCCTTTAGCTGCAAATGTTGCCCATAGAGGAGCATCAGTAGATCTTGCAATTTTTAGGTTACATTTAGCAGGAATTTCCTCTATTTTAGGTGCAGTAAATTTTATTTCTACTATTATAAATATACGACCAACTGGTATGTCCCTAGATCAAATATCTCTATTTACTTGAGCTGTAAAAATTACTGCAATTCTTCTTCTTCTCTCCTTACCTGTATTAGCAGGAGCAATTACCATATTATTAACAGATCGAAATATTAATACTTCTTTTTTTGACCCTGCTGGAGGAGGGGACCCTATTTTATATCAACATTTATTT
>Exapion_uliciperda|14974.1834-PST_26037
AACTTTATATTTTATTTTTGGTTTATGATCAGGTATAGTAGGAACATCTTTAAGAATATTAATTCGTGTTGAATTAGGAAATCCAGGATCTTTAATTGGTGATGATCAAATTTATAATGTTATTGTCACAGCCCATGCTTTTATTATAATTTTTTTTATAGTTATACCTATTATAATTGGAGGATTTGGGAACTGATTAGTTCCCTTAATATTAGGAGCCCCTGATATAGCCTTCCCACGAATAAATAATATAAGATTTTGACTTTTACCACCTTCTTTAACTCTTTTATTAATAAGAAGAATTGTAGAAAAGGGGGCAGGTACAGGTTGAACAGTATATCCCCCTTTAGCTGCAAATGTTGCCCATAGAGGGGCATCAGTAGATCTTGCAATTTTTAGGTTACATTTAGCAGGAATTTCCTCTATTTTAGGTGCAGTAAATTTTATTTCTACTATTATAAATATACGACCAACTGGTATGTCCCTAGATCAAATATCTCTATTTACTTGAGCTGTAAAAATTACTGCAATTCTTCTTCTTCTCTCCTTACCTGTATTAGCAGGGGCAATTACCATATTATTAACAGATCGAAATATTAATACTTCTTTTTTTGACCCTGCTGGAGGAGGGGACCCTATTTTATATCAACATTTATTT
>Exapion_uliciperda|14984.1844-PST_26047
AACTTTATATTTTATTTTTGGTTTATGATCAGGTATAGTAGGAACATCTTTAAGAATATTAATTCGTGTTGAATTAGGAAATCCAGGATCTTTAATTGGTGATGATCAAATTTATAATGTTATTGTCACAGCCCATGCTTTTATTATAATTTTTTTTATAGTTATACCTATTATAATTGGAGGATTTGGGAACTGATTAGTTCCCTTAATATTAGGAGCCCCTGATATAGCCTTCCCACGAATAAATAATATAAGATTTTGACTTTTACCACCTTCTTTAACTCTTTTATTAATAAGAAGAATTGTAGAAAAGGGGGCAGGTACAGGTTGAACAGTATATCCCCCTTTAGCTGCAAATGTTGCCCATAGAGGGGCATCAGTAGATCTTGCAATTTTTAGGTTACATTTAGCAGGAATTTCCTCTATTTTAGGTGCAGTAAATTTTATTTCTACTATTATAAATATACGACCAACTGGTATGTCCCTAGATCAAATATCTCTATTTACTTGAGCTGTAAAAATTACTGCAATTCTTCTTCTTCTCTCCTTACCTGTATTAGCAGGGGCAATTACCATATTATTAACAGATCGAAATATTAATACTTCTTTTTTTGACCCTGCTGGAGGAGGGGACCCTATTTTATATCAACATTTATTT
>Exapion_uliciperda|15959.1944-PST_24023
AACTTTATATTTTATTTTTGGTTTATGATCAGGTATAGTAGGAACATCTTTAAGAATATTAATTCGTGTTGAATTAGGAAATCCAGGATCTTTAATTGGTGATGATCAAATTTATAATGTTATTGTCACAGCCCATGCTTTTATTATAATTTTTTTTATAGTTATACCTATTATAATTGGAGGATTTGGGAACTGATTAGTTCCCTTAATATTAGGAGCCCCTGATATAGCCTTCCCACGAATAAATAATATAAGATTTTGACTTTTACCACCTTCTTTAACTCTTTTATTAATAAGAAGAATTGTAGAAAAGGGGGCAGGTACAGGTTGAACAGTATATCCCCCTTTAGCTGCAAATGTTGCCCATAGAGGGGCATCAGTAGATCTTGCAATTTTTAGGTTACATTTAGCAGGAATTTCCTCTATTTTAGGTGCAGTAAATTTTATTTCTACTATTATAAATATACGACCAACTGGTATGTCCCTAGATCAAATATCTCTATTTACTTGAGCTGTAAAAATTACTGCAATTCTTCTTCTTCTCTCCTTACCTGTATTAGCAGGGGCAATTACCATATTATTAACAGATCGAAATATTAATACTTCTTTTTTTGACCCTGCTGGAGGAGGGGACCCTATTTTATATCAACATTTATTT
>Hemitrichapion_pavidum|657.453-RGO
TACATTATATTTTATTTTTGGGCTATGATCTGGGATAGTAGGAACCTCATTAAGAATGCTGATTCGTGTTGAACTGGGGAACCCGGGATCTTTAATTGGGGATGATCAAATTTATAATGTTATCGTAACAGCTCATGCTTTTATTATAATTTTTTTCATAGTTATACCTATTATAATTGGAGGATTTGGAAACTGACTTGTACCCTTAATATTAGGGGCACCTGATATAGCTTTCCCACGAATAAATAATATAAGTTTTTGACTTTTACCTCCATCTTTAACCCTTTTATTGATAAGAAGAATTGTAGAAAAAGGAGCAGGAACAGGTTGAACTGTTTACCCTCCTCTAGCCTCTAATATCGCTCACGGAGGTGCTTCAGTGGACCTTGCTATTTTCAGATTACATTTAGCAGGAATTTCTTCCATTTTAGGGGCTGTAAATTTCATCTCAACAATACTTAATATACATCCATCTGGTTTATCATTAGACCAATTATCTTTATTTACTTGAGCTGTAAAAATTACAGCTATTTTATTATTACTTTCTTTACCAGTATTAGCTGGAGCAATCACTATATTATTAACTGATCGAAATATTAACACTTCTTTTTTTGATCCCGCTGGTGGGGGTGACCCAATTTTATATCAACATTTATTT
>Hemitrichapion_pavidum|842.638-PSP
TACATTATATTTTATTTTTGGGCTATGATCTGGAATAGTGGGAACCTCATTAAGAATACTAATTCGTGTAGAACTGGGGAACCCAGGATCTTTAATTGGGGATGATCAAATTTATAATGTTATTGTAACAGCTCATGCTTTTATTATAATTTTTTTCATAGTTATACCTATTATAATTGGAGGATTTGGAAACTGACTTGTACCCTTAATATTAGGGGCACCTGATATAGCTTTCCCACGAATAAATAATATAAGTTTTTGACTTTTACCTCCATCTTTAACCCTTTTATTGATAAGAAGAATTGTAGAAAAAGGTGCAGGAACAGGTTGAACTGTTTACCCTCCTCTAGCCTCTAATATCGCTCACGGGGGTGCTTCGGTGGACCTTGCTATTTTCAGATTACATTTAGCAGGAATTTCTTCCATTTTAGGGGCTGTAAATTTCATCTCAACAATACTTAACATACATCCATCTGGTTTATCATTAGACCAATTATCTTTATTTACTTGAGCTGTAAAAATTACAGCTATTTTATTATTGCTTTCTTTACCAGTATTAGCTGGAGCAATCACTATATTATTAACTGATCGAAATATTAACACTTCTTTTTTTGATCCCGCTGGTGGAGGCGACCCAATTTTATATCAACATTTATTT
>Hemitrichapion_pavidum|16383.2369-JKR_25929
TACATTATATTTTATTTTTGGGCTATGATCTGGGATAGTGGGAACCTCATTAAGAATGCTGATTCGTGTTGAACTGGGGAACCCGGGATCTTTAATTGGGGATGATCAAATTTATAATGTTATCGTAACAGCTCATGCTTTTATCATAATTTTTTTCATAGTTATACCTATTATAATTGGAGGATTTGGAAACTGACTTGTACCCTTAATATTAGGGGCACCTGATATAGCTTTCCCACGAATAAATAATATAAGTTTTTGACTTTTACCTCCATCTTTAACCCTTTTATTGATAAGAAGAATTGTAGAAAAAGGAGCAGGGACAGGTTGAACTGTTTACCCTCCTCTAGCCTCTAATATCGCTCACGGGGGTGCTTCAGTGGACCTTGCTATTTTCAGATTACATTTAGCAGGAATTTCTTCCATTTTAGGGGCTGTAAATTTCATCTCAACAATACTTAATATACATCCATCTGGTTTATCATTAGACCAATTATCTTTATTTACCTGAGCTGTAAAAATTACAGCTATTTTATTATTGCTTTCTTTACCAGTATTAGCTGGAGCAATTACTATATTATTAACTGATCGAAATATTAACACTTCTTTTTTTGATCCCGCTGGTGGGGGTGACCCAATTTTATATCAACATTTATTT
>Hemitrichapion_wagneri|275.85-PST_28G2011
TACATTATATTTTATTTTTGGATTATGATCGGGAATAGTAGGTACCTCATTAAGAATATTGATTCGTGTCGAATTGGGTAACCCCGGGTCATTAATTGGTGATGACCAAATTTATAATGTTATTGTAACTGCCCATGCTTTTATTATAATTTTTTTTATGGTAATACCAATTATAATTGGAGGGTTTGGAAACTGACTTGTGCCATTAATACTTGGGGCTCCTGATATGGCCTTCCCACGAATAAATAATATAAGATTTTGATTATTACCTCCTTCATTAACTTTACTACTAATGAGAAGTATTGTTGAAAAGGGGGCTGGGACCGGGTGAACAGTTTACCCGCCATTAGCTTCAAATATTGCCCATAGAGGGGCATCTGTTGACTTAGCAATTTTTAGTTTACATTTAGCTGGTATTTCTTCAATTTTAGGGGCTGTAAATTTTATTTCAACTATAATTAACATACATCCTACAGGACTATCGTTAGATCAACTATCACTATTTACATGGGCGGTAAAAATTACGGCTATTTTATTACTTTTATCATTACCAGTATTAGCTGGAGCAATTACAATATTACTCACTGATCGAAATATTAATACATCATTTTTTGACCCAGCTGGAGGAGGCGACCCAATTTTATATCAGCATTTATTT
>Hemitrichapion_wagneri|967.698-PST_2T2012_3035
TACATTATATTTTATTTTTGGATTATGATCGGGAATAGTAGGTACCTCATTAAGAATATTGATTCGTGTCGAATTAGGTAACCCCGGGTCATTAATTGGTGATGACCAAATTTATAATGTTATTGTAACTGCCCATGCTTTTATTATAATTTTTTTTATGGTAATACCAATTATAATTGGAGGGTTTGGAAACTGACTTGTGCCATTAATACTTGGGGCTCCTGATATGGCCTTCCCACGAATAAATAATATAAGATTTTGATTATTACCTCCTTCATTAACTTTACTACTAATGAGAAGTATTGTTGAAAAGGGGGCTGGGACCGGGTGAACAGTTTACCCGCCATTAGCTTCAAATATTGCCCATAGAGGGGCATCTGTTGACTTAGCAATTTTTAGTTTACATTTAGCTGGTATTTCTTCAATTTTAGGGGCTGTAAATTTTATTTCAACTATAATTAACATACATACCACAGGACTATCGTTAGATCAACTATCACTATTTACATGGGCGGTAAAAATTACGGCTATTTTATTACTTTTATCATTACCAGTATTAGCTGGAGCAATTACAATATTACTCACTGATCGAAATATTAATACATCGTTTTTTGACCCAGCTGGAGGAGGTGACCCAATTTTATATCAGCATTTATTT
>Hemitrichapion_wagneri|1043.774-PST_22G2012_3111
TACATTATATTTTATTTTTGGATTATGATCGGGAATAGTAGGTACCTCATTAAGAATATTGATTCGTGTCGAATTAGGTAATCCCGGATCATTAATTGGTGATGACCAAATTTATAATGTTATTGTAACTGCCCATGCTTTTATTATAATTTTTTTTATGGTAATGCCAATTATAATTGGGGGGTTTGGAAACTGACTTGTACCATTAATACTTGGGGCTCCTGATATGGCCTTCCCACGAATAAATAATATAAGATTTTGATTATTACCTCCTTCATTAACTTTACTTCTAATGAGAAGTATTGTTGAAAAGGGGGCTGGGACCGGGTGAACAGTTTACCCACCATTAGCTTCAAATATTGCCCATAGAGGGGCATCTGTTGACTTAGCAATTTTTAGTTTACATTTAGCTGGTATTTCTTCAATTTTAGGGGCTGTAAATTTTATTTCAACTATAATTAACATACATCCCACAGGACTATCGTTAGATCAACTATCACTATTTACATGGGCGGTAAAAATTACGGCTATTTTATTACTTTTATCATTACCAGTATTAGCTGGAGCAATTACAATATTACTCACTGATCGAAATATTAATACATCATTTTTTGACCCAGCTGGAGGAGGTGACCCAATTTTATATCAGCATTTATTT
>Hemitrichapion_wagneri|9752.851-PST_3764
TACATTATATTTTATTTTTGGATTATGATCGGGAATAGTAGGTACCTCATTAAGAATATTGATTCGTGTCGAATTAGGTAACCCCGGGTCATTAATCGGTGATGACCAAATTTATAATGTTATTGTAACTGCCCATGCTTTTATTATAATTTTTTTTATAGTAATACCAATTATAATTGGAGGGTTTGGAAACTGACTTGTGCCATTAATACTCGGGGCTCCTGATATGGCCTTCCCACGAATAAATAATATAAGATTTTGATTATTACCTCCTTCATTAACTTTACTACTAATAAGAAGTATTGTTGAAAAAGGAGCTGGGACCGGGTGAACAGTTTACCCGCCATTAGCTTCAAATATTGCCCATAGAGGGGCATCTGTTGACTTAGCAATTTTTAGTTTACATTTAGCCGGTATTTCTTCAATTTTAGGGGCTGTAAATTTTATTTCAACTATAATTAATATACATCCCACAGGACTATCATTAGATCAACTATCACTATTTACATGGGCGGTAAAAATTACGGCTATTTTATTACTTTTATCATTACCAGTATTAGCTGGGGCAATTACGATATTACTCACTGATCGAAATATTAATACATCATTTTTTGACCCGGCTGGAGGAGGTGACCCAATTTTATATCAGCATTTATTT
>Hemitrichapion_wagneri|9976.1076-JKR_3412
TACATTATATTTTATTTTTGGATTATGATCGGGAATAGTAGGTACCTCATTAAGAATATTGATTCGTGTCGAATTAGGTAACCCCGGGTCATTAATCGGTGATGACCAAATTTATAATGTTATTGTAACTGCCCATGCTTTTATTATAATTTTTTTTATAGTAATACCAATTATAATTGGAGGGTTTGGAAACTGACTTGTGCCATTAATACTCGGGGCTCCTGATATGGCCTTCCCACGAATAAATAATATAAGATTTTGATTATTACCTCCTTCATTAACTTTACTACTAATAAGAAGTATTGTTGAAAAAGGAGCTGGGACCGGGTGAACAGTTTACCCGCCATTAGCTTCAAATATTGCCCATAGAGGGGCATCTGTTGACTTAGCAATTTTTAGTTTACATTTAGCCGGTATTTCTTCAATTTTAGGGGCTGTAAATTTTATTTCAACTATAATTAATATACATCCCACAGGACTATCATTAGATCAACTATCACTATTTACATGGGCGGTAAAAATTACGGCTATTTTATTACTTTTATCATTACCAGTATTAGCTGGGGCAATTACGATATTACTCACTGATCGAAATATTAATACATCATTTTTTGACCCGGCTGGAGGAGGTGACCCAATTTTATATCAGCATTTATTT
>Hemitrichapion_wagneri|10140.1240-PST_3576
TACATTATATTTTATTTTTGGATTATGATCGGGAATAGTAGGTACCTCATTAAGAATATTGATTCGTGTCGAATTAGGTAACCCCGGGTCATTAATTGGTGATGACCAAATTTACAATGTTATTGTAACTGCCCATGCTTTTATTATAATTTTTTTTATAGTAATACCAATTATAATTGGAGGGTTTGGAAACTGACTTGTGCCATTAATACTTGGGGCTCCTGATATGGCCTTCCCACGAATAAATAATATAAGATTTTGATTATTACCTCCTTCATTAACTTTACTACTAATAAGAAGTATTGTTGAAAAGGGGGCTGGGACCGGGTGAACAGTTTACCCGCCATTAGCTTCAAATATTGCCCATAGAGGGGCATCTGTTGACTTAGCAATTTTTAGTTTACATTTAGCCGGTATTTCTTCAATTTTAGGGGCTGTAAATTTTATTTCAACTATAATTAATATACATCCCACAGGACTATCATTAGATCAACTATCACTATTTACATGGGCGGTAAAAATTACGGCTATTTTATTACTTTTATCATTACCAGTATTAGCTGGGGCAATTACGATATTACTCACTGATCGAAATATTAATACATCATTTTTTGACCCGGCTGGGGGAGGTGACCCAATTTTATATCAGCATTTATTT
>Hemitrichapion_wagneri|11194.705-PST_7T2012_3042
TACATTATATTTTATTTTTGGATTATGATCGGGAATAGTAGGTACCTCATTAAGAATATTGATTCGTGTCGAATTAGGTAACCCTGGGTCATTAATTGGTGATGACCAAATTTATAATGTTATTGTAACTGCCCATGCTTTTATTATAATTTTTTTTATAGTAATACCCATTATAATTGGGGGGTTTGGAAACTGACTTGTGCCATTAATACTTGGGGCTCCTGATATGGCCTTCCCACGAATAAATAATATAAGATTTTGATTATTACCCCCTTCATTAACTTTACTACTAATAAGAAGTATTGTTGAAAAGGGGGCTGGGACTGGGTGAACAGTTTACCCGCCATTAGCTTCAAATATTGCCCATAGAGGGGCATCTGTTGACTTAGCTATTTTTAGTTTACATTTAGCCGGTATTTCTTCAATTTTAGGGGCTGTAAATTTTATTTCAACTATAATTAATATACATCCTACAGGACTATCATTAGATCAACTATCACTATTTACATGAGCGGTAAAAATTACGGCTATTTTATTACTTTTATCATTACCAGTATTAGCTGGGGCAATTACGATATTACTCACTGATCGAAATATTAATACATCATTTTTTGACCCGGCTGGGGGAGGTGACCCAATTTTATATCAGCATTTATTT
>Hemitrichapion_wagneri|17742.2877-PST_25882
TACATTATATTTTATTTTTGGATTATGATCGGGAATAGTAGGTACCTCATTAAGAATATTGATTCGTGTCGAATTAGGTAACCCCGGGTCATTAATTGGTGATGACCAAATTTATAATGTTATTGTAACTGCCCATGCTTTTATTATAATTTTTTTTATGGTAATACCAATTATAATTGGAGGGTTTGGAAACTGACTTGTGCCATTAATACTTGGAGCTCCTGATATGGCCTTCCCACGAATAAATAATATAAGATTTTGATTATTACCTCCTTCATTAACTTTACTACTAATAAGAAGTATTGTTGAAAAGGGGGCTGGGACCGGGTGAACAGTTTACCCACCATTAGCTTCAAATATTGCCCATAGAGGGGCATCTGTTGACTTAGCAATTTTTAGTTTACATTTAGCTGGTATTTCTTCAATTTTAGGGGCTGTAAATTTTATTTCAACTATAATTAACATACATCCCACAGGACTATCGTTAGATCAACTATCACTATTTACATGAGCGGTAAAAATTACGGCTATTTTATTACTTTTATCATTACCAGTATTAGCTGGGGCAATTACAATATTACTCACTGATCGAAATATTAATACATCATTTTTTGACCCAGCTGGAGGGGGTGACCCAATTTTATATCAGCATTTATTT
>Hemitrichapion_waltoni|16252.2237-JKR_23975
TACTTTATATTTTATTTTTGGACTATGAGCAGGAATAGTTGGGACTTCATTAAGAATATTAATTCGTGTAGAACTTGGAAATCCAGGTTCTTTAATTGGAGATGATCAAATTTATAATGTTATTGTAACAGCCCATGCTTTTATTATAATTTTTTTTATAGTAATACCAATTATAATTGGGGGATTTGGAAATTGATTAGTGCCCTTAATACTTGGGGCCCCTGATATAGCATTCCCACGTATAAATAATATAAGATTTTGATTACTACCCCCCTCATTAACTTTACTATTAATAAGAAGAATAGTAGAAAAAGGGGCAGGAACAGGGTGAACAGTTTACCCTCCTTTAGCCTCAAATATTGCCCATGGAGGAGCTTCTGTAGATTTAGCAATTTTTAGATTACATTTAGCTGGAATCTCATCAATTCTAGGGGCAGTTAATTTTATTTCTACAATATTAAATATACACCCTACTGGCCTTTCTTTAGATCAACTATCTTTATTTACTTGAGCTGTAAAAATTACTGCAATCCTTTTACTCTTATCTTTGCCTGTGCTGGCAGGAGCTATTACTATATTATTAACAGACCGAAACATTAACACATCATTTTTTGATCCCGCAGGAGGAGGAGACCCGATTTTATATCAACATTTATTT
>Holotrichapion_aethiops|812.608-PSP
GACCTTATACTTTATTTTTGGTTTATGATCAGGAATAGTTGGAACTTCATTAAGAATATTAATTCGTATTGAATTAGGGAATCCAGGGTCATTAATTGGTGATGATCAGATTTACAATGTAATTGTAACTGCCCACGCTTTTATTATGATTTTCTTTATAGTAATACCGGTTATAATTGGGGGATTTGGTAATTGATTAGTACCGCTAATATTAGGGGCCCCTGATATAGCCTTCCCTCGAATAAATAATATAAGATTTTGGCTATTACCACCTTCATTAACTTTATTATTAATAAGAAGAATTATTGAAAAGGGGGCAGGGACGGGGTGAACTGTTTACCCCCCACTATCTTCAAATATTGCTCATGGTGGAGCATCAGTTGATTTAGCTATTTTTAGATTACACCTAGCCGGGATTTCATCAATTTTAGGGGCTATTAATTTTATATCAACAATATTCAACATGCACCCTAACGGACTCTCATTAGATCAACTATCTCTATTTACTTGAGCTGTAAAAATCACAGCAATTTTATTGTTATTATCTTTACCCGTATTAGCTGGAGCTATTACTATACTATTAACTGATCGTAATATTAATACTTCTTTTTTTGATCCAGCTGGTGGAGGAGATCCTATTCTATATCAACACTTATTC
>Holotrichapion_aethiops|16645.2631-PSP_23605
GACCTTATACTTTATTTTTGGTTTATGATCAGGAATAGTTGGAACTTCATTAAGAATATTAATTCGTATTGAATTAGGGAATCCAGGGTCATTAATTGGTGATGATCAGATTTACAATGTAATTGTAACTGCCCACGCTTTTATTATGATTTTCTTTATAGTAATACCGGTTATAATTGGGGGATTTGGTAATTGATTAGTACCGCTAATATTAGGGGCCCCTGATATAGCCTTCCCTCGAATAAATAATATAAGATTTTGGCTATTACCACCTTCATTAACTTTATTATTAATAAGAAGAATTATTGAAAAGGGGGCAGGGACGGGGTGAACTGTTTACCCCCCACTATCTTCAAATATTGCTCATGGTGGAGCATCAGTTGATTTAGCTATTTTTAGATTACACCTAGCCGGGATTTCATCAATTTTAGGGGCTATTAATTTTATATCAACAATATTCAACATGCACCCTAACGGACTCTCATTAGATCAACTATCTCTATTTACTTGAGCTGTAAAAATCACAGCAATTTTATTGTTATTATCTTTACCCGTATTAGCTGGAGCTATTACTATACTATTAACTGATCGTAATATTAATACTTCTTTTTTTGATCCAGCTGGTGGAGGAGATCCTATTCTATATCAACACTTATTC
>Holotrichapion_ononis|272.82-PST_23G2011
GACACTATATTTTATTTTTGGTTTATGATCAGGAATAGTAGGAACTTCTTTAAGAATACTTATTCGTATTGAACTAGGTAACCCGGGGTCCTTAATTGGTGATGACCAAATTTATAATGTAATTGTAACAGCGCATGCTTTTATTATAATTTTCTTCATAGTTATACCAATTATAATTGGGGGTTTTGGTAATTGATTAGTACCCTTAATATTAGGAGCTCCAGATATGGCATTCCCCCGAATAAACAATATAAGATTCTGACTTTTACCCCCCTCATTAACTTTACTATTAATAAGAAGAATTGTAGAAAAAGGGGCAGGGACTGGATGAACTGTTTATCCGCCTTTAGCCTCTAATATTGCCCATGGAGGAGCATCTGTTGATTTAGCAATTTTTAGTCTTCATCTAGCCGGAATTTCATCTATTTTAGGAGCTGTTAATTTTATTTCAACAATGGTTAATATACACCCTAATGGTCTATCATTAGATCAATTATCCTTATTTACTTGAGCAGTAAAAATTACTGCAATTTTATTACTTTTATCTTTACCTGTACTAGCCGGAGCAATCACTATACTTTTAACTGATCGAAATATTAATACTTCTTTTTTTGACCCCGCAGGTGGNNNNNNNNNNNNNNNNNNNNNNNNNNNNNNN
>Holotrichapion_ononis|343.148-PST_5MO2011
AACACTATATTTTATCTTTGGTTCATGATCGGGAATAGTAGGAACTTCTTTAAGAATACTCATTCGTATTGAACTAGGTAACCCAGGTTCCTTAATTGGTGATGACCAAATTTATAATGTAATTGTAACAGCGCATGCTTTTATTATAATTTTCTTCATAGTTATACCAATTATAATTGGGGGCTTTGGTAATTGATTAGTCCCCTTAATATTAGGGGCCCCAGATATAGCATTCCCCCGAATAAATAATATAAGATTCTGACTTTTACCCCCCTCATTAACTTTACTATTAATAAGAAGAATCGTAGAAAAGGGGGCAGGGACTGGGTGAACTGTTTATCCACCTTTAGCCTCTAATATTGCCCATGGGGGGGCATCTGTTGATTTAGCAATTTTTAGTCTTCACCTAGCCGGAATTTCATCTATTCTAGGAGCTGTTAATTTTATTTCAACAATAGTTAATATACACCCTAATGGTCTATCATTAGATCAATTATCTTTATTTACTTGAGCAGTAAAAATTACTGCAATTTTATTACTATTATCTTTACCTGTACTAGCAGGAGCAATCACTATACTTTTAACTGATCGAAATATTAATACTTCTTTTTTTGACCCTGCAGGTGGGGGTGATCCAATCTTATACCAACATTTATTT
>Holotrichapion_ononis|719.515-RST
GACACTATATTTTATTTTTGGTTTATGATCAGGAATAGTAGGAACTTCTTTAAGAATACTTATTCGTATTGAACTAGGTAACCCAGGATCCTTAATTGGTGATGACCAAATTTATAATGTAATTGTAACAGCGCATGCTTTTATTATAATTTTCTTCATAGTTATACCAATTATAATTGGGGGTTTTGGTAATTGATTAGTACCCTTAATATTAGGGGCCCCAGATATGGCATTCCCCCGAATAAACAATATAAGATTCTGACTTTTACCCCCCTCATTAACTTTACTATTAATAAGAAGAATTGTAGAAAAAGGGGCAGGGACTGGATGAACTGTTTATCCGCCTTTAGCCTCTAATATTGCCCATGGAGGAGCGTCTGTTGATTTAGCAATTTTTAGTCTTCATCTAGCCGGAATTTCATCTATTTTAGGAGCTGTTAATTTTATTTCAACAATGGTTAATATACACCCTAATGGGCTATCATTAGATCAATTATCCTTATTTACTTGAGCAGTAAAAATTACTGCAATTTTATTACTTTTGTCTTTACCTGTACTAGCCGGAGCAATCACTATACTTTTAACTGATCGAAATATTAATACTTCTTTTTTTGACCCCGCAGGTGGTGGTGATCCAATCTTATACCAACATTTATTT
>Holotrichapion_ononis|9772.871-PST_3784
GACACTATATTTTATTTTTGGTTTATGATCAGGAATAGTAGGAACTTCTTTAAGAATACTTATTCGTATTGAACTAGGTAACCCGGGATCCTTAATTGGTGATGACCAAATTTATAATGTAATTGTAACAGCGCATGCTTTTATTATAATTTTCTTCATAGTTATACCAATTATAATTGGTGGTTTTGGTAATTGATTAGTACCCTTAATATTAGGGGCTCCAGATATGGCATTCCCCCGAATAAACAATATAAGATTCTGACTTTTACCCCCCTCATTAACTTTACTATTAATAAGAAGAATTGTAGAAAAAGGGGYAGGGACTGGGTGAACTGTTTATCCGCCTTTAGCCTCTAATATTGCCCATGGAGGAGCGTCTGTTGATTTAGCAATTTTTAGTCTTCATCTAGCCGGAATTTCATCTATTTTAGGAGCTGTTAATTTTATTTCAACAATGGTTAATATACACCCTAATGGGCTATCATTAGATCAATTATCCTTATTTACTTGAGCAGTAAAAATTACTGCAATTTTATTACTTTTGTCTTTACCTGTACTAGCCGGAGCAATCACTATACTTTTAACTGATCGAAATATTAATACTTCTTTTTTTGACCCCGCAGGTGGTGGTGATCCAATCTTATACCAACATTTATTT
>Holotrichapion_ononis|9838.937-CBR_3850
GACACTATATTTTATTTTTGGTTTATGATCAGGAATAGTAGGAACTTCTTTAAGAATACTTATTCGTATTGAACTAGGTAACCCGGGATCCTTAATTGGTGATGACCAAATTTATAATGTAATTGTAACAGCGCATGCTTTTATTATAATTTTCTTCATAGTTATACCAATTATAATTGGGGGTTTTGGTAATTGATTAGTACCCTTAATATTAGGGGCTCCAGATATGGCATTCCCCCGAATAAACAATATAAGATTCTGACTTTTACCCCCCTCATTAACTTTACTATTAATAAGAAGAATTGTAGAAAAAGGGGCAGGGACTGGGTGAACTGTTTATCCGCCTTTAGCCTCTAATATTGCCCATGGAGGAGCGTCTGTTGATTTAGCAATTTTTAGTCTTCATCTAGCCGGAATTTCATCTATTTTAGGAGCTGTTAATTTTATTTCAACAATGGTTAATATACACCCTAATGGGCTATCATTAGATCAATTATCCTTATTTACTTGAGCAGTAAAAATTACTGCAATTTTATTACTTTTGTCTTTACCTGTACTAGCCGGAGCAATCACTATACTTTTAACTGATCGAAATATTAATACTTCTTTTTTTGACCCCGCAGGTGGTGGTGATCCAATCTTATACCAACATTTATTT
>Holotrichapion_ononis|10994.1508-PSP_3268
AACACTATATTTTATTTTTGGTTTATGATCAGGAATAGTAGGAACTTCTTTAAGAATACTTATTCGTATTGAACTAGGTAACCCGGGGTCCTTAATTGGTGATGACCAAATTTATAATGTAATTGTAACAGCGCATGCTTTTATTATAATTTTCTTCATAGTTATACCAATTATAATTGGGGGTTTTGGTAATTGATTAGTACCCTTAATATTAGGGGCTCCAGATATGGCATTCCCCCGAATAAACAATATAAGATTCTGACTTTTACCCCCCTCATTAACTTTACTATTAATAAGAAGAATTGTAGAAAAAGGGGCAGGGACTGGGTGAACTGTTTATCCGCCTTTAGCCTCTAATATTGCCCATGGAGGAGCGTCTGTTGATTTAGCAATTTTTAGTCTTCATCTAGCCGGAATTTCATCTATTTTAGGAGCTGTTAATTTTATTTCAACAATGGTTAATATACACCCTAATGGGCTATCATTAGATCAATTATCCTTATTTACTTGAGCAGTAAAAATTACTGCAATTTTATTACTTTTGTCTTTACCTGTACTAGCCGGAGCAATCACTATACTTTTAACTGATCGAAATATTAATACTTCTTTTTTTGACCCCGCAGGTGGTGGTGATCCAATCTTATACCAACATTTATTT
>Holotrichapion_ononis|17744.2879-PST_25884
GACACTATATTTTATTTTTGGTTTATGATCAGGAATAGTAGGGACTTCTTTAAGAATACTTATTCGTATTGAACTAGGTAACCCGGGATCCTTAATTGGTGATGACCAAATTTATAATGTAATTGTAACAGCGCATGCTTTTATTATAATTTTCTTCATAGTTATACCAATTATAATTGGGGGTTTTGGTAATTGATTAGTACCCTTAATATTAGGAGCTCCAGATATGGCATTCCCCCGAATAAACAATATAAGATTCTGACTTTTACCCCCCTCATTAACTTTACTATTAATAAGAAGAATTGTAGAAAAAGGGGCAGGAACTGGATGAACTGTTTATCCGCCTTTAGCCTCTAATATTGCCCATGGAGGAGCATCTGTTGATTTAGCAATTTTTAGTCTTCATCTAGCCGGAATTTCATCTATTTTAGGAGCTGTTAATTTTATTTCAACAATGGTTAATATACACCCTAATGGTCTATCATTAGATCAATTATCCTTATTTACTTGAGCAGTAAAAATTACTGCAATTTTATTACTTTTGTCTTTACCTGTACTAGCCGGAGCAATCACTATACTTTTAACTGATCGAAATATTAATACTTCTTTTTTTGACCCCGCAGGTGGTGGTGATCCAATCTTATACCAACATTTATTT
>Holotrichapion_pisi|57.IT-0005w
TACTTTATATTTTATTTTTTGTTTATGGACAGGRATAGTTGGAACTTCATTAAGAATACTTATCCGGGTAGAATTAGGAAATCCCGGATCATTAATTGGAGACGATCAAATTTATAATGTAATTGTAACAGCTCACGCTTTTATTATAATTTTTTTTATAGTTATACCAATTATAATTGGTGGATTTGGAAATTGATTAGTTCCTTTAATATTAGGGGCTCCTGATATAGCTTTCCCACGAATAAATAATATAAGATTTTGATTATTACCCCCTTCTTTAACTTTATTATTAATAAGAAGTATTGTAGAAAAAGGGGCAGGGACAGGTTGAACCGTTTATCCTCCACTAGCTTCTAATATTGCACATGGGGGTGCTTCCGTTGATTTGGCAATTTTTAGATTACATTTAGCAGGTATTTCTTCAATTTTAGGTGCTGTTAATTTTATTTCAACAATAATTAATATACATATTACTGGACTATCTTTAGATCAATTATCTTTATTTACCTGAGCCGTTAAAATTACGGCTATTCTTTTATTATTATCTTTACCAGTATTAGCTGGGGCAATTACTATACTTTTAACTGACCGAAATATTAATACTTCTTTTTTTGACCCTGCAGGAGGTGGAGATCCAATTCTTTANNNNNNNNNNNNN
>Holotrichapion_pisi|84.IT-0033w
TACTTTATATTTTATTTTTTGTTTATGATCAGGAATAGTTGGAACTTCATTAAGAATACTTATCCGGGTAGAATTAGGAAATCCCGGATCATTAATTGGAGACGATCAAATTTATAATGTAATTGTAACAGCTCACGCTTTTATTATAATTTTTTTTATAGTTATACCAATTATAATTGGTGGATTTGGAAATTGATTAGTTCCTTTAATATTAGGGGCTCCTGATATAGCTTTCCCACGAATAAATAATATAAGATTTTGATTATTACCCCCTTCTTTAACTTTATTATTAATAAGAAGTATTGTAGAAAAAGGGGCAGGGACAGGTTGAACCGTTTATCCTCCACTAGCTTCTAATATTGCACATGGGGGTGCTTCCGTTGATTTGGCAATTTTTAGATTACATTTAGCAGGTATTTCTTCAATTTTAGGTGCTGTTAATTTTATTTCAACAATAATTAATATACATATTACTGGACTATCTTTAGATCAATTATCTTTATTTACCTGAGCCGTTAAAATTACGGCTATTCTTTTATTATTATCTTTACCAGTATTAGCTGGGGCAATTACTATACTTTTAACTGACCGAAATATTAATACTTCTTTTTTTGACCCTGCAGGAGGTGGAGATCCAATTCTTTACCAACATTTATTT
>Holotrichapion_pisi|10211.1311-PST_4127
TACTTTATATTTTATTTTTGGTTTATGATCAGGAATAGTTGGAACTTCATTAAGAATGCTTATCCGGGTAGAATTAGGAAATCCCGGATCATTAATTGGAGACGATCAAATTTATAATGTAATTGTAACAGCTCACGCTTTTATTATAATTTTTTTTATAGTTATACCAATTATAATTGGTGGATTTGGAAATTGATTAGTTCCTTTAATATTAGGGGCTCCTGATATAGCTTTCCCACGAATAAATAATATAAGATTTTGATTATTACCCCCTTCTTTAACTTTATTATTAATAAGAAGTATTGTAGAAAAAGGGGCAGGGACAGGTTGAACCGTTTATCCTCCACTAGCTTCTAATATTGCACATGGAGGTGCCTCCGTTGATTTGGCAATTTTTAGATTACATTTAGCAGGTATTTCTTCAATTTTAGGTGCTGTTAATTTTATTTCAACAATAATTAATATACATATTACTGGACTATCTTTAGATCAATTATCTTTATTTACCTGAGCCGTTAAAATTACGGCTATTCTTTTATTATTATCTTTACCAGTATTAGCTGGGGCAATTACTATACTTTTAACTGACCGAAATATTAATACTTCTTTTTTTGACCCTGCAGGAGGTGGAGATCCAATTCTTTACCAACATTTATTT
>Holotrichapion_pisi|13859.1773-PST_24097
TACTTTATATTTTATTTTTGGTTTATGATCAGGAATAGTTGGAACTTCATTAAGAATACTTATCCGGGTAGAATTAGGAAATCCCGGATCATTAATTGGAGACGATCAAATTTATAATGTAATTGTAACAGCTCACGCTTTTATTATAATTTTTTTTATAGTTATACCAATTATAATTGGTGGATTTGGAAATTGATTAGTTCCTTTAATATTAGGGGCTCCTGATATAGCTTTCCCACGAATAAATAATATAAGATTTTGATTATTACCCCCTTCTTTAACTTTATTATTAATAAGAAGTATTGTAGAAAAAGGAGCAGGGACAGGTTGAACCGTTTATCCTCCACTAGCTTCTAATATTGCACATGGGGGTGCTTCCGTTGATTTGGCAATTTTTAGATTACATTTAGCAGGTATTTCTTCAATTTTAGGTGCTGTTAATTTTATTTCAACAATAATTAATATACATATTACTGGACTATCTTTAGATCAATTATCTTTATTTACCTGAGCCGTTAAAATTACGGCTATTCTTTTATTATTATCTTTACCAGTATTAGCTGGAGCAATTACTATACTTTTAACTGACCGAAATATTAATACTTCTTTTTTTGACCCTGCAGGAGGTGGAGATCCAATTCTTTACCAACATTTATTT
>Holotrichapion_pisi|15942.1927-FBA_23318
TACTTTATATTTTATTTTTGGTTTATGATCAGGAATAGTTGGAACTTCATTAAGAATACTTATCCGGGTAGAATTAGGAAATCCCGGATCATTAATTGGAGACGATCAAATTTATAATGTAATTGTAACAGCTCACGCTTTTATTATAATTTTTTTTATAGTTATACCAATTATAATTGGTGGATTTGGAAATTGATTAGTTCCTTTAATATTAGGGGCTCCTGATATAGCTTTCCCACGAATAAATAATATAAGATTTTGATTATTACCCCCTTCTTTAACTTTATTATTAATAAGAAGTATTGTAGAAAAAGGAGCAGGGACAGGTTGAACCGTTTATCCTCCACTAGCTTCTAATATTGCACATGGGGGTGCTTCCGTTGATTTGGCAATTTTTAGATTACATTTAGCAGGTATTTCTTCAATTTTAGGTGCTGTTAATTTTATTTCAACAATAATTAATATACATATTACTGGACTATCTTTAGATCAATTATCTTTATTTACCTGAGCCGTTAAAATTACGGCTATTCTTTTATTATTATCTTTACCAGTATTAGCTGGAGCAATTACTATACTTTTAACTGACCGAAATATTAATACTTCTTTTTTTGACCCTGCAGGAGGTGGAGATCCAATTCTTTACCAACATTTATTT
>Holotrichapion_pisi|16384.2370-JKR_25930
TACTTTATATTTTATTTTTGGTTTATGATCAGGAATAGTTGGAACTTCGTTAAGAATACTTATCCGGGTAGAATTAGGAAATCCCGGATCATTAATTGGAGACGATCAAATTTATAATGTAATTGTAACAGCTCACGCTTTTATTATAATTTTTTTTATAGTTATACCAATTATAATTGGTGGATTTGGAAATTGATTAGTTCCTTTAATATTAGGGGCTCCTGATATAGCTTTCCCACGAATAAATAATATAAGATTTTGATTATTACCCCCTTCTTTAACTTTATTATTAATAAGAAGTATTGTAGAAAAAGGGGCAGGGACAGGTTGAACCGTATATCCTCCACTAGCTTCTAATATTGCACATGGGGGTGCTTCCGTTGATTTGGCAATTTTTAGATTACATTTAGCAGGTATTTCTTCAATTTTAGGTGCTGTTAATTTTATTTCAACAATAATTAATATACATATTACTGGACTATCTTTAGATCAATTATCTTTATTTACCTGAGCCGTTAAAATTACGGCTATTCTTTTATTATTATCTTTACCAGTATTAGCTGGGGCAATTACTATACTTTTAACTGACCGAAATATTAATACTTCTTTTTTTGACCCTGCAGGAGGTGGAGATCCAATTCTTTACCAACATTTATTT
>Holotrichapion_pullum|16390.2376-JKR_25953
TACTTTATACTTTATTTTTGGTTTATGATCAGGAATAGTTGGAACTTCATTAAGAATACTTATTCGAGTAGAATTAGGGAATCCAGGATCATTAATTGGGGACGATCAAATTTATAATGTAATTGTAACATCTCACGCTTTTATTATAATTTTTTTCATGGTTATACCAACTATAATCGGTGGGTTTGGAAATTGATTAGTCCCTTTAATACTAGGGGCCCCTGATATAGCATTCCCACGAATAAATAATATAAGATTTTGGCTATTACCACCTTCTTTAACTTTATTATTAATAAGAAGTATTGTAGAAAAAGGGGTAGGAACAGGCTGGACTGTGTACCCACCACTAGCCTCTAATATTGCACATGGAGGTGCCTCTGTTGATTTAGCAATTTTTAGACTACATTTAGCGGGCATTTCTTCAATTTTAGGGGCTATTAATTTTATTTCAACAATAATTAATATACATATTACTGGGCTATCTTTAGATCAGTTATCTTTATTTACCTGAGCCGTAAAAATTACGGCCATTCTTTTATTATTATCTTTACCAGTGTTAGCTGGAGCAATTACTATGCTTTTAACTGACCGAAATATTAATACTTCTTTTTTTGACCCTGCGGGAGGGGGAGATCCTATTTTATACCAGCATTTATTT
>Holotrichapion_rotundipenne|207.17-PST_8GC2011
TACTTTATATTTTATTTTTGGTTTATGATCGGGAATAGTCGGAACTTCATTAAGAATATTAATTCGTATTGAATTAGGAAACCCTGGATCAATAATTGGAGATGATCAGATTTACAATGTTATTGTAACTGCTCATGCTTTTATTATGATTTTTTTTATAGTAATACCAACTATAATTGGCGGGTTTGGAAATTGATTAGTGCCCTTAATATTAGGGGCCCCTGATATAGCTTTTCCTCGAATAAATAATATAAGATTTTGACTTTTACCACCTTCATTAATCTTATTATTAATAAGAAGAATTATTGAAAAGGGGGCAGGAACAGGATGAACTGTATACCCTCCATTAGCCTCTAATATTGCTCACGGCGGGGCATCAGTTGATTTAGCTATTTTCAGTCTACATTTAGCAGGAATTTCGTCAATTTTAGGGGCTGTTAATTTTATTTCAACAATGATTAATATACCCCCTAATGGTCTTTCATTAGATCAACTATCTTTATTCACCTGAGCTGTGAAAATCACAGCAATTTTATTACTATTATCTTTACCTGTGTTAGCTGGAGCAATTACTATACTTTTAACTGACCGTAATATCAATACTTCTTTTTTTGACCCTGCAGGGGGAGGAGACCCTATTTTATACCAGCATTTATTT
>Holotrichapion_rotundipenne|252.62-PST_1G2010
TACTTTATATTTTATTTTTTGTTTATGAATGGGAATAGTCGGAACTTCGTTAAGAATATTAATTCGTATTGAATTAGGAAACCCTGGATCAATAATTGGAGATGATCAGATTTACAATGTTATTGTAACTGCTCATGCTTTTATTATGATTTTTTTTATAGTAATACCAACTATAATTGGTGGGTTTGGAAATTGATTAGTACCCTTAATATTAGGGGCCCCTGATATAGCTTTTCCTCGAATAAATAATATAAGATTTTGACTTTTACCACCTTCATTAATCTTATTATTAATAAGAAGAATTATTGAAAAGGGGGCAGGAACAGGATGAACTGTATACCCTCCATTAGCCTCTAATATTGCTCACGGTGGGGCATCAGTTGATTTAGCTATTTTCAGTCTACATTTAGCAGGAATTTCGTCAATTTTAGGGGCTGTTAATTTTATTTCAACAATGATTAATATACCTCCTAATGGTCTTTCATTAGATCAACTATCTTTATTCACTTGAGCTGTAAAAATTACAGCAATTTTATTACTATTATCTTTACCTGTGTTAGCCGGAGCAATTACTATACTTTTAACTGACCGTAATATCAATACTTCTTTTTTCGACCCTGCAGGAGGAGGAGATCCTATTTTATACCAGCATTTATTT
>Holotrichapion_rotundipenne|12118.1667-PST_24385
TACTTTATATTTTATTTTTGGTTTATGATCGGGAATAGTCGGAACTTCGTTAAGAATATTAATTCGTATTGAATTAGGAAACCCTGGATCAATAATTGGAGATGATCAGATTTACAATGTTATTGTAACTGCTCATGCTTTTATTATGATTTTTTTTATAGTAATACCAACTATAATTGGTGGGTTTGGAAATTGATTAGTGCCCTTAATATTAGGGGCCCCTGATATAGCTTTTCCTCGAATAAATAATATAAGATTTTGACTTTTACCACCTTCATTAATCTTATTATTAATAAGAAGAATTATTGAAAAGGGGGCAGGAACAGGATGAACTGTATACCCTCCATTAGCCTCTAATATTGCTCACGGTGGGGCATCAGTTGATTTAGCTATTTTCAGCCTACATTTAGCAGGAATTTCATCAATTTTAGGGGCTGTTAATTTTATTTCAACAATGATTAATATACCTCCCAATGGTCTTTCATTAGATCAACTATCTTTATTCACCTGAGCTGTAAAAATCACAGCAATTTTATTACTATTATCTTTACCTGTGTTAGCCGGAGCAATTACTATACTTTTAACTGACCGTAATATCAATACTTCTTTTTTTGACCCTGCAGGAGGAGGAGACCCTATTTTATACCAGCATTTATTT
>Holotrichapion_rotundipenne|12148.1697-PST_24415
TACTTTATATTTTATTTTTGGTTTATGATCGGGAATAGTCGGAACTTCGTTAAGAATATTAATTCGTATTGAATTAGGAAACCCTGGATCAATAATTGGAGATGATCAGATTTACAATGTTATTGTAACTGCTCATGCTTTTATTATGATTTTTTTTATAGTAATACCAACTATAATTGGTGGGTTTGGAAATTGATTAGTACCCTTAATATTAGGGGCCCCTGATATAGCTTTTCCTCGAATAAATAATATAAGATTTTGACTTTTACCACCTTCATTAATCTTATTATTAATAAGAAGAATTATTGAAAAGGGGGCAGGAACAGGATGAACTGTATACCCTCCATTAGCCTCTAATATTGCTCACGGCGGGGCATCAGTTGATTTAGCTATTTTCAGTCTACATTTAGCAGGAATTTCGTCAATTTTAGGAGCTGTTAATTTTATTTCAACAATGATTAATATACCTCCTAATGGTCTTTCATTAGATCAACTATCTTTATTCACTTGAGCTGTAAAAATTACAGCAATTTTATTACTATTATCTTTACCTGTGTTAGCCGGAGCAATTACTATACTTTTAACTGACCGTAATATCAATACTTCTTTTTTTGACCCTGCAGGAGGAGGAGATCCTATTTTATATCAGCATTTATTT
>Holotrichapion_rotundipenne|12174.1723-PST_24441
TACTTTATATTTTATTTTTGGTTTATGATCGGGAATAGTCGGAACTTCGTTAAGAATATTAATTCGTATTGAATTAGGAAACCCTGGATCAATAATTGGAGATGATCAGATTTACAATGTTATTGTAACTGCTCATGCTTTTATTATGATTTTTTTTATAGTAATACCAACTATAATTGGTGGGTTTGGAAATTGATTAGTACCCTTAATATTAGGGGCCCCTGATATAGCTTTTCCTCGAATAAATAATATAAGATTTTGACTTTTACCACCTTCATTAATCTTATTATTAATAAGAAGAATTATTGAAAAAGGGGCAGGAACAGGATGAACTGTATACCCTCCATTAGCCTCTAATATTGCTCACGGCGGGGCATCAGTTGATTTAGCTATTTTCAGTCTACATTTAGCAGGAATTTCGTCAATTTTAGGGGCTGTTAATTTTATTTCAACAATGATTAATATACCTCCTAATGGTCTTTCATTAGATCAACTATCTTTATTCACTTGAGCTGTAAAAATTACAGCAATTTTATTACTATTATCTTTACCTGTGTTAGCCGGAGCAATTACTATACTTTTAACTGACCGTAATATCAATACTTCTTTTTTTGACCCTGCAGGAGGAGGAGATCCTATTTTATACCAGCATTTATTT
>Holotrichapion_rotundipenne|17139.2774-PST_26128
TACTTTATATTTTATTTTTGGTTTATGATCGGGAATAGTCGGAACTTCATTAAGAATATTAATTCGTATTGAATTAGGAAACCCTGGATCAATAATTGGAGATGATCAGATTTACAATGTTATTGTAACTGCTCATGCTTTTATTATGATTTTTTTTATAGTAATACCAACTATAATTGGTGGGTTTGGAAATTGATTAGTGCCCTTAATATTAGGGGCCCCTGATATAGCTTTTCCTCGAATAAATAATATAAGATTTTGACTTTTACCACCTTCATTAATCTTATTATTAATAAGAAGAATTATTGAAAAGGGGGCAGGAACAGGATGAACTGTATACCCTCCATTAGCCTCTAATATTGCTCACGGCGGGGCATCAGTTGATTTAGCTATTTTCAGTCTACATTTAGCAGGAATTTCGTCAATTTTAGGGGCTGTTAATTTTATTTCAACAATGATTAATATACCTCCTAATGGTCTTTCATTAGATCAACTATCTTTATTCACCTGAGCTGTAAAAATCACAGCAATTTTATTACTATTATCTTTACCTGTGTTAGCTGGAGCAATTACTATACTTTTAACTGACCGTAATATCAATACTTCTTTTTTTGACCCTGCAGGAGGAGGAGACCCTATTTTATACCAGCATTTATTT
>Holotrichapion_rotundipenne|SDEI0055.2960-PST
TACTTTATATTTTATTTTTGGTTTATGATCGGGAATAGTYGGAACTTCGTTAAGAATATTAATTCGTATTGAATTAGGAAACCCTGGATCAATAATTGGAGATGATCAGATTTACAATGTTATTGTAACTGCTCATGCTTTTATTATGATTTTTTTTATAGTAATACCAACTATAATTGGTGGGTTTGGAAATTGATTAGTACCCTTAATATTAGGGGCCCCTGATATAGCTTTTCCTCGAATAAATAATATAAGATTTTGACTTTTACCACCTTCATTAATCTTATTATTAATAAGAAGAATTATTGAAAAGGGGGCAGGAACAGGGTGAACTGTATACCCTCCATTAGCCTCTAATATTGCGCACGGCGGGGCATCAGTTGATTTAGCTATTTTCAGTCTACATTTAGCAGGAATTTCGTCAATTTTAGGGGCTGTTAATTTTATTTCAACAATGATTAATATACCTCCTAATGGTCTTTCATTAGATCAACTATCTTTATTCACTTGAGCTGTAAAAATTACAGCAATTTTATTACTATTATCTTTACCTGTGTTAGCCGGAGCAATTACTATACTTTTAACTGACCGTAATATCAATACTTCTTTTTTTGACCCTGCAGGAGGAGGGGACCCTATTTTATACCAGCATTTATTT
>Holotrichapion_wollastoni|15025.1885-PST_26088
TACATTATATTTTATTTTTGGACTATGGTCCGGAATAGTGGGTACCTCATTAAGAATATTGATTCGTGTTGAATTAGGTAACCCCGGGTCATTAATTGGTGACGATCAAATTTATAATGTTATTGTAACCGCCCATGCTTTTATTATAATTTTTTTTATAGTAATACCAATTATAATTGGGGGGTTTGGAAACTGACTTGTACCATTAATACTTGGGGCTCCTGATATAGCCTTCCCACGAATAAATAACATAAGATTTTGACTATTACCCCCTTCATTAACTTTACTACTAATGAGAAGTATTGTTGAAAAGGGGGCTGGGACCGGATGAACTGTCTACCCGCCTTTAGCTTCAAATATTGCCCATAGAGGGGCATCTGTTGACTTAGCAATTTTTAGTTTACATTTAGCTGGTATTTCTTCAATTTTAGGGGCTGTAAATTTTATTTCTACTATAATTAATATACACCCCACAGGGCTATCATTAGACCAACTATCACTATTTACATGGGCAGTGAAAATTACGGCTATTTTATTACTTTTATCATTGCCTGTATTAGCTGGGGCAATTACAATATTACTTACTGATCGAAATATTAATACATCATTTTTTGACCCAGCTGGAGGAGGTGACCCAATTTTATACCAACATTTATTT
>Holotrichapion_wollastoni|17487.2828-PST_4738
TACATTATATTTTATTTTTGGACTATGATCCGGAATAGTGGGTACCTCATTAAGAATATTGATTCGTGTTGAATTAGGTAACCCCGGGTCATTAATTGGTGATGATCAAATTTATAATGTTATTGTAACCGCCCATGCTTTTATTATAATTTTTTTTATAGTAATACCAATTATAATTGGGGGGTTTGGAAACTGACTTGTGCCATTAATACTTGGGGCTCCTGATATAGCCTTCCCACGAATAAATAACATAAGATTTTGACTATTACCCCCTTCATTAACTTTACTACTAATGAGAAGTATTGTTGAAAAGGGGGCTGGGACCGGGTGAACTGTCTACCCGCCTTTAGCTTCAAATATTGCCCATAGAGGGGCATCTGTTGACTTAGCAATTTTTAGTTTACATTTAGCTGGAATTTCTTCAATTTTAGGGGCTGTAAATTTTATTTCTACTATAATTAATATACACTCCACAGGGCTATCATTAGACCAACTATCACTATTTACATGAGCAGTGAAAATTACGGCTATTTTATTACTTTTATCATTGCCTGTATTAGCTGGGGCAATTACAATATTACTTACTGATCGAAATATTAATACATCATTTTTTGACCCAGCTGGAGGAGGTGACCCAATTTTATACCAACATTTATTT
>Hoplopodapion_poupillieri|346.151-PST_15MO2011
TACTTTATATTTTTTATTTGGTATTTGATCAGGAATAGTAGGAACATCCCTAAGTATATTAATTCGTATTGAATTAGGTAACCCTGGATCTCTAATTGGAGATGATCAAATTTATAACGTTATTGTTACCGCTCATGCTTTTATTATAATTTTTTTTATAGTTATACCTATCATAATTGGAGGATTTGGAAATTGATTAGTACCTTTAATATTAGGGGCTCCTGACATAGCTTTCCCTCGTATAAATAATATAAGATTCTGGTTATTACCCCCATCATTAACCCTTTTATTAATTAGAAGAATTGTTGAAAAGGGAGCAGGAACGGGATGAACAGTTTACCCTCCATTAGCATCTAATATTGCCCATAGAGGATCTTCAGTTGATTTAGCTATTTTTAGTTTACATTTAGCTGGAATTAGATCAATCTTAGGTGCTGTAAATTTTATTTCTACAATTATTAATATATATCCATCAGGAATATCATTAGATCAACTTTCCCTTTTTACATGAGCAGTAAAAATTACTGCAATTTTATTACTTCTTTCATTACCTGTTTTAGCTGGAGCTATCACTATACTCTTAACTGACCGAAATATTAATACATCTTTTTTTGATCCAGCAGGTGGGGGAGATCCAATTTTATACCAACATTTATTT
>Ischnopterapion_fairmairei|298.103-PST_div
NNNNNNNNNNNNNNNNNNNNNNNNNNNNNNNNNNNNNNNNNNNNNNNNNTTAAGAATATTAATTCGGATTGAATTAGGAACCCCAGGATCTTTAATTGGTAATGATCAAATTTATAATGTTATTGTCACGGCTCATGCCTTTATTATAATTTTTTTTATAGTTATACCCATTATAATTGGGGGATTTGGAAATTGATTGGTTCCATTAATACTTGGAGCTCCTGATATAGCTTTCCCTCGATTAAATAATATAAGATTTTGACTTTTACCTCCTTCACTAACTTTATTATTAATAAGTAGAATCGTCGAAAAAGGAGCAGGAACAGGTTGAACCGTTTATCCTCCTTTAGCTTCAAATATTGCTCATGGGGGAGCATCAGTAGATTTAGCTATTTTTAGATTACATTTAGCTGGAATTTCCTCTATTTTAGGAGCTGTTAACTTTATTTCAACAATTATTAATATACACCCTAATGGATTATCGTTTGACCAACTTTCATTATTTACTTGAGCAGTAAAAATTACTGCCATTTTATTACTTCTTTCTCTCCCCGTTTTAGCTGGAGCTATTACTATACTTCTTACTGATCGAAATATCAATACATCTTTTTTTGACCCTGCAGGTGGGGGAGACCCAATTTTATATCAACATTTATTT
>Ischnopterapion_loti|857.653-PSP
TACTTTATATTTTATTTTCGGACTATGGTCAGGAATAGCTGGAACTTCATTAAGAATACTAATTCGTATTGAATTAGGGACCCCAGGGTCTTTAATTGGTAATGACCAAATTTATAATGTCATTGTTACAGCCCATGCTTTTATTATAATTTTTTTTATAGTTATACCTATTATAATTGGGGGATTTGGAAATTGATTAGTCCCATTAATACTTGGAGCCCCCGATATAGCTTTTCCTCGAATAAATAATATAAGATTTTGACTTTTACCCCCGTCACTAACCTTTTTATTAATAAGAAGAATTGTTGAAAAGGGGGCAGGAACAGGTTGAACTGTGTACCCCCCTCTAGCTTCAAATATTGCACATGGAGGAGCATCAGTAGATTTAGCTATTTTTAGATTGCATTTAGCTGGAATCTCCTCTATCCTAGGAGCCGTTAATTTTATTTCAACAATTATTAATATACACCCTAATGAATTATCATTTGATCAACTTTCATTATTTACTTGAGCAGTGAAAATTACTGCAATTTTATTACTTCTTTCTCTTCCTGTTTTAGCTGGAGCTATCACTATACTTCTTACTGATCGAAATATTAATACATCTTTTTTTGACCCTGCAGGAGGAGGGGACCCAATTTTATATCAACATTTATTT
>Ischnopterapion_loti|11153.941-CBR_3854
TACTTTATATTTTATTTTCGGACTATGGTCAGGGATAGTCGGAACTTCGTTAAGAATACTAATTCGTATTGAATTAGGGACCCCAGGGTCTTTAATTGGCAATGACCAAATTTATAATGTCATTGTTACAGCCCATGCTTTTATTATAATTTTTTTTATAGTTATACCTATTATAATTGGGGGATTTGGAAATTGATTAGTCCCATTAATACTTGGAGCCCCTGATATAGCTTTCCCTCGAATAAATAATATAAGATTTTGACTTTTACCCCCGTCACTAACTTTTTTATTAATAAGAAGAATTGTTGAAAAGGGGGCAGGAACAGGTTGAACTGTGTACCCCCCACTAGCTTCAAATATTGCACATGGAGGAGCATCAGTAGATTTAGCTATTTTTAGATTGCATTTAGCTGGAATCTCCTCTATCCTAGGAGCCGTTAATTTTATTTCAACAATTATTAATATACACCCTAATGGATTATCATTTGATCAACTTTCATTATTTACTTGAGCAGTGAAAATTACTGCAATTTTATTACTTCTTTCTCTTCCTGTTTTAGCTGGAGCTATCACTATACTTCTTACTGATCGAAATATTAATACTTCTTTTTTTGACCCTGCAGGAGGAGGGGACCCAATTTTATATCAACATTTATTT
>Ischnopterapion_modestum|813.609-PSP
TACTTTATATTTTATCTTCGGGTTATGATCAGGAATAGTCGGAACCTCATTAAGAATATTAATTCGGATTGAATTAGGAACCCCAGGATCTTTAATTGGTAATGATCAAATTTATAATGTTATTGTCACGGCTCATGCCTTTATTATAATTTTTTTTATAGTTATACCCATTATAATTGGGGGGTTTGGAAATTGATTGGTTCCATTAATACTTGGAGCTCCTGATATAGCTTTCCCTCGATTAAATAATATAAGATTTTGACTTTTACCTCCTTCACTAACTTTATTATTAATAAGTAGAATCGTCGAAAAAGGAGCAGGAACAGGTTGAACCGTTTATCCTCCTTTAGCTTCAAATATTGCTCATGGGGGAGCATCAGTAGATTTAGCTATTTTTAGATTACATTTAGCTGGAATTTCCTCTATTTTAGGAGCTGTTAACTTTATTTCAACAATTATTAATATACACCCTAATGGATTATCGTTTGACCAACTTTCATTATTTACTTGAGCAGTAAAAATTACTGCCATTTTATTACTTCTCTCTCTCCCCGTTTTAGCTGGAGCTATTACTATACTTCTTACTGATCGAAATATCAATACATCTTTTTTTGACCCTGCAGGTGGGGGAGACCCAATTTTATATCAACATTTATTT
>Ischnopterapion_modestum|9977.1077-JKR_3413
TACTTTATATTTTATCTTCGGGTTATGATCGGGAATAGTCGGAACCTCATTAAGAATATTAATTCGGATTGAATTAGGAACCCCAGGATCTTTAATTGGTAATGATCAAATTTATAATGTTATTGTCACGGCTCATGCCTTTATTATAATTTTTTTTATAGTTATACCCATTATAATTGGGGGGTTTGGAAATTGATTGGTTCCATTAATACTTGGAGCTCCTGATATAGCTTTCCCTCGATTAAATAATATAAGATTTTGACTTTTACCTCCTTCACTAACTTTATTATTAATAAGTAGAATCGTCGAAAAAGGAGCAGGAACAGGTTGAACCGTTTATCCTCCTTTAGCTTCAAATATTGCTCATGGGGGAGCATCAGTAGATTTAGCTATTTTTAGATTACATTTAGCTGGAATTTCCTCTATTTTAGGAGCTGTTAACTTTATTTCAACAATTATTAATATACACCCTAATGGATTATCGTTTGACCAACTTTCATTATTTACTTGAGCAGTAAAAATTACTGCCATTTTATTACTTCTTTCTCTCCCCGTTTTAGCTGGAGCTATTACTATACTTCTTACTGATCGAAATATCAATACATCTTTTTTTGACCCTGCAGGTGGGGGAGACCCAATTTTATATCAACATTTATTT
>Ischnopterapion_modestum|14995.1855-PST_26058
TACTTTATATTTTATCTTCGGGTTATGATCGGGAATAGTCGGAACCTCATTAAGAATATTAATTCGGATTGAATTAGGAACCCCAGGATCTTTAATTGGTAATGATCAAATTTATAATGTTATTGTCACGGCTCATGCCTTTATTATAATTTTTTTTATAGTTATACCCATTATAATTGGGGGATTTGGAAATTGATTGGTTCCATTAATACTTGGAGCTCCTGATATAGCTTTCCCTCGATTAAATAATATAAGATTTTGACTTTTACCTCCTTCACTAACTTTATTATTAATAAGTAGAATCGTTGAAAAAGGAGCAGGAACAGGTTGAACCGTTTATCCTCCTTTAGCTTCAAATATTGCTCATGGGGGAGCATCAGTAGATTTAGCTATTTTTAGATTACATTTAGCTGGAATTTCCTCTATTTTAGGAGCTGTTAACTTTATTTCAACAATTATTAATATACACCCTAATGGATTATCGTTTGACCAACTTTCATTATTTACTTGAGCAGTAAAAATTACTGCCATTTTATTACTTCTCTCTCTCCCCGTTTTAGCTGGAGCTATTACTATACTTCTTACTGATCGAAATATCAATACATCTTTTTTTGACCCTGCAGGTGGGGGAGACCCAATTTTATATCAACATTTATTT
>Ischnopterapion_modestum|15017.1877-PST_26080
TACTTTATATTTTATCTTCGGGTTATGATCGGGAATAGTCGGAACCTCATTAAGAATATTAATTCGGATTGAATTAGGAACCCCAGGATCTTTAATTGGTAATGATCAAATTTATAATGTTATTGTCACGGCTCATGCCTTTATTATAATTTTTTTTATAGTTATACCCATTATAATTGGGGGGTTTGGAAATTGATTGGTTCCATTAATACTTGGAGCTCCTGATATAGCTTTCCCTCGATTAAATAATATAAGATTTTGACTTTTACCTCCTTCACTAACTTTATTATTAATAAGTAGAATCGTCGAAAAAGGAGCAGGAACAGGTTGAACCGTTTATCCTCCTTTAGCTTCAAATATTGCTCATGGGGGAGCATCAGTAGATTTAGCTATTTTTAGATTACATTTAGCTGGAATTTCCTCTATTTTAGGAGCTGTTAACTTTATTTCAACAATTATTAATATACATCCTAATGGATTATCGTTTGACCAACTTTCATTATTTACTTGAGCAGTAAAAATTACTGCCATTTTATTACTTCTTTCTCTCCCCGTTTTAGCTGGAGCTATTACTATACTTCTTACTGATCGAAATATCAATACATCTTTTTTTGACCCTGCAGGTGGGGGAGACCCAATTTTATATCAACATTTATTT
>Ischnopterapion_modestum|15023.1883-PST_26086
TACTTTATATTTTATCTTCGGGTTATGATCGGGAATAGTCGGAACCTCATTAAGAATATTAATTCGGATTGAATTAGGAACCCCAGGATCTTTAATTGGTAATGATCAAATTTATAATGTTATTGTCACGGCTCATGCCTTTATTATAATTTTTTTTATAGTTATACCCATTATAATTGGGGGGTTTGGAAATTGATTGGTTCCATTAATACTTGGAGCTCCTGATATAGCTTTCCCTCGATTAAATAATATAAGATTTTGACTTTTACCTCCTTCACTAACTTTATTATTAATAAGTAGAATCGTCGAAAAAGGAGCAGGAACAGGTTGAACCGTTTATCCTCCTTTAGCTTCAAATATTGCTCATGGGGGAGCATCAGTAGATTTAGCTATTTTTAGATTACATTTAGCTGGAATTTCCTCTATTTTAGGAGCTGTTAACTTTATTTCAACAATTATTAATATACATCCTAATGGATTATCGTTTGACCAACTTTCATTATTTACTTGAGCAGTAAAAATTACTGCCATTTTATTACTTCTTTCTCTCCCCGTTTTAGCTGGAGCTATTACTATACTTCTTACTGATCGAAATATCAATACATCTTTTTTTGACCCTGCAGGTGGGGGAGACCCAATTTTATATCAACATTTATTT
>Ischnopterapion_modestum|15957.1942-PST_24021
TACTTTATATTTTATCTTCGGGTTATGATCGGGAATAGTCGGAACCTCATTAAGAATATTAATTCGGATTGAATTAGGAACCCCAGGATCTTTAATTGGTAATGATCAAATTTATAATGTTATTGTCACGGCTCATGCCTTTATTATAATTTTTTTTATAGTTATACCCATTATAATTGGGGGGTTTGGAAATTGATTGGTTCCATTAATACTTGGAGCTCCTGATATAGCTTTCCCTCGATTAAATAATATAAGATTTTGACTTTTACCTCCTTCACTAACTTTATTATTAATAAGTAGAATCGTCGAAAAAGGAGCAGGAACAGGTTGAACCGTTTATCCTCCTTTAGCTTCAAATATTGCTCATGGGGGAGCATCAGTAGATTTAGCTATTTTTAGATTACATTTAGCTGGAATTTCCTCTATTTTAGGAGCTGTTAACTTTATTTCAACAATTATTAATATACACCCTAATGGATTATCGTTTGACCAACTTTCATTATTTACTTGAGCAGTAAAAATTACTGCCATTTTATTACTTCTTTCTCTCCCCGTTTTAGCTGGAGCTATTACTATACTTCTTACTGATCGAAATATCAATACATCTTTTTTTGACCCTGCAGGTGGGGGAGACCCAATTTTATATCAACATTTATTT
>Ischnopterapion_plumbeomicans|238.48-PST_46GC2011
TACTTTATATTTTATCTTCGGGTTATGATCGGGAATAGTCGGAACCTCATTAAGAATATTAATTCGGATTGAATTAGGAACCCCAGGATCTTTAATTGGTAATGATCAAATTTATAATGTTATTGTCACAGCTCATGCCTTTATTATAATTTTTTTTATAGTTATACCCATTATAATTGGAGGGTTTGGAAATTGATTGGTTCCATTAATACTTGGAGCTCCTGATATAGCTTTCCCTCGATTAAATAATATAAGATTTTGACTTTTACCTCCTTCACTAACTTTATTATTAATGAGAAAAATCGTCGAAAAAGGGGCAGGAACAGGTTGAACCGTTTATCCTCCTTTAGCTTCAAATATTGCTCATGGAGGGGCATCAGTAGATTTAGCTATTTTTAGATTACATTTAGCTGGAATTTCCTCTATTTTAGGAGCTGTTAACTTTATTTCAACAATTATTAATATATACCCTAATGGATTATCGTTTGACCAACTTTCATTATTTACTTGAGCAGTAAAAATTACTGCCATTTTATTACTTCTCTCTCTCCCCGTTTTAGCTGGAGCTATTACTATACTTCTTACTGATCGAAATATCAATACATCTTTTTTTGACCCTGCAGGTGGGGGAGACCCAATTTTATATCAACATTTATTT
>Ischnopterapion_plumbeomicans|274.84-PST_28G2011
TACTTTATATTTTATCTTCGGGTTATGATCGGGAATAGTCGGAACCTCATTAAGAATATTAATTCGGATTGAATTAGGAACCCCAGGATCTTTAATTGGTAATGATCAAATTTATAATGTTATTGTCACAGCTCATGCCTTTATTATAATTTTTTTTATAGTTATACCCATTATAATTGGAGGGTTTGGAAATTGATTRGTTCCATTAATACTTGGAGCTCCTGATATAGCTTTCCCTCGATTAAATAATATAAGATTTTGACTTTTACCTCCTTCACTAACTTTATTATTAATGAGAAGAATCGTCGAAAAAGGGGCAGGAACAGGTTGAACCGTTTATCCTCCTTTAGCTTCAAATATTGCTCATGGAGGGGCATCAGTAGATTTAGCTATTTTTAGATTACATTTAGCTGGAATTTCCTCTATTTTAGGAGCTGTTAACTTTATTTCAACAATTATTAATATACACCCTAATGGATTATCGTTTGACCAACTTTCATTATTTACTTGAGCAGTAAAAATTACTGCCATTTTATTACTTCTCTCTCTCCCCGTTTTAGCTGGAGCTATTACTATACTTCTTACTGATCGAAATATCAATACATCTKTTTTTGACCCTGCAGGTGGGGGAGACCCAATTTTATATCAACATTTATNN
>Ischnopterapion_plumbeomicans|296.101-PST_div
TACTTTATATTTTATCTTCGGGTTATGATCGGGAATAGTCGGAACCTCATTAAGAATATTAATTCGAATTGAATTAGGAACTCCAGGATCTTTAATTGGTAATGATCAAATTTATAATGTTATTGTCACAGCTCATGCCTTTATTATAATTTTTTTTATAGTTATACCCATTATAATTGGGGGGTTTGGAAATTGATTGGTTCCATTAATACTTGGAGCTCCTGATATAGCTTTCCCTCGATTAAATAATATAAGATTTTGACTTTTACCTCCTTCACTAACTTTATTATTAATAAGTAGAATCGTCGAAAAGGGGGCAGGAACAGGTTGAACCGTTTATCCACCTTTAGCTTCAAATATTGCTCATGGAGGAGCATCAGTAGATTTAGCTATTTTTAGATTACATTTAGCTGGAATTTCCTCTATTTTAGGAGCTGTTAACTTTATTTCAACAATTATTAATATACACCCTAATGGATTATCGTTTGACCAACTTTCATTATTTACTTGAGCAGTAAAAATTACTGCCATTTTATTACTTCTCTCTCTCCCCGTTTTAGCTGGAGCTATTACTATACTTCTTACTGATCGAAATATCAATACATCTTTTTTTGACCCTGCAGGTGGGGGAGACCCAATTTTATATCAACATTTATTT
>Ischnopterapion_plumbeomicans|997.728-PST_39T2012_3065
TACTTTATATTTTATCTTCGGGTTATGATCGGGAATAGTCGGAACCTCATTAAGAATATTAATTCGGATTGAATTAGGAACCCCAGGATCTTTAATTGGTAATGATCAAATTTATAATGTTATTGTCACAGCTCATGCCTTTATTATAATTTTTTTTATAGTTATACCCATTATAATTGGAGGATTTGGAAATTGATTGGTTCCATTAATACTTGGAGCTCCTGATATAGCTTTCCCTCGATTAAATAATATAAGATTTTGACTTTTACCTCCTTCACTAACTTTATTATTAATGAGAAGAATCGTCGAAAAGGGGGCAGGAACAGGTTGAACCGTTTATCCTCCTTTAGCTTCAAATATTGCTCATGGGGGAGCATCAGTAGATTTAGCTATTTTTAGATTACATTTAGCTGGAATTTCCTCTATTTTAGGAGCTGTTAACTTTATTTCAACAATTATTAATATACACCCTAATGGATTATCGTTTGACCAACTTTCATTATTTACTTGAGCAGTAAAAATTACTGCCATTTTATTACTTCTCTCTCTCCCCGTTTTAGCTGGAGCTATTACTATACTTCTTACTGATCGAAATATCAATACATCTTTTTTTGACCCTGCAGGTGGGGGAGACCCAATTTTATATCAACATTTATTT
>Ischnopterapion_plumbeomicans|9748.847-PST_3760
TACTTTATATTTTATCTTCGGGTTATGATCGGGAATAGTCGGAACCTCATTAAGAATATTAATTCGGATTGAATTAGGAACCCCAGGATCTTTAATTGGTAATGATCAAATTTATAATGTTATTGTCACGGCTCATGCCTTTATTATAATTTTTTTTATAGTTATACCCATTATAATTGGAGGGTTTGGAAATTGATTGGTTCCATTAATACTTGGAGCTCCTGATATAGCTTTCCCTCGATTAAATAATATAAGATTTTGACTTTTACCTCCTTCACTAACTTTATTATTAATAAGTAGAATCGTCGAAAAAGGAGCAGGAACAGGTTGAACCGTTTATCCTCCTTTAGCTTCAAATATTGCTCATGGGGGAGCATCAGTAGATTTAGCTATTTTTAGATTACATTTAGCTGGAATTTCCTCTATTTTAGGAGCTGTTAACTTTATTTCAACAATTATTAATATACATCCTAATGGACTATCGTTTGACCAACTTTCATTATTTACTTGAGCAGTAAAAATTACTGCCATTTTATTACTTCTTTCTCTCCCCGTTTTAGCTGGAGCTATTACTATACTTCTTACTGATCGAAATATCAATACATCTTTTTTTGACCCTGCAGGTGGGGGAGACCCAATTTTATATCAACATTTATTT
>Ischnopterapion_virens|752.548-RST
TACCTTATATTTTATTTTTGGGTTATGATCTGGAATAGTGGGTACTTCATTAAGAATACTAATTCGTATTGAATTAGGAACGCCTGGATCTTTAATTGGAAATGACCAAATTTATAATGTAATTGTCACAGCTCATGCTTTTATTATAATTTTTTTTATAGTAATACCAATTATAATTGGAGGATTTGGAAACTGATTAATCCCCTTAATACTAGGAGCCCCGGATATAGCATTTCCTCGTATAAATAATATAAGATTTTGACTCTTACCCCCTTCATTAATTCTTTTATTAATAAGWAGAATTGTAGAAAAGGGGGCTGGAACAGGCTGAACTGTTTATCCCCCTTTAGCATCAAATATCGCCCATGGAGGAGCATCAGTTGATCTAGCAATTTTCAGTCTCCATTTAGCTGGGATTTCCTCTATTTTAGGGGCTGTAAATTTTATTTCAACAATTATTAACATACATCCTAACGGCTTATCTTTTGATCAATTATCTTTATTTACTTGAGCAGTAAAAATTACCGCTATTTTATTGTTATTATCCCTCCCTGTACTAGCAGGAGCAATTACTATACTTTTAACAGATCGAAATATTAATACTTCTTTTTTTGACCCCGCTGGAGGAGGGGACCCAATTTTATACCAGCACTTATTT
>Ischnopterapion_virens|855.651-PSP
TACCTTATATTTTATTTTTGGGTTATGATCTGGAATAGTGGGTACTTCATTAAGAATACTAATTCGTATTGAATTAGGAACGCCTGGATCTTTAATTGGAAATGACCAAATTTATAATGTAATTGTCACAGCTCATGCTTTTATTATAATTTTTTTTATAGTAATACCAATTATAATTGGAGGATTTGGAAACTGATTAATCCCCTTAATACTAGGAGCCCCGGATATAGCATTTCCTCGTATAAATAATATAAGATTTTGACTCTTACCCCCTTCATTAATTCTTTTATTAATAAGTAGAATTGTAGAAAAGGGGGCTGGAACAGGCTGAACTGTTTATCCCCCTTTAGCATCAAATATCGCCCATGGAGGAGCATCAGTTGATCTAGCAATTTTCAGTCTCCATTTAGCTGGGATTTCCTCTATTTTAGGGGCTGTAAATTTTATTTCAACAATTATTAACATACATCCTAACGGCTTATCTTTTGATCAATTATCTTTATTTACTTGAGCAGTAAAAATTACCGCTATTTTATTGTTATTATCCCTCCCTGTACTAGCAGGAGCAATTACTATACTTTTAACAGATCGAAATATTAATACTTCTTTTTTTGACCCCGCTGGAGGAGGGGACCCAATTTTATACCAGCACTTATTT
>Ischnopterapion_virens|9775.874-CBR_3787
TACCTTATATTTTATTTTTGGGTTATGATCTGGAATAGTGGGTACTTCATTAAGAATACTAATTCGTATTGAATTAGGAACGCCTGGATCTTTAATTGGAAATGAGCAAATTTATAATGTAATTGTCACAGCTCATGCTTTTATTATAATTTTTTTTATAGTAATACCAATTATAATTGGAGGATTTGGAAACTGATTAATCCCCTTAATACTAGGAGCCCCGGATATAGCATTTCCTCGTATAAATAATATAAGATTTTGACTCTTACCCCCTTCATTAATTCTTTTATTAATAAGTAGAATTGTAGAAAAGGGGGCTGGAACAGGCTGAACTGTTTATCCCCCTTTAGCATCAAATATCGCCCATGGAGGAGCATCAGTTGATCTAGCAATTTTCAGTCTCCATTTAGCTGGGATTTCCTCTATTTTAGGGGCTGTAAATTTTATTTCAACAATTATTAACATACATCCTAACGGCTTATCTTTTGATCAATTATCTTTATTTACTTGAGCAGTAAAAATTACCGCTATTTTATTGTTATTATCCCTCCCTGTACTAGCAGGAGCAATTACTATACTTTTAACAGATCGAAATATTAATACTTCTTTTTTTGACCCCGCTGGAGGAGGGGACCCAATTTTATACCAGCACTTATTT
>Ischnopterapion_virens|15913.1898-PST_24003
TACCTTATATTTTATTTTTGGGTTATGATCTGGAATAGTGGGTACTTCATTAAGAATACTAATTCGTATTGAATTAGGAACGCCTGGATCTTTAATTGGAAATGACCAAATTTATAATGTAATTGTCACAGCTCATGCTTTTATTATAATTTTTTTTATAGTAATACCAATTATAATTGGAGGATTTGGAAACTGATTAATCCCCTTAATACTAGGAGCCCCGGATATAGCATTTCCTCGTATAAATAATATAAGATTTTGACTCTTACCCCCTTCATTAATTCTTTTATTAATAAGTAGAATTGTAGAAAAGGGGACTGGAACAGGCTGAACTGTTTATCCCCCTTTAGCATCAAATATCGCCCATGGAGGAGCATCAGTTGATCTAGCAATTTTCAGTCTCCATTTAGCTGGGATTTCCTCTATTTTAGGGGCTGTAAATTTTATTTCAACAATTATTAACATACATCCTAACGGCTTATCTTTTGATCAATTATCTTTATTTACTTGAGCAGTAAAAATTACCGCTATTTTATTGTTATTATCCCTCCCTGTACTAGCAGGAGCAATTACTATACTTTTAACAGATCGAAATATTAATACTTCTTTTTTTGACCCCGCTGGAGGAGGGGACCCAATTTTATACCAGCACTTATTT
>Ischnopterapion_virens|16636.2622-PSP_23596
TACCTTATATTTTATTTTTGGGTTATGATCTGGAATAGTGGGTACTTCATTAAGAATACTAATTCGTATTGAATTAGGAACGCCTGGATCTTTAATTGGAAATGACCAAATTTATAATGTAATTGTCACAGCTCATGCTTTTATTATAATTTTTTTTATAGTAATACCAATTATAATTGGAGGATTTGGAAACTGATTAATCCCCTTAATACTAGGAGCCCCGGATATAGCATTTCCTCGTATAAATAATATAAGATTTTGACTCTTACCCCCTTCATTAATTCTTTTATTAATAAGTAGAATTGTAGAAAAGGGGGCTGGAACAGGCTGAACTGTTTATCCCCCTTTAGCATCAAATATCGCCCATGGAGGAGCATCAGTTGATCTAGCAATTTTCAGTCTCCATTTAGCTGGGATTTCCTCTATTTTAGGGGCTGTAAATTTTATTTCAACAATTATTAACATACATCCTAACGGCTTATCTTTTGATCAATTATCTTTATTTACTTGAGCAGTAAAAATTACCGCTATTTTATTGTTATTATCCCTCCCTGTACTAGCAGGAGCAATTACTATACTTTTAACAGATCGAAATATTAATACTTCTTTTTTTGACCCCGCTGGAGGAGGGGACCCAATTTTATACCAGCACTTATTT
>Ixapion_variegatum|753.549-RST
AACCCTATATTTTATTTTTGGTTTATGAGCTGGAATAATTGGCTCATCATTAAGAATACTAATTCGAATTGAATTAGGTAACCCTGGTTCATTAATTGGAGATGACCAAATTTATAATGTTATTGTAACAGCTCATGCTTTTATTATAATTTTTTTTATAGTTATACCTATTATAATTGGGGGATTTGGAAATTGATTAATTCCTTTAATATTAGGAGCCCCTGATATGGCATTCCCCCGAATAAATAATATAAGATTTTGGTTTCTACCCCCCTCATTAACCCTTCTTTTAATAAGAAGAATTGTAGAAAAAGGAGCAGGAACAGGCTGAACAGTCTATCCCCCTTTAGCTTCAAATATTGCCCATAGAGGACCTTCTATTGATTTAGCTATTTTTAGATTACATCTAGCAGGAATTTCATCAATTTTAGGAGCTTTAAATTTTATTTCAACTATAATTAATATACGACCAATAGGATTATCCATAGATCAATTTACTCTATTTATTTGAGCTGTAAAAATTACGGCTATTTTATTACTTCTTTCTTTACCAGTTTTAGCAGGTGCAATCACTATACTATTAACTGATCGAAATATTAATACCTCATTCTTTGACCCTGCCGGCGGGGGAGATCCAATTTTATACCAACACTTATTT
>Kalcapion_fortunatum|192.2-PST_1GC2011
TACATTATACTTTATTTTTGGGATTTGATCAGGTTTAATTGGCACTTCATTAAGTATACTTATCCGTATTGAATTAGGAAATCCTGGGTCATTAATTGGGGATGACCAAATTTATAATGTTATTATTACAGCCCATGCTTTTATTATAATTTTTTTTATAGTTATACCTATTATAATTGGAGGATTCGGAAATTGATTAGTTCCCCTAATATTAGGAGCCCCAGATATAGCATTCCCTCGAATAAATAATATAAGATTTTGATTATTACCTCCTTCTTTAACTCTTTTATTAATAAGAAGAATTGTAGAAAAAGGGGCAGGAACAGGATGAACGGTTTATCCTCCCTTAGCAGCTAATATTGCTCATAGAGGAGCTTCAGTTGATTTAGCAATTTTTAGTCTTCATTTGGCAGGAATTTCTTCTATTTTAGGGGCCGTTAATTTTATTTCCACAATAATAAATATACAACCCACAGGTTTATCATTAGATCAATTATCGCTATTTACTTGAGCAGTAAAAATCACTGCAATTTTATTACTTTTATCTTTACCAGTTTTAGCGGGAGCTATTACTATATTATTAACTGATCGAAATACAAATACATCATTTTTCGATCCTGCAGGAGGGGGTGATCCAATTTTATACCAACATTTATTT
>Kalcapion_fortunatum|248.58-PST_1G2010
TACATTATACTTTATTTTTGGGATTTGATCAGGTTTAATTGGCACTTCATTAAGTATACTTATCCGTATTGAATTAGGAAATCCTGGGTCATTAATTGGGGATGACCAAATTTATAATGTTATTATTACAGCCCATGCTTTTATTATAATTTTTTTTATAGTTATACCTATTATAATTGGGGGATTCGGAAATTGATTAGTTCCCCTAATATTAGGAGCCCCAGATATAGCATTCCCTCGAATAAATAATATAAGATTTTGATTATTACCTCCTTCTTTAACTCTTTTATTAATAAGAAGAATTGTAGAAAAAGGGGCAGGAACAGGATGAACGGTTTATCCTCCCTTAGCAGCTAATATTGCTCATAGAGGAGCTTCAGTTGATTTAGCAATTTTTAGTCTTCATTTGGCAGGAATTTCTTCTATTTTAGGGGCCGTTAATTTTATTTCCACAATAATAAATATACAACCCACAGGTTTATCATTAGATCAATTATCGCTATTTACTTGAGCAGTAAAAATCACTGCAATTTTATTACTTTTATCTTTACCAGTTTTAGCGGGAGCTATTACTATATTATTAACTGATCGAAATACAAATACATCATTTTTCGATCCTGCAGGAGGGGGTGATCCAATTTTATACCAACATTTATTT
>Kalcapion_fortunatum|965.696-PST_1T2012_3033
TACATTATACTTTATTTTTGGGATTTGATCAGGTTTAATTGGCACTTCATTAAGTATACTTATCCGTATTGAATTAGGAAATCCTGGGTCATTAATTGGGGATGACCAAATTTATAATGTTATTATTACAGCCCATGCTTTTATTATAATTTTTTTTATAGTTATACCTATTATAATTGGAGGATTCGGAAATTGATTAGTTCCCCTAATATTAGGAGCCCCAGATATAGCATTCCCTCGAATAAATAATATAAGATTTTGATTATTACCTCCTTCTTTAACTCTTTTATTAATAAGAAGAATTGTAGAAAAAGGGGCAGGAACAGGATGAACGGTTTATCCTCCCTTAGCAGCTAATATTGCTCATAGAGGAGCTTCAGTTGATTTAGCAATTTTTAGTCTTCATTTGGCAGGAATTTCTTCTATTTTAGGGGCCGTTAATTTTATTTCCACAATAATAAATATACAACCCACAGGTTTATCATTAGATCAATTATCGCTATTTACTTGAGCAGTAAAAATCACTGCAATTTTATTACTTTTATCTTTACCAGTTTTAGCGGGAGCTATTACTATATTATTAACTGATCGAAATACAAATACATCATTTTTCGATCCTGCAGGAGGGGGTGATCCAATTTTATACCAACATTTATTT
>Kalcapion_fortunatum|16006.1991-JKR_23631
TACATTATACTTTATTTTTGGGATTTGATCAGGTTTAATTGGCACTTCATTAAGTATACTTATCCGTATTGAATTAGGAAATCCTGGGTCATTAATTGGGGATGACCAAATTTATAATGTTATTATTACAGCCCATGCTTTTATTATAATTTTTTTTATAGTTATACCTATTATAATTGGAGGATTCGGAAATTGATTAGTTCCCCTAATATTAGGAGCCCCAGATATAGCATTCCCTCGAATAAATAATATAAGATTTTGATTATTACCTCCTTCTTTAACTCTTTTATTAATAAGAAGAATTGTAGAAAAAGGGGCAGGAACAGGATGAACGGTTTATCCTCCCTTAGCAGCTAATATTGCTCATAGAGGAGCTTCAGTTGATTTAGCAATTTTTAGTCTTCATTTGGCAGGAATTTCTTCTATTTTAGGGGCCGTTAATTTTATTTCCACAATAATAAATATACAACCCACAGGTTTATCATTAGATCAATTATCGCTATTTACTTGAGCAGTAAAAATCACTGCAATTTTATTACTTTTATCTTTACCAGTTTTAGCGGGAGCTATTACTATATTATTAACTGATCGAAATACAAATACATCATTTTTCGATCCTGCAGGAGGGGGTGATCCAATTTTATACCAACATTTATTT
>Kalcapion_fortunatum|SDEI0053.2958-PST
TACATTATACTTTATTTTTGGGATTTGATCAGGTTTAATTGGCACTTCATTAAGTATACTTATCCGTATTGAATTAGGAAATCCTGGGTCATTAATTGGGGATGACCAAATTTATAATGTTATTATTACAGCCCATGCTTTTATTATAATTTTTTTTATAGTTATACCTATTATAATTGGAGGATTCGGAAATTGATTAGTTCCCCTAATATTAGGAGCCCCAGATATAGCATTCCCTCGAATAAATAATATAAGATTTTGATTATTACCTCCTTCTTTAACTCTTTTATTAATAAGAAGAATTGTAGAAAAAGGGGCAGGAACAGGATGAACGGTTTATCCTCCCTTAGCAGCTAATATTGCTCATAGAGGAGCTTCAGTTGATTTAGCAATTTTTAGTCTTCATTTGGCAGGAATTTCTTCTATTTTAGGGGCCGTTAATTTTATTTCCACAATAATAAATATACAACCCACAGGTTTATCATTAGATCAATTATCGCTATTTACTTGAGCAGTAAAAATCACTGCAATTTTATTACTTTTATCTTTACCAGTTTTAGCGGGAGCTATTACTATATTATTAACTGATCGAAATACAAATACATCATTTTTCGATCCTGCAGGAGGGGGTGATCCAATTTTATACCAACATTTATTT
>Kalcapion_fortunatum|SDEI0137.2959b-PST
TACATTATACTTTATTTTTGGGATTTGATCAGGTTTAATTGGCACTTCATTAAGTATACTTATCCGTATTGAATTAGGAAATCCTGGGTCATTAATTGGGGATGACCAAATTTATAATGTTATTATTACAGCCCATGCTTTTATTATAATTTTTTTTATAGTTATACCTATTATAATTGGAGGATTCGGAAATTGATTAGTTCCCCTAATATTAGGAGCCCCAGATATAGCATTCCCTCGAATAAATAATATAAGATTTTGATTATTACCTCCTTCTTTAACTCTTTTATTAATAAGAAGAATTGTAGAAAAAGGAGCAGGAACAGGATGAACGGTTTATCCTCCCTTAGCAGCTAATATTGCTCATAGAGGAGCTTCAGTTGATTTAGCAATTTTTAGTCTTCATTTGGCAGGAATTTYTTCTATTTTAGGGGCCGTTAATTTTATTTCCACAATAATAAATATACAACCCACAGGTTTATCATTAGATCAATTATCGCTATTTACTTGAGCAGTAAAAATCACTGCAATTTTATTACTTTTATCTTTACCAGTTTTAGCGGGAGCTATTACTATATTATTAACTGATCGAAATACAAATACATCATTTTTCGATCCTGCAGGAGGGGGTGATCCAATTTTATACCAACATTTATTT
>Kalcapion_pallipes|739.535-RST
TACATTATACTTTATTTTTGGGATTTGATCAGGTTTAATTGGTACCTCATTAAGTATACTTATCCGTATTGAATTAGGAAATCCTGGGTCATTAATTGGAGATGACCAAATTTATAATGTAATTATTACAGCTCATGCTTTTATTATAATTTTTTTTATAGTTATACCTATCATAATTGGGGGATTTGGAAATTGGTTAGTTCCTCTAATATTAGGAGCCCCAGATATGGCATTTCCTCGAATAAATAATATAAGATTTTGATTATTACCTCCTTCTTTAACTCTATTATTAATAAGAAGAATTGTAGAAAAAGGAGCAGGAACAGGATGAACGGTTTATCCCCCTTTAGCAGCTAATATTGCCCATAGTGGAGCTTCAGTTGATTTAGCAATTTTCAGTCTTCACTTAGCAGGAATTTCTTCTATTTTAGGGGCCGTTAATTTTATTTCCACTATAATAAATATACAGCCTACAGGCTTATCATTGGATCAATTATCACTATTTACTTGAGCAGTAAAAATTACTGCAATTTTATTACTTTTATCTTTACCAGTTTTAGCAGGAGCTATTACTATATTATTAACTGATCGAAATACAAATACATCATTTTTTGATCCTGCGGGAGGAGGTGATCCAATTTTATATCAACATTTATTT
>Kalcapion_pallipes|9692.791-PST_3704
TACATTATACTTTATTTTTGGGATTTGATCAGGTTTAATTGGTACCTCATTAAGTATACTTATCCGTATTGAATTAGGAAATCCTGGGTCATTAATTGGAGATGACCAAATTTATAATGTAATTATTACAGCTCATGCTTTTATTATAATTTTTTTTATAGTTATACCTATCATAATTGGGGGATTTGGAAATTGGTTAGTTCCTCTAATATTAGGGGCCCCAGATATGGCATTTCCTCGAATAAATAATATAAGATTTTGATTATTACCTCCTTCTTTAACTCTATTATTAATAAGAAGAATTGTAGAAAAAGGAGCAGGAACAGGATGAACGGTTTATCCCCCTTTAGCAGCTAATATTGCCCATAGTGGAGCTTCAGTTGATTTAGCAATTTTTAGTCTTCACTTAGCAGGAATTTCTTCTATTTTAGGGGCCGTTAATTTTATTTCCACTATAATAAATATACAGCCTACAGGCTTATCATTGGATCAATTATCACTATTTACTTGAGCAGTAAAAATTACTGCAATTTTATTACTTTTATCTTTACCTGTTTTAGCAGGAGCTATTACTATATTATTAACTGATCGAAATACAAATACATCATTTTTTGATCCTGCAGGAGGGGGTGATCCAATTTTATATCAACATTTATTT
>Kalcapion_pallipes|11010.1524-PSP_3284
TACATTATACTTTATTTTTGGGATTTGATCAGGTTTAATTGGTACCTCATTAAGTATACTTATCCGTATTGAATTAGGAAATCCTGGGTCATTAATTGGAGATGACCAAATTTATAATGTAATTATTACAGCTCATGCTTTTATTATAATTTTTTTTATAGTTATACCTATCATAATTGGGGGATTTGGAAATTGGTTAGTTCCTCTAATATTAGGGGCCCCAGATATGGCATTTCCTCGAATAAATAATATAAGATTTTGATTATTACCTCCTTCTTTAACTCTATTATTAATAAGAAGAATTGTAGAAAAAGGTGCAGGAACAGGATGAACGGTTTATCCCCCTTTAGCAGCTAATATTGCCCATAGTGGAGCTTCAGTTGATTTAGCAATTTTTAGTCTTCACTTAGCAGGAATTTCTTCTATTTTAGGGGCCGTTAATTTTATTTCCACTATAATAAATATACAGCCTACAGGCTTATCATTGGATCAATTATCACTATTTACTTGAGCAGTAAAAATTACTGCAATTTTATTACTTTTATCTTTACCTGTTTTAGCAGGAGCTATTACTATATTATTAACTGATCGAAATACAAATACATCATTTTTTGATCCTGCAGGAGGGGGTGATCCAATTTTATATCAACATTTATTT
>Kalcapion_pallipes|16492.2478-PSP_23450
TACATTATACTTTATTTTTGGGATTTGATCAGGTTTAATTGGTACCTCATTAAGTATACTTATCCGTATTGAATTAGGAAATCCTGGGTCATTAATTGGAGATGACCAAATTTATAATGTAATTATTACAGCTCATGCTTTTATTATAATTTTTTTTATAGTTATACCTATCATAATTGGAGGATTTGGAAATTGGTTAGTTCCTCTAATATTAGGAGCCCCAGATATGGCATTTCCTCGAATAAATAATATAAGATTTTGATTATTACCTCCTTCTTTAACTCTATTATTAATAAGAAGAATTGTAGAAAAAGGAGCAGGAACAGGATGAACGGTTTATCCCCCTTTAGCAGCTAATATTGCCCATAGTGGAGCTTCAGTTGATTTAGCAATTTTCAGTCTTCACTTAGCAGGAATTTCTTCTATTTTAGGAGCCGTTAATTTTATTTCCACTATAATAAATATACAGCCTACAGGCTTATCATTGGATCAATTATCACTATTTACTTGAGCAGTAAAAATTACTGCAATTTTATTACTTTTATCTTTACCAGTTTTAGCAGGAGCTATTACTATATTATTAACTGATCGAAATACAAATACATCATTTTTTGATCCTGCAGGAGGAGGTGATCCAATTTTATATCAACATTTATTT
>Kalcapion_sagittiferum|SDEI0037.2942-PST
TACATTATACTTTATTTTTGGAATTTGATCAGGTTTGATCGGTACTTCATTAAGTATACTCATCCGTATTGAATTAGGAAATCCTGGATCATTAATCGGAGATGATCAAATTTATAATGTTATTATTACAGCCCATGCTTTCATTATAATTTTTTTTATAGTTATACCTATTATAATTGGGGGATTTGGAAATTGATTAGTTCCTCTAATATTAGGGGCCCCAGATATGGCATTTCCTCGAATAAATAATATAAGATTTTGGCTATTACCTCCTTCTTTAACTCTTTTATTAATAAGAAGAATTGTAGAAAAAGGTGCAGGAACAGGGTGAACAGTTTATCCCCCTTTAGCAGCCAATATTGCTCATAGAGGAGCTTCAGTTGATTTAGCAATTTTTAGTCTTCACTTGGCAGGAATTTCCTCTATTTTAGGGGCCGTTAATTTTATTTCTACAATAATAAATATACAACCTACAGGTTTATCATTAGATCAATTATCATTATTTACTTGAGCAGTAAAAATTACTGCAATTTTATTACTTCTATCTTTACCAGTTTTAGCAGGTGCTATTACTATGTTATTAACTGATCGAAATACAAATACATCATTTTTTGATCCTGCAGGAGGAGGTGATCCAATTTTATATCAACATTTATTT
>Kalcapion_semivittatum|323.128-PST_6MO2011
NNNNNNNNNNNNNNNNNNNGGGATTTGATCAGGTTTAATTGGCACTTCTTTAAGAATACTTATCCGTATTGAATTAGGAAATCCGGGGTCATTAATTGGAGATGACCAAATTTATAATGTTATTATTACAGCTCATGCTTTTATTATAATTTTTTTTATAGTTATACCTATTATAATTGGGGGATTTGGAAATTGATTAGTCCCCCTTATATTAGGAGCCCCAGATATAGCATTTCCCCGAATAAATAATATAAGATTTTGATTATTACCTCCTTCTTTAACTCTTTTATTAATAAGAAGAATTGTAGAAAAAGGAGCAGGAACAGGATGAACAGTTTATCCTCCTTTAGCTGCTAATATTGCTCACAGCGGAGCTTCAGTTGATTTAGCAATTTTTAGTCTTCACTTAGCAGGAATTTCTTCTATTTTAGGAGCCGTTAATTTTATTTCCACTATAATAAATATACAGCCTACAGGCCTATCATTAGATCAATTATCGCTATTTACTTGAGCAGTAAAAATTACTGCAATTTTATTACTTTTATCTTTACCAGTTTTAGCAGGTGCTATTACTATATTATTAACTGATCGAAATACAAATACATCATTTTTTGATCCTGCAGGAGGGGGTGACCCAATTTTATACCAACATTTATTT
>Kalcapion_semivittatum|755.551-RST
TACATTATACTTTATTTTTGGGATTTGATCAGGTTTAATTGGCACTTCTTTAAGAATACTTATCCGTATTGAATTAGGAAATCCGGGGTCATTAATTGGAGATGACCAAATTTATAATGTTATTATTACAGCTCATGCTTTTATTATAATTTTTTTTATAGTTATACCTATTATAATTGGGGGATTTGGAAATTGATTAGTTCCCCTTATATTAGGAGCCCCAGATATAGCATTTCCCCGAATAAATAATATAAGATTTTGATTATTACCTCCTTCTTTAACTCTTTTATTAATAAGAAGAATTGTAGAAAAAGGAGCAGGAACAGGATGAACAGTTTATCCTCCTTTAGCTGCTAATATTGCTCACAGCGGAGCTTCAGTTGATTTAGCAATTTTTAGTCTTCACTTAGCGGGAATTTCTTCTATTTTAGGAGCCGTTAATTTTATTTCCACTATAATAAATATACAGCCTACAGGCCTATCATTAGATCAATTATCGCTATTTACTTGAGCAGTAAAAATTACTGCAATTTTATTACTTTTATCTTTACCAGTTTTAGCGGGTGCTATTACTATATTATTAACTGATCGAAATACAAATACATCATTTTTTGATCCTGCAGGAGGGGGTGACCCAATTTTATACCAACATTTATTT
>Kalcapion_semivittatum|14965.1825-PST_26028
TACATTATACTTTATTTTTGGGATTTGATCAGGTTTAATTGGCACTTCTTTAAGAATACTTATCCGTATTGAATTAGGAAATCCGGGGTCATTAATTGGAGATGACCAAATTTATAATGTTATTATTACAGCTCATGCTTTTATTATAATTTTTTTTATAGTTATACCTATTATAATTGGGGGATTTGGAAATTGATTAGTCCCCCTTATATTAGGAGCCCCAGATATAGCATTCCCCCGAATAAATAATATAAGATTTTGATTATTACCTCCTTCTTTAACTCTTTTATTAATAAGAAGAATTGTAGAAAAAGGAGCAGGAACAGGATGAACAGTTTATCCTCCTTTAGCTGCTAATATTGCTCACAGCGGAGCTTCAGTTGATTTAGCAATTTTTAGTCTTCACTTAGCAGGAATTTCTTCTATTTTAGGAGCCGTTAATTTTATTTCCACTATAATAAATATACAGCCTACAGGCCTATCATTAGATCAATTATCGCTATTTACTTGAGCAGTAAAAATTACTGCAATTTTATTACTTTTATCTTTACCAGTTTTAGCAGGTGCTATTACTATATTATTAACTGATCGAAATACAAATACATCATTTTTTGATCCTGCAGGAGGGGGTGACCCAATTTTATACCAACATTTATTT
>Kalcapion_semivittatum|15003.1863-PST_26066
TACATTATACTTTATTTTTGGGATTTGATCAGGTTTAATTGGCACTTCTTTAAGAATACTTATCCGTATTGAATTAGGAAATCCGGGGTCATTAATTGGAGATGACCAAATTTATAATGTTATTATTACAGCTCATGCTTTTATTATAATTTTTTTTATAGTTATACCTATTATAATTGGGGGATTTGGAAATTGATTAGTCCCCCTTATATTAGGAGCCCCAGATATAGCATTTCCCCGAATAAATAATATAAGATTTTGATTATTACCTCCTTCTTTAACTCTTTTATTAATAAGAAGAATTGTAGAAAAAGGAGCAGGAACAGGATGAACAGTTTATCCTCCTTTAGCTGCTAATATTGCTCACAGCGGAGCTTCAGTTGATTTAGCAATTTTTAGTCTTCACTTAGCAGGAATTTCTTCTATTTTAGGAGCCGTTAATTTTATTTCCACTATAATAAATATACAGCCTACAGGCCTATCATTAGATCAATTATCGCTATTTACTTGAGCAGTAAAAATTACTGCAATTTTATTACTTTTATCTTTACCAGTTTTAGCAGGTGCTATTACTATATTATTAACTGATCGAAATACAAATACATCATTTTTTGATCCTGCAGGAGGGGGTGACCCAATTTTATACCAACATTTATTT
>Kalcapion_semivittatum|15020.1880-PST_26083
TACATTATACTTTATTTTTGGGATTTGATCAGGTTTAATTGGTACTTCTTTAAGAATACTTATCCGTATTGAATTAGGAAATCCGGGGTCATTAATTGGAGATGACCAAATTTATAATGTTATTATTACAGCTCATGCTTTTATTATAATTTTTTTTATAGTTATACCTATTATAATTGGGGGATTTGGAAATTGATTAGTCCCCCTTATATTAGGAGCCCCAGATATAGCATTTCCCCGAATAAATAATATAAGATTTTGATTATTACCTCCTTCTTTAACTCTTTTATTAATAAGAAGAATTGTAGAAAAAGGTGCAGGAACAGGATGAACAGTTTATCCTCCTTTAGCTGCTAATATTGCTCACAGCGGAGCTTCAGTTGATTTAGCAATTTTTAGTCTTCACTTAGCGGGAATTTCTTCTATTTTAGGAGCCGTTAATTTTATTTCCACTATAATAAATATACAACCTACAGGCCTATCATTAGATCAATTATCGCTATTTACTTGAGCAGTAAAAATTACTGCAATTTTATTACTTTTATCTTTACCAGTTTTAGCAGGTGCTATTACTATATTATTAACTGATCGAAATACAAATACATCATTTTTTGATCCTGCAGGAGGGGGTGACCCAATTTTATACCAACATTTATTT
>Kalcapion_semivittatum|15960.1945-PST_24024
TACATTATACTTTATTTTTGGGATTTGATCAGGTTTAATTGGTACTTCTTTAAGAATACTTATCCGTATTGAATTAGGAAATCCGGGGTCATTAATTGGAGATGACCAAATTTATAATGTTATTATTACAGCTCATGCTTTTATTATAATTTTTTTTATAGTTATACCTATTATAATTGGGGGATTTGGAAATTGATTAGTTCCCCTTATATTAGGAGCCCCAGATATAGCATTTCCCCGAATAAATAATATAAGATTTTGATTATTACCTCCTTCTTTAACTCTTTTATTAATAAGAAGAATTGTAGAAAAAGGAGCAGGAACAGGATGAACAGTTTATCCTCCTTTAGCTGCTAATATTGCTCACAGCGGAGCTTCAGTTGATTTAGCAATTTTTAGTCTTCACTTAGCGGGAATTTCTTCTATTTTAGGAGCCGTTAATTTTATTTCCACTATAATAAATATACAGCCTACAGGCCTATCATTAGATCAATTATCGCTATTTACTTGAGCAGTAAAAATTACTGCAATTTTATTACTTTTATCTTTACCAGTTTTAGCAGGTGCTATTACTATATTATTAACTGATCGAAATACAAATACATCATTTTTTGATCCTGCAGGAGGAGGTGACCCAATTTTATACCAACATTTATTT
>Kalcapion_semivittatum|15968.1953-PST_24032
TACATTATACTTTATTTTTGGGATTTGATCAGGTTTAATTGGCACTTCTTTAAGAATGCTTATCCGTATTGAGTTAGGAAATCCGGGGTCATTAATTGGAGATGACCAAATTTATAATGTTATTATTACAGCTCATGCTTTTATTATAATTTTTTTTATAGTTATACCTATTATAATTGGGGGATTTGGAAATTGATTAGTTCCCCTTATATTAGGAGCCCCAGATATAGCATTTCCCCGAATAAATAATATAAGATTTTGATTATTACCTCCTTCTTTAACTCTTTTATTAATAAGAAGAATTGTAGAAAAAGGAGCAGGAACAGGATGAACAGTTTATCCTCCTTTAGCTGCTAATATTGCTCACAGCGGAGCTTCAGTTGATTTAGCAATTTTTAGTCTTCACTTAGCGGGAATTTCTTCTATTTTAGGGGCCGTTAATTTTATTTCCACTATAATAAATATACAGCCTACAGGCCTATCATTAGATCAATTATCGCTATTTACTTGAGCAGTAAAAATTACTGCAATTTTATTACTTTTATCTTTACCAGTTTTAGCAGGTGCTATTACTATATTATTAACTGATCGAAATACAAATACATCATTTTTTGATCCTGCAGGAGGAGGTGACCCAATTTTATACCAACATTTATTT
>Kalcapion_semivittatum|17140.2775-PST_26129
TACATTATACTTTATTTTTGGGATTTGATCAGGTTTAATTGGCACTTCTTTAAGAATACTTATCCGTATTGAATTAGGAAATCCGGGGTCATTAATTGGAGATGACCAAATTTATAATGTTATTATTACAGCTCATGCTTTTATTATAATTTTTTTTATAGTTATACCTATTATAATTGGGGGATTTGGAAATTGATTAGTTCCCCTTATATTAGGAGCCCCAGATATAGCATTTCCCCGAATAAATAATATAAGATTTTGATTATTACCTCCTTCTTTAACTCTTTTATTAATAAGAAGAATTGTAGAAAAAGGTGCAGGAACAGGATGAACAGTTTATCCTCCTTTAGCTGCTAATATTGCTCACAGCGGAGCTTCAGTTGATTTAGCAATTTTTAGTCTTCACTTAGCGGGAATTTCTTCTATTTTAGGAGCCGTTAATTTTATTTCCACTATAATAAATATACAGCCTACAGGCCTATCATTAGATCAATTATCGCTATTTACTTGAGCAGTAAAAATTACTGCAATTTTATTACTTTTATCTTTACCAGTTTTAGCAGGTGCTATTACTATATTATTAACTGATCGAAATACAAATACATCATTTTTTGATCCTGCAGGAGGAGGTGACCCAATTTTATACCAACATTTATTT
>Kalcapion_semivittatum|17486.2827-PST_25874
TACATTATACTTTATTTTTGGGATTTGATCAGGTTTAATTGGTACTTCTTTAAGAATACTTATCCGTATTGAATTAGGAAATCCGGGGTCATTAATTGGAGATGACCAAATTTATAATGTTATTATTACAGCTCATGCTTTTATTATAATTTTTTTTATAGTTATACCTATTATAATTGGGGGATTTGGAAATTGATTAGTCCCCCTTATATTAGGAGCCCCAGATATAGCATTTCCCCGAATAAATAATATAAGATTTTGATTATTACCTCCTTCTTTAACTCTTTTATTAATAAGAAGAATTGTAGAAAAAGGTGCAGGAACAGGATGAACAGTTTATCCTCCTTTAGCTGCTAATATTGCTCACAGCGGAGCTTCAGTTGATTTAGCAATTTTTAGTCTTCACTTAGCGGGAATTTCTTCTATTTTAGGAGCCGTTAATTTTATTTCCACTATAATAAATATACAACCTACAGGCCTATCATTAGATCAATTATCGCTATTTACTTGAGCAGTAAAAATTACTGCAATTTTATTACTTTTATCTTTACCAGTTTTAGCAGGTGCTATTACTATATTATTAACTGATCGAAATACAAATACATCATTTTTTGATCCTGCAGGAGGGGGTGACCCAATTTTATACCAACATTTATTT
>Kalcapion_semivittatum|SDEI0025.2930-PST
TACATTATACTTTATTTTTGGGATTTGATCAGGTTTAATTGGTACTTCTTTAAGAATACTTATCCGTATTGAATTAGGAAATCCGGGGTCATTAATTGGAGATGACCAAATTTATAATGTTATTATTACAGCTCATGCTTTTATTATAATTTTTTTTATAGTTATACCTATTATAATTGGGGGATTTGGAAATTGATTAGTCCCCCTTATATTAGGAGCCCCAGATATAGCATTTCCCCGAATAAATAATATAAGATTTTGATTATTACCTCCTTCTTTAACTCTTTTATTAATAAGAAGAATTGTAGAAAAAGGTGCAGGAACAGGATGAACAGTTTATCCTCCTTTAGCTGCTAATATTGCTCACAGCGGAGCTTCAGTTGATTTAGCAATTTTTAGTCTTCACTTAGCGGGAATTTCTTCTATTTTAGGAGCCGTTAATTTTATTTCCACTATAATAAATATACAACCTACAGGCCTATCATTAGATCAATTATCGCTATTTACTTGAGCAGTAAAAATTACTGCAATTTTATTACTTTTATCTTTACCAGTTTTAGCAGGTGCTATTACTATATTATTAACTGATCGAAATACAAATACATCATTTTTTGATCCTGCAGGAGGGGGTGACCCAATTTTATACCAACATTTATTT
>Lepidapion_curvipilosum|206.16-PST_8GC2011
AACTTTATATTTTATCTTTGGATTATGATCAGGAATAGTAGGAACCTCATTAAGAATACTTATTCGTATTGAATTAGGAAACCCAGGTTCATTAATTGAAGATGACCAAATTTATAATGTTATTGTTACAGCTCATGCTTTTATTATAATTTTTTTTATGGTTATACCAACAATAATTGGAGGATTTGGAAACTGATTAGTGCCTCTAATATTAGGGGCACCTGATATAGCTTTCCCTCGAATAAATAATATAAGATTTTGACTATTGCCTCCTTCTTTAACTTTATTGTTAATAAGTAGATTTGTAGAAAAAGGTGCAGGAACAGGATGAACAGTTTATCCCCCTTTAGCAGCTAATGTTGCACATAGTGGCGCATCTGTAGATTTAGCAATTTTTAGATTACATTTAGCAGGAATCTCCTCAATCTTAGGGGCTGTAAATTTTATTTCTACTATTATAAATATACGTCCAACGGGAATATCGTTAGACCAACTTTCTTTATTCTCTTGAGCAGTAAAAATTACAGCAATTCTATTATTATTATCTTTACCTGTGCTAGCAGGGGCCATTACTATGTTATTAACAGATCGAAATATTAACACTTCATTTTTTGACCCGGCTGGAGGAGGAGACCCAATTTTATACCAACACTTATTT
>Lepidapion_curvipilosum|263.73-PST_5G2011
AACTTTATATTTTATCTTTGGAATATGATCAGGAATAGTAGGAACCTCATTAAGAATACTTATTCGTATTGAATTAGGAAACCCGGGTTCATTAATTGAAGATGACCAAATTTATAATGTTATTGTTACAGCTCATGCTTTTATTATAATTTTTTTTATGGTTATACCAACAATAATTGGAGGATTTGGAAACTGATTAGTGCCTCTAATATTAGGAGCACCTGATATGGCTTTCCCTCGAATAAATAATATAAGATTTTGACTATTACCTCCTTCTTTAACTTTATTGTTAATAAGTAGATTTGTAGAAAAAGGTGCAGGAACAGGATGAACAGTTTATCCCCCTTTAGCAGCTAATGTTGCACATAGTGGTGCATCTGTAGATTTAGCAATTTTTAGATTACATTTAGCAGGAATCTCCTCAATCTTAGGGGCTGTAAATTTTATTTCTACTATTATAAATATACGTCCAACGGGAATATCGTTAGACCAACTTTCTTTATTCTCTTGAGCAGTAAAAATTACAGCAATTCTATTATTATTATCTTTACCTGTGCTAGCGGGGGCCATTACTATGTTATTAACAGATCGAAATATTAACACTTCATTTTTTGACCCAGCTGGAGGAGGAGANNNNNNNNNNNNNNNNNNNNNNNNN
>Lepidapion_curvipilosum|979.710-PST_10T2012_3047
AACTTTATATTTTATCTTTGGATTATGATCAGGAATAGTAGGAACCTCATTAAGAATACTTATTCGTATTGAATTAGGAAACCCGGGTTCATTAATTGAAGATGACCAAATTTATAATGTTATTGTTACAGCTCATGCTTTTATTATAATTTTTTTTATGGTTATACCAACAATAATTGGAGGATTTGGAAACTGATTAGTGCCTCTAATATTAGGAGCACCTGATATGGCTTTCCCTCGAATAAATAATATAAGATTTTGACTATTACCTCCTTCTTTAACTTTATTGTTAATAAGTAGATTTGTAGAAAAAGGTGCAGGAACAGGATGAACAGTTTATCCCCCTTTAGCAGCTAATGTTGCACATAGTGGTGCATCTGTAGATTTAGCAATTTTTAGATTACATTTAGCAGGAATCTCCTCAATCTTAGGAGCTGTGAATTTTATTTCTACTATTATAAATATACGTCCAACGGGAATATCGTTAGACCAACTTTCTTTATTCTCTTGAGCAGTAAAGATTACAGCAATTCTATTATTATTATCTTTACCTGTGCTAGCAGGGGCCATTACTATGTTATTAACAGATCGAAATATTAACACTTCATTTTTTGACCCAGCTGGAGGAGGGGACCCAATTTTATACCAACACTTATTT
>Lepidapion_curvipilosum|987.718-PST_20T2012_3055
AACTTTATATTTTATCTTTGGATTATGATCAGGAATAGTAGGAACCTCATTAAGAATACTTATTCGTATTGAATTAGGAAACCCGGGTTCATTAATTGAAGATGACCAAATTTATAATGTTATTGTTACAGCTCATGCTTTTATTATAATTTTTTTTATGGTTATACCAACAATAATTGGAGGATTTGGAAACTGATTAGTGCCTCTAATATTAGGAGCACCTGATATGGCTTTCCCTCGAATAAATAATATAAGATTTTGACTATTACCTCCTTCTTTAACTTTATTGTTAATAAGTAGATTTGTAGAAAAAGGTGCAGGAACAGGATGAACAGTTTATCCCCCTTTAGCAGCTAATGTTGCACATAGTGGTGCATCTGTAGATTTAGCAATTTTTAGATTACATTTAGCAGGAATCTCCTCAATCTTAGGGGCTGTGAATTTTATTTCTACTATTATAAATATACGTCCAACGGGAATATCGTTAGACCAACTTTCTTTATTCTCTTGAGCAGTAAAAATTACAGCAATTCTATTATTATTATCTTTACCTGTGCTAGCGGGGGCCATTACTATGTTATTAACAGATCGAAATATTAACACTTCATTTTTTGACCCAGCTGGAGGAGGGGACCCAATTTTATACCAACACTTATTT
>Lepidapion_curvipilosum|12122.1671-PST_24389
AACTTTATATTTTATCTTTGGATTATGATCAGGAATAGTAGGAACCTCATTAAGAATACTTATTCGTATTGAATTAGGAAACCCGGGTTCATTAATTGAAGATGACCAAATTTATAATGTTATTGTTACAGCTCATGCTTTTATTATAATTTTTTTTATGGTTATACCAACAATAATTGGAGGATTTGGAAACTGATTAGTGCCTCTAATATTAGGAGCACCCGATATAGCTTTCCCTCGAATAAATAATATAAGATTTTGACTATTACCTCCTTCTTTAACTTTATTGTTAATAAGTAGATTTGTAGAAAAAGGTGCAGGAACAGGATGAACAGTTTATCCCCCTTTAGCAGCTAATGTTGCACATAGTGGTGCATCTGTAGATTTAGCAATTTTTAGATTACATTTAGCAGGAATCTCCTCAATCTTAGGGGCTGTGAATTTTATTTCTACTATTATAAATATACGTCCAACGGGAATATCATTAGACCAACTTTCTTTATTCTCTTGAGCAGTAAAAATTACAGCAATTCTATTATTATTATCTTTACCTGTGCTAGCAGGAGCCATTACTATGTTATTAACAGATCGAAATATTAACACTTCATTTTTTGACCCAGCTGGAGGAGGAGATCCAATTTTATACCAACACTTATTT
>Lepidapion_curvipilosum|12168.1717-PST_24435
AACTTTATATTTTATCTTTGGATTATGATCAGGAATAGTAGGAACCTCATTAAGAATACTTATTCGTATTGAATTAGGAAACCCGGGTTCATTAATTGAAGATGACCAAATTTATAATGTTATTGTTACAGCTCATGCTTTTATTATAATTTTTTTTATGGTTATACCAACAATAATTGGAGGATTTGGAAACTGATTAGTGCCTCTAATATTAGGAGCACCTGATATGGCTTTCCCTCGAATAAATAATATAAGATTTTGACTATTACCTCCTTCTTTAACTTTATTGTTAATAAGTAGATTTGTAGAAAAAGGTGCAGGAACAGGATGAACAGTTTATCCCCCTTTAGCAGCTAATGTTGCACATAGTGGTGCATCTGTAGATTTAGCAATTTTTAGATTACATTTAGCAGGAATCTCCTCAATCTTAGGGGCTGTGAATTTTATTTCTACTATTATAAATATACGTCCAACGGGTATATCATTAGACCAACTTTCTTTATTCTCTTGAGCAGTAAAAATTACAGCAATTCTATTATTATTATCTTTACCTGTGCTAGCAGGGGCCATTACTATGTTATTAACAGATCGAAATATTAACACTTCATTTTTTGACCCAGCTGGAGGAGGGGACCCAATTTTATACCAACACTTATTT
>Lepidapion_curvipilosum|12177.1726-PST_24444
AACTTTATATTTTATCTTTGGATTATGATCAGGAATAGTAGGAACCTCATTAAGAATACTTATTCGTATTGAATTAGGAAACCCGGGTTCATTAATTGAAGATGACCAAATTTATAATGTTATTGTTACAGCTCATGCTTTTATTATAATTTTTTTTATGGTTATACCAACAATAATTGGAGGATTTGGAAACTGATTAGTGCCTCTAATATTAGGAGCACCTGATATGGCTTTCCCTCGAATAAATAATATAAGATTTTGACTATTACCTCCTTCTTTAACTTTATTGTTAATAAGTAGATTTGTAGAAAAAGGCGCAGGAACAGGATGAACAGTTTATCCCCCTTTAGCAGCTAATGTTGCACATAGTGGTGCATCTGTAGATTTAGCAATTTTTAGGTTACATTTAGCAGGAATCTCCTCAATCTTAGGGGCTGTGAATTTTATTTCTACTATTATAAATATACGTCCAACGGGTATAACGTTAGACCAACTTTCTTTATTCTCTTGAGCAGTAAAAATTACAGCAATTCTATTATTATTATCTTTACCTGTGCTAGCAGGGGCCATTACTATGTTATTAACAGATCGAAATATTAACACTTCATTTTTTGACCCAGCTGGAGGGGGAGACCCAATTTTATACCAACACTTATTT
>Lepidapion_curvipilosum|17741.2876-PST_25881
AACTTTATATTTTATCTTTGGATTATGATCAGGAATAGTAGGAACCTCATTAAGAATACTTATTCGTATTGAATTAGGAAACCCAGGTTCATTAATTGAAGATGACCAAATTTATAATGTTATTGTTACAGCTCATGCTTTTATTATAATTTTTTTTATGGTTATACCAACAATAATTGGAGGATTTGGAAACTGATTAGTGCCTCTAATATTAGGGGCGCCTGATATGGCTTTCCCTCGAATAAATAATATAAGATTTTGACTATTACCTCCTTCTTTAACTTTATTATTAATAAGTAGATTTGTAGAAAAAGGTGCAGGAACAGGATGAACAGTTTATCCCCCTTTAGCAGCTAATGTTGCACATAGTGGTGCATCTGTAGATTTAGCAATTTTTAGATTACATTTAGCAGGAATCTCCTCAATCTTAGGGGCTGTGAATTTTATTTCTACTATTATAAATATACGTCCAACGGGGATATCGTTAGACCAACTTTCTTTATTCTCTTGAGCAGTAAAAATTACAGCAATTCTATTATTATTATCTTTACCTGTACTAGCAGGAGCCATTACTATGTTATTAACAGATCGAAATATTAACACTTCATTTTTTGACCCAGCTGGAGGAGGAGACCCAATTTTATACCAACACTTATTT
>Lepidapion_curvipilosum|17743.2878-PST_25883
AACTTTATATTTTATCTTTGGATTATGATCAGGAATAGTAGGAACCTCATTAAGAATACTTATTCGTATTGAATTAGGAAACCCAGGTTCATTAATTGAAGATGACCAAATTTATAATGTTATTGTTACAGCTCATGCTTTTATTATAATTTTTTTTATGGTTATACCAACAATAATTGGAGGATTTGGAAACTGATTAGTGCCTCTAATATTAGGGGCGCCTGATATGGCTTTCCCTCGAATAAATAATATAAGATTTTGACTATTACCTCCTTCTTTAACTTTATTGTTAATAAGTAGATTTGTAGAAAAAGGTGCAGGAACAGGATGAACAGTTTATCCCCCTTTAGCAGCTAATGTTGCACATAGTGGTGCATCTGTAGATTTAGCAATTTTTAGATTACATTTAGCAGGAATCTCCTCAATCTTAGGGGCTGTGAATTTTATTTCTACTATTATAAATATACGTCCAACGGGGATATCGTTAGACCAACTTTCTTTATTCTCTTGAGCAGTAAAAATTACAGCAATTCTATTATTATTATCTTTACCTGTACTAGCAGGAGCCATTACTATGTTATTAACAGATCGAAATATTAACACTTCATTTTTTGACCCAGCTGGAGGAGGAGACCCAATTTTATACCAACACTTATTT
>Lepidapion_senex|283.93-PST_44G2011
AACTTTATATTTTATCTTTGGATTATGATCAGGAATAGTTGGAACCTCATTAAGAATACTTATTCGTATTGAATTAGGAAACCCGGGTTCATTAATTGAGGATGACCAAATTTATAATGTTATTGTTACAGCTCATGCTTTTATTATAATTTTTTTTATAGTTATACCAACAATAATTGGAGGATTCGGTAACTGATTAGTGCCTCTAATATTAGGGGCACCTGATATGGCTTTCCCTCGAATAAATAATATAAGATTTTGGCTATTACCTCCTTCTTTAACTTTATTGTTAATAAGGAGATTTGTAGAAAAAGGGGCAGGTACAGGATGAACAGTTTATCCCCCTTTAGCAGCTAATGTAGCACATAGTGGTGCATCTGTGGATTTAGCAATTTTTAGATTACATTTAGCAGGGATCTCCTCAATCTTAGGGGCTGTGAATTTTATTTCTACTATTATAAATATACGTCCAACGGGGATATCATTAGACCAACTTTCTTTATTCTCTTGAGCAGTAAAAATTACAGCAATTCTATTACTATTATCCTTACCTGTACTAGCAGGAGCCATTACTATGTTATTAACAGATCGAAATATTAACACCTCATTTTTTGACCCGGCTGGAGGAGGAGATCCAATTTTATACCAACACTTATAT
>Lepidapion_senex|12147.1696-PST_24414
AACTTTATATTTTATCTTTGGATTATGATCAGGAATAGTTGGAACCTCATTAAGAATACTTATTCGTATTGAATTAGGAAACCCGGGTTCATTAATTGAAGATGACCAAATTTATAATGTTATTGTTACAGCTCATGCTTTTATTATAATTTTTTTTATAGTTATACCAACAATAATTGGAGGATTCGGTAACTGATTAGTGCCTCTAATATTAGGGGCACCTGATATGGCTTTCCCTCGAATAAATAATATAAGATTTTGACTATTACCTCCTTCTTTAACTTTATTGTTAATAAGGAGATTTGTAGAAAAAGGGGCAGGTACAGGATGAACAGTTTATCCCCCTTTAGCAGCTAATGTAGCGCATAGTGGTGCATCTGTAGATTTAGCAATTTTTAGACTACATTTAGCAGGAATCTCCTCAATCTTAGGGGCTGTGAATTTTATTTCTACTATTATAAATATACGTCCAACGGGAATATCATTAGACCAACTTTCTTTATTCTCTTGAGCAGTAAAAATTACAGCAATTCTATTACTATTATCCTTACCTGTACTAGCAGGAGCCATTACTATGTTATTAACAGATCGAAATATTAACACCTCATTTTTTGACCCGGCTGGAGGAGGAGATCCAATTTTATACCAACACTTATTT
>Lepidapion_senex|12178.1727-PST_24445
AACTTTATATTTTATCTTTGGATTATGATCAGGAATAGTTGGAACCTCATTAAGAATACTTATTCGTATTGAATTAGGAAACCCGGGTTCATTAATTGAAGATGACCAAATTTATAATGTTATTGTTACAGCTCATGCTTTTATTATAATTTTTTTTATAGTTATACCAACAATAATTGGGGGATTCGGTAACTGATTAGTGCCTCTAATATTAGGGGCACCTGATATGGCTTTCCCTCGAATAAATAATATAAGATTTTGACTATTACCTCCTTCTTTAACTTTATTGTTAATAAGGAGATTTGTAGAAAAAGGGGCAGGTACAGGATGAACAGTTTATCCCCCTTTAGCAGCTAATGTAGCGCATAGTGGTGCATCTGTAGATTTAGCAATTTTTAGACTACATTTAGCAGGAATCTCCTCAATCTTAGGGGCTGTGAATTTTATTTCTACTATTATAAATATACGTCCAACGGGAATATCATTAGACCAACTTTCTTTATTCTCTTGAGCAGTAAAAATTACAGCAATTCTATTACTATTATCCTTACCTGTACTAGCAGGAGCCATTACTATGTTATTAACAGATCGAAATATTAACACCTCATTTTTTGACCCGGCTGGAGGAGGAGATCCAATTTTATACCAACACTTATTT
>Loborhynchapion_amethystinum|707.503-RST
TACTCTATATTTTATTTTTGGTTTATGAGCAGGAATAGTAGGGACTTCTCTTAGAATATTAATTCGAGTTGAATTAGGAAACCCTAGATCTTTAATTGGAGATGACCAAATTTATAACGTAATTGTGACAGCTCATGCTTTTATTATAATTTTTTTTATAGTAATACCAGTAATAATTGGGGGGTTTGGAAACTGGCTGGTTCCATTAATATTAGGAGCCCCTGATATAGCATTTCCACGAATAAATAACATAAGATTTTGATTATTACCACCTTCATTAACTTTACTATTAATAAGAAGAATTGTAGAAAAGGGGGCAGGAACGGGTTGAACTGTTTACCCTCCTTTAGCAGCAAATATTGCTCACGGAGGAGCATCAGTTGATTTAGCAATCTTTAGACTGCACTTAGCAGGGATTTCTTCAATTTTAGGAGCTGTTAATTTTATCTCAACAATAATAAATATGCACCCAAATGGACTTTCATTTGATCAATTATCCTTATTTACCTGAGCTGTAAAAATTACGGCAATTCTTTTATTGTTATCTTTACCAGTTTTAGCAGGTGCAATCACAATACTATTAACAGATCGAAATATTAATACCTCATTTTTTGACCCTGCAGGAGGAGGTGACCCAATTTTATATCAACATTTATTC
>Malvapion_malvae|355.160-PST_18MO2011
AACTTTATATTTTATTTTTGGTCTTTGATCAGGAATAGTGGGTACATCATTAAGTATGTTAATTCGAATTGAATTAGGAAATCCAGGATCTCTAATTGGAGATGATCAAATTTATAATGTTATTGTAACTGCCCACGCTTTTATTATAATTTTCTTTATAGTTATACCGATTATAATTGGAGGATTTGGGAATTGATTAGTACCTTTAATATTAGGAGCCCCTGATATAGCTTTCCCTCGAATAAACAATATAAGATTCTGATTATTACCTCCTTCATTAACTCTTTTATTAATAAGTAGAATTGTAGAAAAAGGGGCAGGAACTGGGTGAACAGTTTACCCCCCATTAGCAGCCAATATTGCGCATAGAGGGGCATCAGTTGATTTAGCTATTTTTAGATTACATTTAGCGGGAATTTCCTCAATTTTAGGGGCAGTAAATTTTATTTCCACAATAATAAATATGCGACCTGCAGGACTATCCTTAGATCAATTATCTTTATTTACTTGAGCCGTTAAAATTACTGCTATTTTATTACTTCTTTCTTTACCAGTTTTAGCTGGGGCAATTACTATGTTATTAACTGATCGAAATATTAACACATCTTTTTTTGACCCTGCTGGAGGTGGAGACCCAATTTTATACCAACATTTATTT
>Malvapion_malvae|683.479-PST
AACTTTATATTTTATTTTTGGTCTTTGATCAGGAATAGTGGGTACATCATTAAGTATGTTAATTCGAATTGAATTAGGAAATCCAGGATCTCTAATTGGAGATGATCAAATTTATAATGTTATTGTAACTGCCCACGCTTTTATTATAATTTTCTTTATAGTTATACCGATTATAATTGGAGGATTTGGGAATTGATTAGTACCTTTAATATTAGGAGCCCCTGATATAGCTTTCCCTCGAATAAACAATATAAGATTCTGATTATTACCTCCTTCATTAACTCTTTTATTAATAAGTAGAATTGTAGAAAAAGGAGCAGGAACTGGGTGAACAGTTTACCCCCCATTAGCAGCCAATATTGCGCATAGAGGGGCATCAGTTGATTTAGCTATTTTTAGATTACATTTAGCGGGAATTTCCTCAATTTTAGGGGCAGTAAATTTTATTTCCACAATAATAAATATGCGACCTGCAGGACTATCCTTAGATCAATTATCTTTATTTACTTGAGCCGTTAAAATTACTGCTATTTTATTACTTCTTTCTTTACCAGTTTTAGCTGGGGCAATTACTATGTTATTAACTGATCGAAATATTAACACATCTTTTTTTGACCCTGCTGGAGGTGGAGACCCAATTTTATACCAACATTTATTT
>Malvapion_malvae|9685.784-PST_3697
AACTTTATATTTTATTTTTGGTCTTTGATCAGGAATAGTGGGTACATCATTAAGTATGTTAATTCGAATTGAATTAGGAAATCCAGGATCTCTAATTGGAGATGATCAAATTTATAATGTTATTGTAACTGCCCACGCTTTTATTATAATTTTCTTTATAGTTATACCGATTATAATTGGAGGATTTGGGAATTGATTAGTACCTTTAATATTAGGAGCCCCTGATATAGCTTTCCCTCGAATAAACAATATAAGATTCTGATTATTACCTCCTTCATTAACTCTTTTATTAATAAGTAGAATTGTAGAAAAAGGGGCAGGAACTGGGTGAACAGTTTACCCCCCATTAGCAGCCAATATTGCGCATAGAGGGGCATCAGTTGATTTAGCTATTTTTAGATTACATTTAGCGGGAATTTCCTCAATTTTAGGGGCAGTAAATTTTATTTCCACAATAATAAATATGCGACCTGCAGGGCTATCCTTAGATCAATTATCTTTATTTACTTGAGCCGTTAAAATTACTGCTATTTTATTACTTCTTTCTTTACCAGTTTTAGCTGGGGCAATTACTATGTTATTAACTGATCGAAATATTAACACATCTTTTTTTGACCCTGCTGGAGGTGGAGACCCAATTTTATACCAACATTTATTT
>Malvapion_malvae|9854.953-CBR_3866
AACTTTATATTTTATTTTTGGTCTTTGATCAGGAATAGTGGGTACATCATTAAGTATGTTAATTCGAATTGAATTAGGAAATCCAGGATCTCTAATTGGAGATGATCAAATTTATAATGTTATTGTAACTGCCCACGCTTTTATTATAATTTTCTTTATAGTTATACCGATTATAATTGGAGGATTTGGGAATTGATTAGTACCTTTAATATTAGGAGCCCCTGATATAGCTTTCCCTCGAATAAACAATATAAGATTCTGATTATTACCTCCTTCATTAACTCTTTTATTAATAAGTAGAATTGTAGAAAAAGGGGCAGGAACTGGGTGAACAGTTTACCCCCCATTAGCAGCCAATATTGCGCATAGAGGGGCATCAGTTGATTTAGCTATTTTTAGATTACATTTAGCGGGAATTTCCTCAATTTTAGGGGCAGTAAATTTTATTTCCACAATAATAAATATGCGACCTGCAGGGCTATCCTTAGATCAATTATCTTTATTTACTTGAGCCGTTAAAATTACTGCTATTTTATTACTTCTTTCTTTACCAGTTTTAGCTGGGGCAATTACTATGTTATTAACTGATCGAAATATTAACACATCTTTTTTTGACCCTGCTGGAGGTGGAGACCCAATTTTATACCAACATTTATTT
>Malvapion_malvae|9942.1041-PSP_3186
AACTTTATATTTTATTTTTGGTCTTTGATCAGGAATAGTGGGTACATCATTAAGTATGTTAATTCGAATTGAATTAGGAAATCCAGGATCTCTAATTGGAGACGATCAAATTTATAATGTTATTGTAACTGCCCACGCTTTTATTATAATTTTCTTTATAGTTATACCGATTATAATTGGAGGATTTGGGAATTGATTAGTGCCTTTAATATTGGGAGCCCCTGATATAGCTTTCCCTCGAATAAATAATATAAGATTCTGATTATTACCCCCTTCATTAACTCTTTTATTAATAAGTAGAATTGTAGAAAAAGGAGCAGGAACTGGGTGAACAGTTTACCCCCCATTAGCAGCCAATATTGCGCATAGAGGGGCATCAGTTGATTTAGCTATTTTTAGATTACATTTAGCAGGAATTTCCTCAATTTTAGGAGCGGTAAATTTTATTTCTACAATAATAAATATACGACCTGCAGGGCTATCCTTAGATCAATTATCTTTATTTACTTGAGCCGTTAAAATTACTGCTATTTTATTACTTCTTTCTTTACCAGTTTTAGCTGGGGCAATTACTATACTATTAACTGATCGAAATATTAACACATCTTTTTTTGACCCTGCTGGAGGTGGAGACCCAATTTTATACCAACATTTATTT
>Malvapion_malvae|14997.1857-PST_26060
AACTTTATATTTTATTTTTGGTCTTTGATCAGGRATAGTGGGTACATCATTAAGTATGTTAATTCGAATTGAATTAGGAAATCCAGGATCTCTAATTGGAGATGATCAAATTTATAATGTTATTGTAACTGCCCACGCTTTTATTATAATTTTCTTTATAGTTATACCGATTATAATTGGAGGATTTGGGAATTGATTAGTACCTTTAATATTAGGAGCCCCTGATATAGCTTTCCCTCGAATAAACAATATAAGATTCTGATTATTACCTCCTTCATTAACTCTTTTATTAATAAGTAGAATTGTAGAAAAAGGAGCAGGAACTGGGTGAACAGTTTACCCCCCATTAGCAGCCAATATTGCGCATAGAGGGGCATCAGTTGATTTAGCTATTTTTAGATTACATTTAGCGGGAATTTCCTCAATTTTAGGGGCAGTAAATTTTATTTCCACAATAATAAATATGCGACCTGCAGGACTATCCTTAGATCAATTATCTTTATTTACTTGAGCCGTTAAAATTACTGCTATTTTATTACTTCTTTCTTTACCAGTTTTAGCTGGGGCAATTACTATGTTATTAACTGATCGAAATATTAACACATCTTTTTTTGACCCTGCTGGAGGTGGAGACCCAATTTTATACCAACATTTATTT
>Malvapion_malvae|16027.2012-JKR_23652
AACTTTATATTTTATTTTTGGTCTTTGATCAGGAATAGTGGGTACATCATTAAGTATGTTAATTCGAATTGAATTAGGAAATCCAGGATCTCTAATTGGAGACGATCAAATTTATAATGTTATTGTAACTGCCCACGCCTTTATTATAATTTTCTTTATAGTTATACCGATTATAATTGGAGGATTTGGGAATTGATTAGTGCCTTTAATATTGGGAGCCCCTGATATAGCTTTCCCTCGAATAAATAATATAAGATTCTGGTTATTACCCCCTTCATTAACTCTTTTATTAATAAGTAGAATTGTAGAAAAAGGTGCAGGAACTGGGTGAACAGTTTACCCCCCATTAGCAGCCAATATTGCACATAGAGGAGCATCAGTTGATTTAGCTATTTTTAGATTACATTTAGCAGGAATTTCCTCAATTTTAGGGGCGGTAAATTTTATTTCTACAATAATAAATATGCGACCTGCGGGACTATCCTTAGATCAATTATCTTTATTTACTTGAGCCGTTAAAATTACTGCTATTTTATTACTTCTTTCTTTGCCAGTTTTAGCTGGGGCAATTACTATACTATTAACTGATCGAAATATTAACACATCTTTTTTTGACCCTGCTGGAGGTGGAGACCCAATTTTATACCAACATTTATTT
>Melanapion_minimum|9963.1062-PSP_3207
AACATTATATTTCATTTTTGGAGTTTGATCAGGATTAGTGGGTACTTCATTGAGCATACTAATTCGAATTGAATTAGGAAATCCAGGCTCATTAATTGGCGATGATCAAATTTATAATGTAATTATTACAGCTCATGCATTTATTATAATTTTTTTTATAGTTATACCAATTATAATTGGAGGTTTTGGAAACTGATTAGTTCCATTAATACTTGGAGCCCCGGACATAGCTTTCCCTCGAATAAATAATATAAGATTTTGACTTTTACCACCTTCTTTAACTCTTTTAATTATAAGAAGAATTGTAGAAAAAGGAGCAGGGACCGGATGAACTGTTTATCCCCCTCTAGCAGCAAATATTGCACATAGAGGAGCTTCAGTAGATTTAGCTATTTTTAGTCTTCACTTAGCTGGAATTTCTTCTATTTTAGGAGCAGTAAACTTTATTTCAACAATAATAAATATACAACCATCAGGACTATCTCTAGATCAACTTTCCTTATTTACTTGAGCTGTAAAAATTACTGCTATTTTACTTTTATTATCTTTACCCGTTTTAGCAGGGGCTATTACTATATTATTAACTGATCGGAATATTAATACTTCTTTTTTTGACCCCGCCGGTGGAGGAGATCCAATTTTATATCAGCATTTATTT
>Omphalapion_hookerorum|9939.1038-PSP_3183
AACTTTATATTTTATTTTTGGATTTTGATCAGGAATAATTGGTACATCCTTAAGTATGTTAATTCGAGTAGAATTAGGAAACCCTGGCTCATTAATTGGTGATGACCAAATTTATAATGTTATCGTGACTGCTCACGCTTTTATTATAATTTTTTTTATAGTTATACCAATTATAATTGGAGGATTTGGAAATTGACTAATTCCTTTAATACTTGGAGCCCCTGATATAGCTTTCCCTCGATTAAATAACATAAGATTTTGACTTCTTCCACCTTCCATAGCTTTTTTATTATTAAGTAGAATTATTGAAAAAGGGGTAGGGACTGGTTGAACAGTTTATCCTCCTTTAGCTTCTAATATTGCACATAGCGGAGCATCCGTAGACTTAGCAATTTTTAGTTTACATTTAGCAGGAATTTCATCAATTTTAGGAGCTGTAAATTTCATTTCTACTATTTTAAACATGCGACCTTCAGGGCTATCCTTAGACCAAATATCTCTATTTAGTTGAGCAGTTAAAGTTACAGCTACCTTATTACTTCTTTCTTTACCAGTATTGGCCGGAGCAATTACTATACTATTAACAGATCGAAATATTAATACATCTTTTTTTGACCCGGCTGGAGGAGGCGACCCAATTTTATACCAACACTTATTT
>Omphalapion_hookerorum|16381.2367-JKR_25927
AACTTTATATTTTATTTTTGGATTTTGATCAGGAATAATTGGTACATCCTTAAGTATGTTAATTCGAGTAGAATTAGGAAACCCTGGCTCATTAATTGGTGATGACCAAATTTATAATGTTATCGTGACTGCTCACGCTTTTATTATAATTTTTTTTATAGTTATACCAATTATAATTGGAGGATTTGGAAATTGACTAATTCCTTTAATACTTGGAGCCCCTGATATAGCTTTCCCTCGATTAAATAACATAAGATTTTGACTTCTTCCACCTTCCATAGCTTTTTTATTATTAAGTAGAATTATTGAAAAAGGGGTAGGGACTGGTTGAACAGTTTATCCTCCTTTAGCTTCTAATATTGCACATAGCGGAGCATCCGTAGACTTAGCAATTTTTAGTTTACATTTAGCAGGAATTTCATCAATTTTAGGAGCTGTAAATTTCATTTCTACTATTTTAAACATGCGACCTTCAGGGCTATCCTTAGACCAAATATCTCTATTTAGTTGAGCAGTTAAAGTTACAGCTACCTTATTACTTCTTTCTTTACCAGTATTGGCCGGAGCAATTACTATACTATTAACAGATCGAAATATTAATACATCTTTTTTTGACCCGGCTGGAGGAGGCGACCCAATTTTATACCAACACTTATTT
>Omphalapion_hookerorum|16632.2618-PSP_23592
AACTTTATATTTTATTTTTGGATTTTGATCAGGAATAATTGGTACATCCTTAAGTATGTTAATTCGAGTAGAATTAGGAAACCCTGGCTCATTAATTGGTGATGACCAAATTTATAATGTTATCGTGACTGCTCACGCTTTTATTATAATTTTTTTTATAGTTATACCAATTATAATTGGAGGATTTGGAAATTGACTAATTCCTTTAATACTTGGAGCCCCTGATATAGCTTTCCCTCGATTAAATAACATAAGATTTTGACTTCTTCCACCTTCCATAGCTTTTTTATTATTAAGTAGAATTATTGAAAAAGGGGTAGGGACTGGTTGAACAGTTTATCCTCCTTTAGCTTCTAATATTGCACATAGCGGAGCATCCGTAGACTTAGCAATTTTTAGTTTACATTTAGCAGGAATTTCATCAATTTTAGGAGCTGTAAATTTCATTTCTACTATTTTAAACATGCGACCTTCAGGGCTATCCTTAGACCAAATATCTCTATTTAGTTGAGCAGTTAAAGTTACAGCTACCTTATTACTTCTTTCTTTACCAGTATTGGCCGGAGCAATTACTATACTATTAACAGATCGAAATATTAATACATCTTTTTTTGACCCGGCTGGAGGAGGCGACCCAATTTTATACCAACACTTATTT
>Omphalapion_rhodopense|15924.1909-FBA_23300
AACTTTATATTTTATTTTTGGTTTTTGATCAGGAATAATTGGAACTTCTTTAAGAATATTAATCCGTATTGAATTAAGAAATCCAGGAGCACTAATTGGAGATGATCAAATTTATAATGTAATTGTTACTGCTCATGCATTTATTATAATTTTTTTTATAGTAATACCAATTATAATTGGAGGATTCGGAAATTGATTAATCCCTTTAATATTAGGAGCTCCAGATATAGCTTTCCCTCGATTAAATAATTTAAGATTTTGACTTCTTCCCCCCTCTTTAACTCTTCTATTATTTAGAAGAATTATTGAAAAGGGGGCAGGTACTGGATGAACAGTTTACCCTCCATTAGCATCTAATCTTACCCATAGAGGAGCATCAGTAGATCTAGCTATTTTTAGATTACATTTAGCAGGAATTTCTTCAATTTTAGGAGCCGTAAATTTTATTTCTACTATTCTAAATATACGACCTTCAGGCTTATCATTAGATCAAATTTCGCTTTTTACCTGAGCAGTAAAAATTACTGCTATACTTTTACTTCTTTCTTTACCAGTTTTAGCTGGAGCTATTACTATATTATTAACAGACCGAAATATTAATACATCTTTTTTTGATCCAGCCGGAGGAGGNNNNNNNNNNNNNNNNNNNNNNNNNNNN
>Onychapion_tamarisci|345.150-PST_15MO2011
AACACTATATTTTATCTTTGGTTTATGATCAGGAATAGTAGGAACATCATTAAGAATATTAATTCGTATTGAGTTAGGAAATCCCGGATCCTTAATTGGAGATGATCAAATTTACAATGTAATTGTAACAGCTCATGCTTTTATTATAATTTTTTTTATAGTTATACCAATTATAATTGGGGGATTTGGAAATTGACTAGTACCCCTAATATTAGGGGCACCAGATATGGCCTTCCCACGAATAAATAATATAAGATTCTGATTACTACCCCCATCATTAACTTTACTATTAATAAGAAGAATTGTTGAAAAAGGAGCAGGAACAGGATGAACTGTATACCCCCCTTTAGCCTCAAACATTGCCCATGGGGGAGCATCAGTTGATTTAGCAATTTTTAGTTTACATCTTGCAGGTATTAGATCAATTTTAGGGGCTGTAAACTTTATCTCTACAATTATTAACATACACCCTAGAGGAATATCATTAGATCAATTATCTTTATTCACTTGAGCAGTAAAAATTACTGCAATTCTTTTACTACTTTCTTTACCTGTATTAGCAGGAGCGATCACCATATTGTTAACTGATCGAAACATCAATACATCATTCTTTGACCCGGCTGGAGGGGGAGATCCAATCCTATATCAACACTTATTT
>Oryxolaemus_flavifemoratus|11016.1530-PSP_3290
NNNNNNNNNNNNNNNNNNNNNNNNNNNNNNCGGGATAGTTGGAGCTTCTTTAAGAATATTAATTCGTATTGAATTAGGAAATCCCGGCTCCTTGATTGGAGATGATCAAATTTACAATGTAATTGTAACAGCTCACGCCTTTATTATAATTTTCTTTATAGTAATACCTATTATAATTGGAGGATTTGGAAATTGATTAGTCCCTCTTATATTAGGTGCGCCAGATATAGCATTTCCTCGAATAAATAATATAAGATTTTGACTTTTACCCCCCTCACTAACTTTATTATTAATAAGAAGAATTGTTGAAAAAGGGGCAGGTACAGGATGAACTGTTTACCCTCCCTTAGCCGCAAATATTGCTCATGGGGGAGCTTCTGTAGATTTAGCAATTTTTAGTTTACATTTAGCAGGTATTTCTTCAATTTTAGGTGCTGTAAATTTTATTTCTACTATATTAAACATACACCCAATAGGAATATCATTAGATCAATTATCTTTATTTACTTGAGCTGTAAAAATTACAGCAATTTTATTACTTTTATCTTTACCAGTTTTAGCTGGAGCTATTACAATATTACTTACTGATCGAAATATTAATACATCTTTTTTTGATCCTGCTGGAGGGGGAGATCCAATTTTATATCAACATTTATTT
>Oryxolaemus_scabiosus|92.IT-0041w
AACTTTATATTTTATTTTTTGATTATGATCAGGAATAGTTGGGACTTCTTTAAGAATACTAATTCGTATTGAATTAGGAAATCCTGGATCTTTAATTGGAGATGATCAAATTTATAATGTAATTGTTACAGCTCACGCTTTTATTATAATTTTTTTTATAGTTATACCTGTTATAATTGGAGGATTTGGTAATTGATTAGTGCCCCTTATATTAGGAGCTCCAGATATGGCGTTCCCTCGAATAAATAATATAAGATTTTGACTTTTACCCCCATCATTAACTTTATTATTAATAAGAAGAATTGTTGAAAAAGGAGCAGGTACTGGTTGAACAGTTTACCCTCCTTTAGCTGCTAATATTGCTCATGGAGGAGCTTCAGTTGATTTAGCAATTTTTAGCCTACATTTAGCAGGTATTTCTTCAATTTTAGGAGCTGTAAATTTTATTTCTACAAGATTAAATATACATCCAATAGGATTATCTTTAGATCAATTATCTTTATTTACTTGAGCTGTAAAAATTACAGCAATTCTTTTACTTTTATCTTTACCAGTTTTAGCAGGGGCTATCACTATATTACTTACTGATCGAAATATTAATACATCTTTTTTTGATCCTGCTGGAGGTGGAGACCCAATTTTATATCAACACTTANNN
>Oxystoma_craccae|9766.865-PST_3778
TACTTTATATTTTATTCTTGGATTATGGTCTGGAATAGTTGGGACATCATTAAGTATATTAATCCGAATTGAATTAGGGAATCCTGGATCATTAATTGGAGATGACCAAATCTATAATGTTATTGTAACCGCTCATGCTTTTGTTATAATTTTCTTTATAGTAATACCAATTATAATTGGAGGTTTTGGAAATTGATTAGTACCCCTTATACTAGGGGCTCCAGATATGGCTTTTCCTCGAATAAATAATATAAGATTTTGACTATTACCCCCATCATTAACCTTATTGTTAATAAGAAGAATTGTAGAAAAAGGGGCAGGAACAGGATGAACAGTTTATCCTCCATTAGCTTCAAATATTGCTCATAGAGGTGCTTCTGTTGATTTGGCAATTTTTAGTCTTCATTTAGCAGGAATTTCTTCAATTTTAGGAGCTGTTAATTTTATTTCAACTATAATTAATATACATCCAAACGGTCTTTCTCTTGATCAACTATCCTTATTTACTTGGGCTGTAAAAATTACGGCTATTCTATTACTTTTATCTTTACCCGTATTAGCTGGAGCAATTACTATATTATTAACTGATCGAAATATTAATACCTCTTTTTTTGACCCGGCAGGAGGCGGAGATCCTATTTTATACCAACACTTATTT
>Oxystoma_craccae|15917.1902-PST_24007
TACTTTATATTTTATTCTTGGATTATGGTCTGGAATAGTTGGGACATCATTAAGTATATTAATCCGAATTGAATTAGGGAATCCTGGATCATTAATTGGAGATGACCAAATCTATAATGTTATTGTAACCGCTCATGCTTTTGTTATAATTTTCTTTATAGTAATACCAATTATAATTGGAGGTTTTGGAAATTGATTAGTACCCCTTATACTAGGGGCTCCAGATATGGCTTTTCCTCGAATAAATAATATAAGATTTTGACTATTACCCCCATCATTAACCTTATTGTTAATAAGAAGAATTGTAGAAAAAGGGGCAGGAACAGGATGAACAGTTTATCCTCCATTAGCTTCAAATATTGCTCATAGAGGTGCTTCTGTTGATTTGGCAATTTTTAGTCTTCATTTAGCAGGAATTTCTTCAATTTTAGGAGCTGTTAATTTTATTTCAACTATAATTAATATACATCCAAACGGTCTTTCTCTTGATCAACTATCCTTATTTACTTGGGCTGTAAAAATTACGGCTATTCTATTACTTTTATCTTTACCCGTATTAGCTGGAGCAATTACTATATTATTAACTGATCGAAATATTAATACCTCTTTTTTTGACCCGGCAGGAGGCGGAGATCCTATTTTATACCAACACTTATTT
>Oxystoma_craccae|16628.2614-PSP_23588
TACTTTATATTTTATTCTTGGATTATGGTCTGGAATAGTTGGGACATCATTAAGTATATTAATCCGAATTGAATTAGGGAATCCTGGATCATTAATTGGAGATGACCAAATCTATAATGTTATTGTAACCGCTCATGCTTTTGTTATAATTTTCTTTATAGTAATACCAATTATAATTGGAGGTTTTGGAAATTGATTAGTACCCCTTATACTAGGGGCTCCAGATATGGCTTTTCCTCGAATAAATAATATAAGATTTTGACTATTACCCCCATCATTAACCTTATTGTTAATAAGAAGAATTGTAGAAAAAGGGGCAGGAACAGGATGAACAGTTTATCCTCCATTAGCTTCAAATATTGCTCATAGAGGTGCTTCTGTTGATTTGGCAATTTTTAGTCTTCATTTAGCAGGAATTTCTTCAATTTTAGGAGCTGTTAATTTTATTTCAACTATAATTAATATACATCCAAACGGTCTTTCTCTTGATCAACTATCCTTATTTACCTGAGCTGTAAAAATTACGGCTATTCTATTACTTTTATCTTTACCCGTATTAGCTGGAGCAATTACTATATTATTAACTGATCGAAATATTAATACCTCTTTTTTTGACCCGGCAGGAGGCGGAGATCCTATTTTATACCAACACTTATTT
>Oxystoma_opeticum|16510.2496-PSP_23468
TATTTTATACTTTATTCTTGGACTATGGTCTGGAATAGTTGGTACTTCCTTAAGAATACTAATTCGTATTGAATTAGGAAATTCAGGATCATTAATTGGTGATGATCAAATTTATAATGTTATTGTTACAGCTCACGCTTTTATTATAATTTTTTTTATAGTTATACCTGTAATAATTGGTGGATTTGGAAACTGATTAGTACCTTTAATACTTGGTGCTCCTGATATAGCTTTTCCTCGAATAAATAATATGAGATTTTGATTATTACCACCATCACTAACCCTTCTATTAATAAGAAGAATTGTAGAAAAAGGAGTAGGAACAGGATGAACAGTTTATCCTCCATTAGCTTCTAATATTGCACATAGAGGAGCCTCTGTTGACTTAGCAATTTTTAGCCTCCACTTAGCTGGAATTTCTTCAATTCTTGGAGCTATTAATTTTATTTCTACTATAATTAATATATATCCTAATGGACTTTCTTTAGATCAATTATCCTTATTCACATGAGCTGTAAAAATTACAGCAATTTTATTACTTCTATCCCTACCTGTATTAGCAGGAGCAATCACTATATTATTAACTGATCGAAATATTAACACTTCTTTTTTTGACCCTGCTGGAGGAGGAGATCCCATTTTATACCAACACTTATTT
>Oxystoma_pomonae|16522.2508-PSP_23480
AACTTTATATTTCATTCTTGGCTTATGATCTGGAATAGTAGGAACTTCATTAAGTATATTAATTCGTGTGGAATTAGGAAATTCAGGATCCTTAATTGGAGATGATCAAATTTACAATGTTATTGTGACAGCCCATGCCTTTATTATAATTTTTTTTATAGTTATACCAATTATAATTGGAGGATTTGGAAATTGACTAGTACCCTTAATACTAGGGGCTCCTGATATAGCTTTCCCTCGAATAAATAATATAAGATTTTGATTATTACCACCTTCATTAACTCTTCTTTTAATAAGAAGAATTGTTGAAAAAGGGGCAGGAACTGGATGAACCGTTTATCCCCCGTTAGCTTCAAATATTGCCCACAGAGGAGCTTCTGTTGATTTAGCAATTTTTAGTTTACATTTAGCTGGAATTTCTTCAATTTTAGGAGCTGTAAATTTTATTTCTACAATATTTAATATACACCCTAATGGTCTTTCATTGGATCAATTATCTTTATTTACTTGAGCAGTAAAAATTACAGCAATTTTACTATTATTATCTTTACCTGTATTAGCGGGGGCAATTACTATATTACTTACTGATCGAAATATTAATACTTCTTTTTTCGATCCAGCGGGAGGGGGAGATCCTATTTTATACCAACATTTATTT
>Oxystoma_subulatum|10910.1424-JKR_4193
AACTTTATACTTTATTCTAGGCCTATGATCAGGAATAGTAGGCACATCTTTAAGAATATTAATTCGTGTTGAATTAGGAAATTCTGGGTCATTAATTGGTGATGATCAAATTTATAATGTTATTGTTACAGCCCATGCTTTTATTATAATTTTCTTTATAGTTATACCTATTATAATTGGTGGATTTGGTAATTGATTAGTCCCTTTAATATTGGGAGCTCCAGATATAGCTTTCCCTCGAATAAATAATATAAGATTTTGACTACTACCCCCCTCGCTAACTCTTTTATTAATAAGAAGAATTGTAGAAAAAGGGGCAGGGACAGGTTGAACAGTTTACCCGCCACTAGCTTCTAATATTGCCCATAGAGGAGCCTCTGTTGACTTAGCAATTTTTAGTCTTCACTTAGCAGGAATTTCATCAATTTTAGGTGCTGTTAATTTTATTTCTACAATAATTAATATACATCCTAATGGTCTTTCATTAGATCAATTATCTTTATTTACTTGAGCTGTTAAAATTACAGCAATTTTATTACTTTTATCTTTACCAGTATTAGCAGGAGCTATTACAATATTATTAACTGATCGAAATATTAATACTTCTTTTTTTGACCCTGCTGGTGGTGGGGACCCAATTTTATACCAGCACTTATTT
>Oxystoma_subulatum|16611.2597-PSP_23571
AACTTTATACTTTATTCTAGGCCTATGATCAGGAATAGTAGGCACATCTTTAAGAATATTAATTCGTGTTGAATTAGGAAATTCTGGGTCATTAATTGGTGATGATCAAATTTATAATGTTATTGTTACAGCCCATGCTTTTATTATAATTTTCTTTATAGTTATACCTATTATAATTGGTGGATTTGGTAATTGATTAGTCCCTTTAATATTGGGAGCTCCAGATATAGCTTTCCCTCGAATAAATAATATAAGATTTTGACTACTACCCCCCTCGCTAACTCTTTTATTAATAAGAAGAATTGTAGAAAAAGGGGCAGGGACAGGTTGAACAGTTTACCCGCCACTAGCTTCTAATATTGCCCATAGAGGAGCCTCTGTTGACTTAGCAATTTTTAGTCTTCACTTAGCAGGAATTTCATCAATTTTAGGTGCTGTTAATTTTATTTCTACAATAATTAATATACATCCTAATGGTCTTTCATTAGATCAATTATCTTTATTTACTTGAGCTGTTAAAATTACAGCAATTTTATTACTTTTATCTTTACCAGTATTAGCAGGAGCTATTACAATATTATTAACTGATCGAAATATTAATACTTCTTTTTTTGACCCTGCTGGTGGTGGGGACCCAATTTTATACCAGCACTTATTT
>Perapion_curtirostre|9938.1037-PSP_3182
TACCTTATACTTTATTTTAGGGGTTTGGTCCGGTTTAGTGGGAACCTCATTAAGAATATTAATTCGGGTGGAGTTGGGTAATCCTGGTTCCTTGATTGGAGATGATCAAATTTATAATGTTATTGTTACAGCCCATGCTTTTATTATAATTTTTTTTATAGTTATACCCATTATAATTGGAGGATTTGGAAATTGATTAGTGCCTTTAATACTAGGAGCCCCTGATATAGCATTCCCACGAATAAATAATATAAGATTCTGACTTTTACCCCCTGCCTTAACTTTATTACTAATAAGTAGAATTGTTGAAAAAGGTGCAGGGACGGGTTGAACTGTTTATCCCCCATTAGCTTCAAATATTGCTCATGGGGGATCCTCCGTTGACCTTGCCATTTTTAGACTCCATCTAGCTGGAATTAGTTCAATCCTGGGTGCTGTAAACTTTATTTCAACAATTATAAATATACGACCTTCAGGACTTTCTTTAGACCAGCTCTCTTTATTCACTTGAGCAGTAAAAATTACGGCTATTCTTTTATTATTATCATTACCAGTTTTAGCAGGAGCCATCACCATACTTTTAACTGATCGTAACATTAATACCTCTTTTTTTGACCCTGCCGGAGGAGGAGATCCTATTTTATATCAACACTTATTC
>Perapion_curtirostre|16509.2495-PSP_23467
TACCTTATACTTTATTTTAGGGGTTTGGTCCGGTTTAGTGGGAACCTCATTAAGAATATTAATTCGGGTAGAGTTGGGTAATCCTGGTTCCTTGATTGGAGATGATCAAATTTATAATGTTATTGTTACAGCCCATGCTTTTATTATAATTTTTTTTATAGTTATACCCATTATAATTGGAGGATTTGGAAATTGATTAGTACCTTTAATACTAGGAGCCCCTGATATAGCATTCCCACGAATAAATAATATAAGATTCTGACTTTTACCCCCTGCCTTAACTTTATTACTAATAAGTAGAATTGTTGAAAAAGGTGCAGGGACGGGTTGAACTGTTTATCCCCCATTAGCTTCAAATATTGCTCATGGGGGATCCTCCGTTGACCTTGCCATTTTTAGACTCCATCTAGCTGGAATTAGTTCAATCCTGGGTGCTGTAAACTTTATTTCAACAATTATAAATATACGACCTTCAGGACTTTCTTTAGACCAGCTCTCTTTATTCACTTGAGCAGTAAAAATTACAGCTATTCTTTTATTATTATCATTACCAGTTTTAGCAGGAGCCATCACCATACTTTTAACTGATCGTAACATTAATACCTCTTTTTTTGACCCTGCCGGAGGAGGAGATCCTATTTTATATCAACACTTATTC
>Perapion_fallax|228.38-PST_24GC2011
TACATTATATTTTATCTTCGGGTTTTGATCTGGGTTAGTAGGAACTTCATTAAGTATATTAATTCGTGTAGAATTAGGAAATCCTGGATCATTAATTGGGGACGATCAAATCTATAATGTAATTGTTACTGCTCATGCTTTTATTATAATTTTTTTTATAGTAATACCTATTATAATTGGGGGATTTGGAAACTGATTAGTACCATTAATACTGGGAGCCCCAGATATGGCATTCCCTCGAATAAATAATATAAGATTTTGACTTCTCCCCCCATCTCTTACATTACTTTTAATGAGAAGAATTGTAGAAAAAGGGGCAGGGACCGGCTGAACCGTTTATCCTCCTTTAGCTTCTAATATTGCTCATGGGGGATCCTCAGTTGACTTAGCAATTTTTAGATTACATTTAGCTGGAATTAGTTCAATTTTAGGTGCTGTAAATTTTATTTCCACAGTTATTAATATACGACCTACTGGGGTATCTCTAGACCAACTTTCTCTTTTTACATGGGCAGTAAAAATTACTGCTATTTTACTATTACTATCCTTACCTGTTCTCGCAGGGGCAATTACAATATTATTAACCGATCGTAACATCAATACTTCATTTTTTGACCCCGCTGGAGGTGGGGATCCTNNNNNNNNNNNNNNNNNNNNN
>Perapion_fallax|260.70-PST_1G2011
NNNNNNNNNNNNNNNNNNNNNNNNNNNNTCTGGGTTAGTAGGAACTTCATTAAGTATATTAATTCGTGTAGAATTAGGAAATCCTGGATCATTAATTGGGGACGATCAAATCTATAATGTAATTGTTACTGCTCATGCTTTTATTATAATTTTTTTTATAGTAATACCTATTATAATTGGGGGATTTGGAAACTGATTAGTACCATTAATACTGGGAGCCCCAGATATGGCATTCCCTCGAATAAATAATATAAGATTTTGACTTCTCCCCCCATCTCTTACATTACTTTTAATGAGAAGAATTGTAGAAAAAGGGGCAGGGACCGGCTGAACCGTTTATCCTCCTTTAGCTTCTAATATTGCTCATGGGGGATCCTCAGTTGACTTAGCAATTTTTAGATTACATTTAGCTGGAATTAGTTCAATTTTAGGTGCTGTAAATTTTATTTCCACAGTTATTAATATACGACCTACTGGGGTATCTCTAGACCAACTTTCTCTTTTTACATGAGCAGTAAAAATTACTGCTATTTTACTATTACTATCCTTACCTGTTCTCGCAGGGGCAATTACAATATTATTAACCGATCGTAACATCAATACTTCATTTTTTGACCCCGCTGGAGGTGGGGATCCGATTTTATACCANNNNNNNNNN
>Perapion_fallax|354.159-PST_18MO2011
TACATTATATTTTATCTTCGGGTTTTGATCTGGGTTAGTAGGAACTTCATTAAGTATATTAATTCGTGTAGAATTAGGAAATCCTGGATCATTAATTGGGGACGATCAAATCTATAATGTAATTGTTACTGCTCATGCTTTTATTATAATTTTTTTTATAGTAATACCTATTATAATTGGGGGATTTGGAAACTGATTAGTACCATTAATATTGGGAGCCCCAGATATGGCATTCCCTCGAATAAATAATATAAGATTTTGACTACTCCCCCCATCTCTTACATTACTTTTAATGAGAAGAATTGTAGAAAAAGGGGCAGGGACCGGCTGAACCGTTTATCCTCCTTTAGCTTCTAATATTGCTCATGGGGGATCCTCAGTTGACTTAGCAATTTTTAGATTACATTTAGCTGGAATTAGTTCAATTTTAGGTGCTGTAAATTTTATTTCCACAGTTATTAATATACGACCTACTGGGGTATCTCTAGACCAACTTTCTCTTTTTACATGAGCAGTAAAAATTACTGCTATTTTACTATTACTATCCTTACCTGTTCTCGCAGGGGCAATTACAATATTATTAACCGATCGTAACATCAATACTTCATTTTTTGACCCCGCTGGAGGTGGGGATCCTATTTTATACCAACATCTATTT
>Perapion_fallax|1010.741-PST_59T2012_3078
TACATTATATTTTATCTTCGGATTTTGATCTGGGTTAGTAGGAACTTCATTAAGTATATTAATTCGTGTAGAATTAGGAAATCCTGGATCATTAATTGGGGACGATCAAATCTATAATGTAATTGTTACTGCTCATGCTTTTATTATAATTTTTTTTATAGTAATACCTATTATAATTGGAGGATTTGGAAACTGATTAGTACCATTAATACTGGGAGCCCCAGATATGGCATTCCCTCGAATAAATAATATAAGATTTTGACTTCTCCCCCCATCTCTTACATTACTTTTAATGAGAAGAATTGTAGAAAAAGGGGCAGGGACCGGCTGAACCGTTTATCCTCCTTTAGCTTCTAATATTGCTCATGGGGGATCCTCAGTTGACTTAGCAATTTTTAGATTACATTTAGCTGGAATTAGTTCAATTTTAGGTGCTGTAAATTTTATTTCCACAGTTATTAATATACGACCTACTGGGGTATCTCTAGACCAACTTTCTCTTTTTACATGAGCAGTAAAAATTACCGCTATTTTACTATTACTATCCTTACCTGTTCTCGCAGGGGCAATTACAATATTATTAACCGATCGTAACATCAATACTTCATTTTTTGACCCCGCTGGAGGTGGGGATCCTATTTTATACCAACATCTATTT
>Perapion_fallax|12141.1690-PST_24408
TACATTATATTTTATCTTCGGATTTTGATCTGGGTTAGTAGGAACTTCATTAAGTATATTAATTCGTGTAGAATTAGGAAATCCTGGATCATTAATTGGGGACGATCAAATCTATAATGTAATTGTTACTGCTCATGCTTTTATTATAATTTTTTTTATAGTAATACCTATTATAATTGGAGGATTTGGAAACTGATTAGTACCATTAATACTGGGAGCCCCAGATATGGCATTCCCTCGAATAAATAATATAAGATTTTGACTTCTCCCCCCATCTCTTACATTACTTTTAATGAGAAGAATTGTAGAAAAAGGGGCAGGGACCGGCTGAACCGTTTATCCTCCTTTAGCTTCTAATATTGCTCATGGGGGATCCTCAGTTGACTTAGCAATTTTTAGATTACATTTAGCTGGAATTAGTTCAATTTTAGGTGCTGTAAATTTTATTTCCACAGTTATTAATATACGACCTACTGGGGTATCTCTAGACCAACTTTCTCTTTTTACATGAGCAGTAAAAATTACCGCTATTTTACTATTACTATCCTTACCTGTTCTCGCAGGGGCAATTACAATATTATTAACCGATCGTAACATCAATACTTCATTTTTTGACCCCGCTGGAGGTGGGGATCCTATTTTATACCAACATCTATTT
>Perapion_fallax|17502.2842-PST_4238
TACATTATATTTTATCTTCGGGTTTTGATCTGGATTAGTAGGAACTTCATTAAGTATATTAATTCGTGTAGAATTAGGAAATCCTGGATCATTAATTGGGGACGATCAAATCTATAATGTAATTGTTACTGCTCATGCTTTTATTATAATTTTTTTTATAGTAATACCTATTATAATTGGGGGATTTGGAAACTGATTAGTACCATTAATACTGGGAGCCCCAGATATGGCATTCCCTCGAATAAATAATATAAGATTTTGACTTCTCCCCCCATCTCTTACATTACTTTTAATGAGAAGAATTGTAGAAAAAGGGGCAGGGACCGGCTGAACCGTTTATCCTCCTTTAGCTTCTAATATTGCTCATGGGGGATCCTCAGTTGACTTAGCAATTTTTAGATTACATTTAGCTGGAATTAGTTCAATTTTAGGTGCTGTAAATTTTATTTCCACAGTTATTAATATACGACCTACTGGGGTATCTCTAGACCAACTTTCTCTTTTTACATGAGCAGTAAAAATTACTGCTATTTTACTATTACTATCCTTACCTGTTCTCGCAGGGGCAATTACAATATTATTAACCGATCGTAACATCAATACTTCATTTTTTGACCCCGCTGGAGGTGGGGATCCTATTTTATACCAACATCTATTT
>Perapion_marchicum|949.648-PSP
AACCCTATATTTCATTTTTGGATTTTGATCTGGTATAGTAGGAACATCCCTAAGAATGCTAATTCGAGTTGAATTAGGCAATCCCGGGTCATTAATTGGTGACGACCAAATTTATAACGTAATTGTTACTGCTCATGCCTTTATTATAATTTTCTTTATAGTAATACCTATTATAATTGGTGGATTCGGAAATTGATTAGTACCTTTAATACTCGGGGCACCTGATATAGCTTTCCCTCGAATAAATAATATGAGATTCTGATTACTACCGCCCTCATTAACACTACTATTAATAAGAAGAATTATTGAAAAGGGGGCAGGTACAGGTTGAACAATTTATCCACCTTTAGCCTCAAATATGGCCCATGGGGGATCCTCTGTGGATCTTGCTATCTTTAGACTACATTTAGCTGGAATTAGCTCAATTTTAGGTGCAGTTAATTTTATTTCTACCGTTATTAATATACGCCCATCAGGCCTTTCATTAGATCAGCTTTCTCTTTTTACTTGAGCAGTAAAAATTACAGCAATACTTCTTCTCTTATCTTTACCAGTTCTGGCGGGGGCAATCACTATGCTTATTACTGACCGAAATATTAATACTTCTTTTTTTGACCCGGCTGGAGGGGGAGACCCTATTTTATATCAACATTTATTT
>Perapion_marchicum|9873.972-CBR_3885
AACCCTATATTTCATTTTTGGATTTTGATCTGGTATAGTAGGAACATCCCTAAGAATGCTAATTCGAGTTGAATTAGGCAATCCCGGGTCATTAATTGGTGACGACCAAATTTATAACGTAATTGTTACTGCTCATGCCTTTATTATAATTTTCTTTATAGTAATACCTATTATAATTGGTGGATTCGGAAATTGATTAGTACCTTTAATACTCGGGGCACCTGATATAGCTTTCCCTCGAATAAATAATATGAGATTCTGATTACTACCGCCCTCATTAACACTACTATTAATAAGAAGAATTATTGAAAAGGGGGCAGGTACAGGTTGAACAATTTATCCACCTTTAGCCTCAAATATGGCCCATGGGGGATCCTCTGTGGATCTTGCTATCTTTAGACTACATTTAGCTGGAATTAGCTCAATTTTAGGTGCAGTTAATTTTATTTCTACCGTTATTAATATACGCCCATCAGGCCTTTCATTAGATCAGCTTTCTCTTTTTACTTGAGCAGTAAAAATTACAGCAATACTTCTTCTCTTATCTTTACCAGTTCTGGCGGGGGCAATCACTATGCTTATTACTGACCGAAATATTAATACTTCTTTTTTTGACCCGGCTGGAGGGGGAGACCCTATTTTATATCAACATTTATTT
>Perapion_marchicum|11022.1536-PSP_3296
AACCCTATATTTCATTTTTGGATTTTGATCTGGTATAGTAGGAACATCCCTAAGAATGCTAATTCGAGTTGAATTAGGCAATCCCGGGTCATTAATTGGTGACGACCAAATTTATAACGTAATTGTTACTGCTCATGCCTTTATTATAATTTTCTTTATAGTAATACCTATTATAATTGGTGGATTCGGAAATTGATTAGTACCTTTAATACTCGGGGCACCTGATATAGCTTTCCCTCGAATAAATAATATGAGATTCTGATTACTACCACCCTCATTAACACTACTATTAATAAGAAGAATTATTGAAAAGGGGGCAGGTACAGGTTGAACAATTTATCCACCTTTAGCCTCAAATATGGCCCATGGGGGATCCTCTGTGGATCTTGCTATCTTTAGACTACATTTAGCTGGAATTAGCTCAATTTTAGGTGCAGTTAATTTTATTTCTACCGTTATTAATATACGCCCATCAGGCCTTTCATTAGATCAGCTTTCTCTTTTTACTTGAGCAGTAAAAATTACAGCAATACTTCTTCTCTTATCTTTACCAGTTCTGGCGGGGGCAATCACTATGCTTATTACTGACCGAAATATTAATACTTCTTTTTTTGACCCGGCTGGAGGGGGAGACCCTATTTTATATCAACATTTATTT
>Perapion_marchicum|15921.1906-PST_24011
AACCCTATATTTCATTTTTGGATTTTGATCTGGTATAGTAGGAACATCCCTAAGAATGCTAATTCGAGTTGAATTAGGCAATCCCGGGTCATTAATTGGTGACGACCAAATTTATAACGTAATTGTTACTGCTCATGCCTTTATTATAATTTTCTTTATAGTAATACCTATTATAATTGGTGGATTCGGAAATTGATTAGTACCTTTAATACTCGGGGCACCTGATATAGCTTTCCCTCGAATAAATAATATGAGATTCTGATTACTACCACCCTCATTAACACTACTATTAATAAGAAGAATTATTGAAAAGGGGGCAGGTACAGGTTGAACAATTTATCCACCTTTAGCCTCAAATATGGCCCATGGGGGATCCTCTGTGGATCTTGCTATCTTTAGACTACATTTAGCTGGAATTAGCTCAATTTTAGGTGCAGTTAATTTTATTTCTACCGTTATTAATATACGCCCATCAGGCCTTTCATTAGATCAGCTTTCTCTTTTTACTTGAGCAGTAAAAATTACAGCAATACTTCTTCTCTTATCTTTACCAGTTCTGGCGGGGGCAATCACTATGCTTATTACTGACCGAAATATTAATACTTCTTTTTTTGACCCGGCTGGAGGGGGAGACCCTATTTTATATCAACATTTATTT
>Perapion_marchicum|16399.2385-JKR_25962
AACCCTATATTTCATTTTTGGATTTTGATCTGGTATAGTAGGAACATCCCTAAGAATGCTAATTCGAGTTGAATTAGGCAATCCCGGGTCATTAATTGGTGACGACCAAATTTATAACGTAATTGTTACTGCTCATGCCTTTATTATAATTTTCTTTATAGTAATACCTATTATAATTGGTGGATTCGGGAATTGATTAGTACCTTTAATACTCGGGGCACCTGATATAGCTTTCCCTCGAATAAATAATATGAGATTCTGATTACTACCACCCTCATTAACACTACTATTAATAAGAAGAATTATTGAAAAGGGGGCAGGTACAGGTTGAACAATTTATCCACCTTTAGCCTCAAATATGGCCCATGGGGGATCCTCTGTGGATCTTGCTATCTTTAGACTACATTTAGCTGGAATTAGCTCAATTTTAGGTGCAGTTAATTTTATTTCTACCGTTATTAATATACGCCCATCAGGCCTTTCATTAGATCAGCTTTCTCTTTTTACTTGAGCAGTAAAAATTACAGCAATACTTCTTCTCTTATCTTTACCAGTTCTGGCGGGGGCAATCACTATGCTTATTACTGACCGAAATATTAATACTTCTTTTTTTGACCCGGCTGGAGGGGGAGACCCTATTTTATATCAACATTTATTT
>Perapion_violaceum|789.585-PSP
TACATTATATTTTATCTTCGGGTTTTGATCTGGGTTAGTAGGAACTTCATTAAGTATATTAATTCGTGTAGAATTAGGAAATCCAGGGTCATTAATTGGGGACGATCAAATCTATAATGTAATTGTTACTGCTCATGCTTTTATTATAATTTTTTTTATAGTAATACCTATTATAATTGGGGGATTTGGAAACTGATTAGTACCATTAATACTAGGAGCCCCAGATATGGCATTCCCTCGAATAAACAATATAAGATTTTGACTACTCCCTCCATCTCTTACATTACTTTTAATGAGAAGAATTGTAGAGAAGGGGGCAGGAACCGGCTGAACCGTTTATCCTCCTTTAGCTTCTAATATTGCTCATGGGGGATCCTCAGTTGACTTAGCAATTTTTAGATTACATTTAGCTGGAGTTAGTTCAATTTTAGGTGCTGTAAATTTTATTTCCACGGTTATTAATATACGACCTACTGGAGTATCTCTAGACCAACTTTCTCTTTTTACATGAGCAGTAAAAATTACTGCTATTTTACTATTACTATCCTTGCCTGTTCTCGCAGGGGCAATTACAATATTATTGACCGATCGTAACATCAATACTTCATTTTTTGACCCCGCTGGAGGTGGGGATCCTATTTTATACCAACATCTATTT
>Perapion_violaceum|9712.811-PST_3724
TACATTATATTTTATCTTCGGGTTTTGATCTGGGTTAGTAGGAACTTCATTAAGTATATTAATTCGTGTAGAATTAGGAAATCCAGGGTCATTAATTGGGGACGATCAAATCTATAATGTAATTGTTACTGCTCATGCTTTTATTATAATTTTTTTTATAGTAATACCTATTATAATTGGGGGATTTGGAAACTGATTAGTACCATTAATACTAGGAGCCCCAGATATGGCATTCCCTCGAATAAACAATATAAGATTTTGACTACTCCCTCCATCTCTTACATTACTTTTAATGAGAAGAATTGTAGAGAAGGGGGCAGGAACCGGCTGAACCGTTTATCCTCCTTTAGCTTCTAATATTGCTCATGGGGGATCCTCAGTTGACTTAGCAATTTTTAGATTACATTTAGCTGGAGTTAGTTCAATTTTAGGTGCTGTAAATTTTATTTCCACGGTTATTAATATACGACCTACTGGAGTATCTCTAGACCAACTTTCTCTTTTTACATGAGCAGTAAAAATTACTGCTATTTTACTATTACTATCCTTGCCTGTTCTCGCAGGGGCAATTACAATATTATTGACCGATCGTAACATCAATACTTCATTTTTTGACCCCGCTGGAGGTGGGGATCCTATTTTATACCAACATCTATTT
>Perapion_violaceum|9856.955-CBR_3868
TACATTATATTTTATCTTCGGGTTTTGATCTGGGTTAGTAGGAACTTCATTAAGTATATTAATTCGTGTAGAATTAGGAAATCCAGGGTCATTAATTGGGGACGATCAAATCTATAATGTAATTGTTACTGCTCATGCTTTTATTATAATTTTTTTTATAGTAATACCTATTATAATTGGGGGATTTGGAAACTGATTAGTACCATTAATACTAGGAGCCCCAGATATGGCATTCCCTCGAATAAACAATATAAGATTTTGACTACTCCCTCCATCTCTTACATTACTTTTAATGAGAAGAATTGTAGAGAAGGGGGCAGGAACCGGCTGAACCGTTTATCCTCCTTTAGCTTCTAATATTGCTCATGGAGGATCCTCAGTTGACTTAGCAATTTTTAGATTACATTTAGCTGGAGTTAGTTCAATTTTAGGTGCTGTAAATTTTATTTCCACGGTTATTAATATACGACCTACTGGAGTATCTCTAGACCAACTTTCTCTTTTTACATGAGCAGTAAAAATTACTGCTATTTTACTATTACTATCCTTGCCTGTTCTCGCAGGGGCAATTACAATATTATTGACCGATCGTAACATCAATACTTCATTTTTTGACCCCGCTGGAGGTGGGGATCCTATTTTATACCAACATCTATTT
>Perapion_violaceum|10110.1210-JKR_3546
TACATTATATTTTATCTTGGGGTTTTGATCAGGAATAGTAGGAACTTCATTAAGTATATTAATTCGTGTAGAATTAGGAAATCCAGGGTCATTAATTGGGGACGATCAAATCTATAATGTAATTGTTACTGCTCATGCTTTTATTATAATTTTTTTTATAGTAATACCTATTATAATTGGGGGATTTGGAAACTGATTAATACCATTAATACTAGGAGCCCCAGATATGGCATTCCCTCGAATAAACAATATAAGATTTTGACTACTCCCTCCATCTCTTACATTACTTTTAATGAGAAGAATTGTAGAGAAGGGGGCAGGAACCGGCTGAACCGTTTATCCTCCTTTAGCTTCAAATATTGCTCATGGAGGATCCTCAGTTGACTTAGCAATTTTTAGATTACATTTAGCTGGAGTTAGTTCAATTTTAGGTGCTGTAAATTTTATTTCCACAGTTATTAATATACGACCTACTGGGGTATCTCTAGACCAACTTTCTCTTTTTACATGAGCAGTAAAAATTACTGCTATTTTACTATTACTATCCTTGCCTGTTCTCGCAGGGGCAATTACAATATTATTGACCGATCGTAACATCAATACTTCATTTTTTGACCCCGCTGGGGGTGGGGATCCTATTTTATACCAACATCTATTT
>Perapion_violaceum|16094.2079-JKR_23719
TACATTATATTTTATCTTCGGGTTTTGATCTGGGTTAGTAGGAACTTCATTAAGTATATTAATTCGTGTAGAATTAGGAAATCCAGGGTCATTAATTGGGGACGATCAAATCTATAATGTAATTGTTACTGCTCATGCTTTTATTATAATTTTTTTTATAGTAATACCTATTATAATTGGGGGATTTGGAAACTGATTAGTACCATTAATACTAGGAGCCCCAGATATGGCATTCCCTCGAATAAACAATATAAGATTTTGACTACTCCCTCCATCTCTTACATTACTTTTAATGAGAAGAATTGTAGAGAAGGGGGCAGGAACCGGCTGAACCGTTTATCCTCCTTTAGCTTCTAATATTGCTCATGGGGGATCCTCAGTTGACTTAGCAATTTTTAGATTACATTTAGCTGGAGTTAGTTCAATTTTAGGTGCTGTAAATTTTATTTCCACGGTTATTAATATACGACCTACTGGAGTATCTCTAGACCAACTTTCTCTTTTTACATGAGCAGTAAAAATTACTGCTATTTTACTATTACTATCCTTGCCTGTTCTCGCAGGGGCAATTACAATATTATTGACCGATCGTAACATCAATACTTCATTTTTTGACCCCGCTGGAGGTGGGGATCCTATTTTATACCAACATCTATTT
>Phrissotrichum_tubiferum|367.172-PST_27MO2011
TACTTTATATTTTATCTTTGGACTTTGATCTGGAATAGTGGGAACATCTTTAAGAATACTAATTCGTGTAGAATTAGGAAATCCTGGTTCTTTAATTGGAGACGACCAAATCTATAATGTAATTGTTACAGCTCATGCTTTTATTATAATTTTTTTTATAGTAATACCAATTATAATTGGGGGATTTGGAAACTGACTAGTACCTCTAATATTAGGAGCTCCTGATATAGCTTTCCCTCGAATAAATAATATAAGATTTTGATTACTTCCCCCTTCATTAACCTTACTTTTAATAAGAAGTATTGTAGAAAAGGGAGCTGGGACAGGATGAACTGTTTACCCCCCTTTAGCCTCTAATATTGCCCATGGAGGATCCTCTGTCGATCTTGCAATTTTTAGTCTTCATTTAGCCGGTATTAGTTCCATTTTAGGGGCCGTCAATTTTATTTCTACAGTAATTAATATACGACCAACTGGCCTTTCATTAGACCAACTCTCTCTCTTTACATGAGCCGTGAAAATTACTGCTATTCTTCTACTTTTATCCCTTCCTGTTCTTGCTGGAGCAATTACTATACTTCTTACAGACCGAAACATTAATACATCATTCTTTGACCCAGCCGGAGGAGGGGATCCTATTCTTTATCAACATCTATGT
>Phrissotrichum_tubiferum|9833.932-CBR_3845
TACTTTATATTTTATCTTTGGACTTTGATCTGGAATGGTGGGAACATCTTTAAGAATACTAATTCGTGTAGAATTAGGAAATCCTGGTTCTTTAATTGGAGACGACCAAATTTATAATGTAATTGTTACAGCTCATGCTTTTATTATAATTTTTTTTATAGTAATACCAATTATAATTGGAGGATTTGGGAACTGACTAGTACCTCTAATATTAGGAGCTCCTGATATAGCTTTCCCTCGAATAAATAATATAAGATTTTGATTACTTCCCCCTTCATTAACCTTACTTTTAATAAGAAGTATTGTAGAGAAGGGAGCTGGGACAGGATGAACTGTTTACCCCCCTTTAGCCTCTAATATTGCCCATGGGGGATCCTCTGTCGATCTTGCAATTTTTAGCCTTCACTTAGCCGGTATTAGTTCTATTTTAGGGGCCGTCAATTTTATTTCTACAGTAATTAATATACGACCAACTGGTCTTTCATTAGACCAACTCTCTCTCTTTACATGAGCCGTGAAAATTACTGCTATTCTTCTACTTTTATCCCTTCCTGTACTAGCTGGAGCAATTACTATACTTCTTACAGACCGAAACATTAATACATCATTCTTTGACCCAGCCGGAGGAGGAGACCCTATTCTTTATCAACATTTATTT
>Phrissotrichum_tubuliferum|236.46-PST_39GC2011
TACTTTATATTTTATTTTTGGACTTTGATCTGGGCTAGTGGGAACATCTTTAAGAATATTAATTCGGGTAGAATTAGGAAATCCCGGTTCTTTAATTGGAGATGACCAAATTTATAATGTTATCGTTACAGCTCATGCTTTTATTATAATTTTTTTTATAGTAATACCAATTATGATTGGAGGATTTGGAAACTGATTAGTCCCATTAATATTAGGGGCCCCTGATATAGCTTTCCCTCGAATAAATAATATAAGATTCTGACTTCTTCCTCCTTCATTAACTTTACTTTTAATAAGTAGAATCGTAGAAAAAGGGGCTGGAACAGGATGAACTGTCTATCCCCCATTAGCCTCAAATATTGCCCATGGAGGATCCTCTGTCGATCTAGCAATTTTTAGCCTTCATTTAGCTGGTATTAGTTCTATTTTAGGTGCAGTAAATTTTATTTCTACAGTTATTAATATACGGCCAACTGGTCTTTCATTAGATCAACTTTCTCTTTTCACATGAGCTGTGAAAATTACTGCTATTCTTCTTCTTTTATCTCTCCCTGTCCTTGCTGGAGCAATTACTATACTTCTTACAGACCGAAATATTAATACCTCCTTTTTTGACCCAGCTGGAGGAGGAGATCCTATTCTTTATCAACATTTANNN
>Phrissotrichum_tubuliferum|269.79-PST_16G2011
TACTTTATATTTTATTTTTGGACTTTGACCTGGGCTAGTAGGAACATCTTTAAGAATATTAATTCGGGTAGAATTAGGAAATCCCGGTTCTTTAATTGGAGATGACCAAATTTATAATGTTATTGTTACAGCTCATGCTTTTATTATAATTTTTTTTATAGTAATACCAATTATGATTGGGGGATTTGGAAACTGATTAGTCCCATTAATATTAGGAGCTCCTGATATAGCTTTCCCTCGAATAAATAATATAAGATTCTGACTTCTTCCTCCTTCATTAACTTTACTTTTAATAAGTAGAATCGTAGAAAAAGGGGCTGGAACAGGATGAACTGTCTATCCCCCATTAGCCTCAAATATTGCCCATGGGGGATCCTCTGTCGATCTAGCAATTTTTAGCCTTCATTTAGCTGGTATTAGTTCTATTTTAGGTGCGGTAAATTTTATTTCTACAGTTATTAATATACGGCCAACTGGTCTTTCATTAGATCAACTTTCTCTTTTTACATGAGCTGTGAAAATTACTGCTATTCTTCTTCTTTTATCTCTCCCTGTCCTTGCTGGAGCAATTACTATACTTCTTACAGACCGAAATATTAATACCTCCTTTTTTGATCCGGCAGGAGGAGGGGATCCTATTCTTTATCAACATTTATTT
>Phrissotrichum_tubuliferum|1002.733-PST_46T2012_3070
TACTTTATATTTTATTTTTGGGCTTTGATCTGGGCTAGTAGGAACATCTTTAAGAATATTAATTCGGGTAGAATTAGGAAATCCCGGTTCTTTAATTGGAGATGACCAAATTTATAATGTTATTGTTACAGCTCATGCTTTTATTATAATTTTTTTTATAGTAATACCAATTATAATTGGGGGATTTGGAAACTGATTAGTCCCATTAATATTAGGAGCTCCTGATATAGCTTTCCCTCGAATAAATAATATAAGATTCTGACTTCTTCCTCCTTCATTAACTTTACTTTTAATAAGTAGAATCGTAGAAAAAGGAGCTGGAACAGGATGAACTGTCTATCCCCCATTAGCCTCAAATATTGCCCATGGGGGATCCTCTGTCGATCTAGCAATTTTTAGCCTTCATTTAGCTGGTATTAGTTCTATTTTAGGTGCAGTAAATTTTATTTCTACAGTTATTAATATACGGCCAACTGGTCTTTCATTAGATCAACTTTCTCTTTTTACATGAGCTGTGAAAATTACTGCTATTCTTCTTCTTTTATCTCTCCCTGTCCTTGCTGGAGCAATTACTATACTTCTTACAGACCGAAATATTAATACCTCCTTTTTTGATCCGGCAGGGGGAGGAGATCCTATTCTTTATCAACATTTATTT
>Phrissotrichum_tubuliferum|11050.1564-JKR_3612
TACTTTATATTTTATTTTTGGACTTTGATCTGGACTAGTAGGAACATCTTTAAGAATATTAATTCGGGTAGAATTAGGAAATCCAGGTTCTTTAATTGGAGATGACCAAATTTATAATGTTATTGTTACAGCTCATGCTTTTATTATAATTTTTTTTATAGTAATACCAATTATGATTGGGGGATTTGGAAACTGATTAGTCCCATTAATATTAGGAGCGCCTGATATAGCTTTCCCTCGAATAAATAATATAAGATTCTGACTTCTCCCTCCTTCATTAACTTTACTTTTAATAAGTAGAATCGTAGAAAAGGGGGCTGGAACAGGATGAACTGTCTATCCCCCATTAGCCTCAAATATTGCCCATGGGGGATCCTCTGTCGATCTAGCAATTTTTAGCCTTCATTTAGCTGGTATTAGTTCTATTTTAGGTGCGGTAAATTTTATTTCTACAGTTATTAATATACGGCCAACTGGTCTTTCATTAGATCAACTTTCTCTTTTTACATGAGCTGTGAAAATTACTGCTATTCTTCTTCTTTTATCTCTTCCTGTCCTTGCTGGAGCAATTACTATACTTCTTACGGACCGAAATATTAATACCTCCTTTTTTGACCCGGCAGGAGGGGGAGATCCTATTCTTTATCAACATTTATTT
>Phrissotrichum_tubuliferum|12187.1736-PST_24454
TACTTTATATTTTATTTTTGGACTTTGATCTGGGCTAGTAGGAACATCTTTAAGAATATTAATTCGGGTAGAATTAGGAAATCCAGGTTCTTTAATTGGAGATGACCAAATTTATAATGTTATTGTTACAGCTCATGCTTTTATTATAATTTTTTTTATAGTAATACCAATTATGATTGGGGGATTTGGAAACTGATTAGTCCCATTAATATTAGGGGCGCCTGATATAGCTTTCCCTCGAATAAATAATATAAGATTTTGACTTCTTCCTCCTTCATTAACTTTGCTTTTAATAAGTAGAATCGTAGAAAAAGGAGCTGGAACAGGATGAACTGTCTATCCCCCATTAGCCTCAAATATTGCCCATGGGGGATCCTCTGTCGATCTAGCAATTTTTAGCCTTCATTTAGCTGGTATTAGTTCTATTTTAGGTGCGGTAAATTTTATTTCTACAGTTATTAATATACGGCCAACTGGTCTTTCATTAGATCAACTTTCTCTTTTTACATGAGCTGTGAAAATTACTGCTATTCTTCTTCTTTTATCTCTTCCTGTCCTTGCTGGGGCAATTACTATACTTCTTACAGACCGAAATATTAATACCTCCTTTTTTGACCCGGCAGGAGGAGGAGATCCTATTCTTTATCAACATTTATTT
>Phrissotrichum_tubuliferum|SDEI0056.2961-PST
TACTTTATATTTTATTTTTGGACTTTGATCTGGACTAGTAGGAACATCTTTAAGAATATTAATTCGGGTAGAATTAGGAAATCCAGGTTCTTTAATTGGAGATGACCAAATTTATAATGTTATTGTTACAGCTCATGCTTTTATTATAATTTTTTTTATAGTAATACCAATTATGATTGGAGGATTTGGAAACTGATTAGTCCCATTAATATTAGGAGCGCCTGATATAGCTTTCCCTCGAATAAATAATATAAGATTCTGACTTCTTCCTCCTTCATTAACTTTACTTTTAATAAGTAGAATCGTAGAAAAAGGAGCTGGAACAGGATGAACTGTCTATCCCCCATTAGCCTCAAATATTGCCCATGGGGGATCCTCTGTCGATCTAGCAATTTTTAGCCTTCATTTAGCTGGTATTAGTTCTATTTTAGGTGCGGTAAATTTTATTTCTACAGTTATTAATATACGGCCAACTGGTCTTTCATTAGATCAACTTTCTCTTTTTACATGAGCTGTGAAAATTACTGCTATTCTTCTCCTTTTATCTCTTCCTGTCCTTGCTGGAGCAATTACTATACTTCTTACAGACCGAAATATTAATACCTCCTTTTTTGACCCGGCAGGAGGAGGAGATCCTATTCTTTATCAACATTTATTT
>Protapion_apricans|840.636-PSP
AACTTTATATTTTATTTTTGGACTATGATCAGGAATAATTGGCACTTCATTAAGAATGCTAATTCGTATTGAATTAGGTAACCCTGGATCATTAATTGGTAATGATCAAATTTATAATGTTATTGTCACAGCTCATGCATTTATTATAATTTTTTTTATAGTTATACCTGTTATAATTGGAGGATTTGGTAATTGATTAATTCCTTTAATATTAGGAGCACCTGATATGGCATTTCCTCGAATAAATAATATAAGATTTTGACTTTTACCTCCTTCTCTAACTCTTTTATTAATAAGAAGAATTATTGAAAAAGGTGCAGGAACCGGATGAACTGTTTACCCTCCTTTAGCTGCTAATATTGCTCACAGAGGAGCTTCTGTTGATTTAGCAATTTTTAGTCTCCATTTAGCTGGAATCTCATCAATTTTAGGTGCTGTAAATTTTATTTCTACTATTATAAATATACGACCTACTGGAATATCTCTTGATCAACTATCACTTTTCACTTGAGCTGTAAAAATTACAGCTATTCTACTTTTATTATCTTTACCTGTTTTAGCAGGGGCAATTACTATATTATTAACAGATCGAAATATTAACACTTCATTCTTTGACCCGGCGGGAGGAGGGGATCCAATTTTATATCAACATTTATTT
>Protapion_apricans|9776.875-CBR_3788
AACTTTATATTTTATTTTTGGACTATGATCAGGAATAATTGGCACTTCATTAAGAATGCTAATTCGTATTGAATTAGGTAACCCTGGATCATTAATTGGTAATGATCAAATTTATAATGTTATTGTCACAGCTCATGCATTTATTATAATTTTTTTTATAGTTATACCTGTTATAATTGGAGGATTTGGTAATTGATTAATTCCTTTAATATTAGGAGCACCTGATATGGCATTTCCTCGAATAAATAATATAAGATTTTGACTTTTACCTCCTTCTCTAACTCTTTTATTAATAAGAAGAATTATTGAAAAAGGTGCAGGAACCGGATGAACTGTTTACCCTCCTTTAGCTGCTAATATTGCTCACAGAGGAGCTTCTGTTGATTTAGCAATTTTTAGTCTCCATTTAGCTGGAATCTCATCAATTTTAGGTGCTGTAAATTTTATTTCTACTATTATAAATATACGACCTACTGGAATATCTCTTGATCAACTATCACTTTTCACTTGAGCTGTAAAAATTACAGCTATTCTACTTTTATTATCTTTACCTGTTTTAGCAGGGGCAATTACTATATTATTAACAGATCGAAATATTAACACTTCATTCTTTGACCCGGCGGGAGGGGGGGATCCAATTTTATATCAACATTTATTT
>Protapion_apricans|10867.1381-PST_4677
AACTTTATATTTTATTTTTGGACTATGATCAGGAATAATTGGCACTTCATTAAGAATGCTAATTCGTATTGAATTAGGTAACCCTGGGTCATTAATTGGTAATGATCAAATTTATAATGTTATTGTCACGGCTCATGCATTTATTATAATTTTTTTTATAGTTATACCTGTTATAATTGGAGGATTTGGTAATTGATTAATTCCTTTAATATTAGGGGCACCTGATATGGCATTTCCTCGAATAAATAATATAAGATTTTGACTTTTACCTCCTTCTCTAACTCTTTTATTAATAAGAAGAATTATTGAAAAAGGTGCAGGAACCGGATGAACTGTTTACCCTCCTTTAGCTGCTAATATTGCTCACAGAGGAGCTTCTGTTGATTTAGCAATTTTTAGTCTCCATTTAGCTGGAATCTCATCAATTTTAGGTGCTGTAAATTTTATTTCTACTATTATAAATATACGACCTACTGGAATATCTCTTGATCAACTATCACTTTTCACTTGAGCTGTAAAAATTACAGCTATTCTACTTTTATTATCTTTACCTGTTTTAGCAGGAGCAATTACTATATTATTAACAGATCGAAATATTAACACTTCATTCTTTGACCCGGCGGGAGGAGGGGATCCAATTTTATATCAACATTTATTT
>Protapion_apricans|16603.2589-PSP_23563
AACTTTATATTTTATTTTTGGACTATGATCAGGAATAATTGGCACTTCATTAAGAATACTAATTCGTATTGAATTAGGTAACCCTGGATCATTAATTGGTAATGATCAAATTTATAATGTTATTGTCACAGCTCATGCATTTATTATAATTTTTTTTATAGTTATACCTGTTATAATTGGAGGATTTGGTAATTGATTAATTCCTTTAATATTAGGAGCACCTGATATGGCATTTCCTCGAATAAATAATATAAGATTTTGACTTTTACCTCCTTCTCTAACTCTTTTATTAATAAGAAGAATTATTGAAAAAGGTGCAGGAACCGGATGAACTGTTTACCCTCCTTTAGCTGCTAATATTGCTCACAGAGGAGCTTCTGTTGATTTAGCAATTTTTAGTCTCCATTTAGCTGGAATCTCATCAATTTTAGGTGCTGTAAATTTTATTTCTACTATTATAAATATACGACCTACTGGAATATCTCTTGATCAACTATCACTTTTCACTTGAGCTGTAAAAATTACAGCTATTCTACTTTTATTATCTTTACCTGTTTTAGCAGGGGCAATTACTATATTATTAACAGATCGAAATATTAACACTTCATTCTTTGACCCGGCGGGAGGAGGGGATCCAATTTTATATCAACATTTATTT
>Protapion_assimile|9932.1031-PSP_3176
AACTTTATATTTTATTTTTGGTCTTTGATCAGGAATAATCGGAACATCACTAAGAATATTAATTCGTATTGAATTAGGAAACCCCGGCTCATTAATTGGTAATGATCAAATCTATAACGTTATTGTTACAGCCCATGCTTTTATTATAATTTTCTTTATAGTTATACCTGTAATAATTGGAGGATTTGGTAATTGATTAGTCCCCCTAATATTAGGAGCACCTGATATGGCCTTCCCTCGAATAAATAATATAAGATTTTGGCTTTTACCTCCTTCCTTAACTCTTTTATTAATAAGAAGAATTGTAGAAAAGGGGGCGGGTACAGGATGAACAGTTTATCCTCCTTTAGCTGCTAATATTGCTCACAGAGGAGCATCTGTTGATTTAGCTATTTTCAGGCTTCATCTAGCTGGAATTTCATCTATCCTAGGAGCAGTAAATTTTATTTCTACTATTATAAATATGCGACCAACAGGAATATCCCTCGATCAATTATCTCTATTTACATGAGCTGTAAAAATTACTGCAATTCTTCTTTTACTATCTTTACCAGTTTTAGCTGGGGCAATTACTATATTATTGACAGACCGAAATATTAATACATCATTTTTTGACCCCGCTGGAGGAGGAGACCCAATTTTATACCAACATTTATTT
>Protapion_assimile|11003.1517-PSP_3277
AACTTTATATTTTATTTTTGGTCTTTGATCAGGAATAATCGGAACATCACTAAGAATATTAATTCGTATTGAATTAGGAAACCCCGGCTCATTAATTGGTAATGATCAAATCTATAACGTTATTGTTACAGCCCATGCTTTTATTATAATTTTCTTTATAGTTATACCTGTAATAATTGGAGGATTTGGTAATTGATTAGTCCCCCTAATATTAGGAGCACCTGATATGGCCTTCCCTCGAATAAATAATATAAGATTTTGGCTTTTACCTCCTTCCTTAACTCTTTTATTAATAAGAAGAATTGTAGAAAAGGGGGCGGGTACAGGATGAACAGTTTATCCTCCTTTAGCTGCTAATATTGCTCACAGAGGAGCATCTGTTGATTTAGCTATTTTCAGGCTTCATCTAGCTGGAATTTCATCTATCCTAGGAGCAGTAAATTTTATTTCTACTATTATAAATATGCGACCAACAGGAATATCCCTCGATCAATTATCTCTATTTACATGAGCTGTAAAAATTACTGCAATTCTTCTTTTACTATCTTTACCAGTTTTAGCTGGGGCAATTACTATATTATTGACAGACCGAAATATTAATACATCATTTTTTGACCCCGCTGGAGGAGGAGACCCAATTTTATACCAACATTTATTT
>Protapion_assimile|16602.2588-PSP_23562
AACTTTATATTTTATTTTTGGTCTTTGATCAGGAATAATCGGAACATCACTAAGAATATTAATTCGTATTGAATTAGGAAACCCCGGCTCATTAATTGGTAATGATCAAATCTATAACGTTATTGTTACAGCCCATGCTTTTATTATAATTTTCTTTATAGTTATACCTGTAATAATTGGAGGATTTGGTAATTGATTAGTCCCCCTAATATTAGGAGCACCTGATATGGCCTTCCCTCGAATAAATAATATAAGATTTTGGCTTTTACCTCCTTCCTTAACTCTTTTATTAATAAGAAGAATTGTAGAAAAGGGGGCGGGTACAGGATGAACAGTTTATCCTCCTTTAGCTGCTAATATTGCTCACAGAGGAGCATCTGTTGATTTAGCTATTTTCAGGCTTCATCTAGCTGGAATTTCATCTATCCTAGGAGCAGTAAATTTTATTTCTACTATTATAAATATGCGACCAACAGGAATATCCCTCGATCAATTATCTCTATTTACATGAGCTGTAAAAATTACTGCAATTCTTCTTTTACTATCTTTACCAGTTTTAGCTGGGGCAATTACTATATTATTGACAGACCGAAATATTAATACATCATTTTTTGACCCCGCTGGAGGAGGAGACCCAATTTTATACCAACATTTATTT
>Protapion_dissimile|10964.1478-PSP_3238
AACTTTATATTTTATTTTTGGATTTTGATCAGGAATGATCGGAACTTCATTAAGAATACTAATTCGTATTGAATTAGGTAATCCCGGGTCATTAATTGGTAATGATCAAATTTATAATGTTATTGTCACAGCCCATGCTTTTATTATAATTTTCTTTATAGTAATGCCTGTTATAATTGGGGGGTTTGGTAATTGACTTGTTCCTTTAATACTAGGAGCCCCTGATATAGCATTTCCTCGAATAAATAATATAAGATTCTGACTTCTACCTCCTTCATTAACCCTTTTATTAATAAGAAGAATTGTTGAAAAAGGGGCAGGAACTGGATGGACAGTTTACCCCCCTTTAGCTGCAAATATTGCTCACAGTGGAGCTTCTGTTGATTTGGCTATTTTTAGCCTTCATTTAGCTGGAATCTCATCTATTTTAGGTGCCGTAAATTTTATTTCAACTATTATAAATATACGACCAACCGGCATATCTCTTGATCAATTATCTCTTTTTACTTGAGCTGTAAAAATTACTGCCATCCTTCTTTTATTATCTTTACCAGTTTTGGCAGGGGCAATTACTATATTATTAACAGATCGAAATATTAATACTTCATTCTTTGACCCAGCTGGAGGAGGAGACCCTATTTTATATCAACATTTATTC
>Protapion_dissimile|16374.2360-JKR_25920
AACTTTATATTTTATTTTTGGATTTTGATCAGGAATGATCGGAACTTCATTAAGAATACTAATTCGTATTGAATTAGGTAATCCTGGGTCATTAATTGGTAATGATCAAATTTATAATGTTATTGTCACAGCCCATGCTTTTATTATAATTTTCTTTATAGTAATGCCTGTTATAATTGGGGGGTTTGGTAATTGACTTGTTCCTTTAATACTAGGAGCCCCTGATATAGCATTTCCTCGAATAAATAATATAAGATTCTGACTTCTACCTCCTTCATTAACCCTTTTATTAATAAGAAGAATTGTTGAAAAAGGGGCAGGAACTGGATGGACAGTTTACCCCCCTTTAGCTGCAAATATTGCTCACAGTGGAGCTTCTGTTGATTTGGCTATTTTTAGCCTTCATTTAGCTGGAATCTCATCTATTTTAGGTGCCGTAAATTTTATTTCAACTATTATAAATATACGACCAACCGGTATATCTCTTGATCAATTATCTCTTTTTACTTGAGCTGTAAAAATTACTGCCATCCTTCTTTTATTATCTTTACCAGTTTTGGCAGGGGCAATTACTATATTATTAACAGATCGAAATATTAATACTTCATTCTTTGACCCAGCTGGAGGAGGAGACCCTATTTTATATCAACATTTATTC
>Protapion_filirostre|655.451-RGO
AACTTTATATTTTATTTTTGGACTATGATCAGGAATAATTGGAACATCATTAAGATTACTAATTCGTATCGAACTAGGAAACCCTGGATCATTAATTGGCAATGATCAAATTTATAATGTTATTGTTACAGCCCACGCTTTTATTATAATTTTTTTTATAGTTATACCAGTAATAATTGGTGGATTTGGTAATTGACTAATCCCTCTAATACTTGGTGCTCCCGATATAGCTTTCCCTCGAATAAATAATATGAGATTCTGACTTTTGCCACCTTCTATCACTCTCTTATTAATAAGCTCAATTATTGAAAAAGGAGCTGGAACAGGTTGAACAGTTTATCCTCCTTTAGCAGCTAATATTGCTCATAGAGGAGCATCTGTTGATTTAGCAATTTTTAGACTACATCTAGCAGGAATTTCATCAATTCTTGGAGCAGTAAATTTCATTTCTACTATTATAAACATACGACCGACTGGGATAACTCTTGATCAACTATCTCTTTTTACTTGAGCTGTAAAAATTACTGCTATTCTACTTCTATTATCTTTACCAGTTTTAGCCGGAGCGATTACTATATTATTAACAGATCGAAATATTAATACTTCATTTTTTGACCCAGCTGGTGGGGGTGATCCAATTTTATATCAACATTTATTT
>Protapion_filirostre|16394.2380-JKR_25957
AACTTTATATTTTATTTTTGGACTATGATCAGGAATAATTGGAACATCATTAAGATTACTAATTCGTATCGAACTAGGAAACCCTGGATCATTAATTGGCAATGATCAAATTTATAATGTTATTGTTACAGCCCACGCTTTTATTATAATTTTTTTTATAGTTATACCAGTAATAATTGGTGGATTTGGTAATTGACTAATCCCTCTAATACTTGGTGCTCCCGATATAGCTTTCCCTCGAATAAATAATATGAGATTCTGACTTTTGCCACCTTCTATCACTCTCTTATTAATAAGCTCAATTATTGAAAAAGGAGCTGGAACAGGTTGAACAGTTTATCCTCCTTTAGCAGCTAATATTGCTCATAGAGGAGCATCTGTTGATTTAGCAATTTTTAGACTACATCTAGCAGGAATTTCATCAATTCTTGGAGCAGTAAATTTCATTTCTACTATTATAAACATACGACCGACTGGGATAACTCTTGATCAACTATCTCTTTTTACTTGAGCTGTAAAAATTACTGCTATTCTACTTCTATTATCTTTACCAGTTTTAGCCGGAGCGATTACTATATTATTAACAGATCGAAATATTAATACTTCATTTTTTGACCCAGCTGGTGGGGGTGATCCAATTTTATATCAACATTTATTT
>Protapion_fulvipes|643.439-RGO
AACATTATATTTTATTTTTGGTCTTTGATCAGGAATAATTGGTACATCATTAAGTATACTAATTCGTATTGAATTAGGAAACCCTGGATCATTAATTGGTAATGACCAAATTTATAATGTTATTGTTACAGCTCATGCTTTTATTATAATTTTCTTTATAGTAATACCAGTAATAATTGGGGGATTTGGAAATTGATTAGTCCCTTTAATACTTGGAGCTCCAGATATAGCTTTCCCTCGAATAAATAATATAAGATTTTGACTTTTACCCCCTTCTTTAACTTTACTATTAATAAGAAGAATTGTAGAAAAAGGAGCAGGAACAGGTTGAACTGTTTACCCTCCTTTAGCTGCTAATATTGCACATAGAGGGGCTTCTGTTGATCTTGCTATTTTTAGCTTACATTTAGCAGGAATCTCTTCTATTCTTGGGGCCGTAAATTTTATTTCTACTATTATAAATATACGACCAACAGGAATATCTTTAGACCAATTATCTCTTTTTACATGAGCAGTAAAAATTACTGCAATTCTTTTACTTCTTTCATTACCTGTTTTAGCTGGTGCAATTACTATATTATTAACAGATCGAAATATTAATACATCATTTTTTGACCCTGCGGGAGGAGGTGACCCAATTTTATACCAACATCTATTT
>Protapion_fulvipes|663.459-RGO
AACATTGTATTTTATTTTTGGTCTTTGATCAGGAATAATTGGTACGTCTTTAAGTATACTAATTCGTATTGAATTAGGAAACCCTGGATCATTAATTGGTAATGACCAAATTTATAATGTTATTGTTACAGCTCATGCTTTTATTATAATTTTCTTTATAGTAATACCAGTAATAATTGGGGGATTTGGAAATTGATTAGTCCCTTTAATACTTGGAGCTCCAGATATGGCTTTCCCTCGAATAAATAATATAAGATTTTGACTTTTACCTCCTTCTTTAACTTTGCTATTAATAAGAAGAATTGTAGAAAAAGGGGCAGGAACAGGTTGAACTGTTTACCCTCCTTTAGCTGCTAATATTGCACATAGAGGAGCTTCTGTTGATCTTGCTATTTTTAGCCTACATTTAGCAGGAATCTCTTCTATTCTTGGGGCCGTAAATTTTATTTCTACTATTATAAATATACGGCCAACAGGAATATCTTTAGACCAATTATCTCTTTTTACATGAGCAGTAAAAATTACTGCAATTCTTTTACTTCTTTCATTACCTGTTTTAGCTGGTGCAATTACTATATTATTAACAGATCGAAATATTAATACATCATTTTTTGACCCTGCGGGGGGAGGTGACCCAATTTTATACCAACATCTATTT
>Protapion_fulvipes|834.630-PSP
AACATTGTATTTTATTTTTGGTCTTTGATCAGGAATAATTGGTACGTCTTTAAGTATACTAATTCGTATTGAATTAGGAAACCCTGGATCATTAATTGGTAATGACCAAATTTATAATGTTATTGTTACAGCTCATGCTTTTATTATAATTTTCTTTATAGTAATACCAGTAATAATTGGGGGATTTGGAAATTGATTAGTCCCTTTAATACTTGGAGCTCCAGATATGGCTTTCCCTCGAATAAATAATATAAGATTTTGACTTTTACCTCCTTCTTTAACTTTGCTATTAATAAGAAGAATTGTAGAAAAAGGGGCAGGAACAGGTTGAACTGTTTACCCTCCTTTAGCTGCTAATATTGCACATAGAGGAGCTTCTGTTGATCTTGCTATTTTTAGCCTACATTTAGCAGGAATCTCTTCTATTCTTGGGGCCGTAAATTTTATTTCTACTATTATAAATATACGGCCAACAGGAATATCTTTAGACCAATTATCTCTTTTTACATGAGCAGTAAAAATTACTGCAATTCTTTTACTTCTTTCATTACCTGTTTTAGCTGGTGCAATTACTATATTATTAACAGATCGAAATATTAATACATCATTTTTTGACCCTGCGGGGGGAGGTGACCCAATTTTATACCAACATCTATTT
>Protapion_fulvipes|16372.2358-JKR_25918
AACATTATATTTTATTTTTGGTCTTTGATCAGGAATAATTGGTACATCATTAAGTATACTAATTCGTATTGAATTAGGAAACCCTGGATCATTAATTGGTAATGACCAAATTTATAATGTTATTGTTACAGCTCATGCTTTTATTATAATTTTCTTTATAGTAATACCAGTAATAATTGGGGGATTTGGAAATTGATTAGTCCCTTTAATACTTGGAGCTCCAGATATAGCTTTCCCTCGAATAAATAATATAAGATTTTGACTTTTACCCCCTTCTTTAACTTTACTATTAATAAGAAGAATTGTAGAAAAAGGAGCAGGAACAGGTTGAACTGTTTACCCTCCTTTAGCTGCTAATATTGCACATAGAGGGGCTTCTGTTGATCTTGCTATTTTTAGCTTACATTTAGCAGGAATCTCTTCTATTCTTGGGGCCGTAAATTTTATTTCTACTATTATAAATATACGACCAACAGGAATATCTTTAGACCAATTATCTCTTTTTACATGAGCAGTAAAAATTACTGCAATTCTTTTACTTCTTTCATTACCTGTTTTAGCTGGTGCAATTACTATATTATTAACAGATCGAAATATTAATACATCATTTTTTGACCCTGCGGGAGGAGGTGACCCAATTTTATACCAACATCTATTT
>Protapion_gracilipes|16599.2585-PSP_23559
AACATTATATTTTATTTTTGGTCTTTGATCAGGAATAATTGGCACATCTTTAAGTATACTAATTCGTATTGAATTAGGAAATCCTGGATCATTAATTGGTAATGACCAAATTTATAATGTTATTGTTACAGCTCACGCTTTTATTATAATTTTTTTTATAGTAATGCCAGTTATAATCGGAGGATTTGGAAATTGATTAGTCCCTTTAATACTTGGAGCTCCAGATATAGCTTTTCCTCGAATAAATAATATAAGATTTTGACTTTTACCTCCTTCTTTAACTTTGCTATTAATAAGAAGAATTGTAGAAAAAGGAGCAGGAACAGGGTGAACCGTTTATCCTCCTTTAGCTGCTAATATTGCACATAGAGGAGCTTCTGTTGATCTTGCTATTTTTAGTTTACATTTAGCAGGGGTCTCATCTATTCTTGGGGCTGTAAATTTCATTTCTACTATTATAAATATACGACCAACAGGAATATCTTTAGATCAATTATCTCTTTTTACATGAGCAGTAAAAATTACTGCAATTCTTTTACTTCTTTCATTACCTGTTTTAGCTGGCGCTATTACTATATTATTAACAGATCGAAATATTAATACATCATTTTTTGATCCTGCAGGAGGGGGTGACCCAATTTTATATCAACATCTATTT
>Protapion_laevicolle|75.IT-0023w
AACCTTATATTTTATTTTTGGTCTTTGATCAGGAATAGTAGGTACATCATTAAGTATACTAATTCGTATTGAACTTGGAAACCCGGGATCCCTAATCGGCAATGACCAAATTTACAATGTTATTGTTACAGCTCACGCTTTTATTATAATTTTTTTTATAGTTATACCAATTATAATTGGAGGATTTGGTAACTGATTAATCCCTCTTATATTAGGGGCCCCTGATATAGCTTTCCCACGAATAAACAATATAAGATTTTGACTTTTACCTCCTTCATTAACTCTCCTATTAATAAGAAGTATTGTAGAAAAAGGTGCTGGAACTGGTTGAACAGTCTACCCCCCTTTAGCTGCTAATATTGCTCACAGAGGGGCCTCTGTTGACTTAGCAATTTTTAGACTACATTTAGCTGGGATTTCTTCAATTCTTGGCGCAGTAAATTTCATTTCTACAATTATAAATATACGCCCTACTGGCATATCTTTAGATCAACTATCTCTTTTTACATGAGCAGTTAAAATTACAGCTATTCTCCTTCTTTTATCATTACCAGTCTTAGCTGGGGCAATCACCATATTATTAACTGATCGAAATATTAATACTTCATTTTTTGACCCTGCTGGAGGAGGTGACCCAATTTTATACCAACGCTTATNN
>Protapion_laevicolle|78.IT-0027w
NNNNNNNNNNNNNNNNNNNNNNNNNNNNNNNNNGATAGTAGGTACATCATTAAGTATACTAATTCGTATTGAACTTGGAAACCCGGGATCCCTAATCGGCAATGACCAAATTTACAATGTTATTGTTACAGCTCACGCTTTTATTATAATTTTTTTTATAGTTATACCAATTATAATTGGAGGATTTGGTAACTGATTAATCCCTCTTATATTAGGGGCCCCTGATATAGCTTTCCCACGAATAAACAATATAAGATTTTGACTTTTACCTCCTTCATTAACTCTCCTATTAATAAGAAGTATTGTAGAAAAAGGTGCTGGAACTGGTTGAACAGTCTACCCCCCTTTAGCTGCTAATATTGCTCACAGAGGGGCCTCTGTTGACTTAGCAATTTTTAGACTACATTTAGCTGGGATTTCTTCAATTCTTGGCGCAGTAAATTTCATTTCTACAATTATAAATATACGCCCTACTGGCATATCTTTAGATCAACTATCTCTTTTTACATGAGCAGTTAAAATTACAGCTATTCTCCTTCTTTTATCATTACCAGTCTTAGCTGGGGCAATCACCATATTATTAACTGATCGAAATATTAATACTTCATTTTTTGACCCTGCTGGAGGAGGTGACCCAATTTTATACCAACACTTNNNN
>Protapion_nigritarse|9947.1046-PSP_3191
AACATTATATTTTATTTTTGGTCTTTGATCAGGAATAATTGGAACATCTTTAAGAATACTAATTCGTATTGAATTAGGAAACCCTGGATCATTAATTGGTAATGATCAAATTTATAATGTTATTGTCACAGCTCATGCTTTTATTATAATTTTCTTTATAGTAATACCAGTTATAATTGGGGGATTTGGAAATTGATTAGTCCCTTTAATACTTGGAGCTCCAGATATAGCTTTCCCTCGAATAAATAATATAAGATTTTGACTTTTACCCCCTTCTTTAACTTTATTACTAATAAGAAGAATTGTAGAAAAAGGTGCAGGAACAGGTTGAACTGTTTACCCTCCTTTAGCTGCTAATATCGCTCATAGAGGAGCTTCCGTCGATCTTGCTATTTTTAGTTTACATTTAGCAGGAATCTCATCTATTCTTGGAGCTGTAAATTTTATTTCTACTATTATAAATATACGACCAACAGGTATATCATTAGATCAATTATCTCTTTTTACATGAGCAGTAAAAATTACTGCAATTCTTTTACTTCTATCATTACCTGTTTTAGCAGGTGCAATTACTATATTATTAACAGATCGAAATATTAATACATCATTTTTTGACCCTGCTGGTGGGGGAGACCCAATTTTATATCAACATTTATTT
>Protapion_nigritarse|16373.2359-JKR_25919
AACATTATATTTTATTTTTGGTCTTTGATCAGGAATAATTGGAACATCTTTAAGAATACTAATTCGTATTGAATTAGGAAACCCTGGATCATTAATTGGTAATGATCAAATTTATAATGTTATTGTCACAGCTCATGCTTTTATTATAATTTTCTTTATAGTAATACCAGTTATAATTGGGGGATTTGGAAATTGATTAGTCCCTTTAATACTTGGAGCTCCAGATATAGCTTTCCCTCGAATAAATAATATAAGATTTTGACTTTTACCCCCTTCTTTAACTTTATTACTAATAAGAAGAATTGTAGAAAAAGGTGCAGGAACAGGTTGAACTGTTTACCCTCCTTTAGCTGCTAATATCGCTCATAGAGGAGCTTCCGTCGATCTTGCTATTTTTAGTTTACATTTAGCAGGAATCTCATCTATTCTTGGAGCTGTAAATTTTATTTCTACTATTATAAATATACGACCAACAGGTATATCATTAGATCAATTATCTCTTTTTACATGAGCAGTAAAAATTACTGCAATTCTTTTACTTCTATCATTACCTGTTTTAGCAGGTGCAATTACTATATTATTAACAGATCGAAATATTAATACATCATTTTTTGACCCTGCTGGTGGGGGAGACCCAATTTTATATCAACATTTATTT
>Protapion_nigritarse|16568.2554-PSP_23528
AACATTATATTTTATTTTTGGTCTTTGATCAGGAATAATTGGAACATCTTTAAGAATACTAATTCGTATTGAATTAGGAAACCCTGGATCATTAATTGGTAATGATCAAATTTATAATGTTATTGTCACAGCTCATGCTTTTATTATAATTTTCTTTATAGTAATACCAGTTATAATTGGGGGATTTGGAAATTGATTAGTCCCTTTAATACTTGGAGCTCCAGATATAGCTTTCCCTCGAATAAATAATATAAGATTTTGACTTTTACCCCCTTCTTTAACTTTATTACTAATAAGAAGAATTGTAGAAAAAGGTGCAGGAACAGGTTGAACTGTTTACCCTCCTTTAGCTGCTAATATCGCTCATAGAGGAGCTTCCGTCGATCTTGCTATTTTTAGTTTACATTTAGCAGGAATCTCATCTATTCTTGGAGCTGTAAATTTTATTTCTACTATTATAAATATACGACCAACAGGTATATCATTAGATCAATTATCTCTTTTTACATGAGCAGTAAAAATTACTGCAATTCTTTTACTTCTATCATTACCTGTTTTAGCAGGTGCAATTACTATATTATTAACAGATCGAAATATTAATACATCATTTTTTGACCCTGCTGGTGGGGGAGACCCAATTTTATATCAACATTTATTT
>Protapion_nigritarse|16614.2600-PSP_23574
AACATTATATTTTATTTTTGGTCTTTGATCAGGAATAATTGGAACATCTTTAAGAATACTAATTCGTATTGAATTAGGAAACCCTGGATCATTAATTGGTAATGATCAAATTTATAATGTTATTGTCACAGCTCATGCTTTTATTATAATTTTCTTTATAGTAATACCAGTTATAATTGGGGGATTTGGAAATTGATTAGTCCCTTTAATACTTGGAGCTCCAGATATAGCTTTCCCTCGAATAAATAATATAAGATTTTGACTTTTACCCCCTTCTTTAACTTTATTACTAATAAGAAGAATTGTAGAAAAAGGTGCAGGAACAGGTTGAACTGTTTACCCTCCTTTAGCTGCTAATATCGCTCATAGAGGAGCTTCCGTCGATCTTGCTATTTTTAGTTTACATTTAGCAGGAATCTCATCTATTCTTGGAGCTGTAAATTTTATTTCTACTATTATAAATATACGACCAACAGGTATATCATTAGATCAATTATCTCTTTTTACATGAGCAGTAAAAATTACTGCAATTCTTTTACTTCTATCATTACCTGTTTTAGCAGGTGCAATTACTATATTATTAACAGATCGAAATATTAATACATCATTTTTTGACCCTGCTGGTGGGGGAGACCCAATTTTATATCAACATTTATTT
>Protapion_ononidis|446.242-PSP
AACTTTATATTTTATTTTTGGCCTTTGATCAGGAATAATCGGGACATCACTAAGAATATTAATTCGTATTGAATTAGGAAATCCTGGTTCATTAATTGGTAATGATCAAATCTATAACGTTATTGTTACAGCCCATGCTTTTATTATAATTTTCTTTATAGTTATACCTGTTATAATCGGAGGATTTGGTAATTGATTAGTACCCCTAATATTAGGAGCACCTGATATAGCCTTCCCTCGAATAAATAATATAAGATTTTGGCTTTTACCTCCTTCCTTAACTCTATTATTAATAAGAAGAATTGTAGAAAAAGGTGCTGGCACAGGATGAACAGTATATCCTCCTTTAGCTGCTAATATTGCTCACAGAGGGGCATCTGTTGATTTAGCTATTTTCAGTCTTCATCTAGCTGGAATTTCGTCTATCCTGGGGGCAGTAAATTTTATTTCTACTATTATAAATATGCGACCAACAGGGATATCTCTTGATCAATTATCTCTATTTACATGAGCTGTAAAAATTACCGCAATTCTGCTTTTACTATCTTTACCAGTTTTAGCCGGAGCAATTACTATATTATTGACAGATCGAAATATTAATACATCATTTTTTGACCCTGCTGGAGGAGGAGATCCAATTTTATACCAACATTTATTT
>Protapion_ononidis|15932.1917-FBA_23308
AACTTTATATTTTATTTTTGGCCTTTGATCAGGAATAATCGGGACATCACTAAGAATACTAATTCGTATTGAATTAGGAAATCCTGGTTCATTAATTGGTAATGATCAAATCTATAACGTTATTGTTACAGCCCATGCTTTTATTATAATTTTCTTTATAGTTATACCTGTTATAATCGGAGGATTTGGTAATTGATTAGTACCCCTAATATTAGGAGCACCTGATATAGCCTTCCCTCGAATAAATAATATAAGATTTTGGCTTTTACCTCCTTCCTTAACTCTATTATTAATAAGAAGAATTGTAGAAAAAGGTGCTGGCACAGGATGAACAGTATATCCTCCTTTAGCTGCTAATATTGCTCACAGAGGGGCATCTGTTGATTTAGCTATTTTCAGTCTTCATCTAGCTGGAATTTCGTCTATCCTGGGGGCAGTAAATTTTATTTCTACTATTATAAATATGCGACCAACAGGGATATCTCTTGATCAATTATCTCTATTTACATGAGCTGTAAAAATTACCGCAATTCTGCTTTTACTATCTTTACCAGTTTTAGCCGGAGCAATTACTATATTATTGACAGATCGAAATATTAATACATCATTTTTTGACCCTGCTGGAGGAGGAGATCCAATTTTATACCAACATTTATTT
>Protapion_ononidis|16569.2555-PSP_23529
AACTTTATATTTTATTTTTGGCCTTTGATCAGGAATAATCGGAACATCACTAAGAATACTAATTCGTATTGAATTAGGAAATCCTGGTTCATTAATTGGTAATGATCAAATCTATAACGTTATTGTTACAGCCCATGCTTTTATTATAATTTTCTTTATAGTTATACCTGTTATAATCGGAGGATTTGGTAATTGATTAGTACCCCTAATATTAGGAGCACCTGATATAGCCTTCCCTCGAATAAATAATATAAGATTTTGGCTTTTACCTCCTTCCTTAACTCTATTATTAATAAGAAGAATTGTAGAAAAAGGTGCTGGCACAGGATGAACAGTATATCCTCCTTTAGCTGCTAATATTGCTCACAGAGGGGCATCTGTTGATTTAGCTATTTTCAGTCTTCATCTAGCTGGAATTTCGTCTATCCTGGGGGCAGTAAATTTTATTTCTACTATTATAAATATGCGACCAACAGGGATATCTCTTGATCAATTATCTCTATTTACATGAGCTGTAAAAATTACCGCAATTCTGCTTTTACTATCTTTACCAGTTTTAGCCGGAGCAATTACTATATTATTGACAGATCGAAATATTAATACATCATTTTTTGACCCTGCTGGAGGAGGAGACCCAATTTTATACCAACATTTATTT
>Protapion_ruficroides|10877.1391-PST_4687
AACTTTATATTTTATTTTTGGACTTTGATCAGGAATAATTGGTACTTCATTAAGAATACTAATTCGTATTGAATTAGGTAATCCTGGATCATTAATTGGTAATGATCAAATTTATAATGTTATTGTCACAGCTCATGCTTTTATTATAATTTTCTTTATAGTTATACCAGTTATAATCGGAGGGTTTGGAAATTGATTAGTGCCTTTAATACTAGGAGCACCCGATATAGCATTTCCTCGAATAAATAATATAAGATTTTGACTTTTACCTCCTTCTTTAACTCTTTTATTAATAAGAAGAATTGTTGAAAAAGGGGCAGGAACAGGATGAACAGTTTATCCTCCTTTAGCTGCTAATATTGCTCATAGAGGAGCATCTGTTGATTTAGCAATTTTTAGTCTTCATTTAGCAGGAATCTCATCTATTCTAGGTGCCGTTAATTTTATCTCTACTATTATAAATATACGACCAACTGGAATATCTCTAGACCAACTTTCTCTCTTTACATGAGCTGTAAAAATTACTGCTATTCTACTCTTATTATCTTTACCTGTTTTAGCTGGAGCAATCACTATATTATTAACAGATCGAAATATTAATACTTCATTTTTTGATCCTGCTGGAGGGGGAGACCCAATTTTATACCAACATTTATTT
>Protapion_trifolii|839.635-PSP
NNNNNTGTATGACATTTTTGGACTTTGATCAGGAATAATTGGTACTTCATTAAGAATATTAATTCGTATTGAACTAGGTAATCCTGGATCATTAATTGGTAATGATCAAATTTATAACGTTATTGTTACAGCCCATGCTTTTATTATAATTTTTTTTATAGTTATACCTGTTATAATTGGGGGATTCGGAAATTGATTGGTTCCTTTAATACTAGGAGCACCTGATATAGCCTTTCCTCGAATAAATAATATAAGATTTTGACTTTTACCTCCTTCTTTAACCCTTTTATTAATAAGAAGAATTGTTGAAAAAGGGGCAGGTACAGGATGAACTGTTTATCCTCCTTTAGCTGCTAATATTGCTCATAGAGGGGCATCTGTTGATTTAGCTATTTTTAGCCTCCATTTAGCAGGAATCTCTTCTATCCTAGGAGCTGTTAATTTTATTTCTACTATTATAAACATACGACCAACAGGCATATCTCTTGACCAGTTATCTCTCTTCACTTGAGCTGTAAAAATTACTGCTATTCTCCTTTTATTATCTCTACCTGTCTTAGCGGGAGCTATTACTATATTATTAACTGATCGAAATATTAACACTTCATTCTTTGATCCAGCAGGAGGGGGAGACCCAATTTTATATCAACATTTATTT
>Protopirapion_atratulum|703.499-RST
CACTTTATATTTTATCTTCGGGCTTTGATCGGGAATAGTGGGGACTTCTTTAAGAATATTAATTCGGGTTGAATTAGGGACCCCGGGATCCTTAATTGGTAACGATCAAATCTATAATGTAATTGTTACAGCCCATGCTTTTATTATAATTTTTTTTATAGTTATACCAATTATAATCGGAGGCTTTGGAAATTGATTAGTTCCACTAATATTAGGAGCCCCAGATATAGCCTTTCCTCGATTAAATAATATAAGATTTTGACTTTTACCACCATCCTTAATTCTTCTTTTAATAAGAAGAATTGTAGAAAAGGGGGCTGGAACAGGTTGAACAGTCTATCCTCCTTTAGCTTCCAATATTGCCCATGGGGGTGCTTCTGTAGATCTTGCAATTTTTAGACTACACTTAGCAGGAATCTCTTCTATTTTAGGGGCAGTAAACTTTATCTCAACAATTATTAACATACATTCTAATGGTATTTCATTCGATCAGCTTTCTCTATTTACGTGAGCTGTAAAAATTACAGCAATTCTTCTTCTTTTATCTTTACCAGTGTTAGCTGGGGCAATTACTATATTACTTACTGATCGAAACATCAATACATCATTTTTTGATCCTGCAGGAGGTGGGGATCCTATTTTATATCAACATTTATTT
>Pseudapion_fulvirostre|10097.1197-JKR_3533
AACTTTATATTTTATTTTTGGGCTTTGATCTGGGATAATAGGAACATCGCTAAGAATATTAATTCGAATTGAATTAGGAAACTCAGGATCTTTAATTGGGGATGACCAAATTTATAATGTTATTGTAACAGCTCACGCCTTTATTATAATTTTTTTTATGGTTATACCTGTAATAATCGGAGGATTCGGAAATTGGTTAATCCCATTAATATTGGGGGCACCGGATATAGCCTTCCCCCGAATAAATAATATAAGATTTTGGTTACTTCCCCCCTCTTTATCTTTCTTATTAATGAGAAGAATTGTAGAAAAGGGAGCTGGGACTGGATGAACTGTTTATCCCCCTCTGGCTGCTAACATTGCCCATAGAGGACCCTCAGTCGATTTAGCTATTTTTAGACTTCACTTAGCAGGAATCTCGTCAATTCTAGGGGCTGTAAATTTCATTTCTACAATAATAAATATACGACCTTCAGGAGTGTCTCTTGATCAACTATCCTTATTTACCTGAGCTGTAAAAATTACTGCAATTTTACTTCTTCTTTCTTTGCCAGTCTTAGCTGGAGCAATTACTATGTTATTAACGGATCGTAATATTAACACCTCATTTTTTGACCCCGCTGGAGGGGGGGACCCGATTTTATACCAACATTTATTT
>Pseudapion_moschatae|9684.783-PST_3696
AACTTTATATTTTATTTTTGGGCTTTGGTCTGGAATGGTTGGAACGTCATTAAGAATACTAATTCGAATCGAATTAGGGAACCCAGGCTCTCTAATTGGAGATGACCAAATTTATAATGTTATTGTAACAGCCCATGCTTTTATTATAATTTTTTTTATAGTTATACCTACAATAATTGGGGGATTTGGAAATTGATTAGTCCCACTAATATTGGGAGCGCCAGATATGGCCTTCCCCCGAATAAATAATATAAGATTTTGATTACTTCCCCCTTCACTATCTCTCTTATTGATAAGAAGAATCGTAGAAAAAGGAGCTGGAACAGGATGAACTGTTTATCCCCCTTTAGCAGCAAATATTGCTCATAGAGGAGCCTCAGTTGATTTAGCGATCTTTAGGCTTCACTTAGCAGGAATTTCATCAATTCTGGGAGCTGTAAATTTTATTTCTACAATAATAAATATACGACCTACAGGGCTATCCCTTGATCAATTGTCTTTATTTACTTGAGCTGTAAAAATTACTGCAATTTTACTTCTTCTCTCTCTTCCTGTCTTAGCGGGGGCAATTACCATGCTACTGACTGACCGTAATATTAATACTTCATTTTTTGACCCTGCAGGAGGAGGCGACCCAATTTTATACCAGCATTTATTT
>Pseudapion_moschatae|9706.805-PST_3718
AACTTTATATTTTATTTTTGGGCTTTGGTCTGGAATGGTTGGAACGTCATTAAGAATACTAATTCGAATCGAATTAGGGAACCCAGGCTCTCTAATTGGAGATGACCAAATTTATAATGTTATTGTAACAGCCCATGCTTTTATTATAATTTTTTTTATAGTTATACCTACAATAATTGGGGGATTTGGAAATTGATTAGTCCCACTAATATTGGGAGCGCCAGATATGGCCTTCCCCCGAATAAATAATATAAGATTTTGATTACTTCCCCCTTCACTATCTCTCTTATTGATAAGAAGAATCGTAGAAAAAGGAGCTGGAACAGGATGAACTGTTTATCCCCCTTTAGCAGCAAATATTGCTCATAGAGGAGCCTCAGTTGATTTAGCGATCTTTAGGCTTCACTTGGCAGGAATTTCATCAATTCTGGGAGCTGTAAATTTTATTTCTACAATAATAAATATGCGACCTACAGGGCTATCCCTTGATCAATTGTCTTTATTTACTTGAGCTGTAAAAATTACTGCAATTTTACTTCTTCTCTCTCTTCCTGTCTTAGCGGGGGCAATTACCATACTACTGACTGACCGTAATATTAATACTTCATTTTTTGACCCTGCAGGAGGAGGCGACCCAATTTTATACCAGCATTTATTT
>Pseudapion_moschatae|9871.970-CBR_3883
AACTTTATATTTTATTTTTGGGCTTTGGTCTGGAATGGCTGGAACGTCCTTAAGAATACTAATTCGAATCGAATTAGGGAATCCAGGCTCTCTAATTGGAGATGACCAAATTTATAATGTTATTGTAACAGCCCATGCTTTTATTATAATTTTTTTTATAGTTATACCTACAATAATTGGAGGATTTGGAAATTGATTAGTCCCACTAATATTAGGGGCGCCAGATATGGCCTTCCCCCGAATAAATAATATAAGATTTTGATTACTTCCCCCCTCACTATCTCTCTTATTAATAAGAAGAATCGTAGAAAAAGGAGCTGGAACAGGATGAACTGTTTACCCCCCTTTAGCAGCAAATATTGCTCATAGAGGAGCCTCCGTTGATTTAGCTATCTTTAGACTCCACTTAGCGGGAATTTCATCAATTCTGGGAGCTGTAAATTTTATCTCTACAATAATAAATATGCGACCTACAGGGCTATCCCTTGATCAATTGTCTTTATTTACTTGAGCTGTAAAAATTACTGCAATTTTACTTCTTCTCTCTCTTCCTGTCTTAGCAGGGGCAATTACAATACTACTGACTGACCGTAATATTAATACTTCATTCTTTGACCCCGCAGGAGGAGGTGACCCAATTTTATACCAGCATTTATTT
>Pseudapion_rufirostre|9707.806-PST_3719
AACCTTATATTTTATTTTTGGGCTTTGGTCTGGAATGGTTGGAACATCATTAAGAATACTTATTCGAATTGAGTTAGGAAACCCGGGCTCTCTGATCGGAGATGACCAAATTTATAATGTTATTGTAACAGCCCATGCTTTTATTATAATTTTTTTTATAGTTATACCAGTAATAATTGGGGGGTTTGGAAACTGATTAGTCCCACTAATATTAGGAGCGCCAGATATGGCCTTCCCTCGAATAAATAATATAAGATTTTGATTACTTCCCCCCTCTCTATCTCTTTTATTAATAAGAAGAATCGTAGAAAAAGGGGCCGGAACAGGGTGAACTGTTTACCCACCCTTAGCAGCAAATATTGCCCATAGAGGGGCCTCAGTTGATTTGGCTATCTTTAGGCTCCACTTAGCGGGAATCTCATCAATTCTTGGGGCTGTAAATTTTATTTCTACAATGATAAATATACGTCCTACAGGGCTATCCCTTGATCAATTATCTTTATTTACTTGGGCTGTAAAAATCACAGCAATTTTACTTCTTCTCTCTCTTCCTGTCTTAGCAGGAGCAATTACTATACTATTAACTGACCGTAATATTAATACGTCATTTTTTGACCCAGCGGGAGGGGGTGACCCAATTTTATACCAGCATTTATTT
>Pseudapion_rufirostre|9950.1049-PSP_3194
AACCTTATATTTTATTTTTGGGCTTTGGTCTGGAATGGTTGGAACATCATTAAGAATACTTATTCGAATTGAGTTAGGAAACCCGGGCTCTCTGATCGGAGATGACCAAATTTATAATGTTATTGTAACAGCCCATGCTTTTATTATAATTTTTTTTATAGTTATACCAGTAATAATTGGGGGGTTTGGAAACTGATTAGTCCCACTAATATTAGGAGCGCCAGATATGGCCTTCCCTCGAATAAATAATATAAGATTTTGATTACTTCCCCCCTCTCTATCTCTTTTATTAATAAGAAGAATCGTAGAAAAAGGGGCCGGAACAGGGTGAACTGTTTACCCACCCTTAGCAGCAAATATTGCCCATAGAGGGGCCTCAGTTGATTTGGCTATCTTTAGGCTCCACTTAGCGGGAATCTCATCAATTCTTGGGGCTGTAAATTTTATTTCTACAATGATAAATATACGTCCTACAGGGCTATCCCTTGATCAATTATCTTTATTTACTTGGGCTGTAAAAATCACAGCAATTTTACTTCTTCTCTCTCTTCCTGTCTTAGCAGGAGCAATTACTATACTATTAACTGACCGTAATATTAATACTTCATTTTTTGACCCAGCGGGAGGGGGTGACCCAATTTTATACCAGCATTTATTT
>Pseudaplemonus_artemisiae|11131.1645-JKR_4223
TACACTATATTTTATTTTTGGGCTTTGATCTGGAATAATTGGAACTTCTCTTAGAATACTAATTCGTGTAGAATTAGGTAACCCAGGATCATTAATTGGTGATGATCAAATTTATAATGTAATTGTTACAGCCCATGCTTTTATTATAATTTTCTTTATAGTTATGCCTGTAATAATTGGAGGATTCGGAAACTGATTAATCCCACTAATATTAGGAGCCCCAGATATAGCATTCCCACGAATAAATAATATAAGATTTTGATTGCTGCCCCCATCTTTAACCTTACTATTAATAAGAAGAATCGTTGAGAAAGGAGCTGGAACAGGATGAACAGTCTATCCCCCACTTGCTTCAAATATTGCTCATAGAGGATCCTCGGTTGATTTAGCTATTTTTAGCTTACATCTTGCAGGAATTAGCTCTATTCTTGGTGCTGTAAATTTTATTTCTACTACTATCAATATACGACCAACAGGGCTTTCTCTAGATCAACTATCCCTTTTTACTTGAGCAGTTAAAATTACTGCTATTTTATTATTATTATCTTTACCAGTTTTAGCAGGAGCAATTACCATACTACTTACTGATCGAAATATTAATACATCTTTTTTTGACCCCGCAGGAGGAGGGGACCCAATTTTATATCAACACCTTTTC
>Pseudoperapion_brevirostre|851.647-PSP
AACACTATATTTTTTATTTGGGCTTTGATCAGGAATAATTGGAACCTCACTTAGAATGCTAATTCGAGTAGAACTAGGAACCCCTGGATCCTTAATTGGAGATGATCAAATTTATAATGTAATTGTAACTGCCCATGCCTTTATTATAATTTTCTTCATAGTAATACCCACACTAATCGGTGGATTTGGAAACTGGTTAGTGCCCCTTATACTAGGGGCCCCAGATATGGCTTTCCCCCGAATAAATAATATAAGATTCTGGCTATTGCCCCCTTCACTTATTTTACTTTTAATAAGAAGAGTAGTAGAAAAGGGGGCTGGGACTGGGTGAACTGTATACCCACCCTTAGCCGCAAATATCGCCCATGGGGGGTCCTCTGTTGATATAGCAATTTTTAGACTTCATTTAGCGGGTATTAGATCAATCCTAGGTGCAGTTAATTTTATTTCTACTACAATAAACATACGACCTAGAGGACTCTCATTAGATCAACTTTCTCTTTTTACTTGAGCAGTAAAAATTACAGCCATTCTTTTACTCCTTTCACTCCCAGTTCTTGCAGGAGCAATTACTATATTATTAACAGACCGAAACATCAATACATCTTTTTTTGACCCGGCAGGGGGCGGTGACCCTATCCTATACCAGCACTTATTC
>Pseudoperapion_brevirostre|9704.803-PST_3716
AACACTATATTTTTTATTTGGGCTTTGATCAGGAATAATTGGAACCTCACTTAGAATGCTAATTCGAGTAGAATTAGGAGCCCCTGGATCCTTAATTGGAGATGATCAAATTTATAATGTAATTGTAACTGCCCATGCCTTTATTATAATTTTCTTCATAGTAATACCCACACTAATCGGTGGATTTGGAAACTGGTTAGTGCCCCTTATACTAGGGGCCCCAGATATGGCTTTCCCCCGAATAAATAATATAAGATTCTGGCTATTGCCCCCTTCACTTATTTTACTTTTAATAAGAAGAGTAGTAGAAAAGGGAGCTGGGACTGGGTGAACTGTATACCCACCCTTAGCCGCAAATATCGCCCATGGGGGGTCCTCTGTTGATATAGCAATTTTTAGACTTCATTTAGCGGGTATTAGATCAATCCTAGGTGCAGTTAATTTTATTTCTACTACAATAAACATACGACCTAGAGGACTCTCATTAGATCAACTTTCTCTTTTTACTTGAGCAGTAAAAATTACAGCCATTCTTTTACTCCTTTCACTCCCAGTTCTTGCAGGAGCAATTACTATATTATTAACAGACCGAAATATCAATACATCTTTTTTTGACCCGGCAGGGGGTGGTGACCCTATCCTATACCAGCACTTATTC
>Pseudoperapion_brevirostre|9840.939-CBR_3852
AACACTATATTTTTTATTTGGGCTTTGATCAGGAATAATTGGAACCTCACTTAGAATGCTAATTCGAGTAGAATTAGGAACCCCTGGATCCTTAATTGGAGATGATCAAATTTATAATGTAATTGTAACTGCCCATGCCTTTATTATAATTTTCTTCATAGTAATACCCACACTAATCGGTGGATTTGGAAACTGGTTAGTGCCCCTTATACTAGGAGCCCCAGATATGGCTTTCCCCCGAATAAATAATATAAGATTCTGGCTATTGCCCCCTTCACTTATTTTACTTTTAATAAGAAGAGTAGTAGAAAAGGGAGCTGGGACTGGGTGAACTGTATACCCACCCTTAGCCGCAAATATCGCCCATGGGGGGTCCTCTGTTGATATAGCAATTTTTAGACTTCATTTAGCGGGTATTAGATCAATCCTAGGTGCAGTTAATTTTATTTCTACTACAATAAACATACGACCTAGAGGACTCTCATTAGATCAACTTTCTCTTTTTACTTGAGCAGTAAAAATTACAGCCATTCTTTTACTCCTTTCACTCCCAGTTCTTGCAGGAGCAATTACTATATTATTAACAGACCGAAATATCAATACATCTTTTTTTGACCCGGCAGGGGGTGGTGACCCTATCCTATACCAGCACTTATTC
>Pseudoperapion_brevirostre|16629.2615-PSP_23589
AACACTATATTTTTTATTTGGGCTTTGATCAGGAATAATTGGAACCTCACTTAGAATGCTAATTCGAGTAGAACTAGGAACCCCTGGATCCTTAATTGGAGATGATCAAATTTATAATGTAATTGTAACTGCCCATGCCTTTATTATAATTTTCTTCATAGTAATACCCACACTAATCGGTGGATTTGGAAACTGGTTAGTGCCCCTTATACTAGGGGCCCCAGATATGGCTTTCCCCCGAATAAATAATATAAGATTCTGGCTATTGCCCCCTTCACTTATTTTACTTTTAATAAGAAGAGTAGTAGAAAAGGGAGCTGGGACTGGGTGAACTGTATACCCACCCTTAGCCGCAAATATCGCCCATGGGGGGTCCTCTGTTGATATAGCAATTTTTAGACTTCATTTAGCGGGTATTAGATCAATCCTAGGTGCAGTTAATTTTATTTCTACTACAATAAACATACGACCTAGAGGACTCTCATTAGACCAACTTTCTCTTTTTACTTGAGCAGTAAAAATTACAGCCATTCTTTTACTCCTTTCACTCCCAGTTCTTGCAGGAGCAATTACTATATTATTAACAGACCGAAATATCAATACATCTTTTTTTGACCCGGCAGGGGGCGGTGACCCTATCCTATACCAGCACTTATTC
>Pseudoprotapion_astragali|780.576-PSP
AACTTTATATTTTATTTTTGGACTATGATCTGGGATAGTAGGAACTTCCTTAAGAATAATTATTCGTATTGAATTAGGAAACCCTGGATCTTTAATTGGAAATGACCAAATTTACAATGTTATTGTAACTGCCCATGCTTTTATTATAATTTTTTTTATAGTTATACCAGTAATAATTGGAGGATTTGGAAATTGACTAATCCCTTTAATACTAGGAGCACCAGATATAGCTTTCCCTCGTATAAATAATATAAGATTTTGGCTACTTCCCCCCTCCCTTTCTCTTCTATTGATAAGAAGAATCGTAGAAAAGGGAGCTGGAACAGGATGAACTGTTTATCCCCCTTTAGCTTCTAATATCGCTCATGCAGGAGCTTCTGTTGATTTAGCAATTTTTAGCTTACACCTTGCTGGAATCTCTTCTATTTTAGGGGCGGTAAATTTTATTTCTACTGCAATAAATATACGGCCTACAGGAATAAATTTAGACCAACTTACCCTTTTTACTTGAGCTGTAAAAATTACTGCAATTCTGTTACTTTTATCTTTACCTGTATTAGCAGGAGCTATTACAATATTATTAACTGATCGAAATATTAATACATCATTTTTTGATCCAGCAGGAGGGGGTGATCCTATCCTCTACCAGCACTTATTT
>Pseudoprotapion_astragali|16318.2304-JKR_24235
AACTTTATATTTTATTTTTGGACTATGATCTGGGATAGTAGGAACTTCCTTAAGAATAATTATTCGTATTGAATTAGGAAACCCTGGATCTTTAATTGGAAATGACCAAATTTACAATGTTATTGTAACTGCCCATGCTTTTATTATAATTTTTTTTATAGTTATACCAGTAATAATTGGAGGATTTGGAAATTGACTAATCCCTTTAATACTAGGAGCACCAGATATAGCTTTCCCTCGTATAAATAATATAAGATTTTGGCTACTTCCCCCCTCCCTTTCTCTTCTATTGATAAGAAGAATCGTAGAAAAGGGAGCTGGAACAGGATGAACTGTTTATCCCCCTTTAGCTTCTAATATCGCTCATGCAGGAGCTTCTGTTGATTTAGCAATTTTTAGCTTACACCTTGCTGGAATCTCTTCTATTTTAGGGGCGGTAAATTTTATTTCTACTGCAATAAATATACGGCCTACAGGAATAAATTTAGACCAACTTACCCTTTTTACTTGAGCTGTAAAAATTACTGCAATTCTGTTACTTTTATCTTTACCTGTATTAGCAGGAGCTATTACAATATTATTAACTGATCGAAATATTAATACATCATTTTTTGATCCAGCAGGAGGGGGTGATCCTATCCTCTACCAGCACTTATTT
>Pseudoprotapion_astragali|16397.2383-JKR_25960
AACTTTATATTTTATTTTTGGACTATGATCTGGGATAGTAGGAACTTCCTTAAGAATAATTATTCGTATTGAATTAGGAAACCCTGGATCTTTAATTGGAAATGACCAAATTTACAATGTTATTGTAACTGCCCATGCTTTTATTATAATTTTTTTTATAGTTATACCAGTAATAATTGGAGGATTTGGAAATTGACTAATCCCTTTAATACTAGGAGCACCAGATATAGCTTTCCCTCGTATAAATAATATAAGATTTTGGCTACTTCCCCCCTCCCTTTCTCTTCTATTGATAAGAAGAATCGTAGAAAAGGGAGCTGGAACAGGATGAACTGTTTATCCCCCTTTAGCTTCTAATATCGCTCATGCAGGAGCTTCTGTTGATTTAGCAATTTTTAGCTTACACCTTGCTGGAATCTCTTCTATTTTAGGGGCGGTAAATTTTATTTCTACTGCAATAAATATACGGCCTACAGGAATAAATTTAGACCAACTTACCCTTTTTACTTGAGCTGTAAAAATTACTGCAATTCTGTTACTTTTATCTTTACCTGTATTAGCAGGAGCTATTACAATATTATTAACTGATCGAAATATTAATACATCATTTTTTGATCCAGCAGGAGGGGGTGATCCTATCCTCTACCAGCACTTATTT
>Pseudostenapion_simum|642.438-RGO
TACTCTTTATTTCATTTTTGGAATTTGATCTAGAATAGTAGGAACCTCTTTAAGAATATTAATTCGAGTAGAGTTAGGAAGCCCTGGTAGATTGATTGGTGATGATCAGATCTATAATGTTATTGTAACAGCACATGCATTTATTATAATCTTTTTTATAGTTATACCTATTATAATTGGTGGATTTGGTAATTGATTAGTGCCGTTAATACTAGGAGCCCCAGATATGGCATTCCCCCGTATAAATAATATAAGATTTTGACTTTTGCCCCCCTCACTAATTTTATTATTAATAAGAAGAATCGTAGGAAAGGGAGCAGGGACTGGATGAACTGTCTATCCTCCTCTCGCCTCAAATGTTGCCCACGAGGGATCATCAGTTGATCTGGCTATCTTTAGGCTTCATCTTGCAGGCATTAGATCAATTCTTGGAGCAGTAAATTTTATTTCTTCTATTATAAACATACGCCCCTCAGGGCTTTCATTAGATCAATTATCTCTTTTTACGTGAGCTGTAAAAATTACGGCAATTCTTTTATTGCTTTCTCTTCCTGTATTAGCCGGTGCAATCACTATATTATTAACAGACCGAAATATTAATACTTCCTTTTTTGATCCGGCCGGAGGTGGAGATCCTATTCTTTACCAACATTTATTC
>Pseudostenapion_simum|652.448-RGO
TACCCTTTATTTCATTTTTGGAATTTGATCTAGAATAGTAGGAACCTCTTTAAGAATATTAATTCGAGTAGAGTTAGGAAGCCCTGGTAGATTAATCGGTGATGATCAGATCTATAATGTTATTGTAACAGCACATGCCTTTATTATAATCTTTTTTATAGTTATACCTATTATAATTGGTGGATTTGGTAATTGATTAGTGCCGTTAATACTAGGAGCCCCAGATATGGCATTCCCCCGTATAAATAACATAAGATTTTGACTTTTGCCCCCCTCACTAATTTTATTATTAATAAGAAGAATCGTAGGAAAGGGGGCAGGAACTGGATGAACTGTCTATCCTCCTCTCGCCTCAAATGTTGCCCACGAGGGATCATCAGTTGATCTGGCTATCTTTAGGCTTCATCTTGCAGGCATTAGATCAATTCTTGGGGCAGTAAATTTTATTTCTTCTATTATAAACATACGCCCCTCAGGGCTTTCATTAGATCAATTATCTCTTTTTACGTGGGCTGTAAAAATTACGGCAATTCTTTTATTGCTTTCTCTTCCTGTATTAGCCGGTGCAATCACTATATTATTAACAGACCGAAATATTAATACTTCCTTTTTTGATCCGGCCGGAGGTGGAGATCCTATTCTTTACCAACATTTATTC
>Pseudostenapion_simum|10970.1484-PSP_3244
TACTCTTTATTTCATTTTTGGAATTTGGTCTAGAATAGTAGGAACCTCTTTAAGAATATTAATTCGAGTAGAGTTAGGAAGCCCTGGTAGATTGATCGGTGATGATCAGATCTATAACGTTATTGTAACAGCACATGCCTTTATTATAATCTTTTTTATAGTTATACCTATTATAATTGGTGGATTTGGTAATTGATTAGTGCCGTTAATACTAGGAGCCCCAGATATGGCATTCCCCCGTATAAATAATATAAGATTTTGACTTTTGCCCCCCTCACTAATTTTATTATTAATAAGAAGAATCGTAGGAAAGGGGGCAGGGACTGGATGAACTGTCTATCCTCCTCTCGCCTCAAATGTTGCCCACGAGGGATCATCAGTTGATCTGGCTATCTTTAGGCTTCATCTTGCAGGCATTAGATCAATTCTTGGAGCAGTAAATTTTATTTCTTCTATTATAAACATACGCCCCTCAGGGCTTTCATTAGATCAATTATCTCTTTTTACGTGGGCTGTAAAAATTACGGCAATTCTTTTATTGCTTTCTCTTCCTGTATTAGCCGGTGCAATCACTATATTATTAACAGACCGAAATATTAATACTTCCTTTTTTGATCCGGCCGGAGGTGGAGATCCTATTCTTTACCAACATTTATTC
>Pseudostenapion_simum|16110.2095-JKR_23735
TACTCTTTATTTCATTTTTGGAATTTGATCTAGAATAGTAGGAACCTCTTTAAGAATATTAATTCGAGTAGAGTTAGGAAGCCCTGGTAGATTGATCGGTGATGATCAGATCTATAATGTTATTGTAACAGCACATGCCTTTATTATAATCTTTTTTATAGTTATACCTATTATAATTGGTGGATTTGGTAATTGATTAGTGCCGTTAATACTAGGAGCCCCAGATATGGCATTCCCCCGTATAAATAATATAAGATTTTGACTTTTGCCCCCCTCACTAATTTTATTATTAATAAGAAGAATCGTAGGAAAGGGGGCAGGGACTGGATGAACTGTCTATCCTCCTCTCGCCTCAAATGTTGCCCACGAGGGATCATCAGTTGATCTGGCTATCTTTAGGCTTCATCTTGCAGGCATTAGATCAATTCTTGGGGCAGTAAATTTTATTTCTTCTATTATAAACATACGCCCCTCAGGGCTTTCATTAGATCAATTATCTCTTTTTACGTGGGCTGTAAAAATTACGGCAATTCTTTTATTGCTTTCTCTTCCTGTATTAGCCGGTGCAATCACTATATTATTAACAGACCGAAATATTAATACTTCCTTTTTTGATCCGGCCGGAGGTGGAGATCCTATTCTTTACCAACATTTATTC
>Pseudostenapion_simum|16379.2365-JKR_25925
TACTCTTTATTTCATTTTTGGAATTTGATCTAGAATAGTAGGAACCTCTTTAAGAATATTAATTCGAGTAGAGTTAGGAAGCCCTGGTAGATTGATCGGTGATGATCAGATCTATAATGTTATTGTAACAGCACATGCCTTTATTATAATCTTTTTTATAGTTATACCTATTATAATTGGTGGATTTGGTAATTGATTAGTGCCGTTAATACTAGGAGCCCCAGATATGGCATTCCCCCGTATAAATAATATAAGATTTTGACTTTTGCCCCCCTCACTAATTTTATTATTAATAAGAAGAATCGTAGGAAAGGGGGCAGGGACTGGATGAACTGTCTATCCTCCTCTCGCCTCAAATGTTGCCCACGAGGGATCATCAGTTGATCTGGCTATCTTTAGGCTTCATCTTGCAGGCATTAGATCAATTCTTGGAGCAGTAAATTTTATTTCTTCTATTATAAACATACGCCCCTCAGGGCTTTCATTAGATCAATTATCTCTTTTTACGTGGGCTGTAAAAATTACGGCAATTCTTTTATTGCTTTCTCTTCCTGTATTAGCCGGTGCAATCACTATATTATTAACAGACCGAAATATTAATACTTCCTTTTTTGATCCGGCCGGAGGTGGAGATCCTATTCTTTACCAACATTTATTC
>Pseudostenapion_simum|16631.2617-PSP_23591
TACTCTTTATTTCATTTTTGGAATTTGATCTAGAATAGTAGGAACCTCTTTAAGAATATTAATTCGAGTAGAGTTAGGAAGCCCTGGTAGATTGATCGGTGATGATCAGATCTATAATGTTATTGTAACAGCACATGCCTTTATTATAATCTTTTTTATAGTTATACCTATTATAATTGGTGGATTTGGTAATTGATTAGTGCCGTTAATACTAGGAGCCCCAGATATGGCATTCCCCCGTATAAATAATATAAGATTTTGACTTTTGCCCCCCTCACTAATTTTATTATTAATAAGAAGAATCGTAGGAAAGGGGGCAGGGACTGGATGAACTGTCTATCCTCCTCTCGCCTCAAATGTTGCCCACGAGGGATCATCAGTTGATCTGGCTATCTTTAGGCTTCATCTTGCAGGCATTAGATCAATTCTTGGGGCAGTAAATTTTATTTCTTCTATTATAAACATACGCCCCTCAGGGCTTTCATTAGATCAATTATCTCTTTTTACGTGGGCTGTAAAAATTACGGCAATTCTTTTATTGCTTTCTCTTCCTGTATTAGCCGGTGCAATCACTATATTATTAACAGACCGAAATATTAATACTTCCTTTTTTGATCCGGCCGGAGGTGGAGATCCTATTCTTTACCAACATTTATTC
>Rhopalapion_longirostre|690.486-PST
AACTTTATATTTTATTTTTGGTCTCTGATCTGGAATAGTTGGAACTTCATTAAGAATATTAATTCGAATTGAATTAGGAAATCCTGGCTCTTTAATTGGAGATGATCAAATTTATAATGTTATTGTTACTGCTCATGCCTTTATTATAATTTTTTTCATAGTAATACCGATTATAATTGGAGGATTTGGAAACTGATTAGTTCCTTTAATACTAGGGGCCCCTGATATAGCTTTCCCTCGAATAAATAACATAAGATTTTGACTTTTACCCCCATCTTTAACCCTTTTATTAATAAGAAGAATTGTAGAAAAGGGTGCAGGAACGGGCTGAACAGTTTACCCCCCATTAGCCGCAAATATTGCACATAGAGGAGCTTCAGTAGATTTAGCTATTTTTAGTCTTCATCTAGCTGGAATTTCCTCAATTTTAGGAGCAGTAAATTTTATTTCCACAATAATAAATATACGACCAAGAGGATTATCTCTAGATCAATTATCCTTATTTACCTGAGCTGTGAAGATTACTGCAATTCTTCTTCTCTTATCCTTACCAGTTTTAGCAGGGGCTATTACTATATTATTAACTGATCGAAATATTAATACATCATTTTTTGACCCTGCTGGTGGAGGAGACCCAATTTTATACCAACACCTATTT
>Rhopalapion_longirostre|9845.944-CBR_3857
AACTTTATATTTTATTTTTGGTCTCTGATCTGGAATAGTTGGAACTTCATTAAGAATATTAATTCGAATTGAATTAGGAAATCCTGGCTCTTTAATTGGAGATGATCAAATTTATAATGTTATTGTTACTGCTCATGCCTTTATTATAATTTTTTTCATAGTAATACCGATTATAATTGGAGGATTTGGAAACTGATTAGTTCCTTTAATACTAGGGGCCCCTGATATAGCTTTCCCTCGAATAAATAACATAAGATTTTGACTTTTACCCCCATCTTTAACCCTTTTATTAATAAGAAGAATTGTAGAAAAGGGTGCAGGAACGGGCTGAACAGTTTACCCCCCATTAGCCGCAAATATTGCACATAGAGGAGCTTCAGTAGATTTAGCTATTTTTAGTCTTCATCTAGCTGGAATTTCCTCAATTTTAGGAGCAGTAAATTTTATTTCCACAATAATAAATATACGACCAAGAGGATTATCTCTAGATCAATTATCCTTATTTACCTGAGCTGTGAAGATTACTGCAATTCTTCTTCTCTTATCCTTACCAGTTTTAGCAGGGGCTATTACTATATTATTAACTGATCGAAATATTAATACATCATTTTTTGACCCTGCTGGTGGAGGAGACCCAATTTTATACCAACACCTATTT
>Rhopalapion_longirostre|9944.1043-PSP_3188
AACTTTATATTTTATTTTTGGTCTCTGATCTGGAATAGTTGGAACTTCATTAAGAATATTAATTCGAATTGAATTAGGAAATCCTGGCTCTTTAATTGGAGATGATCAAATTTATAATGTTATTGTTACTGCTCATGCCTTTATTATAATTTTTTTCATAGTAATACCGATTATAATTGGAGGATTTGGAAACTGATTAGTTCCTTTAATACTAGGGGCCCCTGATATAGCTTTCCCTCGAATAAATAACATAAGATTTTGACTTTTACCCCCATCTTTAACCCTTTTATTAATAAGAAGAATTGTAGAAAAGGGGGCAGGAACGGGCTGAACAGTTTACCCCCCATTAGCCGCAAATATTGCACATAGAGGAGCTTCAGTAGATTTAGCTATTTTTAGTCTTCATCTAGCTGGAATTTCCTCAATTTTAGGAGCAGTAAATTTTATTTCCACAATAATAAATATACGACCAAGAGGATTATCTCTAGATCAATTATCCTTATTTACCTGAGCTGTGAAGATTACTGCAATTCTTCTTCTCTTATCCTTACCAGTTTTAGCAGGRGCTATTACTATATTATTAACTGATCGAAATATTAATACATCATTTTTTGACCCTGCTGGTGGAGGAGACCCAATTTTATACCAACACCTATTT
>Squamapion_elongatum|654.450-RGO
AACCCTATATTTTATTTTTGGGATTTGATCTGGTTTAATTGGAACCTCATTAAGAATATTAATTCGTATTGAATTAGGAAACCCCGGTTCATTAATTGGAGATGACCAAATTTATAATGTAATTATCACAGCCCATGCTTTTATTATAATTTTTTTTATAGTTATACCTATTATAATCGGAGGATTTGGGAATTGATTAGTTCCATTAATATTAGGCGCCCCAGATATAGCTTTCCCTCGAATAAATAATATAAGATTTTGATTATTACCCCCCTCACTTACATTATTATTAATTAGAAGAATTGTAGAAAAAGGGGCTGGTACAGGGTGAACAGTTTATCCCCCATTAGCTGCTAATATTGCTCATAGTGGAGCTTCTGTAGATTTAGCAATTTTTAGCCTTCATTTAGCTGGCATTTCATCAATTTTAGGGGCTGTAAATTTCATTTCCACAATAATAAATATACAACCCTCAGGACTTTCATTAGATCAACTTTCTTTATTTACTTGAGCAGTAAAAATTACTGCAATTTTATTACTATTTTCTTTACCCGTATTAGCTGGAGCTATTACTATATTATTAACTGACCGAAACACAAATACTTCTTTTTTTGACCCAGCAGGGGGAGGAGATCCAATTTTATACCAACATTTATTT
>Squamapion_elongatum|16111.2096-JKR_23736
AACCCTGTATTTTATTTTTGGGATTTGATCTGGTTTAATTGGAACCTCATTAAGGATATTAATTCGTATTGAATTAGGAAACCCTGGCTCATTAATTGGAGATGACCAAATTTATAATGTAATTATCACAGCCCATGCTTTTATTATAATTTTTTTTATAGTTATACCTATTATAATTGGAGGGTTTGGAAATTGATTAATTCCATTAATATTAGGGGCCCCAGATATAGCTTTCCCTCGAATAAATAATATAAGATTTTGATTATTACCCCCCTCACTTACATTATTATTAATTAGAAGAATTGTAGAAAAAGGGGCTGGTACAGGATGAACAGTTTATCCTCCATTAGCTGCTAATATTGCACATAGTGGAGCTTCTGTAGATTTAGCAATTTTTAGCCTTCATTTAGCTGGCATTTCATCAATTTTAGGGGCTGTAAATTTCATTTCCACAATAATAAATATACAACCCTCAGGGCTTTCATTAGATCAACTTTCCTTATTTACTTGAGCAGTAAAAATTACTGCAATTTTATTACTATTTTCTTTACCCGTATTAGCTGGAGCTATCACTATATTATTAACTGACCGAAACACAAATACTTCTTTTTTTGACCCAGCAGGGGGAGGAGACCCAATTTTATACCAACATTTATTT
>Squamapion_elongatum|16386.2372-JKR_25949
AACCCTGTATTTTATTTTTGGGATTTGATCTGGTTTAATTGGAACCTCATTAAGGATATTAATTCGTATTGAATTAGGAAACCCTGGCTCATTAATTGGAGATGACCAAATTTATAATGTAATTATCACAGCCCATGCTTTTATTATAATTTTTTTTATAGTTATACCTATTATAATTGGAGGGTTTGGAAATTGATTAGTTCCATTAATATTAGGGGCCCCAGATATAGCTTTCCCTCGAATAAATAATATAAGATTTTGATTATTACCCCCCTCACTTACATTATTATTAATTAGAAGAATTGTAGAAAAAGGGGCTGGTACAGGATGAACAGTTTATCCTCCATTAGCTGCTAATATTGCACATAGTGGAGCTTCTGTAGATTTAGCAATTTTTAGCCTTCATTTAGCTGGCATTTCATCAATTTTAGGGGCTGTAAATTTCATTTCCACAATAATAAATATACAACCCTCAGGGCTTTCATTAGATCAACTTTCCTTATTTACTTGAGCAGTAAAAATTACTGCAATTTTATTACTATTTTCTTTACCCGTATTAGCTGGAGCTATCACTATATTATTAACTGACCGAAACACAAATACTTCTTTTTTTGACCCAGCAGGGGGAGGAGACCCAATTTTATACCAACATTTATTT
>Squamapion_flavimanum|16375.2361-JKR_25921
AACCTTATATTTTATTTTTGGAATTTGATCGGGTTTAATTGGTACATCATTAAGAATATTAATCCGTATTGAATTAGGAAACCCAGGGTCATTAATTGGAGATGATCAAATTTATAATGTTATTATTACAGCTCATGCTTTTATTATAATTTTTTTTATAGTCATACCAATTATAATTGGAGGATTTGGAAATTGATTAGTTCCTCTTATACTTGGGGCCCCAGATATAGCTTTCCCTCGAATAAATAATATAAGATTTTGGTTATTACCGCCCTCTTTATCACTTTTATTAATTAGAAGAATTGTAGAAAAAGGGGCAGGCACTGGTTGAACAGTCTATCCGCCTTTAGCTGCAAATATTGCTCATAGAGGAGCCTCAGTAGATTTGGCAATTTTTAGACTCCACTTAGCAGGAATTTCATCAATTTTAGGGGCAGTTAATTTTATCTCTACTATAATAAATATACAGCCCTCAGGATTATCGTTAGATCAACTAACCTTATTTACCTGAGCAGTAAAAATTACTGCAATCCTATTATTATTTTCTTTACCCGTCCTAGCTGGAGCTATTACTATATTATTAACTGATCGAAATACTAATACCTCTTTTTTTGATCCTGCTGGAGGGGGTGATCCAATTTTATATCAACATTTATTT
>Squamapion_flavimanum|SDEI0099.3005-PST
AACCTTATATTTTATTTTTGGAATTTGATCGGGTTTAATTGGTACATCATTAAGAATATTAATCCGTATTGAATTAGGAAACCCAGGGTCATTAATTGGAGATGATCAAATTTATAATGTTATTATTACAGCTCATGCTTTTATTATAATTTTTTTTATAGTCATACCAATTATAATTGGGGGATTTGGAAATTGATTAGTTCCTCTTATACTTGGGGCCCCAGATATGGCTTTCCCTCGAATAAATAATATAAGATTTTGGTTATTACCGCCCTCTTTATCACTTTTATTAATTAGAAGAATTGTAGAAAAAGGGACAGGCACTGGTTGAACAGTCTATCCACCTTTAGCTGCAAATATTGCTCATAGAGGAGCCTCAGTAGATTTGGCAATTTTTAGACTCCACTTAGCAGGAATTTCATCAATTTTAGGGGCAGTTAATTTTATCTCTACTATAATAAATATACAGCCCTCAGGATTATCGTTAGATCAACTAACCTTATTTACCTGAGCAGTAAAAATTACTGCAATCCTATTATTATTTTCTTTACCCGTCCTAGCTGGGGCTATTACTATATTATTAACTGATCGAAATACTAATACCTCTTTTTTTGATCCTGCTGGAGGGGGTGATCCAATTTTATATCAACATTTATTT
>Stenopterapion_argamani|16679.2665-PSP_23815
CACCTTATACTTTATTTTTGGGCTATGATCAGGAATAGTGGGAACTTCCCTAAGAATATTAATCCGAATTGAACTAGGAACTCCAGGATCTTTAATTGGAAATGACCAAATTTATAATGTTATTGTAACTGCCCACGCTTTTATTATAATTTTTTTCATGGTTATACCTATTATAATTGGGGGATTTGGAAACTGATTAGTTCCTTTAATATTAGGGGCCCCTGATATGGCATTCCCACGAATAAATAATATAAGATTTTGGCTTTTACCCCCTTCATTAACATTATTATTAATAAGAAGAATTGTAGAAAAAGGAGCAGGAACTGGATGAACAGTTTATCCTCCTTTAGCCTCTAATATTGCTCACGGAGGAGCCTCTGTAGATCTTGCAATTTTTAGCTTACATTTAGCAGGAATCTCTTCTATTTTAGGAGCTGTAAATTTTATTTCAACTATTATTAATATACATCCTAATGGATTATCTTTTGATCAACTATCATTATTTACTTGAGCAGTAAAAATTACTGCTATCTTATTGCTTCTTTCTTTACCCGTTTTGGCAGGAGCTATTACAATACTTTTAACTGATCGAAATATTAATACTTCATTCTTTGACCCAGCCGGAGGAGGTGACCCTATTTTATACCAACATTTATTT
>Stenopterapion_meliloti|814.610-PSP
TACTTTATATTTTATTTTTGGATTATGAGCTGGAATAGTTGGCACATCACTAAGTATATTAATCCGTATTGAATTGGGAACCCCGGGATCTCTGATCGGTAATGACCAAATTTATAATGTAATTGTAACTGCCCATGCTTTTATTATAATTTTTTTTATAGTTATACCTATTATAATTGGGGGATTTGGAAATTGACTAGTTCCTCTAATATTGGGAGCGCCTGATATAGCATTCCCTCGAATAAATAATATAAGATTCTGACTTTTACCCCCCTCACTAACCCTATTATTAATAAGTAGAATTGTAGAAAAAGGGGCCGGGACAGGTTGAACTGTATACCCGCCTTTAGCCTCAAATATCGCTCATGGAGGAGCCTCAGTAGATCTTGCTATTTTTAGTCTTCACCTAGCTGGGATTTCATCCATTTTAGGGGCTGTAAATTTTATTTCAACAATCATTAATATACACCCGAATGGACTATCTTTTGATCAAATATCTTTATTTACTTGAGCCGTTAAAATTACTGCAATTTTATTACTCCTCTCTTTACCAGTACTAGCCGGAGCAATCACAATACTTTTAACTGACCGTAACATTAATACCTCTTTTTTTGACCCTGCAGGAGGGGGAGACCCAATTTTATATCAACATTTATTT
>Stenopterapion_meliloti|9823.922-CBR_3835
TACTTTATATTTTATTTTTGGATTATGAGCTGGAATAGTTGGCACATCACTAAGTATATTAATCCGTATTGAATTGGGAACCCCAGGATCTCTGATCGGTAATGACCAAATTTATAATGTAATTGTAACTGCCCATGCTTTTATTATAATTTTTTTTATAGTTATACCTATTATAATTGGGGGATTTGGAAATTGACTAGTTCCTCTAATATTGGGAGCGCCTGATATAGCATTCCCTCGAATAAATAATATAAGATTCTGACTTTTACCCCCCTCACTAACCCTATTATTAATAAGTAGAATTGTAGAAAAAGGGGCCGGGACAGGTTGAACTGTATACCCGCCTTTAGCCTCAAATATCGCTCATGGAGGAGCCTCAGTAGATCTTGCTATTTTTAGTCTTCACCTAGCTGGGATTTCATCCATTTTAGGAGCTGTAAATTTTATTTCAACAATCATTAATATACACCCGAATGGACTATCTTTTGATCAAATATCTTTATTTACTTGAGCCGTTAAAATTACTGCAATTTTATTACTCCTCTCTTTACCAGTACTAGCCGGAGCAATCACAATACTTTTAACTGACCGTAACATTAATACCTCTTTTTTTGACCCTGCTGGAGGGGGAGATCCAATTTTATATCAACATTTATTT
>Stenopterapion_meliloti|16592.2578-PSP_23552
TACTTTATATTTTATTTTTGGATTATGAGCTGGAATAGTTGGCACATCACTAAGTATATTAATCCGTATTGAATTGGGAACCCCGGGATCTCTGATCGGTAATGACCAAATTTATAATGTAATTGTAACTGCCCATGCTTTTATTATAATTTTTTTTATAGTTATACCTATTATAATTGGGGGATTTGGAAATTGACTAGTTCCTCTAATATTGGGAGCGCCTGATATAGCATTCCCTCGAATAAATAATATAAGATTCTGACTTTTACCCCCCTCACTAACCCTATTATTAATAAGTAGAATTGTAGAAAAAGGGGCCGGGACAGGTTGAACTGTATACCCGCCTTTAGCCTCAAATATCGCTCATGGAGGAGCCTCAGTAGATCTTGCTATTTTTAGTCTTCACCTAGCTGGGATTTCATCCATTTTAGGGGCTGTAAATTTTATTTCAACAATCATTAATATACACCCGAATGGACTATCTTTTGATCAAATATCTTTATTTACTTGAGCCGTTAAAATTACTGCAATTTTATTACTCCTCTCTTTACCAGTACTAGCCGGAGCAATCACAATACTTTTAACTGACCGTAACATTAATACCTCTTTTTTTGACCCTGCAGGAGGGGGGGACCCAATTTTATATCAACATTTATTT
>Stenopterapion_tenue|656.452-RGO
CACATTATACTTTATTTTTGGACTTTGGGCGGGAATAGTTGGAACCTCGTTAAGAATACTAATTCGAGTTGAATTAGGGACACCTGGATCTTTAATTGGGAATGATCAAATTTATAATGTAATTGTAACAGCTCATGCTTTTATTATAATTTTTTTTATAGTAATACCCGTTATAATTGGCGGTTTTGGGAACTGACTAGTCCCTTTAATATTAGGGGCCCCAGATATAGCTTTCCCACGAATAAATAATATAAGATTTTGATTATTACCTCCTTCATTAACCTTATTATTAATAAGAAGAATTGTAGAAAAAGGAGCTGGGACAGGTTGAACAGTTTATCCCCCTTTAGCCTCAAATATTGCCCATGGGGGAGCATCAGTAGATTTAGCAATTTTTAGATTACATTTAGCTGGAATTTCTTCAATTTTAGGGGCCGTAAATTTTATTTCAACAATTATTAACATACCCCTAAATGGCTTATCTTTTGACCAGCTATCATTATTCACTTGAGCTGTAAAAATTACTGCAATTTTATTACTTTTATCTCTTCCAGTACTCGCCGGAGCAATTACTATACTATTAACAGATCGTAATATCAATACTTCTTTTTTTGATCCTGCAGGAGGTGGAGACCCAATTTTGTATCAACACTTATTT
>Stenopterapion_tenue|11000.1514-PSP_3274
TACATTATATTTTATTTTTGGGGTTTGGGCAGGTATAGTTGGAACCTCGTTAAGAATACTAATTCGGGTTGAATTAGGAACGCCCGGATCTTTAATTGGAAATGATCAAATTTATAATGTAATTGTAACAGCTCATGCTTTTATTATAATTTTTTTTATAGTAATACCCGTTATAATTGGTGGTTTTGGAAACTGACTAGTCCCCTTAATATTGGGAGCTCCGGATATGGCTTTCCCACGAATAAATAATATAAGATTTTGATTGTTACCTCCTTCATTAACATTATTATTAATAAGAAGAATTGTAGAAAAGGGAGCCGGGACAGGTTGGACAGTTTACCCCCCTTTAGCCTCAAATATTGCCCATGGGGGAGCATCAGTAGATTTAGCAATTTTTAGATTACATTTAGCTGGAATTTCTTCAATTTTAGGGGCCGTAAATTTTATTTCAACAATTATTAATATACATCCAAATGGTTTATCTTTTGACCAGCTATCATTATTCACTTGAGCTGTAAAAATTACTGCAATTTTATTACTTTTATCTCTTCCAGTACTTGCCGGGGCAATTACTATACTACTAACAGACCGTAACATCAATACCTCTTTTTTTGACCCTGCAGGAGGTGGAGACCCAATTTTATACCAACACTTATTT
>Stenopterapion_tenue|16389.2375-JKR_25952
CACATTATACTTTATTTTTGGACTTTGGGCGGGAATAGTTGGAACCTCGTTAAGAATACTAATTCGAGTTGAATTAGGGACACCTGGATCTTTAATTGGGAATGATCAAATTTATAATGTAATTGTAACAGCTCATGCTTTTATTATAATTTTTTTTATAGTAATACCCGTTATAATTGGCGGTTTTGGGAACTGACTAGTCCCTTTAATATTAGGGGCCCCAGATATAGCTTTCCCACGAATAAATAATATAAGATTTTGATTATTACCTCCTTCATTAACCTTATTATTAATAAGAAGAATTGTAGAAAAAGGAGCTGGGACAGGTTGAACAGTTTATCCCCCTTTAGCCTCAAATATTGCCCATGGGGGAGCATCAGTAGATTTAGCAATTTTTAGATTACATTTAGCTGGAATTTCTTCAATTTTAGGGGCCGTAAATTTTATTTCAACAATTATTAACATACACCCAAATGGCTTATCTTTTGACCAGCTATCATTATTCACTTGAGCTGTAAAAATTACTGCAATTTTATTACTTTTATCTCTTCCAGTACTCGCCGGAGCAATTACTATACTATTAACAGATCGTAATATCAATACTTCTTTTTTTGATCCTGCGGGAGGTGGAGACCCAATTTTGTATCAACACTTATTT
>Stenopterapion_tenue|16609.2595-PSP_23569
TACATTATATTTTATTTTTGGGCTTTGGGCAGGTATAGTTGGAACCTCGTTAAGAATACTAATTCGGGTTGAATTAGGAACGCCCGGATCTTTAATTGGAAATGATCAAATTTATAATGTAATTGTGACAGCTCATGCTTTTATTATAATTTTTTTTATAGTAATACCCGTTATAATTGGTGGTTTTGGAAACTGACTAGTCCCCTTAATATTGGGGGCTCCAGATATGGCTTTCCCGCGAATAAATAATATAAGATTTTGATTATTACCTCCTTCATTAACATTATTATTAATAAGAAGAATTGTAGAAAAAGGGGCCGGGACAGGTTGGACAGTTTACCCCCCTTTAGCCTCAAATATTGCCCATGGAGGAGCATCAGTAGATTTAGCAATTTTTAGATTACATTTAGCTGGGATTTCTTCAATTTTAGGGGCCGTAAATTTTATTTCAACAATTATTAACATACATCCTAATGGTCTATCTTTTGACCAGCTATCATTATTCACTTGAGCTGTGAAAATTACTGCAATTTTATTACTTTTATCTCTTCCAGTACTTGCCGGGGCAATTACTATACTACTAACAGACCGTAACATCAATACCTCTTTTTTTGACCCCGCAGGAGGTGGAGACCCAATTTTATACCAACACTTATTT
>Synapion_ebeninum|779.575-PSP
TACTCTATATTTTATTTTTGGTCTTTGATCCGGTTTAATTGGAACTTCTCTTAGAATACTTATTCGTATTGAGCTAGGAAACCCTGGATCCCTAATTGGGAACGATCAAATTTACAATGTAATTGTAACAGCTCACGCTTTTATTATAATTTTCTTTATAGTAATACCAATTATAATTGGAGGATTTGGTAATTGGCTAGTTCCCCTGATATTAGGAGCCCCAGATATGGCATTCCCGCGAATAAATAATATAAGATTTTGACTTTTACCCCCTTCATTAACTTTATTATTAATAAGTAGAATTGTAGAAAAGGGGGCTGGAACAGGATGAACTGTTTATCCCCCATTAGCTTCTAATATTGCCCATAGAGGCGCCTCTGTTGATTTAGCAATTTTTAGGCTTCACTTAGCAGGAATTTCTTCAATTTTAGGTGCTGTAAATTTTATTTCTACTATAATTAATATACATCCTATAGGGCTATCACTAGATCAACTATCTTTATTTACTTGAGCAGTAAAAATTACAGCAATCCTACTTCTATTATCTTTACCGGTTTTAGCTGGTGCTATTACTATATTATTAACTGATCGAAATATCAACACCTCTTTTTTTGACCCTGCCGGAGGGGGGGACCCAATTTTATATCAACACTTATTT
>Synapion_ebeninum|10900.1414-JKR_4183
TACTCTATATTTTATTTTTGGTCTTTGATCCGGTTTAATTGGAACTTCTCTTAGAATACTTATTCGTATTGAGCTAGGAAACCCTGGATCCCTAATTGGGAACGATCAAATTTACAATGTAATTGTAACAGCTCACGCTTTTATTATAATTTTCTTTATAGTAATACCAATTATAATTGGAGGATTTGGTAATTGGCTAGTTCCCCTGATATTAGGGGCCCCAGATATGGCATTCCCGCGAATAAATAATATAAGATTTTGACTTTTACCCCCTTCATTAACTTTATTATTAATAAGTAGAATTGTAGAAAAGGGGGCTGGAACAGGATGAACTGTTTATCCCCCATTAGCTTCTAATATTGCTCATAGAGGCGCCTCTGTTGATTTAGCAATTTTTAGGCTTCACTTAGCAGGAATTTCTTCAATTTTAGGTGCTGTAAATTTTATTTCTACTATAATTAATATACATCCTATAGGGCTATCACTAGATCAACTATCTTTATTTACTTGAGCAGTAAAAATTACAGCAATCCTACTTCTATTATCTTTACCGGTTTTAGCTGGTGCTATTACTATATTATTAACTGATCGAAATATCAACACCTCTTTCTTTGACCCTGCCGGAGGGGGGGACCCAATTTTATATCAACACTTATTT
>Taeniapion_atlanticum|226.36-PST_23GC2011
AACTTTATATTTTATTTTTGGAGTTTGATCTGGATTAATTGGAACATCTTTAAGAATATTAATTCGAATTGAATTAGGAAATCCAGGATCTTTAATTGGTGATGATCAAATTTATAATGTTATTATTACAGCTCATGCTTTTATTATAATTTTTTTTATAGTTATACCTATTATAATTGGGGGATTTGGGAATTGATTAATTCCTTTAATATTAGGAGCTCCGGATATAGCATTTCCCCGAATAAATAACATAAGATTTTGATTATTACCCCCATCTCTTTCACTTTTATTAATAAGAAGAATTGTAGAAAAAGGTGCTGGAACAGGGTGAACAGTTTATCCTCCTTTAGCTTCTAATATTGCCCATAGAGGAGCCTCTGTAGATTTAGCAATTTTTAGTCTTCATTTAGCTGGAATTTCATCAATCTTAGGTGCCGTAAATTTTATTTCAACAATAATAAATATACAACCTATAGGACTTTCTTTAGATCAATTATCCTTATTTACTTGAGCAGTAAAAATTACTGCTATTTTATTATTATTATCCTTACCTGTTTTAGCTGGAGCTATTACCATATTATTAACTGATCGAAATACTAATACTTCTTTTTTTGATCCTGCAGGNNNNNNNNNNNNNNNNNNNNNNNNNNNNNNNNNN
>Taeniapion_delicatulum|211.21-PST_9GC2011
GACATTATATTTTATTTTTGGTGTATGATCAGGATTAATTGGTACTTCATTAAGAATATTAATTCGAATTGAATTAGGAAACCCAGGTTCTTTAATTGGAGATGACCAAATTTATAACGTTATTATTACTGCCCATGCTTTTATTATAATTTTTTTTATAGTAATACCAATTATAATTGGAGGATTTGGAAACTGATTAATTCCTTTAATATTAGGAGCACCAGATATAGCATTCCCTCGAATAAATAATATAAGATTTTGATTATTACCCCCCTCACTTTCACTTTTATTAATAAGAAGAATTGTAGAAAAAGGGGCTGGGACTGGGTGAACAGTTTATCCTCCTTTAGCCTCTAATATTACACATAGAGGAGCTTCTGTTGATTTAGCAATTTTTAGTCTTCATTTGGCTGGGATTTCTTCAATTTTAGGGGCTGTAAATTTCATTTCTACAATAATAAATATACAACCTACAGGACTCTCCCTGGATCAATTATCTTTATTTACCTGAGCTGTTAAAATTACAGCTATTTTATTACTTTTATCATTACCAGTATTAGCCGGAGCAATTACTATATTATTGACTGATCGTAATACAAATACATCTTTTTTTGACCCCGCTGGAGGAGGGGATCCAATTTTATACCAACNNNNNNNN
>Taeniapion_delicatulum|257.67-PST_4G2010
NNNNNNNNNNTTTATTTTTGGTGTATGATCAGGATTAATTGGTACTTCATTAAGAATATTAATTCGAATTGAATTAGGAAATCCAGGGTCTTTAATTGGGGATGACCAAATTTATAACGTAATTATTACTGCTCATGCTTTTATTATAATTTTTTTTATAGTAATACCAATTATAATTGGAGGATTTGGAAACTGATTAATTCCTTTAATATTAGGTGCACCAGATATAGCATTCCCTCGAATAAATAATATAAGATTTTGATTATTACCCCCCTCACTTTCACTTTTATTAATAAGAAGAGTTGTAGAAAAAGGGGCTGGAACTGGGTGAACAGTTTACCCCCCTTTAGCCTCTAATATTACACATAGAGGAGCTTCTGTTGATTTAGCAATTTTTAGTCTTCATTTGGCAGGAATTTCTTCAATTTTAGGAGCTGTAAATTTTATTTCTACAATAATAAATATACAACCTACAGGGCTCTCCCTAGATCAATTATCTTTATTTACCTGAGCTGTTAAAATTACAGCTATTTTATTACTTTTATCATTACCAGTATTAGCTGGAGCAATCACTATATTATTGACTGATCGTAATACAAATACATCTTTTTTTGACCCCGCTGGAGGAGGGGATCCAATTTTATACCAACACTTANNN
>Taeniapion_delicatulum|12142.1691-PST_24409
AACATTATATTTTATTTTTGGTGTATGATCAGGATTAATTGGTACTTCATTAAGAATATTAATTCGAATTGAATTAGGAAACCCAGGATCTTTAATTGGAGATGACCAAATTTATAACGTTATTATTACTGCCCATGCTTTTATTATAATTTTTTTTATAGTAATACCAATTATAATTGGGGGGTTTGGAAACTGATTAATTCCTTTAATATTAGGGGCACCAGATATGGCATTCCCTCGAATAAATAATATAAGATTTTGATTATTACCCCCCTCACTTTCACTTTTATTAATAAGAAGAATTGTAGAAAAAGGGGCTGGGACTGGATGAACAGTTTATCCTCCTTTAGCCTCTAATATTACACATAGAGGAGCTTCTGTTGATTTAGCAATTTTTAGTCTTCATTTGGCTGGGATTTCTTCAATTTTAGGGGCTGTAAATTTCATTTCTACAATAATAAATATACAACCTACAGGGCTCTCCCTGGATCAATTATCTTTATTTACCTGAGCTGTTAAAATTACAGCTATTTTATTACTTTTATCATTACCAGTATTAGCCGGAGCAATTACTATATTATTGACTGATCGTAATACAAATACATCTTTTTTTGACCCCGCTGGAGGAGGAGATCCAATTTTATACCAACACTTATTT
>Taeniapion_delicatulum|17732.2867-PST_4256
GACATTATATTTTATTTTTGGTGTATGATCAGGATTAATTGGTACTTCATTAAGAATATTAATTCGAATTGAATTAGGAAACCCAGGTTCTTTAATTGGAGATGACCAAATTTATAACGTTATTATTACTGCCCATGCTTTTATTATAATTTTTTTTATAGTAATACCAATTATAATTGGGGGGTTTGGAAACTGATTAATTCCTTTAATATTAGGGGCACCAGATATAGCATTCCCTCGAATAAATAATATAAGATTTTGATTATTACCCCCCTCACTTTCACTTTTATTAATAAGAAGAATTGTAGAAAAAGGGGCTGGGACTGGGTGAACAGTTTATCCCCCTTTAGCCTCTAATATTACACATAGAGGAGCTTCTGTTGATTTAGCAATTTTTAGTCTTCATTTGGCTGGGATTTCTTCAATTTTAGGGGCTGTAAATTTCATTTCTACAATAATGAATATACAACCTACAGGACTCTCCCTGGATCAATTATCTTTATTTACCTGAGCTGTTAAAATTACAGCTATTTTATTACTTTTATCATTACCAGTATTAGCCGGAGCAATTACTATATTATTGACTGATCGTAATACAAATACATCTTTTTTTGACCCCGCTGGAGGAGGGGATCCAATTTTATACCAACACTTATTT
>Taeniapion_delicatulum|SDEI0058.2963-PST
GACATTATATTTTATTTTTGGTGTATGATCAGGATTAATTGGTACTTCATTAAGAATATTAATTCGAATTGAATTAGGAAACCCAGGTTCTTTAATTGGAGATGACCAAATTTATAACGTTATTATTACTGCCCATGCTTTTATTATAATTTTTTTTATAGTAATACCAATTATAATTGGGGGGTTTGGAAACTGATTAATTCCTTTAATATTAGGGGCACCAGATATAGCATTCCCTCGAATAAATAATATAAGATTTTGATTATTACCCCCCTCACTTTCACTTTTATTAATAAGAAGAATTGTAGAAAAAGGGGCTGGGACTGGGTGAACAGTTTATCCCCCTTTAGCCTCTAATATTACACATAGAGGAGCTTCTGTTGATTTAGCAATTTTTAGTCTTCATTTGGCTGGGATTTCTTCAATTTTAGGGGCTGTAAATTTCATTTCTACAATAATGAATATACAACCTACAGGACTCTCCCTGGATCAATTATCTTTATTTACCTGAGCTGTTAAAATTACAGCTATTTTATTACTTTTATCATTACCAGTATTAGCCGGAGCAATTACTATATTATTGACTGATCGTAATACAAATACATCTTTTTTTGACCCCGCTGGAGGAGGGGATCCAATTTTATACCAACACTTATTT
>Taeniapion_delicatulum|SDEI0062.2967-PST
GACATTATATTTTATTTTTGGTGTATGATCAGGATTAATTGGTACTTCATTAAGAATATTAATTCGAATTGAATTAGGAAACCCAGGTTCTTTAATTGGAGATGACCAAATTTATAACGTTATTATTACTGCCCATGCTTTTATTATAATTTTTTTTATAGTAATACCAATTATAATTGGGGGGTTTGGAAACTGATTAATTCCTTTAATATTAGGGGCACCAGATATAGCATTCCCTCGAATAAATAATATAAGATTTTGATTATTACCCCCCTCACTTTCACTTTTATTAATAAGAAGAATTGTAGAAAAAGGGGCTGGGACTGGGTGAACAGTTTATCCCCCTTTAGCCTCTAATATTACACATAGAGGAGCTTCTGTTGATTTAGCAATTTTTAGTCTTCATTTGGCTGGGATTTCTTCAATTTTAGGGGCTGTAAATTTCATTTCTACAATAATGAATATACAACCTACAGGACTCTCCCTGGATCAATTATCTTTATTTACCTGAGCTGTTAAAATTACAGCTATTTTATTACTTTTATCATTACCAGTATTAGCCGGAGCAATTACTATATTATTGACTGATCGTAATACAAATACATCTTTTTTTGACCCCGCNNNNNNNNNNNNNNNNNNNNNNNNNNNNNNNNNNNNN
>Taeniapion_rufulum|356.161-PST_18MO2011
NACTTTATATTTTATTTTTGGGGTATGATCAGGATTAATTGGCACATCTTTAAGAATATTAATTCGAATTGAATTAGGAAATCCAGGATCTTTAATTGGTGATGATCAAATTTATAATGTTATTATTACAGCTCATGCTTTTATTATAATTTTTTTTATAGTTATACCTATTATAATTGGAGGATTTGGAAATTGACTAATTCCTTTAATATTAGGAGCCCCAGATATAGCATTTCCCCGAATAAATAACATAAGATTTTGATTATTACCCCCATCTCTTTCTCTTTTATTAATAAGAAGAATTGTAGAAAAAGGGGCTGGAACAGGATGAACTGTTTACCCTCCTTTAGCTTCTAATATTGCTCATAGAGGAGCTTCTGTAGATTTAGCAATTTTTAGTCTTCATTTAGCTGGAATTTCTTCAATCTTAGGAGCCGTAAACTTTATTTCAACAATAATAAATATACAACCTATAGGGCTTTCTTTAGACCAACTATCTTTATTTACTTGAGCAGTAAAAATTACTGCTATTTTATTATTATTATCTTTACCTGTTTTAGCTGGAGCTATTACCATATTATTAACTGATCGAAATACAAATACTTCTTTTTTTGACCCTGCAGGAGGAGGTGATCCTATTTTATATCAACATTTATTT
>Taeniapion_rufulum|10195.1295-PST_4111
TACTTTATATTTTATTTTTGGGGTATGATCAGGATTAATTGGCACATCTTTAAGAATATTAATTCGAATTGAATTAGGAAATCCAGGATCTTTAATTGGTGATGATCAAATTTATAATGTTATTATTACAGCTCATGCTTTTATTATAATTTTTTTTATAGTTATACCTATTATAATTGGAGGATTTGGAAATTGACTAATTCCTTTAATATTAGGAGCCCCAGATATAGCATTTCCCCGAATAAATAACATAAGATTTTGATTATTACCCCCATCTCTTTCTCTTTTATTAATAAGAAGAATTGTAGAAAAAGGGGCTGGAACAGGATGAACTGTTTACCCTCCTTTAGCTTCTAATATTGCTCATAGAGGAGCTTCTGTAGATTTAGCAATTTTTAGTCTTCATTTAGCTGGAATTTCTTCAATCTTAGGGGCCGTAAACTTTATTTCAACAATAATAAATATACAACCTATAGGGCTTTCTTTAGACCAACTATCTTTATTTACTTGAGCAGTAAAAATTACTGCTATTTTATTATTATTATCTTTACCTGTTTTAGCTGGAGCTATTACCATATTATTAACTGATCGAAATACAAATACTTCTTTTTTTGACCCTGCAGGAGGAGGTGATCCTATTTTATATCAACATTTATTT
>Taeniapion_urticarium|684.480-PST
TACTTTATATTTTATTTTTGGGGTATGATCAGGATTAATTGGTACATCTTTAAGAATATTAATTCGAATTGAATTAGGAAATCCAGGATCTTTAATTGGTGATGATCAAATTTATAATGTTATTATTACAGCTCATGCTTTTATTATAATTTTTTTTATGGTTATACCTATTATAATTGGAGGATTTGGAAATTGACTAATTCCTTTAATATTAGGGGCCCCAGATATAGCATTTCCCCGAATAAATAACATAAGATTTTGATTATTACCCCCATCTCTTTCTCTTTTATTAATAAGAAGAATTGTAGAAAAAGGGGCTGGAACAGGATGAACTGTTTATCCCCCTTTAGCTTCTAATATTGCTCATAGAGGAGCTTCTGTAGATTTAGCAATTTTTAGTCTTCATTTAGCTGGAATTTCTTCAATCTTAGGGGCCGTAAACTTTATTTCAACAATAATAAATATGCAACCTATAGGACTTTCTTTAGACCAATTATCTTTATTTACTTGAGCAGTAAAAATTACTGCTATTTTATTATTATTATCCTTACCTGTTTTAGCTGGAGCTATTACCATATTATTAACTGATCGAAATACAAATACTTCTTTTTTTGATCCTGCAGGAGGAGGTGATCCAATTTTATATCAACATTTATTT
>Taeniapion_urticarium|1046.777-PST_3114
TACTTTATATTTTATTTTTGGGGTATGATCAGGATTAATTGGTACATCTTTAAGAATATTAATTCGAATTGAATTAGGAAATCCAGGATCTTTAATTGGTGATGATCAAATTTATAATGTTATTATTACAGCTCATGCTTTTATTATAATTTTTTTTATGGTTATACCTATTATAATTGGAGGATTTGGAAATTGACTAATTCCTTTAATATTAGGGGCCCCAGATATAGCATTTCCCCGAATAAATAACATAAGATTTTGATTATTACCCCCATCTCTTTCTCTTTTATTAATAAGAAGAATTGTAGAAAAAGGGGCTGGAACAGGATGAACTGTTTATCCCCCTTTAGCTTCTAATATTGCTCATAGAGGAGCTTCTGTAGATTTAGCAATTTTTAGTCTTCATTTAGCTGGAATTTCTTCAATCTTAGGGGCCGTAAACTTTATTTCAACAATAATAAATATGCAACCTATAGGACTTTCTTTAGACCAATTATCTTTATTTACTTGAGCAGTAAAAATTACTGCTATTTTATTATTATTATCCTTACCTGTTTTAGCTGGAGCTATTACCATATTATTAACTGATCGAAATACAAATACTTCTTTTTTTGATCCTGCAGGAGGAGGTGATCCAATTTTATATCAACATTTATTT
>Taeniapion_urticarium|16053.2038-JKR_23678
TACTTTATATTTTATTTTTGGGGTATGATCAGGATTAATTGGTACATCTTTAAGAATATTAATTCGAATTGAATTAGGGAATCCAGGGTCTTTAATTGGTGATGATCAAATTTATAATGTTATTATTACAGCTCATGCTTTTATTATAATTTTTTTTATGGTTATACCTATTATAATTGGAGGATTTGGAAATTGACTAATTCCTTTAATATTAGGAGCCCCAGATATAGCATTTCCCCGAATAAATAACATAAGATTTTGATTATTACCTCCATCTCTTTCTCTTTTATTAATAAGAAGAATTGTAGAAAAAGGGGCTGGAACAGGATGAACTGTTTATCCCCCTTTAGCTTCTAATATTGCTCATAGAGGAGCTTCTGTAGATTTAGCAATTTTTAGTCTTCATTTAGCTGGAATTTCTTCAATCTTAGGGGCCGTAAACTTTATTTCAACAATAATAAATATGCAACCTATAGGACTTTCTTTAGACCAATTATCTTTATTTACTTGAGCAGTAAAAATTACTGCTATTTTATTATTATTATCCTTACCTGTTTTAGCTGGAGCTATTACCATATTATTAACTGATCGAAATACAAATACTTCTTTTTTTGATCCTGCAGGGGGAGGTGATCCAATTTTATATCAACATTTATTT
>Taeniapion_urticarium|16312.2298-JKR_24229
TACTTTATATTTTATTTTTGGGGTATGATCAGGATTAATTGGTACATCTTTAAGAATATTAATTCGAATTGAATTAGGAAATCCAGGGTCTTTAATTGGTGATGATCAAATTTATAATGTTATTATTACAGCTCATGCTTTTATTATAATTTTTTTTATGGTTATACCTATTATAATTGGAGGATTTGGAAATTGACTAATTCCTTTAATATTAGGGGCCCCAGATATAGCATTTCCCCGAATAAATAACATAAGATTTTGATTATTACCCCCATCTCTTTCTCTTTTATTAATAAGAAGAATTGTAGAAAAAGGGGCTGGAACAGGATGAACTGTTTATCCCCCTTTAGCTTCTAATATTGCTCATAGAGGAGCTTCTGTAGATTTAGCAATTTTTAGCCTTCATTTAGCTGGAATTTCTTCAATCTTAGGGGCCGTAAACTTTATTTCAACAATAATAAATATGCAACCTATAGGACTTTCTTTAGACCAATTATCTTTATTTACTTGAGCAGTAAAAATTACTGCTATTTTATTATTATTATCCTTACCTGTTTTAGCTGGAGCTATTACCATATTATTAACTGATCGAAATACAAATACTTCTTTTTTTGATCCTGCAGGGGGAGGTGATCCAATTTTATATCAACATTTATTT
>Taeniapion_urticarium|16391.2377-JKR_25954
TACTTTATATTTTATTTTTGGGGTATGATCAGGATTAATTGGTACATCTTTAAGAATATTAATTCGAATTGAATTAGGGAATCCAGGGTCTTTAATTGGTGATGATCAAATTTATAATGTTATTATTACAGCTCATGCTTTTATTATAATTTTTTTTATGGTTATACCTATTATAATTGGAGGATTTGGAAATTGACTAATTCCTTTAATATTAGGAGCCCCAGATATAGCATTTCCCCGAATAAATAACATAAGATTTTGATTATTACCTCCATCTCTTTCTCTTTTATTAATAAGAAGAATTGTAGAAAAAGGGGCTGGAACAGGATGAACTGTTTATCCCCCTTTAGCTTCTAATATTGCTCATAGAGGAGCTTCTGTAGATTTAGCAATTTTTAGTCTTCATTTAGCTGGAATTTCTTCAATCTTAGGGGCCGTAAACTTTATTTCAACAATAATAAATATGCAACCTATAGGACTTTCTTTAGACCAATTATCTTTATTTACTTGAGCAGTAAAAATTACTGCTATTTTATTATTATTATCCTTACCTGTTTTAGCTGGAGCTATTACCATATTATTAACTGATCGAAATACAAATACTTCTTTTTTTGATCCTGCAGGGGGAGGTGATCCAATTTTATATCAACATTTATTT
>Taeniapion_urticarium|SDEI0101.3007-PST
TACTTTATATTTTATTTTTGGAGTATGATCAGGATTAATTGGTACATCTTTAAGAATATTAATTCGAATTGAATTAGGAAATCCAGGGTCTTTAATTGGTGATGATCAAATTTATAATGTTATTATTACAGCTCATGCTTTTATTATAATTTTTTTTATGGTTATACCTATTATAATTGGAGGATTTGGAAATTGACTAATTCCTTTAATATTAGGGGCCCCAGATATAGCATTTCCCCGAATAAATAACATAAGATTTTGATTATTACCCCCATCTCTTTCTCTTTTATTAATAAGAAGAATTGTAGAAAAAGGGGCTGGAACAGGATGAACTGTTTATCCCCCTTTAGCTTCTAATATTGCTCATAGAGGAGCTTCTGTAGATTTAGCAATTTTTAGTCTTCATTTAGCTGGAATTTCTTCAATCTTAGGGGCCGTAAACTTTATTTCAACAATAATAAATATGCAACCTATAGGACTTTCTTTAGACCAATTATCTTTATTTACTTGAGCAGTAAAAATTACTGCTATTTTATTATTATTATCCTTACCTGTTTTAGCTGGAGCTATTACCATATTATTAACTGATCGAAATACAAATACTTCTTTTTTTGATCCTGCAGGGGGAGGTGATCCAATTTTATATCAACATTTATTT
>Taphrotopium_sulcifrons|16467.2453-PSP_23425
AACATTATATTTTATCTTTGGTCTTTGATCTGGAATAGTAGGAACATCCTTAAGAATATTAATTCGAATTGAATTAGGAAATCCGGGATCCTTAATTGGAGATGACCAAATTTATAACGTAATTGTAACAGCTCACGCTTTTATTATAATTTTTTTTATGGTTATACCTATTATAATTGGGGGATTCGGAAATTGATTAGTACCATTAATGCTTGGGGCTCCTGATATGGCCTTCCCCCGTTTAAATAATATAAGATTCTGACTTCTCCCACCATCATTAACTTTATTATTATTAAGAAGTATTATTGAAAAGGGGGCTGGCACAGGATGAACTGTTTATCCCCCATTAGCCTCTAATATTGCCCATGCAGGAGCTTCTGTAGACTTAGCAATTTTTAGGCTTCATTTAGCAGGAATCTCTTCAATTCTTGGGGCTGTAAATTTTATTTCAACTATAATTAATATACGACCCTCAGGATTAGCACTAGATCAATTATCTTTATTTACTTGAGCTGTTAAAGTTACAGCAATTTTATTACTTTTATCTCTTCCTGTATTAGCAGGGGCTATTACAATATTATTAACTGATCGTAATATTAATACCTCTTTTTTTGATCCAGCAGGAGGAGGGGACCCAATTTTATATCAACACTTATTT
>Trichopterapion_holosericeum|697.493-RST
TACATTATATTTTATTTTGGGATTATGATCCGGGATAGCGGGGACTTCCCTAAGCATATTAATTCGGGTTGAATTAGGTAACCCCGGATCTTTAATTGGAGATGATCAAATTTATAATGTAATTATTACAACTCACGCCTTTATCATAATTTTTTTTATGGTAATACCCATTATAATTGGGGGATTTGGTAATTGGTTAATTCCCCTGATATTAGGGGCCCCAGATATAGCATTCCCCCGTATAAATAATATAAGATTCTGGCTTTTGCCTCCTTCTTTAACTCTCCTTTTAATAAGAAGAATTGTAGAAAAGGGGACTGGGACCGGTTGAACAGTCTATCCCCCATTAGCCTCTAATATTGCCCATAGAGGAGCATCAGTTGATTTGACTATCTTCAGTCTACATTTAGCAGGGATTTCATCAATTCTTGGAGCTGTAAATTTTATTTCCACAGTTATCAATATGCGACCTGCTGGGGTATCAATGGATCAGCTAACTCTTTTTACATGAGCAGTAAAAATCACAGCAATTCTACTTCTCCTTTCATTGCCTGTTTTAGCAGGAGCCATCACCATACTATTAACTGATCGAAATATTAATACTTCATTCTTTGACCCGGCTGGAGGAGGGGACCCAATTTTATACCAACACTTATTT
>Trichopterapion_holosericeum|10120.1220-JKR_3556
TACATTATATTTTATTTTGGGATTATGATCCGGGATAGCGGGGACTTCCCTAAGCATATTAATTCGGGTTGAATTAGGTAACCCCGGATCTTTAATTGGAGATGATCAAATTTATAATGTAATTATTACAACTCACGCCTTTATCATAATTTTTTTTATGGTAATACCCATTATAATTGGGGGATTTGGTAATTGGTTAATTCCCCTGATATTAGGGGCCCCAGATATAGCATTCCCCCGTATAAATAATATAAGATTCTGGCTTTTGCCTCCTTCTTTAACTCTCCTTTTAATAAGAAGAATTGTAGAAAAGGGGACTGGGACCGGTTGAACAGTCTATCCCCCATTAGCCTCTAATATTGCCCATAGAGGAGCATCAGTTGATTTGACTATCTTCAGTCTACATTTAGCAGGGATTTCATCAATTCTTGGAGCTGTAAATTTTATTTCCACAGTTATCAATATGCGACCTGCTGGGGTATCAATGGATCAGCTAACTCTTTTTACATGAGCAGTAAAAATCACAGCAATTCTACTTCTCCTTTCATTGCCTGTTTTAGCAGGAGCCATCACCATACTATTAACTGATCGAAATATTAATACTTCATTCTTTGACCCGGCTGGAGGAGGGGACCCAATTTTATACCAACACTTATTT
>Trichopterapion_holosericeum|10871.1385-PST_4681
TACATTATATTTTATTTTGGGATTATGATCCGGGATAGCGGGGACTTCCCTAAGCATATTAATTCGGGTTGAATTAGGTAACCCCGGATCTTTAATTGGAGATGATCAAATTTATAATGTAATTATTACAACTCACGCCTTTATCATAATTTTTTTTATGGTAATACCCATTATAATTGGGGGATTTGGTAATTGGTTAATTCCCCTGATATTAGGGGCCCCAGATATAGCATTCCCCCGTATAAATAATATAAGATTCTGGCTTTTGCCTCCTTCTTTAACTCTCCTTTTAATAAGAAGAATTGTAGAAAAGGGGACTGGGACCGGTTGAACAGTCTATCCCCCATTAGCCTCTAATATTGCCCATAGAGGAGCATCAGTTGATTTGACTATCTTCAGCCTACATTTAGCAGGGATTTCATCAATTCTTGGAGCTGTAAATTTTATTTCCACAGTTATCAATATGCGACCTGCTGGGGTATCAATGGATCAGCTAACTCTTTTTACATGAGCAGTAAAAATCACAGCAATTCTACTTCTCCTTTCATTGCCTGTTTTAGCAGGAGCCATCACCATACTATTAACTGATCGAAATATTAATACTTCATTCTTTGACCCGGCTGGAGGAGGGGACCCAATTTTATACCAACACTTATTT
