# Supplementary material for: Molecular Weevil Identification Project: A thoroughly curated barcode release of 1300 Western Palearctic weevil species (Coleoptera, Curculionoidea)
Source: Biodivers Data J. 2023 Jan 24;11:e96438. doi: 10.3897/BDJ.11.e96438 (PMC10865102; doi:10.3897/BDJ.11.e96438)
Supplement: Supplementary material 6 — DiStats statistics [file bdj-11-e96438-s006.zip › DiStats input/cryptorhynchinae_1146seqs.fasta]

>Acallocrates_denticollis|8758.GR-0118-den
AACACTCTACTTTATTTTCGGATCATGATCTGGGATAATTGGTACTTCCCTAAGAATAATAATTCGAACAGAATTAGGAAGCCCTGGTACATTAATTGGTAATGATCAAATCTATAATACTATTGTAACTGCCCATGCATTTATTATAATTTTTTTCATAGTAATACCAATCCTAATTGGTGGATTTGGTAATTGACTAGTACCTTTAATAATTGGTGCCCCAGATATAGCTTTTCCACGTCTCAATAATCTCAGATTTTGATTATTACCCCCCTCATTAACTCTTCTTTTAATAAGAAGAATTGCTGATTCAGGAGCTGGTACAGGTTGAACCGTATACCCCCCTCTTTCTTCAACGTTAGCTCACAGCGGAGCTTCCATCGATTTAGCTATTTTTAGTCTCCATTTAGCAGGAATCTCCTCTATTTTAGGCGCTATCAATTTTATCTCAACAGTCATTAATATACGATCCACAGGTATAAACTCAGAAAAAACCCCTTTATTTGTATGAGCAGTTAATATTACTGCTATTCTCCTCCTTCTCTCTCTTCCTGTCCTAGCAGGTGCTATTACTATACTACTTACAGATCGAAATATTAATACATCTTTCTTTGATCCTGCAGGTGGTGGAGACCCAATTCTTTATCAACATTTATTT
>Acallocrates_denticollis|9002.EP-0387-den
AACACTATATTTTATTTTTGGATCATGATCTGGTATAATCGGTACCTCTCTAAGAATAATAATCCGAACAGAACTAGGAAGCCCCGGCACACTAATTGGTAATGACCAAATTTACAATACAATTGTAACTGCTCATGCGTTTATTATAATTTTTTTCATAGTAATACCAATTCTCATTGGTGGATTCGGTAATTGATTAGTACCCTTAATAATTGGTGCCCCAGATATAGCTTTCCCACGCCTTAATAATCTCAGATTTTGATTATTACCCCCCTCATTAACACTCCTCCTAATAAGAAGAATTGCTGATTCCGGGGCTGGTACAGGTTGAACTGTATACCCACCTCTTTCTTCAACATTAGCTCACAGAGGAGCTTCTATCGATCTAGCCATCTTTAGCCTTCATATAGCAGGGATCTCCTCTATTTTAGGTGCTATTAATTTTATTTCAACAGTCATCAATATACGTTCCACAGGAATAGACTCAGAAAAAACCCCCCTATTTGTATGAGCAGTCAATATTACCGCCATTCTTCTTCTTCTCTCTCTTCCTGTTTTAGCAGGGGCTATTACTATACTACTTACAGACCGAAATATTAATACATCTTTTTTTGACCCCGCAGGAGGAGGTGATCCTATTCTTTATCAACATTTATTT
>Acallocrates_denticollis|9369.EP-0389-den
AACACTATATTTTATTTTTGGATCATGATCTGGTATAATCGGTACCTCTCTAAGAATAATAATCCGAACAGAACTGGGAAGCCCTGGCACACTAATTGGTAATGACCAAATTTACAATACAATCGTAACTGCTCATGCATTTATTATAATTTTTTTCATAGTAATACCAATTCTCATTGGTGGATTCGGTAATTGATTAGTACCCTTAATAATTGGTGCCCCAGATATAGCTTTCCCACGCCTTAATAATCTCAGATTTTGATTGTTACCCCCCTCATTAACACTCCTCCTAATAAGAAGAATTGCTGATTCTGGGGCTGGTACAGGTTGAACTGTATACCCACCTCTTTCTTCAACATTAGCTCACAGAGGAGCTTCTATCGATCTAGCCATCTTTAGCCTTCATATAGCAGGAATCTCCTCTATTTTAGGTGCTATTAATTTTATTTCAACAGTCATCAATATACGTTCCACAGGAATAGACTCAGAAAAAACCCCCCTATTTGTATGAGCAGTCAATATTACCGCCATTCTTCTTCTTCTCTCTCTTCCTGTTCTAGCAGGAGCTATTACTATACTACTTACAGACCGAAATATTAATACATCTTTTTTTGACCCCGCAGGAGGAGGTGACCCTATTCTTTATCAACATTTATTT
>Acallocrates_denticollis|SDEI0070.2975-PST
AACACTATATTTTATTTTTGGATCATGATCTGGTATAATCGGTACCTCTCTAAGAATAATAATCCGAACAGAACTAGGAAGCCCCGGCACACTAATTGGTAATGACCAAATTTACAATACAATCGTAACTGCTCATGCGTTTATTATAATTTTTTTCATAGTAATACCAATTCTCATTGGTGGATTCGGTAATTGATTAGTGCCCTTAATAATTGGTGCCCCAGATATAGCTTTCCCACGCCTTAATAATCTCAGATTTTGATTATTACCACCCTCATTAACACTCCTCCTAATAAGAAGAATTGCTGATTCTGGGGCTGGTACAGGTTGAACTGTATACCCACCTCTTTCTTCAACATTAGCTCACAGAGGAGCTTCTATCGATCTAGCCATCTTTAGCCTTCATATAGCAGGAATCTCCTCTATTTTAGGTGCTATTAATTTTATTTCAACAGTCATCAATATACGTTCCACAGGAATAGACTCAGAAAAAACCCCCCTATTTGTATGAGCAGTCAATATTACCGCCATTCTTCTTCTTCTCTCTCTCCCTGTTTTAGCAGGAGCTATTACTATACTACTTACAGACCGAAATATTAATACATCTTTTTTTGACCCCGCAGGAGGAGGTGACCCTATTCTTTATCAACATTTATTT
>Acallocrates_denticollis|8988.HR-0325-den
AACACTCTACTTCATTTTTGGATCGTGGTCAGGAATAGTCGGCACCTCTCTAAGTATAATAATCCGAACAGAATTAGGAAGTCCTGGTACATTAATTGGTAATGATCAAATTTATAATACAATTGTAACTGCTCATGCATTTATTATAATTTTTTTCATAGTAATACCAATTCTAATTGGAGGATTCGGCAACTGATTAGTACCCTTAATAATTGGTGCCCCAGACATAGCTTTCCCACGTCTTAACAATCTTAGATTTTGATTATTACCACCCTCTTTAACACTTCTTCTTATAAGAAGAATCGCTGATTCAGGGGCCGGTACAGGCTGAACTGTATACCCACCTCTTTCCTCAACATTAACTCACAGAGGAGCCTCTATTGATTTGGCTATTTTTAGTCTTCACATAGCAGGAATTTCATCTATTTTAGGAGCTATTAATTTTATTTCAACAGTCATTAATATACGTTCCACAGGAATAAATTCAGAAAAAACTCCATTATTTGTATGAGCAGTAAACATCACCGCTATCCTTCTCCTCCTTTCTCTTCCTGTCTTAGCAGGAGCGATTACTATATTACTCACAGACCGAAATATTAATACATCCTTTTTTGATCCAGCAGGTGGTGGTGATCCTATCCTTTACCAACACTTATTT
>Acallocrates_denticollis|8851.HR-0320-den
AACACTCTACTTCATTTTTGGATCATGGTCAGGAATAGTCGGCACCTCTCTAAGTATGATAATCCGAACAGAATTAGGAAGTCCTGGTACATTAATTGGTAATGATCAAATTTATAATACAATTGTAACTGCTCATGCATTTATTATAATTTTTTTCATAGTAATACCAATTCTAATTGGAGGATTCGGCAACTGATTAGTACCCTTAATAATTGGTGCCCCAGACATAGCTTTCCCACGTCTTAACAATCTTAGATTTTGATTATTACCACCCTCTTTAACACTTCTTCTTATAAGAAGAATCGCTGATTCAGGAGCCGGTACAGGCTGAACTGTATATCCACCTCTTTCCTCAACATTAGCTCACAGAGGAGCTTCTATTGATTTAGCTATTTTTAGTCTTCACATAGCAGGAATTTCATCTATTTTAGGAGCTATTAATTTTATTTCAACAGTCATTAATATACGTTCCACAGGAATAAATTCAGAAAAAACTCCATTATTTGTATGAGCAGTAAACATCACCGCTATTCTTCTCCTTCTCTCTCTTCCTGTCTTAGCAGGAGCGATTACTATATTACTCACAGACCGAAATATTAATACATCCTTTTTTGATCCAGCAGGTGGTGGTGATCCTATCCTTTACCAACACTTATTT
>Acallocrates_denticollis|9764.863-PST_3776
GACACTTTACTTTATTTTTGGATCATGGTCCGGAATAGTTGGTACTTCTCTAAGAATAATAATTCGAACAGAATTAGGAAGTCCTGGTACATTAATTGGCAATGACCAAATTTATAATACCATTGTAACTGCTCATGCATTTATTATAATTTTTTTCATAGTAATACCAATTCTAATTGGAGGATTCGGTAATTGATTAGTACCTTTAATAATTGGTGCTCCAGATATAGCTTTTCCTCGTCTTAATAATCTTAGATTTTGACTTCTACCCCCCTCTCTAACACTTCTCCTAATAAGAAGAATCGCCGATTCAGGTGCTGGTACAGGTTGAACTGTTTATCCCCCACTTTCCTCAACATTAGCTCATACCGGAGCCTCTATTGATCTAGCTATTTTTAGCCTTCATATAGCAGGAATTTCCTCTATCTTAGGTGCTATTAATTTTATTTCAACAGTTATTAATATGCGTTCTACAGGAATAAATTCAGAAAAAACCCCTTTATTTGTATGAGCAGTTAATATTACTGCCATTCTTCTTCTCCTTTCTCTTCCTGTCTTAGCAGGAGCTATTACTATACTACTTACAGACCGAAATATTAATACATCCTTTTTTGACCCAGCAGGAGGTGGGGACCCAATCCTCTACCAACATTTATTT
>Acallocrates_denticollis|8998.KO-0382-den
AACACTTTACTTTATTTTTGGATCCTGATCTGGAATAATTGGAACCTCTCTAAGAATAATAATTCGAACAGAATTGGGTAGACCGGGTACATTAATCGGTAATGATCAAATTTATAATACAATTGTAACTGCTCATGCATTTATTATAATTTTTTTTATAGTAATACCAATCCTAATTGGAGGATTTGGTAACTGATTAGTACCCTTAATAATTGGCGCCCCAGATATAGCTTTCCCACGTCTTAATAATCTTAGATTCTGATTATTACCCCCCTCATTATTACTTCTTTTAATAAGAAGAATTGCCGACTCAGGTGCTGGTACTGGTTGGACTGTCTATCCACCCCTTTCCTCAACGTTAGCTCATAGAGGAGCTTCTATTGATTTAGCCATTTTTAGACTTCATATAGCAGGAATTTCCTCTATTTTAGGGGCTATTAATTTTATTTCAACAGTTATTAATATACGTTCTACAGGAATAAACTCAGAAAAAACCCCTTTATTTGTATGAGCAGTTAATATCACTGCTATTCTCCTTCTTCTCTCACTCCCTGTTTTAGCAGGTGCTATTACTATACTACTTACAGATCGAAATATTAATACATCCTTTTTCGACCCAGCAGGAGGTGGGGACCCTATCCTTTATCAACACTTATTT
>Acallocrates_colonnellii|8854.HR-0333-col
AACCCTTTATTTCATTTTTGGAGCCTGATCTGGAATGGTAGGCACCTCATTAAGAATGATAGTTCGAGTAGAATTAAGAAGCCCTGGAACACTTATTGGTAATGATCAAATTTATAATACAATCGTAACTGCTCACGCATTCATTATAATTTTTTTCATAGTAATACCTATTTTAATTGGAGGATTTGGTAATTGATTAGTGCCCCTCATAATTGGTGCCCCAGATATAGCCTTTCCTCGTCTCAATAATTTAAGATTCTGATTGTTACCTCCATCTTTAACTCTTCTTCTAATAAGAAGAATTGCTGACTCTGGTGCCGGAACAGGTTGAACTGTTTATCCCCCTTTATCAACAACACTAACTCATAGTGGAGCTTCAATTGATTTAGCTATTTTTAGACTACATATAGCAGGAATCTCCTCTATTCTTGGGGCTATTAATTTCATCTCAACTGTTATTAATATACGCTCTACAGGAATAAATTCAGAAAAAACTCCACTATTTGTATGAGCTGTCAATATTACAGCTATCCTCCTTCTTCTTTCCCTCCCAGTTCTAGCAGGAGCTATCACTATATTACTTACTGACCGTAATATTAATACATCTTTTTTTGATCCTGCCGGAGGGGGAGACCCTATTCTTTACCAACATTTATTT
>Acallocrates_colonnellii|SDEI0085.2990-PST
AACACTCTACTTCATTTTTGGAGCCTGATCTGGAATGGTGGGTACCTCATTAAGAATAATAATTCGAGTAGAATTAGGAAGCCCTGGAACACTCATTGGTAATGATCAAATTTATAATACAATTGTGACTGCTCACGCATTCATTATAATTTTTTTCATAGTAATACCTATTTTAATTGGAGGGTTTGGTAATTGATTGGTACCTCTTATAATTGGTGCCCCAGATATAGCCTTCCCTCGTCTTAATAATTTAAGATTTTGATTGTTACCTCCATCTTTAACCCTTCTTTTAATAAGAAGAATTGCTGACTCTGGTGCCGGAACAGGTTGAACTGTTTACCCTCCTTTATCAACAACATTAGCTCATAGTGGAGCTTCAATTGATTTAGCTATTTTTAGACTACATATAGCAGGGATTTCTTCTATTCTTGGAGCTATTAATTTCATCTCAACTGTCATTAATATACGCTCTACAGGAATAAATTCAGAAAAAACCCCACTATTTGTATGAGCTGTCAATATTACAGCTATCCTCCTTCTTCTCTCCCTCCCAGTTTTAGCAGGAGCTATCACTATATTACTTACTGACCGTAATATTAATACATCTTTTTTTGATCCTGCTGGAGGAGGGGACCCTATTCTTTACCAACATTTATTT
>Acallocrates_colonnellii|10122.1222-JKR_3558
AACACTCTACTTCATTTTTGGAGCCTGATCTGGAATGGTGGGTACCTCATTAAGAATAATAGTTCGAGTAGAATTAGGAAGCCCTGGAACACTCATTGGTAATGATCAAATTTATAATACAATTGTGACTGCTCACGCATTCATTATAATTTTTTTCATAGTAATACCTATTTTAATTGGAGGATTTGGTAATTGATTAGTACCTCTCATAATTGGTGCCCCAGATATGGCCTTCCCTCGTCTTAATAATTTAAGATTCTGATTGTTACCTCCATCTTTAACCCTTCTTTTAATAAGAAGAATTGCTGACTCTGGTGCCGGAACAGGTTGAACTGTTTATCCTCCTTTATCAACAACACTAGCTCATAGTGGAGCTTCAATTGATTTAGCTATTTTTAGACTACATATAGCAGGAATTTCTTCTATTCTTGGAGCTATTAATTTCATCTCAACTGTCATTAATATACGCTCTACAGGAATAAATTCAGAAAAAACCCCACTATTTGTATGAGCTGTCAATATTACAGCTATCCTCCTTCTTCTCTCCCTCCCAGTTTTAGCAGGAGCTATCACTATATTACTTACTGACCGTAATATTAATACATCTTTTTTTGATCCTGCTGGAGGAGGGGATCCTATTCTTTACCAACATTTATTT
>Acallocrates_colonnellii|9638.CZ1055
AACACTCTACTTCATTTTTGGAGCCTGATCTGGAATGGTGGGTACCTCATTAAGAATGATAATTCGAGTAGAATTAGGAAGCCCTGGAACACTCATTGGTAATGATCAAATTTATAATACAATTGTGACTGCTCACGCATTCATTATAATTTTTTTCATAGTAATACCTATTTTAATTGGAGGGTTTGGTAATTGATTAGTACCTCTCATAATTGGTGCCCCAGATATGGCCTTCCCTCGTCTTAATAATTTAAGATTCTGATTGTTACCTCCATCTTTAACCCTTCTTTTAATAAGAAGAATTGCTGACTCTGGTGCCGGAACAGGTTGAACTGTTTATCCTCCTTTATCAACAACACTAGCTCATAGTGGAGCTTCAATTGATTTAGCTATTTTTAGACTACATATAGCAGGAATTTCTTCTATTCTTGGAGCTATTAATTTCATCTCAACTGTCATTAATATACGCTCTACAGGAATAAATTCAGAAAAAACCCCACTATTTGTATGAGCTGTCAATATTACAGCTATCCTCCTTCTTCTCTCCCTCCCAGTTTTAGCAGGAGCTATCACTATATTACTTACTGACCGTAATATTAATACATCTTTTTTTGATCCTGCTGGAGGAGGGGATCCTATTCTTTACCAACATTTATTT
>Acallocrates_colonnellii|8745.SLO-0119-col
AACACTCTACTTCATTTTTGGAGCCTGATCTGGAATGGTGGGTACCTCATTAAGAATGATAATTCGAGTAGAATTAGGAAGCCCTGGAACACTCATTGGTAATGATCAAATTTATAATACAATTGTGACTGCTCACGCATTCATTATAATTTTTTTCATAGTAATACCTATTTTAATTGGAGGGTTTGGTAATTGATTAGTACCTCTCATAATTGGTGCCCCAGATATGGCCTTCCCTCGTCTTAATAATTTAAGATTCTGATTGTTACCTCCATCTTTAACCCTTCTTTTAATAAGAAGAATTGCTGACTCTGGTGCCGGAACAGGTTGAACTGTTTATCCTCCTTTATCAACAACACTAGCTCATAGTGGAGCTTCAATTGATTTAGCTATTTTTAGACTACATATAGCAGGAATTTCTTCTATTCTTGGAGCTATTAATTTCATCTCAACTGTCATTAATATACGCTCTACAGGAATAAATTCAGAAAAAACCCCACTATTTGTATGAGCTGTCAATATTACAGCCATCCTCCTTCTTCTCTCCCTCCCAGTTTTAGCAGGAGCTATCACTATATTACTTACTGACCGTAATATTAATACATCTTTTTTTGATCCTGCTGGAGGAGGGGATCCTATTCTTTACCAACATTTATTT
>Acallocrates_minutesquamosus|9244.I-643-min
NNNNNNNNNNNNNNNNNNNNNNNNNNNNNNNNNNNNNNTAGGGAACTTCTTAAGAATAATAATTCGAACAGAACTAGGAACTCCGGGTACTTTAATTGGTAATGATCAAATCTATAATTCCATTGTAACTGCTCATGCATTTATCATAATTTTCTTTATAGTTATACCAATCTTAATTGGAGGTTTTGGCAATTGATTGGTACCTTTAATAATTGGAGCTCCAGACATAGCCTTTCCACGACTTAACAACTTAAGATTCTGGCTATTACCTCCTTCCCTAACCCTTCTTTTAATAAGAAGAATTGCTGACTCAGGTGCTGGAACAGGTTGAACAGTATATCCCCCTTTATCATCAACATTAACTCATAGTGGAGCTTCTATTGATTTAGCCATTTTTAGCCTTCATATAGCAGGTATTTCTTCTATTCTTGGAGCCATTAACTTCATTTCAACAGTTATTAATATACGTTCAACAGGAATAAATTCAGAAAAAACCCCCCTATTTGTATGAGCAGTCAATATTACAGCTATCCTTCTTCTTCTCTCCCTCCCTGTTTTAGCTGGAGCAATCACCATACTCCTCACTGATCGCAACATCAATACATCATTTTTTGATCCGGCTGGTGGGGGAGATCCTATTCTTTATCAACATTTATTC
>Acallocrates_minutesquamosus|9231.I-630-min
NNNNNNNNNNNNNNNNNNNNNNNNNNNNNNNNNNNNNNNNNNNNCTTCATTAAGAATAATAATTCGAACAGAACTAGGAACCCCGGGCACATTAATTGGTAATGATCAAATCTACAACTCCATTGTAACTGCTCATGCATTTATTATAATTTTCTTTATAGTTATACCAATCTTAATTGGAGGGTTTGGTAATTGGTTAGTACCTTTAATAATTGGTGCCCCAGACATAGCCTTCCCACGACTTAATAATTTAAGATTCTGATTATTACCCCCGTCCCTAACCCTCCTTTTAATAAGAAGAATTGCTGACTCAGGTGCTGGAACAGGTTGAACAGTTTACCCTCCTTTATCATCAACATTAACCCATAGCGGAGCTTCTATTGATTTAGCCATTTTTAGCCTTCATATAGCAGGTATTTCTTCTATCCTTGGGGCCATTAACTTTATTTCAACAGTTATTAATATACGTTCAACAGGAATAAATTCAGAAAAAACCCCTCTATTTGTATGAGCAGTCAATATCACAGCTATCCTTCTTCTTCTCTCCCTCCCCGTTTTAGCTGGAGCAATCACTATACTCCTCACTGATCGCAACATTAATACATCCTTTTTCGACCCAGCTGGTGGAGGAGATCCTATTCTTTATCAACATTTATTC
>Acallocrates_minutesquamosus|8847.F-0262-min
AACACTCTATTTTATTTTCGGATCTTGGTCTGGAATATTAGGAACTTCATTAAGAATAATAATTCGAACAGAACTAGGAACTCCGGGTACATTAATTGGTAATGATCAAATCTACAATTCCATTGTAACTGCTCATGCATTTATTATAATTTTCTTTATAGTTATACCAATCTTAATTGGGGGATTCGGTAATTGACTAGTACCTTTAATAATTGGTGCTCCAGACATAGCCTTTCCACGACTTAATAATTTAAGATTCTGATTATTACCTCCTTCCCTAACCCTCCTTTTAATAAGAAGAATTGCTGACTCAGGTGCTGGAACAGGTTGAACAGTATACCCCCCTTTATCATCAACATTAACTCATAGTGGAGCTTCTATTGATTTAGCTATTTTTAGCCTTCATATAGCAGGTATTTCCTCTATCCTTGGTGCTATTAATTTCATTTCAACAGTTATTAATATACGTTCAACAGGAATAAATTCAGAAAAAACCCCTCTATTTGTATGAGCAGTCAATATTACAGCTATTCTTCTTCTTCTCTCCCTCCCTGTTTTAGCTGGGGCAATCACCATACTTCTTACTGATCGCAACATCAATACATCCTTTTTTGACCCAGCTGGTGGTGGAGATCCTATTCTTTATCAACATTTATTC
>Acallocrates_minutesquamosus|10870.1384-PST_4680
AACACTCTATTTCATTTTCGGATCTTGATCTGGAATATTAGGAACTTCATTAAGAATGATAATTCGAACAGAACTAGGAACTCCAGGCACATTAATTGGTAATGATCAAATCTACAACTCCATTGTAACCGCTCATGCATTTATTATAATTTTCTTTATAGTTATACCAATCTTAATTGGGGGATTTGGTAACTGATTAGTACCTTTAATAATTGGTGCCCCAGATATAGCTTTTCCACGACTTAATAATTTAAGATTCTGATTATTACCTCCTTCCCTAACCCTCCTTTTAATAAGAAGAATTGCTGACTCAGGTGCTGGGACAGGTTGAACAGTATACCCTCCTTTATCATCAACATTAACTCATAGTGGAGCTTCTATTGATTTAGCCATTTTTAGCCTTCATATAGCAGGTATTTCTTCTATCCTTGGGGCCATTAACTTCATTTCAACAGTTATCAACATACGTTCAACAGGAATAAATTCAGAAAAAACCCCTCTATTTGTATGAGCAGTCAATATTACAGCTATTCTCCTTCTCCTCTCCCTCCCTGTTCTAGCTGGAGCAATCACCATACTCCTCACTGATCGCAACATTAATACATCCTTTTTTGACCCAGCTGGTGGGGGAGATCCTATTCTTTATCAACACTTATTC
>Acalles_minutissimus|11974.1763-BAN_24999
AACTTTATATTTTATTTTTGGCTCCTGATCAGGAATAATTGGAACCTCATTAAGAATCTTAATCCGAACTGAATTAGGAAATCCAGGAACATTAATTGGAAATGATCAAATCTACAACTCCATTGTTACAGCTCACGCCTTTATTATAATTTTTTTCATAGTAATACCCATTATAATTGGGGGATTCGGGAATTGACTAGTCCCCTTGATACTAGGAGCCCCAGATATAGCCTTCCCCCGCTTAAACAATATAAGTTTCTGATTACTCCCTCCTTCTCTATCCTTATTATTAATATCTAATATTATTGATAAAGGAACCGGAACAGGATGAACCGTTTACCCACCTTTATCAAGAAACATTGCCCATGAAGGCATTTCTATTGATTTAGCTATCTTTAGCCTACATATAGCTGGAATCTCGTCTATCTTAGGGGCTATCAATTTTATTTCAACTATCATTAATATACGTCCAATTGGAATAAACCTAGACCGTATACCCCTTTTTGTTTGATCTGTCAAAATTACAGCCATCCTATTACTTCTATCCCTCCCAGTTTTAGCTAGAGCTATCACTATACTTTTAACTGACCGTAATATTAACACTTCTTTTTTTGACCCGGCAGGAGGGGGAGACCCAATTCTTTACCAACACCTATTT
>Acalles_sablensis|11975.1764-BAN_25001
AACTTTATATTTTATTTTTGGTTCATGATCAGGAATAATTGGAACTTCACTTAGTATCCTTATTCGCACTGAATTAGGAAATCCTGGAACTTTAATTGGAAATGACCAAATTTATAATTCTATTGTCACAGCTCATGCTTTTATTATAATTTTTTTTATAGTAATACCTATTATAATTGGAGGATTTGGAAATTGGCTAGTTCCATTAATATTAGGAGCTCCTGACATAGCTTTTCCACGAATAAATAATATAAGATTTTGATTATTACCTCCTTCCTTATCATTATTATTAATGTCTAATATTATTGATAAAGGAACAGGAACAGGATGAACTGTTTACCCACCTTTATCAAGTAATATTGCTCATGAAGGTGTTTCTATTGACTTAGCAATTTTTAGTCTCCACATAGCTGGAATTTCTTCAATTCTTGGGGCAATTAATTTCATTTCAACTGTTATTAATATACGCCCTAATGGTATAAATCTAGATCGTATACCTCTTTTTGTCTGATCAGTAAAAATTACTGCAATTCTATTATTATTATCTCTCCCAGTCTTAGCAAGAGCAATTACAATACTCCTAACCGATCGTAATATTAATACTTCTTTCTTTGATCCAGCAGGAGGAGGAGACCCCATTCTTTACCAACATTTATTT
>Torneuma_deplanatum|8865.I-0305-dep
AACACTCTATTTTATTTTTGGATTTTGATCTGGAATAATTGGAACTTCTCTTAGTCTAATTATTCGAACTGAATTAGGAACACCAGGAACCCTAATTGGAAATGATCAGATCTATAATTCCATCGTAACAGCACACGCTTTCATTATAATTTTTTTTATGGTTATACCAATCATAATTGGTGGATTTGGAAATTTATTAATTCCCCTAATATTAGGAGCTCCTGATATAGCTTTCCCTCGATTAAACAATATAAGATTTTGGCTTCTACCTCCTTCACTTACCTTACTTATTATAAGTTCAATAATTGATAAAGGAGCTGGAACTGGATGAACAGTTTATCCTCCACTCTCTATAAATATTGCCCATGAAGGAGCTTCAGTTGATTCAGCAATTTTTAGTTTACATATAGCAGGAATTTCATCTATTTTAAGAGCAATTAATTTTATTTCAACTGTTGCAAATATACGTCCAACAGGAATAATACTTGACCAAATACCATTATTCATTTGATCTGTAAAAATTACAGCCATTTTACTCTTGCTATCATTACCAGTTCTTGCAGGAGCAATCACTATACTTCTCACTGATCGTAATATAAATACCACCTTTTTTGACCCAGCGGGAGGGGGTGACCCCATTTTATATCAACATCTTTTT
>Torneuma_deplanatum|8752.I-0175-dep
AACACTCTATTTTATTTTTGGATTTTGATCTGGAATAATTGGAACTTCTCTTAGTCTAATTATTCGAACTGAATTAGGAACACCAGGAACCCTAATTGGAAATGATCAGATTTATAATTCCATCGTAACAGCACACGCTTTCATTATAATTTTTTTTATGGTTATACCAATCATAATTGGTGGATTTGGAAATTGATTAATTCCCCTAATATTAGGAGCTCCTGATATGGCTTTCCCTCGATTAAACAATATAAGATTTTGGCTTCTACCTCCTTCACTTACCTTACTTATTATAAGTTCAATAATTGATAAAGGAGCTGGAACTGGGTGAACAGTTTATCCACCACTCTCTATAAATATTGCCCATGAAGGAGCTTCAGTTGATTTAGCAATTTTTAGTTTACACATAGCAGGAATTTCATCTATTTTAAGAGCAATTAATTTTATTTCAACTGTTGCAAATATACGTCCAACAGGAATAATACTTGACCAAATACCATTATTCATTTGATCTGTAAAAATTACAGCCATTTTACTCTTATTATCATTACCAGTTCTTGCAGGAGCAATCACTATACTTCTCACTGATCGTAATATAAATACCACCTTTTTTGACCCAGCGGGAGGGGGTGACCCCATTTTATATCAACATCTTTTT
>Torneuma_deplanatum|8751.I-0174-dep
AACACTCTATTTTATTTTTGGATTTTGATCTGGAATAATTGGAACTTCTCTTAGTCTAATTATTCGAACTGAATTAGGAACACCAGGAACCCTAATTGGAAATGATCAGATTTATAATTCCATCGTAACAGCACACGCTTTCATTATAATTTTTTTTATGGTTATACCAATCATAATTGGTGGATTTGGAAATTGATTAATTCCCCTAATATTAGGAGCTCCTGATATGGCTTTCCCTCGATTAAACAATATAAGATTTTGGCTTCTACCTCCTTCACTTACCTTACTTATTATAAGTTCAATAATTGATAAAGGAGCTGGAACTGGGTGAACAGTTTATCCACCACTCTCTATAAATATTGCCCATGAAGGAGCTTCAGTTGATTTAGCAATTTTTAGTTTACACATAGCAGGAATTTCATCTATTTTAAGAGCAATTAATTTTATTTCAACTGTTGCAAATATACGTCCAACAGGAATAATACTTGACCAAATACCATTATTCATTTGATCTGTAAAAATTACAGCCATTTTACTCTTATTATCATTACCAGTTCTTGCAGGAGCAATCACTATACTTCTCACTGATCGTAATATAAATACCACCTTTTTTGACCCAGCGGGAGGGGGTGACCCCATTTTATATCAACATCTTTTT
>Torneuma_deplanatum|8997.KO-0371-dep
AACACTCTATTTTATTTTTGGATTTTGATCTGGAATAATTGGAACTTCTCTTAGTCTAATTATTCGAACTGAATTAGGAACACCAGGAACCCTGATTGGAAATGATCAGATTTATAATTCCATCGTAACAGCACACGCTTTCATTATAATTTTTTTTATGGTGATACCAATCATAATTGGTGGATTTGGAAATTGATTAATTCCCCTAATATTAGGAGCTCCTGATATAGCTTTCCCTCGATTAAACAATATAAGATTTTGGCTTCTACCTCCTTCACTTACCTTACTTATTATAAGTTCAATAATTGATAAAGGAGCTGGAACTGGATGAACAGTTTATCCACCACTCTCTATAAATATTGCCCATGAAGGAGCTTCAGTTGATTTAGCAATTTTTAGTTTACACATAGCAGGAATTTCATCTATTTTAAGAGCAATTAATTTTATTTCAACTGTTGCAAATATACGTCCAACAGGAATAATACTTGACCAAATACCATTATTCATTTGATCTGTAAAAATTACAGCCATTTTACTCTTGTTATCATTACCAGTTCTTGCAGGAGCAATCACTATACTTCTCACTGATCGTAATATAAATACCACCTTTTTTGATCCAGCGGGAGGGGGTGACCCCATTTTATATCAACATCTTTTT
>Torneuma_mesegueri|9371.E-788-lin
CACACTTTATTTTATTTTTGGATTTTGATCAGGAATAATTGGCACCTCTCTTAGATTAATTATCCGAACCGAATTAGGAACTCCTGGAACATTAATTGGCAATGACCAAATTTATAATTCTCTTGTAACAGCTCATGCTTTCATCATAATCTTTTTTATAGTAATACCTATCATAATTGGAGGATTTGGAAACTGATTAGTCCCCCTTATACTAGGAGCCCCAGATATAGCCTTCCCCCGACTAAACAATATAAGATTTTGACTGCTACCACCATCATTAACTTTATTAATTATAAGAAGAGTAGTAAACAGAGGAGCCGGAACTGGGTGAACAGTGTATCCCCCCCTCTCAATAAATATCTCCCATGAAGGAGCTTCTGTTGATTTAGCAATTTTCAGACTACATATAGCAGGAATCTCCTCAATTTTAAGAGCCATCAATTTTATCTCAACCGTAGCCAATATGCGTCCTACGGGGATATCTCTTGACCAAATACCTTTATTTGTTTGATCAGTCAAAATCACAGCCATTCTACTTCTCCTATCCCTGCCAGTCCTAGCAGGTGCTATTACTATATTATTAACAGATCGGAATATAAATACTTCATTTTTTGACCCGGCAGGGGGAGGTGATCCCATCCTATACCAACACTTATTC
>Torneuma_karamani|8850.HR-0312-kar
TACATTATACTTTATTTTTGGATTCTGATCAGGAATAATTGGAACATCATTAAGATTTATCATTCGAACTGAATTAGGAACTCCTGGCACTTTAATTGGGAATGACCAAATCTATAATTCCATTGTAACAGCCCACGCCTTCATTATAATTTTTTTCATGGTCATACCAATTATAATTGGAGGATTCGGAAATTGATTAGTTCCTTTAATATTAGGTGCCCCAGATATAGCCTTTCCTCGACTTAATAATATAAGATTTTGGCTATTACCACCATCACTAACCCTTCTAATTATAAGAAGAGTAATTGACAAAGGTGCAGGAACAGGATGAACAGTGTACCCACCCCTTTCTGCAAATATTGCTCACGAAGGAGCCTCTGTTGACTTAGCTATTTTTAGATTACATATAGCAGGTGTATCATCAATTCTAAGAGCAATCAACTTTATCTCCACTGTAGCCAACATACGATCAACTGGAATATCATTAGATCAAATACCCTTATTCGTATGATCTGTTAAAATTACGGCAGTTTTACTGCTATTATCTCTGCCAGTTTTAGCAGGAGCCATTACTATACTTCTAACTGATCGTAATATAAATACAACATTTTTTGACCCTGCTGGAGGAGGTGACCCTATTTTGTACCAGCACCTTTTC
>Torneuma_baeticum|9627.GI1044
AACACTTTACTTCATTTTTGGATTTTGATCAGGAATAATTGGAACCTCACTTAGTTTTATCATTCGAACTGAGCTAGGGACCCCAGGAACATTAATTGGAAATGATCAAATTTACAATTCAATCGTAACCGCCCACGCTTTCATTATAATTTTTTTTATAGTAATACCAATTATGATTGGAGGATTTGGAAACTGATTAGTCCCTTTAATATTAGGGGCCCCTGATATAGCCTTCCCTCGATTGAATAATATAAGATTCTGACTCCTCCCCCCTTCCTTAACTCTTCTTGTTATAAGATCAGTTATTGATAGAGGAGCAGGAACTGGTTGAACGGTTTATCCCCCTCTTTCTAGAAATATTGCCCATGCAGGAGCCTCAGTTGATTTAGCCATTTTTAGACTACATATAGCAGGAATCTCTTCCATTCTAAGAGCAATCAATTTCATTTCAACTATTGCTAATATACGACCAACAGGAATAACCTTAGATCAAATACCCCTATTTGTATGATCTGTCAAAATTACCGCAGTTCTCCTCCTACTATCATTGCCAGTATTAGCAGGTGCAATTACTATACTCTTAACAGATCGTAATATAAACACAACATTTTTTGACCCTGCAGGAGGAGGTGACCCTATTCTATACCAACACCTTTTT
>Torneuma_alexi|17729.2866-PST_ADN574 Alignment of 3 sequences: ADN574ParatoGC_HCO2198__15B4SAB006_H12.ab1 (reversed), ADN574ParatoGC_LCO1490__15B4SAB006_H10.ab1, ADN574ParatoGC_LCO1490__15B4SAB020_E11.ab1
AACACTATATTTTATTTTTGGATTTTGATCAGGAATAATTGGTACCTCACTTAGTTTTATCATTCGAACTGAACTAGGTACCCCTGGGTCCTTAATTGGTAATGATCAAATTTACAATTCAATTGTAACTGCTCATGCTTTTATTATAATTTTTTTTATAGTAATACCAATTATAATTGGAGGATTTGGAAATTGATTAGTACCTCTTATATTAGGAGCCCCAGATATAGCCTTCCCTCGCCTTAATAATATAAGATTTTGATTACTACCTCCATCCTTAACCCTCCTAGTTATAAGTAGAATTATTAATAAAGGAGCTGGGACTGGTTGAACTGTTTATCCTCCTTTATCTATAAATACTGCTCATGAAGGTGCCTCAGTAGACCTTGCTATCTTTAGACTTCATCTAGCCGGCATCTCCTCCATTTTAAGAGCAATTAATTTTATCTCAACAATTGCCAATATACGACCTACCGGAATAAGCCTTGATCAAATACCCCTATTCGTTTGATCAGTAAAAATTACAGCTATTCTTCTTCTGCTCTCTTTACCTGTTCTAGCAGGAGCTATCACTATACTTTTAACAGACCGTAATATAAATACATCCTTCTTTGATCCAGCCGGCGGAGGTGACCCAATTCTATATCAACATTTATTT
>Torneuma_alexi|17728.2865-PST_ADN573 Alignment of 3 sequences: ADN573ParatoGC_HCO2198__15B4SAB006_G12.ab1 (reversed), ADN573ParatoGC_LCO1490__15B4SAB006_G10.ab1, ADN573ParatoGC_LCO1490__15B4SAB020_D11.ab1
AACACTATATTTTATTTTTGGATTTTGATCAGGAATAATTGGTACCTCACTTAGTTTTATCATTCGAACTGAACTAGGTACCCCTGGGTCCTTAATTGGTAATGATCAAATTTACAATTCAATTGTAACTGCTCATGCTTTTATTATAATTTTTTTTATAGTAATACCAATTATAATTGGAGGATTTGGAAATTGATTAGTACCTCTTATATTAGGAGCCCCAGATATAGCCTTCCCTCGCCTTAATAATATAAGATTTTGATTACTACCTCCATCCTTAACCCTCCTAGTTATAAGTAGAATTATTAATAAAGGAGCTGGGACTGGTTGAACTGTTTATCCTCCTTTATCTATAAATACTGCTCATGAAGGTGCCTCAGTAGACCTTGCTATCTTTAGACTTCATCTAGCCGGCATCTCCTCCATTTTAAGAGCAATTAATTTTATCTCAACAATTGCCAATATACGACCTACCGGAATAAGCCTTGATCAAATACCCCTATTCGTTTGATCAGTAAAAATTACAGCTATTCTTCTTCTGCTCTCTTTACCTGTTCTAGCAGGAGCTATCACTATACTTTTAACAGACCGTAATATAAATACATCCTTCTTTGATCCAGCCGGCGGAGGTGACCCAATTCTATATCAACATTTATTT
>Torneuma_alexi|17724.2861-PST_ADN567 Alignment of 2 sequences: ADN567ParatoGC_HCO2198__15B4SAB006_D12.ab1 (reversed), ADN567ParatoGC_LCO1490__15B4SAB006_D10.ab1
AACACTATATTTTATTTTTGGATTTTGATCAGGAATAATTGGTACCTCACTTAGTTTTATCATTCGAACTGAACTAGGTACCCCTGGGTCCTTAATTGGTAATGATCAAATTTACAATTCAATTGTAACTGCTCATGCTTTTATTATAATTTTTTTTATAGTAATACCAATTATAATTGGAGGATTTGGAAATTGATTAGTACCTCTTATATTAGGAGCCCCAGATATAGCCTTCCCTCGCCTTAATAATATAAGATTTTGATTACTACCTCCATCCTTAACCCTCCTAGTTATAAGTAGAATTATTAATAAAGGAGCTGGGACTGGTTGAACTGTTTATCCTCCTTTATCTATAAATACTGCTCATGAAGGTGCCTCAGTAGACCTTGCTATCTTTAGACTTCATCTAGCCGGCATCTCCTCCATTTTAAGAGCAATTAATTTTATCTCAACAATTGCCAATATACGACCTACCGGAATAAGCCTTGATCAAATACCCCTATTCGTTTGATCAGTAAAAATTACAGCTATTCTTCTTCTGCTCTCTTTACCTGTTCTAGCAGGAGCTATCACTATACTTTTAACAGACCGTAATATAAATACATCCTTCTTTGATCCAGCCGGCGGAGGTGACCCAATTCTATATCAACATTTATTT
>Torneuma_aphroditae|9597.ES1014
AACCCTATATTTTATTTTTGGATTTTGATCAGGAATAATCGGAACCTCGCTCAGTTTCATTATTCGAACTGAATTAGGCACCCCTGGATCTCTAATTGGCAATGATCAAATCTATAATTCTATTGTAACTGCTCACGCTTTTATTATAATTTTTTTTATAGTTATACCAATTATAATTGGTGGATTTGGGAATTGATTAGTCCCCCTAATATTAGGGGCCCCAGATATAGCATTCCCTCGTCTTAACAATATAAGATTTTGATTATTACCTCCATCATTAACGCTCTTAGTTATAAGTAGAATTATTAACAAAGGAGCTGGAACAGGGTGAACTGTATACCCCCCTCTATCTATAAATATTGCTCATGAAGGAGCCTCAGTTGACTTGGCTATTTTCAGACTACATATAGCAGGAATCTCCTCCATTTTAAGAGCTATTAATTTTATTTCGACAATCGCTAATATACGACCCACTGGAATAAGACTCGATCAAATGCCTTTATTTGTATGATCTGTAAAAATCACAGCTATTCTTCTTCTTCTATCTCTACCTGTTTTAGCAGGAGCTATCACTATACTTTTAACAGATCGTAATATAAATACCTCATTTTTTGACCCGGCTGGTGGTGGAGACCCAATTCTTTACCAACACTTATTT
>Torneuma_aphroditae|17726.2863-PST_ADN570 Alignment of 3 sequences: ADN570ParatoLG_HCO2198__15B4SAB006_F12.ab1 (reversed), ADN570ParatoLG_LCO1490__15B4SAB006_F10.ab1, ADN570ParatoLG_LCO1490__15B4SAB020_A11.ab1
AACCTTATATTTTATTTTTGGATTTTGATCAGGAATAATCGGAACCTCACTCAGTTTCATTATTCGAACTGAATTAGGCACCCCTGGATCTCTAATCGACAATGATCAAATCTATAATTCTATTGTAACTGCCCACGCTTTTATTATAATTTTTTTCATAGTTATACCAATTATAATTGGTGGATTTGGGAATTGATTAGTCCCCCTAATATTAGGGGCCCCAGATATAGCATTCCCTCGTCTTAATAATATAAGATTTTGATTATTACCTCCATCATTAACGCTCTTAGTTATAAGTAGAATTATTAACAAAGGAGCAGGAACAGGGTGAACTGTATACCCTCCTCTATCTATAAATATTGCTCATGAAGGAGCCTCAGTTGACTTAGCTATTTTCAGACTTCATATAGCAGGAATCTCCTCCATTTTAAGAGCTATTAATTTTATTTCGACAATCGCTAATATACGGCCCACTGGAATAAGGCTCGATCAAATGCCTTTATTTGTATGGTCTGTGAAAATCACAGCTATTCTTCTTCTTCTATCTCTACCTGTTTTAGCAGGAGCTATCACTATACTTTTAACAGATCGTAATATAAATACCTCATTTTTTGACCCAGCTGGTGGTGGGGACCCAATTCTTTACCAACACTTATTT
>Torneuma_aphroditae|17725.2862-PST_ADN569 Alignment of 3 sequences: ADN569ParatoLG_HCO2198__15B4SAB006_E12.ab1, ADN569ParatoLG_LCO1490__15B4SAB006_E10.ab1 (reversed), ADN569ParatoLG_LCO1490__15B4SAB020_H10.ab1 (reversed)
AACCTTATATTTTATTTTTGGATTTTGATCAGGAATAATCGGAACCTCACTCAGTTTCATTATTCGAACTGAATTAGGCACCCCTGGATCTCTAATCGACAATGATCAAATCTATAATTCTATTGTAACTGCCCACGCTTTTATTATAATTTTTTTCATAGTTATACCAATTATAATTGGTGGATTTGGGAATTGATTAGTCCCCCTAATATTAGGGGCCCCAGATATAGCATTCCCTCGTCTTAATAATATAAGATTTTGATTATTACCTCCATCATTAACGCTCTTAGTTATAAGTAGAATTATTAACAAAGGAGCAGGAACAGGGTGAACTGTATACCCTCCTCTATCTATAAATATTGCTCATGAAGGAGCCTCAGTTGACTTAGCTATTTTCAGACTTCATATAGCAGGAATCTCCTCCATTTTAAGAGCTATTAATTTTATTTCGACAATCGCTAATATACGGCCCACTGGAATAAGGCTCGATCAAATGCCTTTATTTGTATGGTCTGTGAAAATCACAGCTATTCTTCTTCTTCTATCTCTACCTGTTTTAGCAGGAGCTATCACTATACTTTTAACAGATCGTAATATAAATACCTCATTTTTTGACCCAGCTGGTGGTGGGGACCCAATTCTTTACCAACACTTATTT
>Torneuma_feloi|17719.2857-PST_4252
AACTTTATATTTTATTTTTGGATTTTGATCAGGAATGATTGGTACCTCGCTCAGTTTTATTATCCGAACTGAATTAGGTACCCCTGGATCTTTAATCAACAATGATCAAATCTATAATTCTATTGTAACTGCTCATGCTTTTATTATAATTTTCTTTATAGTTATACCAATCATAATTGGTGGATTTGGAAATTGATTAGTCCCCCTAATATTAGGAGCTCCAGATATAGCATTCCCTCGTCTAAACAATATAAGATTTTGATTATTACCCCCATCCTTAACCCTTTTAGTTATAAGTAGAATTATTAATAAAGGGGCTGGAACAGGATGAACTGTATACCCTCCCTTATCTATAAATATTGCCCATGAAGGGGCTTCAGTTGACTTAGCTATTTTCAGACTTCATATAGCAGGAATCTCCTCCATTTTAAGAGCTATTAATTTTATTTCAACAATCGCTAATATGCGACCTACTGGAATAAGTCTTGATCAAATACCTTTATTTGTATGATCTGTAAAAATCACAGCCATTCTTCTTCTTCTATCCCTACCTGTTTTAGCTGGTGCTATCACTATACTTTTAACAGATCGTAATATAAACACCTCATTTTTTGATCCAGCTGGCGGAGGGGACCCAATCCTTTACCAACACTTATTT
>Torneuma_feloi|17721.2859-PST_4254
AACTTTATATTTTATTTTTGGATTTTGATCAGGAATGATTGGTACCTCGCTCAGTTTTATTATCCGAACTGAATTAGGTACCCCTGGATCTTTAATCAACAATGATCAAATCTATAATTCTATTGTAACTGCTCATGCTTTTATTATAATTTTCTTTATAGTTATACCAATCATAATTGGTGGATTTGGAAATTGATTAGTCCCCCTAATATTAGGAGCTCCAGATATAGCATTCCCTCGTCTAAACAATATAAGATTTTGATTATTACCCCCATCCTTAACCCTTTTAGTTATAAGTAGAATTATTAATAAAGGGGCTGGAACAGGATGAACTGTATACCCTCCCTTATCTATAAATATTGCCCATGAAGGGGCTTCAGTTGACTTAGCTATTTTCAGACTTCATATAGCAGGAATCTCCTCCATTTTAAGAGCTATTAATTTTATTTCAACAATCGCTAATATGCGACCTACTGGAATAAGTCTTGATCAAATACCTTTATTTGTATGATCTGTAAAAATCACAGCCATTCTTCTTCTTCTATCCCTACCTGTTTTAGCTGGTGCTATCACTATACTTTTAACAGATCGTAATATAAACACCTCATTTTTTGATCCAGCTGGCGGAGGGGACCCAATCCTTTACCAACACTTATTT
>Torneuma_orbatum|9322.E-733-orb
AACTTTATATTTTATTTTTGGATTTTGATCAGGAATAATTGGTACCTCGCTCAGTTTTATTATTCGAACTGAATTAGGTACCCCTGGATCTCTAATCAGCAATGATCAAATTTATAATTCTATTGTAACTGCTCATGCTTTTATTATAATTTTTTTTATAGTTATACCAATCATAATTGGTGGATTTGGAAATTGATTAGTCCCCCTAATATTAGGAGCTCCAGATATAGCATTCCCTCGTCTTAACAATATAAGATTTTGATTATTACCCCCGTCCTTAACCCTCTTAGTTATAAGTAGAATTATTAATAAAGGGGCCGGAACAGGATGAACTGTATACCCTCCCCTATCTATAAATATTGCTCACGAAGGGGCTTCAGTTGACTTAGCTATTTTCAGACTTCATATAGCAGGAATCTCCTCCATTTTAAGAGCTATTAATTTTATTTCAACAATCGCTAATATACGACCAACCGGAATAAGCCTTGACCAAATACCTTTATTTGTATGATCTGTAAAAATCACAGCCATTCTTCTTCTTCTATCCCTACCTGTTTTAGCAGGTGCTATCACTATACTTTTAACAGATCGTAATATAAACACCTCATTTTTTGACCCAGCTGGTGGGGGGGATCCAATCCTTTACCAACACTTATTT
>Torneuma_orbatum|17727.2864-PST_ADN571
NNNNNNNNNNNNNNNNNNNNNNNNNNNNNNNNNNNNNNNNNNNNNNNNNNNNAGTTTTATTATTCGAACTGAATTAGGTACCCCTGGATCTCTAATCGGCAATGATCAAATYTATAATTCTATTGTAACTGCTCATGCTTTTATTATAATTTTTTTTATAGTTATACCAATCATAATTGGTGGATTTGGAAATTGATTAGTCCCCCTAATATTAGGRGCTCCAGATATAGCATTCCCTCGTCTTAACAATATAAGATTTTGATTATTACCCCCGTCCTTAACCCTCTTAGTTATAAGTAGAATTATTAATAAAGGGGCCGGAACAGGATGAACTGTATACCCCCCCCTATCTATAAATATTGCTCACGAAGGAGCTTCAGTTGACTTAGCTATTTTCAGACTTCATATAGCAGGAATCTCCTCCATTTTAAGAGCTATTAATTTTATTTCAACAATCGCTAATATACGACCAACCGGAATAAGCCTTGACCAAATACCTTTATTTGTGTGATCTGTAAAAATCACGGCCATTCTTCTTCTTCTATCCCTACCTGTTTTAGCAGGTGCTATCACTATACTTTTAACAGATCGTAATATAAACACCTCATTTTTTGACCCRGCTGGTGGAGGAGACCCAATCCTTTACCAACACTTATTT
>Torneuma_orbatum|9586.ES1003
AACTTTATATTTTATTTTTGGATTTTGATCAGGAATGATTGGTACCTCGCTCAGTTTTATTATTCGAACTGAATTAGGTACCCCTGGATCTCTAATCGGCAATGATCAAATCTATAATTCTATTGTAACTGCTCATGCTTTTATTATAATTTTTTTTATAGTTATACCAATCATAATTGGTGGATTTGGAAATTGATTAGTCCCCCTAATATTAGGAGCTCCAGATATGGCATTCCCTCGTCTTAACAATATAAGATTTTGATTATTACCCCCGTCCTTAACCCTCTTAGTTATAAGTAGAATTATTAATAAAGGGGCCGGAACAGGATGAACTGTATATCCCCCCCTATCTATAAATATTGCTCACGAAGGGGCCTCAGTTGACTTAGCTATTTTCAGACTTCATATAGCAGGAATCTCCTCCATTTTAAGAGCTATTAATTTTATTTCAACAATCGCTAATATACGACCAACCGGAATAAGCCTTGACCAAATACCTTTATTTGTGTGATCTGTAAAAATCACGGCCATTCTTCTTCTTCTATCCCTACCTGTTTTAGCAGGTGCTATCACTATACTTTTAACAGATCGTAATATAAACACCTCATTTTTTGACCCCGCTGGTGGAGGGGACCCAATCCTTTACCAACACTTATTT
>Torneuma_picocasteloense|9099.P-535-pic
CACTCTTTATTTTATCTTTGGATTTTGATCTGGAATAGTGGGAACATCTATAAGATTTATTATCCGGACCGAGCTAGGAACCCCAGGAGCTCTAATCAGAAATGATCAAACTTATAATTCAATTGTAACTGCTCATGCCTTTATTATAATCTTTTTTATAGTTATACCAATCTTAATTGGAGGATTTGGTAACTGATTAATTCCATTAATGCTAGGAGCCCCAGATATAGCTTTCCCACGACTAAACAATATAAGATTTTGGCTCCTCCCACCATCATTAACTCTTCTAATCATAAGAAGAATCATTAATAAGGGTGTCGGCACCGGATGGACAGTATACCCCCCCTTATCAACAAATATTGCCCACGAAGGGGCCTCTGTTGATTTAGCTATTTTCAGTCTCCACATAGCAGGAATCTCGTCTATCTTAAGAGCTATTAATTTCATCTCAACCGTATTAAATATACGATCTACCGGAATAGATATAGACCAAATACCACTTTTTATTTGATCAGTAAAAATTACAGCAATTCTTCTTCTTCTCTCATTACCAGTACTTGCTGGAGCAATCACAATACTTTTAACAGACCGAAATATAAACACATCCTTCTTTGACCCAGCTGGAGGAGGAGACCCAATCCTATATCAACATTTATTT
>Torneuma_desilvai|9093.P-529-des
AACGCTTTATTTTATTTTTGGATCTTGATCAGGTATAATTGGAACATCTATAAGATTTATTATTCGAACTGAACTAGGTACTCCAGGAGCCTTAATCGGAAATGATCAAACCTATAACTCAATTGTAACCGCTCATGCCTTTATTATAATTTTTTTTATAGTAATACCAATTTTAATTGGGGGATTTGGAAATTGATTAATTCCCCTGATACTAGGAGCCCCGGACATAGCATTCCCGCGGCTAAACAATATAAGATTCTGGCTTCTTCCCCCTTCTTTAATACTACTAGTAATAAGAAGAATTATTAATAAAGGAGTAGGGACTGGGTGGACTGTCTATCCACCCCTATCCGCTAATGTTGCTCATGAAGGGGCTTCTGTAGATCTAGCCATTTTTAGCTTACATATAGCAGGAATTTCATCAATTCTAAGAGCCATTAATTTTATTTCAACTGTATTCAACATACGGTCCACTGGAATGAATATAGATCAAATACCTCTTTTTATTTGATCAGTAAAAATTACAGCTGTTTTACTACTACTTTCCTTGCCTGTTCTAGCTGGAGCAATTACTATACTTTTAACAGACCGTAATATAAATACATCTTTCTTTGATCCAGCTGGGGGAGGTGACCCAATTCTCTATCAACACTTATTT
>Torneuma_maderense|14982.1842-PST_26045
AACGCTTTATTTTATTTTTGGGTTTTGATCAGGAATAATTGGAACATCTATAAGATTTATTATTCGAACTGAACTAGGTACCCCGGGAGCCTTAATCGGGAATGATCAAACCTATAACTCAATTGTAACCGCTCATGCCTTTATTATAATTTTTTTTATAGTAATACCAATTTTAATTGGAGGATTTGGAAATTGACTAATTCCCCTAATGCTAGGTGCGCCAGATATAGCATTTCCACGGCTAAATAATATAAGATTCTGACTACTCCCGCCTTCCTTAATATTGCTAGTAATAAGAAGAATTATTAATAAAGGAGTGGGAACTGGATGAACTGTTTATCCTCCACTATCTGCTAATGTTGCCCATGAAGGGGCTTCTGTTGACCTAGCCATTTTTAGATTACATATAGCAGGAATCTCATCAATTCTAAGAGCCATTAATTTTATTTCAACTGTATTAAATATGCGGTCCACTGGAATAAATATAGACCAAATACCTCTTTTTATTTGATCAGTAAAAATTACAGCTGTTTTACTACTCCTCTCTTTACCTGTTCTAGCTGGAGCAATTACTATACTTTTAACAGACCGTAATATAAACACATCTTTCTTTGATCCAGCCGGGGGAGGTGACCCAATTCTCTATCAACACTTATTT
>Torneuma_maderense|9119.P-522-mad
AACGCTTTATTTTATTTTTGGGTTTTGATCAGGAATAATTGGAACATCTATAAGATTTATTATTCGAACTGAACTAGGTACCCCGGGAGCCTTAATCGGGAATGATCAAACCTATAACTCAATTGTAACCGCTCATGCCTTTATTATAATTTTTTTTATAGTAATACCAATTTTAATTGGAGGATTTGGAAATTGACTAATTCCCCTAATGCTAGGTGCGCCAGATATAGCATTCCCACGGCTAAATAATATAAGATTCTGACTACTCCCGCCTTCCTTAATATTGCTAGTAATAAGAAGAATTATTAATAAAGGAGTGGGAACTGGATGAACTGTTTATCCTCCACTATCTGCTAATGTTGCCCATGAAGGGGCTTCTGTTGACCTAGCCATTTTTAGATTACATATAGCAGGAATCTCATCAATTCTAAGAGCCATTAATTTTATTTCAACTGTATTAAATATACGGTCCACTGGAATAGATATAGACCAAATACCTCTTTTTATTTGATCAGTAAAAATTACAGCTGTTTTACTACTCCTCTCTTTACCTGTTCTAGCTGGAGCAATTACTATACTTTTAACAGACCGTAATATAAACACATCTTTCTTTGATCCAGCCGGGGGAGGTGACCCAATTCTCTATCAACACTTATTT
>Torneuma_korwitzi|15004.1864-PST_26067
AACGCTTTATTTTATTTTTGGGTTTTGATCAGGAATAATTGGTACATCTATAAGATTTATTATCCGAACTGAACTAGGTACTCCGGGAGCCTTAATCGGAAATGATCAAACCTATAACTCAATTGTAACCGCTCATGCCTTTATTATAATTTTTTTTATAGTAATACCAATTTTAATTGGAGGATTTGGAAATTGATTAATTCCCCTAATGCTAGGTGCGCCAGATATAGCATTCCCACGGCTAAATAATATAAGATTCTGACTACTCCCGCCTTCCTTAATATTACTAGTAATAAGAAGAATTATTAATAAAGGGGTAGGAACTGGGTGAACTGTTTATCCTCCACTATCTGCTAATGTTGCTCATGAAGGAGCTTCTGTTGACCTAGCCATTTTTAGATTACATATAGCAGGAATCTCATCAATTCTAAGAGCCATTAATTTTATTTCAACTGTATTAAATATACGATCCACTGGAATAGATATAGATCAAATACCTCTTTTTATTTGATCAGTAAAAATTACAGCTGTTTTACTACTCCTCTCTTTACCTGTTCTAGCTGGGGCAATTACTATACTTTTAACAGACCGTAATATAAATACATCTTTCTTTGATCCAGCCGGAGGAGGTGACCCAATTCTCTATCAACACTTATTT
>Torneuma_korwitzi|15000.1860-PST_26063
AACGCTTTATTTTATTTTTGGGTTTTGATCAGGAATAATTGGAACATCTATAAGATTTATTATTCGAACTGAACTAGGTACTCCGGGAGCCTTAATCGGAAATGATCAAACCTATAACTCAATTGTAACCGCTCATGCCTTTATTATAATTTTTTTTATAGTAATACCAATTTTAATTGGAGGATTTGGAAATTGATTAATTCCCCTAATGCTAGGTGCACCAGATATAGCATTCCCACGGCTAAATAATATAAGATTCTGACTACTCCCGCCTTCCTTAATATTACTAGTAATAAGAAGAATTATTAATAAAGGGGTAGGAACTGGATGAACTGTTTATCCTCCGCTATCTGCTAATGTCGCTCATGAAGGAGCTTCTGTTGACCTAGCCATTTTTAGATTACATATAGCAGGAATCTCATCAATTCTAAGAGCCATTAATTTTATTTCAACTGTATTAAATATACGATCCACTGGAATAGATATAGATCAAATACCTCTTTTTATTTGATCAGTAAAAATTACAGCTGTTTTACTACTCCTCTCTTTACCTGTTCTAGCTGGGGCAATTACTATACTTTTAACAGACCGTAATATAAACACATCTTTCTTTGATCCAGCCGGAGGAGGTGACCCAATTCTCTATCAACACTTATTT
>Torneuma_caecum|9120.P-523-cae
AACCCTTTATTTTATTTTTGGATTTTGATCAGGGATAGTAGGAACATCAATAAGATTTATTATCCGAACTGAATTAGGAACCCCTGGAGCATTAATCAGAAACGACCAAACCTATAATTCAATTGTAACTGCCCATGCCTTTATTATAATCTTTTTCATAGTGATACCAATTTTAATTGGAGGATTCGGAAATTGATTAATCCCTTTAATATTAGGAGCCCCAGATATAGCCTTTCCTCGACTTAACAATATAAGATATTGGCTTCTTCCTCCCTCATTAATTTTACTAGTTATAAGAAGAATTATTAATAAAGGAGTCGGAACCGGATGAACAGTTTACCCTCCCCTATCCTCAAATATCGCCCATGAAGGAGCCTCTGTTGATTTAGCCATTTTTAGATTACATATAGCAGGAATCTCCTCCATTCTAAGAGCCATTAATTTTATTTCTACTGTGTTTAATATACGATCCACTGGTATAAATATAGACCGCGTACCTCTTTTTATTTGATCTGTTAAAATTACAGCAATTTTATTATTACTCTCTTTACCAGTTCTAGCCGGAGCAATCACAATACTTTTAACAGACCGTAACATAAATACATCTTTCTTTGACCCTGCCGGAGGGGGTGACCCAATTCTTTACCANCACTTATTT
>Torneuma_isambertoi|17156.2791-PST_26145
AACTCTCTATTTTATTTTTGGGTTTTGATCGGGCATAGTAGGAACATCTATAAGATTTATTATCCGAACTGAATTGGGAACCCCAGGGGCCCTAATCGGAAATGACCAAACCTATAACTCAATTGTAACTGCTCATGCTTTTATTATAATCTTCTTCATAGTAATACCAATTTTAATTGGGGGATTTGGGAATTGGTTAATCCCTTTAATATTAGGAGCCCCAGATATAGCCTTTCCTCGACTCAATAATATAAGATTCTGGCTCCTCCCCCCATCATTAATTTTATTAGTTACAAGAAGTATTATTAATAAAGGAGTCGGAACAGGGTGAACGGTTTACCCACCACTATCGGCAAATATCGCCCATGAAGGAGCCTCTGTTGATTTAGCCATTTTTAGATTACACATAGCGGGAATTTCTTCTATTCTAAGAGCCATCAATTTTATTTCTACTGTATTTAATATACGATCCACTGGTATAAATATAGACCGTGTACCCCTTTTTATTTGATCAGTAAAAATTACAGCAATTTTATTACTTCTCTCCTTACCAGTCCTAGCTGGGGCAATCACTATACTTTTAACAGACCGCAACATAAACACATCTTTCTTTGATCCCGCCGGAGGGGGAGATCCTATTCTTTACCAACATTTATTT
>Torneuma_isambertoi|17155.2790-PST_26144
AACTCTCTATTTTATTTTTGGGTTTTGATCGGGCATAGTAGGAACATCTATAAGATTTATTATCCGAACTGAATTGGGAACCCCAGGGGCCCTAATCGGAAATGACCAAACCTATAACTCAATTGTAACTGCTCATGCTTTTATTATAATCTTCTTCATAGTAATACCAATTTTAATTGGGGGATTTGGGAATTGGTTAATCCCTTTAATATTAGGAGCCCCAGATATAGCCTTTCCTCGACTCAATAATATAAGATTCTGGCTCCTCCCCCCATCATTAATTTTATTAGTTACAAGAAGTATTATTAATAAAGGAGTCGGAACAGGGTGAACGGTTTACCCACCACTATCAGCAAATATCGCCCATGAAGGAGCCTCTGTTGATTTAGCCATTTTTAGGTTACACATAGCGGGAATTTCTTCTATTCTAAGAGCCATCAATTTTATTTCTACTGTATTTAATATACGATCCACTGGTATAAATATAGACCGTGTACCCCTTTTTATTTGATCAGTAAAAATTACAGCAATTTTATTACTTCTCTCCTTACCAGTCCTAGCTGGGGCAATCACTATACTTTTAACAGACCGCAACATAAACACATCTTTCTTTGATCCCGCCGGAGGGGGAGATCCTATTCTTTACCAACATTTATTT
>Onyxacalles_caucasicus|16873.2753-PST_3981
TACTTTATATTTTATTTTTGGAACATGATCAGGAATAATCGGAACTTCCATAAGTATACTAATTCGAACAGAACTAGGAAATCCTGGAAGAATAATTGGAAATGATCAAATTTATAACACAATTGTCACAGCCCATGCCTTTATCATAATCTTTTTTATAGTTATACCAATCATAATAGGAGGATTTGGAAATTGATTAATTCCATTAATACTAGGCGCTCCAGATATAGCTTTTCCACGATTAAATAATATAAGTTTTTGGTTACTTCCACCCTCCTTAACACTATTATTAATAAGAAGAATAGTAGATTCTGGAGCAGGAACAGGATGAACAGTTTACCCACCTTTATCATCAAATGTATCCCATAGAGGAGCCCCAGTAGACTTAGCCATTTTTAGGCTCCATATAGCAGGTATTTCATCTATTCTTGGAGCCATAAATTTTATCTCCACAATAATTAATATACGACCAACAGGAATAAATCTTGATCAAATACCTCTTTTAATCTGAGCTATTAAAATTACTGCAATTCTATTACTTCTCTCTCTCCCTGTTCTTGCAGGAGCAATTACCATACTTCTAACAGATCGTAACATTAACACTTCATTTTTTGACCCAGCAGGAGGGGGTGATCCTATTCTTTATCAACATTTATTT
>Onyxacalles_caucasicus|16877.2757-PST_26854
AACTTTATATTTTATTTTTGGAACATGATCAGGAATAATCGGAACTTCCATAAGTATACTAATTCGAACAGAACTAGGAAATCCTGGAAGAATAATTGGAAATGATCAAATTTATAACACAATTGTCACAGCCCATGCCTTTATCATAATCTTTTTTATAGTTATACCAATCATAATAGGAGGATTTGGAAATTGATTAATTCCATTAATACTAGGCGCTCCAGATATAGCTTTTCCACGATTAAATAATATAAGTTTTTGGTTACTTCCACCCTCCTTAACACTATTATTAATAAGAAGAATAGTAGATTCTGGAGCAGGAACAGGATGAACAGTTTACCCACCTTTATCATCAAATGTATCCCATAGAGGAGCCCCAGTAGACTTAGCCATTTTTAGGCTCCATATAGCAGGTATTTCATCTATTCTTGGAGCCATAAATTTTATCTCCACAATAATTAATATACGACCAACAGGAATAAATCTTGATCAAATACCTCTTTTAATCTGAGCTATTAAAATTACTGCAATTCTATTACTTCTCTCTCTCCCTGTTCTTGCAGGAGCAATTACCATACTTCTAACAGATCGTAACATTAACACTTCATTTTTTGACCCAGCAGGAGGGGGTGATCCTATTCTTTATCAACATTTATTT
>Onyxacalles_georgius|SDEI0040.2945-PST
AACTTTATATTTCATTTTTGGAACATGATCAGGAATAATTGGAACTTCCATAAGTATGTTAATTCGAACAGAACTAGGAAATCCAGGAAGAATAATTGAAAATGACCAAATTTATAACACAATTGTTACAGCCCATGCTTTTATTATAATTTTTTTTATAGTTATACCTATTATAATAGGAGGATTTGGAAATTGATTAATCCCACTGATACTAGGTGCCCCAGATATAGCTTTTCCACGCTTAAATAATATAAGTTTTTGATTACTTCCACCTTCTTTAACATTATTATTAATAAGAAGAATGGTTGAATCCGGGGCAGGGACAGGATGAACAGTTTATCCACCTTTATCATCAAATGTATCTCATAGAGGAGCCCCGGTAGATCTAGCCATTTTTAGACTTCACATAGCAGGTATCTCGTCTATTCTTGGAGCCATGAATTTTATTTCCACAATAATTAATATACGACCTACAGGAATAAATCTCGATCAAATACCCCTCCTAATCTGAGCTATTAAAATTACCGCAATTTTATTACTTTTATCTCTCCCGGTTCTTGCGGGGGCAATCACTATACTCCTGACAGACCGTAATATCAACACTTCATTTTTTGACCCAGCAGGGGGGGGTGACCCTATTCTTTACCAACATCTATTT
>Onyxacalles_ganglbaueri|17752.2887-PST_25893
AACTTTATATTTCATTTTTGGAACATGATCAGGAATAATTGGAACTTCCATAAGTATACTAATTCGAACAGAACTAGGAAATCCAGGAAGAATAATTGAAAATGACCAAATTTATAACACAATTGTTACAGCCCATGCTTTTATTATAATTTTTTTTATAGTTATACCTATTATAATAGGAGGATTTGGAAATTGATTAATTCCATTAATACTAGGTGCCCCAGATATAGCTTTTCCACGCTTAAATAATATAAGTTTTTGATTACTTCCACCTTCTTTAACATTATTATTAATAAGAAGAATAGTAGAGTCTGGGGCAGGAACAGGATGAACAGTTTATCCACCTTTATCATCAAATGTATCTCATAGAGGAGCCCCAGTAGATCTAGCCATTTTTAGACTTCACATAGCAGGTATCTCATCCATTCTTGGAGCCATAAATTTTATCTCCACAATGATTAATATACGACCCACAGGAATAAATCTCGATCAAATACCCCTTCTAATTTGAGCTATTAAAATTACCGCAATTTTATTACTTTTATCTCTCCCAGTTCTTGCGGGGGCAATCACTATACTCCTAACAGACCGTAATATTAACACTTCATTTTTTGACCCGGCAGGAGGGGGTGACCCTATTCTTTATCAACATCTGTTT
>Onyxacalles_ganglbaueri|17754.2889-PST_25895
AACTTTATATTTCATTTTTGGAACATGATCAGGAATAATTGGAACTTCCATAAGTATACTAATTCGAACAGAACTAGGAAATCCAGGAAGAATAATTGAAAATGACCAAATTTATAACACAATTGTTACAGCCCATGCTTTTATTATAATTTTTTTTATAGTTATACCTATTATAATAGGAGGATTTGGAAATTGATTAATTCCATTAATACTAGGTGCCCCAGATATAGCTTTTCCACGCTTAAATAATATAAGTTTTTGATTACTTCCACCTTCTTTAACATTATTATTAATAAGAAGAATAGTAGAGTCTGGGGCAGGAACAGGATGAACAGTTTATCCACCTTTATCATCAAATGTATCTCATAGAGGAGCCCCAGTAGATCTAGCCATTTTTAGACTTCACATAGCAGGTATCTCATCCATTCTTGGAGCCATAAATTTTATCTCCACAATGATTAATATACGACCCACAGGAATAAATCTCGATCAAATACCCCTTCTAATTTGAGCTATTAAAATTACCGCAATTTTATTACTTTTATCTCTCCCAGTTCTTGCGGGGGCAATCACTATACTCCTAACAGACCGTAATATTAACACTTCATTTTTTGACCCGGCAGGAGGGGGTGACCCTATTCTTTATCAACATCTGTTT
>Onyxacalles_ringeli|8749.C-0171-rin
GACCCTCTACTTTATTTTTGGAACATGATCAGGAATAATTGGAACCTCCATAAGACTCCTAATTCGAACAGAATTAGGTACTCCAGGAAGAGTAATTGAAAATGATCAAATTTATAACACTATTGTTACAGCCCATGCTTTTGTAATAATCTTTTTTATAGTTATACCTATCATAATAGGGGGATTTGGAAATTGATTAATCCCTCTTATATTGGGAGCACCTGATATAGCTTTTCCACGCCTAAATAATATAAGCTTCTGATTACTCCCCCCATCTCTAAGACTTCTATTAATAAGAAGAATAGTAGACTCCGGAGCAGGAACAGGATGAACAGTTTACCCCCCTCTATCATCAAATGTATCTCACAGAGGGGCCTCTGTAGACTTAGCTATTTTTAGACTTCATATAGCGGGTATTTCGTCCATTCTTGGAGCAATAAATTTTATTTCCACAATAATCAATATACGCTCTACAGGAATAAATTTTGATCAAATACCCCTACTAATTTGAGCAATTAAAATTACCGCAATCTTATTACTTCTATCACTACCCGTTTTAGCAGGAGCTATCACCATATTACTAACAGACCGCAATATTAATACCTCATTTTTCGATCCCGGAGGAGGGGGAGATCCAATTTTATATCAACATTTATTC
>Onyxacalles_ringeli|15997.1982-JKR_23622
GACCCTCTACTTTATTTTTGGAACATGATCAGGAATAATTGGAACCTCCATAAGACTCCTAATTCGAACAGAATTAGGTACTCCAGGAAGAGTAATTGAAAATGATCAAATTTATAACACTATTGTTACAGCCCATGCTTTTGTAATAATCTTTTTTATAGTTATACCTATCATAATAGGGGGATTTGGAAATTGATTAATCCCTCTTATATTGGGAGCACCTGATATAGCTTTTCCACGCCTAAATAATATAAGCTTCTGATTACTCCCCCCATCTCTAAGACTTCTATTAATAAGAAGAATAGTAGACTCCGGAGCAGGAACAGGATGAACAGTTTACCCCCCTCTATCATCAAATGTATCTCACAGAGGGGCCTCTGTAGACTTAGCTATTTTTAGACTTCATATAGCGGGTATTTCGTCCATTCTTGGAGCAATAAATTTTATTTCCACAATAATCAATATACGCTCTACAGGAATAAATTTTGATCAAATACCCCTACTAATTTGAGCAATTAAAATTACCGCAATCTTATTACTTCTATCACTACCCGTTTTAGCAGGAGCTATCACCATATTACTAACAGACCGCAATATTAATACCTCATTTTTCGATCCCGGAGGAGGGGGAGATCCAATTTTATATCAACATTTATTC
>Onyxacalles_ringeli|12206.1755-PST_24473
GACCCTCTACTTTATTTTTGGAACATGATCAGGAATAATTGGAACCTCCATAAGACTCCTAATTCGAACAGAATTAGGTACTCCAGGAAGAGTAATTGAAAATGATCAAATTTATAACACTATTGTTACAGCCCATGCTTTTGTAATAATCTTTTTTATAGTTATACCTATCATAATAGGGGGATTTGGAAATTGATTAATCCCTCTTATATTGGGAGCACCCGATATAGCTTTTCCACGCCTAAATAATATAAGCTTCTGATTACTCCCCCCATCTTTAAGACTTCTATTAATAAGAAGAATAGTGGACTCCGGAGCAGGAACAGGATGAACAGTTTACCCCCCTCTATCATCAAATGTATCTCACAGAGGGGCCTCTGTAGACTTAGCTATTTTTAGACTTCATATAGCGGGTATTTCGTCCATTCTTGGAGCAATAAATTTTATTTCCACAATAATCAATATACGCTCTACAGGAATAAATTTTGATCAAATACCCCTACTAATTTGAGCAATTAAAATTACCGCAATCTTATTACTTCTATCACTACCCGTTTTAGCAGGAGCTATCACCATATTACTAACAGACCGCAATATTAATACCTCATTTTTCGACCCCGGAGGGGGGGGAGACCCAATTTTATATCAACATTTATTC
>Onyxacalles_neglectus|9302.E-713-neg
AACTCTATATTTYATTTTTGGRACATGATCAGGAATAATTGGAACTTCCATAAGTTTATTAATTCGAACAGAATTAGGAACTCCAGGAAGATTAATTGAAAATGATCAAATTTATAATACTATYGTTACAGCTCACGCYTTTRTTATAATYTTYTTTATAGTAATRCCTRTTATAATAGGAGGATTTGGAAATTGATTAATYCCACTYATGTTAGGAGCTCCAGATATAGCCTTYCCACGCTTAAAYAATATRAGYTTTTGATTGCTTCCCCCATCTTTAACATTRCTATTAATAAGAAGAATAGTRGATTCTGGGGCAGGAACAGGATGAACAGTCTACCCTCCTTTATCATCCAATGTATCTCATAGAGGAGCCYCTGTAGATCTTGCCATTTTYAGRCTTCATATAGCAGGTATYTCATCCATTCTCGGAGCAATAAAYTTCATTTCYACAATAATTAATATACGTTCCACAGGAATARATTTTGATCAAATACCCYTATTAATTTGAGCAATTAAAATTACTGCAATTTTATTACTCTTATCACTTCCTGTTTTAGCAGGAGCCATTACTATACTACTAACAGATCGTAACATTAATACCTCATTTTTTGATCCCGAGGGGGGGGGAGATCCAATTCTATACCAACATTTATTC
>Onyxacalles_verrucosus|8799.C-0170-ver
AACCCTATATTTCATTTTTGGAACATGATCAGGAATAATTGGAACCTCCATAAGCTTACTAATCCGAACAGAATTAGGAACCCCAGGAAGTTTAATTGAAAATGATCAAATCTATAACACTATCGTTACAGCTCATGCCTTTATTATAATTTTCTTTATAGTTATACCTATTATAATAGGGGGATTTGGAAATTGATTAATTCCTCTTATACTAGGAGCCCCAGATATAGCTTTCCCACGCCTAAATAATATAAGTTTTTGGTTGCTCCCCCCATCTTTAACACTACTATTAATAAGAAGAATAGTAGATTCTGGGGCAGGAACAGGATGAACTGTCTACCCTCCTTTATCATCAAATCTATCTCATAGAGGAGCATCCGTAGATTTAGCCATTTTTAGACTTCATATAGCAGGTATCTCATCCATTCTTGGAGCAATAAATTTTATTTCTACAATAATTAACATACGTTCTACTGGAATAAATTTTGATCAAATACCGCTTTTAATTTGAGCAATTAAAATTACTGCAATTTTATTACTTTTATCACTTCCTGTTTTAGCAGGAGCTATCACTATACTATTAACAGATCGTAATATCAATACCTCATTTTTTGATCCTGGGGGTGGAGGAGACCCAATTTTATATCAACACTTATTT
>Onyxacalles_verrucosus|9267.E-678-ver
AACCCTGTATTTCATTTTTGGAACATGATCAGGAATAATTGGAACCTCCATAAGCTTACTAATCCGAACAGAATTAGGAACCCCAGGAAGTTTAATTGAAAATGATCAAATCTATAACACTATTGTTACAGCTCATGCCTTTATTATAATTTTCTTTATAGTTATACCTATTATAATAGGGGGATTTGGAAATTGATTAATTCCTCTTATACTAGGAGCCCCAGATATAGCTTTCCCACGCCTAAATAATATAAGTTTTTGGTTGCTCCCCCCATCTTTAACACTACTATTAATAAGAAGAATAGTAGATTCTGGGGCAGGAACAGGATGAACTGTCTACCCTCCTTTATCATCAAATCTATCTCATAGAGGAGCATCCGTAGATTTAGCCATTTTTAGACTTCATATAGCAGGTATCTCATCCATTCTTGGAGCAATAAATTTTATTTCTACAATAATTAACATACGTTCTACTGGAATAAATTTTGATCAAATACCGCTTTTAATTTGAGCAATTAAAATTACTGCAATTTTATTACTTTTATCACTTCCTGTTTTAGCAGGAGCTATCACTATACTATTAACAGATCGTAATATCAATACTTCATTTTTTGATCCTGGGGGTGGAGGAGACCCAATTTTATATCAACACTTATTT
>Onyxacalles_verrucosus|9171.E-570-ver
AACCCTGTATTTCATTTTTGGAACATGATCAGGAATAATTGGAACCTCCATAAGCTTACTAATCCGAACAGAATTAGGAACCCCAGGAAGTTTAATTGAAAATGATCAAATCTATAACACTATTGTTACAGCTCATGCCTTTATTATAATTTTCTTTATAGTTATACCTATTATAATAGGGGGATTTGGAAATTGATTAATTCCTCTTATACTAGGAGCCCCAGATATAGCTTTCCCACGCCTAAATAATATAAGTTTTTGGTTGCTCCCCCCATCTTTAACACTACTATTAATAAGAAGAATAGTAGATTCTGGRGCAGGAACAGGATGAACTGTCTACCCTCCTTTATCATCAAATCTATCTCATAGAGGAGCATCCGTAGATTTAGCCATTTTTAGACTTCATATAGCAGGTATCTCATCCATTCTTGGAGCAATAAATTTTATTTCTACAATAATTAACATACGTTCTACTGGAATAAATTTTGATCAAATACCGCTTTTAATTTGAGCAATTAAAATTACTGCAATTTTATTACTTTTATCACTTCCTGTTTTAGCAGGAGCTATCACTATACTATTAACAGATCGTAATATCAATACCTCATTTTTTGATCCTGGGGGTGGAGGAGACCCAATTTTATATCAACACTTATTT
>Onyxacalles_verrucosus|9438.E-813-ver
AACCCTGTATTTCATTTTTGGAACATGATCAGGAATAATTGGAACCTCCATAAGCTTACTAATCCGAACAGAATTAGGAACCCCAGGAAGTTTAATTGAAAATGATCAAATCTATAACACTATTGTTACAGCTCATGCCTTTATTATAATTTTCTTTATAGTTATACCTATTATAATAGGGGGATTTGGAAATTGATTAATTCCTCTTATACTAGGAGCCCCAGATATAGCTTTCCCACGCCTAAATAATATAAGTTTTTGGTTGCTCCCCCCATCTTTAACACTACTATTAATAAGAAGAATAGTAGATTCTGGGGCAGGAACAGGATGAACTGTCTACCCTCCTTTATCATCAAATCTATCTCATAGAGGAGCATCCGTAGATTTAGCCATTTTTAGACTTCATATAGCAGGTATCTCATCCATTCTTGGAGCAATAAATTTTATTTCTACAATAATTAACATACGTTCTACTGGAATAAATTTTGATCAAATACCGCTTTTAATTTGAGCAATTAAAATTACTGCAATTTTATTACTTTTATCACTTCCTGTTTTAGCAGGAGCTATCACTATACTATTAACAGATCGTAATATCAATACCTCATTTTTTGATCCTGGGGGTGGAGGAGNNNNNNNNNNNNNNNNNNNNNNNNNN
>Onyxacalles_verrucosus|9266.E-677-ver
AACCCTGTATTTCATTTTTGGAACATGATCAGGAATAATTGGAACCTCCATAAGCTTACTAATCCGAACAGAATTAGGAACCCCAGGAAGTTTAATTGAAAATGATCAAATCTATAACACTATTGTTACAGCTCATGCCTTTATTATAATTTTCTTTATAGTTATACCTATTATAATAGGGGGATTTGGAAATTGATTAATTCCTCTTATACTAGGAGCCCCAGATATAGCTTTCCCACGCCTAAATAATATAAGTTTTTGGTTGCTCCCCCCATCTTTAACACTACTATTAATAAGAAGAATAGTAGATTCTGGGGCAGGAACAGGATGAACTGTCTACCCTCCTTTATCATCAAATCTATCTCATAGAGGAGCATCCGTAGATTTAGCCATTTTTAGACTTCATATAGCAGGTATCTCATCCATTCTTGGAGCAATAAATTTTATTTCTACAATAATTAACATACGTTCTACTGGAATAAATTTTGATCAAATACCGCTTTTAATTTGAGCAATTAAAATTACTGCAATTTTATTACTTTTATCACTTCCTGTTTTAGCAGGAGCTATCACTATACTATTAACAGATCGTAATATCAATACCTCATTTTTTGATCCTGGGGGTGGAGGAGACCCAATTTTATATCAACACTTATTT
>Onyxacalles_verrucosus|9172.E-571-ver
AACCCTGTATTTCATTTTTGGAACATGATCAGGAATAATTGGAACCTCCATAAGCTTACTAATCCGAACAGAATTAGGAACCCCAGGAAGTTTAATTGAAAATGATCAAATCTATAACACTATTGTTACAGCTCATGCCTTTATTATAATTTTCTTTATAGTTATACCTATTATAATAGGGGGATTTGGAAATTGATTAATTCCTCTTATACTAGGAGCCCCAGATATAGCTTTCCCACGCCTAAATAATATAAGTTTTTGGTTGCTCCCCCCATCTTTAACACTACTATTAATAAGAAGAATAGTAGATTCTGGGGCAGGAACAGGATGAACTGTCTACCCTCCTTTATCATCAAATCTATCTCATAGAGGAGCATCCGTAGATTTAGCCATTTTTAGACTTCATATAGCAGGTATCTCATCCATTCTTGGAGCAATAAATTTTATTTCTACAATAATTAACATACGTTCTACTGGAATAAATTTTGATCAAATACCGCTTTTAATTTGAGCAATTAAAATTACTGCAATTTTATTACTTTTATCACTTCCTGTTTTAGCAGGAGCTATCACTATACTATTAACAGATCGTAATATCAATACCTCATTTTTTGATCCTGGGGGTGGAGGAGACCCAATTTTATATCAACACTTATTT
>Onyxacalles_nuraghi|13875.1789-PST_24113
AACTCTATATTTTATTTTTGGTTCATGATCAGGAATAGTTGGAACCTCTATAAGCATACTAATTCGAGCAGAATTAGGTAATCCTGGAAGGATAATTGAAAATGATCAAATTTATAATACCATTGTCACAGCTCATGCTTTTATTATAATTTTTTTTATAGTTATACCCATCATAATGGGGGGATTTGGGAATTGGTTAGTTCCCCTAATACTCGGAGCCCCAGATATAGCTTTCCCCCGCCTAAATAATATAAGTTTTTGGTTACTTCCCCCCTCCTTAACACTATTATTAATAAGAAGAATGGTAGATACAGGAGCTGGCACCGGATGAACAGTATACCCCCCCCTATCATCAAGAATATTTCATAGAGGGGCCCCCGTAGATTTAGCAATTTTTAGATTACATATAGCAGGAATTTCCTCAATTCTAGGCGCTATAAATTTTATTTCCACCATAATTAATATACGTCCTATAGGAATGAACCTTGATCAAATACCTCTCTTTATCTGAGCAATTAAAATTACAGCAATTTTATTACTATTATCTCTTCCTGTTTTAGCTGGAGCTATTACCATATTATTAACTGATCGTAATATTAATACATCATTTTTTGACCCTGCAGGAGGGGGTGATCCAATTTTATACCAACATTTATTT
>Onyxacalles_nuraghi|9680.IT1097c
AACTCTATATTTTATTTTTGGTTCATGATCAGGAATAGTTGGAACCTCTATAAGCATACTAATTCGAGCAGAATTAGGTAATCCTGGAAGGATAATTGAAAATGATCAAATTTATAATACCATTGTCACAGCTCATGCTTTTATTATAATTTTTTTTATAGTTATACCCATCATAATGGGGGGATTTGGGAATTGGTTAGTTCCCCTAATACTCGGAGCCCCAGATATAGCTTTCCCCCGCCTAAATAATATAAGTTTTTGGTTACTTCCCCCCTCCTTAACACTATTATTAATAAGAAGAATGGTAGATACAGGAGCTGGCACCGGATGAACAGTATACCCCCCCCTATCATCAAGAATATTTCATAGAGGGGCCCCCGTAGATTTAGCAATTTTTAGATTACATATAGCAGGAATTTCCTCAATTCTAGGCGCTATAAATTTTATTTCCACCATAATTAATATACGTCCTATAGGAATGAACCTTGATCAAATACCTCTCTTTATCTGAGCAATTAAAATTACAGCAATTTTATTACTATTATCTCTTCCTGTTTTAGCTGGAGCTATTACCATATTATTAACTGATCGTAATATTAATACATCATTTTTTGACCCTGCAGGAGGGGGTGATCCAATTTTATACCAACATTTATTT
>Onyxacalles_nuraghi|9673.IT1090c
AACTCTATATTTTATTTTTGGTTCATGATCAGGAATAGTTGGAACCTCTATAAGCATACTAATTCGAGCAGAATTAGGTAATCCTGGAAGGATAATTGAAAATGATCAAATTTATAATACCATTGTCACAGCTCATGCTTTTATTATAATTTTTTTTATAGTTATACCCATCATAATGGGGGGATTTGGGAATTGGTTAGTTCCCCTAATACTCGGAGCCCCAGATATAGCTTTCCCCCGCCTAAATAATATAAGTTTTTGGTTACTTCCCCCCTCCTTAACACTATTATTAATAAGAAGAATGGTAGATACAGGAGCTGGCACCGGATGAACAGTATACCCCCCCCTATCATCAAGAATATTTCATAGAGGGGCCCCCGTAGATTTAGCAATTTTTAGATTACATATAGCAGGAATTTCCTCAATTCTAGGCGCTATAAATTTTATTTCCACCATAATTAATATACGTCCTATAGGAATGAACCTTGATCAAATACCTCTCTTTATCTGAGCAATTAAAATTACAGCAATTTTATTACTATTATCTCTTCCTGTTTTAGCTGGAGCTATTACCATATTATTAACTGATCGTAATATTAATACATCATTTTTTGACCCTGCAGGAGGGGGTGATCCAATTTTATACCAACATTTATTT
>Onyxacalles_balearicus|8869.E-0168-bal
AACTCTATATTTTATTTTTGGTTCATGATCAGGGATAATTGGCACCTCTATAAGTATCTTAATTCGAGCAGAGTTAGGTAATCCTGGAAGATTAATTGAAAATGACCAAATTTATAATACCACTGTCACAGCTCACGCCTTTATTATAATTTTTTTTATAGTTATACCTATCATAATAGGAGGATTTGGAAATTGATTAGTCCCTCTTATACTTGGAGCCCCAGATATAGCTTTTCCTCGTCTAAATAATATAAGTTTTTGATTACTCCCCCCCTCTTTAACACTATTACTAATAAGAAGAATAGTAGATACAGGAGCTGGCACTGGATGAACGGTATATCCCCCATTATCATCAAATATATTTCATAGAGGAGCCCCCGTAGATCTAGCAATTTTCAGATTACATATAGCAGGAATTTCTTCAATTCTAGGTGCTATAAATTTTATTTCAACCATAATTAATATACGTCCTATAGGAATAAACCTTGATCAAATACCACTTTTCATCTGAGCAATTAAAATTACAGCAATTTTACTACTCTTATCTCTACCCGTTCTAGCTGGAGCTATTACCATACTATTAACTGATCGCAATATTAATACATCATTTTTCGATCCCGCAGGAGGTGGTGATCCTATTTTATACCAACATTTATTT
>Onyxacalles_valencianus|9208.E-607-val
NNNNNNNNNNNNNNNNNNNNNNNNNNNNNNNNNNNNNNNNNNNNNNNNNNTAAGTATATTAATTCGAGCAGAATTAGGTAATCCCGGAAGAATAATTGAAAATGACCAAATTTATAACACCATTGTTACAGCTCATGCTTTTATCATAATTTTTTTTATAGTTATACCTATCATAATAGGAGGATTTGGAAATTGGTTAGTTCCTCTTATACTCGGAGCCCCAGATATAGCTTTTCCTCGTCTAAATAATATAAGTTTTTGGTTACTCCCCCCCTCCCTAACACTACTATTAATAAGAAGAATAGTAGACTCAGGGGCTGGCACTGGATGAACGGTATACCCCCCTTTATCATCAAATATATTTCACAGAGGAGCCCCTGTAGATTTGGCAATTTTTAGATTACATATAGCAGGAATTTCATCAATTCTAGGTGCTATAAATTTTATCTCCACTATAATTAATATACGTCCTATAGGAATAAATATTGACCAAATACCACTTTTTATCTGAGCAATTAAAATTACAGCAATTTTATTACTCTTATCCCTTCCCGTTTTAGCAGGAGCCATTACCATATTATTAACTGACCGTAATATCAACACATCATTTTTTGACCCCGCAGGGGGGGGTGACCCAATTTTATACCAACATTTATTT
>Onyxacalles_valencianus|9215.E-614-val
AACCCTATATTTTATTTTNGGNTCATGATCAGGTATAGTTGGCACCTCAATAAGTATATTAATTCGAGCAGAATTAGGTAATCCCGGAAGAATAATTGAAAATGACCAAATTTATAACACCATTGTTACAGCTCATGCTTTTATCATAATTTTTTTTATAGTTATACCTATCATAATAGGAGGATTTGGAAATTGGTTAGTTCCTCTTATACTCGGAGCCCCAGATATAGCTTTTCCTCGTCTAAATAATATAAGTTTTTGGTTACTCCCCCCCTCCCTAACACTACTATTAATAAGAAGAATAGTAGACTCAGGGGCTGGTACTGGATGAACGGTATACCCCCCTTTATCATCAAATATATTTCACAGAGGAGCCCCTGTAGATTTAGCAATTTTTAGATTACATATAGCAGGAATTTCATCAATTCTAGGTGCTATAAATTTTATCTCCACTATAATTAATATACGTCCTATAGGAATAAATATTGACCAAATACCACTTTTTATCTGAGCAATTAAAATTACAGCAATTTTATTACTCTTATCCCTTCCCGTTTTAGCAGGAGCCATTACCATATTATTAACTGACCGTAATATCAACACATCATTTTTTGACCCCGCAGGAGGNNNNNNNNNNNNNNNNNNNNNNNNNNNNNNN
>Onyxacalles_valencianus|9213.E-612-val
AACCCTATATTTTATTTTCGGCTCATGATCAGGTATAGTTGGCACCTCAATAAGTATATTAATTCGAGCAGAATTAGGTAATCCCGGAAGAATAATTGAAAATGACCAAATTTATAACACCATTGTTACAGCTCATGCTTTTATCATAATTTTTTTTATAGTTATACCTATCATAATAGGAGGATTTGGAAATTGGTTAGTTCCTCTTATACTCGGAGCCCCAGATATAGCTTTTCCTCGTCTAAATAATATAAGTTTTTGGTTACTCCCCCCCTCCCTAACACTACTATTAATAAGAAGAATAGTAGACTCAGGGGCTGGTACTGGATGAACGGTATACCCCCCTTTATCATCAAATATATTTCACAGAGGAGCCCCTGTAGATTTAGCAATTTTTAGATTACATATAGCAGGAATTTCATCAATTCTAGGTGCTATAAATTTTATCTCCACTATAATTAATATACGTCCTATAGGAATAAATATTAACCAAATACCACTTTTTATCTGAGCAATTAAAATTACAGCAATTTTATTACTCTTATCCCTTCCCGTTTTAGCAGGAGCCATTACCATATTATTAACTGACCGTAATATCAACACATCATTTTTTGACCCCGCAGGAGGGGGTGACCCAATTTTATACCAACATTTATTT
>Onyxacalles_valencianus|8834.E-0180-val
AACCCTATATTTTATTTTCGGCTCATGATCAGGTATAGTTGGCACCTCAATAAGTATATTAATTCGAGCAGAATTAGGTAATCCCGGAAGAATAATTGAAAATGACCAAATTTATAACACCATTGTTACAGCTCATGCTTTTATCATAATTTTTTTTATAGTTATACCTATCATAATAGGAGGATTTGGAAATTGGTTAGTTCCTCTTATACTCGGAGCCCCAGATATAGCTTTTCCTCGTCTAAATAATATAAGTTTTTGGTTACTCCCCCCCTCCCTAACACTACTATTAATAAGAAGAATAGTAGACTCAGGGGCTGGTACTGGATGAACGGTATACCCCCCTTTATCATCAAATATATTTCACAGAGGAGCCCCTGTAGATTTAGCAATTTTTAGATTACATATAGCAGGAATTTCATCAATTCTAGGTGCTATAAATTTTATCTCCACTATAATTAATATACGTCCTATAGGAATAAATATTGACCAAATACCACTTTTTATCTGAGCAATTAAAATTACAGCAATTTTATTACTCTTATCCCTTCCCGTTTTAGCAGGAGCCATTACCATATTATTAACTGACCGTAATATCAACACATCATTTTTTGACCCCGCAGGAGGGGGTGACCCAATTTTATACCAACATTTATTT
>Onyxacalles_vilae|667.463-PST
AACTTTATATTTCATTTTTGGTTCATGATCAGGTATAATTGGCACTTCAATAAGACTCTTAATTCGAGCTGAATTAGGAAATCCAGGAAGAATAATTGAAAATGATCAAATTTATAACACTATCGTTACAGCTCATGCTTTTATTATAATTTTTTTTATAGTTATACCTATTATAATAGGTGGATTTGGAAACTGATTAATCCCACTTATACTTGGAGCACCAGATATAGCATTTCCCCGCCTAAATAATATAAGGTTTTGGTTACTCCCCCCATCTTTAACGTTACTATTAATAAGAAGATTAGTAGATACAGGAGCAGGAACAGGATGAACAGTTTACCCACCCCTTTCATCTAACCTATTCCACAGAGGTGCACCTGTAGATTTAGCAATTTTTAGATTACATATAGCAGGTATTTCTTCAATCCTAGGAGCCATAAACTTTATCTCCACTATAATCAATATACGCCCCATAGGAATAGATTTAGATCAAATACCACTCTTCATTTGAGCAATTAAAATTACTGCAATTTTATTACTTTTATCACTCCCTGTACTTGCAGGAGCTATTACTATATTATTGACAGATCGCAATATCAACACATCATTTTTTGACCCTGCAGGTGGGGGAGATSCAATTTTATACCAACATTTATTT
>Onyxacalles_vilae|8687.I-0027-lui
AACTTTATATTTCATTTTTGGTTCATGATCAGGTATAATTGGCACTTCAATAAGACTCTTAATTCGAGCTGAATTAGGAAATCCAGGAAGAATAATTGAAAATGATCAAATTTATAACACTATCGTTACAGCTCATGCTTTTATTATAATTTTTTTTATAGTTATACCTATTATAATAGGTGGATTTGGAAACTGATTAATCCCACTTATACTTGGGGCACCAGATATAGCATTTCCCCGCCTAAATAATATAAGGTTTTGGTTACTCCCCCCATCTTTAACGTTACTATTAATAAGAAGATTAGTAGATACAGGAGCAGGAACAGGATGAACAGTTTACCCACCCCTTTCATCTAACCTATTCCACAGAGGTGCACCTGTAGATTTAGCAATTTTTAGATTACATATAGCAGGTATTTCTTCAATCCTAGGAGCCATAAACTTTATCTCCACTATAATCAATATACGCCCCATAGGAATAGATTTAGATCAAATACCACTCTTCATTTGAGCAATTAAAATTACTGCAATTTTATTACTTTTATCACTCCCTGTACTTGCAGGAGCTATTACTATATTATTGACAGATCGCAATATCAACACATCATTTTTTGACCCTGCAGGTGGGGGAGATCCAATTTTATACCAACATTTATTT
>Onyxacalles_vilae|8857.HR-0339-lui
AACTTTATATTTCATTTTTGGTTCATGATCAGGTATAATTGGCACTTCAATAAGACTCTTAATTCGAGCTGAATTAGGAAATCCAGGAAGAATAATTGAAAATGATCAAATTTATAACACTATCGTTACAGCTCATGCTTTTATTATAATTTTTTTTATAGTTATACCTATTATAATAGGTGGATTTGGAAACTGATTAATCCCACTTATACTTGGGGCACCAGATATAGCATTTCCCCGCCTAAATAATATAAGGTTTTGGTTACTCCCCCCATCTTTAACGTTACTATTAATAAGAAGATTAGTAGATACAGGAGCAGGAACAGGATGAACAGTTTACCCACCCCTTTCATCTAACCTATTCCACAGAGGTGCACCTGTAGATTTAGCAATTTTTAGATTACATATAGCAGGTATTTCTTCAATCCTAGGAGCCATAAACTTTATCTCCACTATAATCAATATACGCCCCATAGGAATAGATTTAGATCAAATACCACTCTTCATTTGAGCAATTAAAATTACTGCAATTTTATTACTTTTATCACTCCCTGTACTTGCAGGAGCTATTACTATATTATTGACAGATCGCAATATCAACACATCATTTTTTGACCCTGCAGGTGGGGGAGATCCAATTTTATACCAACATTTATTT
>Onyxacalles_vilae|300.105-PST_div
NNNNNNNNNNNNNNNNNNNNNNNNNNNNNNNNNNNNNNNNNNNNNNNNNNNNNNACTCTTAATTCGAGCTGAATTAGGAAATCCAGGAAGAATAATTGAAAATGATCAAATTTATAACACTATCGTTACAGCTCATGCTTTTATTATAATTTTTTTTATAGTTATACCTATTATAATAGGTGGATTTGGAAACTGATTAATCCCACTTATACTTGGGGCACCAGATATAGCATTTCCCCGCCTAAATAATATAAGGTTTTGGTTACTCCCCCCATCTTTAACGTTACTATTAATAAGAAGATTAGTAGATACAGGAGCAGGAACAGGATGAACAGTTTACCCACCCCTTTCATCTAACCTATTCCACAGAGGTGCACCTGTAGATTTAGCAATTTTTAGATTACATATAGCAGGTATTTCTTCAATCCTAGGAGCCATAAACTTTATCTCCACTATAATCAATATACGCCCCATAGGAATAGATTTAGATCAAATACCACTCTTCATTTGAGCAATTAAAATTACTGCAATTTTATTACTTTTATCACTCCCTGTACTTGCAGGAGCTATTACTATATTATTGACAGATCGCAATATCAACACATCATTTTTTGACCCTGCAGGTGGGGGAGATCCAATTTTATACCAACATTTATTT
>Onyxacalles_luigionii|9236.I-635-lui
NNNNNNNNNNNNNNNNNNNNNNNNNNNNNNNNNNNNNNTTGGTACTTCAATAAGACTTTTAATTCGAGCAGAATTAGGAAATCCAGGAAGAATAATTGAAAATGATCAAATTTATAACACTATTGTTACAGCCCATGCTTTTATTATAATCTTCTTTATAGTTATACCCATCATAATAGGTGGATTTGGAAATTGATTAATTCCACTAATACTTGGTGCACCAGATATGGCATTCCCCCGCCTAAATAATATAAGTTTCTGGCTACTTCCCCCTTCCCTAACGTTATTATTAATAAGAAGACTAGTAGACACAGGAGCAGGTACAGGATGAACAGTTTATCCCCCTCTTTCATCTAATCTATTCCATAGGGGGGCACCCGTAGATTTAGCAATTTTTAGACTTCATATAGCTGGTGTCTCTTCCATCCTAGGAGCTATAAACTTTATCTCCACCATAATCAATATACGCCCTATAGGAATAGACTTAGACCAAATACCACTATTCATTTGAGCAGTTAAAATTACGGCAATTTTATTACTCTTATCTCTCCCTGTTCTTGCAGGAGCTATTACTATATTATTAACAGATCGTAATATCAACACATCTTTTTTTGACCCCGCAGGAGGGGGTGATCCAATTTTATATCAACATTTATTT
>Onyxacalles_luigionii|9239.I-638-lui
AACTTTATATTTCATTTTTGGTTCATGATCAGGAATAATTGGTACTTCAATAAGACTTTTAATTCGAGCAGAATTAGGAAATCCAGGAAGAATAATTGAAAATGATCAAATTTATAACACTATTGTTACAGCCCATGCTTTTATTATAATCTTCTTTATAGTTATACCCATCATAATAGGTGGATTTGGAAATTGATTAATTCCACTAATACTTGGTGCACCAGATATGGCATTCCCCCGCCTAAATAATATAAGTTTCTGGCTACTTCCCCCTTCCCTAACGTTATTATTAATAAGAAGACTAGTAGACACAGGAGCAGGTACAGGATGAACAGTTTATCCCCCTCTTTCATCTAATCTATTCCATAGGGGGGCACCCGTAGATTTAGCAATTTTTAGACTTCATATAGCTGGTGTCTCTTCCATCCTAGGAGCTATAAACTTTATCTCCACCATAATCAATATACGCCCTATAGGAATAGACTTAGACCAAATACCACTATTCATTTGAGCAGTTAAAATTACGGCAATTTTATTACTCTTATCTCTCCCTGTTCTTGCAGGAGCTATTACTATATTATTAACAGATCGTAATATCAACACATCTTTTTTTGACCCCGCAGGAGGGGGTGATCCAATTTTATATCAACATTTATTT
>Onyxacalles_luigionii|9223.I-622-lui
NNNNNNNNNNNNNNNNNNNNNNNNNNNNNNNNNNNNNNNNGGTACTTCAATAAGACTTTTAATTCGAGCAGAATTAGGAAATCCAGGAAGAATAATTGAAAATGATCAAATTTATAACACTATTGTTACAGCCCATGCTTTTATTATAATCTTCTTTATAGTTATACCCATCATAATAGGTGGATTTGGAAATTGATTAATTCCACTAATACTTGGTGCACCAGATATAGCATTCCCCCGCCTAAATAATATAAGTTTCTGACTACTTCCCCCTTCCCTAACGTTATTATTAATAAGAAGACTAGTAGATACAGGAGCAGGTACAGGATGAACAGTTTATCCCCCCCTTTCATCTAATCTATTCCATAGGGGGGCACCTGTAGATTTAGCAATTTTTAGACTTCATATAGCTGGTGTCTCTTCCATCCTAGGAGCTATAAACTTTATCTCCACCATAATCAATATACGCCCTATAGGAATAGACTTAGACCAAATACCACTATTCATTTGAGCAGTTAAAATTACGGCAATTTTATTACTCTTATCTCTTCCTGTTCTTGCAGGAGCTATTACTATATTATTAACAGATCGTAATATCAACACATCTTTTTTTGACCCCGCAGGAGGGGGTGATCCAATTTTATATCAACATTTATTT
>Onyxacalles_maginaensis|8809.E-0169-mag
AACTTTATATTTCATTTTTGGTTCATGATCAGGAATAATTGGAACTTCAATAAGACTCTTAATTCGAGTAGAATTAGGAAATCCTGGAAGAATAATTGAAAATGACCAAATTTATAACACTATTGTTACAGCTCATGCTTTCATCATAATTTTTTTCATAGTTATACCTATCATAATAGGAGGATTTGGTAATTGATTAATCCCACTTATACTCGGGGCCCCAGATATAGCATTCCCTCGTTTAAATAATATGAGTTTTTGATTACTCCCACCTTCCCTAACGTTACTATTAATGAGAAGAATAGTAGATACTGGTGCTGGTACAGGATGAACAGTTTATCCTCCTTTATCATCTAATATATTTCATAGAGGAGCCCCGGTAGATTTAGCAATTTTTAGATTACATATAGCAGGTATTTCTTCAATTCTTGGAGCTATAAATTTTATTTCTACTATAATCAACATACGCCCTGTAGGAATAAATTTAGATCAAATACCGCTCTTCATCTGAGCAATTAAAATCACCGCAATCCTACTACTCCTATCTCTACCCGTTTTAGCAGGAGCTATTACCATATTACTAACAGATCGAAATATTAACACATCATTCTTTGATCCAGCAGGAGGTGGAGNNNNNNNNNNNNNNNNNNNNNNNNNN
>Onyxacalles_portusveneris|9134.M-482-mag
AACTTTATATTTCATCTTTGGTTCATGATCAGGAATAATTGGAACTTCAATAAGACTTTTAATCCGAGTAGAATTAGGAAACCCTGGAAGAATAATTGAAAATGACCAAATTTATAATACTATTGTTACAGCCCATGCTTTTATTATAATCTTTTTTATAGTTATACCTATCATAATAGGAGGATTTGGAAATTGATTAATTCCACTTATACTTGGGGCTCCAGACATAGCATTTCCTCGTCTAAATAATATAAGTTTTTGATTACTCCCACCATCCTTAACGTTACTATTAATAAGAAGAATAGTAGATACTGGTGCTGGCACAGGATGAACAGTTTATCCTCCTTTATCATCCAATATATTTCATAGAGGAGCCCCAGTGGATTTAGCAATTTTTAGATTACACATAGCAGGTATCTCTTCAATTCTTGGAGCTATAAATTTCATTTCAACTATAATCAATATACGCCCCATAGGCATAAACTTAGACCAAATACCACTCTTCATCTGAGCAATTAAAATTACCGCAATCCTATTGCTCTTATCTTTACCCGTTTTAGCAGGAGCTATTACTATATTACTAACAGATCGAAATATTAATACATCATTCTTTGATCCAGCAGGAGGTGGAGATCCAATTTTATATCAACACCTATTT
>Onyxacalles_portusveneris|9508.E-889-port
AACTTTATATTTCATCTTTGGTTCATGATCAGGAATAATTGGAACTTCAATAAGACTTTTAATCCGAGTAGAATTAGGAAACCCTGGAAGAATAATTGAAAATGACCAAATTTATAATACTATTGTTACAGCCCATGCTTTTATTATAATCTTTTTTATAGTTATACCTATCATAATAGGAGGATTTGGAAATTGATTAATTCCACTTATACTTGGGGCTCCAGACATAGCATTTCCTCGTCTAAATAATATAAGTTTTTGATTACTCCCACCATCCTTAACGTTACTATTAATAAGAAGAATAGTAGATACTGGTGCTGGCACAGGATGAACAGTTTATCCTCCTTTATCATCCAATATATTTCATAGAGGAGCCCCAGTGGATTTAGCAATTTTTAGATTACACATAGCAGGTATCTCTTCAATTCTTGGAGCTATAAATTTCATTTCAACTATAATCAATATACGCCCCATAGGCATAAACTTAGACCAAATACCACTCTTCATCTGAGCAATTAAAATTACCGCAATCCTATTGCTCTTATCTTTACCCGTTTTAGCAGGAGCTATTACTATATTACTAACAGATCGAAATATTAATACATCATTCTTTGATCCAGCAGGAGGTGGAGATCCAATTTTATATCAACACCTATTT
>Onyxacalles_portusveneris|10176.1276-PST_4092
AACTTTATATTTCATCTTTGGTTCATGATCAGGAATAATTGGAACTTCAATAAGACTTTTAATCCGAGTAGAATTAGGAAACCCTGGAAGAATAATTGAAAATGACCAAATTTATAATACTATTGTTACAGCCCATGCTTTTATCATAATCTTTTTTATAGTTATACCTATCATAATAGGAGGATTTGGAAATTGATTAATTCCACTTATACTTGGGGCTCCAGATATAGCGTTTCCTCGTCTAAATAATATAAGTTTTTGATTACTCCCACCATCCTTAACGTTACTATTAATAAGAAGAATAGTAGATACTGGTGCTGGCACAGGATGAACAGTCTATCCTCCTTTATCATCCAATATATTTCATAGAGGAGCCCCAGTGGATTTAGCAATTTTTAGATTACACATAGCAGGTATCTCTTCAATTCTTGGAGCTATAAATTTCATCTCCACTATAATCAATATACGCCCCATAGGTATAAACTTAGACCAAATACCACTCTTCATCTGAGCAATTAAAATTACCGCAATCTTATTGCTCTTATCTTTACCCGTTTTAGCAGGAGCTATTACTATATTACTAACAGATCGAAATATTAATACATCATTCTTTGATCCAGCAGGAGGTGGAGATCCAATTTTATATCAACACCTATTT
>Onyxacalles_portusveneris|9203.E-602-mag
AACTTTATATTTCATCTTTGGTTCATGATCAGGAATAATTGGAACTTCAATAAGACTTTTAATCCGAGTAGAATTAGGAAACCCTGGAAGAATAATTGAAAATGACCAAATTTATAATACTATTGTTACAGCCCATGCTTTTATCATAATCTTTTTTATAGTTATACCTATCATAATAGGAGGATTTGGAAATTGATTAATTCCACTTATACTTGGGGCTCCAGATATAGCATTTCCTCGTCTAAATAATATAAGTTTTTGATTACTCCCACCATCCTTAACGTTACTATTAATAAGAAGAATAGTAGATACTGGTGCTGGCACAGGATGAACAGTCTATCCTCCTTTATCATCCAATATATTTCATAGAGGAGCCCCAGTGGATTTAGCAATTTTTAGATTACACATAGCAGGTATCTCTTCAATTCTTGGAGCTATAAATTTCATCTCCACTATAATCAATATACGCCCCATAGGTATAAACTTAGACCAAATACCACTCTTCATCTGAGCAATTAAAATTACCGCAATCTTATTGCTCTTATCTTTACCCGTTTTAGCAGGAGCTATTACTATATTACTAACAGATCGAAATATTAATACATCATTCTTTGATCCAGCAGGAGGTGGAGATCCAATTTTATATCAACACCTATTT
>Onyxacalles_portusveneris|9531.E-912-port
AACTTTATATTTCATCTTTGGTTCATGATCAGGAATAATTGGAACTTCAATAAGACTTTTAATCCGAGTAGAATTAGGAAACCCTGGAAGAATAATTGAAAATGACCAAATTTATAATACTATTGTTACAGCCCATGCTTTTATTATAATCTTTTTTATAGTTATACCTATCATAATAGGGGGATTTGGAAATTGATTAATTCCACTTATACTTGGGGCTCCAGACATAGCATTTCCTCGTCTAAATAATATAAGTTTTTGATTACTCCCACCATCCTTAACGTTACTATTAATAAGAAGAATAGTAGATACTGGTGCTGGCACAGGATGAACAGTCTATCCTCCTTTATCATCCAATATATTTCATAGAGGAGCCCCAGTAGATTTAGCAATTTTTAGATTACACATAGCAGGTATCTCTTCAATTCTTGGAGCTATAAATTTCATCTCCACTTTAATCAATATACGCCCCATAGGCATAAACTTAGACCAAATACCACTCTTCATCTGAGCAATCAAAATTACCGCAATCTTATTACTCTTATCTTTACCCGTTTTAGCAGGAGCTATTACTATATTACTAACAGATCGAAATATTAATACATCATTCTTTGATCCAGCAGGAGGTGGAGATCCAATTTTATATCAACACCTATTT
>Onyxacalles_portusveneris|362.167-PST_19MO2011
AACTTTATATTTCATCTTTGGTTCATGATCAGGAATAATTGGAACTTCAATAAGACTTTTAATCCGAGTAGAATTAGGAAACCCTGGAAGAATAATTGAAAATGACCAAATTTATAATACTATTGTTACAGCCCATGCTTTTATTATAATCTTTTTTATAGTTATACCTATCATAATAGGAGGATTTGGAAATTGATTAATTCCACTTATACTTGGGGCTCCAGACATAGCATTTCCTCGTCTAAATAATATAAGTTTTTGATTACTCCCACCATCCTTAACGTTACTATTAATAAGAAGAATAGTAGATACTGGTGCTGGCACAGGATGAACAGTCTATCCTCCTTTATCATCCAATATATTTCATAGAGGAGCCCCAGTAGATTTAGCAATTTTTAGATTACACATAGCAGGTATCTCTTCAATTCTTGGAGCTATAAATTTCATCTCCACTATAATCAATATACGCCCCATAGGCATAAACTTAGATCAAATACCACTCTTCATCTGAGCAATTAAAATTACCGCAATCTTATTACTCTTATCTTTACCCGTTTTAGCAGGAGCTATTACTATATTACTAACAGATCGAAATATTAATACATCATTCTTTGACCCAGCAGGGGGTGGAGATCCAATTTTATATCAACACCTATTT
>Onyxacalles_portusveneris|10194.1294-PST_4110
AACTTTATATTTCATCTTTGGTTCATGATCAGGAATAATTGGAACTTCAATAAGACTTTTAATCCGAGTAGAATTAGGAAACCCTGGAAGAATAATTGAAAATGACCAAATTTATAATACTATTGTTACAGCCCATGCTTTTATTATAATCTTTTTTATAGTTATACCTATCATAATAGGAGGATTTGGAAATTGATTAATTCCACTTATACTTGGGGCCCCAGACATAGCATTTCCTCGTCTAAATAATATAAGTTTTTGATTACTCCCACCATCCTTAACGTTACTATTAATAAGAAGAATAGTAGATACTGGTGCTGGCACAGGATGAACAGTTTATCCTCCTTTATCATCCAATATATTTCATAGAGGAGCCCCAGTAGATTTAGCAATTTTTAGATTACACATAGCAGGCATCTCTTCAATTCTTGGAGCTATAAATTTCATCTCCACTATAATCAATATACGCCCCATAGGCATAAACTTAGACCAAATACCACTCTTCATCTGAGCAATTAAAATTACCGCAATCTTATTACTCTTATCTTTACCCGTTTTAGCAGGAGCTATTACTATATTACTAACAGATCGAAATATTAATACATCATTCTTTGATCCAGCAGGAGGTGGAGATCCAATTTTATATCAACACCTATTT
>Onyxacalles_portusveneris|9510.E-891-port
AACTTTATATTTCATCTTTGGTTCATGATCAGGAATAATTGGAACTTCAATAAGACTTTTAATCCGAGTAGAATTAGGAAACCCTGGAAGAATAATTGAAAATGACCAAATTTATAATACTATTGTTACAGCCCATGCTTTTATTATAATCTTTTTTATAGTTATACCTATCATAATAGGAGGATTTGGAAATTGATTAATTCCACTTATACTTGGGGCTCCAGACATAGCATTTCCTCGTCTAAATAATATAAGTTTTTGATTACTCCCACCATCCTTAACGTTACTATTAATAAGAAGAATAGTAGATACTGGTGCTGGCACAGGATGAACAGTCTATCCTCCTTTATCATCCAATATATTTCATAGAGGAGCCCCAGTAGATTTAGCAATTTTTAGATTACACATAGCGGGTATCTCTTCAATTCTTGGAGCTATAAATTTCATCTCCACTATAATCAATATACGCCCCATAGGCATAAACTTAGACCAAATACCACTCTTCATCTGAGCAATTAAAATTACCGCAATCTTATTACTCTTATCTTTACCCGTTTTAGCAGGAGCTATTACTATATTACTAACAGATCGAAATATTAATACATCATTCTTTGNNNNNNNNNNNNNNNNNNNNNNNNNNNNNNNNNNNNNNNNNNNN
>Onyxacalles_portusveneris|9509.E-890-port
AACTTTATATTTCATCTTTGGTTCATGATCAGGAATAATTGGAACTTCAATAAGACTTTTAATCCGAGTAGAATTAGGAAACCCTGGAAGAATAATTGAAAATGACCAAATTTATAATACTATTGTTACAGCCCATGCTTTTATTATAATCTTTTTTATAGTTATACCTATCATAATAGGAGGATTTGGAAATTGATTAATTCCACTTATACTTGGGGCTCCAGACATAGCATTTCCTCGTCTAAATAATATAAGTTTTTGATTACTCCCACCATCCTTAACGTTACTATTAATAAGAAGAATAGTAGATACTGGTGCTGGCACAGGATGAACAGTCTATCCTCCTTTATCATCCAATATATTTCATAGAGGAGCCCCAGTAGATTTAGCAATTTTTAGATTACACATAGCAGGTATCTCTTCAATTCTTGGAGCTATAAATTTCATCTCCACTATAATCAATATACGCCCCATAGGCATAAACTTAGACCAAATACCACTCTTCATCTGAGCAATTAAAATTACCGCAATCTTATTACTCTTATCTTTACCCGTTTTAGCAGGAGCTATTACTATATTACTAACAGATCGAAATATTAATACATCATTCTTTGATCCAGCAGGAGGTGGAGATCCAATTTTATATCAACACCTATTT
>Onyxacalles_portusveneris|8806.F-0166-por
AACTTTATATTTCATCTTTGGTTCATGATCAGGAATAATTGGAACTTCAATAAGACTTTTAATCCGAGTAGAATTAGGAAACCCTGGAAGAATAATTGAAAATGACCAAATTTATAATACTATTGTTACAGCCCATGCTTTTATTATAATCTTTTTTATAGTTATACCTATCATAATAGGAGGATTTGGAAATTGATTAATTCCACTTATACTTGGGGCCCCAGACATAGCATTTCCTCGTCTAAATAATATAAGTTTTTGATTACTCCCACCATCCTTAACGTTACTATTAATAAGAAGAATAGTAGATACTGGTGCTGGCACAGGATGAACAGTCTATCCTCCTTTATCATCCAATATATTTCATAGAGGAGCCCCAGTAGATTTAGCAATTTTTAGATTACACATAGCAGGTATCTCTTCAATTCTTGGAGCTATAAATTTCATCTCCACTATAATCAATATACGCCCCATAGGCATAAACTTAGACCAAATACCACTCTTCATCTGAGCAATTAAAATTACCGCAATCTTATTACTCTTATCTTTACCCGTTTTAGCAGGAGCTATTACTATATTACTAACAGATCGAAATATTAATACATCATTCTTTGATCCAGCAGGAGGTGGAGATCCAATTTTATATCAACACCTATTT
>Onyxacalles_portusveneris|8919.E-0187-mag
AACTTTATATTTCATCTTTGGTTCATGATCAGGAATAATTGGAACTTCAATAAGACTTTTAATCCGAGTAGAATTAGGAAACCCTGGAAGAATAATTGAAAATGACCAAATTTATAATACTATTGTTACAGCCCATGCTTTTATTATAATCTTTTTTATAGTTATACCTATCATAATAGGAGGATTTGGAAATTGATTAATTCCACTTATACTTGGGGCCCCAGACATAGCATTTCCTCGTCTAAATAATATAAGTTTTTGATTACTCCCACCATCCTTAACGTTACTATTAATAAGAAGAATAGTAGATACTGGTGCTGGCACAGGATGAACAGTCTATCCTCCTTTATCATCCAATATATTTCATAGAGGAGCCCCAGTAGATTTAGCAATTTTTAGATTACACATAGCAGGTATCTCTTCAATTCTTGGAGCTATAAATTTCATCTCCACTATAATCAATATACGCCCCATAGGCATAAACTTAGACCAAATACCACTCTTCATCTGAGCAATTAAAATTACCGCAATCTTATTACTCTTATCTTTACCCGTTTTAGCAGGAGCTATTACTATATTACTAACAGATCGAAATATTAATACATCATTCTTTGATCCAGCAGGAGGTGGANNNNNNNNNNNNNNNNNNNNNNNNNNN
>Onyxacalles_bermejaensis|10184.1284-PST_4100
AACCTTATATTTCATTTTTGGTTCATGATCAGGAATAATTGGAACTTCAATAAGTCTACTAATTCGAGTAGAATTAGGAAACCCAGGAAGAATAATTGAAAATGATCAGATTTATAACACTATTGTCACAGCTCATGCCTTCATTATAATTTTCTTTATAGTTATACCTATTATAATAGGAGGATTTGGAAATTGACTAATCCCACTTATATTAGGAGCTCCAGATATAGCATTTCCCCGTTTAAATAATATAAGTTTTTGATTACTTCCACCATCCCTAACACTTTTATTAATAAGAAGTATAATTAATACTGGGGCAGGAACTGGATGAACAGTTTATCCACCCTTATCATCCAATATATTTCACAGAGGAGCTCCCGTTGATTTAGCAATTTTTAGATTACATATAGCTGGTATTTCTTCAATTCTAGGTGCCATAAATTTTATCTCCACCATAATTAATATACGCCCTACAGGTATAAATCTAGATCAAATACCACTCTTTATTTGAGCAATTAAAATCACCGCAATTTTATTACTTTTATCTCTCCCAGTTTTAGCTGGAGCTATCACCATATTATTAACAGATCGAAACATTAACACATCATTTTTTGACCCAGCAGGGGGAGGAGATCCAATTTTATATCAACACTTATTT
>Onyxacalles_bermejaensis|8923.E-0194-ber
AACCTTATATTTCATTTTTGGTTCATGATCAGGAATAATTGGAACTTCAATAAGTCTACTAATTCGAGTAGAATTAGGAAACCCAGGAAGAATAATTGAAAATGATCAGATTTATAACACTATTGTCACAGCTCATGCCTTCATTATAATTTTCTTTATAGTTATACCTATTATAATAGGGGGATTTGGAAATTGACTAATCCCACTTATATTAGGAGCCCCAGATATAGCATTTCCCCGTTTAAATAATATAAGTTTTTGATTACTCCCACCATCCCTAACACTTTTATTAATAAGAAGCATAATTAATACTGGGGCAGGAACTGGATGAACAGTTTATCCACCCTTATCATCCAATATATTTCACAGAGGAGCTCCCGTTGATTTAGCAATTTTTAGATTACATATAGCTGGTATTTCTTCAATTCTAGGTGCCATAAATTTTATCTCCACCATAATTAATATACGCCCTACAGGTATAAATCTAGATCAAATACCACTCTTTATTTGAGCAATTAAAATCACCGCAATTTTATTACTTTTATCTCTCCCCGTTTTAGCTGGAGCTATCACCATATTATTAACAGATCGAAACATTAACACATCATTTTTTGACCCAGCGGGGGGAGGAGATCCAATCTTATATCAACACTTATTT
>Onyxacalles_bermejaensis|10190.1290-PST_4106
AACCTTATATTTCATTTTTGGTTCATGATCAGGAATAATTGGAACTTCAATAAGTCTACTAATTCGAGTAGAATTAGGAAACCCAGGAAGAATAATTGAAAATGATCAGATTTATAACACTATTGTCACAGCTCATGCCTTCATTATAATTTTCTTTATAGTTATACCTATTATAATAGGAGGATTTGGAAATTGACTAATCCCACTTATATTAGGAGCCCCAGATATAGCATTTCCCCGTTTAAATAATATAAGTTTTTGATTACTCCCACCATCCCTAACACTTTTATTAATAAGAAGCATAATTAATACTGGGGCAGGAACTGGATGAACAGTTTATCCACCCTTATCATCCAATATATTTCACAGAGGAGCTCCCGTTGATTTAGCAATTTTTAGATTACATATAGCTGGTATTTCTTCAATTCTAGGTGCCATAAATTTTATCTCCACCATAATTAATATACGCCCTACAGGTATAAATCTAGATCAAATACCACTCTTTATTTGAGCAATTAAAATCACCGCAATTTTATTACTTTTATCTCTCCCCGTTTTAGCTGGAGCTATCACCATATTATTAACAGATCGAAACATTAACACATCATTTTTTGACCCAGCAGGGGGAGGAGATCCAATCTTATATCAACACTTATTT
>Onyxacalles_bermejaensis|9409.E-778-ber
AACCTTATATTTCATTTTTGGTTCATGATCAGGAATAATTGGAACTTCAATAAGTCTACTAATTCGAGTAGAATTAGGAAACCCAGGAAGAATAATTGAAAATGATCAGATTTATAACACTATTGTCACAGCTCATGCCTTCATTATAATTTTCTTTATAGTTATACCTATTATAATAGGAGGATTTGGAAATTGACTAATCCCACTTATATTAGGAGCCCCAGATATAGCATTTCCCCGTTTAAATAATATAAGTTTTTGATTACTCCCACCATCCCTAACACTTTTATTAATAAGAAGCATAATTAATACTGGGGCAGGAACTGGATGAACAGTTTATCCACCCTTATCATCCAATATATTTCACAGAGGAGCTCCCGTTGATTTAGCAATTTTTAGATTACATATAGCTGGTATTTCTTCAATTCTAGGTGCCATAAATTTTATCTCCACCATAATTAATATACGCCCTACAGGTATAAATCTAGATCAAATACCACTCTTTATTTGAGCAATTAAAATCACCGCAATTTTATTACTTTTATCTCTCCCCGTTTTAGCTGGAGCTATCACCATATTATTAACAGATCGAAACATTAACACATCATTTTTTGACCCAGCAGGGGGAGGAGATCCAATCTTATATCAACACTTATTT
>Onyxacalles_bermejaensis|8860.E-0167-ber
AACCTTATATTTCATTTTTGGTTCATGATCAGGAATAATTGGAACTTCAATAAGTCTACTAATTCGAGTAGAATTAGGAAACCCAGGAAGAATAATTGAAAATGATCAGATTTATAACACTATTGTCACAGCTCATGCCTTCATTATAATTTTCTTTATAGTTATACCTATTATAATAGGAGGATTTGGAAATTGACTAATCCCACTTATATTAGGAGCCCCAGATATAGCATTTCCCCGTTTAAATAATATAAGTTTTTGATTACTCCCACCATCCCTAACACTTTTATTAATAAGAAGCATAATTAATACTGGGGCAGGAACTGGATGAACAGTTTATCCACCCTTATCATCCAATATATTTCACAGAGGAGCTCCCGTTGATTTAGCAATTTTTAGATTACATATAGCTGGTATTTCTTCAATTCTAGGTGCCATAAATTTTATCTCCACCATAATTAATATACGCCCTACAGGTATAAATCTAGATCAAATACCACTCTTTATTTGAGCAATTAAAATCACCGCAATTTTATTACTTTTATCTCTCCCCGTTTTAGCTGGAGCTATCACCATATTATTAACAGATCGAAACATTAACACATCATTTTTTGACCCAGCAGGGGGAGGAGATCCAATCTTATATCAACACTTATTT
>Onyxacalles_bermejaensis|9645.ES1062
AACCTTATATTTCATTTTTGGTTCATGATCAGGAATAATTGGAACTTCAATAAGTCTACTAATTCGAGTAGAATTAGGAAACCCAGGAAGAATAATTGAAAATGATCAGATTTATAACACTATTGTCACAGCTCATGCCTTCATTATAATTTTCTTTATAGTTATACCTATTATAATAGGGGGATTTGGAAATTGACTAATCCCACTTATATTAGGAGCCCCAGATATAGCATTTCCCCGTTTAAATAATATAAGTTTTTGATTACTCCCACCATCCCTAACACTTTTATTAATAAGAAGCATAATTAATACTGGGGCAGGAACTGGATGAACAGTTTATCCACCCTTATCATCCAATATATTTCACAGAGGAGCTCCCGTTGATTTAGCAATTTTTAGATTACATATAGCTGGTATTTCTTCAATTCTAGGTGCCATAAATTTTATCTCCACCATAATTAATATACGCCCTACAGGTATAAATCTAGATCAAATACCACTCTTTATTTGAGCAATTAAAATCACCGCAATTTTATTACTTTTATCTCTCCCCGTTTTAGCTGGAGCTATCACCATATTATTAACAGATCGAAACATTAACACATCATTTTTTGACCCAGCAGGGGGAGGAGATCCAATCTTATATCAACACTTATTT
>Onyxacalles_gibraltarensis|9518.E-899-gib
AACATTATATTTCATTTTTGGTTCATGATCAGGAATAATTGGAACTTCAATAAGACTACTAATTCGAGTAGAATTAGGAAATCCAGGGAGAATAATTGAAAATGACCAAATTTATAACACTATTGTTACAGCTCATGCATTCATTATAATTTTCTTTATAGTTATACCTATCATAATAGGGGGCTTTGGAAATTGATTAATCCCACTAATATTAGGAGCTCCAGATATAGCATTTCCTCGTTTAAATAATATAAGTTTTTGGTTACTCCCACCATCCTTAACGCTTCTATTAATAAGAAGAATAGTTAATACTGGAGCAGGAACAGGGTGAACAGTTTACCCACCCCTATCATCCAACATATTTCACAGAGGAGCTCCTGTTGACTTAGCAATTTTTAGATTACATATGGCCGGGATTTCTTCAATTTTAGGTGCTATAAATTTTATCTCCACCATAATTAATATACGCCCCACAGGTATAAATTTAGACCAAATACCACTTTTTATTTGAGCAGTTAAAATTACTGCAATTTTATTGCTTCTTTCCCTCCCAGTTTTAGCCGGAGCTATCACTATATTATTAACAGATCGAAATATCAATACATCATTTTTTGACCCAGCAGGTGGGGGAGACCCAATCCTATATCAACACCTATTT
>Onyxacalles_gibraltarensis|9516.E-897-gib
AACATTATATTTCATTTTTGGTTCATGATCAGGAATAATTGGAACTTCAATAAGACTACTAATTCGAGTAGAATTAGGAAATCCAGGGAGAATAATTGAAAATGACCAAATTTATAACACTATTGTTACAGCTCATGCATTCATTATAATTTTCTTTATAGTTATACCTATCATAATAGGGGGCTTTGGAAATTGATTAATCCCACTAATATTAGGAGCTCCAGATATAGCATTTCCTCGTTTAAATAATATAAGTTTTTGGTTACTCCCACCATCCTTAACGCTTCTATTAATAAGAAGAATAGTTAATACTGGAGCAGGAACAGGGTGAACAGTTTACCCACCCCTATCATCCAACATATTTCACAGAGGAGCTCCTGTTGACTTAGCAATTTTTAGATTACATATGGCCGGGATTTCTTCAATTTTAGGTGCTATAAATTTTATCTCCACCATAATTAATATACGCCCCACAGGTATAAATTTAGACCAAATACCACTTTTTATTTGAGCAGTTAAAATTACTGCAATTTTATTGCTTCTTTCCCTCCCAGTTTTAGCCGGAGCTATCACTATATTATTAACAGATCGAAATATCAATACATCNNNNNNNNNNNNNNNNNNNNNNNNNNNNNNNNNNNNNNNNNNNNNNNNNNNN
>Onyxacalles_gibraltarensis|17759.2894-PST_25900
AACATTATATTTCATTTTTGGTTCATGATCAGGAATAATTGGAACTTCAATAAGACTAGTAATTCGAGTAGAATTAGGAAATCCAGGGAGAATAATTGAAAATGACCAAATTTATAACACTATTGTTACAGCTCATGCATTCATTATAATTTTYTTTATAGTTATACSTATCATAATAGGAGGCTTTGGAAATTGATTAATCCCACTAATATTAGGAGCTCCAGATATAGCATTTCCTCGTTTAAATAATATAAGTTTTTGGTTACTCCCACCATCCTTAACGCTTCTATTAATAAGAAGAATAATTAATACTGGGGCAGGAACAGGATGAACAGTTTACCCACCCCTATCATCCAACATATTTCATAGAGGAGCTCCTGTTGACTTAGCAATTTTTAGATTACATATGGCCGGGATTTCTTCAATTTTAGGTGCTATAAATTTTATCTCCACCATAATTAATATACGCCCCACAGGTATAAATTTAGACCAAATACCACTTTTTATTTGAGCAGTTAAAATTACTGCAATTTTATTGCTTCTTTCCCTCCCAGTTTTAGCCGGAGCTATCACTATATTACTAACAGATCGAAATATCAATACATCATTTTTTGACCCAGCAGGTGGAGGGGACCCAATCCTATATCAACACCTATTT
>Onyxacalles_gibraltarensis|9526.E-907-gib
AACATTATATTTCATTTNNGGTTCATGATCAGGAATAATTGGAACTTCAATAAGACTACTAATTCGAGTAGAATTAGGAAATCCAGGGAGAATAATTGAAAATGACCAAATTTATAACACTATTGTTACAGCTCATGCATTCATTATAATTTTCTTTATAGTTATACCTATCATAATAGGAGGCTTTGGAAATTGATTAATCCCACTAATATTAGGAGCTCCAGATATAGCATTTCCTCGTTTAAATAATATAAGTTTTTGGTTACTCCCACCATCCTTAACGCTTCTATTAATAAGAAGAATAATTAATACTGGGGCAGGAACAGGATGAACAGTTTACCCACCCCTATCATCCAACATATTTCATAGAGGAGCTCCTGTTGACTTAGCAATTTTTAGATTACATATGGCCGGGATTTCTTCAATTTTAGGTGCTATAAATTTTATCTCCACCATAATTAATATACGCCCCACAGGTATAAATTTAGACCAAATACCACTTTTTATTTGAGCAGTTAAAATTACTGCAATTTTATTGCTTCTTTCCCTCCCAGTTTTAGCCGGAGCTATCACTATATTACTAACAGATCGAAATATCAATACATCATTTTTTGACCCAGCAGGTGGAGGGGACCCAATCCTATATCAACACCTATTT
>Onyxacalles_gibraltarensis|17758.2893-PST_25899
AACATTATATTTCATTTTTTGTTCATGATCAGGAATAATTGGAACTTCAATAAGACTACTAATTCGAGTAGAATTAGGAAATCCAGGGAGAATAATTGAAAATGACCAAATTTATAACACTATTGTTACAGCTCATGCATTCATTATAATTTTCTTTATAGTTATACCTATCATAATAGGAGGCTTTGGAAATTGATTAATCCCACTAATATTAGGAGCTCCAGATATAGCATTTCCTCGTTTAAATAATATAAGTTTTTGGTTACTCCCACCATCCTTAACGCTTCTATTAATAAGAAGAATAATTAATACTGGGGCAGGAACAGGATGAACAGTTTACCCACCCCTATCATCCAACATATTTCATAGAGGAGCTCCTGTTGACTTAGCAATTTTTAGATTACATATGGCCGGGATTTCTTCAATTTTAGGTGCTATAAATTTTATCTCCACCATAATTAATATACGCCCCACAGGTATAAATTTAGACCAAATACCACTTTTTATTTGAGCAGTTAAAATTACTGCAATTTTATTGCTTCTTTCCCTCCCAGTTTTAGCCGGAGCTATCACTATATTACTAACAGATCGAAATATCAATACATCATTTTTTGACCCAGCAGGTGGAGGGGACCCAATCCTATATCAACACCTATTT
>Onyxacalles_gibraltarensis|8930.E-0206-gib
AACATTATATTTCATTTTTGGTTCATGATCAGGAATAATTGGAACTTCAATAAGACTACTAATTCGAGTAGAATTAGGAAATCCAGGGAGAATAATTGAAAATGACCAAATTTATAACACTATTGTTACAGCTCATGCATTCATTATAATTTTCTTTATAGTTATACCTATCATAATAGGAGGCTTTGGAAATTGATTAATCCCACTAATATTAGGAGCTCCAGATATAGCATTTCCTCGTTTAAATAATATAAGTTTTTGGTTACTCCCACCATCCTTAACGCTTCTATTAATAAGAAGAATAATTAATACTGGGGCAGGAACAGGATGAACAGTTTACCCACCCCTATCATCCAACATATTTCATAGAGGAGCTCCTGTTGACTTAGCAATTTTTAGATTACATATGGCCGGGATTTCTTCAATTTTAGGTGCTATAAATTTTATCTCCACCATAATTAATATACGCCCCACAGGTATAAATTTAGACCAAATACCACTTTTTATTTGAGCAGTTAAAATTACTGCAATTTTATTGCTTCTTTCCCTCCCAGTTTTAGCCGGAGCTATCACTATATTACTAACAGATCGAAATATCAATACATCATTTTTTGACCCAGCAGGTGGAGGGGACCCAATCCTATATCAACACCTATTT
>Torneuma_cadizense|295.100-PST_div
AACATTATACTTTATTTTTGGATTTTGATCAGGAATAATTGGTACTTCACTTAGTTTTATTATTCGAACTGAACTAGGAACACCCGGAACCTTAATTGGAAACGATCAAATCTATAACTCTATTGTCACTGCCCATGCCTTTATTATAATTTTTTTCATGGTCATGCCAATTATAATTGGAGGATTTGGAAACTGACTAATTCCTTTAATATTAGGAGCACCAGATATAGCTTTCCCTCGTTTAAACAATATAAGGTTTTGACTTCTTCCCCCATCTCTAACTCTTTTAGTTATAAGAAGAGTAATCGATAAAGGAGCAGGAACAGGATGAACAGTCTATCCTCCTTTATCTATAAATATCGCCCATGAGGGAGCATCAGTCGATTTAGCTATCTTTAGTTTACATATGGCTGGTGTCTCCTCAATTTTAAGAGCAATTAATTTTATTTCAACTGTTACTAATATACGACCATCCGGTATGACCTTAGATCAAATACCTCTTTTTATTTGATCTGTTAAAATTACTGCAGTATTACTTTTATTATCTCTTCCTGTTCTTGCTGGAGCAATCACAATACTTTTAACAGACCGTAACATAAATACAACCTTCTTTGATCCTGCTGGGGGGGGAGACCCTATTTTATACCAACATCTTTCN
>Euscepes_batatae|17154.2789-PST_26143
CACACTCTATTTTATTTTCGGCGCATGAGCAGGTATAGTGGGGACCTCTCTAAGAATATTAATTCGAACAGAACTAGGCACTCCAGGAACCCTAATTGGTAATGACCAAATTTATAATACTATTGTTACAGCTCATGCATTTATTATAATTTTTTTCATAGTAATACCAGTAATAATTGGTGGATTCGGAAACTGGCTAGTCCCATTGATACTGGGGGCCCCTGATATGGCTTTCCCTCGTCTTAATAATATAAGATTTTGGCTTTTGCCCCCATCTCTTATACTTTTATTAATAAGAAGAATTGCCGATAAAGGAGCAGGCACAGGTTGAACTGTTTATCCCCCCTTATCTGCCAATATCGCCCATGAAGGCACTTCAGTAGATTTGGCAATCTTTAGCCTTCATATAGCAGGTATTTCTTCAATTTTAGGGGCTATTAACTTTATTTCAACAGTAATCAATATACGACCTATAGGTATAAACCCTGACCGAACCCCCTTATTTGTTTGAGCTGTAAAAATTACAGCAATTCTATTACTTCTTTCTTTACCCGTTTTAGCAGGGGCCATCACAATATTATTAACAGACCGTAATATTAATACATCCTTTTTTGACCCTGCAGGAGGCGGAGACCCTATTCTGTACCAGCATTTATTC
>Euscepes_batatae|17136.2771-PST_26125
CACACTCTATTTTATTTTCGGCGCATGAGCAGGTATAGTGGGGACCTCTCTAAGAATATTAATTCGAACAGAACTAGGCACTCCAGGAACCCTAATTGGTAATGACCAAATTTATAATACTATTGTTACAGCTCATGCATTTATTATAATTTTTTTCATAGTAATACCAGTAATAATTGGTGGATTCGGAAACTGGCTAGTCCCATTGATACTGGGGGCCCCTGATATGGCTTTCCCTCGTCTTAATAATATAAGATTTTGGCTTTTGCCCCCATCTCTTATACTTTTATTAATAAGAAGAATTGCCGATAAAGGAGCAGGCACAGGTTGAACTGTTTATCCCCCCTTATCTGCCAATATCGCCCATGAAGGCACTTCAGTAGATTTGGCAATCTTTAGCCTTCATATAGCAGGTATTTCTTCAATTTTAGGGGCTATTAACTTTATTTCAACAGTAATCAATATACGACCTATAGGTATAAACCCTGACCGAACCCCCTTATTTGTTTGAGCTGTAAAAATTACAGCAATTCTATTACTTCTTTCTTTACCCGTTTTAGCAGGGGCCATCACAATATTATTAACAGACCGTAATATTAATACATCCTTTTTTGACCCTGCAGGAGGCGGAGACCCTATTCTGTACCAGCATTTATTC
>Acallorneuma_ibericum|10236.1336-PST_4152
AACCCTTTATTTCATTTTTGGATCATGATCAGGAATAGTCGGAACCTCCATAAGAATTTTGATCCGAACTGAACTGGGAACCCCAGGCAGCCTAATCAGAAACGATCAAATTTACAATTCCATCGTTACAGCTCATGCCTTCATTATAATTTTTTTTATAGTCATACCAATCATAATTGGGGGGTTTGGAAACTGATTAATCCCATTAATACTAGGAGCCCCAGATATAGCTTTCCCGCGACTAAATAATATAAGATTTTGGTTTCTTCCGCCGTCATTAACCCTTCTTTTAATAAGAAGAATCATTGATAAAGGAGCTGGTACTGGGTGAACAGTTTACCCCCCGCTATCCTCCAATATTGCCCACGAAGGTAGATCAGTAGATTTAGCAATTTTTAGATTACACATAGCAGGAATTTCCTCTATTCTAGGGGCCATAAATTTTATCTCAACTATAATTAATATGCGACCAGGAGGGATAAATTCAGACTCAATACCTCTCTTTATTTGAGCTGTGAAAATCACTGCTATTCTCCTTCTGCTTTCCCTGCCAGTTCTGGCTGGAGCTATCACCATACTACTTACTGATCGAAATATCAACACATCGTTTTTTGACCCAGCGGGAGGGGGAGACCCAGTTCTTTACCAACACCTATTT
>Acallorneuma_ibericum|10224.1324-PST_4140
AACCCTTTATTTCATTTTTGGATCATGATCAGGAATAGTAGGAACCTCACTAAGAATTTTGATTCGAACTGAACTAGGAACCCCGGGGAGCCTAATCAGAAACGACCAAATTTACAATTCCATCGTTACAGCTCATGCCTTCATTATAATTTTTTTTATAGTCATACCAATCATAATTGGAGGATTTGGAAACTGATTAATCCCGCTAATACTAGGAGCCCCTGATATAGCTTTCCCGCGACTAAATAATATAAGATTTTGGTTTCTTCCGCCATCGTTAACTCTTCTTTTAATAAGAAGAATCATTGATAAAGGAGCTGGTACTGGGTGAACAGTCTACCCCCCACTATCCTCCAATATTGCCCATGAAGGTAGATCAGTAGATTTAGCAATTTTTAGATTACACATAGCAGGAATTTCCTCTATTCTAGGAGCTATAAATTTTATCTCAACTATAATTAATATACGACCAGGGGGTATAAATTCAGACTCCATACCTCTCTTTATTTGAGCAGTGAAAATCACTGCTATTCTCCTTCTGCTTTCCCTCCCAGTTCTAGCTGGAGCTATCACCATACTACTTACTGATCGAAATATCAACACATCATTTTTTGACCCAGCGGGAGGGGGAGACCCGGTTCTTTACCAACACCTATTT
>Acallorneuma_ibericum|10196.1296-PST_4112
AACCCTTTATTTCATTTTTGGATCATGATCAGGAATGGTAGGAACATCCCTAAGAATTTTGATCCGAACTGAACTAGGAACCCCGGGCAGCCTAATCAGAAACGACCAAATTTACAATTCCATCGTTACAGCTCATGCCTTCATTATAATTTTTTTTATGGTTATACCAATCATAATTGGGGGGTTTGGAAACTGATTAATCCCACTAATACTAGGAGCCCCTGATATAGCCTTCCCGCGACTAAATAATATAAGATTTTGATTTCTTCCGCCATCACTAACTCTTCTTTTAATAAGAAGAATCATTGATAAAGGAGCTGGTACTGGATGAACAGTTTACCCCCCACTATCCTCCAATATTGCCCACGAAGGTAGGTCAGTAGATTTAGCAATTTTTAGATTACACATAGCAGGAATTTCCTCTATTCTAGGAGCCATAAATTTTATCTCAACTATAATTAATATACGACCAGGGGGTATAAATTCAGACTCAATACCTCTCTTTATTTGAGCAGTGAAAATCACTGCTATTCTCCTTCTGCTTTCCCTTCCAGTTCTAGCCGGAGCTATCACCATACTACTTACTGATCGAAATATTAACACATCATTTTTTGACCCAGCAGGAGGGGGAGATCCAGTTCTTTACCAGCACCTATTT
>Acallorneuma_mainardii|13871.1785-PST_24109
AACTCTTTATTTCATTTTTGGATCTTGATCAGGAATAGTGGGAACCTCTTTAAGAATTATTATTCGTACTGAACTAGGAACCCCAGGTAGTTTAATCGAAAATGATCAAATTTATAATTCTATTGTTACAGCCCACGCTTTTATCATAATCTTTTTTATAGTAATACCAATTATAATTGGCGGATTTGGAAATTGATTAATCCCACTAATATTAGGAGCCCCTGATATAGCCTTCCCTCGGCTAAATAATATAAGATTCTGGTTTCTTCCACCGTCCTTAACTCTCTTATTAATAAGAAGAATTAACGATAAAGGAGTTGGAACAGGTTGAACAGTATATCCACCCCTATCTTCAAATATTGCCCATGAAGGAAGATCTGTAGATTTAGCAATTTTTAGTCTACATATAGCAGGCATTTCATCTATTTTAGGAGCTATAAACTTTATCTCTACTATAATTAATATACGACCCAGAGGAATAAACCCAGATTCAATACCCCTTTTTATTTGAGCAGTAAAAATTACCGCCATTCTTCTTCTTCTTTCCCTCCCAGTCTTAGCTGGAGCTATCACTATATTACTTACTGATCGAAATATCAATACATCCTTCTTTGACCCAGCAGGGGGGGGAGACCCAGTTCTTTACCAACACTTATTT
>Acallorneuma_ingoi|13864.1778-PST_24102
AACTCTTTATTTCATTTTTGGATCTTGATCAGGAATAGTGGGAACCTCTTTAAGAATAATTATTCGCACTGAACTAGGAACCCCAGGTAGTTTAATTGAAAATGACCAAATTTATAATTCTATTGTTACAGCCCATGCTTTCATCATAATCTTTTTTATAGTTATGCCAATTATAATTGGTGGATTTGGAAACTGATTAATCCCATTAATATTAGGAGCTCCTGATATAGCTTTCCCACGATTAAATAATATAAGATTTTGATTTCTTCCGCCGTCTTTAACTCTCCTATTAATAAGAAGAATTAATGATAAAGGAGCTGGAACAGGTTGAACAGTATACCCACCCCTATCTTCAAATATTGCCCATGAAGGAAGATCTGTAGATTTAGCAATTTTTAGCCTACACATAGCAGGCATTTCATCTATTTTAGGAGCTATAAACTTTATCTCAACCATAATTAATATACGACCTAGAGGAATAAACCCAGATTCAATACCCCTTTTTATTTGAGCAGTAAAAATCACTGCTATCCTTCTACTCCTTTCTCTTCCAGTTTTAGCTGGAGCTATCACTATATTACTTACTGACCGAAATATTAATACATCCTTCTTTGACCCAGCAGGTGGGGGAGACCCAGTTCTTTACCAACACTTATTT
>Acallorneuma_ingoi|13857.1771-PST_24095
AACTCTTTATTTCATTTTTGGATCTTGATCAGGAATAGTGGGAACCTCTTTAAGAATAATTATTCGCACTGAACTAGGAACCCCAGGTAGTTTAATTGAAAATGACCAAATTTATAATTCTATTGTTACAGCCCATGCTTTCATCATAATCTTTTTTATAGTTATGCCAATTATAATTGGTGGATTTGGAAACTGATTAATCCCATTAATATTAGGAGCTCCTGATATAGCTTTCCCACGATTAAATAATATAAGATTTTGATTTCTTCCGCCGTCTTTAACTCTCCTATTAATAAGAAGAATTAATGATAAAGGAGCTGGAACAGGTTGAACAGTATACCCACCCCTATCTTCAAATATTGCCCATGAAGGAAGATCTGTAGATTTAGCAATTTTTAGCCTACACATAGCAGGCATTTCATCTATTTTAGGAGCTATAAACTTTATCTCAACCATAATTAATATACGACCTAGAGGAATAAACCCAGATTCAATACCCCTTTTTATTTGAGCAGTAAAAATCACTGCTATCCTTCTACTCCTTTCTCTTCCAGTTTTAGCTGGAGCTATCACTATATTACTTACTGACCGAAATATTAATACATCCTTCTTTGACCCAGCAGGTGGGGGAGACCCAGTTCTTTACCAACACTTATTT
>Acallorneuma_ingoi|13862.1776-PST_24100
AACTCTTTATTTCATTTTTGGATCTTGATCAGGAATAGTGGGAACCTCTTTAAGAATAATTATTCGCACTGAACTAGGAACCCCAGGTAGTTTAATTGAAAATGACCAAATTTATAATTCTATTGTTACAGCCCATGCTTTCATCATAATCTTTTTTATAGTTATGCCAATTATAATTGGTGGATTTGGAAACTGATTAATCCCATTAATATTAGGAGCTCCTGATATAGCTTTCCCACGATTAAATAATATAAGATTTTGATTTCTTCCGCCGTCTTTAACTCTCCTATTAATAAGAAGAATTAATGATAAAGGAGCTGGAACAGGTTGAACAGTATACCCACCCCTATCTTCAAATATTGCCCATGAAGGAAGATCTGTAGATTTAGCAATTTTTAGCCTACACATAGCAGGCATTTCATCTATTTTAGGAGCTATAAACTTTATCTCAACCATAATTAATATACGACCTAGAGGAATAAACCCAGATTCAATACCCCTTTTTATTTGAGCAGTAAAAATCACTGCTATCCTTCTACTCCTTTCTCTTCCAGTTTTAGCTGGAGCTATCACTATATTACTTACTGACCGAAATATTAATACATCCTTCTTTGACCCAGCAGGTGGGGGAGACCCAGTTCTTTACCAACACTTATTT
>Acallorneuma_ingoi|13860.1774-PST_24098
AACTCTTTATTTCATTTTTGGATCTTGATCAGGAATAGTGGGAACCTCTTTAAGAATAATTATTCGCACTGAACTAGGAACCCCAGGTAGTTTAATTGAAAATGACCAAATTTATAATTCTATTGTTACAGCCCATGCTTTCATCATAATCTTTTTTATAGTTATGCCAATTATAATTGGTGGATTTGGAAACTGATTAATCCCATTAATATTAGGAGCTCCTGATATAGCTTTCCCACGATTAAATAATATAAGATTTTGATTTCTTCCGCCGTCTTTAACTCTCCTATTAATAAGAAGAATTAATGATAAAGGAGCTGGAACAGGTTGAACAGTATACCCACCCCTATCTTCAAATATTGCCCATGAAGGAAGATCTGTAGATTTAGCAATTTTTAGCCTACACATAGCAGGCATTTCATCTATTTTAGGAGCTATAAACTTTATCTCAACCATAATTAATATACGACCTAGAGGAATAAACCCAGATTCAATACCCCTTTTTATTTGAGCAGTAAAAATCACTGCTATCCTTCTACTCCTTTCTCTTCCAGTTTTAGCTGGAGCTATCACTATATTACTTACTGACCGAAATATTAATACATCCTTCTTTGACCCAGCAGGTGGAGGAGACCCAGTTCTTTACCAACACTTATTT
>Acallorneuma_sardiniense|9679.IT1096c
AACTCTTTATTTCATTTTTGGATCTTGATCAGGAATAGTGGGAACCTCTTTAAGAATAATTATTCGTACTGAACTAGGAACCCCAGGTAGTTTAATTGAAAATGACCAAATTTATAATTCTATTGTTACATCCCATGCTTTCATCATAATCTTTTTTATAGTTATACCAATTATAATTGGTGGATTTGGAAATTGATTAATCCCATTAATATTAGGAGCTCCTGATATAGCTTTCCCACGATTAAATAATATAAGATTTTGGTTTCTTCCACCTTCATTAACTCTCTTATTAATAAGAAGAATTAATGATAAAGGAGCTGGAACAGGTTGAACAGTATACCCCCCCCTATCTTCAAATATTGCCCATGAAGGAAGATCTGTAGATTTAGCAATTTTTAGCTTACACATAGCAGGCATCTCATCTATTTTAGGAGCTATAAACTTTATCTCAACTATAATTAATATACGACCCAGAGGAATAAACCCAGATTCAATACCCCTATTTATTTGAGCAGTAAAAATTACTGCTATCCTTCTACTCCTCTCTCTTCCAGTCTTAGCTGGAGCTATCACTATACTACTTACTGATCGAAATATTAATACATCCTTCTTTGACCCAGCAGGTGGGGGAGACCCAGTTCTTTACCAACACTTATTT
>Acallorneuma_sardiniense|13869.1783-PST_24107
AACTCTTTATTTCATTTTTGGATCTTGATCAGGGATAGTAGGAACCTCTTTAAGAATAATTATTCGTACTGAACTAGGAACCCCAGGTAGTTTAATTGAAAATGACCAAATTTATAATTCTATTGTTACATCCCATGCTTTCATCATAATCTTTTTTATAGTTATACCAATTATAATTGGTGGATTTGGAAATTGATTAATCCCATTAATATTAGGAGCTCCTGATATAGCTTTCCCACGATTAAATAATATAAGATTTTGGTTTCTTCCGCCTTCATTAACTCTCTTATTAATAAGAAGAATTAATGATAAAGGAGCTGGAACAGGTTGAACAGTATATCCACCCCTATCTTCAAATATTGCCCATGAAGGAAGATCTGTAGATTTAGCAATTTTTAGCTTACACATAGCAGGCATCTCATCTATTTTAGGAGCTATAAACTTTATCTCAACTATAATTAATATACGACCTAGAGGGATAAACCCAGATTCAATACCCCTATTTATTTGAGCAGTAAAAATTACTGCTATCCTTCTACTCCTTTCTCTTCCAGTCTTAGCCGGAGCTATCACTATACTACTTACTGATCGAAATATTAATACATCCTTCTTTGACCCAGCAGGTGGGGGAGACCCAGTTCTTTACCAACACTTATTT
>Acallorneuma_doderoi|8727.S-0082-dod
AACTCTTTATTTCATTTTTGGATCCTGATCAGGAATAGTGGGAACATCTTTAAGAATAATTATTCGTACTGAACTAGGAACCCCAGGTAGTTTAATTGAAAATGATCAAATTTATAATTCTATTGTTACAGCCCACGCTTTCATCATAATCTTTTTTATAGTTATACCAATTATAATTGGTGGATTTGGAAACTGACTAATCCCATTAATATTAGGAGCTCCTGATATAGCCTTCCCACGATTAAATAATATAAGATTTTGGTTTCTTCCGCCCTCCTTAACCCTCTTATTGATAAGAAGAATTAACGATAAAGGAGCTGGAACAGGTTGAACAGTCTACCCACCTCTATCTTCAAATATTGCCCATGAAGGAAGATCTGTAGATTTAGCAATTTTTAGTCTACATATAGCAGGCATCTCATCTATTTTAGGAGCTATAAACTTTATCTCTACTATAATTAATATACGACCTAAAGGAATAAACCCAGACTCAATACCCCTTTTCATTTGAGCAGTAAAAATTACTGCTATCCTTCTACTCCTTTCTCTACCAGTTTTAGCTGGAGCTATCACTATATTACTTACTGATCGAAATATTAATACATCCTTCTTTGACCCAGCTGGAGGAGGAGATCCAGTTCTTTACCAACACTTATTT
>Acallorneuma_doderoi|8759.I-0120-dod
AACTCTTTATTTCATTTTTGGATCCTGATCAGGAATAGTAGGAACCTCTTTAAGAATAATTATTCGCACTGAACTAGGAACCCCAGGTAGTTTAATTGAAAATGAYCAAATTTAYAATTCTGTTGTTACAGCCCACGCTTTCATCATAATCTTTTTTATAGTTATACCAATTATAATTGGTGGATTTGGAAACTGATTAATCCCWTTAATATTAGGAGCTCCTGATATAGCCTTCCCACGATTAAATAATATAAGATTTTGGTTTCTTCCGCCCTCCYTAACTCTCTTATTAATAAGAAGAATTAACGATAAAGGAGCTGGAACAGGTTGAACAGTTTATCCACCTCTATCTTCAAATATTGCCCATGAAGGAAGATCTGTAGATTTAGCAATTTTTAGTCTACATATAGCAGGCRTYTCATCTATTTTAGGAGCCATAAACTTCATCTCTACTATAATTAATATACGACCTAAAGGAATAAACCCAGATTCAATACCCCTTTTCATTTGAGCAGTAAAAATTACTGCTATCCTTCTACTYCTTTCTCTACCAGTTTTAGCTGGAGCTATCANNNNNNNNNNNNNNNNNNNNNNNNNNNNNNNNNNNNNNNNNNNNNNNNNNNNNNNNNNNNNNNNNNNNNNNNNNNNNNNNNNNNNN
>Acallorneuma_montisalbi|9681.IT1098c
AACCCTATACTTTATTTTCGGATCTTGATCAGGTATGGTAGGAACTTCTTTAAGGATCCTTATTCGCACTGAACTAGGAAACCCAGGAAGCCTTATTGGAAATGACCAAATTTATAATTCAATCGTTACAGCCCACGCCTTTATCATAATTTTCTTTATAGTTATACCAATTATAATTGGAGGATTTGGAAACTGATTAATTCCACTAATATTAGGAGCCCCAGATATAGCTTTCCCACGATTAAATAATATAAGATTTTGGTTTCTTCCACCATCCCTAACTCTTCTATTAATAAGAAGAATTATTGATAAAGGAGCTGGCACAGGATGAACAGTTTATCCACCTCTATCTTCCAATATTGCCCATGAAGGAAGATCTGTAGATTTAGCAATTTTTAGATTACATATAGCAGGAATTTCCTCCATTCTAGGAGCTATAAATTTTATTTCTACAATAATTAATATACGCCCCAGAGGAATAAACCCAGATTCTATGCCTCTTTTTATCTGAGCAGTAAAAATTACCGCCATTCTTCTCCTTCTCTCTCTCCCAGTTCTAGCTGGAGCTATCACTATATTACTTACTGATCGAAATATTAATACATCCTTCTTTGACCCAGCAGGAGGGGGGGACCCAGTCCTATATCAACACTTATTT
>Acallorneuma_montisalbi|9649.IT1066c
AACCCTATACTTTATTTTCGGATCTTGATCAGGTATGGTAGGAACTTCTTTAAGGATCCTTATTCGCACTGAACTAGGAAACCCAGGAAGCCTTATTGGAAATGACCAAATTTATAATTCAATCGTTACAGCCCACGCCTTTATCATAATTTTCTTTATAGTTATACCAATTATAATTGGAGGATTTGGAAACTGATTAATTCCACTAATATTAGGAGCCCCAGATATAGCTTTCCCACGATTAAATAATATAAGATTTTGGTTTCTTCCACCATCCCTAACTCTTCTATTAATAAGAAGAATTATTGATAAAGGAGCTGGCACAGGATGAACAGTTTATCCACCTCTATCTTCCAATATTGCCCATGAAGGAAGATCTGTAGATTTAGCAATTTTTAGATTACATATAGCAGGAATTTCCTCCATTCTAGGAGCTATAAATTTTATTTCTACAATAATTAATATACGCCCCAGAGGAATAAACCCAGATTCTATGCCTCTTTTTATCTGAGCAGTAAAAATTACCGCCATTCTTCTCCTTCTCTCTCTCCCAGTTCTAGCTGGAGCTATCACTATATTACTTACTGATCGAAATATTAATACATCCTTCTTTGACCCAGCAGGAGGGGGGGACCCAGTCCTATATCAACACTTATTT
>Acallorneuma_montisalbi|13899.1813-PST_24118
AACCCTATACTTTATTTTCGGATCTTGATCAGGTATGGTAGGAACTTCTTTAAGGATCCTTATTCGCACTGAACTAGGAAACCCAGGAAGCCTTATTGGAAATGACCAAATTTATAATTCAATCGTTACAGCCCACGCCTTTATCATAATTTTCTTTATAGTTATACCAATTATAATTGGAGGATTTGGAAACTGATTAATTCCACTAATATTAGGAGCCCCAGATATAGCTTTCCCACGATTAAATAATATAAGATTTTGGTTTCTTCCACCATCCCTAACTCTTCTATTAATAAGAAGAATTATTGATAAAGGAGCTGGCACAGGATGAACAGTTTATCCACCTCTATCTTCCAATATTGCCCATGAAGGAAGATCTGTAGATTTAGCAATTTTTAGATTACATATAGCAGGAATTTCCTCCATTCTAGGAGCTATAAATTTTATTTCTACAATAATTAATATACGCCCCAGAGGAATAAACCCAGATTCTATGCCTCTTTTTATCTGAGCAGTAAAAATTACCGCCATTCTTCTCCTTCTCTCTCTCCCAGTTCTAGCTGGAGCTATCACTATATTACTTACTGATCGAAATATTAATACATCCTTCTTTGACCCAGCAGGAGGGGGGGACCCAGTCCTATATCAACACTTATTT
>Acallorneuma_reitteri|13863.1777-PST_24101
AACCCTCTATTTTATTTTTGGGTCTTGATCAGGAATAGTAGGAACCTCTTTAAGAATTATTATTCGCACTGAACTAGGAACCCCTGGAAGCCTCATTGAAAATGACCAAATTTATAATTCAATCGTTACAGCCCATGCTTTTATTATAATTTTCTTTATAGTTATACCAATTATAATTGGTGGATTCGGAAACTGATTAATTCCATTAATATTAGGAGCCCCTGATATAGCTTTCCCACGATTAAATAATATAAGATTTTGGTTTCTTCCACCATCTTTAACTCTTCTATTAATAAGAAGAATCATCGATAAAGGAGCCGGCACAGGATGAACAGTATATCCACCTTTATCTTCTAATATTGCTCATGAAGGTAGATCTGTAGATTTAGCAATTTTCAGATTACATATAGCAGGAGTTTCTTCCATTCTAGGAGCCATAAACTTTATTTCTACTATAATTAATATACGTCCCAGAGGGATAAACCCAGATTCTATACCCCTTTTTATCTGAGCAGTAAAAATCACTGCCATCCTTCTTCTTCTATCTCTTCCAGTTTTAGCTGGAGCTATTACTATATTACTTACTGATCGAAATATTAATACATCTTTTTTTGATCCAGCAGGAGGAGGAGATCCAGTTCTTTATCAACATTTATTT
>Acallorneuma_reitteri|13866.1780-PST_24104
AACCCTCTATTTTATTTTTGGGTCTTGATCAGGAATAGTAGGAACCTCTTTAAGAATTATTATTCGCACTGAACTAGGAACCCCTGGAAGCCTCATTGAAAATGACCAAATTTATAATTCAATCGTTACAGCCCATGCTTTTATTATAATTTTCTTTATAGTTATACCAATTATAATTGGTGGATTCGGAAACTGATTAATTCCATTAATATTAGGAGCCCCTGATATAGCTTTCCCACGATTAAATAATATAAGATTTTGGTTTCTTCCACCATCTTTGACTCTTCTATTAATAAGAAGAATCATCGATAAAGGAGCCGGCACAGGATGAACAGTATATCCACCTTTATCTTCTAATATTGCTCATGAAGGTAGATCTGTAGATTTAGCAATTTTCAGATTACATATAGCAGGAGTTTCTTCCATTCTAGGAGCCATAAACTTTATTTCTACTATAATTAATATACGTCCCATAGGGATAAATCCAGATTCTATACCCCTTTTTATCTGAGCAGTAAAAATCACTGCCATCCTTCTTCTTCTATCTCTTCCAGTTTTAGCTGGAGCTATTACTATATTACTTACTGATCGAAATATTAATACATCTTTTTTTGATCCAGCAGGAGGAGGAGATCCAGTTCTTTATCAACATTTATTT
>Acallorneuma_reitteri|13868.1782-PST_24106
AACCCTCTATTTTATTTTTGGGTCTTGATCAGGAATAGTAGGAACCTCTTTAAGAATTATTATTCGCACTGAACTAGGAACCCCTGGAAGCCTCATTGAAAATGACCAAATTTATAATTCAATCGTTACAGCCCATGCTTTTATTATAATTTTCTTTATAGTTATACCAATTATAATTGGTGGATTCGGAAACTGATTAATTCCATTAATATTAGGAGCCCCTGATATAGCTTTCCCACGATTAAATAATATAAGATTTTGGTTTCTTCCACCATCTTTGACTCTTCTATTAATAAGAAGAATCATCGATAAAGGAGCCGGCACAGGATGAACAGTATATCCACCTTTATCTTCTAATATTGCTCATGAAGGTAGATCTGTAGATTTAGCAATTTTCAGATTACATATAGCAGGAGTTTCTTCCATTCTAGGAGCCATAAACTTTATTTCTACTATAATTAATATACGTCCCATAGGGATAAACCCAGATTCTATACCCCTTTTTATCTGAGCAGTAAAAATCACTGCCATCCTTCTTCTTCTATCTCTTCCAGTTTTAGCTGGAGCTATTACTATATTACTTACTGATCGAAATATTAATACATCTTTTTTTGATCCAGCAGGAGGAGGAGATCCAGTTCTTTATCAACATTTATTT
>Acalles_sylvosus|11976.1765-BAN_25739
TACCCTATACTTCATCCTTGGAGCCTGATCTGGAATAGTTGGAACTTCTTTAAGTATACTTATCCGAACAGAACTTGGCACTCCAGGAACCTTAATTGGAAATGACCAAATTTATAACACAATTGTTACAGCCCATGCATTTATTATAATTTTTTTTATAGTTATACCTATAATAATTGGAGGATTTGGAAATTGATTAGTCCCTTTAATACTTGGAGCTCCTGACATAGCTTTCCCACGTCTTAATAATATAAGATTTTGACTTTTACCCCCATCCTTAACCCTCCTTCTTGCAAGAAGAATCATTGATAAAGGAGCTGGAACAGGTTGAACAGTCTATCCACCACTATCCGCCAATATTGCCCATGAAGGACCTTCAATTGATTTAGCAATTTTTAGACTTCATATAGCTGGAATCTCATCTATCTTAGGAGCCATTAATTTTATTTCTACTATTATTAACATACGACCAAAAGGAATAAAACTAGATCAAATGCCTCTCTTTGTTTGAGCAGTTAAAATTACTGCTATCCTTTTATTATTATCTTTACCAGTTCTTGCAGGTGCCATTACTATACTTTTAACTGACCGAAACATTAATACCTCTTTCTTTGACCCAGCCGGGGGAGGCGACCCTATCCTATATCAACACTTATTT
>Acalles_kippenbergi|664.460-PST
AACACTATATTTCATTTTTGGAACATGATCAGGCATACTAGGAACTTCCCTTAGAATAATTATTCGTGCTGAACTTAGAAGCCCAGGAACACTAATTGGAAATGATCAAATTTATAATAGAATTGTAACCGCTCACGCTTTTATCATAATTTTTTTTATAGTTATACCAATTATAATCGGAGGATTTGGTAACTGACTAATTCCTTTAATATTAACAGCACCAGATATAGCCTTTCCCCGATTAAACAATATAAGATTTTGATTATTGCCACCATCTTTAATATTGCTCTTAATAAGAAGAATTACCGATAAAGGTGTGGGTACAGGATGAACAGTCTACCCCCCACTATCAGCCAATATTGCACACGAAGGCGCCTCTGTTGATTTAGCCATTTTTAGTCTCCACATAGCTGGAATTTCATCAATCTTAGGTGCCATCAATTTCGTTTCCACTATAGCCAATATACGACCAGCAGGAATAAATTTAGATAAAATACCATTATTCTCCTGGGCTGTAAAAATCACAGCAATTCTGTTATTATTGTCTTTACCAGTTTTAGCAGGAGCTATCACCATACTTTTAACAGACCGTAATATCAACACATCATTTTTCGATCCAGCAGGTGGTGGAGACCCTATTCTTTACCAACATCTATTC
>Acalles_gadorensis|8740.E-0097-gad
AACCTTATATTTTATTTTTGGAGCTTGATCAGGTATACTGGGAACCTCATTAAGAATACTAATTCGGACCGAACTCAGCAACCCTGGAACCTTAATTGGGAATGATCAAATTTATAATAGAATTGTCACTGCCCATGCCTTCATTATAATTTTTTTCATAGTAATACCAATTATAATCGGAGGTTTTGGAAACTGGTTAATTCCTTTAATACTTGGAGCCCCAGATATAGCCTTTCCTCGATTAAACAATATAAGATTCTGATTACTCCCCCCATCCTTAACTCTTTTATTAATAAGCAGAATTATTGATAAAGGGGTTGGCACCGGCTGAACGGTTTACCCCCCATTATCAGCCAATATCGCTCATGAAGGAGTTTCTATTGATTTAGCCATTTTCAGGCTCCACATGGCGGGTATTTCATCAATCCTAGGAGCCTTAAATTTTATTTCTACAATAGCCAATATACGACCAGCAGGGATAAATCTAGATAAAATGCCACTATTTTCTTGAGCTGTTAAAATCACAGCTATTCTACTTCTACTGTCCCTCCCGGTTCTGGCAGGGGCTATTACTATGCTATTAACAGATCGAAATATCAACACATCATTTTTTGACCCCGCCGGTGGCGGGGACCCTATTCTTTATCAACATTTATTT
>Acalles_vorsti|10258.1358-PST_22183
TACCTTGTACTTTATTTTCGGAGCATGATCAGGTATACTAGGAACTTCATTAAGTATATTAATCCGAACTGAACTTAGAAACCCAGGAACTATAATTGGAAACGATCAAATTTATAATAGAATTGTCACTGCACACGCCTTTATTATAATTTTTTTCATAGTTATACCTATTATAATTGGAGGCTTTGGAAATTGATTAGTTCCATTAATATTAGGAGCTCCAGATATGGCCTTCCCACGATTAAACAATATAAGATTCTGGCTCCTTCCTCCCTCTCTAAGTTTACTTCTAATAAGTAGAATTATTGATACTGGAGTTGGAACTGGATGAACAGTTTACCCMCCACTATCAGCTAATATCGCCCACGAAGGCGCCTCTGTTGATTTAGCTATTTTCAGCCTTCACATAGCAGGAATTTCATCAATCCTAGGAGCTTTAAACTTTATTTCTACTATAGCCAATATACGTCCAACAGGAATAAATTTAGATAAAATGCCCCTATTCTCCTGAGCTGTAAAAGTTACAGCCATCTTGCTACTATTATCCTTACCCGTTTTAGCAGGGGCAATTACTATACTTTTAACCGACCGAAATATTAATACATCATTTTTTGATCCAGCCGGCGGAGGGGATCCCATCCTTTACCAACACTTATTT
>Acalles_breiti|9104.E-542-bre
CACCTTATATTTTATTTTCGGAACATGATCAGGAATGCTGGGAACTTCATTAAGCATATTAATTCGAACAGAACTTAGAAACCCAGGAACTATAATTGGAAATGACCAAATTTATAATAGAATTGTCACAGCACATGCCTTTATTATAATTTTTTTTATAGTTATACCTATTATAATTGGAGGATTTGGAAATTGGTTAATTCCATTAATATTAGGAGCCCCAGATATAGCCTTTCCACGATTAAACAATATAAGATTCTGGCTCCTTCCTCCCTCCTTAAGTCTACTTCTAATAAGAAGAATCATTGATACTGGAGTTGGTACTGGATGAACAGTTTATCCCCCACTATCAGCTAATATTGCCCATGAAGGAGCCTCTGTCGATTTAGCCATTTTCAGACTACACATAGCCGGAATTTCATCAATCCTAGGAGCCTTAAATTTCATTTCTACCATAGCCAATATACGACCAACAGGTATAAATCTAGATAAAATACCTCTATTCTCCTGAGCTGTTAAAGTTACAGCCATCTTGCTGCTATTATCCTTGCCAGTTTTAGCAGGGGCAATCACTATACTTTTAACCGACCGAAATATTAATACATCATTTTTTGATCCAGCCGGTGGGGGAGATCCTATTCTTTACCAACACTTATTT
>Acalles_breiti|9105.E-543-bre
CACCTTATATTTTATTTTCGGAACATGATCAGGAATGCTGGGAACTTCATTAAGCATATTAATTCGAACAGAACTTAGAAACCCAGGAACTATAATTGGAAATGACCAAATTTATAATAGAATTGTCACAGCACATGCCTTTATTATAATTTTTTTTATAGTTATACCTATTATAATTGGAGGATTTGGAAATTGGTTAATTCCATTAATATTAGGAGCCCCAGATATAGCCTTTCCACGATTAAACAATATAAGATTCTGGCTCCTTCCTCCCTCCTTAAGTCTACTTCTAATAAGAAGAATCATTGATACTGGAGTTGGTACTGGATGAACAGTTTATCCCCCACTATCAGCTAATATTGCCCATGAAGGAGCCTCTGTCGATTTAGCCATTTTCAGACTACACATAGCCGGAATTTCATCAATCCTAGGAGCCCTAAATTTCATTTCTACCATAGCCAATATACGACCAACAGGTATAAATCTAGATAAAATACCTCTATTCTCCTGAGCTGTTAAAGTTACAGCCATCTTGCTGCTATTATCCTTGCCAGTTTTAGCAGGGGCAATCACTATACTTTTAACCGACCGAAATATTAATACATCATTTTTTGATCCAGCCGGTGGGGGAGATCCTATTCTTTACCAACACTTATTT
>Acalles_ptinoides|9495.E-876-pti
AACCCTCTATTTCATTTTCGGGGCATGATCAGGTATACTAGGAACCTCATTGAGTATACTAATTCGAACCGAACTAAGTAACCCCGGAACTTTAATTGGAAATGACCAAATTTACAATAGAATTGTAACTGCCCATGCCTTTATTATAATTTTTTTTATAGTAATACCAATTATAATTGGGGGATTCGGAAATTGATTAGTCCCATTAATACTAGGAGCTCCTGATATAGCCTTCCCTCGACTAAACAATATGAGATTTTGGTTACTACCACCATCTTTAACCTTACTTTTAATAAGTAGAATTATCGATAAAGGAGCCGGCACTGGATGAACAGTTTACCCCCCATTATCCGCTAATATTGCTCATGAAGGAGTCTCTGTTGATCTAGCCATTTTTAGGCTCCATTTAGCAGGAATATCATCAATTCTAGGAGCTATTAATTTTGTCTCTACTATAGCAAACATGCGACCCACGGGAATAGACTTAGATAAAATACCTTTATTTTCATGGGCCGTAAAAATCACAGCCATTCTTCTGCTGTTATCCCTCCCAGTTTTAGCTGGAGCTATTACTATACTTCTTACAGATCGAAACATCAACACATCATTTTTTGATCCAGCTGGTGGAGGAGACCCAATTCTTTATCAACATTTATTT
>Acalles_ptinoides|9562.D-927-pti
AACCCTCTATTTCATTTTCGGGGCATGATCAGGTATACTAGGAACCTCATTGAGTATACTAATTCGAACCGAACTAAGTAACCCCGGAACTTTAATTGGAAATGACCAAATTTACAATAGAATTGTAACTGCCCATGCCTTTATTATAATTTTTTTTATAGTAATACCAATTATAATTGGGGGATTCGGAAATTGATTAGTCCCATTAATACTAGGAGCTCCTGATATAGCCTTCCCTCGACTAAACAATATGAGATTTTGGTTACTACCACCATCTTTAACCTTACTTTTAATAAGTAGAATTATCGATAAAGGAGCCGGCACTGGATGAACAGTTTACCCCCCATTATCCGCTAATATTGCTCATGAAGGAGTCTCTGTTGATCTAGCCATTTTTAGGCTACATTTAGCAGGAATATCATCAATTCTAGGAGCTATTAATTTTGTCTCTACTATAGCAAACATGCGACCCACGGGAATAGACTTAGATAAAATACCTTTATTTTCATGGGCCGTAAAAATCACAGCCATTCTTCTGCTGTTATCCCTCCCAGTTTTAGCTGGAGCTATTACTATACTTCTTACAGATCGAAACATCAACACATCATTTTTTGATCCAGCTGGTGGAGGAGACCCAATTCTTTATCAACATTTATTT
>Acalles_ptinoides|9489.E-870-pti
AACCCTCTATTTCATTTTCGGGGCATGATCAGGTATACTAGGAACCTCATTGAGTATACTAATTCGAACCGAACTAAGTAACCCCGGAACTTTAATTGGAAATGACCAAATTTACAATAGAATTGTAACTGCCCATGCCTTTATTATAATTTTTTTTATAGTAATACCAATTATAATTGGGGGATTCGGAAATTGATTAGTCCCATTAATACTAGGAGCTCCTGATATAGCCTTCCCTCGACTAAACAATATGAGATTTTGGTTACTACCACCATCTTTAACCTTACTTTTAATAAGTAGAATTATCGATAAAGGAGCCGGCACTGGATGAACAGTTTACCCCCCATTATCCGCTAATATTGCTCATGAAGGAGTCTCTGTTGATCTAGCCATTTTTAGGCTACATTTAGCAGGAATATCATCAATTCTAGGAGCTATTAATTTTGTCTCTACTATAGCAAACATGCGACCCACGGGAATAGACTTAGATAAAATACCTTTATTTTCATGGGCCGTAAAAATCACAGCCATTCTTCTGCTGTTATCCCTCCCAGTTTTAGCTGGAGCTATTACTATACTTCTTACAGATCGAAACATCAACACATCATTTTTTGATCCAGCTGGTGGAGGAGACCCAATTCTTTATCAACATTTATTT
>Acalles_ptinoides|9490.E-871-pti
AACCCTCTATTTCATTTTCGGGGCATGATCGGGTATACTAGGAACCTCATTGAGTATACTAATTCGAACCGAACTAAGTAACCCCGGAACTTTAATTGGAAATGACCAAATTTACAATAGAATTGTAACTGCCCATGCCTTTATTATAATTTTTTTTATAGTAATGCCAATTATAATTGGGGGATTCGGAAATTGGTTAGTCCCATTAATACTAGGAGCTCCTGATATAGCCTTCCCTCGACTAAACAATATGAGATTTTGGTTACTACCACCATCTTTAACCTTACTTTTAATAAGTAGAATTATCGATAAAGGAGCCGGCACTGGATGAACAGTTTACCCCCCATTATCCGCTAATATTGCTCATGAAGGAGTCTCTGTTGATCTAGCTATTTTTAGGCTCCATTTAGCAGGAATATCATCAATTCTAGGAGCTATTAATTTTATCTCTACTATAGCAAACATGCGACCCACGGGAATAGACTTAGATAAAATACCTTTATTTTCATGGGCCGTAAAAATCACAGCCATTCTTCTGCTATTATCCCTCCCAGTTTTAGCTGGAGCTATTACTATACTTCTTACAGATCGAAACATCAGCACATCATTTTTTGATCCAGCTGGTGGAGGAGACCCAATTCTTTATCAACATTTATTT
>Acalles_ptinoides|10164.1264-PST_4080
AACCCTCTATTTCATTTTCGGGGCATGATCGGGTATACTAGGAACCTCATTGAGTATACTAATTCGAACCGAACTAAGTAACCCCGGAACTTTAATTGGAAATGACCAAATTTACAATAGAATTGTAACTGCCCATGCCTTTATTATAATTTTTTTTATAGTAATGCCAATTATAATTGGGGGATTCGGAAATTGGTTAGTCCCATTAATACTAGGAGCTCCTGATATAGCCTTCCCTCGACTAAACAATATGAGATTTTGGTTACTACCACCATCTTTAACCTTACTTTTAATAAGTAGAATTATCGATAAAGGAGCCGGCACTGGATGAACAGTTTACCCCCCATTATCCGCTAATATTGCTCATGAAGGAGTCTCTGTTGATCTAGCTATTTTTAGGCTCCATTTAGCAGGAATATCATCAATTCTAGGAGCTATTAATTTTATCTCTACTATAGCAAACATGCGACCCACGGGAATAGACTTAGATAAAATACCTTTATTTTCATGGGCCGTAAAAATCACAGCCATTCTTCTGCTATTATCCCTCCCAGTTTTAGCTGGAGCTATTACTATACTTCTTACAGATCGAAACATCAGCACATCATTTTTTGATCCAGCTGGTGGAGGAGACCCAATTCTTTATCAACATTTATTT
>Acalles_ptinoides|15919.1904-PST_24009
AACCCTCTATTTCATTTTCGGGGCATGATCGGGTATACTAGGAACCTCATTGAGTATACTAATTCGAACCGAACTAAGTAACCCCGGAACTTTAATTGGAAATGACCAAATTTACAATAGAATTGTAACTGCCCATGCCTTTATTATAATTTTTTTTATAGTAATGCCAATTATAATTGGGGGATTCGGAAATTGGTTAGTCCCATTAATACTAGGAGCTCCTGATATAGCCTTCCCTCGACTAAACAATATGAGATTTTGGTTACTACCGCCATCTTTAACCTTACTTTTAATAAGTAGAATTATCGATAAAGGAGCCGGCACTGGATGAACAGTTTACCCCCCATTATCCGCTAATATTGCTCATGAAGGAGTCTCTGTTGATCTAGCTATTTTTAGGCTCCATTTAGCAGGAATATCATCAATTCTAGGAGCTATTAATTTTATCTCTACTATAGCAAACATGCGACCCACGGGAATAGACTTAGATAAAATACCTTTATTTTCATGAGCCGTAAAAATCACAGCCATTCTTCTGCTATTATCCCTCCCAGTTTTAGCTGGAGCTATTACTATACTTCTTACAGATCGAAACATCAACACATCATTTTTTGATCCAGCTGGTGGAGGAGACCCAATTCTTTATCAACATTTATTT
>Acalles_ptinoides|9342.D-671-pti
AACCCTCTATTTCATTTTCGGGGCATGATCGGGTATACTAGGAACCTCATTGAGTATACTAATTCGAACCGAACTAAGTAACCCCGGAACTTTAATTGGAAATGACCAAATTTACAATAGAATTGTAACTGCCCATGCCTTTATTATAATTTTTTTTATAGTAATGCCAATTATAATTGGGGGATTCGGAAATTGGTTAGTCCCATTAATACTAGGAGCTCCTGATATAGCCTTCCCTCGACTAAACAATATGAGATTTTGGTTACTACCGCCATCTTTAACCTTACTTTTAATAAGTAGAATTATCGATAAAGGAGCCGGCACTGGATGAACAGTTTACCCCCCATTATCCGCTAATATTGCTCATGAAGGAGTCTCTGTTGATCTAGCTATTTTTAGGCTCCATTTAGCAGGAATATCATCAATTCTAGGAGCTATTAATTTTATCTCTACTATAGCAAACATGCGACCCACGGGAATAGACTTAGATAAAATACCTTTATTTTCATGAGCCGTAAAAATCACAGCCATTCTTCTGCTATTATCCCTCCCAGTTTTAGCTGGAGCTATTACTATACTTCTTACAGATCGAAACATCAACACATCATTTTTTGATCCAGCTGGTGGAGGAGACCCAATTCTTTATCAACATTTATTT
>Acalles_ptinoides|8872.D-0256-pti
AACCCTCTATTTCATTTTCGGGGCATGATCGGGTATACTAGGAACCTCATTGAGTATACTAATTCGAACCGAACTAAGTAACCCCGGAACTTTAATTGGAAATGACCAAATTTACAATAGAATTGTAACTGCCCATGCCTTTATTATAATTTTTTTTATAGTAATGCCAATTATAATTGGGGGATTCGGAAATTGGTTAGTCCCATTAATACTAGGAGCTCCTGATATAGCCTTCCCTCGACTAAACAATATGAGATTTTGGTTACTACCGCCATCTTTAACCTTACTTTTAATAAGTAGAATTATCGATAAAGGAGCCGGCACTGGATGAACAGTTTACCCCCCATTATCCGCTAATATTGCTCATGAAGGAGTCTCTGTTGATCTAGCTATTTTTAGGCTCCATTTAGCAGGAATATCATCAATTCTAGGAGCTATTAATTTTATCTCTACTATAGCAAACATGCGACCCACGGGAATAGACTTAGATAAAATACCTTTATTTTCATGAGCCGTAAAAATCACAGCCATTCTTCTGCTATTATCCCTCCCAGTTTTAGCTGGAGCTATTACTATACTTCTTACAGATCGAAACATCAACACATCATTTTTTGATCCAGCTGGTGGAGGAGACCCAATTCTTTATCAACATTTATTT
>Acalles_ptinoides|15908.1893-PST_23998
AACCCTCTATTTCATTTTCGGGGCATGATCGGGTATACTAGGAACCTCATTGAGTATACTAATTCGAACCGAACTAAGTAACCCCGGAACTTTAATTGGAAATGACCAAATTTACAATAGAATTGTAACTGCCCATGCCTTTATTATAATTTTTTTTATAGTAATGCCAATTATAATTGGGGGATTCGGAAATTGGTTAGTCCCATTAATACTAGGAGCTCCTGATATAGCCTTCCCTCGACTAAACAATATGAGATTTTGGTTACTACCGCCATCTTTAACCTTACTTTTAATAAGTAGAATTATCGATAAAGGAGCCGGCACTGGATGAACAGTTTACCCCCCATTATCCGCTAATATTGCTCATGAAGGAGTCTCTGTTGATCTAGCTATTTTTAGGCTCCATTTAGCAGGAATATCATCAATTCTAGGAGCTATTAATTTTATCTCTACTATAGCAAACATGCGACCCACGGGAATAGACTTAGATAAAATACCTTTATTTTCATGAGCCGTAAAAATCACAGCCATTCTTCTGCTATTATCCCTCCCAGTTTTAGCTGGAGCTATTACTATACTTCTTACAGATCGAAACATCAACACATCATTTTTTGATCCAGCTGGTGGAGGAGACCCAATTCTTTATCAACATTTATTT
>Acalles_almeriaensis|8921.E-0192-alme
AACTTTATATTTCATTTTTGGATCATGATCAGGAATACTAGGAACCTCATTGAGTATATTAATTCGAACTGAACTTAGTAACCCTGGAACAATAATTGGGAATGATCAAATTTATAACAGAATTGTTACCGCACATGCCTTTATTATAATTTTTTTTATAGTTATACCTATTATAATCGGAGGATTTGGAAACTGATTAGTCCCCCTAATATTAGGAGCCCCTGATATAGCCTTCCCACGATTAAACAATATAAGATTCTGGCTACTCCCCCCATCTTTAAGGCTACTCTTAATAAGTAGAATTATTGATAACGGAGCAGGCACCGGATGAACAGTTTACCCCCCACTATCAGCCAATATTGCCCACGAAGGGGTTAGTGTTGACTTAGCCATTTTCAGACTTCATATAGCCGGAATTTCATCAATTCTTGGAGCCTTAAATTTTATTTCCACTATGGCTAATATACGCCCAGTAGGTATAAATCTGGATAGAATGCCTTTATTTTCCTGAGCCGTAAAAATCACGGCTATTCTACTTCTTTTATCTTTACCAGTTCTAGCAGGAGCAATTACTATACTTCTAACCGACCGAAATATTAATACATCATTTTTCGACCCAGCCGGAGGGGGAGATCCCATTCTCTACCAACACTTATTT
>Acalles_almeriaensis|8836.E-0186-alm
AACTTTATATTTCATTTTTGGATCATGATCAGGGATACTAGGAACCTCATTGAGTATATTAATTCGAACTGAACTTAGTAACCCCGGAACAATAATTGGAAATGACCAAATTTATAATAGAATTGTTACCGCACATGCCTTTATTATAATTTTTTTTATAGTTATACCTATTATAATCGGAGGGTTTGGAAACTGATTAGTCCCCCTAATATTAGGAGCCCCTGATATAGCCTTCCCACGATTAAACAATATAAGATTCTGGCTACTCCCCCCATCTTTAAGACTGCTCTTAATAAGTAGAATTATTGATAACGGTGCAGGCACCGGATGAACAGTTTACCCCCCACTATCAGCCAATATTGCCCACGAAGGGGTTAGTGTTGACTTAGCCATTTTCAGGCTTCATATAGCCGGAATCTCATCAATTCTTGGAGCCTTAAATTTTATTTCCACTATGGCTAATATACGCCCAGCAGGTATAAATCTGGATAGAATGCCTTTATTTTCCTGAGCCGTAAAAATCACAGCTATTTTACTTCTTTTATCTTTACCAGTTCTAGCAGGAGCAATTACAATGCTTCTAACCGACCGAAATATTAATACATCATTTTTCGACCCAGCCGGAGGAGGAGACCCCATTCTCTACCAACACCTATTT
>Acalles_almeriaensis|9202.E-601-alm
AACTTTATATTTCATTTTTGGATCATGATCCGGGATACTGGGAACCTCATTGAGTATATTAATTCGAACTGAACTTAGTAACCCCGGAACAATAATTGGAAATGACCAAATTTATAACAGAATTGTTACCGCACATGCCTTTATTATAATTTTTTTTATAGTTATACCTATTATAATCGGAGGGTTTGGAAACTGATTAGTCCCCCTAATATTAGGAGCCCCTGATATAGCCTTCCCACGATTAAACAATATAAGATTCTGGCTACTCCCCCCATCTTTAAGACTACTCTTAATAAGTAGAATTATTGATAACGGTGCAGGCACCGGATGAACAGTTTACCCCCCACTATCAGCCAATATTGCCCACGAGGGGGTTAGTGTCGACTTAGCCATTTTCAGGCTTCATATAGCCGGGATTTCATCAATTCTTGGGGCCTTAAATTTTATTTCCACTATGGCTAATATACGCCCACCAGGTATAAATCTGGATAAAATGCCTTTATTTTCCTGAGCCGTAAAAATCACGGCTATTTTACTTCTTTTATCTCTACCAGTTCTAGCAGGGGCAATTACTATGCTTCTAACCGACCGAAATATTAATACATCATTTTTCGACCCAGCCGGGGGAGGAGACCCCATTCTCTACCAGCACCTATTT
>Acalles_almeriaensis|9209.E-608-alm
AACTTTATATTTCATTTTTGGATCATGATCCGGGATACTGGGAACCTCATTGAGTATATTAATTCGAACTGAACTTAGTAACCCCGGAACAATAATTGGAAATGACCAAATTTATAACAGAATTGTTACCGCACATGCCTTTATTATAATTTTTTTTATAGTTATACCTATTATAATCGGAGGGTTTGGAAACTGATTAGTCCCCCTAATATTAGGAGCCCCTGATATAGCCTTCCCACGATTAAACAATATAAGATTCTGGCTACTCCCCCCATCTTTAAGACTACTCTTAATAAGTAGAATTATTGATAACGGTGCAGGCACCGGATGAACAGTTTACCCCCCACTATCAGCCAATATTGCCCACGAGGGGGTTAGTGTCGACTTAGCCATTTTCAGGCTTCATATAGCCGGGATTTCATCAATTCTTGGGGCCTTAAATTTTATTTCCACTATGGCTAATATACGCCCACCAGGTATAAATCTGGATAAAATGCCTTTATTTTCCTGAGCCGTAAAAATCACGGCTATTTTACTTCTTTTATCTCTACCAGTTCTAGCAGGGGCAATTACTATGCTTCTAACCGACCGAAATATTAATACATCATTTTTCGACCCAGCCGGGGGAGGAGACCCCATTCTCTACCAGCACCTATTT
>Acalles_almeriaensis|9204.E-603-alm
AACTTTATATTTCATTTTTGGATCATGATCCGGGATACTGGGAACCTCATTGAGTATATTAATTCGAACTGAACTTAGTAACCCCGGAACAATAATTGGAAATGACCAAATTTATAACAGAATTGTTACCGCACATGCCTTTATTATAATTTTTTTTATAGTTATACCTATTATAATCGGAGGGTTTGGAAACTGATTAGTCCCCCTAATATTAGGAGCCCCTGATATAGCCTTCCCACGATTAAACAATATAAGATTCTGGCTACTCCCCCCATCTTTAAGACTACTCTTAATAAGTAGAATTATTGATAACGGTGCAGGCACCGGATGAACAGTTTACCCCCCACTATCAGCCAATATTGCCCACGAGGGGGTTAGTGTCGACTTAGCCATTTTCAGGCTTCATATAGCCGGAATTTCATCAATTCTTGGGGCCTTAAATTTTATTTCCACTATGGCTAATATACGCCCACCAGGTATAAATCTGGATAAAATGCCTTTATTTTCCTGAGCCGTAAAAATCACGGCTATTTTACTTCTTTTATCTCTACCAGTTCTAGCAGGGGCAATTACTATGCTTCTAACCGACCGAAATATTAATACATCATTTTTCGACCCAGCCGGGGGAGGAGACCCCATTCTCTACCAGCACCTATTT
>Acalles_almeriaensis|10180.1280-PST_4096
AACTTTATATTTCATTTTTGGATCATGATCAGGAATACTAGGAACCTCATTGAGTATACTAATTCGAACTGAACTTAGAAACCCTGGAACAATAATTGGAAATGACCAAATCTATAACAGAATTGTTACCGCACATGCCTTTATTATAATTTTCTTTATAGTTATACCTATCATAATTGGAGGGTTTGGAAACTGATTAGTCCCCCTAATATTAGGAGCCCCTGATATAGCCTTCCCACGATTAAACAATATAAGATTCTGGCTGCTCCCCCCATCTTTAAGGCTACTCTTAATAAGTAGAATTATTGATAACGGTGCAGGAACCGGATGAACAGTTTATCCACCACTATCAGCCAATATTGCCCACGAAGGGGTTAGTGTTGACCTAGCCATTTTCAGGCTTCATATAGCTGGAATTTCATCAATTCTTGGAGCCCTAAATTTTATTTCCACTATGGCTAATATACGCCCAGCAGGTATAAATCTGGATAAAATGCCTTTATTCTCCTGAGCAGTAAAAATCACCGCTATTTTACTTCTTTTATCTCTACCAGTTCTAGCAGGAGCAATTACTATGCTTTTAACTGACCGAAATATTAATACATCATTTTTCGACCCAGCCGGAGGTGGAGATCCCATTCTCTACCAACACTTATTT
>Acalles_almeriaensis|9393.E-760-alm
AACTTTATATTTCATTTTTGGATCATGATCAGGAATACTAGGAACCTCATTAAGTATACTAATTCGAACTGAACTTAGTAACCCTGGAACAATAATTGGAAATGACCAAATTTATAACAGAATTGTTACCGCACATGCCTTTATTATAATTTTTTTCATAGTTATACCTATCATAATCGGGGGATTTGGAAACTGATTAGTCCCCCTAATATTAGGAGCCCCTGATATAGCCTTCCCACGATTAAACAATATAAGATTCTGACTGCTCCCTCCATCTTTAAGGCTACTCTTAATAAGTAGAATTATTGATAACGGTGCAGGCACCGGATGAACAGTTTACCCACCACTATCAGCCAATATTGCCCACGAGGGGGTTAGTGTTGACTTAGCCATTTTCAGGCTTCATATAGCCGGAATTTCATCGATTCTTGGAGCCTTAAATTTCATTTCCACTATGGCTAATATACGCCCAGCAGGTATAAATCTGGATAGAATGCCTTTATTCTCCTGAGCCGTAAAAATCACAGCTATTCTACTTCTTTTATCTCTACCAGTTCTAGCAGGTGCAATTACTATGCTTTTAACTGACCGAAATATTAATACATCATTTTTCGACCCAGCCGGAGGAGGAGATCCCATTCTCTATCAACACTTGTTT
>Acalles_almeriaensis|9399.E-759-alm
AACTTTATATTTCATTTTTGGATCATGATCAGGAATACTAGGAACCTCATTAAGTATACTAATTCGAACTGAACTTAGTAGCCCTGGAACAATAATTGGAAATGACCAAATTTATAACAGAATTGTTACCGCACATGCCTTTATTATAATTTTTTTCATAGTTATACCTATCATAATCGGGGGATTTGGAAACTGATTAGTCCCCCTAATATTAGGAGCCCCTGATATAGCCTTCCCACGATTAAACAATATAAGATTCTGACTGCTCCCTCCATCTTTAAGGCTACTCTTAATAAGTAGAATTATTGATAACGGTGCAGGCACCGGATGAACAGTTTACCCACCACTATCAGCCAATATTGCCCACGAGGGGGTTAGTGTTGACTTAGCCATTTTCAGGCTTCATATAGCCGGAATTTCATCGATTCTTGGAGCCTTAAATTTTATTTCCACTATGGCTAATATACGCCCAGCAGGTATAAATCTGGATAGAATGCCTTTATTCTCCTGAGCCGTAAAAATCACAGCTATTCTACTTCTTTTATCTCTACCAGTTCTAGCAGGTGCAATTACTATGCTTTTAACTGACCGAAATATTAATACATCATTTTTCGACCCAGCCGGAGGAGGAGATCCCATTCTCTATCAACACTTGTTT
>Acalles_sintraniensis|9476.E-856-sin
AACCCTATATTTTATCTTTGGGGCATGATCAGGAATACTAGGAACTTCACTAAGTATACTAATTCGGACTGAACTTAGTAACCCCGGAACTATAATCGGAAATGACCAAATTTACAATAGAATTGTAACTGCTCATGCTTTTATTATAATTTTCTTTATAGTAATACCAATTATAATTGGAGGTTTCGGAAATTGATTAATCCCACTAATACTAGGAGCACCAGATATAGCTTTCCCTCGATTAAACAATATAAGATTTTGGTTACTTCCCCCATCCTTGAGTTTACTTCTAATAAGAAGAATTATTGACAAAGGAGCCGGAACTGGATGAACGGTGTATCCTCCTTTATCAGCTAATATTGCACATGAAGGAGTATCTGTAGATCTAGCTATTTTTAGACTACATATAGCCGGAATTTCTTCGATTCTTGGAGCTATCAATTTTGTTTCTACTATAGCTAATATACGACCAGCAGGAATAAACCTAGATAAAATACCGTTATTTTCCTGGGCTGTAAAAATTACAGCTATTTTATTACTCTTATCTTTACCAGTCCTAGCAGGGGCTATTACTATGCTTTTAACAGATCGAAACATCAATACTTCATTTTTTGACCCAGCTGGAGGGGGAGACCCCATTCTCTACCAACACTTATTC
>Acalles_sintraniensis|9473.E-853-sin
AACCCTATATTTTATCTTTGGGGCATGATCAGGAATACTAGGAACTTCACTAAGTATACTAATTCGGACTGAACTTAGTAACCCCGGAACTATAATCGGAAATGACCAAATTTACAATAGAATTGTAACTGCTCATGCTTTTATTATAATTTTCTTTATAGTAATACCAATTATAATTGGAGGTTTCGGAAATTGATTAATCCCACTAATACTAGGAGCACCAGATATAGCTTTCCCTCGATTAAACAATATAAGATTTTGGTTACTTCCCCCATCCTTGAGTTTACTTCTAATAAGAAGAATTATTGACAAAGGAGCCGGAACTGGATGAACGGTGTATCCTCCTTTATCAGCTAATATTGCACATGAAGGAGTATCTGTAGATCTAGCTATTTTTAGACTACATATAGCCGGAATTTCTTCGATTCTTGGAGCTATCAATTTTGTTTCTACTATAGCTAATATACGACCAGCAGGAATAAACCTAGATAAAATACCGTTATTTTCCTGGGCTGTAAAAATTACAGCTATTTTATTACTCTTATCTTTACCAGTCCTAGCAGGGGCTATTACCATGCTTTTAACAGATCGAAACATCAATACTTCATTTTTTGACCCAGCTGGAGGGGGAGACCCCATTCTCTACCAACACTTATTC
>Acalles_sintraniensis|9734.833-PST_3746
AACCCTTTATTTTATCTTTGGGGCATGATCAGGAATACTAGGAACTTCACTAAGTATACTAATTCGGACTGAACTTAGTAACCCCGGAACTATAATCGGAAATGACCAAATTTACAATAGAATTGTAACTGCTCATGCTTTTATTATAATTTTCTTTATAGTAATACCGATTATAATTGGAGGCTTCGGAAATTGATTAATCCCACTAATACTAGGAGCGCCAGATATGGCTTTCCCTCGATTAAACAATATAAGATTTTGGTTACTTCCCCCATCCTTGAGTTTACTTCTAATAAGAAAAATTATTGACAAAGGAGCCGGAACTGGATGAACGGTATATCCTCCTTTATCAGCTAATATCGCACATGAAGGAGTATCTGTAGATCTAGCTATTTTTAGACTACATATAGCTGGAATTTCTTCAATTCTTGGAGCTATCAATTTTGTTTCTACTATAGCTAATATACGACCAGCAGGAATAAACCTAGATAAAATACCGTTATTTTCCTGGGCTGTAAAAATTACAGCTATTTTATTACTCTTATCTTTACCAGTTCTAGCAGGAGCTATTACCATGCTTTTAACAGATCGAAACATCAATACTTCATTCTTTGACCCAGCTGGAGGGGGAGACCCCATTCTCTACCAACACTTATTC
>Acalles_sintraniensis|9728.827-PST_3740
AACCCTTTATTTTATCTTTGGGGCATGATCAGGAATACTAGGAACTTCACTAAGTATACTAATTCGGACTGAACTTAGTAACCCCGGAACTATAATCGGAAATGACCAAATTTACAATAGAATTGTAACTGCTCATGCTTTTATTATAATTTTCTTTATAGTAATACCAATTATAATTGGAGGCTTCGGAAATTGATTAATCCCACTAATACTAGGAGCACCAGATATGGCTTTCCCTCGATTAAACAATATAAGATTTTGGTTACTTCCCCCATCCTTGAGTTTACTTCTAATAAGAAAAATTATTGACAAAGGGGCCGGAACTGGATGAACGGTATATCCTCCTTTATCAGCTAATATTGCACATGAAGGAGTATCTGTAGATCTAGCTATTTTTAGACTACATATAGCTGGAATTTCTTCAATTCTTGGAGCTATCAATTTTGTTTCTACTATAGCTAATATACGACCAGCAGGAATAAACCTAGATAAAATACCGTTATTTTCCTGGGCTGTAAAAATTACAGCTATTTTATTACTCTTATCTTTACCAGTTCTAGCAGGGGCTATTACCATGCTTTTAACAGATCGAAACATCAATACTTCATTCTTTGACCCAGCTGGAGGGGGAGACCCCATTCTCTACCAACACTTATTC
>Acalles_papei|9006.EP-0403-pap
AACTTTATACTTTATTTTCGGAACATGATCAGGAATGCTAGGAACATCATTAAGAATACTAATTCGAGCCGAACTCAATAATCCAGGAACTCTAATTGGAGATGACCAAATTTATAATAGAATCGTTACCGCTCATGCCTTCATTATAATCTTTTTCATAGTAATACCAATTATAATTGGAGGATTCGGAAATTGATTAATTCCATTAATACTAGGAGCCCCAGATATGGCCTTCCCACGATTAAATAATATAAGATATTGGCTACTCCCCCCCTCCTTAACCCTACTTTTAATAAGAATAGTTATTGATAAAGGAACTGGCACTGGATGAACAGTATATCCCCCGCTATCAGCTAATATTGCTCATGAAGGAGCTTCTGTTGATCTAACTATTTTTAGACTCCATATAGCAGGAATTTCATCTATTCTAGGAGCTATCAATTTTATTTCTACCATGGCTAATATACGACCAACAGGTATAAATCTAGATAAAATACCTCTATTCTCCTGAGCTGTTAAAATCACAGCTATCTTGCTACTTCTATCTCTACCAGTTCTAGCAGGAGCTATTACTATACTACTTACAGACCGAAATATTAATACTTCATTTTTTGACCCTGGGGGAGGAGGAGACCCCATTCTCTATCAGCATTTATTT
>Acalles_papei|9368.KO-0378-pap
AACTTTATACTTTATTTTCGGAACATGATCAGGAATGCTAGGAACATCATTAAGAATACTAATTCGAGCCGAACTCAATAATCCAGGAACTCTAATTGGAGATGACCAAATTTATAATAGAGTCGTTACCGCTCATGCCTTCATTATAATTTTTTTCATAGTAATACCAATTATAATTGGTGGATTCGGAAATTGATTAATTCCATTAATACTAGGAGCCCCAGATATAGCCTTCCCACGATTAAATAATATAAGATATTGACTACTCCCCCCCTCCTTAACCCTGCTTTTAATAAGAATAATTATTGACAAAGGAGCTGGTACTGGATGAACAGTATATCCCCCACTATCAGCTAATATTGCCCACGAAGGAGCTTCTGTTGATCTAACTATTTTTAGACTCCATATAGCAGGAATTTCATCTATTCTAGGAGCTATCAATTTTATTTCTACTATAGCTAATATACGACCAACAGGTATAAATCTAGATAAAATACCTCTATTCTCCTGAGCTGTTAAAATCACAGCTATCTTACTACTTCTATCTCTACCAGTTCTAGCAGGAGCTATTACCATATTACTTACAGACCGAAATATTAATACCTCATTTTTTGACCCTGGAGGAGGAGGAGACCCCATTCTCTATCAGCATTTATTT
>Acalles_papei|8852.HR-0327-pap
AACTTTATACTTTATTTTCGGAACATGATCAGGAATGCTAGGAACATCATTAAGAATACTAATTCGAGCCGAACTCAATAATCCAGGAACTCTAATTGGAGATGACCAAATTTATAATAGAGTCGTTACCGCTCATGCCTTCATTATAATTTTTTTCATAGTAATACCAATTATAATTGGTGGATTCGGAAATTGATTAATTCCATTAATACTAGGAGCCCCAGATATAGCCTTTCCACGATTAAATAATATAAGATATTGGCTACTCCCCCCCTCCTTAACCCTGCTTTTAATAAGAATAATTATTGATAAAGGAGCTGGCACTGGATGAACAGTGTATCCCCCACTATCAGCTAATATTGCCCACGAAGGAGCTTCTGTTGATCTAACTATTTTTAGACTCCATATAGCAGGAATTTCATCTATTCTAGGAGCTATCAATTTTATTTCTACCATAGCTAATATACGACCAACAGGTATAAATCTAGATAAAATACCTCTATTCTCCTGAGCTGTTAAAATCACAGCTATCTTACTACTTTTATCTCTACCAGTTCTAGCAGGAGCTATTACCATATTACTTACAGACCGAAATATTAATACCTCATTTTTTGACCCTGGGGGAGGGGGAGACCCCATTCTCTATCAGCATTTATTT
>Acalles_papei|8996.KO-0369-pap
AACTTTATACTTTATTTTCGGAACATGATCAGGAATGCTAGGAACATCATTAAGAATACTAATTCGAGCCGAACTCAATAATCCAGGAACTCTAATTGGAGATGACCAAATTTATAATAGAGTCGTTACCGCTCATGCCTTCATTATAATTTTTTTCATAGTAATACCAATTATAATTGGTGGATTCGGAAATTGATTAATTCCATTAATACTAGGAGCCCCAGATATAGCCTTCCCACGATTAAATAATATAAGATATTGACTACTCCCCCCCTCCTTAACCCTGCTTTTAATAAGAATAATTATTGATAAAGGAGCTGGCACTGGATGAACAGTATATCCCCCACTATCAGCTAATATTGCCCACGAAGGAGCTTCTGTTGATCTAACTATTTTTAGACTCCATATAGCAGGAATTTCATCTATTCTAGGAGCTATCAATTTTATTTCTACCATAGCTAATATACGACCAACAGGTATAAATCTAGATAAGATACCTCTATTCTCCTGAGCTGTTAAAATCACAGCTATCTTACTACTTTTATCTCTACCAGTTCTAGCAGGAGCTATTACCATATTACTTACAGACCGAAATATTAATACCTCATTTTTTGACCCTGGGGGAGGAGGAGATCCCATTCTCTATCAGCATTTATTT
>Acalles_papei|9370.EP-0399-pap
AACTTTATACTTTATTTTCGGAACATGATCAGGAATGCTAGGAACATCATTAAGAATACTAATTCGAGCCGAACTCAATAATCCAGGAACTCTAATTGGAGATGACCAAATTTATAATAGAGTCGTTACCGCTCATGCCTTCATTATAATTTTTTTCATAGTAATACCAATTATAATTGGTGGATTCGGAAATTGATTAATTCCATTAATACTAGGAGCCCCAGATATAGCCTTCCCACGATTAAATAATATAAGATATTGACTACTCCCCCCCTCCTTAACCCTGCTTTTAATAAGAATAATTATTGATAAAGGAGCTGGCACTGGATGAACAGTATATCCCCCACTATCAGCTAATATTGCCCACGAAGGAGCTTCTGTTGATCTAACTATTTTTAGACTCCATATAGCAGGAATTTCATCTATTCTAGGAGCTATCAATTTTATTTCTACCATAGCTAATATACGACCAACAGGTATAAATCTAGATAAGATACCTCTATTCTCCTGAGCTGTTAAAATCACAGCTATCTTACTACTTTTATCTCTACCAGTTCTAGCAGGAGCTATTACCATATTACTTACAGACCGAAATATTAATACCTCATTTTTTGACCCTGGGGGAGGAGGAGATCCCATTNNNNNNNNNNNNNNNNNN
>Acalles_biokovoensis|8892.HR-0341-bio
AACCCTATATTTTATTCTCGGATCATGATCAGGAATACTAGGAACTTCATTAAGTATACTAATTCGAACCGAACTTAGAAATCCTGGAACTATAATTGGGAATGATCAAGTTTACAATAGAATTGTCACTGCCCATGCCTTTATTATAATTTTTTTTATAGTAATACCTATCATAATCGGAGGATTTGGAAATTGATTAATTCCATTAATGCTCGGAGCCCCAGATATAGCCTTTCCACGATTAAACAATATAAGATTTTGACTACTCCCGCCATCTATAATTCTACTTTTGATAGGAATAATTATTGATAAAGGAGCAGGAACAGGATGAACGGTTTATCCACCACTATCAGCCAATATTGCCCACGAAGGAGCCTCTGTTGATTTTACTATTTTTAGACTTCACATAGCAGGAATATCCTCAATTCTAGGAGCTATTAATTTTATTTCAACTATAGCCAATATACGCCCTACAGGAATAAATTTAGACAAAATATCTCTATTCTCCTGAGCAGTAAAAGTCACAGCTATCTTACTATTATTATCTCTCCCAGTTTTAGCTGGAGCAATTACCATACTTTTAACAGATCGAAATATCAACACATCATTTTTTGACCCAGCGGGCGGGGGAGATCCCATTCTTTATCAACATTTATTT
>Acalles_biokovoensis|8891.HR-0330-bio
AACCCTATATTTTATTCTCGGATCATGATCAGGAATACTAGGAACTTCATTAAGTATACTAATTCGAACCGAACTTAGAAATCCTGGAACTATAATTGGGAATGATCAAGTCTACAACAGAATTGTCACTGCCCATGCCTTTATTATAATTTTTTTTATAGTAATACCTATCATAATCGGAGGATTTGGAAATTGATTAATTCCATTAATGCTCGGAGCCCCAGATATAGCCTTTCCACGATTAAACAATATAAGATTTTGACTACTCCCGCCATCTATAATTCTACTTTTGATAGGAATAATTATTGATAAAGGAGCAGGAACAGGATGAACGGTTTATCCACCACTATCAGCCAATATTGCCCACGAAGGAGCCTCTGTTGATTTTACTATTTTTAGACTTCACATAGCAGGAATATCCTCAATTCTAGGAGCTATTAATTTTATTTCAACTATAGCCAATATACGCCCTACAGGAATAAATTTAGACAAAATATCTCTATTCTCCTGAGCAGTAAAAGTCACAGCTATCTTACTATTATTATCTCTCCCAGTTTTAGCTGGAGCAATTACCATACTTTTAACAGATCGAAATATCAACACATCATTTTTTGACCCAGCAGGCGGGGGAGATCCTATTCTTTATCAACATTTATTT
>Acalles_lemur|10855.1369-PST_4665
AACTCTATATTTTATTTTTGGAGCATGGTCCGGGATACTAGGAACCTCATTAAGAATGCTAATTCGGACTGAACTTAGCAACCCTGGAACTATTATTGGAAGTGACCAAATTTATAATAGAATTGTCACCGCCCATGCTTTTATTATAATTTTTTTTATAGTTATACCAATTATAATCGGAGGATTTGGTAATTGGTTAATTCCACTAATATTAGGAGCCCCAGATATAGCCTTCCCACGACTAAACAATATAAGATTTTGATTACTCCCGCCTTCCCTAACTCTACTTTTAATAAGAAGAATCATCGATAATGGAGCTGGGACAGGATGGACAGTTTACCCCCCATTATCAGGAAATATTGCCCACGAAGGAGCTTCTGTTGATCTAGCTATTTTTAGACTCCATATAGCAGGAATCTCGTCAATCTTAGGAGCTATTAACTTTATCTCTACTATAGCTAATATACGACCAGCAGGTATAGATTTAGATAAAATACCCCTATTTTCTTGGGCTGTAAAAATTACTGCCATTTTACTACTTCTGTCTCTCCCGGTTTTAGCAGGAGCTATCACCATACTCTTAACAGACCGAAACATCAACACATCATTTTTTGATCCAGCCGGAGGGGGAGATCCAATTCTCTACCAACATTTATTT
>Acalles_lemur|9235.I-634-cis
AACTCTTTATTTTATTTTTGGTGCATGATCCGGCATGCTAGGAACTTCTCTAAGAATATTAATTCGAACCGAACTCAGCAACCCCGGAACTATTATTGGAAGTGATCAAATTTACAATAGAATTGTTACTGCCCACGCCTTTATTATAATTTTCTTTATAGTTATACCAATTATAATAGGAGGATTCGGGAACTGGTTAATTCCATTAATACTTGGAGCTCCAGATATAGCCTTCCCACGGTTAAACAATATAAGATTTTGGTTACTCCCCCCATCTTTAACTCTTCTTTTAATAAGAAGAATCATTGATAAAGGAGCTGGGACTGGATGAACAGTCTATCCCCCACTATCAGGAAATATTGCACATGAAGGAGCATCTGTTGACCTAGCCATTTTTAGACTTCATATAGCAGGAATTTCATCAATTTTGGGAGCTATTAATTTTATTTCCACTATAGCTAATATACGCCCAACAGGGATAAATTTAGACAAGATACCTTTATTTTCCTGGGCTGTAAAAATTACTGCTATTTTACTTCTTTTATCCCTTCCAGTTCTAGCCGGAGCTATCACCATACTTTTAACAGACCGAAACATTAATACATCATTTTTTGACCCAGCCGGAGGAGGAGACCCTATCTTGTACCAACATTTATTT
>Acalles_lemur|9256.I-655-cis
AACTCTTTATTTTATTTTTGGTGCATGATCCGGCATGCTAGGAACTTCTCTAAGAATATTAATTCGAACCGAACTCAGCAACCCCGGAACTATTATTGGAAGTGATCAAATTTACAATAGAATTGTTACTGCCCACGCCTTTATTATAATTTTCTTTATAGTTATACCAATTATAATAGGAGGATTCGGGAACTGGTTAATTCCATTAATACTTGGAGCTCCAGATATAGCCTTCCCACGGTTAAACAATATAAGGTTTTGGTTACTCCCCCCATCTTTAACTCTTCTTTTAATAAGAAGAATCATTGATAAAGGAGCTGGAACTGGATGAACAGTCTATCCCCCACTATCAGGAAATATTGCACATGAAGGAGCATCTGTTGACCTAGCCATTTTTAGACTTCATATAGCAGGAATTTCATCAATTTTGGGGGCTATTAATTTTATTTCCACTATAGCTAATATACGACCAACAGGCATAAATTTAGACAAGATACCTTTATTTTCCTGGGCTGTAAAAATTACTGCTATTTTACTTCTTTTATCCCTTCCAGTTCTAGCCGGAGCTATCACCATACTTTTAACAGACCGAAACATTAATACATCATTTTTTGACCCAGCCGGAGGAGGAGACCCTATCTTGTACCAANNNNNNNNN
>Acalles_lemur|10879.1393-PST_4689
AACTCTTTATTTTATTTTTGGTGCATGATCCGGCATGCTAGGAACTTCTCTAAGAATATTAATTCGAACCGAACTCAGCAACCCCGGAACTATTATTGGAAGTGATCAAATTTACAATAGAATTGTTACTGCCCACGCCTTTATTATAATTTTCTTTATAGTTATACCAATTATAATAGGAGGATTCGGGAACTGGTTAATTCCATTAATACTTGGAGCTCCAGATATAGCCTTCCCACGGTTAAACAATATAAGGTTTTGGTTACTCCCCCCATCTTTAACTCTTCTTTTAATAAGAAGAATCATTGATAAAGGAGCTGGAACTGGATGAACAGTCTATCCCCCACTATCAGGAAATATTGCACATGAAGGAGCATCTGTTGACCTAGCCATTTTTAGACTTCATATAGCAGGAATTTCATCAATTTTGGGGGCTATTAATTTTATTTCCACTATAGCTAATATACGACCAACAGGGATAAATTTAGACAAGATACCTTTATTTTCCTGGGCTGTAAAAATTACTGCTATTTTACTTCTTTTATCCCTTCCAGTTCTAGCCGGAGCTATCACCATACTTTTAACAGACCGAAACATTAATACATCATTTTTTGACCCAGCCGGAGGAGGAGACCCTATCTTGTACCAACATTTATTT
>Acalles_lemur|9444.I-824-cis
AACTCTTTATTTTATTTTTGGTGCATGATCCGGCATGCTAGGAACTTCTCTAAGAATATTAATTCGAACCGAACTCAGCAACCCCGGAACTATTATTGGAAGTGATCAAATTTACAATAGAATTGTTACTGCCCACGCCTTTATTATAATTTTCTTTATAGTTATACCAATTATAATAGGAGGATTCGGGAACTGGTTAATTCCATTAATACTTGGAGCTCCAGATATAGCCTTCCCACGGTTAAACAATATAAGGTTTTGGTTACTCCCCCCATCTTTAACTCTTCTTTTAATAAGAAGAATCATTGATAAAGGAGCTGGAACTGGATGAACAGTCTATCCCCCACTATCAGGAAATATTGCACATGAAGGAGCATCTGTTGACCTAGCCATTTTTAGACTTCATATAGCAGGAATTTCATCAATTTTGGGGGCTATTAATTTTATTTCCACTATAGCTAATATACGACCAACAGGGATAAATTTAGACAAGATACCTTTATTTTCCTGGGCTGTAAAAATTACTGCTATTTTACTTCTTTTATCCCTTCCAGTTCTAGCCGGAGCTATCACCATACTTTTAACAGACCGAAACATTAATACATCATTTTTTGACCCAGCCGGAGGAGGAGACCCTATCTTGTACCAACATTTATTT
>Acalles_lemur|10848.1362-PST_4658
AACTCTTTATTTTATTTTTGGTGCATGATCCGGCATGCTAGGAACTTCTCTAAGAATATTAATTCGAACCGAACTCAGCAACCCCGGAACTATTATTGGAAGTGATCAAATTTACAATAGAATTGTTACTGCCCACGCCTTTATTATAATTTTCTTTATAGTTATACCAATTATAATAGGAGGATTCGGGAACTGGTTAATTCCATTAATACTTGGAGCTCCAGATATAGCCTTCCCACGGTTAAACAATATAAGGTTTTGGTTACTCCCCCCATCTTTAACTCTTCTTTTAATAAGAAGAATCATTGATAAAGGAGCTGGAACTGGATGAACAGTCTATCCCCCACTATCAGGAAATATTGCACATGAAGGAGCATCTATTGACCTAGCCATTTTTAGACTTCATATAGCAGGAATTTCATCAATTTTGGGGGCTATTAATTTTATTTCCACTATAGCTAATATACGACCAACAGGGATAAATTTAGACAAGATACCTTTATTTTCCTGGGCTGTAAAAATTACTGCTATTTTACTTCTTTTATCCCTTCCAGTTCTAGCCGGAGCTATCACCATACTTTTAACAGACCGAAACATTAATACATCATTTTTTGACCCAGCCGGAGGAGGAGACCCTATCTTGTACCAACATTTATTT
>Acalles_lemur|9227.I-626-cis
NNNNNNNNNNNNNNNNNNNNNNNNNNNNNCCGGCATGCTAGGAACTTCATTAAGAATATTAATTCGAACCGAATTAAGTAGTCCTGGAACCATTATCGGAAGTGATCAAATCTACAATAGAATCGTCACTGCTCACGCCTTTATTATAATTTTCTTTATAGTTATACCAATCATAATTGGAGGATTTGGTAATTGACTAATTCCATTAATACTAGGAGCCCCAGATATAGCCTTCCCACGATTAAATAATATAAGATTTTGGTTGCTCCCCCCATCTTTAACTCTCCTTTTAATAAGAAGAATTATTGACAAAGGAGTCGGAACTGGATGAACAGTCTATCCACCGTTATCGGGAAATATTGCACATGAAGGAGCATCTGTTGATCTAGCTATCTTTAGGCTTCACATAGCCGGGATCTCATCAATTTTAGGAGCTATTAATTTTATTTCCACCATAGCTAATATACGACCCACAGGTATAAATTTAGATAAGATACCCCTATTCTCTTGAGCTGTCAAAATCACTGCCATCTTACTTCTTTTATCTCTACCAGTTTTAGCTGGAGCTATCACTATACTTTTAACAGACCGGAATATTAATACATCATTTTTTGACCCAGCNNNNNNNNNNNNNNNNNNNNNNNNNNNNNNNNNNNNN
>Acalles_lemur|9364.D-673-lem
AACTCTTTATTTTATTTTTGGGGCATGATCCGGCATGCTAGGGACTTCATTAAGAATATTAATTCGGACCGAACTCAGCAATCCTGGAACCATTATCGGAAGTGACCAAATTTATAATAGAATTGTTACTGCTCACGCCTTTATTATAATTTTCTTTATAGTTATGCCAATTATAATTGGAGGATTCGGAAATTGACTAATTCCACTAATACTAGGAGCTCCAGATATAGCCTTCCCACGATTAAACAATATAAGATTTTGATTGCTCCCCCCATCTTTAACCCTTCTTTTAATAAGAAGAATTATTGACAAAGGAGCTGGAACTGGGTGAACGGTCTATCCCCCATTATCAGGAAATATTGCACATGAAGGAGCATCTGTTGATCTAGCCATCTTCAGACTTCATATAGCAGGAATTTCATCAATTTTAGGGGCTATCAATTTTATTTCCACTATAGCTAATATACGACCAACAGGAATAAATTTAGATAAAATACCCCTATTCTCCTGAGCTGTTAAAGTTACTGCCATCTTACTTCTTTTATCCCTACCAGTTTTAGCCGGGGCTATCACCATACTTTTAACAGACCGAAATATTAATACATCATTTTTTGACCCAGCCGGAGGAGGAGACCCTATTTTATATCAACATTTATTC
>Acalles_lemur|8701.M-0059-leL
AACTCTTTATTTTATTTTTGGGGCATGATCCGGCATGCTAGGGACTTCATTAAGAATATTAATTCGGACCGAACTCAGCAATCCTGGAACCATTATCGGAAGTGACCAAATTTATAATAGAATTGTTACTGCTCACGCCTTTATTATAATTTTCTTTATAGTTATGCCAATTATAATTGGAGGATTCGGAAATTGACTAATTCCACTAATACTAGGAGCTCCAGATATAGCCTTCCCACGATTAAACAATATAAGATTTTGATTGCTCCCCCCATCTTTAACCCTTCTTTTAATAAGAAGAATTATTGACAAAGGAGCTGGAACTGGGTGAACGGTCTATCCCCCATTATCAGGAAATATTGCACATGAAGGAGCATCTGTTGATCTAGCCATCTTCAGACTTCATATAGCAGGAATTTCATCAATTTTAGGGGCTATCAATTTTATTTCCACTATAGCTAATATACGACCAACAGGAATAAATTTAGATAAAATACCCCTATTCTCCTGAGCTGTTAAAGTTACTGCCATCTTACTTCTTTTATCCCTACCAGTTTTAGCCGGGGCTATCACCATACTTTTAACAGACCGAAATATTAATACATCATTTTTTGACCCAGCCGGAGGAGGAGACCCTATTTTATATCAACATTTATTC
>Acalles_lemur|8700.M-0061-leL
AACTCTTTATTTTATTTTTGGGGCATGATCCGGCATGCTAGGGACTTCATTAAGAATATTAATTCGGACCGAACTCAGCAATCCTGGAACCATTATCGGAAGTGACCAAATTTATAATAGAATTGTTACTGCTCACGCCTTTATTATAATTTTCTTTATAGTTATGCCAATTATAATTGGAGGATTCGGAAATTGACTAATTCCACTAATACTAGGAGCTCCAGATATAGCCTTCCCACGATTAAACAATATAAGATTTTGATTGCTCCCCCCATCTTTAACCCTTCTTTTAATAAGAAGAATTATTGACAAAGGAGCTGGAACTGGGTGAACGGTCTATCCCCCATTATCAGGAAATATTGCACATGAAGGAGCATCTGTTGATCTAGCCATCTTCAGACTTCATATAGCAGGAATTTCATCAATTTTAGGGGCTATCAATTTTATTTCCACTATAGCTAATATACGACCAACAGGAATAAATTTAGATAAAATACCCCTATTCTCCTGAGCTGTTAAAGTTACTGCCATCTTACTTCTTTTATCCCTACCAGTTTTAGCCGGGGCTATCACCATACTTTTAACAGACCGAAATATTAATACATCATTTTTTGACCCAGCCGGAGGAGGAGACCCTATTTTATATCAACATTTATTC
>Acalles_lemur|8675.I-0005-leL
AACTCTTTATTTTATTTTTGGAGCATGATCCGGCATGCTAGGAACTTCATTAAGAATATTAATTCGAACTGAACTTAGCAATCCTGGAACCATTATTGGAAGTGACCAAATTTACAATAGAATTGTTACTGCTCACGCCTTTATTATAATTTTCTTTATAGTTATACCAATTATAATTGGGGGATTCGGAAATTGGCTAATTCCACTAATATTAGGAGCTCCAGATATAGCCTTCCCACGATTAAACAATATAAGATTTTGGTTGTTACCCCCATCTTTAACCCTTCTTTTAATAAGAAGAATTATTGACAAAGGAGCTGGAACTGGATGAACGGTCTATCCCCCATTATCAGGAAATATTGCACATGAAGGAGCATCTGTTGATCTAGCCATCTTCAGACTTCATATAGCAGGAATCTCATCAATTTTAGGGGCTATCAATTTTATTTCCACTATAGCTAATATACGACCAGCAGGAATAAATTTAGATAAAATACCCCTATTCTCCTGAGCTGTTAAAGTTACTGCCATCCTACTTCTTTTATCCCTACCAGTTTTAGCCGGAGCTATCACCATACTTTTAACAGACCGAAATATTAATACATCATTTTTTGACCCAGCCGGAGGAGGAGACCCTATTCTATACCAACATTTATTT
>Acalles_lemur|8676.I-0010-leL
AACTCTTTATTTTATTTTTGGAGCATGATCCGGCATGCTAGGAACTTCATTAAGAATATTAATTCGAACTGAACTTAGCAATCCTGGAACCATTATTGGAAGTGACCAAATTTACAATAGAATTGTTACTGCTCACGCCTTTATTATAATTTTCTTTATAGTTATACCAATTATAATTGGGGGATTCGGAAATTGGCTAATTCCACTAATATTAGGAGCTCCAGATATAGCCTTCCCACGATTAAACAATATAAGATTTTGGTTGTTACCCCCATCTTTAACCCTTCTTTTAATAAGAAGAATTATTGACAAAGGAGCTGGAACTGGATGAACGGTCTATCCCCCATTATCAGGAAATATTGCACATGAAGGAGCATCTGTTGATCTAGCCATCTTCAGACTTCATATAGCAGGAATCTCATCAATTTTAGGGGCTATCAATTTTATTTCCACTATAGCTAATATACGACCAGCAGGAATAAATTTAGATAAAATACCCCTATTCTCCTGAGCTGTTAAAGTTACTGCCATCCTACTTCTTTTATCCCTACCAGTTTTAGCCGGAGCTATCACCATACTTTTAACAGACCGAAATATTAATACATCATTTTTTGACCCAGCCGGAGGAGGAGACCCTATTCTATACCAACATTTATTT
>Acalles_lemur|8825.I-0015-leL
AACTCTTTATTTTATTTTTGGAGCATGATCCGGCATGCTAGGAACTTCATTAAGAATATTAATTCGAACTGAACTTAGCAATCCTGGAACCATTATTGGAAGTGACCAAATTTACAATAGAATTGTTACTGCTCACGCCTTTATTATAATTTTCTTTATAGTTATACCAATTATAATTGGGGGATTCGGAAATTGGCTAATTCCACTAATATTAGGAGCTCCAGATATAGCCTTCCCACGATTAAACAATATAAGATTTTGGTTGTTACCCCCATCTTTAACCCTTCTTTTAATAAGAAGAATTATTGACAAAGGAGCTGGAACTGGATGAACGGTCTATCCCCCATTATCAGGAAATATTGCACATGAAGGAGCATCTGTTGATCTAGCCATCTTCAGACTTCATATAGCAGGAATCTCATCAATTTTAGGGGCTATCAATTTTATTTCCACTATAGCTAATATACGACCAGCAGGAATAAATTTAGATAAAATACCCCTATTCTCCTGAGCTGTTAAAGTTACTGCCATCCTACTTCTTTTATCCCTACCAGTTTTAGCCGGAGCTATCACCATACTTTTAACAGACCGAAATATTAATACATCATTTTTTGACCCAGCCGGAGGAGGAGACCCTATTCTATACCAACATTTATTT
>Acalles_lemur|9008.D-0422-lem
AACTCTTTATTTTATTTTTGGAGCATGATCCGGCATGCTAGGAACTTCATTAAGAATATTAATTCGAACTGAACTTAGCAATCCTGGAACCATTATTGGAAGTGACCAAATTTACAATAGAATTGTTACTGCTCACGCCTTTATTATAATTTTCTTTATAGTTATACCAATTATAATTGGGGGATTCGGAAATTGGCTAATTCCACTAATATTAGGAGCTCCAGATATAGCCTTCCCACGATTAAACAATATAAGATTTTGGTTGTTACCCCCATCTTTAACCCTTCTTTTAATAAGAAGAATTATTGACAAAGGAGCTGGAACTGGATGAACGGTCTATCCCCCATTATCAGGAAATATTGCACATGAAGGAGCATCTGTTGATCTAGCCATCTTCAGACTTCATATAGCAGGAATCTCATCAATTTTAGGGGCTATCAATTTTATTTCCACTATAGCTAATATACGACCAGCAGGAATAAATTTAGATAAAATACCCCTATTCTCCTGAGCTGTTAAAGTTACTGCCATCCTACTTCTTTTATCCCTACCAGTTTTAGCCGGAGCTATCACCATACTTTTAACAGACCGAAATATTAATACATCATTTTTTGACCCAGCCGGAGGAGGAGACCCTATTCTATACCAACATTTATTT
>Acalles_lemur|9071.F-438-lem
AACTCTTTATTTTATTTTTGGAGCATGATCCGGCATGCTAGGAACTTCATTAAGAATATTAATTCGAACTGAACTAAGCAATCCTGGAACCATTATCGGAAGTGACCAAATTTACAATAGAATTGTTACTGCTCACGCCTTTATTATAATTTTCTTTATAGTTATACCAATTATAATTGGAGGATTCGGAAATTGGCTAATTCCACTAATATTAGGAGCTCCAGATATAGCCTTCCCACGATTAAACAACATAAGATTTTGGTTGCTACCCCCATCTTTAACCCTTCTTTTAATAAGAAGAATTATTGACAAAGGAGCTGGAACTGGATGAACGGTCTATCCCCCATTATCAGGAAATATCGCACATGAAGGAGCATCTGTTGATCTAGCCATCTTCAGACTTCATATAGCAGGAATCTCATCAATTTTAGGGGCTATCAATTTTATTTCCACTATAGCTAATATACGACCAACAGGAATAAATTTAGATAAAATACCCCTATTCTCCTGAGCTGTTAAAGTTACTGCCATCCTACTTCTTTTATCTCTACCAGTTTTAGCCGGAGCTATCACCATACTTTTAACAGACCGAAATATTAATACATCATTTTTTGACCCAGCCGGAGGAGGAGACCCTATTCTATACCAACATTTATTT
>Acalles_ossetiensis|16879.2759-PST_26856
GACTCTGTACTTCATCTTCGGGAGATGATCAGGAATACTAGGAACATCTCTAAGAATACTAATTCGAATTGAGCTTAGTAACCCTGGAACCCTAATCGGAAATGATCAAATCTATAACAGAATTGTCACTGCCCATGCTTTTATTATAATTTTTTTTATAGTAATACCAATTATAATTGGTGGATTTGGAAACTGATTAGTTCCCCTAATACTTGGAGCTCCAGATATAGCCTTTCCCCGATTAAACAACATAAGATTCTGATTACTCCCCCCTTCTTTAACCTTACTTCTAATAAGTAGAATTATTGATAAAGGAGTTGGAACTGGATGAACAGTTTATCCACCATTATCAGCAAATATTGCACATGAAGGAGTTTCTATTGATTTAGCAATTTTTAGGCTCCACATAGCTGGCATCTCATCAATCCTAGGAGCTATTAATTTTATTTCTACCATAGCCAATATACGACCAACAGGGATAACCTTAGACAAAATGCCCCTATTTTCTTGAGCCGTTAAAGTTACAGCCATCCTCTTGCTCCTATCCTTACCAGTCTTGGCAGGAGCTATCACTATACTTTTAACAGATCGAAACATTAATACATCATTTTTTGACCCAGCTGGAGGAGGAGACCCAATCCTTTATCAACATTTATTT
>Acalles_ossetiensis|16876.2756-PST_26853
GACTCTGTACTTCATCTTCGGGAGATGATCAGGAATACTAGGAACATCTCTAAGAATACTAATTCGAATTGAGCTTAGTAACCCTGGAACCCTAATCGGAAATGATCAAATCTATAACAGAATTGTCACTGCCCATGCTTTTATTATAATTTTTTTTATAGTAATACCAATTATAATTGGTGGATTTGGAAACTGATTAGTTCCCCTAATACTTGGAGCTCCAGATATAGCCTTTCCCCGATTAAACAACATAAGATTCTGATTACTCCCCCCTTCTTTAACCTTACTTCTAATAAGTAGAATTATTGATAAAGGAGTTGGAACTGGATGAACAGTTTATCCACCATTATCAGCAAATATTGCACATGAAGGAGTTTCTATTGATTTAGCAATTTTTAGGCTCCACATAGCTGGCATCTCATCAATCCTAGGAGCTATTAATTTTATTTCTACCATAGCCAATATACGACCAACAGGGATAACCTTAGACAAAATGCCCCTATTTTCTTGAGCCGTTAAAGTTACAGCCATCCTCTTGCTCCTATCCTTACCAGTCTTGGCAGGAGCTATCACTATACTTTTAACAGATCGAAACATTAATACATCATTTTTTGACCCAGCTGGAGGAGGAGACCCAATCCTTTATCAACATTTATTT
>Acalles_misellus|10162.1262-PST_4078
AACCCTCTACTTTATTTTTGGGGCATGATCAGGAATACTAGGAACCTCATTAAGAATACTAATTCGAACTGAACTTTCCAGTCCAGGAACTATAATTGGGAATGACCAAATCTATAACAGAATCGTCACTGCCCATGCTTTTATTATAATCTTTTTCATGGTAATACCAATTATAATTGGGGGATTCGGAAACTGGTTAATTCCACTGATATTAGGAGCCCCAGATATAGCCTTTCCCCGACTAAACAATATAAGATTCTGATTACTCCCGCCATCTTTAAGCTTACTTTTAATAAGAAGAATTATTGATAAAGGAGCGGGAACTGGATGAACAGTTTACCCCCCATTATCAGCCAATATTGCCCATGAAGGAGTATCTGTTGATTTAGCCATTTTCAGTCTTCACATAGCAGGAATATCATCGATCCTGGGAGCTATCAATTTTGTATCAACAATAACTAATATACGACCAGCAGGAATAGATCTAGATAAAATACCACTATTCTCTTGAGCAGTTAAAATTACCGCAATCCTGCTCCTATTATCCCTTCCAGTCTTAGCTGGGGCTATCACCATACTATTAACAGATCGAAACATTAACACATCATTTTTTGACCCGGCAGGGGGCGGAGATCCTATTCTCTACCAACACTTATTT
>Acalles_misellus|9211.E-610-mis
NNNNNNNNNNNNNNNNNNNNNNNNNNNNNNNGGAATACTAGGAACCTCATTAAGAATACTAATTCGAACTGAACTTTCCAGTCCTGGAACTATAATTGGGAATGACCAAATCTATAACAGAATCGTCACTGCCCATGCTTTTATTATAATCTTTTTCATAGTAATACCAATTATAATTGGGGGATTCGGAAACTGGTTAATTCCACTAATATTAGGAGCCCCAGATATAGCCTTTCCCCGACTAAACAATATAAGATTCTGATTACTACCACCATCTTTAAGCTTACTTTTAATAAGAAGAATTATTGATAAAGGGGCAGGAACTGGATGAACAGTTTACCCCCCATTATCAGCCAATATCGCTCATGAAGGAGTATCTGTTGATTTAGCCATTTTCAGTCTTCACATAGCAGGAATATCATCAATCCTGGGAGCTATCAATTTTGTATCAACAATAACTAATATACGACCAGCAGGAATAGATCTAGATAAAATACCACTATTCTCTTGAGCAGTTAAAATTACCGCAATCCTGCTCCTATTATCCCTTCCAGTCTTAGCTGGGGCTATCACCATACTATTAACAGATCGAAACATTAACACATCATTTTTTGACCCAGCAGGGGGCGGAGATCCTATTCTCTACCAACACTTATTT
>Acalles_misellus|9214.E-613-mis
AACCCTCTACTTTATTTTTGGGGCATGATCAGGAATACTAGGAACCTCATTAAGAATACTAATTCGAACTGAACTTTCCAGTCCTGGAACTATAATTGGGAATGACCAAATCTATAACAGAATCGTCACTGCCCATGCTTTTATTATAATCTTTTTCATAGTAATACCAATTATAATTGGGGGATTCGGAAACTGGTTAATTCCACTAATATTAGGAGCCCCAGATATAGCCTTTCCCCGACTAAACAATATAAGATTCTGATTACTACCACCATCTTTAAGCTTACTTTTAATAAGAAGAATTATTGATAAAGGGGCAGGAACTGGATGAACAGTTTACCCCCCATTATCAGCCAATATCGCTCATGAAGGAGTATCTGTTGATTTAGCCATTTTCAGTCTTCACATAGCAGGAATATCATCAATCCTGGGAGCTATCAATTTTGTATCAACAATAACTAATATACGACCAGCAGGAATAGATCTAGATAAAATACCACTATTCTCTTGAGCAGTTAAAATTACCGCAATCCTGCTCCTATTATCCCTTCCAGTCTTAGCTGGGGCTATCACCATACTATTAACAGATCGAAACATTAACACATCATTTTTTGACCCAGCAGGGGGCGGAGATCCTATTCTCTACCAACACTTATTT
>Acalles_misellus|9216.E-615-mis
AACCCTCTACTTTATTTTTGGGGCATGATCAGGAATACTAGGAACCTCATTAAGAATACTAATTCGAACTGAACTTTCCAGTCCTGGAACTATAATTGGGAATGACCAAATCTATAACAGAATCGTCACTGCCCATGCTTTTATTATAATCTTTTTCATAGTAATACCAATTATAATTGGGGGATTCGGAAACTGGTTAATTCCACTAATATTAGGAGCCCCAGATATAGCCTTTCCCCGACTAAACAATATAAGATTCTGATTACTACCACCATCTTTAAGCTTACTTTTAATAAGAAGAATTATTGATAAAGGGGCAGGAACTGGATGAACAGTTTACCCCCCATTATCAGCCAATATCGCTCATGAAGGAGTATCTGTTGATTTAGCCATTTTCAGTCTTCACATAGCAGGAATATCATCAATCCTGGGAGCTATCAATTTTGTATCAACAATAACTAATATACGACCAGCAGGAATAGATCTAGATAAAATACCACTATTCTCTTGAGCAGTTAAAATTACCGCAATCCTGCTCCTATTATCCCTTCCAGTCTTAGCTGGGGCTATCACCATACTATTAACAGATCGAAACATTAACACATCATTTTTTGACCCAGCAGGGGGCGGAGATCCTATTCTCTACCAACACTTATTT
>Acalles_misellus|9217.E-616-mis
AACCCTCTACTTTATTTTTGGGGCATGATCAGGAATACTAGGAACCTCATTAAGAATACTAATTCGAACTGAACTTTCCAGTCCTGGAACTATAATTGGGAATGACCAAATCTATAACAGAATCGTCACTGCCCATGCTTTTATTATAATCTTTTTCATAGTAATACCAATTATAATTGGGGGATTCGGAAACTGGTTAATTCCACTGATATTAGGAGCCCCAGATATAGCCTTTCCCCGACTAAACAATATAAGATTCTGATTACTACCACCATCTTTAAGCTTACTTTTAATAAGAAGAATTATTGATAAAGGAGCGGGAACTGGATGAACAGTTTACCCCCCATTATCAGCCAATATCGCCCATGAAGGAGTATCTGTTGATTTAGCCATTTTCAGTCTTCACATAGCAGGAATATCATCAATCCTGGGAGCTATCAATTTTGTATCAACAATAACTAATATACGACCAGCAGGGATAGATCTAGATAAAATACCACTATTCTCTTGAGCAGTTAAAATTACCGCAATCCTGCTCCTATTATCCCTTCCAGTCTTAGCTGGGGCTATCACCATACTATTAACAGATCGAAACATTAACACATCATTTTTTGACCCAGCAGGGGGCGGAGATCCTATTCTCTACCAACACTTATTT
>Acalles_misellus|9452.NL-832-mis
AACCCTCTACTTTATTTTTGGGGCATGATCAGGAATACTAGGAACCTCATTAAGAATACTAATTCGAACTGAACTTTCCAGTCCTGGAACTATAATTGGAAATGACCAAATCTATAACAGAATCGTCACTGCCCATGCTTTTATTATAATCTTTTTCATAGTAATACCAATTATAATTGGGGGATTCGGAAACTGGTTAATTCCACTGATATTAGGAGCCCCAGATATAGCCTTTCCCCGGCTAAACAATATAAGATTCTGATTACTACCACCATCTTTAAGCTTACTTTTAATAAGAAGAATTATTGATAAAGGAGCGGGAACTGGATGAACAGTTTACCCCCCATTATCAGCCAATATCGCTCATGAAGGAGTATCTGTTGATTTAGCCATTTTCAGTCTTCACATAGCAGGAATATCATCAATCCTGGGAGCTATCAATTTTGTATCAACAATAACTAATATACGACCAGCAGGAATAGATCTAGATAAAATACCACTATTCTCTTGAGCAGTTAAAATTACCGCAATCCTGCTCCTATTATCCCTTCCAGTCTTAGCTGGGGCTATCACCATACTATTAACAGATCGAAACATTAACACATCATTTTTTGACCCAGCAGGGGGCGGAGATCCTATTCTCTACCAACACTTATTT
>Acalles_misellus|9491.E-872-mis
AACCCTCTACTTTATTTTTGGGGCATGATCAGGAATACTAGGAACCTCATTAAGAATACTAATTCGAACTGAACTTTCCAGTCCTGGAACTATAATTGGAAATGACCAAATCTATAACAGAATCGTCACTGCCCATGCTTTTATTATAATCTTTTTCATAGTAATACCAATTATAATTGGGGGATTCGGAAACTGGTTAATTCCACTGATATTAGGAGCCCCAGATATAGCCTTTCCCCGACTAAACAATATAAGATTCTGATTACTACCACCATCTTTAAGCTTACTTTTAATAAGAAGAATTATTGATAAAGGAGCGGGAACTGGATGAACAGTTTACCCCCCATTATCAGCCAATATCGCTCATGAAGGAGTATCTGTTGATTTAGCCATTTTCAGTCTTCACATAGCAGGAATATCATCAATCCTGGGAGCTATCAATTTTGTATCAACAATAACTAATATACGACCAGCAGGAATAGATCTAGATAAAATACCACTATTCTCTTGAGCAGTTAAAATTACCGCAATCCTGCTCCTATTATCCCTTCCAGTCTTAGCTGGGGCTATCACCATACTATTAACAGATCGAAACATTAACACATCATTTTTTGACCCAGCAGGGGGCGGAGATCCTATTCTCTACCAACACTTATTT
>Acalles_misellus|9570.F-937-mis
AACCCTCTACTTTATTTTTGGGGCATGATCAGGAATACTAGGAACCTCATTAAGAATACTAATTCGAACTGAACTTTCCAGTCCTGGAACTATAATTGGAAATGACCAAATCTATAACAGAATCGTCACTGCCCATGCTTTTATTATAATCTTTTTCATAGTAATACCAATTATAATTGGGGGATTCGGAAACTGGTTAATTCCACTGATATTAGGAGCCCCAGATATAGCCTTTCCCCGACTAAACAATATAAGATTCTGATTACTACCACCATCTTTAAGCTTACTTTTAATAAGAAGAATTATTGATAAAGGAGCGGGAACTGGATGAACAGTTTACCCCCCATTATCAGCCAATATCGCTCATGAAGGAGTATCTGTTGATTTAGCCATTTTCAGTCTTCACATAGCAGGAATATCATCAATCCTGGGAGCTATCAATTTTGTATCAACAATAACTAATATACGACCAGCAGGAATAGATCTAGATAAAATACCACTATTCTCTTGAGCAGTTAAAATTACCGCAATCCTGCTCCTATTATCCCTTCCAGTCTTAGCTGGGGCTATCACCATACTATTAACAGATCGAAACATTAACACATCATTTTTTGACCCAGCAGGGGGCGGAGATCCTATTCTCTACCAACACTTATTT
>Acalles_misellus|9571.F-938-mis
NNNNNNNTACTTTATTTTTGGGGCATGATCAGGAATACTAGGAACCTCATTAAGAATACTAATTCGAACTGAACTTTCCAGTCCTGGAACTATAATTGGGAATGACCAAATCTATAACAGAATCGTCACTGCCCATGCTTTTATTATAATCTTTTTCATAGTAATACCAATTATAATTGGGGGATTCGGAAACTGGTTAATTCCACTGATATTAAGAGCCCCAGATATAGCCTTTCCCCGACTAAACAATATAAGATTCTGATTACTACCACCATCTTTAAGCTTACTTTTAATAAGAAGAATTATTGATAAAGGAGCGGGAACTGGATGAACAGTTTACCCCCCATTATCAGCCAATATCGCTCATGAAGGAGTATCTGTTGATTTAGCCATTTTCAGTCTTCACATAGCAGGAATATCATCAATCCTGGGAGCTATCAATTTTGTATCAACAATAACTAATATACGACCAGCAGGAATAGATCTAGATAAAATACCACTATTCTCTTGAGCAGTTAAAATTACCGCAATCCTGCTCCTATTATCCCTTCCAGTCTTAGCTGGGGCTATCACCATACTATTAACAGATCGAAACATTAACACATCATTTTTTGACCCAGCAGGGGGCGGAGATCCTATTCTCTACCAACACTTATTT
>Acalles_misellus|9493.E-874-mis
AACCCTCTACTTTATTTTTGGGGCATGATCAGGAATACTAGGAACCTCATTAAGAATACTAATTCGAACTGAACTTTCCAGTCCTGGAACTATAATTGGGAATGACCAAATCTATAACAGAATCGTCACTGCCCATGCTTTTATTATAATCTTTTTCATAGTAATACCAATTATAATTGGGGGATTCGGAAACTGGTTAATTCCACTGATATTAAGAGCCCCAGATATAGCCTTTCCCCGACTAAACAATATAAGATTCTGATTACTACCACCATCTTTAAGCTTACTTTTAATAAGAAGAATTATTGATAAAGGAGCGGGAACTGGATGAACAGTTTACCCCCCATTATCAGCCAATATCGCTCATGAAGGAGTATCTGTTGATTTAGCCATTTTCAGTCTTCACATAGCAGGAATATCATCAATCCTGGGAGCTATCAATTTTGTATCAACAATAACTAATATACGACCAGCAGGAATAGATCTAGATAAAATACCACTATTCTCTTGAGCAGTTAAAATTACCGCAATCCTGCTCCTATTATCCCTTCCAGTCTTAGCTGGGGCTATCACCATACTATTAACAGATCGAAACATTAACACATCATTTTTTGACCCAGCAGGGGGCGGAGATCCTATTCTCTACCAACACTTATTT
>Acalles_misellus|888.684-PST
AACCCTCTACTTTATTTTTGGGGCATGATCAGGAATACTAGGAACCTCATTAAGAATACTAATTCGAACTGAACTTTCCAGTCCTGGAACTATAATTGGGAATGACCAAATCTATAACAGAATCGTCACTGCCCATGCTTTTATTATAATCTTTTTCATAGTAATACCAATTATAATTGGGGGATTCGGAAACTGGTTAATTCCACTGATATTAGGAGCCCCAGATATAGCCTTTCCCCGACTAAACAATATAAGATTCTGATTACTACCACCATCTTTAAGCTTACTTTTAATAAGAAGAATTATTGATAAAGGAGCGGGAACTGGATGAACAGTTTACCCCCCATTATCAGCCAATATCGCTCATGAAGGAGTATCTGTTGATTTAGCCATTTTCAGTCTTCACATAGCAGGAATATCATCAATCCTGGGAGCTATCAATTTTGTATCAACAATAACTAATATACGACCAGCAGGAATAGATCTAGATAAAATACCACTATTCTCTTGAGCAGTTAAAATTACCGCAATCCTGCTCCTATTATCCCTTCCAGTCTTAGCTGGGGCTATCACCATACTATTAACAGATCGAAACATTAACACATCATTTTTTGACCCAGCGGGGGGCGGAGATCCTATTCTCTACCAACACTTATTT
>Acalles_misellus|10166.1266-PST_4082
AACCCTCTACTTTATTTTTGGGGCATGATCAGGAATACTAGGAACCTCATTAAGAATACTAATTCGAACTGAACTTTCCAGTCCTGGAACTATAATTGGGAATGACCAAATCTATAACAGAATCGTCACTGCCCATGCTTTTATTATAATCTTTTTCATAGTAATACCAATTATAATTGGGGGATTCGGAAACTGGTTAATTCCACTGATATTAGGAGCCCCAGATATAGCCTTTCCCCGACTAAACAATATAAGATTCTGATTACTACCACCATCTTTAAGCTTACTTTTAATAAGAAGAATTATTGATAAAGGAGCGGGAACTGGATGAACAGTTTACCCCCCATTATCAGCCAATATCGCTCATGAAGGAGTATCTGTTGATTTAGCCATTTTCAGTCTTCACATAGCAGGAATATCATCAATCCTGGGAGCTATCAATTTTGTATCAACAATAACTAATATACGACCAGCAGGAATAGATCTAGATAAAATACCACTATTCTCTTGAGCAGTTAAAATTACCGCAATCCTGCTCCTATTATCCCTTCCAGTCTTAGCTGGGGCTATCACCATACTATTAACAGATCGAAACATTAACACATCATTTTTTGACCCAGCAGGGGGCGGAGATCCTATTCTCTACCAACACTTATTT
>Acalles_echinatus|8948.CZ-0231-ech
AACCCTCTACTTCATTTTTGGAGCATGATCAGGAATACTAGGAACCTCATTAAGAATATTAATTCGAACTGAACTTAGTAGCCCTGGAACTATAATTGGAAACGACCAAATCTATAATAGAATTGTCACTGCCCACGCTTTTATTATAATCTTTTTTATGGTTATACCAATTATAATTGGAGGATTTGGAAACTGGTTAGTCCCACTAATATTAGCAGCCCCAGATATAGCCTTCCCCCGGTTAAACAATATAAGATTCTGGTTACTCCCCCCATCTTTAAGCTTACTTTTAATGAGAAGAATTATCGATAAAGGAGCCGGAACTGGATGAACAGTTTACCCACCATTATCAGCCAATATTGCTCATGAAGGAGTATCTGTTGATTTAGCCATTTTCAGTCTTCACATAGCGGGGATATCCTCAATCTTAGGAGCTATTAATTTTGTTTCAACAATAGCTAATATACGACCAACAGGGATAAATCTTGATAAAATACCATTATTCTCTTGAGCAGTTAAAATTACAGCAATCCTACTCCTATTATCTCTTCCAGTTTTAGCCGGAGCTATTACCATACTATTAACAGACCGAAACATCAACACATCATTTTTTGACCCAGCAGGAGGTGGAGATCCAATCCTCTATCAACACTTATTT
>Acalles_echinatus|8737.A-0093-ech
NNNNNNNNNNTTCATTTTTGGGGCATGATCAGGAATACTAGGAACCTCATTAAGAATATTAATTCGAACTGAACTTAGTAGCCCTGGGACTATAATTGGGAACGACCAAATCTATAATAGAATTGTCACTGCCCACGCTTTTATTATAATCTTTTTTATGGTTATACCAATTATAATTGGAGGGTTTGGAAACTGGCTAGTCCCACTAATATTAGCAGCCCCAGATATAGCCTTCCCCCGGTTAAACAATATAAGATTCTGGTTACTCCCCCCATCTTTAAGCTTACTTTTAATGAGAAGAATTATCGATAAAGGAGCCGGAACTGGATGAACAGTTTACCCMCCATTATCAGCCAATATTGCTCACGAAGGAGTATCTGTTGATTTAGCCATTTTCAGTCTTCACATAGCGGGAATATCCTCAATCTTAGGAGCTATTAATTTTGTTTCAACAATAGCTAATATACGACCAACAGGGATAAATCTTGATAAAATACCATTATTCTCTTGAGCAGTTAAAATTACAGCAATCCTACTCCTTTTATCTCTTCCAGTTTTAGCCGGAGCTATTACCATACTATTAACAGACCGAAACATCAACACATCATTTTTTGACCCANNNNNNNNNNNNNNNNNNNNNNNNNNNNNNNNNNNNNNN
>Acalles_echinatus|9632.IT1049
AACCCTCTACTTTATTTTTGGGACATGGTCAGGAATATTGGGAACCTCATTAAGAATACTAATTCGAACTGAACTTAGTGCTCCTGGAACTATAATTGGAGATGATCAAATCTATAATAGAATCGTCACTGCCCATGCTTTTATTATAATCTTTTTTATAGTAATGCCAATTATAATCGGAGGATTTGGGAACTGATTGATTCCACTAATATTGGGAGCCCCAGATATAGCCTTCCCCCGACTAAACAATATAAGATTCTGGCTACTCCCACCAGCTTTAAGCTTACTTTTAATAAGAAGAATTATCGACAAAGGGGCTGGAACTGGATGAACAGTTTACCCCCCATTATCAGCCAATATAGCTCATGAAGGTATATCTGTTGATTTAGCCATTTTCAGCCTTCATATAGCAGGAATATCGTCAATCTTAGGAGCTATCAATTTTGTCTCAACAATAGCTAATATACGACCAACAGGGATAAATCTTGATAAAATGCCGTTATTCTCTTGAGCAGTTAAAATTACAGCAATTTTACTCCTACTATCTCTTCCAGTTTTAGCCGGAGCTATTACCATACTATTGACAGACCGAAACATCAACACATCATTTTTTGACCCAGCAGGAGGTGGTGATCCTATTCTCTATCAACACTTATTT
>Acalles_echinatus|10371.461-PST
AACCCTTTACTTTATTTTTGGGGCATGGTCAGGAATATTGGGGACCTCATTAAGAATACTAATTCGAACTGAACTTAGTGCTCCTGGAACTATAATTGGAGATGATCAAATCTATAATAGAATCGTCACTGCCCATGCTTTTATTATAATCTTTTTTATAGTAATGCCAATTATAATCGGAGGGTTTGGGAACTGATTGGTTCCACTAATATTGGGGGCCCCAGATATAGCCTTCCCCCGACTAAACAATATAAGATTCTGGCTACTCCCCCCAGCTTTAAGCTTACTTTTAATAAGAAGAATTATCGACAAAGGAGCTGGAACTGGATGAACAGTTTACCCCCCATTATCAGCCAATATAGCTCATGAAGGTATATCTGTTGATTTAGCCATTTTCAGTCTTCATATAGCAGGGATATCGTCAATCTTAGGAGCTATCAATTTTGTCTCAACAATAGCTAATATACGACCAGCAGGGATAAATCTTGATAAAATACCGTTATTCTCTTGAGCAGTTAAAATTACAGCAATTTTACTCCTACTATCTCTTCCAGTTTTAGCCGGGGCTATTACCATACTATTGACAGACCGAAACATCAACACATCATTTTTTGACCCAGCAGGAGGCGGTGATCCTATTCTCTATCAACACTTATTT
>Acalles_echinatus|8864.D-0234-ech
AACCCTCTACTTTATTTTTGGGGCATGGTCAGGAATATTGGGGACCTCATTAAGAATACTAATTCGAACTGAACTTAGTGCTCCTGGAACTATAATTGGAGATGATCAAATCTATAATAGAATCGTCACTGCCCATGCTTTTATTATAATCTTTTTTATAGTAATGCCAATTATAATCGGAGGGTTTGGGAACTGATTGGTTCCACTAATATTGGGGGCCCCAGATATAGCCTTCCCCCGACTAAACAATATGAGATTCTGGCTACTCCCCCCAGCTTTAAGCTTACTTTTAATAAGAAGAATTATCGACAAAGGAGCTGGAACTGGATGAACAGTTTACCCCCCATTATCAGCCAATATAGCTCATGAAGGTATATCTGTTGATTTAGCCATTTTCAGTCTTCATATAGCAGGGATATCGTCAATCTTAGGAGCTATCAATTTTGTCTCAACAATAGCTAATATACGACCAGCAGGGATAAATCTTGATAGAATACCGTTATTCTCTTGAGCAGTTAAAATTACAGCAATTTTACTCCTACTATCTCTTCCAGTTTTAGCCGGGGCTATTACCATACTATTGACAGACCGAAACATCAACACATCATTTTTTGACCCAGCAGGAGGAGGTGATCCTATTCTCTATCAACACTTATTT
>Acalles_echinatus|8993.BUL-0344-ech
NNNNNNNNNNNNNNNNNNNNNNNNNNNNNNNNNNNNNNNNGGAACCTCATTAAGAATGCTAATTCGAACTGAACTTAGTACTCCTGGAACTATAATTGGAAATGACCAAATCTATAATAGAATCGTCACTGCCCATGCTTTTATTATAATCTTTTTTATAGTAATACCAATTATAATTGGAGGGTTTGGGAACTGGTTAGTTCCACTAATATTAGGAGCCCCAGATATAGCCTTCCCCCGACTAAACAATATAAGATTCTGGCTACTCCCCCCATCTTTATGCTTACTTTTAATAAGAAGAATTATCGACAAAGGAGCTGGGACTGGGTGAACAGTTTACCCCCCACTATCAGCCAATATCGCTCATGAAGGTGTATCTGTTGATTTAGCCATTTTCAGCCTTCATATAGCAGGGATATCATCAATCTTAGGAGCCATTAATTTTGTCTCAACAATAGCTAATATACGACCAACAGGAATAAATCTTGATAAAATACCACTATTCTCTTGAGCAGTTAAAATTACGGCAATCTTACTCCTGCTATCTCTTCCAGTTTTAGCTGGGGCCATTACCATACTATTAACAGACCGAAACATTAACACATCATTTTTTGACCCAGCAGGGGGCGGAGATCCTATTCTATACCAACACTTATTT
>Acalles_echinatus|8994.BUL-0345-ech
AACCCTATACTTTATTTTTGGAACATGGTCAGGAATACTAGGAACCTCATTAAGAATGCTAATTCGAACTGAACTTAGTACTCCTGGAACTATAATTGGAAATGACCAAATCTATAATAGAATCGTCACTGCCCATGCTTTTATTATAATCTTTTTTATAGTAATACCAATTATAATTGGAGGGTTTGGGAACTGGTTAGTTCCACTAATATTAGGAGCCCCAGATATAGCCTTCCCCCGACTAAACAATATAAGATTCTGGCTACTCCCCCCATCTTTATGCTTACTTTTAATAAGAAGAATTATCGACAAAGGAGCTGGGACTGGGTGAACAGTTTACCCCCCACTATCAGCCAATATCGCTCATGAAGGTGTATCTGTTGATTTAGCCATTTTCAGCCTTCATATAGCAGGGATATCATCAATCTTAGGAGCCATTAATTTTGTCTCAACAATAGCTAATATACGACCAACAGGAATAAATCTTGATAAAATACCACTATTCTCTTGAGCAGTTAAAATTACGGCAATCTTACTCCTGCTATCTCTTCCAGTTTTAGCTGGGGCCATTACCATACTATTAACAGACCGAAACATTAACACATCATTTTTNNNNNNNNNNNNNNNNNNNNNNNNNNNNNNNNNNNNNNNNNNNNNN
>Acalles_echinatus|9007.RU-0410-ech
AACCCTCTACTTTATTTTTGGAGCATGGTCAGGAATATTAGGAACCTCATTAAGGATACTAATTCGAACTGAACTCAGTACTCCTGGGGCTATAATTGGAAATGACCAAATCTATAATAGAATCGTCACTGCCCATGCTTTTATTATAATCTTTTTTATAGTGATACCAATTATAATTGGAGGGTTTGGGAACTGGCTGATTCCACTAATATTAGGAGCCCCAGATATAGCCTTCCCCCGACTAAACAATATAAGATTCTGGCTACTCCCCCCATCTTTAAGCTTACTTTTAATAAGGATAATTATCGACAAAGGAGCTGGAACTGGATGAACAGTTTACCCCCCATTATCAGCCAATATCGCTCATGAAGGTGTATCTGTTGATTTAGCCATTTTCAGCCTTCATATAGCCGGGATATCATCAATCTTGGGAGCTATCAATTTTGTCTCAACAATAGCTAATATACGACCAGCAAAAATAAATCTTGATAAAATACCACTATTCTCTTGAGCAGTTAAAATCACAGCAATCTTACTCCTGTTATCTCTTCCAGTTTTAGCTGGGGCTATTACCATACTATTAACAGACCGAAACATCAACACATCATTTTTTGACCCAGCAGGGGGCGGGGATCCTATTCTCTATCAACACTTATTT
>Acalles_echinatus|9340.R-669-ech
AACCCTCTACTTTATTTTTGGAGCATGGTCAGGAATATTAGGAACCTCATTAAGGATACTAATTCGAACTGAACTCAGTACTCCTGGGGCTATAATTGGAAATGACCAAATCTATAATAGAATCGTCACTGCCCATGCTTTTATTATAATCTTTTTTATAGTGATACCAATTATAATTGGAGGGTTTGGGAACTGGCTGATTCCACTAATATTAGGAGCCCCAGATATAGCCTTCCCCCGACTAAACAATATAAGATTCTGGCTACTCCCCCCATCTTTAAGCTTACTTTTAATAAGGATAATTATCGACAAAGGAGCTGGAACTGGATGAACAGTTTACCCCCCATTATCAGCCAATATCGCTCATGAAGGTGTATCTGTTGATTTAGCCATTTTCAGCCTTCATATAGCCGGGATATCATCAATCTTGGGAGCTATCAATTTTGTCTCAACAATAGCTAATATACGACCAGCAAAAATAAATCTTGATAAAATACCACTATTCTCTTGAGCAGTTAAAATCACAGCAATCTTACTCCTGTTATCTCTTCCAGTTTTAGCTGGGGCTATTACCATACTATTAACAGACCGAAACATCAACACATCATTTTTTGACCCAGCAGGGGGCGGGGATCCTATTCTCTATCAACACTTATTT
>Acalles_echinatus|9339.R-668-ech
AACCCTCTACTTTATTTTTGGAGCATGGTCAGGAATATTAGGAACCTCATTAAGGATACTAATTCGAACTGAACTCAGTACTCCTGGGGCTATAATTGGAAATGACCAAATCTATAATAGAATCGTCACTGCCCATGCTTTTATTATAATCTTTTTTATAGTGATACCAATTATAATTGGAGGGTTTGGGAACTGGCTGATTCCACTAATATTAGGAGCCCCAGATATAGCCTTCCCCCGACTAAACAATATAAGATTCTGGCTACTCCCCCCATCTTTAAGCTTACTTTTAATAAGGATAATTATCGACAAAGGAGCTGGAACTGGATGAACAGTTTACCCCCCATTATCAGCCAATATCGCTCATGAAGGTGTATCTGTTGATTTAGCCATTTTCAGCCTTCATATAGCCGGGATATCATCAATCTTGGGAGCTATCAATTTTGTCTCAACAATAGCTAATATACGACCAGCAAAAATAAATCTTGATAAAATACCACTATTCTCTTGAGCAGTTAAAATCACAGCAATCTTACTCCTGTTATCTCTTCCAGTTTTAGCTGGGGCTATTACCATACTATTAACAGACCGAAACATCAACACATCATTTTTTGACCCAGCAGGGGGCGGGGATCCTATTCTCTATCAACACTTATTT
>Acalles_echinatus|10121.1221-JKR_3557
AACCCTCTACTTTATTTTTGGGGCATGGTCAGGAATATTAGGAACCTCATTAAGAATACTAATTCGAACTGAACTCAGTACTCCTGGGACTATAATTGGAAATGACCAAATCTATAATAGAATCGTCACTGCCCATGCTTTTATTATAATCTTTTTTATAGTAATACCAATTATAATTGGGGGGTTTGGGAACTGGTTAATTCCACTGATATTAGGAGCCCCAGATATAGCCTTCCCCCGACTAAACAATATAAGATTCTGGCTACTCCCCCCATCTTTAAGTTTACTTTTAATAAGAAGAATTATCGACAAAGGAGCTGGAACTGGATGAACAGTTTACCCCCCATTATCAGCCAATATCGCTCATGAAGGTGTATCTGTTGATTTAGCCATTTTCAGCCTTCATATAGCCGGGATATCATCAATCTTGGGAGCTATCAATTTTGTCTCAACAATAGCTAATATACGACCAGCAGAAATAAATCTTGATAAAATACCACTATTCTCTTGAGCAGTCAAAATCACAGCAATCTTACTCCTGTTATCTCTTCCAGTTTTAGCTGGAGCTATTACCATACTATTAACAGACCGAAACATCAACACATCATTTTTTGACCCGGCAGGGGGCGGGGATCCTATTCTCTATCAACACTTATTT
>Acalles_echinatus|8992.HR-0338-ech
AACCCTCTACTTTATTTTTGGGGCATGGTCAGGAATATTAGGAACCTCATTAAGAATACTAATTCGAACTGAACTCAGTACTCCTGGGACTATAATTGGAAATGACCAAATCTATAATAGAATCGTCACTGCCCATGCTTTTATTATAATCTTTTTTATAGTAATACCAATTATAATTGGAGGGTTTGGGAACTGGTTGATCCCACTAATATTAGGAGCCCCAGATATAGCCTTCCCCCGACTAAACAATATAAGATTCTGGCTACTCCCCCCATCTTTAAGCTTACTTTTAATAAGAAGAATTATCGACAAAGGAGCTGGAACTGGATGAACAGTTTACCCTCCATTATCAGCCAATATCGCTCATGAAGGTGTATCTGTTGATTTAGCCATTTTCAGCCTTCATATAGCCGGGATATCATCAATCTTGGGAGCTATCAATTTTGTCTCAACAATAGCTAATATACGACCAGCAGGAATAAATCTTGATAAAATACCACTATTCTCTTGAGCAGTTAAAATCACAGCAATCTTACTCCTGTTATCTCTTCCAGTTTTAGCTGGGGCTATTACCATACTATTAACAGACCGAAACATCAACACATCATTTTTTGACCCAGCAGGGGGCGGGGATCCTATTCTCTATCAACACTTATTT
>Acalles_echinatus|8855.HR-0334-ech
AACCCTCTACTTTATTTTTGGGGCATGGTCAGGAATATTAGGAACCTCATTAAGAATACTAATTCGAACTGAACTCAGTACTCCTGGGACTATAATTGGAAATGACCAAATCTATAATAGAATCGTCACTGCCCATGCTTTTATTATAATCTTTTTTATAGTAATACCAATTATAATTGGAGGGTTTGGGAACTGGTTGATCCCACTAATATTAGGAGCCCCAGATATAGCCTTCCCCCGACTAAACAATATAAGATTCTGGCTACTCCCCCCATCTTTAAGCTTACTTTTAATAAGAAGAATTATCGACAAAGGAGCTGGAACTGGATGAACAGTTTACCCTCCATTATCAGCCAATATCGCTCATGAAGGTGTATCTGTTGATTTAGCCATTTTCAGCCTTCATATAGCCGGGATATCATCAATCTTGGGAGCTATCAATTTTGTCTCAACAATAGCTAATATACGACCAGCAGGAATAAATCTTGATAAAATACCACTATTCTCTTGAGCAGTTAAAATCACAGCAATCTTACTCCTGTTATCTCTTCCAGTTTTAGCTGGGGCTATTACCATACTATTAACAGACCGAAACATCAACACATCATTTTTTGACCCAGCAGGGGGCGGAGATCCTATTCTCTATCAACACTTATTT
>Acalles_fallax|17763.2898-PST_25904
AACCTTATACTTTATCTTCGGAACATGATCAGGTATACTTGGAACCTCATTAAGAATGCTAATTCGAACCGAACTTAGAAGCCCTGGAACTATAATTGGGAATGATCAAATTTATAATAGAATTGTCACTGCCCATGCTTTCATTATAATTTTTTTTATAGTAATACCAATCATAATTGGAGGATTTGGAAACTGATTAATCCCATTAATACTAGGAGCCCCAGATATAGCTTTCCCACGATTAAACAATATAAGATTTTGATTACTACCCCCATCCTTAACCCTACTTATAATAAGTAGAATTATCGACAAAGGAGCAGGTACCGGATGAACAGTTTATCCCCCATTATCAGCCAATATTGCCCATGAAGGGCCCTCTGTTGACCTAGCCATCTTCAGACTCCATATAGCAGGAATTTCATCAATCTTAGGGGCTATCAATTTTGTTTCCACAATAGCAAATATACGACCAACAGGAATAAGGCTAGACAAAATACCATTATTCTCTTGAGCTGTAAAAGTTACAGCCATCTTATTACTCCTATCTCTACCAGTTTTAGCTGGAGCTATTACTATACTATTAACGGACCGAAATATTAATACATCATTTTTTGACCCAGCAGGCGGAGGAGATCCTATCCTTTACCAGCATTTATTT
>Acalles_fallax|16099.2084-JKR_23724
AACCTTATACTTTATCTTCGGAACATGATCAGGTATACTTGGAACCTCATTAAGAATGCTAATTCGAACCGAACTTAGAAGCCCTGGAACTATAATTGGGAATGATCAAATTTATAATAGAATTGTCACTGCCCATGCTTTCATTATAATTTTTTTTATAGTAATACCAATCATAATTGGAGGATTTGGAAACTGATTAATCCCATTAATACTAGGAGCCCCAGATATAGCTTTCCCACGATTAAACAATATAAGATTTTGATTACTACCCCCATCCTTAACCCTACTTATAATAAGTAGAATTATCGACAAAGGAGCAGGTACCGGATGAACAGTTTATCCCCCATTATCAGCCAATATTGCCCATGAAGGGCCCTCTGTTGACCTAGCCATCTTCAGACTCCATATAGCAGGAATTTCATCAATCTTAGGGGCTATCAATTTTGTTTCCACAATAGCAAATATACGACCAACAGGAATAAGGCTAGACAAAATACCATTATTCTCTTGAGCTGTAAAAGTTACAGCCATCTTATTACTCCTATCTCTACCAGTTTTAGCTGGAGCTATTACTATACTATTAACGGACCGAAATATTAATACATCATTTTTTGACCCAGCAGGCGGAGGAGATCCTATCCTTTACCAGCATTTATTT
>Acalles_fallax|9635.CZ1052
AACCTTATACTTTATCTTCGGAACATGATCAGGTATACTTGGAACCTCATTAAGAATGCTAATTCGAACCGAACTTAGAAGCCCTGGAACTATAATTGGAAATGACCAAATTTATAATAGAATTGTCACTGCCCATGCTTTCATTATAATTTTTTTTATAGTAATACCAATCATAATTGGAGGATTTGGAAACTGATTAATCCCATTAATACTAGGAGCCCCAGATATAGCTTTCCCACGATTAAACAATATAAGATTTTGATTACTACCCCCATCCTTAACCCTACTTATAATAAGTAGAATTATCGACAAAGGAGCAGGTACCGGATGAACAGTTTATCCCCCATTATCAGCCAATATTGCCCATGAAGGGCCCTCTGTTGACCTAGCCATCTTCAGACTCCATATAGCAGGAATTTCATCAATCTTAGGGGCTATCAATTTTGTTTCCACAATAGCAAATATACGACCAACAGGAATAAGGCTAGACAAAATACCATTATTCTCTTGAGCTGTAAAAGTTACAGCCATCTTATTACTCCTATCTCTACCAGTTTTAGCTGGAGCTATTACTATACTATTAACGGACCGAAATATCAATACATCATTTTTTGACCCAGCAGGCGGAGGAGATCCTATCCNTTACCAACATTTATNT
>Acalles_fallax|9425.Cz-797-fal
TACCTTATACTTTATCTTCGGAACATGATCAGGTATACTTGGAACCTCATTAAGAATGCTAATTCGAACCGAACTTAGAAGCCCTGGAACTATAATTGGGAATGACCAAATTTATAATAGAATTGTCACTGCCCATGCTTTCATTATAATTTTTTTTATAGTAATACCAATCATAATTGGAGGATTTGGAAACTGATTAATCCCATTAATACTAGGAGCCCCAGATATAGCTTTCCCACGATTAAACAATATAAGATTTTGATTACTACCCCCATCCTTAACCCTACTTATAATAAGTAGAATTATCGACAAAGGAGCAGGTACCGGATGAACAGTTTATCCCCCATTATCAGCCAATATTGCCCATGAAGGGCCCTCTGTTGACCTAGCCATCTTCAGACTCCATATAGCAGGAATTTCATCAATCTTAGGGGCTATCAATTTTGTTTCCACAATAGCAAATATACGACCAACAGGAATAAGGCTAGACAAAATACCATTATTCTCTTGAGCTGTAAAAGTTACAGCCATCTTATTACTCCTATCTCTACCAGTTTTAGCTGGAGCTATTACTATACTATTAACGGACCGAAATATCAATACATCATTTTTTGACCCAGCAGGCGGAGGAGATCCTATCCTTTACCAACATTTATTT
>Acalles_fallax|16433.2419-JKR_25996
AACCTTATACTTTATCTTCGGAACATGATCAGGTATACTTGGAACCTCATTAAGAATGCTAATTCGAACCGAACTTAGAAGCCCTGGAACTATAATTGGAAATGACCAAATTTATAATAGAATTGTCACTGCCCATGCTTTCATTATAATTTTTTTTATAGTAATACCAATCATAATTGGAGGATTTGGAAACTGATTAATCCCATTAATACTAGGAGCCCCAGATATAGCTTTCCCACGATTAAACAATATAAGATTTTGATTACTACCCCCATCCTTAACCCTACTTATAATAAGTAGAATTATCGACAAAGGAGCAGGTACCGGATGAACAGTTTATCCCCCATTATCAGCCAATATTGCCCATGAAGGGCCCTCTGTTGACCTAGCCATCTTCAGACTCCATATAGCAGGAATTTCATCAATCTTAGGGGCTATCAATTTTGTTTCCACAATAGCAAATATACGACCAACAGGAATAAGGCTAGACAAAATACCATTATTCTCTTGAGCTGTAAAAGTTACAGCCATCTTATTACTCCTATCTCTACCAGTTTTAGCTGGAGCTATTACTATACTATTAACGGACCGAAATATCAATACATCATTTTTTGACCCAGCAGGCGGAGGAGATCCTATCCTTTACCAACATTTATTT
>Acalles_fallax|16430.2416-JKR_25993
AACCTTATACTTTATCTTCGGAACATGATCAGGTATACTTGGAACCTCATTAAGAATGCTAATTCGAACCGAACTTAGAAGCCCTGGAACTATAATTGGAAATGACCAAATTTATAATAGAATTGTCACTGCCCATGCTTTCATTATAATTTTTTTTATAGTAATACCAATCATAATTGGAGGATTTGGAAACTGATTAATCCCATTAATACTAGGAGCCCCAGATATAGCTTTCCCACGATTAAACAATATAAGATTTTGATTACTACCCCCATCCTTAACCCTACTTATAATAAGTAGAATTATCGACAAAGGAGCAGGTACCGGATGAACAGTTTATCCCCCATTATCAGCCAATATTGCCCATGAAGGGCCCTCTGTTGACCTAGCCATCTTCAGACTCCATATAGCAGGAATTTCATCAATCTTAGGGGCTATCAATTTTGTTTCCACAATAGCAAATATACGACCAACAGGAATAAGGCTAGACAAAATACCATTATTCTCTTGAGCTGTAAAAGTTACAGCCATCTTATTACTCCTATCTCTACCAGTTTTAGCTGGAGCTATTACTATACTATTAACGGACCGAAATATCAATACATCATTTTTTGACCCAGCAGGCGGAGGAGATCCTATCCTTTACCAACATTTATTT
>Acalles_fallax|17764.2899-PST_25905
AACCTTATACTTTATCTTCGGAACATGATCAGGTATACTTGGAACCTCATTAAGAATGCTAATTCGAACCGAACTTAGAAGCCCTGGAACTATAATTGGAAATGACCAAATTTATAATAGAATTGTCACTGCCCATGCTTTCATTATAATTTTTTTTATAGTAATACCAATCATAATTGGAGGATTTGGAAACTGATTAATCCCATTAATACTAGGAGCCCCAGATATAGCTTTCCCACGATTAAACAATATAAGATTTTGATTACTACCCCCATCCTTAACCCTACTTATAATAAGTAGAATTATCGACAAAGGAGCAGGTACCGGATGAACAGTTTATCCCCCATTATCAGCCAATATTGCCCATGAAGGGCCCTCTGTTGACCTAGCCATCTTCAGACTCCATATAGCAGGAATTTCATCAATCTTAGGGGCTATCAATTTTGTTTCCACAATAGCAAATATACGACCAACAGGAATAAGGCTAGACAAAATACCATTATTCTCTTGAGCTGTAAAAGTTACAGCCATCTTATTACTCCTATCTCTACCAGTTTTAGCTGGAGCTATTACTATACTATTAACGGACCGAAATATCAATACATCATTTTTTGACCCAGCAGGCGGAGGAGATCCTATCCTTTACCAACATTTATTT
>Acalles_fallax|10932.1446-JKR_4215
AACCTTATACTTTATCTTCGGAACATGATCAGGTATACTTGGAACCTCATTAAGAATGCTAATTCGAACCGAACTTAGAAGCCCTGGAACTATAATTGGGAATGACCAAATTTATAATAGAATTGTCACTGCCCATGCTTTCATTATAATTTTTTTTATAGTAATACCAATCATAATTGGAGGATTTGGAAACTGATTAATCCCATTAATACTAGGAGCCCCAGATATAGCTTTCCCACGATTAAACAATATAAGATTTTGATTACTACCCCCATCCTTAACCCTACTTATAATAAGTAGAATTATCGACAAAGGAGCAGGTACCGGATGAACAGTTTATCCCCCATTATCAGCCAATATTGCCCATGAAGGGCCCTCTGTTGACCTAGCCATCTTCAGACTCCATATAGCAGGAATTTCATCAATCTTAGGGGCTATCAATTTTGTTTCCACAATAGCAAATATACGACCAACAGGAATAAGGCTAGACAAAATACCATTATTCTCTTGAGCTGTAAAAGTTACAGCCATCTTATTACTCCTATCTCTACCAGTTTTAGCTGGAGCTATTACTATACTATTAACGGACCGAAATATCAATACATCATTTTTTGACCCAGCAGGCGGAGGAGATCCTATCCTTTACCAACATTTATTT
>Acalles_fallax|8853.HR-0332-fal
AACCTTATACTTTATCTTCGGAACATGATCAGGTATACTTGGAACCTCATTAAGAATGCTAATTCGAACCGAACTTAGAAGCCCTGGAACTATAATTGGGAATGACCAAATTTATAATAGAATTGTCACTGCCCATGCTTTCATTATAATTTTTTTTATAGTAATACCAATCATAATTGGAGGATTTGGAAACTGATTAATCCCATTAATACTAGGAGCCCCAGATATAGCTTTCCCACGATTAAACAATATAAGATTTTGATTACTACCCCCATCCTTAACCCTACTTATAATAAGTAGAATTATCGACAAAGGAGCAGGTACCGGATGAACAGTTTATCCCCCATTATCAGCCAATATTGCCCATGAAGGGCCCTCTGTTGACCTAGCCATCTTCAGACTCCATATAGCAGGAATTTCATCAATCTTAGGGGCTATCAATTTTGTTTCCACAATAGCAAATATACGACCAACAGGAATAAGGCTAGACAAAATACCATTATTCTCTTGAGCTGTAAAAGTTACAGCCATCTTATTACTCCTATCTCTACCAGTTTTAGCTGGAGCTATTACTATACTATTAACGGACCGAAATATCAATACATCATTTTTTGACCCAGCAGGCGGAGGAGATCCTATCCTTTACCAACATTTATTT
>Acalles_fallax|10112.1212-JKR_3548
AACCTTATACTTTATCTTCGGAACATGATCAGGTATACTTGGAACCTCATTAAGAATGCTAATTCGAACCGAACTTAGAAGCCCTGGAACTATAATTGGGAATGACCAAATTTATAATAGAATTGTCACTGCCCATGCTTTCATTATAATTTTTTTTATAGTAATACCAATCATAATTGGAGGATTTGGAAACTGATTAATCCCATTAATACTAGGAGCCCCAGATATAGCTTTCCCACGATTAAACAATATAAGATTTTGATTACTACCCCCATCCTTAACCCTACTTATAATAAGTAGAATTATCGACAAAGGAGCAGGTACCGGATGAACAGTTTATCCCCCATTATCAGCCAATATTGCCCATGAAGGGCCCTCTGTTGACCTAGCCATCTTCAGACTCCATATAGCAGGAATTTCATCAATCTTAGGGGCTATCAATTTTGTTTCCACAATAGCAAATATACGACCAACAGGAATAAGGCTAGACAAAATACCATTATTCTCTTGAGCTGTAAAAGTTACAGCCATCTTATTACTCCTATCTCTACCAGTTTTAGCTGGAGCTATTACTATACTATTAACGGACCGAAATATCAATACATCATTTTTTGACCCAGCAGGCGGAGGAGATCCTATCCTTTACCAACATTTATTT
>Acalles_fallax|11162.1214-JKR_3550
AACCTTATACTTTATCTTCGGAACATGATCAGGTATACTTGGAACCTCATTAAGAATGCTAATTCGAACCGAACTTAGAAGCCCTGGAACTATAATTGGGAATGACCAAATTTATAATAGAATTGTCACTGCCCATGCTTTCATTATAATTTTTTTTATAGTAATACCAATCATAATTGGAGGATTTGGAAACTGATTAATCCCATTAATACTAGGAGCCCCAGATATAGCTTTCCCACGATTAAACAATATAAGATTTTGATTACTACCCCCATCCTTAACCCTACTTATAATAAGTAGAATTATCGACAAAGGAGCAGGTACCGGATGAACAGTTTATCCCCCATTATCAGCCAATATTGCCCATGAAGGGCCCTCTGTTGACCTAGCCATCTTCAGACTCCATATAGCAGGAATTTCATCAATCTTAGGGGCTATCAATTTTGTTTCCACAATAGCAAATATACGACCAACAGGAATAAGGCTAGACAAAATACCATTATTCTCTTGAGCTGTAAAAGTTACAGCCATCTTATTACTCCTATCTCTACCAGTTTTAGCTGGAGCTATTACTATACTATTAACGGACCGAAATATCAATACATCATTTTTTGACCCAGCAGGCGGAGGAGATCCTATCCTTTACCAACATTTATTT
>Acalles_fallax|9451.D-831-fal
AACCTTATACTTTATCTTCGGAACATGATCAGGTATACTTGGAACCTCATTAAGAATGCTAATTCGAACCGAACTTAGAAGCCCTGGAACTATAATTGGGAATGACCAAATTTATAATAGAATTGTCACTGCCCATGCTTTCATTATAATTTTTTTTATAGTAATACCAATCATAATTGGAGGATTTGGAAACTGATTAATCCCATTAATACTAGGAGCCCCAGATATAGCTTTCCCACGATTAAACAATATAAGATTTTGATTACTACCCCCATCCTTAACCCTACTTATAATAAGTAGAATTATCGACAAAGGAGCAGGTACCGGATGAACAGTTTATCCCCCATTATCAGCCAATATTGCCCATGAAGGGCCCTCTGTTGACCTAGCCATCTTCAGACTCCATATAGCAGGAATTTCATCAATCTTAGGGGCTATCAATTTTGTTTCCACAATAGCAAATATACGACCAACAGGAATAAGGCTAGACAAAATACCATTATTCTCTTGAGCTGTAAAAGTTACAGCCATCTTATTACTCCTATCTCTACCAGTTTTAGCTGGAGCTATTACTATACTATTAACGGACCGAAATATCAATACATCATTTTTTGACCCAGCAGGCGGAGGAGATCCTATCCTTTACCAACATTTATTT
>Acalles_fallax|16462.2448-JKR_26025
AACCTTATACTTTATCTTCGGAACATGATCAGGTATACTTGGAACCTCATTAAGAATACTAATTCGAACCGAACTTAGAAGCCCTGGAACTATAATTGGAAATGACCAAATTTATAATAGAATTGTCACTGCCCATGCTTTCATTATAATTTTTTTTATAGTAATACCAATCATAATTGGAGGGTTTGGAAACTGATTAATCCCATTAATACTAGGAGCCCCAGATATAGCTTTCCCACGATTAAACAATATAAGATTTTGATTACTACCCCCATCCTTAACCCTACTTATAATAAGTAGAATTATCGACAAAGGAGCAGGTACCGGATGAACAGTTTATCCCCCATTATCAGCCAATATTGCCCATGAAGGACCCTCTGTTGACCTAGCCATCTTCAGACTCCATATAGCAGGAATTTCATCAATCTTAGGGGCTATCAATTTTGTTTCCACAATAGCAAATATACGACCAACAGGAATAAGGCTAGACAAAATACCATTATTCTCTTGGGCTGTAAAAGTTACAGCCATCTTATTACTCCTATCTCTACCAGTTTTAGCTGGAGCTATTACTATACTATTAACAGACCGAAATATCAATACATCATTTTTTGACCCAGCAGGCGGAGGAGATCCTATCCTTTACCAACATTTATTT
>Acalles_fallax|8950.SLO-0235-fal
NNNNNNNNNNNNNNNNNNNGGAACATGATCAGGTATACTTGGAACCTCATTAAGAATACTAATTCGAACCGAACTTAGAAGCCCTGGAACTATAATTGGAAATGACCAAATTTATAATAGAATTGTCACTGCCCATGCTTTCATTATAATTTTTTTTATAGTAATACCAATCATAATTGGAGGGTTTGGAAACTGATTAATCCCATTAATACTAGGAGCCCCAGATATAGCTTTCCCACGATTAAACAATATAAGATTTTGATTACTACCCCCATCCTTAACCCTACTTATAATAAGTAGAATTATCGACAAAGGAGCAGGTACCGGATGAACAGTTTATCCCCCATTATCAGCCAATATTGCCCATGAAGGGCCCTCTGTTGACCTAGCCATCTTCAGACTCCATATAGCAGGAATTTCATCAATCTTAGGGGCTATCAATTTTGTTTCCACAATAGCAAATATACGACCAACAGGAATAAGGCTAGACAAAATACCATTATTCTCTTGGGCTGTAAAAGTTACAGCCATCTTATTACTCCTATCTCTACCAGTTTTAGCCGGAGCTATTACTATACTATTAACAGACCGAAATATCAATACATCATTTTTTGACCCAGCAGGCGGGGGAGATCCTATCCTTTACCAACATTTATTT
>Acalles_camelus|17762.2897-PST_25903
AACCCTATATTTTATTCTAGGAACATGATCAGGAATATTAGGAACTTCCTTAAGAATACTAATCCGAACCGAACTTAGAAATCCAGGAACTATAATTGGAAATGATCAAATTTATAATAGAATTGTAACTTCCCATGCTTTTATTATAATTTTTTTTATAGTAATACCAATTATAATAGGAGGATTTGGAAATTGATTAGTCCCATTAATACTAGGAGCCCCAGATATAGCCTTTCCACGATTAAACAATATAAGATTTTGATTACTTCCCCCATCTTTGACCCTTCTTCTAATAAGTAGATATATTGATAAAGGAGTAGGAACTGGATGAACAGTTTATCCCCCCCTATCAGCCAATATTGCCCATGAGGGCGTATCTGTAGATTTAGCCATTTTTAGACTTCACATAGCAGGTATCTCATCAATTCTAGGAGCTATTAATTTTATCTCAACCATAGCTAATATACGCCCAACAGGTATACGCCTTGATAAAATACCACTTTTCTCTTGAGCTGTTAAAATTACAGCAATCCTACTACTATTATCCCTGCCAGTTTTAGCGGGAGCTATTACCATACTTTTAACAGACCGAAATATCAACACATCATTTTTTGACCCGGCAGGAGGAGGAGACCCAATTTTATATCAACACTTGTTT
>Acalles_camelus|8856.HR-0336-cam
AACCCTATATTTTATTCTAGGAACATGATCAGGAATATTGGGAACTTCCTTAAGAATACTAATCCGAACCGAACTTAGAAATCCAGGAACTATAATTGGAAATGACCAAATTTATAATAGAATTGTAACTTCCCATGCTTTTATTATAATTTTTTTTATAGTAATACCAATTATAATAGGAGGATTTGGAAACTGATTAGTCCCATTAATATTAGGAGCCCCAGATATAGCCTTTCCACGATTAAACAATATAAGATTTTGATTACTTCCCCCATCTTTAACACTTCTTTTAATAAGTAGATATATTGATAAAGGAGTGGGAACTGGATGAACGGTTTATCCCCCCCTATCAGCCAATATTGCCCATGAAGGAGTATCTGTAGATTTAGCCATTTTTAGACTTCACATAGCAGGTATCTCATCAATTCTGGGAGCTATTAATTTTATCTCAACCATAGCTAATATACGCCCAACAGGTATACGCCTTGATAAAATACCACTTTTCTCTTGAGCTGTTAAAATTACAGCAATCCTACTACTATTATCCCTACCAGTTTTAGCTGGAGCTATTACCATACTTTTAACAGACCGAAATATCAACACATCATTTTTTGACCCGGCAGGGGGAGGAGACCCAATTTTATACCAACATTTATTT
>Acalles_camelus|8845.SLO-0227-cam
AACCCTATATTTTATTCTAGGAACATGATCAGGAATATTGGGAACTTCCTTAAGAATACTAATCCGAACCGAACTTAGAAATCCAGGAACTATAATTGGAAATGACCAAATTTATAATAGAATTGTAACTTCCCATGCTTTTATTATAATTTTTTTTATAGTAATACCAATTATAATAGGAGGATTTGGAAACTGATTAGTCCCATTAATACTAGGAGCCCCAGATATAGCCTTTCCACGATTAAACAATATAAGATTTTGATTACTTCCCCCATCTTTAACACTTCTTTTAATAAGTAGATATATTGATAAAGGAGTGGGAACTGGATGAACGGTTTATCCCCCCCTATCAGCCAATATTGCCCATGAAGGAGTATCTGTAGATTTAGCCATTTTTAGACTTCACATGGCAGGTATCTCATCAATTCTGGGAGCTATTAATTTTATCTCAACCATAGCTAATATACGCCCAACAGGTATACGCCTTGATAAAATACCACTTTTCTCTTGAGCTGTTAAAATTACAGCAATCCTACTACTATTATCCCTACCAGTTTTAGCTGGAGCTATTACCATACTTTTAACAGACCGAAATATCAACACGTCATTTTTTGACCCGGCAGGGGGAGGAGACCCAATTTTATACCAACATTTATTT
>Acalles_camelus|8946.SLO-0229-cam
AACCCTATATTTTATTCTAGGAACATGATCAGGAATATTGGGAACTTCCTTAAGAATACTAATCCGAACCGAACTTAGAAATCCAGGAACTATAATTGGAAATGACCAAATTTATAATAGAATTGTAACTTCCCATGCTTTTATTATAATTTTTTTTATAGTAATACCAATTATAATAGGAGGATTTGGAAACTGATTAGTCCCATTAATACTAGGAGCCCCAGATATAGCCTTTCCACGATTAAACAATATAAGATTTTGATTACTTCCCCCATCTTTAACACTTCTTTTAATAAGTAGATATATTGATAAAGGAGTGGGAACTGGATGAACGGTTTATCCCCCCCTATCAGCCAATATTGCCCATGAAGGAGTATCTGTAGATTTAGCCATTTTTAGACTTCACATGGCAGGTATCTCATCAATTCTGGGAGCTATTAATTTTATCTCAACCATAGCTAATATACGCCCAACAGGTATACGCCTTGATAAAATACCACTTTTCTCTTGAGCTGTTAAAATTACAGCAATCCTACTACTATTATCCCTACCAGTTTTAGCTGGAGCTATTACCATACTTTTAACAGACCGAAATATCAACACGTCATTTTTTGANNNNNNNNNNNNNNNNNNNNNNNNNNNNNNNNNNNNNNNNNNN
>Acalles_camelus|16460.2446-JKR_26023
AACCCTATATTTTATTCTAGGAACATGATCAGGAATATTGGGAACTTCCTTAAGAATACTAATCCGAACCGAACTTAGAAATCCAGGAACTATAATTGGAAATGACCAAATTTATAATAGAATTGTAACTTCCCATGCTTTTATTATAATTTTTTTTATAGTAATACCAATTATAATAGGAGGATTTGGAAACTGATTAGTCCCATTAATACTAGGAGCCCCAGATATAGCCTTTCCACGATTAAACAATATAAGATTTTGATTACTTCCCCCATCTTTAACACTTCTTTTAATAAGTAGATATATTGATAAAGGAGTGGGAACTGGATGAACGGTTTATCCCCCCCTATCAGGCAATATTGCCCATGAAGGAGTATCTGTAGATTTAGCCATTTTTAGACTTCACATGGCAGGTATCTCATCAATTCTGGGAGCTATTAATTTTATCTCAACCATAGCTAATATACGCCCAACAGGTATACGCCTTGATAAAATACCACTTTTCTCTTGAGCTGTTAAAATTACAGCAATCCTACTACTATTATCCCTACCAGTTTTAGCTGGAGCTATTACCATACTTTTAACAGACCGAAATATCAACACATCATTTTTTGACCCGGCAGGGGGAGGAGACCCAATTTTATACCAACATTTATTT
>Acalles_camelus|8679.I-0026-cam
AACCCTATATTTTATTCTAGGAACATGATCAGGAATATTGGGAACTTCCTTAAGAATACTAATCCGAACCGAACTTAGAAATCCAGGAACTATAATTGGAAATGACCAAATTTATAATAGAATTGTAACTTCCCATGCTTTTATTATAATTTTTTTTATAGTAATACCAATTATAATAGGAGGATTTGGAAACTGATTAGTCCCATTAATACTAGGAGCCCCAGATATAGCCTTTCCACGATTAAACAATATAAGATTTTGATTACTTCCCCCATCTTTAACACTTCTTTTAATAAGTAGATATATTGATAAAGGAGTGGGAACTGGATGAACGGTTTATCCCCCCCTATCAGGCAATATTGCCCATGAAGGAGTATCTGTAGATTTAGCCATTTTTAGACTTCACATGGCAGGTATCTCATCAATTCTGGGAGCTATTAATTTTATCTCAACCATAGCTAATATACGCCCAACAGGTATACGCCTTGATAAAATACCACTTTTCTCTTGAGCTGTTAAAATTACAGCAATCCTACTACTATTATCCCTACCAGTTTTAGCTGGAGCTATTACCATACTTTTAACAGACCGAAATATCAACACATCATTTTTTGACCCGGCAGGGGGAGGAGACCCAATTTTATACCAACATTTATTT
>Acalles_camelus|17767.2902-PST_25909
AACCCTATATTTTATTCTAGGAACATGATCAGGAATATTGGGAACTTCCTTAAGAATACTAATCCGAACCGAACTTAGAAATCCAGGAACTATAATTGGAAATGACCAAATTTATAATAGAATTGTAACTTCCCATGCTTTTATTATAATTTTTTTTATAGTAATACCAATTATAATAGGAGGATTTGGAAACTGATTAGTCCCATTAATACTAGGAGCCCCAGATATAGCCTTTCCACGATTAAACAATATAAGATTTTGATTACTTCCCCCATCTTTAACACTTCTTTTAATAAGTAGATATATTGATAAAGGAGTGGGAACTGGATGAACGGTTTATCCCCCCCTATCAGGCAATATTGCCCATGAAGGAGTATCTGTAGATTTAGCCATTTTTAGACTTCACATGGCAGGTATCTCATCAATTCTGGGAGCTATTAATTTTATCTCAACCATAGCTAATATACGCCCAACAGGTATACGCCTTGATAAAATACCACTTTTCTCTTGAGCTGTTAAAATTACAGCAATCCTACTACTATTATCCCTACCAGTTTTAGCTGGAGCTATTACCATACTTTTAACAGACCGAAATATCAACACATCATTTTTTGACCCGGCAGGGGGAGGAGACCCAATTTTATACCAACATTTATTT
>Acalles_camelus|8846.A-0228-cam
AACCCTATATTTTATTCTAGGAACATGATCAGGAATATTGGGAACTTCCTTAAGAATACTAATCCGAACCGAACTTAGAAATCCAGGAACTATAATTGGAAATGACCAAATTTATAATAGAATTGTAACTTCCCATGCTTTTATTATAATTTTTTTTATAGTAATACCAATTATAATAGGAGGATTTGGAAACTGATTAGTCCCATTAATACTAGGAGCCCCAGATATAGCCTTTCCACGATTAAACAATATAAGATTTTGATTACTTCCCCCATCTTTAACACTTCTTTTAATAAGTAGATATATTGATAAAGGAGTGGGAACTGGATGAACGGTTTATCCCCCCCTATCAGGCAATATTGCCCATGAAGGAGTATCTGTAGATTTAGCCATTTTTAGACTTCACATGGCAGGTATCTCATCAATTCTGGGAGCTATTAATTTTATCTCAACCATAGCTAATATACGCCCAACAGGTATACGCCTTGATAAAATACCACTTTTCTCTTGAGCTGTTAAAATTACAGCAATCCTACTACTATTATCCCTACCAGTTTTAGCTGGAGCTATTACCATACTTTTAACAGACCGAAATATCAACACATCATTTTTTGACCCGGCAGGGGGAGGAGACCCAATTTTATACCAACATTTATTT
>Acalles_camelus|8707.I-0034-cam
AACCCTATATTTTATTCTAGGAACATGATCAGGAATATTGGGAACTTCCTTAAGAATACTAATCCGAACCGAACTTAGAAATCCAGGAACTATAATTGGAAATGACCAAATTTATAATAGAATTGTAACTTCCCATGCTTTTATTATAATTTTTTTTATAGTAATACCAATTATAATAGGAGGATTTGGAAACTGATTAGTCCCATTAATACTAGGAGCCCCAGATATAGCCTTTCCACGATTAAACAATATAAGATTTTGATTACTTCCCCCATCTTTAACACTTCTTTTAATAAGTAGATATATTGATAAAGGAGTGGGAACTGGATGAACGGTTTATCCCCCCCTATCAGGCAATATTGCCCATGAAGGAGTATCTGTAGATTTAGCCATTTTTAGACTTCACATGGCAGGTATCTCATCAATTCTGGGAGCTATTAATTTTATCTCAACCATAGCTAATATACGCCCAACAGGTATACGCCTTGATAAAATACCACTTTTCTCTTGAGCTGTTAAAATTACAGCAATCCTACTACTATTATCCCTACCAGTTTTAGCTGGAGCTATTACCATACTTTTAACAGACCGAAATATCAACACATCATTTTTTGACCCGGCAGGGGGAGGAGACCCAATTTTATACCAACATTTATTT
>Acalles_camelus|16431.2417-JKR_25994
AACCCTATATTTTATTCTAGGAACATGATCAGGAATATTGGGAACTTCCTTAAGAATACTAATCCGAACCGAACTTAGAAATCCAGGAACTATAATTGGAAATGACCAAATTTATAATAGAATTGTAACTTCCCATGCTTTTATTATAATTTTTTTTATAGTAATACCAATTATAATAGGAGGATTTGGAAACTGATTAGTCCCATTAATACTAGGAGCCCCAGATATAGCCTTTCCACGATTAAACAATATAAGATTTTGATTACTTCCCCCATCTTTAACACTTCTTTTAATAAGTAGATATATTGATAAAGGAGTGGGAACTGGATGAACGGTTTATCCCCCCCTATCAGGCAATATTGCCCATGAAGGAGTATCTGTAGATTTAGCCATTTTTAGGCTTCACATGGCAGGTATCTCATCAATTCTGGGAGCTATTAATTTTATCTCAACCATAGCTAATATACGCCCAACAGGTATACGCCTTGATAAAATACCACTTTTCTCTTGAGCTGTTAAAATTACAGCAATCCTACTACTATTATCCCTACCAGTTTTAGCTGGAGCTATTACCATACTTTTAACAGACCGAAATATCAACACATCATTTTTTGACCCGGCAGGGGGAGGAGACCCAATTTTATACCAACATTTATTT
>Acalles_camelus|9333.S-662-cam
AACCCTATATTTTATTCTAGGAACATGATCAGGAATATTGGGAACTTCCTTAAGAATACTAATCCGAACCGAACTTAGAAATCCAGGAACTATAATTGGAAATGACCAAATTTATAATAGAATTGTAACTTCCCATGCTTTTATTATAATTTTTTTTATAGTAATACCAATTATAATAGGAGGATTTGGAAACTGATTAGTCCCATTAATACTAGGAGCCCCAGATATAGCCTTTCCACGATTAAACAATATAAGATTTTGATTACTTCCCCCATCTTTAACACTTCTTTTAATAAGTAGATATATTGATAAAGGAGTGGGAACTGGATGAACGGTTTATCCCCCCCTATCAGGCAATATTGCCCATGAAGGAGTATCTGTAGATTTAGCCATTTTTAGGCTTCACATGGCAGGTATCTCATCAATTCTGGGAGCTATTAATTTTATCTCAACCATAGCTAATATACGCCCAACAGGTATACGCCTTGATAAAATACCACTTTTCTCTTGAGCTGTTAAAATTACAGCAATCCTACTACTATTATCCCTACCAGTTTTAGCTGGAGCTATTACCATACTTTTAACAGACCGAAATATCAACACATCATTTTTTGACCCGGCAGGGGGAGGAGACCCAATTTTATACCAACATTTATTT
>Acalles_camelus|9637.CZ1054
AACCCTATATTTTATTCTAGGAACATGATCAGGAATATTGGGAACTTCCTTAAGAATACTAATCCGAACCGAACTTAGAAATCCAGGAACTATAATTGGAAATGACCAAATTTATAATAGAATTGTAACTTCCCATGCTTTTATTATAATTTTTTTTATAGTAATACCAATTATAATAGGAGGATTTGGAAACTGATTAGTCCCATTAATACTAGGAGCCCCAGATATAGCCTTTCCACGATTAAACAATATAAGATTTTGATTACTTCCCCCATCTTTAACACTTCTTTTAATAAGTAGATATATTGATAAAGGAGTGGGAACTGGATGAACGGTTTATCCCCCCCTATCAGGCAATATTGCCCATGAAGGAGTATCTGTAGATTTAGCCATTTTTAGGCTTCACATGGCAGGTATCTCATCAATTCTGGGAGCTATTAATTTTATCTCAACCATAGCTAATATACGCCCAACAGGTATACGCCTTGATAAAATACCACTTTTCTCTTGAGCTGTTAAAATTACAGCAATCCTACTACTATTATCCCTACCAGTTTTAGCTGGAGCTATTACCATACTTTTAACAGACCGAAATATCAACACATCATTTTTTGACCCGGCAGGGGGAGGAGACCCAATTTTATACCAACATTTATTT
>Acalles_camelus|9337.D-666-cam
AACCCTATATTTTATTCTAGGAACATGATCAGGAATATTGGGAACTTCCTTAAGAATACTAATCCGAACCGAACTTAGAAATCCAGGAACTATAATTGGAAATGACCAAATTTATAATAGAATTGTAACTTCCCATGCTTTTATTATAATTTTTTTTATAGTAATACCAATTATAATAGGAGGATTTGGAAACTGATTAGTCCCATTAATACTAGGAGCCCCAGATATAGCCTTTCCACGATTAAACAATATAAGATTTTGATTACTTCCCCCATCTTTAACACTTCTTTTAATAAGTAGATATATTGATAAAGGAGTGGGAACTGGATGAACGGTTTATCCCCCCCTATCAGGCAATATTGCCCATGAAGGAGTATCTGTAGATTTAGCCATTTTTAGGCTTCACATGGCAGGTATCTCATCAATTCTGGGAGCTATTAATTTTATCTCAACCATAGCTAATATACGCCCAACAGGTATACGCCTTGATAAAATACCACTTTTCTCTTGAGCTGTTAAAATTACAGCAATCCTACTACTATTATCCCTACCAGTTTTAGCTGGAGCTATTACCATACTTTTAACAGACCGAAATATCAACACATCATTTTTTGACCCGGCAGGGGGAGGAGACCCAATTTTATACCAACATTTATTT
>Acalles_camelus|9257.I-656-cam
AACCTTATATTTTATTATAGGAACATGATCAGGAATACTAGGAACTTCTTTAAGAATATTAATTCGAACCGAACTTAGAAACCCAGGAACTATAATTGGAAATGATCAAATTTATAATAGTATCGTAACTTCCCATGCTTTTATTATAATTTTTTTTATAGTAATACCAATTATAATAGGGGGATTTGGAAACTGACTAGTCCCATTAATACTAGGAGCCCCAGATATAGCCTTTCCACGATTAAATAATATAAGATTTTGATTACTTCCCCCCTCTTTAACCTTACTTTTAATAAGTAGGTATATTGATAAAGGAGTAGGAACTGGATGAACAGTTTATCCCCCCTTATCAGCCAATATTGCCCATGAAGGAGTATCCGTAGATTTAGCCATTTTTAGACTTCATATAGCAGGTATCTCATCAATTCTAGGAGCTATTAATTTTGTATCAACTATAGCTAATATACGCCCAACAGGCATACGCCTTGACAAAATACCACTTTTCTCCTGAGCTGTTAAAATTACAGCAATCCTACTACTATTATCCCTACCAGTCTTAGCCGGAGCTATTACTATACTTTTAACAGACCGAAATATCAACACATCATTTTTTGATCCAGCAGGAGGAGGAGACCCAATTTTATACCAACATTTATTT
>Acalles_camelus|10878.1392-PST_4688
AACCTTATATTTTATTATAGGAACATGATCAGGAATACTAGGAACTTCTTTAAGAATATTAATTCGAACCGAACTTAGAAACCCAGGAACTATAATTGGAAATGATCAAATTTATAATAGTATCGTAACTTCCCATGCTTTTATTATAATTTTTTTTATAGTAATACCAATTATAATAGGGGGATTTGGAAACTGACTAGTCCCATTAATACTAGGAGCCCCAGATATAGCCTTTCCACGATTAAATAATATAAGATTTTGATTACTTCCCCCCTCTTTAACCTTACTTTTAATAAGTAGGTATATTGATAAAGGAGTAGGAACTGGATGAACAGTTTATCCCCCCTTATCAGCCAATATTGCCCATGAAGGAGTATCCGTAGATTTAGCCATTTTTAGACTTCATATAGCAGGTATCTCATCAATTCTAGGAGCTATTAATTTTGTATCAACTATAGCTAATATACGCCCAACAGGCATACGCCTTGACAAAATACCACTTTTCTCCTGAGCTGTTAAAATTACAGCAATCCTACTACTATTATCCCTACCAGTCTTAGCCGGAGCTATTACTATACTTTTAACAGACCGAAATATCAACACATCATTTTTTGATCCAGCAGGAGGAGGAGACCCAATTTTATACCAACATTTATTT
>Acalles_camelus|9229.I-628-cam
AACCTTATATTTTATTCTAGGAACATGATCAGGAATACTAGGAACCTCCTTAAGAATACTAATTCGAACCGAACTTAGAAACCCAGGAACTATAATTGGAAATGATCAGATTTATAATAGAATTGTAACTTCCCATGCTTTTATTATAATTTTTTTTATAGTAATACCAGTTATAATAGGAGGGTTTGGAAACTGACTAGTCCCATTAATACTAGGAGCCCCAGATATAGCCTTTCCACGATTAAATAATATAAGATTTTGGCTACTTCCCCCCTCTTTAACCTTACTTTTAATAAGTAGATATATTGATAAAGGAGTAGGAACTGGATGAACAGTTTATCCCCCCTTATCAGCCAATATTGCCCATGAAGGAGTATCTGTAGATTTAGCCATTTTCAGACTTCATATAGCAGGTATCTCATCAATTCTAGGAGCTATTAATTTTATCTCAACTATAGCTAATATACGCCCAACAGGTATACGCCTTGATAAAATACCACTTTTCTCCTGAGCTGTTAAGATTACAGCAATCCTACTACTATTATCCCTACCAGTCTTAGCCGGAGCTATTACTATACTTTTAACAGACCGAAATATTAACACATCATTTTTTGATCCAGCAGGAGGGGGAGACCCAATTTTATACCAACATTTATTT
>Acalles_camelus|8824.I-0016-cam
AACCTTATATTTTATTCTAGGAACATGATCAGGAATACTAGGAACCTCCTTGAGAATACTAATTCGAACCGAACTTAGAAGCCCAGGAACTATAATTGGAAATGATCAAATTTATAATAGAATTGTAACTTCCCATGCTTTTATTATAATTTTTTTTATAGTAATACCAATTATAATAGGAGGATTTGGAAACTGACTAGTCCCATTAATACTAGGAGCCCCAGATATAGCCTTTCCACGATTAAATAATATAAGATTTTGACTACTCCCCCCCTCTTTAACCTTACTTTTGATAAGTAGATATATTGATAAAGGAGTAGGAACTGGATGAACAGTTTATCCCCCCTTATCAGCCAATATTGCCCATGAAGGGGTATCCGTAGATTTAGCCATTTTTAGACTTCATATAGCAGGTATCTCATCAATTCTAGGAGCTATTAATTTTATCTCAACTATAGCTAATATACGCCCAACAGGTATACGCCTTGACAAAATACCACTTTTCTCCTGAGCTGTTAAAATTACAGCAATCCTACTACTATTATCCCTACCAGTCTTAGCCGGAGCTATTACTATACTTTTAACAGACCGAAATATTAACACATCATTTTTTGATCCAGCAGGAGGAGGAGACCCAATTTTATACCAACATTTATTT
>Acalles_camelus|9238.I-637-cam
AACCTTATATTTTATTCTAGGAACATGATCAGGAATATTAGGAACCTCATTAAGAATACTAATTCGAACCGAACTTAGAAGCCCAGGAACTATAATTGGGAATGATCAAATTTATAATAGAATTGTAACTTCCCATGCTTTTATTATAATTTTTTTTATAGTAATACCAATTATAATAGGAGGGTTTGGAAACTGACTAGTCCCATTAATACTAGGAGCCCCAGATATAGCCTTTCCACGATTAAATAATATAAGATTTTGACTACTTCCCCCCTCTTTAACCTTACTTTTAATAAGTAGATATATTGATAAAGGAGTAGGGACTGGATGAACAGTTTATCCCCCCTTATCAGCCAATATTGCCCATGAAGGGGTATCTGTAGATTTAGCCATTTTTAGACTTCATATAGCAGGTATCTCATCAATTCTAGGAGCTATTAATTTTATCTCAACTATAGCTAATATACGCCCAACAGGTATACGCCTTGACAAAATACCACTTTTCTCCTGAGCTGTTAAAATTACAGCAATCCTACTACTATTATCCCTACCAGTCTTAGCCGGAGCTATTACTATACTTTTAACAGACCGAAATATTAACACATCATTTTTTGATCCAGCAGGAGGAGGAGACCCAATTTTATACCAACATTTATTT
>Acalles_micros|8952.F-0242-mic
AACCCTTTATTTTATTTTTGGGGCATGATCCGGAATACTAGGAACTTCCCTAAGTATAATAATTCGAACCGAACTTAGTAACCCAGGAACCTTAATTGGAAACGACCAAATCTAYAATAGAATTGTGACCGCCCATGCCTTTATTATAATTTTTTTTATAGTTATACCAATTATAATCGGAGGATTTGGTAACTGATTAATTCCTTTRATATTAACAGCCCCAGATATAGCCTTCCCACGATTAAACAATATAAGATTCTGGTTACTCCCGCCTTCTTTAACCTTACTTCTTATAAGAAGAATCATTGATAAAGGAGCAGGTACTGGCTGAACTGTTTATCCCCCATTATCAGCCAATATTGCCCATGAAGGTGCTTCTGTTGATCTAGCCATCTTTAGTCTTCACATAGCGGGAATTTCATCTATTTTAGGAGCCATCAATTTTATTTCTACTATAGCCAATATACGACCAACAGGAATAAACTTAGACAAAATACCTCTATTTTCATGAGCTGTAAAAATTACGGCTGTCCTATTACTGTTATCCTTACCAGTTTTAGCWGGAGCTATTACTATACTCTTAACAGACCGTAATATTAACACATCATTTTTTGATCCAGCAGGTGGAGGAGATCCCATTCTGTACCAACATCTGTTT
>Acalles_micros|8953.D-0243-mic
AACCCTTTATTTTATTTTTGGGGCATGATCCGGAATACTAGGAACTTCCCTAAGTATAATAATTCGAACCGAACTTAGTAACCCAGGAACCTTAATTGGAAACGACCAAATCTATAATAGAATTGTGACCGCCCATGCCTTTATTATAATTTTTTTTATAGTTATACCAATTATAATCGGAGGATTTGGTAACTGATTAATTCCTTTGATATTAACAGCCCCAGATATAGCCTTCCCACGATTAAACAATATAAGATTCTGGTTACTCCCGCCTTCTTTAACCTTACTTCTTATAAGAAGAATCATTGATAAAGGAGCAGGTACTGGCTGAACTGTTTATCCCCCATTATCAGCCAATATTGCCCATGAAGGTGCTTCTGTTGATCTAGCCATCTTTAGTCTTCACATAGCGGGAATTTCATCTATTTTAGGAGCCATCAATTTTATTTCTACTATAGCCAATATACGACCAACAGGAATAAACTTAGACAAAATACCTCTATTTTCATGAGCTGTAAAAATTACGGCTGTCCTATTACTATTATCCTTACCAGTTTTAGCTGGGGCTATTACTATACTCTTAACAGACCGTAATATTAACACATCATTTTTTGATCCAGCAGGTGGAGGAGATCCCATTCTGTACCAACATCTGTTT
>Acalles_micros|8669.I-0017-mic
AACCCTTTATTTTATTTTTGGGGCATGATCCGGAATACTAGGAACTTCCCTAAGTATAATAATTCGAACCGAACTTAGTAACCCAGGAACCTTAATTGGAAACGACCAAATCTATAATAGAATTGTGACCGCCCATGCCTTTATTATAATTTTTTTTATAGTTATACCAATTATAATCGGAGGATTTGGTAACTGATTAATTCCTTTGATATTAACAGCCCCAGATATAGCCTTCCCACGATTAAACAATATAAGATTCTGGTTACTCCCGCCTTCTTTAACCTTACTTCTTATAAGAAGAATCATTGATAAAGGAGCAGGTACTGGCTGAACTGTTTATCCCCCATTATCAGCCAATATTGCCCATGAAGGTGCTTCTGTTGATCTAGCCATCTTTAGTCTTCACATAGCGGGAATTTCATCTATTTTAGGAGCCATCAATTTTATTTCTACTATAGCCAATATACGACCAACAGGAATAAACTTAGACAAAATACCTCTATTTTCATGAGCTGTAAAAATTACGGCTGTCCTATTACTGTTATCCTTACCAGTTTTAGCTGGAGCTATTACTATACTCTTAACAGACCGTAATATTAACACATCATTTTTTGATCCAGCAGGTGGAGGAGATCCCATTCTGTACCAACATCTGTTT
>Acalles_micros|8677.I-0003-mic
AACCCTTTATTTTATTTTTGGGGCATGATCCGGAATACTAGGAACTTCCCTAAGTATAATAATTCGAACCGAACTTAGTAACCCAGGAACCTTAATTGGAAACGACCAAATCTATAATAGAATTGTGACCGCCCATGCCTTTATTATAATTTTTTTTATAGTTATACCAATTATAATCGGAGGATTTGGTAACTGATTAATTCCTTTGATATTAACAGCCCCAGATATAGCCTTCCCACGATTAAACAATATAAGATTCTGGTTACTCCCGCCTTCTTTAACCTTACTTCTTATAAGAAGAATCATTGATAAAGGAGCAGGTACTGGCTGAACTGTTTATCCCCCATTATCAGCCAATATTGCCCATGAAGGTGCTTCTGTTGATCTAGCCATCTTTAGTCTTCACATAGCGGGAATTTCATCTATTTTAGGAGCCATCAATTTTATTTCTACTATAGCCAATATACGACCAACAGGAATAAACTTAGACAAAATACCTCTATTTTCATGAGCTGTAAAAATTACGGCTGTCCTATTACTGTTATCCTTACCAGTTTTAGCTGGAGCTATTACTATACTCTTAACAGACCGTAATATTAACACATCATTTTTTGATCCAGCAGGTGGAGGAGATCCCATTCTGTACCAACATCTGTTT
>Acalles_micros|9363.D-672-mic
AACCCTTTATTTTATTTTTGGGGCATGATCCGGAATACTAGGAACTTCCCTAAGTATAATAATTCGAACCGAACTTAGTAACCCAGGAACCTTAATTGGAAACGACCAAATCTATAATAGAATTGTGACCGCCCATGCCTTTATTATAATTTTTTTTATAGTTATACCAATTATAATCGGAGGATTTGGTAACTGATTAATTCCTTTGATATTAACAGCCCCAGATATAGCCTTCCCACGATTAAACAATATAAGATTCTGGTTACTCCCGCCTTCTTTAACCTTACTTCTTATAAGAAGAATCATTGATAAAGGAGCAGGTACTGGCTGAACTGTTTATCCCCCATTATCAGCCAATATTGCCCATGAAGGTGCTTCTGTTGATCTAGCCATCTTTAGTCTTCACATAGCGGGAATTTCATCTATTTTAGGAGCCATCAATTTTATTTCTACTATAGCCAATATACGACCAACAGGAATAAACTTAGACAAAATACCTCTATTTTCATGAGCTGTAAAAATTACGGCTGTCCTATTACTGTTATCCTTACCAGTTTTAGCTGGAGCTATTACTATACTCTTAACAGACCGTAATATTAACACATCATTTTTTGATCCAGCAGGTGGAGGAGATCCCATTCTGTACCAACATCTGTTT
>Acalles_micros|8826.I-0030-mic
AACCCTTTATTTTATTTTTGGGGCATGATCCGGAATACTAGGAACTTCCCTAAGTATAATAATTCGAACCGAACTTAGTAACCCAGGAACCTTAATTGGAAACGACCAAATCTATAATAGAATTGTGACCGCCCATGCCTTTATTATAATTTTTTTTATAGTTATACCAATTATAATCGGAGGATTTGGTAACTGATTAATTCCTTTGATATTAACAGCCCCAGATATAGCCTTCCCACGATTAAACAATATAAGATTCTGGTTACTCCCGCCTTCTTTAACCTTACTTCTTATAAGAAGAATCATTGATAAAGGAGCAGGTACTGGCTGAACTGTTTATCCCCCATTATCAGCCAATATTGCCCATGAAGGTGCTTCTGTTGATCTAGCCATCTTTAGTCTTCACATAGCGGGAATTTCATCTATTTTAGGAGCCATCAATTTTATTTCTACTATAGCCAATATACGACCAACAGGAATAAACTTAGACAAAATACCTCTATTTTCATGAGCTGTAAAAATTACGGCTGTCCTATTACTGTTATCCTTACCAGTTTTAGCTGGAGCTATTACTATACTCTTAACAGACCGTAATATTAACACATCATTTTTTGATCCAGCAGGTGGAGGAGATCCCATTCTGTACCAACATCTGTTT
>Acalles_micros|9564.F-929-mic
AACCCTTTATTTTATTTTTGGGGCATGATCCGGAATACTAGGAACTTCCCTAAGTATAATAATTCGAACCGAACTTAGTAACCCAGGAACCTTAATTGGAAACGACCAAATCTATAATAGAATTGTGACCGCCCATGCCTTTATTATAATTTTTTTTATAGTTATACCAATTATAATCGGAGGATTTGGTAACTGATTAATTCCTTTGATATTAACAGCCCCAGATATAGCCTTCCCACGATTAAACAATATAAGATTCTGGTTACTCCCGCCTTCTTTAACCTTACTTCTTATAAGGAGAATCATTGATAAAGGAGCAGGTACTGGCTGAACTGTTTATCCCCCATTATCAGCCAATATTGCCCATGAAGGTGCTTCTGTTGATCTAGCCATCTTTAGTCTTCACATAGCGGGAATTTCATCTATTTTAGGAGCCATCAATTTTATTTCTACTATAGCCAATATACGACCAACAGGAATAAACTTAGACAAAATACCTCTATTTTCATGAGCTGTAAAAATTACGGCTGTCCTATTACTGTTATCCTTACCAGTTTTAGCTGGAGCTATTACTATACTCTTAACAGACCGTAATATTAACACATCATTTTTTGATCCAGCAGGTGGAGGAGATCCCATTCTGTACCAACATCTGTTT
>Acalles_tibialis|9068.F-435-tib
AACCCTATACTTTATTTTTGGGGCATGAGCAGGAATACTAGGAACCTCCTTAAGAATACTAATTCGGGTTGAACTTAATAACCCAGGAACCTTAATTGGGGATGACCAAATTTATAACAGAATTGTTACCGCCCACGCCTTCATTATAATTTTTTTTATAGTAATACCAATTATAATTGGAGGATTCGGAAATTGATTAATTCCTTTAATACTTGGAGCCCCAGATATAGCCTTCCCACGATTAAATAATATAAGATTTTGACTACTCCCCCCGTCTCTAACTCTTCTTCTGATAAGAAGAATTATTGATAAAGGAGCAGGAACTGGTTGAACAGTTTATCCACCACTATCAGCCAATATTGCACATGAAGGAGTATCTGTTGATTTAGCCATTTTCAGCCTTCATATAGCAGGTATCTCATCAATCTTAGGAGCTATCAACTTTATCTCTACTATAGCCAATATACGACCAGCAGGAATATACCTAGACAAAATACCCTTATTCTCATGAGCTGTAAAAATTACAGCCATCTTACTACTCTTGTCATTGCCAGTTTTAGCAGGTGCCATCACTATACTTTTAACAGACCGAAATATTAATACATCATTTTTCGACCCAGCAGGAGGTGGAGACCCAATTCTTTATCAACATTTATTT
>Acalles_tibialis|9075.F-442-tib
AACCCTATACTTTATTTTTGGGGCATGAGCAGGAATACTAGGAACCTCCTTAAGAATACTAATTCGGGTTGAACTTAATAACCCAGGAACCTTAATTGGGGATGACCAAATTTATAACAGAATTGTTACCGCCCACGCCTTCATTATAATTTTTTTTATAGTAATACCAATTATAATTGGAGGATTTGGAAATTGATTAATTCCTTTAATACTTGGAGCCCCAGATATAGCCTTCCCACGATTAAATAATATAAGATTTTGACTACTCCCCCCGTCTCTAACTCTTCTTCTGATAAGAAGAATTATTGATAAAGGAGCAGGAACTGGTTGAACAGTTTATCCACCACTATCAGCCAATATTGCACATGAAGGAGTATCTGTTGATTTAGCCATTTTCAGCCTTCATATAGCAGGTATCTCATCAATCTTAGGAGCTATCAACTTTATCTCTACTATAGCCAATATACGACCAGCAGGAATATACCTAGACAAAATACCCTTATTCTCATGAGCTGTAAAAATTACAGCCATCTTACTACTCTTGTCATTGCCAGTTTTAGCAGGTGCCATCACTATACTTTTAACAGACCGAAATATTAATACATCATTTTTCGACCCAGCAGGAGGTGGAGACCCAATTCTTTATCAACATTTATTT
>Acalles_dubius|8694.M-0066-dub
AACCCTATATTTCATTTTTGGAACATGATCAGGAATACTAGGAACCTCATTGAGCATACTAATTCGTGTCGAACTTAGCAACCCAGGTACAATAATTGGAAACGACCAAATCTATAATAGAATCGTTACCGCCCACGCCTTTATTATAATTTTTTTTATAGTAATACCAATTATAATCGGAGGATTTGGAAACTGATTAATCCCATTAATACTTGGAGCACCAGATATGGCTTTCCCACGATTAAACAATATAAGATTTTGGCTACTTCCACCATCTTTAACACTTCTATTAATAAGAAGAATTATTGATAATGGAGCTGGCACTGGATGAACCGTCTACCCACCATTATCCGCTAATATTGCTCATGAAGGGACATCTGTTGATTTAGCCATTTTTAGCCTTCATATAGCTGGGATTTCATCAATCTTGGGGGCTATCAACTTTATCTCTACTATAGCCAATATACGACCAGTAGGGATAAAGCTAGACAAAATACCCTTATTCTCTTGGGCCGTAAAAATTACAGCTATTTTACTACTTTTATCTTTACCAGTTTTAGCCGGAGCTATTACTATACTTCTTACAGACCGAAATATTAACACATCATTCTTCGATCCGGCCGGAGGCGGGGATCCTATTCTGTATCAACATTTATTT
>Acalles_dubius|8822.D-0094-dub
AACCCTATATTTCATTTTTGGAACATGATCAGGAATACTAGGAACCTCATTGAGCATACTAATTCGTGTCGAACTTAGCAACCCAGGTACAATAATTGGAAACGACCAAATCTATAATAGAATCGTTACCGCCCACGCCTTTATTATAATTTTTTTTATAGTAATACCAATTATAATCGGAGGATTTGGAAACTGATTAATCCCATTAATACTTGGAGCACCAGATATGGCTTTCCCACGATTAAACAATATAAGATTTTGGCTACTTCCACCATCTTTAACACTTCTATTAATAAGAAGAATTATTGATAATGGAGCTGGCACTGGATGAACCGTCTACCCACCATTATCCGCTAATATTGCTCATGAAGGGACATCTGTTGATTTAGCCATTTTTAGCCTTCATATAGCTGGGATTTCATCAATCTTGGGGGCTATCAACTTTATCTCTACTATAGCCAATATACGACCAGTAGGGATAAAGCTAGACAAAATACCCTTATTCTCTTGGGCCGTAAAAATTACAGCTATTTTACTACTTTTATCTTTACCAGTTTTAGCCGGAGCTATTACTATACTTCTTACAGACCGAAATATTAACACATCATTCTTCGATCCGGCCGGAGGCGGGGATCCTATTCTGTATCAACATTTATTT
>Acalles_dubius|9009.D-0423-dub
AACCCTATATTTCATTTTTGGAACATGATCAGGAATACTAGGAACCTCATTGAGCATACTAATTCGTGTCGAACTTAGCAACCCAGGTACAATAATTGGAAACGACCAAATCTATAATAGAATCGTTACCGCCCACGCCTTTATTATAATTTTTTTTATAGTAATACCAATTATAATCGGAGGATTTGGAAACTGATTAATCCCATTAATACTTGGAGCACCAGATATGGCTTTCCCACGATTAAACAATATAAGATTTTGGCTACTTCCACCATCTTTAACACTTCTATTAATAAGAAGAATTATTGATAATGGAGCTGGCACTGGATGAACCGTCTACCCACCATTATCCGCTAATATTGCTCATGAAGGGACATCTGTTGATTTAGCCATTTTTAGCCTTCATATAGCTGGGATTTCATCAATCTTGGGGGCTATCAACTTTATCTCTACTATAGCCAATATACGACCAGTAGGGATAAAGCTAGACAAAATACCCTTATTCTCTTGGGCCGTAAAAATTACAGCTATTTTACTACTTTTATCTTTACCAGTTTTAGCCGGAGCTATTACTATACTTCTTACAGACCGAAATATTAACACATCATTCTTCGATCCGGCCGGAGGCGGGGATCCTATTCTGTATCAACATTTATTT
>Acalles_dubius|9695.794-PST_3707
AACCCTATATTTCATTTTTGGAACATGATCAGGAATACTAGGAACCTCATTGAGCATACTAATTCGTGTCGAACTTAGCAACCCAGGTACAATAATTGGAAACGACCAAATCTATAATAGAATCGTTACCGCCCACGCCTTTATTATAATTTTTTTTATAGTAATACCAATTATAATCGGAGGATTTGGAAACTGATTAATCCCATTAATACTTGGAGCACCAGATATGGCTTTCCCACGATTAAACAATATAAGATATTGGCTACTTCCACCATCTTTAACACTTCTATTAATAAGAAGAATTATTGATAATGGAGCTGGCACTGGATGAACCGTCTACCCACCATTATCCGCTAATATTGCTCATGAAGGGACATCTGTTGATTTAGCCATTTTTAGCCTTCATATAGCTGGGATTTCATCAATCTTGGGGGCTATCAACTTTATCTCTACTATAGCCAATATACGACCAGTAGGGATAAAGCTAGACAAAATACCCTTATTCTCTTGGGCCGTAAAAATTACAGCTATTTTACTACTTTTATCTTTACCAGTTTTAGCCGGAGCTATTACTATACTTCTTACAGACCGAAATATTAACACATCATTCTTTGATCCGGCCGGAGGCGGGGATCCTATTCTGTATCAACATTTATTT
>Acalles_parvulus|8682.I-0029-tem
AACCCTATATTTCATTTTTGGGGCATGATCAGGTATACTAGGAACCTCATTGAGTATACTAATCCGTATTGAACTTAGTAACCCGGGAAGTATAATTGGAAATGATCAAATTTATAATAGAATTGTTACCGCTCATGCCTTTATTATAATTTTCTTCATAGTAATACCAATTATAATTGGGGGATTTGGTAACTGATTAGTTCCACTAATACTTGGAGCACCAGATATAGCCTTCCCACGATTAAATAATATAAGATTTTGATTACTCCCACCATCTTTAAGACTTCTATTAATAAGAAGAATTATTGATAAAGGAGCTGGAACTGGATGAACTGTCTACCCCCCACTATCAGCAAATATTGCACATGAGGGGGTATCTGTTGATTTAGCCATTTTTAGTCTTCATATAGCGGGGATTTCATCAATCTTGGGAGCCATTAACTTTATCTCCACTATAGCCAATATACGACCAGCAGGTATAAATCTAGATAAAATACCTCTATTCTCTTGAGCTGTAAAAATCACGGCTATTTTACTGCTCTTATCCTTACCAGTTTTAGCTGGAGCTATCACTATACTCCTAACAGACCGAAATATTAACACATCATTTTTCGACCCCGCAGGAGGAGGAGATCCCATTCTATATCAACATTTATTT
>Acalles_parvulus|8681.I-0023-tem
AACCCTATATTTCATTTTTGGGGCATGATCAGGTATACTGGGAACCTCATTGAGTATACTAATCCGTATTGAACTTAGTAACCCGGGAAGTATAATTGGAAATGATCAAATTTATAATAGAATTGTTACCGCTCATGCCTTTATTATAATTTTCTTCATAGTAATACCAATTATAATTGGGGGATTTGGTAACTGATTAGTTCCACTAATACTTGGAGCACCAGATATAGCCTTCCCACGATTAAATAATATAAGATTTTGATTACTCCCACCATCTTTAAGACTTCTATTAATAAGAAGAATTATTGATAAAGGAGCTGGAACTGGATGAACTGTCTACCCCCCACTATCAGCAAATATTGCACATGAGGGGGTATCTGTTGATTTAGCCATTTTTAGTCTTCATATAGCGGGGATTTCATCAATCTTGGGGGCCATTAACTTTATCTCCACTATAGCCAATATACGACCAGCAGGTATAAATCTAGATAAAATACCTCTATTCTCTTGAGCTGTAAAAATCACGGCTATTTTACTGCTCTTATCCTTACCAGTTTTAGCTGGAGCTATCACTATACTCCTAACAGACCGAAATATTAACACATCATTTTTCGACCCCGCAGGAGGAGGAGATCCCATTCTATATCAACATTTATTT
>Acalles_parvulus|8827.I-0042-tem
AACCCTATATTTCATTTTTGGGGCATGATCAGGTATACTGGGAACCTCATTGAGTATACTAATCCGTATTGAACTTAGTAACCCGGGAAGTATAATTGGAAATGATCAAATTTATAATAGAATTGTTACCGCTCATGCCTTTATTATAATTTTCTTCATAGTAATACCAATTATAATTGGGGGATTTGGTAACTGATTAGTTCCACTAATACTTGGAGCACCAGATATAGCCTTCCCACGATTAAATAATATAAGATTTTGATTACTCCCACCATCTTTAAGACTTCTATTAATAAGAAGAATTATTGATAAAGGAGCTGGAACTGGATGAACTGTCTACCCCCCACTATCAGCAAATATTGCACATGAGGGGGTATCTGTTGATTTAGCCATTTTTAGTCTTCATATAGCGGGGATTTCATCAATCTTGGGAGCCATTAACTTTATCTCCACTATAGCCAATATACGACCAGCAGGTATAAATCTAGATAAAATACCTCTATTCTCTTGAGCTGTAAAAATCACGGCTATTTTACTGCTCTTATCCTTACCAGTTTTAGCTGGAGCTATCACTATACTCCTAACAGACCGAAATATTAACACATCATTTTTCGACCCCGCAGGAGGAGGAGATCCCATTCTATATCAACATTTATTT
>Acalles_parvulus|9431.F-804-tem
AACCCTATATTTCATTTTTGGGGCATGATCAGGTATACTGGGAACCTCATTGAGTATACTAATCCGTATTGAACTTAGTAACCCGGGAAGTATAATTGGAAATGATCAAATTTATAATAGAATTGTTACCGCTCATGCCTTTATTATAATTTTCTTCATAGTAATACCAATTATAATTGGGGGATTTGGTAACTGATTAGTTCCACTAATACTTGGAGCACCAGATATAGCCTTCCCACGATTAAATAATATAAGATTTTGATTACTCCCACCATCTTTAAGACTTCTATTAATAAGAAGAATTATTGATAAAGGAGCTGGAACTGGATGAACTGTCTACCCCCCACTATCAGCAAATATTGCACATGAGGGGGTATCTGTTGATTTAGCCATTTTTAGTCTTCATATAGCGGGGATTTCATCAATCTTGGGAGCCATTAACTTTATCTCCACTATAGCCAATATACGACCAGCAGGTATAAATCTAGATAAAATACCTCTATTCTCTTGAGCTGTAAAAATCACGGCTATTTTACTGCTCTTATCCTTACCAGTTTTAGCTGGAGCTATCACTATACTCCTAACAGACCGAAATATTAACACATCATTTTTCGACCCCGCAGGAGGAGGAGATCCCATTCTATATCAACATTTATTT
>Acalles_parvulus|8958.D-0250-par
NNNNNNNNNNNNNNNNNNNNNNNNNNNNNNNNNNNNNNNNNNNNNCTCATTGAGTATATTAATCCGTATTGAACTTAGTAACCCAGGAAGTATAATTGGAAATGACCAAATTTATAATAGAATTGTTACCGCTCATGCCTTTATTATAATTTTCTTCATAGTAATACCAATTATAATTGGAGGATTTGGTAACTGATTAGTTCCACTAATGCTCAGAGCACCAGATATAGCTTTCCCACGATTAAACAATATAAGATTTTGATTACTCCCACCATCTTTAAGGCTTCTATTAATAAGAAGAATTATTGACAAAGGAGCTGGAACTGGATGGACTGTCTACCCCCCACTATCAGCCAACATTGCGCATGAGGGAGTATCTGTTGATTTAGCCATTTTTAGTCTTCATATAGCCGGGATTTCATCAATCTTAGGAGCCATTAACTTTATCTCCACCATAGCCAATATACGACCAGCAGGTATAAATCTAGATAAAATACCTCTATTCTCTTGGGCTGTAAAAATCACGGCTATTTTACTACTCTTATCCTTACCAGTTTTAGCTGGGGCTATTACTATACTTCTAACAGACCGAAATATTAACACATCATTTTTTGACCCCGCGGGAGGCGGGGATCCCATTCTATACCAGCATTTATTT
>Acalles_parvulus|8956.F-0248-par
AACCCTATATTTCATTTTTGGGGCATGATCAGGTATACTAGGAACCTCATTGAGTATATTAATCCGTATTGAACTTAGTAACCCAGGAAGTATAATTGGAAATGACCAAATTTATAATAGAATTGTTACCGCTCATGCCTTTATTATAATTTTCTTCATAGTAATACCAATTATAATTGGAGGATTTGGTAACTGATTAGTTCCACTAATGCTCAGAGCACCAGATATAGCTTTCCCACGATTAAACAATATAAGATTTTGATTACTCCCACCATCTTTAAGGCTTCTATTAATAAGAAGAATTATTGACAAAGGAGCTGGAACTGGATGGACTGTCTACCCCCCACTATCAGCCAACATTGCGCATGAGGGAGTATCTGTTGATTTAGCCATTTTTAGTCTTCATATAGCCGGGATTTCATCAATCTTAGGAGCCATTAACTTTATCTCCACCATAGCCAATATACGACCAGCAGGTATAAATCTAGATAAAATACCTCTATTCTCTTGGGCTGTAAAAATCACGGCTATTTTACTACTCTTATCCTTACCAGTTTTAGCTGGGGCTATTACTATACTTCTAACAGACCGAAATATTAACACATCATTTTTTGACCCCGCGGGAGGCGGGGATCCCATTCTATACCAGCATTTATTT
>Acalles_parvulus|8957.F-0249-par
AACCCTATATTTCATTTTTGGGGCATGATCAGGTATACTAGGAACCTCATTGAGTATATTAATCCGTATTGAACTTAGTAACCCAGGAAGTATAATTGGAAATGACCAAATTTATAATAGAATTGTTACCGCTCATGCCTTTATTATAATTTTCTTCATAGTAATACCAATTATAATTGGAGGATTTGGTAACTGATTAGTTCCACTAATGCTCAGAGCACCAGATATAGCTTTCCCACGATTAAACAATATAAGATTTTGATTACTCCCACCATCTTTAAGGCTTCTATTAATAAGAAGAATTATTGACAAAGGAGCTGGAACTGGATGGACTGTCTACCCCCCACTATCAGCCAACATTGCGCATGAGGGAGTATCTGTTGATTTAGCCATTTTTAGTCTTCATATAGCCGGGATTTCATCAATCTTAGGAGCCATTAACTTTATCTCCACCATAGCCAATATACGACCAGCAGGTATAAATCTAGATAAAATACCTCTATTCTCTTGGGCTGTAAAAATCACGGCTATTTTACTACTCTTATCCTTACCAGTTTTAGCTGGGGCTATTACTATACTTCTAACAGACCGAAATATTAACACATCATTTTTTGACCCCGCGGGAGGCGGGGATCCCATTCTATACCAGCATTTATTT
>Acalles_parvulus|8708.I-0002-par
AACCCTATATTTCATTTTTGGGGCATGATCAGGTATACTAGGAACCTCATTGAGTATATTAATCCGTATTGAACTTAGTAACCCAGGAAGTATAATTGGAAATGACCAAATTTATAATAGAATTGTTACCGCTCATGCCTTTATTATAATTTTCTTCATAGTAATACCAATTATAATTGGAGGATTTGGTAACTGATTAGTTCCACTAATGCTCAGAGCACCAGATATAGCTTTCCCACGATTAAACAATATAAGATTTTGATTACTCCCACCATCTTTAAGGCTTCTATTAATAAGAAGAATTATTGACAAAGGAGCTGGAACTGGATGGACTGTCTACCCCCCACTATCAGCCAACATTGCGCATGAGGGAGTATCTGTTGATTTAGCCATTTTTAGTCTTCATATAGCCGGGATTTCATCAATCTTAGGAGCCATTAACTTTATCTCCACCATAGCCAATATACGACCAGCAGGTATAAATCTAGATAAAATACCTCTATTCTCTTGGGCTGTAAAAATCACGGCTATTTTACTACTCTTATCCTTACCAGTTTTAGCTGGGGCTATTACTATACTTCTAACAGACCGAAATATTAACACATCATTTTTTGACCCCGCGGGAGGCGGGGATCCCATTCTATACCAGCATTTATTT
>Acalles_parvulus|8698.M-0060-par
AACCCTATATTTCATTTTTGGGGCATGATCAGGTATACTAGGAACCTCATTGAGTATATTAATCCGTATTGAACTTAGTAACCCAGGAAGTATAATTGGAAATGACCAAATTTATAATAGAATTGTTACCGCTCATGCCTTTATTATAATTTTCTTCATAGTAATACCAATTATAATTGGAGGATTTGGTAACTGATTAGTTCCACTAATGCTCAGAGCACCAGATATAGCTTTCCCACGATTAAACAATATAAGATTTTGATTACTCCCACCATCTTTAAGGCTTCTATTAATAAGAAGAATTATTGACAAAGGAGCTGGAACTGGATGGACTGTCTACCCCCCACTATCAGCCAACATTGCGCATGAGGGAGTATCTGTTGATTTAGCCATTTTTAGTCTTCATATAGCCGGGATTTCATCAATCTTAGGAGCCATTAACTTTATCTCCACCATAGCCAATATACGACCAGCAGGTATAAATCTAGATAAAATACCTCTATTCTCTTGGGCTGTAAAAATCACGGCTATTTTACTACTCTTATCCTTACCAGTTTTAGCTGGGGCTATTACTATACTTCTAACAGACCGAAATATTAACACATCATTTTTTGACCCCGCGGGAGGCGGGGATCCCATTCTATACCAGCATTTATTT
>Acalles_parvulus|8690.D-0069-par
AACCCTATATTTCATTTTTGGGGCATGATCAGGTATACTAGGAACCTCATTGAGTATATTAATCCGTATTGAACTTAGTAACCCAGGAAGTATAATTGGAAATGACCAAATTTATAATAGAATTGTTACCGCTCATGCCTTTATTATAATTTTCTTCATAGTAATACCAATTATAATTGGAGGATTTGGTAACTGATTAGTTCCACTAATGCTCAGAGCACCAGATATAGCTTTCCCACGATTAAACAATATAAGATTTTGATTACTCCCACCATCTTTAAGGCTTCTATTAATAAGAAGAATTATTGACAAAGGAGCTGGAACTGGATGGACTGTCTACCCCCCACTATCAGCCAACATTGCGCATGAGGGAGTATCTGTTGATTTAGCCATTTTTAGTCTTCATATAGCCGGGATTTCATCAATCTTAGGAGCCATTAACTTTATCTCCACCATAGCCAATATACGACCAGCAGGTATAAATCTAGATAAAATACCTCTATTCTCTTGGGCTGTAAAAATCACGGCTATTTTACTACTCTTATCCTTACCAGTTTTAGCTGGGGCTATTACTATACTTCTAACAGACCGAAATATTAACACATCATTTTTTGACCCCGCGGGAGGCGGGGATCCCATTCTATACCAGCATTTATTT
>Acalles_parvulus|8680.I-0008-par
AACCCTATATTTCATTTTTGGGGCATGATCAGGTATACTAGGAACCTCATTGAGTATATTAATCCGTATTGAACTTAGTAACCCAGGAAGTATAATTGGAAATGACCAAATTTATAATAGAATTGTTACCGCTCATGCCTTTATTATAATTTTCTTCATAGTAATACCAATTATAATTGGAGGATTTGGTAACTGATTAGTTCCACTAATGCTCAGAGCACCAGATATAGCTTTCCCACGATTAAACAATATAAGATTTTGATTACTCCCACCATCTTTAAGGCTTCTATTAATAAGAAGAATTATTGACAAAGGAGCTGGAACTGGATGGACTGTCTACCCCCCACTATCAGCCAACATTGCGCATGAGGGAGTATCTGTTGATTTAGCCATTTTTAGTCTTCATATAGCCGGGATTTCATCAATCTTAGGAGCCATTAACTTTATCTCCACCATAGCCAATATACGACCAGCAGGTATAAATCTAGATAAAATACCTCTATTCTCTTGGGCTGTAAAAATCACGGCTATTTTACTACTCTTATCCTTACCAGTTTTAGCTGGGGCTATTACTATACTTCTAACAGACCGAAATATTAACACATCATTTTTTGACCCCGCGGGAGGCGGGGATCCCATTCTATACCAGCATTTATTT
>Acalles_parvulus|9065.F-432-par
AACCCTATATTTCATTTTTGGGGCATGATCAGGTATACTAGGAACCTCATTGAGTATATTAATCCGTATTGAACTTAGTAACCCAGGAAGTATAATTGGAAATGACCAAATTTATAATAGAATTGTTACCGCTCATGCCTTTATTATAATTTTCTTCATAGTAATACCAATTATAATTGGAGGATTTGGTAACTGATTAGTTCCACTAATACTCAGAGCACCAGATATAGCTTTCCCACGATTAAACAATATAAGATTTTGATTACTCCCACCATCTTTAAGGCTTCTATTAATAAGAAGAATTATTGACAAAGGAGCTGGAACTGGATGAACTGTCTACCCCCCGCTAGCAGGCAACATTGCCCATGAGGGAGTATCTGTTGATTTAGCCATTTTTAGTCTTCATATAGCCGGGATTTCATCAATCTTAGGAGCCATTAACTTTATCTCCACCATAGCCAATATACGACCAGCAGGTATAAATCTAGATAAAATACCCCTATTCTCTTGGGCTGTAAAAATCACGGCTATTTTACTACTCTTATCCTTACCAGTTTTAGCTGGGGCTATTACTATACTTCTAACAGACCGAAATATTAACACATCATTTTTCGACCCCGCGGGAGGCGGGGATCCCATTCTATACCAACATTTATTT
>Acalles_parvulus|9222.I-621-par
AACCCTATATTTCATTTTTGGGGCATGATCAGGTATACTAGGAACCTCATTGAGTATATTAATCCGTATTGAACTTAGTAACCCAGGAAGTATAATTGGAAATGACCAAATTTATAATAGAATTGTTACCGCTCATGCCTTTATTATAATTTTCTTCATAGTAATACCAATTATAATTGGAGGATTTGGTAACTGATTAGTTCCACTAATACTCAGAGCACCAGATATAGCTTTCCCACGATTAAACAATATAAGATTTTGATTACTCCCACCATCTTTAAGGCTTCTATTAATAAGAAGAATTATTGACAAAGGAGCTGGAACTGGATGAACCGTCTACCCCCCACTATCAGGCAACATTGCCCATGAGGGAGTATCTGTTGATTTAGCCATTTTTAGTCTTCATATAGCCGGGATTTCATCAATCTTAGGAGCCATTAACTTTATCTCCACCATAGCCAATATACGACCAGCAGGTATAAATCTAGATAAAATACCCCTATTCTCTTGGGCTGTAAAAATCACGGCTATTTTACTACTCTTATCCTTACCAGTTTTAGCTGGGGCTATTACTATACTTCTAACAGACCGAAATATTAACACATCATTTTTCGACCCCGCGGGAGGTGGAGATCCCATTCTATACCAACACTTATTT
>Acalles_parvulus|10864.1378-PST_4674
AACCCTATATTTCATTTTTGGGGCATGATCAGGTATACTAGGAACCTCATTGAGTATATTAATCCGTATTGAACTTAGTAACCCAGGAAGTATAATTGGAAATGACCAAATTTATAATAGAATTGTTACCGCTCATGCCTTTATTATAATTTTCTTCATAGTAATACCAATTATAATTGGAGGATTTGGTAACTGATTAGTTCCACTAATACTCAGAGCACCAGATATAGCTTTCCCACGATTAAACAATATAAGATTTTGATTACTCCCACCATCTTTAAGGCTTCTATTAATAAGAAGAATTATTGACAAAGGAGCTGGAACTGGATGAACCGTCTACCCCCCACTATCAGGCAACATTGCCCATGAGGGAGTATCTGTTGATTTAGCCATTTTTAGTCTTCATATAGCCGGGATTTCATCAATCTTAGGAGCCATTAACTTTATCTCCACCATAGCCAATATACGACCAGCAGGTATAAATCTAGATAAAATACCCCTATTCTCTTGGGCTGTAAAAATCACGGCTATTTTACTACTCTTATCCTTACCAGTTTTAGCTGGGGCTATTACTATACTTCTAACAGACCGAAATATTAACACATCATTTTTCGACCCCGCAGGAGGTGGGGATCCCATTCTATACCAACACTTATTT
>Acalles_parvulus|9555.I-654-par
NNNNNNNNNNNNNNNNNNNNNNNNNNNNNNNNNNNNNNNNGGAACCTCATTGAGTATATTAATCCGTATTGAACTTAGTAACCCAGGAAGTATAATTGGAAATGACCAAATTTATAATAGAATTGTTACCGCTCATGCCTTTATTATAATTTTCTTCATAGTAATACCAATTATAATTGGAGGATTTGGTAACTGATTAGTTCCACTAATACTCAGAGCACCAGATATAGCTTTCCCACGATTAAACAATATAAGATTTTGATTACTCCCACCATCTTTAAGGCTTCTATTAATAAGAAGAATTATTGACAAAGGAGCTGGAACTGGATGAACCGTCTACCCCCCACTATCAGGCAACATTGCCCATGAGGGAGTATCTGTTGATTTAGCCATTTTTAGTCTTCATATAGCCGGGATTTCATCAATCTTAGGAGCCATTAACTTTATCTCCACCATAGCCAATATACGACCAGCAGGTATAAATCTAGATAAAATACCCCTATTCTCTTGGGCTGTAAAAATCACGGCTATTTTACTACTCTTATCCTTACCAGTTTTAGCTGGGGCTATTACTATACTTCTAACAGACCGAAATATTAACACATCATTTTTCGACCCCGCAGGAGGTGGGGATCCCATTCTATACCAACACTTATTT
>Acalles_dieckmanni|9717.816-PST_3729
AACTTTATACTTCATTTTTGGAACTTGATCTGGTATATTAGGAACCTCATTAAGAATATTAATTCGGGCCGAACTTTCCAACCCAGGCACTATAATTGGAAATGATCAAATCTACAATAGAATCGTTACTGCTCATGCCTTTATTATAATTTTTTTTATAGTAATGCCAATTATGATTGGAGGATTTGGAAATTGATTGGTTCCATTAATACTTGGAGCTCCAGACATAGCCTTTCCACGATTAAACAATATAAGATTCTGGCTACTCCCCCCATCTTTGACCCTTCTCTTAATAAGTAGAATTATTGATAAAGGAGCAGGCACAGGTTGAACTGTTTATCCCCCATTATCAGCAAATATTGCACATGAAGGAGCATCTGTTGATCTAGCCATTTTTAGACTCCATATAGCCGGTATTTCATCAATTTTAGGAGCCATTAATTTTATTTCTACTATAGCTAATATACGACCAGCTGGAATAAACTTAGATAAAATACCCCTATTCTCTTGAGCTGTTAAAATCACAGCAATCTTATTGCTTTTATCCCTTCCAGTTTTAGCTGGGGCTATCACTATACTTCTAACAGATCGAAATATTAATACATCATTTTTTGATCCTGCAGGAGGTGGAGACCCAATTCTCTACCAACATCTATTT
>Acalles_sardiniaensis|9670.IT1087c
AACTTTATACTTTATTTTTGGAGCTTGATCTGGTATATTAGGAACCTCATTAAGAATACTAATTCGAACCGAACTTTCCAACCCAGGAACTATAATTGGAAATGATCAGATTTACAATAGAATTGTTACTGCTCATGCCTTTATTATAATTTTTTTCATAGTAATACCAATTATAATAGGAGGGTTTGGAAATTGACTAGTTCCTCTAATACTTGGGGCCCCAGATATAGCCTTCCCACGATTAAACAATATAAGATTTTGGCTACTTCCACCATCTTTAACCCTACTTCTAATAAGTAGAATTATTGATAAAGGAGCTGGCACTGGTTGAACTGTTTACCCCCCATTATCAGCCAATATTGCACATGAAGGAGTATCTATTGATCTAGCCATTTTTAGACTTCATATAGCCGGTATTTCTTCAATTTTAGGAGCTATCAATTTTATTTCTACTATAGCTAATATACGACCAGCAGGAATAAACCTAGATAAAATACCCCTATTCTCTTGGGCTATTAAAGTTACAGCAATCTTATTACTTTTATCCCTCCCGGTTTTAGCCGGGGCTATCACTATACTTTTAACAGATCGAAATATCAATACATCATTTTTTGACCCTGCCGGGGGAGGAGATCCAATTCTCTACCAACATCTATTT
>Acalles_sardiniaensis|9664.IT1081c
AACTTTATACTTTATTTTTGGAGCTTGATCTGGTATATTAGGAACCTCATTAAGAATACTAATTCGAACCGAACTTTCCAACCCAGGAACTATAATTGGAAATGATCAGATTTACAATAGAATTGTTACTGCTCATGCCTTTATTATAATTTTTTTCATAGTAATACCAATTATAATAGGAGGGTTTGGAAATTGACTAGTTCCTCTAATACTTGGGGCCCCAGATATAGCCTTCCCACGATTAAACAATATAAGATTTTGGCTACTTCCACCATCTTTAACCCTACTTCTAATAAGTAGAATTATTGATAAAGGAGCTGGCACTGGTTGAACTGTTTACCCCCCATTATCAGCCAATATTGCACATGAAGGAGTATCTATTGATCTAGCCATTTTTAGACTTCATATAGCCGGTATTTCTTCAATTTTAGGAGCTATCAATTTTATTTCTACTATAGCTAATATACGACCAGCAGGAATAAACCTAGATAAAATACCCCTATTCTCTTGGGCTATTAAAATTACAGCAATCTTATTACTTTTATCCCTCCCGGTTTTAGCCGGGGCTATTACTATACTTTTAACAGATCGAAATATCAATACATCATTTTTTGACCCTGCCGGGGGAGGAGATCCAATTCTCTACCAACATCTATTT
>Acalles_sardiniaensis|9663.IT1080c
AACTTTATACTTTATTTTTGGAGCTTGATCTGGTATATTAGGAACCTCATTAAGAATACTAATTCGAACCGAACTTTCCAACCCAGGAACTATAATTGGAAATGATCAGATTTACAATAGAATTGTTACTGCTCATGCCTTTATTATAATTTTTTTCATAGTAATACCAATTATAATAGGAGGGTTTGGAAATTGACTAGTTCCTCTAATACTTGGGGCCCCAGATATAGCCTTCCCACGATTAAACAATATAAGATTTTGGCTACTTCCACCATCTTTAACCCTACTTCTAATAAGTAGAATTATTGATAAAGGAGCTGGCACTGGTTGAACTGTTTACCCCCCATTATCAGCCAATATTGCACATGAAGGAGTATCTATTGATCTAGCCATTTTTAGACTTCATATAGCCGGTATTTCTTCAATTTTAGGAGCTATCAATTTTATTTCTACTATAGCTAATATACGACCAGCAGGAATAAACCTAGATAAAATACCCCTATTCTCTTGGGCTATTAAAATTACAGCAATCTTATTACTTTTATCCCTCCCGGTTTTAGCCGGGGCTATTACTATACTTTTAACAGATCGAAATATCAATACATCATTTTTTGACCCTGCCGGGGGAGGAGATCCAATTCTCTACCAACATCTATTT
>Acalles_sardiniaensis|9657.IT1074c
AACTTTATACTTTATTTTTGGAGCTTGATCTGGTATATTAGGAACCTCATTAAGAATACTAATTCGAACCGAACTTTCCAACCCAGGAACTATAATTGGAAATGATCAAATTTACAATAGAATTGTTACTGCTCATGCCTTTATTATAATTTTTTTCATAGTAATACCAATTATAATAGGAGGGTTTGGAAATTGACTAGTTCCTCTAATACTTGGGGCCCCAGATATAGCCTTCCCACGATTAAACAATATAAGATTTTGGCTACTTCCACCATCTTTAACCCTACTTCTAATAAGTAGAATTATTGATAAAGGAGCTGGCACTGGTTGAACTGTTTACCCCCCATTATCAGCCAATATTGCACATGAAGGAGTATCTATTGATCTAGCCATTTTTAGACTTCATATAGCCGGTATTTCTTCAATTTTAGGAGCTATCAATTTTATTTCTACTATAGCTAATATACGACCAGCAGGAATAAACCTAGATAAAATACCTCTATTCTCTTGGGCTATTAAAATTACAGCAATCTTATTACTTTTATCCCTCCCGGTTTTAGCCGGGGCTATCACTATACTTTTAACAGATCGAAATATCAATACATCATTTTTTGACCCTGCCGGGGGAGGAGATCCAATTCTCTACCAACATCTATTT
>Acalles_sardiniaensis|9661.IT1078c
AACTTTATACTTTATTTTTGGAGCTTGATCTGGTATATTAGGAACCTCATTAAGAATACTAATTCGAACCGAACTTTCCAACCCAGGAACTATAATTGGAAATGATCAAATTTACAATAGAATTGTTACTGCTCATGCCTTTATTATAATTTTTTTCATAGTAATACCAATTATAATAGGAGGGTTTGGAAATTGACTAGTTCCTCTAATACTTGGGGCCCCAGATATAGCCTTCCCACGATTAAACAATATAAGATTTTGGCTACTTCCACCATCTTTAACCCTACTTCTAATAAGTAGAATTATTGATAAAGGAGCTGGCACTGGTTGAACTGTTTACCCCCCATTATCAGCCAATATTGCACATGAAGGAGTATCTATTGATCTAGCCATTTTTAGACTTCATATAGCCGGTATTTCTTCAATTTTAGGAGCTATCAATTTTATTTCTACTATAGCTAATATACGACCAGCAGGAATAAACCTAGATAAAATACCTCTATTCTCTTGGGCTATTAAAATTACAGCAATCTTATTACTTTTATCCCTCCCGGTTTTAGCCGGGGCTATCACTATACTTTTAACAGATCGAAATATCAATACATCATTTTTTGACCCTGCCGGGGGAGGAGATCCAATTCTCTACCAACATCTATTT
>Acalles_sardiniaensis|9017.I-460-sar
TACTTTATACTTTATTTTTGGAGCTTGATCTGGTATATTAGGAACCTCATTAAGAATACTAATTCGAACCGAACTTTCCAACCCAGGAACTATAATTGGAAATGATCAAATTTACAATAGAATTGTTACTGCTCATGCCTTTATTATAATTTTTTTCATAGTAATACCAATTATAATAGGAGGGTTTGGAAATTGACTAGTTCCTCTAATACTTGGGGCCCCAGATATAGCCTTCCCACGATTAAACAATATAAGATTTTGGCTACTTCCACCATCTTTAACCCTACTTCTAATAAGTAGAATTATTGATAAAGGAGCTGGCACTGGTTGAACTGTTTACCCCCCATTATCAGCCAATATTGCACATGAAGGAGTATCTATTGATCTAGCCATTTTTAGACTTCATATAGCCGGTATTTCTTCAATTTTAGGAGCTATCAATTTTATTTCTACTATAGCTAATATACGACCAGCAGGAATAAACCTAGATAAAATACCTCTATTCTCTTGGGCTATTAAAATTACAGCAATCTTATTACTTTTATCCCTCCCGGTTTTAGCCGGGGCTATCACTATACTTTTAACAGATCGAAATATCAATACATCATTTTTTGACCCTGCCGGGGGAGGAGATCCAATTCTCTACCAACATCTATTT
>Acalles_sardiniaensis|9655.IT1072c
NNNNNNNNNCTTTATTTTTGGAGCTTGATCTGGTATATTAGGAACCTCATTAAGAATACTAATTCGAACCGAACTTTCCAACCCAGGAACTATAATTGGAAATGATCAAATTTACAATAGAATTGTTACTGCTCATGCCTTTATTATAATTTTTTTCATAGTAATACCAATTATAATAGGAGGGTTTGGAAATTGACTAGTTCCTCTAATACTTGGGGCCCCAGATATAGCCTTCCCACGATTAAACAATATAAGATTTTGGCTACTTCCACCATCTTTAACCCTACTTCTAATAAGTAGAATTATTGATAAAGGAGCTGGCACTGGTTGAACTGTTTACCCCCCATTATCAGCCAATATTGCACATGAAGGAGTATCTATTGATCTAGCCATTTTTAGACTTCATATAGCCGGTATTTCTTCAATTTTAGGAGCTATCAATTTTATTTCTACTATAGCTAATATACGACCAGCAGGAATAAACCTAGATAAAATACCTCTATTCTCTTGGGCTATTAAAATTACAGCAATCTTATTACTTTTATCCCTCCCGGTTTTAGCCGGGGCTATCACTATACTTTTAACAGATCGAAATATCAATACATCATTTTTTGACCCTGCCGGGGGAGGAGATCCAATTCTCTACCAACATCTATTT
>Acalles_sarothamni|9023.E-466-sar
NNNNNNNNNNNNNNNNNNNNNNNNNNNNNNNNNNNNNNNNNNNNNNNNNNNNNNNNNNNNNNNNNNNNNNNNNNNNNNNNNNNNNNNNNNNNNNNNNNNNNNNNNNNNNNNNNNNNNNNNNNNNNNNNNNNNNNNNNNNNNNNNNNNNNNNNNNNNNNNNNNNNNNNCAATTATAAKTGGCGGATTTGGTAACTGATTAGTCCCCTTAATGCTAGGAGCACCAGATATAGCCTTTCCACGGTTAAACAATATAAGATTTTGATTACTCCCTCCTTCCCTCACTTTACTCYTAATAAGTAGAATTATTGATAAAGGAGCCGGAACTGGATGAACAGTTTACCCGCCATTATCAGCCAATATTGCACATGAAGGTGTTTYTGTTGATCTAGCCATTTTTAGTCTTCACATAGCAGGAATCTCATCAATCTTGGGAGCCTTAAACTTTATTTCTACTATAGCCAATATACGACCAACAGGAATAAACCTGGATAAAATACCATTATTCTCTTGAGCTGTAAAAATTACGGCAGTATTACTACTTTTATCTTTACCAGTTCTAGCCGGAGCTATCACCATACTTTTAACAGACCGAAATATCAATACATCATTTTTTGACCCTGCTGGAGGGNNNNNNNNNNNNNNNNNNNNNNNNNNNNNN
>Acalles_sarothamni|9024.E-467-sar
AACTCTATATTTTATTTTTGGCGCCTGATCAGGAATACTAGGAACTTCATTAAGTATATTAATTCGTACTGAACTTTGTAACCCTGGAACCATAATTGGAAATGACCAAATTTATAATAGAATCGTTACTGCTCATGCTTTTATTATAATTTTTTTTATAGTAATACCAATTATAATTGGCGGATTTGGTAACTGATTAGTCCCCTTAATGCTAGGAGCACCAGATATAGCCTTTCCACGGTTAAACAATATAAGATTTTGATTACTCCCTCCTTCCCTCACTTTACTCCTAATAAGTAGAATTATTGATAAAGGAGCCGGAACTGGATGAACAGTTTACCCGCCATTATCAGCCAATATTGCACATGAAGGTGTTTCTGTTGATCTAGCCATTTTTAGTCTTCACATAGCAGGAATCTCATCAATCTTGGGAGCCTTAAACTTTATTTCTACTATAGCCAATATACGACCAACAGGAATAAACCTGGATAAAATACCATTATTCTCTTGAGCTGTAAAAATTACGGCAGTATTACTACTTTTATCTTTACCAGTTCTAGCCGGAGCTATCACCATACTTTTAACAGACCGAAATATCAATACATCATTTTTTGACCCTGCTGGAGGGGGAGACCCAATTCTTTACCAACATTTATTT
>Acalles_monasterialis|9062.E-505-mon
AACTCTATATTTTATTTTTGGTGCCTGATCAGGTATACTAGGAACTTCATTGAGTATATTAATTCGCACTGAACTTTGTAATCCCGGTACTATAATTGGAAATGACCAAATTTATAACAGAATTGTTACCGCTCATGCCTTTATTATAATTTTTTTTATAGTAATACCAATTATAATTGGAGGATTTGGTAACTGACTAGTCCCCTTAATACTAGCAGCACCAGATATAGCCTTTCCACGATTAAACAATATAAGATTTTGATTACTTCCTCCTTCTCTCACCTTACTTCTAATAAGTAGAATTATTGATAAAGGAGCCGGAACTGGATGAACAGTTTACCCACCATTATCAGCCAATATTGCACATGAAGGTGTTTCTGTTGACCTAGCCATTTTCAGTCTTCACATAGCAGGAATCTCATCAATCCTGGGAGCCTTAAACTTTATTTCTACTATAGCTAATATACGACCAACAGGAATAAATCTAGATAAAATACCTTTATTCTCTTGAGCTGTAAAAATCACGGCAGTATTACTACTTTTATCCTTACCAGTTCTAGCCGGGGCTATCACCATACTTCTAACAGACCGAAATATCAATACATCATTTTTTGACCCTGCCGGAGGAGGAGACCCAATCCTTTACCAACATTTATTC
>Acalles_monasterialis|9468.E-848-mon
AACTCTATATTTTATTTTTGGTGCCTGATCAGGTATACTAGGAACTTCATTGAGTATATTAATTCGCACTGAACTTTGTAATCCCGGTACTATAATTGGAAATGACCAAATTTATAACAGAATCGTTACCGCTCATGCCTTTATTATAATTTTTTTTATAGTAATACCAATTATAATTGGAGGATTTGGTAACTGACTAGTCCCCTTAATACTAGCAGCACCAGATATAGCCTTTCCACGATTAAACAATATAAGATTTTGATTACTTCCTCCTTCTCTCACCTTACTTCTAATAAGTAGAATTATTGATAAAGGAGCCGGAACTGGATGAACAGTTTACCCACCATTATCAGCCAATATTGCACATGAAGGTGTTTCTGTTGACCTAGCCATTTTCAGTCTTCACATAGCAGGAATCTCATCAATCCTGGGAGCCTTAAACTTTATTTCTACTATAGCTAATATACGACCAACAGGAATAAATCTAGATAAAATACCTTTATTCTCTTGAGCTGTAAAAATCACGGCAGTGTTACTACTTTTATCCTTACCAGTTCTAGCCGGGGCTATCACCATACTTCTAACAGACCGAAATATCAATACATCATTTTTTGACCCTGCCGGAGGAGGAGACCCAATCCTTTACCAACATTTATTC
>Acalles_maraoensis|9102.P-540-mar
AACTCTATATTTTATTTTTGGTGCCTGATCAGGTATACTAGGAACTTCATTGAGTATATTAATTCGTACTGAACTTTGTAACCCCGGTACTATAATTGGAAATGACCAAATTTATAACAGAATCGTTACTGCTCATGCCTTTATTATAATTTTTTTTATAGTAATACCAATTATAATTGGAGGATTTGGTAACTGACTAGTCCCCTTAATACTAGCAGCACCGGATATAGCCTTTCCACGATTAAACAATATAAGATTTTGATTACTCCCTCCTTCTCTCACCTTACTTCTAATAAGTAGAATTATTGATAAAGGAGCCGGAACTGGGTGAACAGTTTACCCACCATTATCAGCCAATATTGCACATGAAGGTGTTTCTGTTGACCTAGCCATTTTCAGTCTTCACATAGCAGGAATCTCATCAATCCTGGGAGCCTTAAACTTTATTTCTACTATAGCTAATATGCGACCAACAGGAATAAATCTAGATAAAATACCATTATTCTCTTGGGCTGTAAAAATCACGGCAGTATTACTACTTTTATCCTTACCAGTTCTAGCCGGAGCTATCACCATACTTCTAACAGACCGAAATATCAATACATCATTTTTCGACCCTGCCGGAGGAGGAGACCCAATTCTTTACCAACATTTATTT
>Acalles_maraoensis|9477.E-857-mar
AACTCTATATTTTATTTTTGGTGCCTGATCAGGTATACTAGGAACTTCATTGAGTATATTAATTCGTACTGAACTTTGTAACCCCGGTACTATAATTGGAAATGACCAAATTTATAACAGAATCGTTACTGCTCATGCCTTTATTATAATTTTTTTTATAGTAATACCAATTATAATTGGAGGATTTGGTAACTGACTAGTCCCCTTAATACTAGCAGCACCGGATATAGCCTTTCCACGATTAAACAATATAAGATTTTGATTACTCCCTCCTTCTCTCACCTTACTTCTAATAAGTAGAATTATTGATAAAGGAGCCGGAACTGGGTGAACAGTTTACCCACCATTATCAGCCAATATTGCACATGAAGGTGTTTCTGTTGACCTAGCCATTTTCAGTCTTCACATAGCAGGAATCTCATCAATCCTGGGAGCCTTAAACTTTATTTCTACTATAGCTAATATGCGACCAACAGGAATAAATCTAGATAAAATACCATTATTCTCTTGGGCTGTAAAAATCACGGCAGTATTACTACTTTTATCCTTACCAGTTCTAGCCGGAGCTATCACCATACTTCTAACAGACCGAAATATCAATACATCATTTTTCGACCCTGCCGGGGGAGGAGACCCAATTCTTTACCAACATTTATTT
>Acalles_maraoensis|9472.E-852-mar
AACTCTATATTTTATTTTTGGTGCCTGATCAGGTATACTAGGAACTTCATTGAGTATATTAATTCGTACTGAACTTTGTAACCCCGGTACTATAATTGGAAATGACCAAATTTATAACAGAATCGTTACTGCTCATGCCTTTATTATAATTTTTTTTATAGTAATACCAATTATAATTGGAGGATTTGGTAACTGACTAGTCCCCTTAATACTAGCAGCACCGGATATAGCCTTTCCACGATTAAACAATATAAGATTTTGATTACTCCCTCCTTCTCTCACCTTACTTCTAATAAGTAGAATTATTGATAAAGGAGCCGGAACTGGGTGAACAGTTTACCCACCATTATCAGCCAATATTGCACATGAAGGTGTTTCTGTTGACCTAGCCATTTTCAGTCTTCACATAGCAGGAATCTCATCAATCCTGGGAGCCTTAAACTTTATTTCTACTATAGCTAATATGCGACCAACAGGAATAAATCTAGATAAAATACCATTATTCTCTTGGGCTGTAAAAATCACGGCAGTATTACTACTTTTATCCTTACCAGTTCTAGCCGGAGCTATCACCATACTTCTAACAGACCGAAATATCAATACATCATTTTTCGACCCTGCCGGGGGAGGAGACCCAATTCTTTACCAACATTTATTT
>Acalles_cytisi|9467.E-847-cyt
AACTCTATATTTTATTTTTGGCGCCTGATCAGGTATACTAGGAACTTCATTGAGTATATTAATTCGCACTGAACTTTGTAACCCCGGTACTATAATTGGAAATGACCAAATTTATAACAGAATCGTTACTGCTCATGCCTTTATTATAATTTTTTTTATAGTAATACCAATTATAATTGGAGGATTTGGTAACTGACTAGTCCCCTTAATACTAGCAGCACCGGATATAGCCTTTCCACGATTAAACAATATAAGATTTTGATTACTCCCTCCTTCTCTCACCTTACTTCTAATAAGTAGAATTATTGATAAAGGAGCTGGAACTGGGTGAACAGTTTACCCACCATTATCAGCCAATATTGCACATGAAGGTGTTTCTGTTGACCTAGCCATTTTTAGTCTTCACATAGCAGGAATCTCATCAATCCTAGGAGCCTTAAACTTTATTTCTACTATAGCTAATATACGACCAACAGGAATAAATCTAGATAAAATACCATTATTCTCTTGAGCTGTAAAAATCACGGCAGTATTACTACTTTTATCCTTACCAGTTCTAGCTGGAGCTATCACCATACTTCTAACAGACCGAAATATCAATACATCATTTTTTGACCCTGCCGGAGGNNNNNNNNNNNNNNNNNNNNNNNNNNNNNNN
>Acalles_cytisi|9019.E-462-cyt_
AACTCTATATTTTATTTTTGGTGCCTGATCAGGTATACTAGGAACTTCATTGAGTATATTAATTCGCACTGAACTTTGCAACCCCGGTACTATAATTGGAAATGACCAAATTTATAACAGAATCGTTACTGCTCATGCCTTTATTATAATTTTTTTTATAGTAATACCAATTATAATTGGAGGATTTGGTAACTGACTAGTCCCCTTAATACTAGCAGCACCAGATATAGCCTTTCCACGGTTAAACAATATAAGATTTTGATTACTCCCTCCCTCTCTCACCTTACTTCTAATAAGTAGAATTATTGATAAAGGAGCCGGAACTGGATGAACAGTTTACCCACCATTATCAGCCAATATTGCACATGAAGGTGTTTCTGTTGACCTAGCCATTTTCAGTCTTCACATAGCAGGAATCTCATCAATCCTGGGAGCCTTAAACTTTATTTCTACTATAGCTAATATGCGACCAACAGGAATAAATCTAGATAAAATACCATTATTCTCTTGAGCTGTAAAAATCACGGCAGTATTACTACTTTTATCCTTACCAGTTCTAGCCGGAGCTATCACCATACTTCTAACAGACCGAAATATCAATACATCATTTTTTGACCCTGCCGGAGGGGGGGACCCAATTCTTTACCAACATTTATTT
>Acalles_cytisi|9465.E-845-cyt
AACTCTATATTTTATTTTTGGTGCCTGATCAGGAATACTAGGAACTTCATTGAGTATATTAATTCGCACTGAACTTTGTAACCCCGGTACTATAATTGGAAATGACCAAATTTATAACAGAATCGTTACTGCTCATGCCTTTATTATAATTTTTTTTATAGTAATACCAATTATAATTGGAGGATTTGGTAACTGACTAGTCCCCTTAATACTAGCAGCACCGGATATAGCCTTTCCACGATTAAACAATATAAGATTTTGATTACTTCCTCCTTCTCTCACCTTACTTCTAATAAGTAGAATTATTGATAAAGGAGCCGGAACTGGGTGAACAGTTTACCCGCCATTATCAGCCAATATTGCACATGAAGGTGTTTCTGTTGACCTAGCCATTTTCAGTCTTCACATAGCAGGAATCTCATCAATCCTGGGAGCCTTAAACTTTATTTCTACTATAGCTAATATACGACCAACAGGAATAAATCTAGATAAAATACCATTATTCTCTTGAGCTGTAAAAATCACGGCAGTATTACTACTTTTATCCTTACCAGTTCTAGCCGGAGCTATCACCATACTTCTAACAGACCGAAATATCAATACATCATTTTTTGACCCTGCCGGAGGGGGAGACCCAATTCTTTACCAACATTTATTT
>Acalles_maraoensis|9182.E-581-mar
NNNNNNNNNNNNNNNNNNNNNNNNNNNNNNNNGTATACTAGGAACTTCATTAAGTATATTAATTCGCACTGAACTTTGTAACCCCGGTACTATAATTGGAAATGACCAAATTTATAACAGAATCGTTACTGCTCATGCCTTTATTATAATTTTTTTTATAGTAATACCAATTATAATTGGAGGATTTGGTAACTGACTAGTCCCCTTAATACTAGCAGCACCGGATATAGCCTTTCCACGATTAAACAATATAAGATTTTGATTACTCCCTCCCTCTCTCACCTTACTTCTAATAAGTAGAATTATTGATAAAGGAGCCGGAACTGGGTGAACAGTTTACCCACCATTATCAGCCAATATTGCACATGAAGGTGTTTCTATTGACCTAGCCATTTTCAGTCTTCACATAGCAGGAATCTCATCAATCCTGGGAGCCTTAAACTTTATTTCTACTATAGCTAATATACGACCAACAGGAATAAATCTAGATAAAATACCATTATTCTCTTGAGCTGTAAAAATCACGGCAGTATTACTACTTTTATCCTTACCAGTTCTAGCCGGAGCTATCACCATACTTCTAACAGACCGAAATATCAATACATCATTTTTTGACCCTGCCGGAGGGGGGGACCCAATTCTTTACCAACATTTATTT
>Acalles_maraoensis|9455.E-835-mar
AACTATATATTTTATTTTTGGTGCCTGATCAGGTATACTAGGAACTTCATTGAGTATATTAATTCGCACTGAACTTTGTAACCCCGGTACTATAATTGGAAATGACCAAATTTATAACAGAATCGTTACTGCTCATGCCTTTATTATAATTTTTTTTATAGTAATACCAATTATAATTGGAGGATTTGGTAACTGATTAGTCCCCTTAATACTAGCAGCACCGGATATAGCCTTTCCACGATTAAACAATATAAGATTTTGATTACTCCCTCCCTCTCTCACCTTACTTCTAATAAGTAGAATTATTGATAAAGGAGCCGGAACTGGGTGAACAGTTTACCCGCCATTATCAGCCAATATTGCACATGAAGGTGTTTCTGTTGACCTAGCCATTTTCAGTCTTCACATAGCAGGAATCTCATCAATCCTGGGAGCCTTAAACTTTATTTCTACTATAGCTAATATACGACCAACAGGAATAAATCTAGATAAAATACCATTATTCTCTTGAGCTGTAAAAATCACGGCAGTATTACTACTTTTATCCTTACCAGTTCTAGCCGGAGCTATCACCATACTTCTAACAGACCGAAATATCAATACATCATTTTTTGACCCTGCCGGAGGAGGGGACCCAATTCTTTACCAACATTTATTT
>Acalles_maraoensis|9494.E-875-mar
AACTCTATATTTTATTTTTGGTGCCTGATCAGGAATACTAGGAACTTCATTAAGTATATTAATTCGTACTGAACTTTGTAACCCTGGTACCATAATTGGAAATGACCAAATTTATAACAGAATCGTTACTGCCCATGCCTTTATTATAATTTTTTTTATAGTAATACCAATTATAATTGGAGGATTTGGCAACTGACTAGTCCCCTTAATGCTAGGAGCACCAGATATAGCCTTCCCACGATTAAACAATATAAGATTTTGATTACTTCCTCCTTCCCTCACCTTACTACTAATAAGTAGAATTATCGACAAAGGAGCCGGAACTGGATGAACAGTTTACCCGCCATTATCAGCTAATATTGCACATGAAGGTGTTTCTGTTGACCTAGCCATTTTTAGTCTTCACATAGCAGGGATCTCATCAATCCTAGGAGCCTTAAATTTTATTTCTACTATAGCTAATATACGACCAACAGGAATAAATCTAGATAAAATACCATTATTCTCTTGAGCTGTAAAAATTACGACAGTATTACTGCTTTTATCCTTACCAGTCCTAGCTGGGGCCATCACCATACTTCTAACAGACCGAAATATCAATACATCATTTTTTGACCCTGCTGGAGGGGGAGACCCAATTCTTTACCAACACTTATTT
>Acalles_maraoensis|9486.E-867-mar
AACCCTATATTTTATTTTTGGTGCCTGATCAGGAATACTAGGAACTTCATTAAGTATATTAATTCGTACTGAACTTTGTAACCCAGGCACCATAATTGGAAATGACCAAATTTATAACAGAATCGTTACTGCTCATGCTTTTATTATAATTTTTTTCATAGTAATACCAATTATAATTGGAGGATTTGGTAACTGACTAGTCCCCTTAATGCTAGGAGCACCAGATATAGCCTTTCCACGATTAAACAATATAAGATTTTGATTACTTCCTCCTTCCCTCACCTTACTTCTAATAAGTAGAATTATTGATAAAGGAGCCGGAACTGGGTGAACAGTTTATCCACCATTATCAGCTAATATTGCACATGAAGGTGTTTCTGTTGACCTAGCCATTTTTAGTCTTCACATAGCAGGAATCTCATCAATCCTAGGAGCCTTAAACTTTATTTCTACTATAGCTAATATGCGACCAACAGGAATAAATCTAGATAAAATACCACTATTCTCATGAGCTGTAAAAATCACGGCAGTATTACTGCTTTTATCCTTACCAGTTCTAGCTGGGGCCATCACCATACTTCTAACAGACCGAAATATCAATACATCATTTTTTGACCCTGCTGGGGGGGGAGACCCAATTCTTTACCAACATTTATTT
>Acalles_maraoensis|9488.E-869-mar
AACTCTATATTTTATTTTTGGAGCCTGATCAGGAATACTAGGAACTTCATTAAGTATATTAATTCGTACTGAACTTTGTAACCCCGGCACCCTAATTGGAAATGACCAAATTTATAACAGAATCGTTACTGCTCATGCTTTTATTATAATTTTTTTCATAGTAATACCAATTATAATTGGAGGATTTGGTAACTGACTAGTCCCCTTAATGCTAGGAGCACCAGATATAGCCTTTCCACGATTAAACAATATAAGATTTTGATTACTTCCTCCTTCCCTCACCTTACTTCTAATAAGTAGAATTATTGATAAAGGAGCCGGAACTGGGTGAACAGTTTACCCACCATTATCAGCTAATATTGCACATGAAGGTGTTTCTGTTGACCTAGCCATTTTTAGTCTTCACATAGCAGGAATCTCATCAATCCTAGGAGCCTTAAACTTTATTTCTACTATAGCTAATATACGACCAACAGGAATAAATCTAGATAAAATACCACTATTCTCTTGAGCTGTAAAAATCACGGCAGTGTTGTTGCTTTTATCCTTACCAGTTCTAGCTGGGGCCATCACCATACTTCTAACAGACCGAAATATCAATACATCATTTTTTGACCCTGCTGGAGGAGGGGACCCAATTCTTTACCAACATTTATTT
>Acalles_sierrae|10192.1292-PST_4108
AACTCTGTATTTTATTTTTGGTGCTTGGTCAGGAATATTAGGAACCTCATTAAGTATATTAATTCGCACTGAACTCTGTAATCCTGGCACCATAATTGGAAATGACCAAATCTATAATAGAATCGTTACTGCTCATGCCTTTATTATAATTTTTTTTATAGTAATACCAATTATAATTGGGGGGTTTGGTAATTGGTTAGTTCCTTTAATACTGGGAGCCCCAGATATAGCCTTTCCACGGCTAAACAATATAAGATTTTGATTACTCCCTCCTTCCTTGACCCTACTCCTAATAAGAAGAATTATTGATAAAGGAGCAGGAACTGGGTGAACAGTTTATCCCCCATTATCAGCCAATATCGCACATGAAGGTGTTTCTGTTGACCTAGCCATTTTTAGTCTTCATATAGCAGGAATCTCATCAATTTTAGGAGCCTTAAACTTTATTTCTACTATAGCCAATATACGACCTACAGGAATAAATTTAGATAAAATACCTCTATTTTCTTGAGCTGTAAAAATTACAGCAGTATTACTACTTTTATCCTTACCAGTTCTAGCTGGAGCTATCACTATACTTTTAACAGACCGAAATATTAATACATCATTCTTTGACCCTGCTGGAGGAGGAGATCCAATTCTTTATCAACATTTATTT
>Acalles_sierrae|10210.1310-PST_4126
AACTCTGTATTTTATTTTTGGTGCCTGATCAGGAATATTAGGAACTTCATTAAGTATATTAATTCGCACTGAACTCTGTAATCCTGGCACCATAATTGGAAATGACCAAATTTATAACAGAATCGTTACTGCTCATGCCTTTATTATAATTTTTTTTATAGTRATACCAATTATAATTGGGGGGTTTGGTAATTGATTAGTTCCTTTAATACTAGGAGCCCCAGATATAGCCTTCCCACGGCTAAACAATATAAGATTTTGATTACTCCCTCCTTCCTTGACCCTACTCCTAATAAGAAGAATTATTGATAAAGGAGCAGGAACTGGRTGAACAGTTTATCCCCCATTATCAGCCAATATTGCACATGAAGGTGTTTCTGTTGACCTAGCCATTTTTAGTCTTCATATAGCAGGAATCTCATCAATTTTAGGAGCCTTAAACTTTATTTCTACTATAGCCAATATACGACCGACAGGAATAAATTTAGATAAAATACCTCTATTTTCTTGAGCTGTAAAAATTACAGCAGTATTACTACTTTTATCCTTACCAGTTCTAGCTGGAGCTATCACTATACTTTTAACAGACCGAAATATTAATACATCATTCTTCGACCCTGCTGGGGGGGGAGATCCAATTCTTTATCAACATTTATTT
>Acalles_sierrae|10204.1304-PST_4120
AACTCTGTATTTCATTTTTGGTGCCTGATCAGGAATATTAGGAACTTCATTAAGTATATTAATTCGCACTGAACTCTGTAATCCTGGCACCATAATTGGAAATGACCAAATTTATAACAGAATCGTTACTGCTCATGCCTTTATTATAATTTTTTTTATAGTAATACCAATTATAATTGGGGGGTTTGGTAATTGATTAGTTCCTTTAATACTAGGAGCCCCAGATATAGCCTTCCCACGGCTAAACAATATAAGATTTTGATTACTCCCTCCTTCCTTGACCCTACTCCTAATAAGAAGAATTATTGATAAAGGAGCAGGAACTGGATGAACAGTTTATCCCCCATTATCAGCCAATATTGCACATGAAGGTGTTTCTGTTGACCTAGCCATTTTTAGTCTTCATATAGCAGGAATCTCATCAATTTTAGGAGCCTTAAACTTTATTTCTACTATAGCCAATATACGACCGACAGGAATAAATTTAGATAAAATACCTCTATTTTCTTGAGCTGTAAAAATTACAGCAGTATTACTACTTTTATCCTTACCAGTTCTAGCTGGAGCTATCACTATACTTTTAACAGACCGAAATATTAATACATCATTCTTCGACCCTGCTGGGGGGGGAGATCCAATTCTTTATCAACATTTATTT
>Acalles_sierrae|10244.1344-PST_4160
AACTCTGTATTTTATTTTTGGTGCCTGATCAGGAATATTAGGAACTTCATTAAGTATATTAATTCGCACTGAACTCTGTAATCCTGGCACCATAATTGGAAATGACCAAATTTATAACAGAATCGTTACTGCTCATGCCTTTATTATAATTTTTTTTATAGTAATACCAATTATAATTGGGGGGTTTGGTAATTGGTTAGTTCCTTTAATACTAGGAGCCCCAGATATAGCCTTCCCACGGCTAAACAATATAAGATTTTGATTACTCCCTCCTTCCTTGACCCTACTCCTAATAAGAAGAATTATTGATAAAGGAGCAGGAACTGGATGAACAGTTTATCCCCCATTATCAGCCAATATTGCACATGAAGGTGTTTCTGTTGACCTAGCCATTTTTAGTCTTCATATAGCAGGAATCTCATCAATTTTAGGAGCCTTAAACTTTATTTCTACTATAGCCAATATACGACCGACAGGAATAAATTTAGATAAAATACCTCTATTTTCTTGAGCTGTAAAAATTACAGCAGTATTACTACTTTTATCCTTACCAGTTCTAGCTGGAGCTATCACTATACTTTTAACAGACCGAAATATTAATACATCATTCTTCGACCCTGCTGGGGGGGGAGATCCAATTCTTTATCAACATTTATTT
>Acalles_sierrae|10230.1330-PST_4146
AACTCTGTATTTTATTTTTGGTGCCTGATCAGGAATATTAGGAACTTCATTAAGTATATTAATTCGCACTGAACTCTGTAATCCTGGCACCATAATTGGAAATGACCAAATTTATAACAGAATCGTTACTGCTCATGCCTTTATTATAATTTTTTTTATAGTAATACCAATTATAATTGGGGGGTTTGGTAATTGATTAGTTCCTTTAATACTAGGAGCCCCAGATATAGCCTTCCCACGGCTAAACAATATAAGATTTTGATTACTCCCTCCTTCCTTGACCCTACTCCTAATAAGAAGAATTATTGATAAAGGAGCAGGAACTGGATGAACAGTTTATCCCCCATTATCAGCCAATATTGCACATGAAGGTGTTTCTGTTGACCTAGCCATTTTTAGTCTTCATATAGCAGGAATCTCATCAATTTTAGGAGCCTTAAACTTTATTTCTACTATAGCCAATATACGACCGACAGGAATAAATTTAGATAAAATACCTCTATTTTCTTGAGCTGTAAAAATTACAGCAGTATTACTACTTTTATCCTTACCAGTTCTAGCTGGAGCTATCACTATACTTTTAACAGACCGAAATATTAATACATCATTCTTCGACCCTGCTGGGGGGGGAGATCCAATTCTTTATCAACATTTATTT
>Acalles_sierrae|10232.1332-PST_4148
AACTCTGTATTTTATTTTTGGTGCCTGATCAGGAATATTAGGAACTTCATTAAGTATATTAATTCGCACTGAACTCTGTAATCCTGGCACCATAATTGGAAATGACCAAATTTATAACAGAATCGTTACTGCTCATGCCTTTATTATAATTTTTTTTATAGTAATACCAATTATAATTGGGGGGTTTGGTAATTGATTAGTTCCTTTAATACTAGGAGCCCCAGATATAGCCTTCCCACGGCTAAACAATATAAGATTTTGATTACTCCCTCCTTCCTTGACCCTACTCCTAATAAGAAGAATTATTGATAAAGGAGCAGGAACTGGATGAACAGTTTATCCCCCATTATCAGCCAATATTGCACATGAAGGTGTTTCTGTTGACCTAGCCATTTTTAGTCTTCATATAGCAGGAATCTCATCAATTTTAGGAGCCTTAAACTTTATTTCTACTATAGCCAATATACGACCGACAGGAATAAATTTAGATAAAATACCTCTATTTTCTTGAGCTGTAAAAATTACAGCAGTATTACTACTTTTATCCTTACCAGTTCTAGCTGGAGCTATCACTATACTTTTAACAGACCGAAATATTAATACATCATTCTTCGACCCTGCTGGGGGGGGAGATCCAATTCTTTATCAACATTTATTT
>Acalles_sierrae|8968.E-0261-sie
AACTCTATATTTTATTTTTGGCGCTTGATCAGGTATACTAGGAACCTCATTAAGTATATTAATTCGCACTGAACTCTGTAATCCTGGCACTATAATTGGAAATGATCAAATTTATAATAGAATCGTTACTGCCCATGCCTTTATTATAATTTTCTTTATAGTAATACCAATTATAATTGGAGGATTTGGCAACTGATTAGTTCCCTTAATACTAGGAGCCCCAGATATAGCCTTTCCACGGTTAAACAATATAAGATTTTGGTTACTTCCTCCTTCTTTGACCTTACTTTTAATAAGTAGAATTATTGATAAAGGAGCAGGAACTGGGTGAACAGTTTATCCCCCATTATCAGCCAATATTGCACATGAAGGTGTTTCTGTTGACCTAGCCATTTTTAGTCTTCATATAGCAGGAATTTCATCAATCTTAGGGGCTCTAAACTTTATTTCTACAATAGCCAATATACGACCAACAGGAATAAATTTAGATAAAATACCCCTATTCTCTTGAGCTGTAAAAATCACAGCAGTATTATTACTTTTGTCCTTACCAGTTCTAGCTGGAGCTATCACCATACTTTTAACAGACCGAAATATTAATACATCATTTTTTGACCCTGCCGGAGGAGGAGATCCAATTCTTTATCAACATTTATTT
>Acalles_sierrae|8810.E-0100-sie
AACCCTTTATTTTATTTTTGGCGCCTGATCGGGCATACTGGGAACCTCATTAAGTATATTAATTCGCACTGAACTTTGTAATCCTGGCACTATAATTGGAAATGACCAAATTTATAATAGAATCGTTACTGCTCATGCTTTTATTATAATTTTTTTTATAGTAATACCAATTATAATTGGAGGATTTGGCAACTGATTAGTCCCCTTAATACTAGGAGCCCCAGATATAGCCTTCCCACGGTTAAACAATATAAGATTTTGATTACTCCCCCCTTCTCTAACCCTACTCCTAATAAGAAGAATTATTGATAAAGGAGCAGGAACTGGATGAACAGTTTATCCTCCATTATCTGCCAATATCGCACATGAAGGCGTTTCTGTTGACCTAGCCATTTTCAGTCTTCATATAGCCGGTATTTCATCAATCCTAGGAGCCTTAAACTTTATTTCTACTATAGCCAATATACGACCAACAGGAATAAATTTAGATAAAATACCTCTATTCTCTTGAGCTGTAAAAATCACAGCAGTATTATTACTTTTATCCTTACCAGTTCTAGCTGGAGCTATCACTATACTTTTAACAGACCGAAATATTAATACATCATTTTTTGACCCTGCAGGAGGAGGAGATCCAATTCTTTATCAACATTTATTT
>Acalles_sierrae|10218.1318-PST_4134
AACCCTTTATTTTATTTTTGGCGCCTGATCGGGCATACTGGGAACCTCATTAAGTATATTAATTCGCACTGAACTTTGTAATCCTGGCACTATAATTGGAAATGACCAAATTTATAATAGAATCGTTACTGCTCATGCCTTTATTATAATTTTTTTTATAGTAATACCAATTATAATTGGAGGATTTGGCAACTGATTAGTCCCCTTAATACTAGGAGCCCCAGATATAGCCTTCCCACGGTTAAACAATATAAGATTTTGATTACTCCCCCCTTCTCTTACCCTACTCCTAATAAGAAGAATTATTGATAAGGGAGCAGGAACTGGATGAACAGTTTATCCTCCATTATCTGCCAATATCGCACATGAAGGCGTTTCTGTTGACCTAGCCATTTTCAGTCTTCATATAGCCGGTATTTCATCAATCCTAGGAGCCTTAAACTTTATTTCTACTATAGCCAATATACGACCAACAGGAATAAATTTAGATAAAATACCTCTATTCTCTTGAGCTGTAAAAATCACAGCAGTATTATTACTTTTATCCTTACCAGTTCTAGCCGGAGCTATCACTATACTTTTAACAGACCGAAATATTAATACATCATTTTTTGACCCTGCAGGAGGAGGAGATCCAATTCTTTATCAACATTTATTT
>Acalles_sierrae|10216.1316-PST_4132
AACCCTTTATTTTATTTTTGGCGCCTGATCGGGCATACTGGGAACCTCATTAAGTATATTAATTCGCACTGAACTTTGTAATCCTGGCACTATAATTGGAAATGACCAAATTTATAATAGAATCGTTACTGCTCATGCCTTTATTATAATTTTTTTTATAGTAATACCAATTATAATTGGAGGATTTGGCAACTGATTAGTCCCCTTAATACTAGGAGCCCCAGATATAGCCTTCCCACGGTTAAACAATATAAGATTTTGATTACTCCCCCCATCTCTTACCCTACTCCTAATAAGAAGAATTATTGATAAAGGAGCAGGAACTGGATGAACAGTTTATCCTCCATTATCTGCCAATATCGCACATGAAGGCGTTTCTGTTGACCTAGCCATTTTCAGTCTTCATATAGCCGGTATTTCATCAATCCTAGGAGCCTTAAACTTTATTTCTACTATAGCCAATATACGACCAACAGGAATAAATTTAGATAAAATACCTCTATTCTCTTGAGCTGTAAAAATCACAGCAGTATTATTACTTTTATCCTTACCAGTTCTAGCCGGAGCTATCACTATACTTTTAACAGACCGAAATATTAATACATCATTTTTTGACCCTGCAGGAGGAGGAGATCCAATTCTTTATCAACATTTATTT
>Acalles_guadarramaensis|9218.AND-617-gua
NNNNNNNNNNNNNNNNNNNNNNNNNNNNNNNNNNNNNNNNNNNACCTCATTAAGTATACTAATTCGTACCGAACTTAGTAATCCTGGAACTATAATTGGAGACGACCAAATTTATAATAGAATTGTAACCGCCCATGCTTTTATTATAATTTTTTTTATAGTTATGCCCATTATAATTGGGGGATTTGGGAACTGACTAGTTCCATTAATACTTGGTGCCCCAGATATAGCTTTCCCACGTCTAAACAATATAAGATTTTGATTACTTCCTCCTTCTTTAACCTTACTTCTAATAAGCAGAATTATTGATAAAGGAGCAGGAACTGGCTGAACAGTTTATCCCCCATTATCAGCCAATATTGCACATGAAGGAGCTTCTGTAGATTTAGCCATTTTTAGACTTCATATAGCTGGAATTTCTTCAATCTTGGGGGCCCTAAATTTTATTTCTACAATAGCTAATATACGCCCAACAGGAATAAATTTAGATAAAATACCACTATTCTCTTGAGCCGTAAAAATTACAGCAATTTTACTACTTTTATCCTTACCAGTTTTAGCTGGAGCTATCACCATACTTTTAACAGATCGAAACATCAATACATCATTTTTTGATCCTGCCGGAGGAGGTGATCCGATTCTTTACCAACACCTATTC
>Acalles_guadarramaensis|10170.1270-PST_4086
AACTTTATATTTTATTTTTGGTGCATGATCAGGTATACTAGGAACCTCATTAAGTATACTAATTCGTACCGAACTTAGTAACCCTGGGACTATAATTGGAAATGACCAAATTTATAATAGAATTGTAACCGCCCATGCTTTTATTATAATTTTTTTTATAGTTATACCCATTATAATTGGAGGATTTGGGAACTGACTAGTTCCATTAATACTTGGTGCCCCAGATATAGCTTTCCCACGTCTAAACAATATAAGATTTTGATTACTTCCTCCTTCTTTAACCTTACTTCTAATAAGCAGAATTATTGATAAAGGAGCAGGAACTGGCTGAACAGTTTATCCCCCATTATCAGCCAATATTGCACATGAAGGAGCTTCTGTAGATTTAGCCATTTTTAGACTTCATATAGCTGGAATTTCTTCAATCTTGGGGGCCCTAAATTTTATTTCTACAATGGCTAATATACGCCCAACAGGAATAAATTTAGATAAAATACCACTATTCTCTTGAGCCGTAAAAATTACAGCAATTTTACTACTTTTATCCTTACCAGTTTTAGCTGGAGCTATCACCATACTTTTAACAGATCGAAACATCAATACATCATTTTTTGATCCTGCCGGAGGAGGTGATCCAATTCTTTATCAACACCTATTC
>Acalles_guadarramaensis|9456.E-836-gua
AACTTTATATTTTATTTTTGGTGCATGATCAGGTATACTAGGAACCTCATTAAGTATACTAATTCGTACCGAACTTAGTAACCCTGGGACTATAATTGGAAATGACCAAATTTATAATAGAATTGTAACCGCCCATGCTTTTATTATAATTTTTTTTATAGTTATACCCATTATAATTGGAGGATTTGGGAACTGACTAGTTCCATTAATACTTGGTGCCCCAGATATAGCTTTCCCACGTCTAAACAATATAAGATTTTGATTACTTCCTCCTTCTTTAACCTTACTTCTAATAAGCAGAATTATTGATAAAGGAGCAGGAACTGGCTGAACAGTTTATCCCCCATTATCAGCCAATATTGCACATGAAGGAGCTTCTGTAGATTTAGCCATTTTTAGACTTCATATAGCTGGAATTTCTTCAATCTTGGGGGCCCTAAATTTTATTTCTACAATGGCTAATATACGCCCAACAGGAATAAATTTAGATAAAATACCACTATTCTCTTGAGCCGTAAAAATTACAGCAATTTTACTACTTTTATCCTTACCAGTTTTAGCTGGAGCTATCACCATACTTTTAACAGATCGAAACATCAATACATCATTTTTTGATCCTGCCGGAGGAGGTGATCCAATTCTTTATCAACACCTATTC
>Acalles_guadarramaensis|10168.1268-PST_4084
AACTTTATATTTTATTTTTGGTGCATGATCAGGTAGACTAGGAACCTCATTAAGTATACTAATTCGTACCGAACTTAGTAACCCTGGGACTATAATTGGAAATGACCAAATTTATAATAGAATTGTAACCGCCCATGCTTTTATTATAATTTTTTTTATAGTTATACCCATTATAATTGGAGGATTTGGGAACTGACTAGTTCCATTAATACTTGGTGCCCCAGATATAGCTTTCCCACGTCTAAACAATATAAGATTTTGATTACTTCCTCCTTCTTTAACCTTACTTCTAATAAGCAGGATTATTGATAAAGGAGCAGGAACTGGCTGAACAGTTTATCCCCCATTATCAGCCAATATTGCACATGAAGGAACTTCTGTAGATTTAGCCATTTTTAGACTTCATATAGCTGGAATTTCTTCAATCTTGGGGGCCCTAAATTTTATTTCTACAATAGCTAATATACGCCCAACAGGAATAAATTTAGATAAAATACCACTATTCTCTTGAGCCGTAAAAATTACAGCAATTTTACTACTTTTATCCTTACCAGTTTTAGCTGGAGCTATCACCATACTTTTAACAGATCGAAACATCAATACATCATTTTTTGATCCTGCCGGAGGAGGTGATCCAATTCTTTATCAACACCTATTC
>Acalles_parasierrae|9529.E-910-prs
AACTTTATATTTTATTTTTGGTGCATGATCAGGCATACTAGGGACTTCATTAAGTATACTAATTCGTACTGAACTTAGTAATCCTGGAACTATAATTGGAAATGACCAAATTTATAATAGAATTGTTACCGCCCATGCTTTTATTATAATTTTTTTTATAGTCATACCTATTATAATTGGAGGATTCGGTAACTGATTAGTTCCATTAATACTTAGAGCCCCAGATATAGCCTTCCCGCGACTAAACAATATAAGATTCTGATTGCTCCCCCCTTCCTTGACCCTACTTCTGATAAGTAGAATTATTGATAAAGGAGCAGGAACTGGCTGAACAGTCTATCCCCCATTATCAGCTAATATTGCACATGAAGGAGTATCTGTTGATCTAGCCATTTTTAGTCTTCATATAGCCGGAATTTCTTCTATCTTAGGAGCCCTAAATTTTATTTCTACCATAGCAAATATACGTCCAACAGGAATAAACTTAGATAAAATACCACTATTCTCTTGAGCCGTAAAAATTACAGCAATCTTACTACTTTTATCCTTGCCAGTTTTAGCTGGAGCTATCACTATACTTTTAACAGATCGTAATATTAATACATCATTTTTTGATCCCGCCGGAGGAGGAGATCCAATTCTTTATCAACACCTATTC
>Acalles_alcarazensis|9181.E-580-alc
AACTTTATATTTTATTTTTGGTGCATGATCGGGGATGCTAGGAACCTCATTAAGTATACTAATTCGCACTGAACTTAGAAATCCCGGAACTATAATTGGAAATGACCAAATTTATAACAGAATTGTCACTGCTCATGCTTTTATTATAATTTTTTTTATAGTTATACCTATTATAATTGGAGGATTCGGTAACTGATTAATTCCATTAATACTTAGAGCCCCAGATATAGCCTTTCCCCGACTAAACAATATAAGATTTTGATTGCTCCCCCCTTCTTTAACCTTACTTCTAATAAGTAGAATTATTGACAAAGGAGCAGGAACTGGCTGAACAGTCTATCCCCCATTATCAGCCAATATTGCACATGAAGGAGTTTCTGTTGATTTAGCTATTTTTAGTCTTCATATGGCCGGAATTTCTTCAATCTTAGGGGCTCTAAATTTTATTTCCACCATAGCTAATATACGTCCAACAGGAATAAATTTAGATAAAATACCATTATTCTCTTGAGCCGTAAAAGTTACAGCAATCTTACTACTTCTATCCTTACCAGTTTTAGCTGGAGCTATCACTATACTTTTAACAGATCGAAACATCAATACATCATTTTTTGACCCTGCCGGAGGAGGAGATCCAATTCTTTATCAACACCTATTC
>Acalles_alcarazensis|9129.E-457-alc
NNNNNNNNNNNNNNNNNNNNNNNNNNNNNNNNNNNNNNNNNNNACCTCATTAAGTATACTAATTCGCACTGAACTTAGAAATCCCGGAACTATAATTGGAAATGACCAAATTTATAACAGAATTGTCACTGCTCATGCTTTTATTATAATTTTTTTTATAGTTATACCTATTATAATTGGAGGATTCGGTAACTGATTAATTCCATTAATACTTAGAGCCCCAGATATAGCCTTTCCCCGACTAAACAATATAAGATTTTGATTGCTCCCCCCTTCTTTAACCTTACTTCTAATAAGTAGAATTATTGACAAAGGAGCAGGAACTGGCTGAACAGTCTATCCCCCATTATCAGCCAATATTGCACATGAAGGAGTTTCTGTTGATTTAGCTATTTTTAGTCTTCATATGGCCGGAATTTCTTCAATCTTAGGGGCTCTAAATTTTATTTCCACCATAGCTAATATACGTCCAACAGGAATAAATTTAGATAAAATACCATTATTCTCTTGAGCCGTAAAAGTTACAGCAATCTTACTACTTCTATCCTTACCAGTTTTAGCTGGAGCTATCACTATACTTTTAACAGATCGAAACATCAATACATCATTTTTTGACCCTGCCGGAGGAGGAGATCCAATTCTTTATCAACACCTATTC
>Acalles_alcarazensis|9180.E-579-alc
NNNTTTATATTTTATTTTTGGTGCATGATCGGGGATGCTAGGAACCTCATTAAGTATACTAATTCGCACTGAACTTAGAAATCCCGGAACTATAATTGGAAATGACCAAATTTATAACAGAATTGTCACTGCTCATGCTTTTATTATAATTTTTTTTATAGTTATACCTATTATAATTGGAGGATTCGGTAACTGATTAATTCCATTAATACTTAGAGCCCCAGATATAGCCTTTCCCCGACTAAACAATATAAGATTTTGATTGCTCCCCCCTTCTTTAACCTTACTTCTAATAAGTAGAATTATTGACAAAGGAGCAGGAACTGGCTGAACAGTCTATCCCCCATTATCAGCCAATATTGCACATGAAGGAGTTTCTGTTGATTTAGCTATTTTTAGTCTTCATATGGCCGGAATTTCTTCAATCTTAGGGGCTCTAAATTTTATTTCCACCATAGCTAATATACGTCCAACAGGAATAAATTTAGATAAAATACCATTATTCTCTTGAGCCGTAAAAGTTACAGCAATCTTACTACTTCTATCCTTACCAGTTTTAGCTGGAGCTATCACTATACTTTTAACAGATCGAAACATCAATACATCATTTTTTGACCCTGCCGGAGGAGGAGATCCAATTCTTTATCAACACCTATTC
>Acalles_cazorlaensis|9197.E-596-caz
AACTTTATATTTTATTTTTGGTGCATGATCAGGCATGCTAGGAACCTCATTAAGTATACTAATTCGCACTGAACTTAGAAATCCTGGTACTATAATTGGAAATGATCAAATTTATAACAGAATTGTTACTGCCCACGCTTTTATTATAATCTTTTTTATAGTTATACCCATTATAATTGGAGGATTCGGCAACTGATTAATTCCATTAATACTTAGAGCCCCAGATATAGCTTTCCCACGACTAAACAATATAAGATTTTGATTGCTCCCCCCTTCTCTCACTCTGCTTTTAATAAGTAGAATTATTGACAAAGGAGCAGGAACTGGCTGAACAGTCTATCCCCCATTATCAGCCAATATTGCACATGAAGGAGTTTCTGTTGATCTAGCTATTTTTAGTCTTCATATAGCTGGAATTTCTTCAATCTTAGGAGCTCTAAATTTTATCTCTACCATAGCTAATATGCGCCCAACAGGAATAAATTTAGATAAAATGCCACTATTCTCTTGAGCCGTGAAAGTTACAGCAATCTTACTACTTTTATCCTTACCAGTTTTGGCCGGAGCTATCACTATGCTTTTAACAGATCGAAACATCAATACATCATTTTTTGATCCCGCCGGAGGGGGAGACCCAATTCTTTATCAACATCTATTT
>Acalles_cazorlaensis|10212.1312-PST_4128
AACTTTATATTTTATTTTTGGTGCATGATCAGGCATGCTAGGAACCTCATTAAGTATACTAATTCGCACTGAACTTAGAAATCCTGGTACTATAATTGGAAATGATCAAATTTATAACAGAATTGTTACTGCCCACGCTTTTATTATAATCTTTTTTATAGTTATACCCATTATAATTGGAGGATTCGGCAACTGATTAATTCCATTAATACTTAGAGCCCCAGATATAGCTTTCCCACGACTAAACAATATAAGATTTTGATTGCTCCCCCCTTCTCTCACTCTGCTTTTAATAAGTAGAATTATTGACAAAGGAGCAGGAACTGGCTGAACAGTCTATCCCCCATTATCAGCCAATATTGCACATGAAGGAGTTTCTGTTGATCTAGCTATTTTTAGTCTTCATATAGCTGGAATTTCTTCAATCTTAGGAGCTCTAAATTTTATCTCTACCATAGCTAATATGCGCCCAACAGGAATAAATTTAGATAAAATGCCACTATTCTCTTGAGCCGTGAAAGTTACAGCAATCTTACTACTTTTATCCTTACCAGTTTTGGCCGGAGCTATCACTATGCTTTTAACAGATCGAAACATCAATACATCATTTTTTGATCCCGCCGGAGGGGGAGACCCAATTCTTTATCAACATCTATTT
>Acalles_cazorlaensis|9200.E-599-caz
AACTTTATATTTTATTTTTGGTGCATGATCAGGCATGCTAGGAACCTCATTAAGTATACTAATTCGCACTGAACTTAGAAATCCTGGTACTATAATTGGAAATGATCAAATTTATAACAGAATTGTTACTGCCCACGCTTTTATTATAATCTTTTTTATAGTTATACCCATTATAATTGGAGGATTCGGCAACTGATTAATTCCATTAATACTTAGAGCCCCAGATATAGCTTTCCCACGACTAAACAATATAAGATTTTGATTGCTCCCCCCTTCTCTCACTCTGCTTTTAATAAGTAGAATTATTGACAAAGGAGCAGGAACTGGCTGAACAGTCTATCCCCCATTATCAGCCAATATTGCACATGAAGGAGTTTCTGTTGATCTAGCTATTTTTAGTCTTCATATAGCTGGAATTTCTTCAATCTTAGGAGCTCTAAATTTTATCTCTACCATAGCTAATATGCGCCCAACAGGAATAAATTTAGATAAAATGCCACTATTCTCTTGAGCCGTGAAAGTTACAGCAATCTTACTACTTTTATCCTTACCAGTTTTGGCCGGAGCTATCACTATGCTTTTAACAGATCGAAACATCAATACATCATTTTTTGATCCCGCCGGAGGGGGAGACCCAATTCTTTATCAACATCTATTT
>Acalles_cazorlaensis|9021.E-464-caz
AACTTTATATTTTATTTTTGGTGCATGATCAGGCATGCTAGGAACCTCATTAAGTATACTAATTCGCACTGAACTTAGAAATCCTGGTACTATAATTGGAAATGATCAAATTTATAACAGAATTGTTACTGCCCACGCTTTTATTATAATCTTTTTTATAGTTATACCCATTATAATTGGAGGATTCGGCAACTGATTAATTCCATTAATACTTAGAGCCCCAGATATAGCTTTCCCACGACTAAACAATATAAGATTTTGATTGCTCCCCCCTTCTCTCACTCTGCTTTTAATAAGTAGAATTATTGACAAAGGAGCAGGAACTGGCTGAACAGTCTATCCCCCATTATCAGCCAATATTGCACATGAAGGAGTTTCTGTTGATCTAGCTATTTTTAGTCTTCATATAGCTGGAATTTCTTCAATCTTAGGAGCTCTAAATTTTATCTCTACCATAGCTAATATACGCCCAACAGGAATAAATTTAGATAAAATACCACTATTCTCTTGAGCCGTGAAAGTTACAGCAATCTTGCTACTTTTATCCTTACCAGTTTTAGCCGGAGCTATCACTATACTTTTAACAGATCGAAACATCAATACATCATTTTTTGATCCCGCCGGAGGAGGAGACCCAATTCTTTATCAACATCTATTT
>Acalles_iblanensis|381.186-PST_44MO2011
AACCCTATATTTTATCTTTGGCGCATGATCAGGCATACTAGGAACTTCATTAAGTATACTAATCCGGACTGAACTCAGTAACCCAGGAACAATAATTGGAAATGACCAAATTTATAATAGAATTGTTACTGCTCATGCCTTTATTATAATCTTTTTTATAGTAATACCAATTATAATTGGTGGATTCGGAAACTGACTAGTTCCCTTAATACTAGGAGCTCCAGATATAGCCTTTCCCCGACTAAACAATATAAGATTCTGGCTACTCCCCCCGTCTCTAACCCTCCTTTTAATAAGAAGAATCATTGACAAAGGTGCTGGAACTGGATGAACAGTTTACCCTCCACTATCAGGTAATATTGCACATGAAGGAGTCTCTGTTGATTTAGCCATTTTTAGTCTCCACATAGCGGGGATTTCATCAATTTTAGGGGCCATCAATTTTATTTCTACAATAGCCAATATACGCCCAACAGGTATAAGTCTAGATAAAATACCCCTATTTTCTTGAGCTGTTAAAGTTACAGCTATCCTACTGCTTCTGTCTCTACCTGTCTTAGCTGGAGCCATTACTATGCTTTTAACAGATCGAAATATTAACACATCATTTTTTGACCCTGCTGGAGGCGGAGATCCTATTCTCTATCAACACTTATTT
>Acalles_testensis|9499.E-880-tes
AACTCTATATTTTATCTTTGGAGCATGATCGGGAATATTAGGAACCTCATTAAGCATACTAATCCGAACTGAACTTAGTAACCCTGGAACATTAATTGGAAATGACCAAATTTATAATAGAATTGTTACAGCTCATGCTTTTATCATAATTTTTTTTATAGTTATACCAATTATAATTGGAGGATTCGGAAACTGATTAGTTCCATTAATACTAGGAGCCCCAGATATAGCCTTTCCACGACTAAACAATATAAGATTTTGGTTGCTCCCCCCCTCTTTGACCCTACTTTTAATAAGTAGAATTATTGATAAAGGTGCCGGAACTGGCTGAACAGTCTACCCACCACTATCAGCTAATATTGCACACGAAGGAATCTCTGTTGATTTAGCCATTTTTAGCCTTCACATAGCGGGAATTTCATCAATCTTAGGGGCTATTAATTTTATTTCTACAATAGCCAATATACGCCCAACAGGAATAGACCTAGACAAAATACCTCTATTTTCTTGAGCAGTAAAAATTACAGCTATTTTATTGCTTTTATCTCTACCAGTATTAGCCGGGGCTATCACTATACTTTTAACAGATCGAAATATCAATACATCATTTTTTGATCCCGCTGGCGGTGGTGATCCTATCCTTTACCAACACCTATTT
>Acalles_asniensis|9503.E-884-asn
AACTCTATATTTTATCTTTGGGGCATGATCAGGAATATTAGGAACCTCATTAAGCATACTAATCCGAACTGAACTTAGTAACCCAGGAACATTAATTGGAAATGACCAAATTTATAATAGAATTGTTACAGCTCATGCTTTTATCATAATTTTTTTTATAGTTATACCAATTATAATTGGAGGATTTGGAAACTGACTAGTTCCATTAATACTAGGAGCCCCAGATATAGCCTTTCCACGATTAAACAATATAAGATTTTGGTTACTCCCTCCCTCTTTGACCCTACTTTTAATAAGTAGAATTATTGATAAAGGTGCCGGAACTGGTTGAACAGTCTACCCACCACTATCAGCTAATATTGCACATGAAGGAATCTCTGTTGATTTAGCCATTTTTAGCCTTCACATAGCAGGAATTTCATCAATTTTAGGAGCTATTAATTTTGTTTCTACAATAGCCAATATACGACCAACAGGAATAGACCTAGACAAAATACCTCTATTTTCTTGAGCAGTAAAAATTACAGCTATTTTATTGCTCCTATCTCTACCAGTATTAGCTGGAGCTATCACTATACTTTTAACAGATCGAAATATTAATACATCATTTTTTGATCCCGCTGGTGGTGGTGATCCTATCCTTTACCAACACCTATTT
>Acalles_asniensis|11072.1586-JKR_3634
AACTCTATATTTTATCTTTGGGGCATGATCAGGAATATTAGGAACCTCATTAAGCATACTAATCCGAACTGAACTTAGTAACCCAGGAACATTAATTGGAAATGACCAAATTTATAATAGAATTGTTACAGCTCATGCTTTTATCATAATTTTTTTTATAGTTATACCAATTATAATTGGAGGATTTGGGAACTGACTAGTTCCATTAATACTAGGAGCCCCAGATATAGCCTTCCCACGATTAAACAATATAAGATTTTGGTTACTCCCCCCCTCTTTGACCCTACTTTTAATAAGTAGAATTATTGATAAAGGCGCCGGAACTGGTTGAACAGTCTACCCACCACTATCAGCTAATATTGCACATGAAGGAATCTCTGTTGATTTAGCCATTTTTAGCCTTCACATAGCAGGAATTTCATCAATTTTAGGAGCTATTAATTTTGTTTCTACAATAGCCAATATACGACCAACAGGAATAGACCTAGACAAAATACCTCTATTTTCTTGAGCAGTAAAAATTACAGCTATTTTATTGCTCCTATCTCTACCAGTATTAGCTGGAGCTATCACTATACTTTTAACAGATCGAAATATTAATACATCATTTTTTGATCCCGCTGGTGGTGGTGATCCTATCCTTTACCAACACCTATTT
>Acalles_asniensis|9501.E-882-asn
AACTCTATATTTTATCTTTGGGGCATGATCAGGAATATTAGGAACCTCATTAAGCATACTAATCCGAACTGAACTTAGTAACCCAGGAACATTAATTGGAAATGACCAAATTTATAATAGAATTGTTACAGCTCATGCTTTTATCATAATTTTTTTTATAGTTATACCAATTATAATTGGAGGATTTGGGAACTGACTAGTTCCATTAATACTAGGAGCCCCAGATATAGCCTTCCCACGATTAAACAATATAAGATTTTGGTTACTCCCCCCCTCTTTGACCCTACTTTTAATAAGTAGAATTATTGATAAAGGCGCCGGAACTGGTTGAACAGTCTACCCACCACTATCAGCTAATATTGCACATGAAGGAATCTCTGTTGATTTAGCCATTTTTAGCCTTCACATAGCAGGAATTTCATCAATTTTAGGAGCTATTAATTTTGTTTCTACAATAGCCAATATACGACCAACAGGAATAGACCTAGACAAAATACCTCTATTTTCTTGAGCAGTAAAAATTACAGCTATTTTATTGCTCCTATCTCTACCAGTATTAGCTGGAGCTATCACTATACTTTTAACAGATCGAAATATTAATACATCATTTTTTGATCCCGCTGGTGGTGGTGATCCTATCCTTTACCAACACCTATTT
>Acalles_granulimaculosus|9306.E-717-pil
AACCTTATATTTTATCTTTGGGGCATGGTCAGGAATACTAGGAACTTCGTTAAGTATACTTATTCGAACCGAACTAAGAAACCCAGGAACACTAATCGGAAATGACCAAATTTACAATAGAATTGTAACTGCTCATGCCTTTATTATAATTTTTTTTATAGTTATACCAATTATAATTGGAGGGTTTGGTAATTGGTTAGTTCCATTAATACTTGGAGCCCCAGATATGGCCTTCCCACGATTAAATAATATAAGATTCTGATTATTACCTCCCTCTTTAGGACTTCTTTTAATAAGAAGAATTATTGATAAAGGAGCAGGCACTGGTTGAACGGTTTATCCCCCCCTTTCGGCAAATATCGCTCACGAAGGAGCTTCTGTTGATTTAGCTATTTTTAGTTTACATATAGCAGGAATCTCTTCAATTTTAGGAGCCATTAATTTTGTTTCTACTATAGCTAATATACGAACAATAGGCATAAACTTAGATAGAATACCCCTATTCTCCTGGGCTGTGAAAATTACAGCTATTTTACTTCTATTATCTCTTCCAGTCCTAGCCGGAGCTATCACTATACTTTTAACAGATCGAAATATTAATACTTCATTTTTTGACCCAGCTGGTGGGGGAGACCCTATTCTTTACCAACACTTATTC
>Acalles_granulimaculosus|9313.E-724-pil
AACCTTATATTTTATCTTTGGGGCATGATCAGGTATACTAGGAACTTCGTTAAGTATACTTATTCGAACCGAACTAAGAAACCCAGGAACACTAATCGGAAATGACCAAATTTACAATAGAATTGTAACTGCTCATGCCTTTATTATAATTTTTTTTATAGTTATACCAATTATAATTGGAGGGTTTGGTAATTGGTTAGTTCCACTAATACTCGGAGCCCCCGATATAGCCTTCCCACGATTAAATAATATAAGATTCTGGTTATTACCTCCCTCTTTAGGACTTCTTTTAATAAGAAGAATTATTGATAAAGGAGCAGGTACTGGTTGAACAGTTTACCCTCCCCTTTCGGCAAATATCGCTCACGAAGGAGCTTCTGTTGATTTAGCTATTTTTAGTTTACATATGGCAGGAATCTCTTCAATTTTAGGAGCCATTAATTTTGTTTCTACTATAGCTAATATACGAACAATAGGTATAAACTTAGATAGAATACCCCTATTCTCCTGGGCTGTAAAAATTACAGCTATTTTACTTCTATTATCTCTTCCAGTCCTAGCCGGAGCTATCACTATACTTTTAACAGATCGAAATATTAATACTTCATTTTTTGACCCAGCTGGTGGAGGAGACCCTATTCTTTACCAACACTTATTC
>Acalles_pilula|8742.C-0099-pil
NNNNNNNNNNNNNNNNNNNNNNNNNNNNNNNNNNNNNTTAGGAACTTCACTTAGTATACTAATTCGAACTGAATTACGAAACCCGGGAACTCTAATCGGGAACGACCAAATTTATAACAGAATTGTAACCGCTCATGCTTTTATTATAATTTTTTTTATAGTAATACCAATTATAATTGGAGGGTTCGGAAACTGACTAGTTCCATTAATGCTTGGAGCCCCAGATATAGCCTTCCCACGATTAAACAATATAAGATTTTGATTATTACCACCCTCTTTAGCTTTACTTTTAATAAGAAGAATTATTGATAAAGGAGCAGGCACTGGTTGAACTGTTTACCCCCCATTATCAGCTAATATTGCTCATGAAGGAGCTTCTGTTGATTTAGCTATTTTTAGCCTACACATAGCCGGAATTTCATCAATTTTGGGAGCTATTAATTTTGTCTCTACTATAGCCAATATGCGAACAACAGGAATAAATTTGGATAGAATACCTTTATTTTCTTGAGCCGTTAAAATTACAGCAATCTTACTTCTTTTATCTCTCCCAGTCCTAGCKGGGGCTATTACTATACTTTTAACAGATCGAAATATTAATACTTCATTTTTTGACCCAGCCNNNNNNNNNNNNNNNNNNNNNNNNNNNNNNNNNNNN
>Acalles_pilula|9127.E-0254-pil
AACTTTATATTTTATTTTTGGAGCATGGTCAGGTATATTAGGAACTTCACTTAGTATACTAATTCGAACTGAATTAAGAAACCCGGGAACTCTAATCGGGAACGACCAAATTTATAACAGAATTGTAACCGCTCATGCTTTTATTATAATTTTTTTTATAGTAATACCAATTATAATTGGAGGGTTCGGGAACTGACTAGTTCCATTAATGCTTGGAGCCCCAGATATAGCCTTCCCACGATTAAACAATATAAGATTTTGATTATTACCACCCTCTTTAGCTTTACTTTTAATAAGAAGAATTATTGATAAAGGAGCAGGCACTGGTTGAACTGTTTACCCCCCATTATCAGCTAATATTGCTCATGAAGGAGCTTCTGTTGATTTAGCTATTTTTAGCCTACACATAGCCGGAATTTCATCAATTTTGGGAGCTATTAATTTTGTCTCTACTATAGCCAATATGCGAACAACAGGAATAAATTTGGATAGAATACCTTTATTTTCTTGAGCCGTTAAAATTACAGCAATCTTACTTCTTTTATCTCTCCCAGTCCTAGCTGGGGCTATTACTATACTTTTAACAGATCGAAATATTAATACTTCATTTTTTGACCCAGCTGGCGGAGGAGACCCAATTCTATACCAGCATTTATTT
>Acalles_pilula|8961.E-0253-pil
AACTTTATATTTTATTTTTGGAGCATGGTCAGGTATATTAGGAACTTCACTTAGTATACTAATTCGAACTGAATTAAGAAACCCGGGAACTCTAATCGGGAACGACCAAATTTATAACAGAATTGTAACCGCTCATGCTTTTATTATAATTTTTTTTATAGTAATACCAATTATAATTGGAGGGTTCGGAAACTGACTAGTTCCATTAATGCTTGGAGCCCCAGATATAGCCTTCCCACGATTAAACAATATAAGATTTTGATTATTACCACCCTCTTTAGCTTTACTTTTAATAAGAAGAATTATTGATAAAGGAGCAGGCACTGGTTGAACTGTTTACCCCCCATTATCAGCTAATATTGCTCATGAAGGAGCTTCTGTTGATTTAGCTATTTTTAGCCTACACATAGCCGGAATTTCATCAATTTTGGGGGCTATTAATTTTGTCTCTACTATAGCCAATATGCGAACAACAGGAATAAATTTGGATAGAATACCTTTATTTTCTTGAGCCGTTAAAATTACAGCAATCTTACTTCTTTTATCTCTCCCAGTCCTAGCTGGAGCTATTACTATACTTTTAACAGATCGAAATATTAATACTTCATTTTTTGACCNNNNNNNNNNNNNNNNNNNNNNNNNNNNNNNNNNNNNNNNN
>Acalles_pilula|8959.E-0251-pil
AACTTTATATTTTATTTTTGGAGCATGGTCAGGTATATTAGGAACTTCACTTAGTATACTAATTCGAACTGAATTAAGAAACCCGGGAACTCTAATCGGGAACGACCAAATTTATAACAGAATTGTAACCGCTCATGCTTTTATTATAATTTTTTTTATAGTAATACCAATTATAATTGGAGGGTTCGGAAACTGACTAGTTCCATTAATGCTTGGAGCCCCAGATATAGCCTTCCCACGATTAAACAATATAAGATTTTGATTATTACCACCCTCTTTAGCTTTACTTTTAATAAGAAGAATTATTGATAAAGGAGCAGGCACTGGTTGAACTGTTTACCCCCCATTATCAGCTAATATTGCTCATGAAGGAGCTTCTGTTGATTTAGCTATTTTTAGCCTACACATAGCCGGAATTTCATCAATTTTGGGAGCTATTAATTTTGTCTCTACTATAGCCAATATGCGAACAACAGGAATAAATTTGGATAGAATACCTTTATTTTCTTGAGCCGTTAAAATTACAGCAATCTTACTTCTTTTATCTCTCCCAGTCCTAGCTGGAGCTATTACTATACTTTTAACAGATCGAAATATTAATACTTCATTTTTTGACCCAGCNNNNNNNNNNNNNNNNNNNNNNNNNNNNNNNNNNNNN
>Acalles_pilula|9287.E-698-pil
AACTTTATATTTTATTTTTGGAGCATGATCAGGTATATTAGGAACTTCACTTAGTATACTAATTCGAACTGAATTAAGAAACCCAGGAACTCTAATCGGAAACGACCAAATTTATAACAGAATTGTAACCGCTCATGCTTTTATTATAATTTTTTTTATAGTAATACCAATTATAATTGGGGGGTTCGGAAACTGGTTAGTTCCATTAATACTTGGAGCCCCAGATATAGCCTTCCCACGATTAAACAATATAAGATTTTGGTTATTACCACCCTCTTTAGCTTTACTTTTAATAAGAAGAATTATTGATAAAGGAGCAGGTACTGGTTGAACTGTTTACCCCCCACTATCAGCTAATATTGCTCATGAAGGGGCTTCTGTTGATTTAGCTATTTTTAGCCTACACATAGCCGGAATTTCATCAATTTTGGGAGCTATTAATTTTGTATCTACTATAGCCAATATACGAACAACAGGAATAAATTTGGACAGAATACCTTTATTTTCTTGAGCCGTTAAAATTACAGCAATCTTACTTCTTTTATCTCTCCCAGTTCTAGCTGGAGCTATTACTATACTTTTAACAGATCGAAATATTAATACTTCATTTTTTGACCCAGCTGGCGGGGGAGACCCAATTCTGTACCAGCATTTATTT
>Acalles_pilula|8964.E-0255-pil
AACTTTATATTTTATTTTTGGAGCATGATCAGGTATATTAGGAACTTCACTTAGTATACTAATTCGAACTGAATTAAGAAACCCGGGAACTCTAATCGGAAACGACCAAATTTATAATAGAATTGTAACCGCTCATGCTTTTATTATAATTTTTTTTATAGTAATACCAATTATAATTGGGGGGTTCGGGAACTGGCTGGTTCCATTAATACTTGGAGCCCCAGATATAGCCTTCCCACGATTAAACAATATAAGATTTTGGTTATTACCACCCTCTTTAACTTTACTTTTAATAAGAAGAATTATTGATAAAGGAGCAGGCACTGGTTGAACTGTTTACCCTCCACTATCAGCTAATATTGCTCATGAAGGGGCTTCTGTTGATTTAGCTATTTTTAGCCTACACATAGCCGGAATTTCATCAATTTTGGGAGCTATTAATTTTGTCTCTACTATAGCCAATATACGAACAACAGGAATAAATTTGGACAGAATACCTTTATTTTCTTGAGCCGTTAAAATTACAGCAATCTTACTTCTTTTATCTCTCCCAGTTCTAGCTGGAGCTATTACTATACTTTTAACAGATCGAAATATCAATACTTCATTTTTTGACCCAGCTGGCGGGGGAGACCCAATTCTATACCAGCATTTATTT
>Acalles_pilula|8960.E-0252-pil
NNNNNNATATTTTATTTTTGGAGCATGATCAGGTATATTAGGAACTTCACTTAGTATACTAATTCGAACTGAATTAAGAAACCCGGGAACTCTAATCGGAAACGACCAAATTTATAATAGAATTGTAACCGCTCATGCTTTTATTATAATTTTTTTTATAGTAATACCAATTATAATTGGAGGGTTCGGGAACTGGCTGGTTCCATTAATACTTGGAGCCCCAGATATAGCCTTCCCACGATTAAACAATATAAGATTTTGGTTATTACCACCCTCTTTAACTTTACTTTTAATAAGAAGAATTATTGATAAAGGAGCAGGCACTGGTTGAACTGTTTACCCTCCACTATCAGCTAATATTGCTCATGAAGGGGCTTCTGTTGATTTAGCTATTTTTAGCCTACACATAGCCGGAATTTCATCAATTTTAGGAGCTATTAATTTTGTCTCTACTATAGCCAATATACGAACAACAGGAATAAATTTAGACAGAATACCTTTATTTTCTTGAGCCGTTAAAATTACAGCAATCTTACTTCTTTTATCTCTCCCAGTTCTAGCTGGAGCTATTACTATACTTTTAACAGATCGAAATATTAATACTTCATTTTTTGACCCNNNNNNNNNNNNNNNNNNNNNNNNNNNNNNNNNNNNNNNN
>Acalles_globulipennis|9268.E-679-glo
AACTTTATATTTTATTTTCGGGGCATGATCAGGAATATTGGGGACTTCCCTAAGTATACTAATTCGAACTGAATTAAGAAACCCAGGAACCTTAATTGGAAATGACCAAATTTACAATAGAATTGTAACCGCTCATGCTTTTATTATAATTTTTTTTATAGTTATACCAATTATAATTGGAGGATTTGGAAACTGATTAGTTCCATTAATACTTGGAGCCCCCGATATAGCTTTCCCACGATTAAATAATATAAGATTTTGGTTATTACCTCCATCCCTAGCTTTATTGTTAATAAGAAGAATTATTGACAAAGGTGCAGGGACTGGATGAACGGTTTACCCCCCACTATCAGCAAATATTGCTCATGAAGGAGCCTCTGTTGATCTAGCCATTTTTAGATTACATATAGCAGGAGTATCCTCAATCTTAGGAGCTATTAATTTTGTGTCTACAATAGCCAATATACGAACAATAGGAATAGACTTAGATAAAATACCTTTATTCTCCTGAGCCGTAAAAATTACAGCTATTTTACTCCTTTTATCTCTTCCTGTTCTAGCAGGAGCTATCACTATACTTTTAACAGATCGAAATATTAATACTTCCTTTTTTGATCCCGCAGGTGGAGGTGACCCAATCTTATATCAACATTTATTC
>Acalles_globulipennis|9265.E-676-glo
AACTCTATATTTTATTTTTGGAGCATGATCAGGAATATTAGGAACTTCTCTAAGTATATTAATTCGAACTGAATTAAGAAACCCAGGAACCCTGATTGGGAATGACCAAATTTATAACAGAATTGTAACCGCTCATGCTTTTATTATAATTTTTTTTATAGTTATACCAATTATAATTGGAGGGTTTGGAAACTGGTTAGTTCCATTAATACTTGGGGCCCCTGATATAGCTTTCCCACGTTTAAACAATATAAGATTTTGATTGCTACCACCATCCCTAGCTTTATTATTAATAAGAAGAATTATTGATAAAGGTGCAGGAACTGGATGAACTGTTTATCCCCCACTATCAGCAAATATTGCCCATGAAGGGGCCTCTGTTGACCTAGCCATTTTTAGTTTACATATAGCCGGAATTTCCTCAATCTTGGGAGCTATTAATTTTGTCTCCACAATAGCTAATATACGAACAATAGGGATAGATTTAGATAAAATACCCCTATTCTCCTGGGCCGTAAAAATTACAGCAATCTTACTTCTTTTATCTCTCCCGGTTCTAGCAGGAGCTATTACTATACTTTTAACAGATCGAAATATTAATACTTCTTTTTTTGATCCTGCAGGTGGGGGTGATCCAATCTTATATCAACATTTGTTC
>Acalles_globulipennis|9744.843-PST_3756
AACTCTATATTTTATTTTTGGGGCATGATCAGGAATATTAGGAACTTCTCTAAGTATACTAATTCGAACTGAATTAAGAAATCCAGGAACCCTGATTGGAAATGACCAAATTTACAACAGAATTGTAACCGCTCATGCTTTTATTATAATTTTTTTTATAGTTATACCAATTATAATTGGAGGGTTTGGAAACTGGTTAGTTCCATTAATACTTGGGGCTCCTGATATAGCTTTTCCACGTTTAAACAATATAAGATTTTGATTGCTACCACCATCCCTAGCTTTATTATTAATAAGAAGAATTATTGATAAAGGTGCAGGAACTGGGTGAACTGTTTACCCCCCGCTATCAGCAAATATTGCTCATGAAGGGGCCTCTGTTGACCTAGCCATTTTTAGTTTACATATAGCCGGAATTTCCTCAATCTTGGGGGCTATTAATTTTGTCTCCACAATAGCTAATATACGAACAATAGGGATAGATTTAGATAAAATACCCCTATTCTCCTGGGCCGTAAAAATTACAGCTATCTTACTTCTTTTATCTCTCCCTGTTCTAGCGGGAGCTATTACTATACTTTTAACAGATCGAAATATTAATACTTCTTTTTTTGATCCTGCAGGTGGGGGTGATCCAATCTTATATCAACATTTGTTC
>Acalles_globulipennis|9485.E-866-glo
AACTCTATATTTTATTTTTGGGGCATGATCAGGAATATTAGGAACTTCTCTAAGTATACTAATTCGAACTGAATTAAGAAATCCAGGAACCCTGATTGGAAATGACCAAATTTACAACAGAATTGTAACCGCTCATGCTTTTATTATAATTTTTTTTATAGTTATACCAGTTATAATTGGAGGGTTTGGAAACTGGTTAGTTCCATTAATACTTGGGGCTCCTGATATAGCTTTTCCACGTTTAAACAATATAAGATTTTGATTGCTACCACCATCCCTAGCTTTATTATTAATAAGAAGAATTATTGATAAAGGTGCAGGAACTGGGTGAACTGTTTACCCCCCGCTATCAGCAAATATTGCTCATGAAGGGGCCTCTGTTGACCTAGCCATTTTTAGTTTACATATAGCCGGAATTTCCTCAATCTTGGGGGCTATTAATTTTGTCTCCACAATAGCTAATATACGAACAATAGGGATAGATTTAGATAAAATACCCCTATTCTCCTGGGCCGTAAAAATTACAGCTATCTTACTTCTTTTATCTCTCCCTGTTCTAGCGGGAGCTATTACTATACTTTTAACAGATCGAAATATTAATACTTCTTTTTTTGATCCTGCAGGTGGGGGTGATCCAATCTTATATCAACATTTGTTC
>Acalles_globulipennis|204.14-PST_7GC2011
AACTCTGTATTTTATTTTTGGGGCATGATCAGGAATATTAGGAACTTCCCTAAGTATATTAATTCGAACTGAATTAAGAAATCCAGGAACCTTGATTGGAAATGACCAAATTTACAATAGAATTGTAACCGCTCATGCTTTTATTATAATTTTTTTTATAGTTATACCAATTATAATTGGGGGATTTGGAAACTGGTTAGTTCCATTAATACTTGGAGCCCCTGATATAGCTTTCCCACGTTTAAATAATATAAGATTTTGACTATTACCACCATCCCTAGCTTTATTACTAATAAGAAGAATTATTGATAAAGGTGCAGGAACTGGATGAACTGTTTACCCCCCACTATCAGCAAATATTGCTCATGAAGGGGCCTCTGTAGATCTAGCCATTTTTAGTTTACATATAGCAGGAATTTCCTCAATCCTAGGAGCTATTAATTTTGTCTCCACAATAGCTAATATACGATCAATAGGGATAGATTTAGATAAAATACCCCTATTCTCCTGAGCCGTAAAAATTACAGCTATCCTACTCCTTTTATCTCTCCCTGTTCTAGCAGGAGCTATTACTATACTTTTAACAGATCGAAATATTAATACTTCTTTTTTTGATCCTGCGGGTGGTGGTGATCCAATTCTATACCAACATTTGTTT
>Acalles_globulipennis|9092.P-528-glo
AACTCTATATTTTATTTTTGGATCATGATCAGGAATATTAGGAACTTCCCTGAGTATATTAATTCGAACTGAATTAAGAAATCCAGGAACCTTAATTGGAAATGACCAAATTTATAATAGAATTGTAACCGCTCATGCTTTTATTATAATTTTTTTTATAGTTATACCARTTATAATTGGAGGATTTGGAAACTGGTTAGTTCCATTAATACTTGGAGCCCCTGATATAGCTTTCCCACGTTTAAATAATATAAGATTTTGGTTATTACCCCCATCCCTAGCTTTATTACTAATAAGAAGAATTATTGATAAAGGTGCAGGAACCGGATGAACTGTTTACCCTCCACTATCAGCAAATATTGCCCATGAAGGAGCATCTGTAGATCTAGCCATTTTTAGCTTACATATAGCCGGAATCTCCTCAATCCTAGGAGCTATTAATTTTGTCTCCACAATAGCTAATATACGAACAATAGGGATAAATTTAGATAAAATACCCCTATTTTCCTGAGCCGTAAAAATTACGGCTATCTTACTACTTTTATCTCTTCCTGTTCTAGCAGGAGCTATTACTATGCTTTTAACAGATCGAAATATTAATACTTCTTTTTTTGATCCCGCTGGTGGTGGTGATCCAATCTTGTATCAACATTTGTTC
>Acalles_globulipennis|14985.1845-PST_26048
AACTCTATATTTTATTTTTGGGGCATGATCAGGAATATTAGGAACTTCCCTAAGTATATTAATTCGAACTGAATTAAGAAATCCAGGAACCTTAATTGGAAATGACCAAATTTATAATAGAATTGTAACCGCTCATGCTTTTATTATAATTTTTTTTATAGTTATACCAATTATAATTGGAGGATTCGGAAACTGGTTAGTTCCATTAATACTTGGAGCCCCTGATATAGCTTTCCCACGTTTAAATAATATAAGATTTTGGTTATTACCACCATCCCTAGCTTTATTACTAATAAGAAGAATTATTGATAAAGGTGCAGGAACTGGATGAACTGTTTACCCCCCACTATCGGCAAATATTGCCCATGAAGGAGCCTCTGTAGATCTAGCCATTTTTAGCTTACATATAGCCGGAATCTCCTCAATCCTAGGAGCTATTAATTTTGTCTCCACAATAGCTAATATACGAACAATAGGAATAAATTTAGATAAAATACCTCTATTTTCCTGAGCCGTAAAAATTACAGCTATCTTACTCCTTTTATCTCTCCCTGTTCTAGCAGGGGCTATTACTATACTTTTAACAGATCGAAATATCAATACTTCTTTTTTTGATCCTGCAGGTGGGGGTGATCCAATCTTGTATCAGCATTTATTC
>Acalles_globulipennis|9118.P-521-glo
AACTCTATATTTTATTTTTGGGGCATGATCAGGAATATTAGGAACTTCCCTAAGTATATTAATTCGAACTGAATTAAGAAATCCAGGAACCTTAATTGGAAATGACCAAATTTATAATAGAATTGTAACCGCTCATGCTTTTATTATAATTTTTTTTATAGTTATACCAATTATAATTGGAGGATTTGGAAACTGGTTAGTTCCATTAATACTTGGAGCCCCTGATATAGCTTTCCCACGTTTAAATAATATAAGATTTTGGTTATTACCACCATCCCTAGCTTTATTACTAATAAGAAGAATTATTGATAAAGGTGCAGGAACTGGATGAACTGTTTACCCCCCACTATCGGCAAATATTGCCCATGAAGGAGCCTCTGTAGATCTAGCCATTTTTAGCTTACATATAGCCGGAATCTCCTCAATCCTAGGAGCTATTAATTTTGTCTCCACAATAGCTAATATACGAACAATAGGAATAAATTTAGATAAAATACCTCTATTTTCCTGAGCCGTAAAAATTACAGCTATCTTACTCCTTTTATCTCTCCCTGTTCTAGCAGGAGCTATTACTATACTTTTAACAGATCGAAATATTAATACTTCTTTTTTTGATCCTGCAGGTGGNNNNNNNNNNNNNNNNNNNNNNNNNNNNNNN
>Dichromacalles_dromedarius|17158.2793-PST_26147
AACCTTGTATTTCATCCTAGGATCCTGGGCAGGAATGGCCGGAACATCTCTTAGAATGCTAATCCGAACAGAGTTGGGGAATCCAGGAACTCTGATTGGAAATGACCAAATTTATAATACTATTGTAACTGCCCATGCTTTTATTATAATTTTCTTTATAGTAATGCCAGTAATAATTGGGGGATTCGGAAACTGACTTGTGCCCCTCATGCTAGGGGCACCAGATATAGCTTTCCCACGCCTAAATAATATAAGATTCTGACTTCTCCCCCCTTCCCTTACTCTTCTAGTTATAAGAAGAATTATTGATAAAGGAGCAGGTACCGGATGAACAGTTTACCCTCCCTTGTCAACTAATATTGCCCATGAAGGAGCGTCAGTAGATCTCGCCATCTTCAGTCTACATCTAGCAGGAATCTCTTCAATCTTAGGAGCTATCAACTTCATCTCAACAGTTATCAATATACGACCTGAAGGAATAGATATAGACCAAATACCTTTATTCACTTGAGCCGTTAAAATTACTGCAATCCTTCTTTTACTTTCCCTACCAGTACTAGCAGGAGCAATTACTATACTTTTAACAGACCGAAACATTAATACTTCATTTTTTGACCCAGCAGGGGGAGGAGATCCAATTCTTTACCAACATTTATTC
>Dichromacalles_dromedarius|15014.1874-PST_26077
AACCTTGTATTTCATCCTAGGATCCTGGGCAGGAATGGCCGGAACATCTCTTAGAATGCTAATCCGAACAGAGTTGGGGAATCCAGGAACTCTGATTGGAAATGACCAAATTTATAATACTATTGTAACTGCCCATGCTTTTATTATAATTTTCTTTATAGTAATGCCAGTAATAATTGGGGGATTCGGAAACTGACTTGTGCCCCTCATGCTAGGGGCACCAGATATAGCTTTCCCACGCCTAAATAATATAAGATTCTGACTTCTCCCCCCTTCCCTTACTCTTCTAGTTATAAGAAGAATTATTGATAAAGGAGCAGGTACCGGATGAACAGTTTACCCTCCCTTGTCAACTAATATTGCCCATGAAGGAGCGTCAGTAGATCTCGCCATCTTCAGTCTACATCTAGCAGGAATCTCTTCAATCTTAGGAGCTATCAACTTCATCTCAACAGTTATCAATATACGACCTGAAGGAATAGATATAGACCAAATACCTTTATTCACTTGAGCCGTTAAAATTACTGCAATCCTTCTTTTACTTTCCCTACCAGTACTAGCAGGAGCAATTACTATACTTTTAACAGACCGAAACATTAATACTTCATTTTTTGACCCAGCAGGGGGAGGAGATCCAATTCTTTACCAACATTTATTC
>Dichromacalles_dromedarius|9113.P-515-dro
AACCTTGTATTTCATCCTAGGATCCTGGGCAGGAATGGCCGGAACATCTCTTAGAATGCTAATCCGAACAGAGTTGGGGAATCCAGGAACTCTGATTGGAAATGACCAAATTTATAATACTATTGTAACTGCCCATGCTTTTATTATAATTTTCTTTATAGTAATGCCAGTAATAATTGGGGGATTCGGAAACTGACTTGTGCCCCTCATGCTAGGGGCACCAGATATAGCTTTCCCACGCCTAAATAATATAAGATTCTGACTTCTCCCCCCTTCCCTTACTCTTCTAGTTATAAGAAGAATTATTGATAAAGGAGCAGGTACCGGATGAACAGTTTACCCTCCCTTGTCAACTAATATTGCCCATGAAGGAGCGTCAGTAGATCTCGCCATCTTCAGTCTACATCTAGCAGGAATCTCTTCAATCTTAGGAGCTATCAACTTCATCTCAACAGTTATCAATATACGACCTGAAGGAATAGATATAGACCAAATACCTTTATTCACTTGAGCCGTTAAAATTACTGCAATCCTTCTTTTACTTTCCCTACCAGTACTAGCAGGAGCAATTACTATACTTTTAACAGACCGAAACATTAATACTTCATTTTTTGACCCAGCAGGGGGAGGAGATCCAATTCTTTACCAACATTTATTC
>Dichromacalles_dromedarius|17509.2850-PST_4245
AACCTTGTATTTCATCCTAGGATCCTGGGCAGGAATGGCCGGAACATCTCTTAGAATGCTAATCCGAACAGAGTTGGGGAATCCAGGAACTCTGATTGGAAATGACCAAATTTATAATACTATTGTAACTGCCCATGCTTTTATTATAATTTTCTTTATAGTAATGCCAGTAATAATTGGGGGATTCGGAAACTGACTTGTGCCCCTCATACTAGGGGCACCAGATATAGCTTTCCCACGCCTAAATAATATAAGATTCTGACTTCTCCCCCCTTCCCTTACTCTTCTAGTTATAAGAAGAATTATTGATAAAGGAGCAGGTACCGGATGAACAGTTTACCCTCCCTTGTCAACTAATATTGCCCATGAAGGAGCGTCAGTAGATCTCGCCATCTTCAGTCTACATCTAGCAGGAATCTCTTCAATCTTAGGAGCTATCAACTTCATCTCAACAGTTATCAATATACGACCTGAAGGAATAGATATAGACCAAATACCTTTATTCACTTGAGCCGTTAAAATTACTGCAATCCTTCTTTTACTTTCCCTACCAGTACTAGCAGGAGCAATTACTATACTTTTAACAGACCGAAACATTAATACTTCATTTTTTGACCCAGCAGGGGGAGGAGATCCAATTCTTTACCAACATTTATTC
>Dichromacalles_dromedarius|219.29-PST_16GC2011
AACCTTATATTTTATCCTAGGATCCTGAGCAGGAATAGCAGGAACATCTCTCAGAATGCTAATCCGAACAGAATTAGGAAACCCGGGAACTCTAATTGGAAATGACCAAATTTATAATACTATTGTAACTGCCCATGCTTTTATTATAATTTTCTTCATAGTAATGCCAGTAATAATTGGGGGATTCGGAAACTGACTTGTACCCCTCATGCTAGGTGCACCAGATATAGCTTTCCCACGCCTAAATAATATAAGATTCTGACTTCTTCCCCCTTCCCTAACTCTTCTAGTTATAAGAAGAATTATTGATAAAGGAGCAGGTACCGGATGAACAGTTTACCCCCCCTTATCAACTAATATCGCCCATGAAGGAGCATCAGTAGATCTTGCCATCTTCAGCCTTCATCTAGCTGGAATCTCTTCAATCTTAGGAGCTATCAACTTTATCTCAACAGTTATTAATATACGGCCTGAAGGAATATATATAGACCAAATACCTTTATTCACTTGAGCCGTTAAAATTACTGCAATTCTTCTGTTACTTTCCCTTCCAGTGCTAGCAGGAGCAATCACTATACTCTTAACAGACCGAAACATTAATACTTCGTTTTTTGACCCAGCAGGAGGAGGAGACCCCATCTNNNNNNNNNNNNNNNNN
>Dichromacalles_dromedarius|9423.E-796-dro
AACCTTATATTTCATCCTAGGATCCTGAGCAGGAATAGCAGGAACATCTCTCAGAATGCTAATCCGAACAGAATTAGGAAACCCGGGAACTCTAATTGGAAATGACCAAATTTATAATACTATTGTAACTGCCCATGCTTTTATTATAATTTTCTTCATAGTAATGCCAGTAATAATTGGGGGATTCGGAAACTGACTTGTACCCCTCATGCTAGGTGCACCAGATATAGCTTTCCCACGCCTAAATAATATAAGATTCTGACTTCTTCCCCCTTCCCTAACTCTTCTAGTTATAAGAAGAATTATTGATAAAGGAGCAGGTACCGGATGAACAGTTTACCCCCCCTTATCAACTAATATCGCCCATGAAGGAGCATCAGTAGATCTTACCATCTTCAGCCTTCATCTAGCTGGAATCTCTTCAATCTTAGGAGCTATCAACTTTATCTCAACAGTTATTAATATACGGCCTGAAGGAATACATATAGACCAAATACCTTTATTCACTTGAGCCGTTAAAATTACTGCAATTCTTCTGTTACTTTCCCTTCCAGTGCTAGCAGGAGCAATCACTATACTCTTAACAGACCGAAACATTAATACTTCGTTTTTTGACCCAGCAGGAGGAGGGGACCCAATTCTTTACCAACACCTATTC
>Dichromacalles_dromedarius|9403.E-771-dro
AACCTTATATTTCATCCTAGGATCCTGAGCAGGAATAGCAGGAACATCTCTCAGAATGCTAATCCGAACAGAATTAGGAAACCCGGGAACTCTAATTGGAAATGACCAAATTTATAATACTATTGTAACTGCCCATGCTTTTATTATAATTTTCTTCATAGTAATGCCAGTAATAATTGGGGGATTCGGAAACTGACTTGTACCCCTCATGCTAGGTGCACCAGATATAGCTTTCCCACGCCTAAATAATATAAGATTCTGACTTCTTCCCCCTTCCCTAACTCTTCTAGTTATAAGAAGAATTATTGATAAAGGAGCAGGTACCGGATGAACAGTTTACCCCCCCTTATCAACTAATATCGCCCATGAAGGAGCATCAGTAGATCTTACCATCTTCAGCCTTCATCTAGCTGGAATCTCTTCAATCTTAGGAGCTATCAACTTTATCTCAACAGTTATTAATATACGGCCTGAAGGAATACATATAGACCAAATACCTTTATTCACTTGAGCCGTTAAAATTACTGCAATTCTTCTGTTACTTTCCCTTCCAGTGCTAGCAGGAGCAATCACTATACTCTTAACAGACCGAAACATTAATACTTCGTTTTTTGACCCAGCAGGAGGAGGGGACCCAATTCTTTACCAACACCTATTC
>Dichromacalles_dromedarius|8863.E-0208-dro
AACCTTATATTTCATCCTAGGATCCTGAGCAGGAATAGCAGGAACATCTCTCAGAATGCTAATCCGAACAGAATTAGGAAACCCGGGAACTCTAATTGGAAATGACCAAATTTATAATACTATTGTAACTGCCCATGCTTTTATTATAATTTTCTTCATAGTAATGCCAGTAATAATTGGGGGATTCGGAAACTGACTTGTACCCCTCATGCTAGGTGCACCAGATATAGCCTTCCCACGCCTAAATAATATAAGATTCTGACTTCTTCCCCCTTCCCTAACTCTTCTAGTTATAAGAAGAATTATTGATAAAGGAGCAGGTACCGGATGAACAGTTTACCCCCCCTTATCAACTAATATCGCCCATGAAGGAGCATCAGTAGATCTTGCCATCTTCAGCCTTCATCTAGCTGGAATCTCTTCAATCTTAGGAGCTATCAACTTTATCTCGACAGTTATTAATATACGGCCTGAAGGAATACATATAGACCAAATACCTTTATTCACTTGAGCCGTTAAAATTACTGCAATTCTTCTGTTACTTTCCCTTCCAGTGCTAGCAGGAGCAATCACTATACTCTTAACAGACCGAAACATTAATACTTCGTTTTTTGACCCAGCAGGAGGAGGAGACCCAATTCTTTACCAACACCTATTC
>Dichromacalles_dromedarius|9297.E-708-dro
AACCTTATATTTCATCCTAGGATCCTGAGCAGGAATAGCAGGAACATCTCTCAGAATGCTAATCCGAACAGAATTAGGAAACCCGGGAACTCTAATTGGAAATGACCAAATTTATAATACTATTGTAACTGCCCATGCTTTTATTATAATTTTCTTCATAGTAATGCCAGTAATAATTGGGGGATTCGGAAACTGACTTGTACCCCTCATGCTAGGTGCACCAGATATAGCTTTCCCACGCCTAAATAATATAAGATTCTGACTTCTTCCCCCTTCCCTAACTCTTCTAGTTATAAGAAGAATTATTGATAAAGGAGCAGGTACCGGATGAACAGTTTACCCCCCCTTATCAACTAATATCGCCCATGAAGGAGCATCAGTAGATCTTGCCATCTTCAGCCTTCATCTAGCTGGAATCTCTTCAATCTTAGGAGCTATCAACTTTATCTCGACAGTTATTAATATACGGCCTGAAGGAATACATATAGACCAAATACCTTTATTCACTTGAGCCGTTAAAATTACTGCAATTCTTCTGTTACTTTCCCTTCCAGTGCTAGCAGGAGCAATCACTATACTCTTAACAGACCGAAACATTAATACTTCGTTTTTTGACCCAGCAGGAGGAGGAGACCCAATTCTTTACCAACACCTATTC
>Dichromacalles_dromedarius|8766.C-0127-dro
AACCTTATATTTTATCCTAGGATCCTGAGCAGGAATAGCAGGAACATCTCTCAGAATGCTAATCCGAACAGAATTAGGAAACCCGGGAACTCTAATTGGAAATGACCAAATTTATAATACTATTGTAACTGCCCATGCTTTTATTATAATTTTCTTCATAGTAATGCCAGTAATAATTGGGGGATTCGGAAACTGACTTGTACCCCTCATGCTAGGTGCACCAGATATAGCTTTCCCACGCCTAAATAATATAAGATTCTGACTTCTTCCCCCTTCCCTAACTCTTCTAGTTATAAGAAGAATTATTGATAAAGGAGCAGGTACCGGATGAACAGTTTACCCCCCCTTATCAACTAATATCGCCCATGAAGGAGCATCAGTAGATCTTGCCATCTTCAGCCTTCATCTAGCTGGAATCTCTTCAATCTTAGGAGCTATCAACTTTATCTCAACAGTTATTAATATACGGCCTGAAGGAATACATATAGACCAAATACCTTTATTCACTTGAGCCGTTAAAATTACTGCAATTCTTCTGTTACTTTCCCTTCCAGTGCTAGCAGGAGCAATCACTATACTCTTAACAGACCGAAACATTAATACTTCGTTTTTTGACCCAGCAGGAGGAGGAGACCCAATTCTTTACCAACACCTATTC
>Dichromacalles_dromedarius|16018.2003-JKR_23643
AACCTTATATTTTATCCTAGGATCCTGAGCAGGAATAGCAGGAACATCTCTCAGAATGCTAATCCGAACAGAATTAGGAAACCCGGGAACTCTAATTGGAAATGACCAAATTTATAATACTATTGTAACTGCCCATGCTTTTATTATAATTTTCTTCATAGTAATGCCAGTAATAATTGGGGGATTCGGAAACTGACTTGTACCCCTCATGCTAGGTGCACCAGATATAGCTTTCCCACGCCTAAATAATATAAGATTCTGACTTCTTCCCCCTTCCCTAACTCTTCTAGTTATAAGAAGAATTATTGATAAAGGAGCAGGTACCGGATGAACAGTTTACCCCCCCTTATCAACTAATATCGCCCATGAAGGAGCATCAGTAGATCTTGCCATCTTCAGCCTTCATCTAGCTGGAATCTCTTCAATCTTAGGAGCTATCAACTTTATCTCAACAGTTATTAATATACGGCCTGAAGGAATACATATAGACCAAATACCTTTATTCACTTGAGCCGTTAAAATTACTGCAATTCTTCTGTTACTTTCCCTTCCAGTGCTAGCAGGAGCAATCACTATACTCTTAACAGACCGAAACATTAATACTTCGTTTTTTGACCCAGCAGGAGGAGGAGACCCAATTCTTTACCAACACCTATTC
>Dichromacalles_dromedarius|9524.E-905-dro
AACCTTATATTTTATCCTAGGATCCTGAGCAGGAATAGCAGGAACATCTCTCAGAATGCTAATCCGAACAGAATTAGGAAACCCGGGAACTCTAATTGGAAATGACCAAATTTATAATACTATTGTAACTGCCCATGCTTTTATTATAATTTTCTTCATAGTAATGCCAGTAATAATTGGGGGATTCGGAAACTGACTTGTACCCCTCATGCTAGGTGCACCAGATATAGCTTTCCCACGCCTAAATAATATAAGATTCTGACTTCTTCCCCCTTCCCTAACTCTTCTAGTTATAAGAAGAATTATTGATAAAGGAGCAGGTACCGGATGAACAGTTTACCCCCCCTTATCAACTAATATCGCCCATGAAGGAGCATCAGTAGATCTTGCCATCTTCAGCCTTCATCTAGCTGGAATCTCTTCAATCTTAGGAGCTATCAACTTTATCTCAACAGTTATTAATATACGGCCTGAAGGAATACACATAGACCAAATACCTTTATTCACTTGAGCCGTTAAAATTACTGCAATTCTTCTGTTACTTTCCCTTCCAGTGCTAGCAGGAGCAATCACTATACTCTTAACAGACCGAAACATTAATACTTCGTTTTTTGACCCAGCAGGAGGAGGAGACCCAATTCTTTACCAACACCTATTC
>Dichromacalles_diocletianus|17471.2813b-FBA_3315
GACCCTGTACTTTATTTTAGGATCCTGAGCAGGGATAGCTGGCACATCCCTTAGAATGTTAATCCGAACTGAACTGGGAAACCCTGGAACCCTTATTGGAAATGATCAAATTTATAATTCCATTGTAACTGCCCACGCCTTTATCATAATCTTCTTTATAGTAATACCAGTAATAATCGGAGGATTCGGAAACTGACTAGTACCCCTCATACTAGGAGCACCAGATATAGCATTCCCCCGATTAAATAATATAAGATTCTGACTATTACCCCCATCTCTTACACTATTAATTATAAGTAGTATCGTCGATAAAGGAGCAGGTACCGGATGAACAGTTTATCCACCCCTATCAACAAATATTGCCCATGAAGGAGCTTCAGTTGACCTGGCTATTTTTAGACTCCATTTAGCTGGAATTTCATCAATTCTCGGAGCAATCAATTTCATCTCTACAGTTATTAATATACGACCAATAGGAATATATTTCGATCAAATACCCCTATTTATTTGAGCTGTAAAAATCACTGCGATCTTACTTCTCCTTTCCCTGCCAGTTCTTGCAAGTGCTATCACTATGCTCTTAACAGATCGAAATATCAACACATCCTTTTTTGACCCAGCAGGAGGAGGAGACCCTATTCTTTATCAACATTTATTT
>Dichromacalles_diocletianus|10265.693-FBA_3030
AACACTATACTTTATTTTAGGATCCTGAGCAGGAATAGCTGGCACATCCCTCAGAATACTAATTCGAACTGAATTAGGAAACCCAGGAACCCTAATTGGAAATGATCAAATTTACAATTCAATTGTAACCGCCCATGCCTTTATTATAATCTTCTTCATAGTTATACCTGTAATAATTGGAGGATTTGGAAATTGACTAGTACCCCTCATACTAGGAGCACCAGATATAGCATTCCCCCGATTAAATAATATAAGCTTCTGGCTATTACCCCCGTCTCTTTCATTACTAGTTATAAGAAGAATTGTAGATAAAGGAGCAGGTACTGGATGAACTGTTTATCCCCCATTATCAACAAATATCGCCCATGAAGGAGCATCAGTCGATCTAGCTATTTTCAGACTACATTTAGCAGGAATTTCCTCAATCCTAGGAGCAATTAATTTTATTTCCACAGTAATCAATATACGACCAGTCGGAATAGATTTTGATCAAATAACCTTATTTATCTGAGCTGTTAAAATCACTGCAATCTTACTATTACTTTCTCTACCAGTTCTAGCTGGAGCCATCACTATACTTCTAACAGATCGAAACATTAATACATCCTTTTTTGACCCCGCTGGAGGTGGAGACCCTATTCTTTACCAACATTTATTT
>Dichromacalles_diocletianus|961.692-FBA_3029
GACATTATACTTTATTTTAGGGTCCTGAGCAGGGATAGCTGGCACATCCTTAAGAATACTAATTCGAACTGAGTTAGGAAACCCAGGAACCCTTATCGGCAATGACCAAATTTACAATTCTATTGTAACTGCGCATGCCTTTATTATAATCTTCTTTATAGTTATACCAGTAATAATTGGAGGATTTGGAAACTGACTAGTACCCCTCATACTAGGAGCACCAGATATAGCATTCCCCCGATTAAATAATATAAGATTCTGATTACTACCACCTTCTCTCACATTATTAATTATAAGAAGAATTGTTGATAAAGGAGCAGGTACTGGATGGACAGTTTATCCACCCCTATCAACAAATATTGCTCATGAAGGAGCATCTGTTGATCTAGCTATTTTTAGTTTACATTTAGCAGGAATCTCTTCAATCCTCGGAGCAATCAATTTTATCTCTACAGTTATTAATATACGACCAGTTGGAATAGATTTTGATCAAATACCCCTATTCATTTGAGCTGTTAAAATCACTGCAATCTTATTGTTACTCTCCCTCCCAGTTCTAGCAGGAGCCATTACTATACTATTAACAGATCGAAACATTAATACATCTTTTTTTGACCCTGCGGGGGGCGGTGATCCCATTCTTTATCAACATCTATTT
>Dichromacalles_diocletianus|9249.I-648-dio
AACATTATACTTTATTTTAGGGTCCTGAGCAGGAATAGCTGGCACATCCTTAAGAATACTAATTCGAACTGAGTTAGGAAACCCAGGAACCCTTATCGGCAATGACCAAATTTATAATTCTATTGTAACTGCGCATGCCTTTATTATAATCTTCTTTATAGTTATACCAGTAATAATTGGAGGATTTGGAAACTGACTAGTACCCCTCATACTAGGAGCACCAGATATAGCATTCCCCCGATTAAATAATATAAGATTCTGATTACTACCACCTTCTCTCACATTATTAATTATAAGAAGAATTGTTGATAAAGGAGCAGGTACTGGATGAACAGTTTATCCACCCCTATCAACAAATATTGCTCATGAAGGAGCATCTGTTGATCTAGCTATTTTTAGTTTACATTTAGCAGGAATCTCTTCAATCCTCGGAGCAATCAATTTTATCTCTACAGCTATTAATATACGACCAGTTGGAATAGATTTTGATCAAATACCCCTATTCATTTGAGCTGTTAAAATCACTGCAATTTTATTATTACTCTCCCTCCCAGTTCTAGCAGGAGCCATCACTATACTATTAACAGATCGAAACATTAATACATCTTTTTTTGACCCTGCAGGGGGTGGTGATCCCATTCTTTATCAACATCTATTT
>Dichromacalles_diocletianus|9568.F-934-dio
AACATTATACTTTATTTTAGGGTCCTGAGCAGGAATAGCTGGCACATCCTTAAGAATACTAATTCGAACTGAGTTAGGAAACCCAGGAACCCTTATCGGCAATGACCAAATTTACAATTCTATTGTAACTGCGCATGCCTTTATTATAATCTTCTTTATAGTTATACCAGTAATAATTGGAGGGTTTGGAAACTGACTAGTACCCCTCATACTAGGAGCACCAGATATAGCATTCCCCCGATTAAATAATATAAGATTCTGATTACTACCACCTTCTCTCACATTATTAATTATAAGAAGAATTGTTGATAAAGGAGCAGGTACTGGATGAACAGTTTATCCACCCCTATCAACAAATATTGCTCATGAAGGAGCATCTGTTGATCTAGCTATTTTTAGTTTACATTTAGCAGGAATCTCTTCAATCCTCGGAGCAATCAATTTTATCTCTACAGTTATTAATATACGACCAGTTGGAATAGATTTTGATCAAATACCCCTATTCATTTGAGCTGTTAAAATCACTGCAATCTTATTATTACTCTCCCTCCCGGTTCTAGCAGGAGCCATCACTATATTATTAACAGATCGAAACATTAATACATCTTTTTTTGACCCTGCAGGGGGCGGTGATCCCATTCTTTATCAACATCTATTT
>Dichromacalles_diocletianus|9557.F-933-dio
AACATTATACTTTATTTTAGGGTCCTGAGCAGGAATAGCTGGCACATCCTTAAGAATACTAATTCGAACTGAGTTAGGAAACCCAGGAACCCTTATCGGCAATGACCAAATTTACAATTCTATTGTAACTGCGCATGCCTTTATTATAATCTTCTTTATAGTTATACCAGTAATAATTGGAGGGTTTGGAAACTGACTAGTACCCCTCATACTAGGAGCACCAGATATAGCATTCCCCCGATTAAATAATATAAGATTCTGATTACTACCACCTTCTCTCACATTATTAATTATAAGAAGAATTGTTGATAAAGGAGCAGGTACTGGATGAACAGTTTATCCACCCCTATCAACAAATATTGCTCATGAAGGAGCATCTGTTGATCTAGCTATTTTTAGTTTACATTTAGCAGGAATCTCTTCAATCCTCGGAGCAATCAATTTTATCTCTACAGTTATTAATATACGACCAGTTGGAATAGATTTTGATCAAATACCCCTATTCATTTGAGCTGTTAAAATCACTGCAATCTTATTATTACTCTCCCTCCCGGTTCTAGCAGGAGCCATCACTATATTATTAACAGATCGAAACATTAATACATCTTTTTTTGACCCTGCAGGGGGCGGTGATCCCATTCTTTATCAACATCTATTT
>Dichromacalles_algecirasensis|8840.E-0204-dio
AACTTTATATTTCATTTTAGGATCCTGGGCAGGAATAGCAGGAACATCCCTCAGTGTGCTAATTCGGACTGAATTAGGAAATCCAGGAACTCTTATTGGTAACGATCAAATTTATAATTCCATTGTAACTGCCCATGCTTTTATCATAATTTTCTTTATAGTAATGCCTGTAATAATTGGTGGATTTGGCAATTGATTAGTGCCTCTTATGCTAGGAGCACCGGATATAGCCTTCCCCCGATTAAACAACATAAGTTTTTGATTGCTCCCCCCATCACTAACGTTGCTTATTATAAGAAGAATCGTTGATAAAGGAGCAGGAACTGGTTGAACCGTATACCCCCCGCTATCAACTAATATTGCACACGAAGGAACCTCGGTAGACCTAGCTATTTTTAGACTTCATTTAGCCGGAATCTCCTCAATTCTAGGAGCTATTAATTTCATTTCCACAGTTATTAATATACGGCCAACCGGCATAGATCTTGACCAAATACCTCTGTTTATTTGAGCTGTAAAGATTACAGCAATTTTATTGCTACTTTCTCTTCCAGTTCTGGCAGGGGCTATTACTATACTCCTAACTGATCGAAATATTAACACATCTTTCTTTGACCCGGCAGGCGGAGGAGACCCAATTCTCTACCAACATCTATTC
>Dichromacalles_algecirasensis|9421.E-793-dio
AACTTTATATTTCATTTTAGGATCCTGAGCAGGAATAGCAGGAACATCCCTCAGTATGCTAATTCGGACTGAATTAGGAAACCCCGGAACTCTTATTGGTAATGATCAAATTTATAACTCCATTGTAACTGCCCATGCTTTTATTATAATTTTCTTTATAGTAATGCCAGTAATGATTGGTGGATTTGGTAATTGATTAGTGCCTCTTATACTAGGGGCACCAGATATAGCCTTCCCCCGATTAAACAATATAAGTTTTTGATTACTCCCCCCATCACTAACATTGCTTATTATAAGAAGAATCGTTGATAAAGGTGCAGGAACTGGTTGAACCGTGTATCCCCCACTATCAACTAACATTGCACATGAAGGAACCTCGGTAGACTTAGCTATTTTTAGACTTCATTTAGCCGGAATCTCCTCAATTCTAGGAGCTATCAATTTCATTTCCACAGTTATTAATATACGCCCAACAGGTATAGATCTTGACCAAATACCCCTGTTTATTTGAGCTGTAAAAATTACAGCAATTTTATTGCTACTTTCTCTTCCAGTTCTAGCAGGGGCTATCACTATACTTCTAACTGATCGAAATATTAATACATCTTTCTTTGACCCTGCTGGAGGAGGAGACCCAATTCTCTATCAACATCTCTTC
>Dichromacalles_algecirasensis|9413.E-782-dio
AACTTTATATTTCATTTTAGGATCCTGAGCAGGAATAGCAGGAACATCCCTCAGTATGCTAATTCGGACTGAATTAGGAAACCCCGGAACTCTTATTGGTAATGATCAAATTTATAACTCCATTGTAACTGCCCATGCTTTTATTATAATTTTCTTTATAGTAATGCCAGTAATGATTGGTGGATTTGGTAATTGATTAGTGCCTCTTATACTAGGGGCACCAGATATAGCCTTCCCCCGATTAAACAATATAAGTTTTTGATTACTCCCCCCATCACTAACATTGCTTATTATAAGAAGAATCGTTGATAAAGGTGCAGGAACTGGTTGAACCGTGTATCCCCCACTATCAACTAACATTGCACATGAAGGAACCTCGGTAGACTTAGCTATTTTTAGACTTCATTTAGCCGGAATCTCCTCAATTCTAGGAGCTATCAATTTCATTTCCACAGTTATTAATATACGCCCAACAGGTATAGATCTTGACCAAATACCCCTGTTTATTTGAGCTGTAAAAATTACAGCAATTTTATTGCTACTTTCTCTTCCAGTTCTAGCAGGGGCTATCACTATACTTCTAACTGATCGAAATATTAATACATCTTTCTTTGACCCTGCTGGAGGAGGAGACCCAATTCTCTATCAACATCTCTTC
>Dichromacalles_algecirasensis|9191.E-590-dio
AACTTTATATTTCATTTTAGGATCCTGAGCAGGAATAGCAGGAACATCCCTCAGTATGCTAATTCGGACTGAATTAGGAAACCCCGGAACTCTTATTGGTAATGATCAAATTTATAACTCCATTGTAACTGCCCATGCTTTTATTATAATTTTCTTTATAGTAATGCCAGTAATGATTGGTGGATTTGGTAATTGATTAGTGCCTCTTATGCTAGGGGCACCAGATATAGCCTTCCCCCGATTAAACAATATAAGTTTTTGATTACTCCCCCCATCACTAACATTGCTTATTATAAGAAGAATCGTTGATAAAGGTGCAGGAACTGGTTGAACCGTGTATCCCCCACTATCAACTAACATTGCACATGAAGGAACCTCGGTAGACTTAGCTATTTTTAGACTTCATTTAGCCGGAATCTCCTCAATTCTAGGAGCTATCAATTTCATTTCCACAGTTATTAATATACGCCCAACAGGTATAGATCTTGACCAAATACCCCTGTTTATTTGAGCTGTAAAAATTACAGCAATTTTATTGCTACTTTCTCTTCCAGTTCTAGCAGGGGCTATCACTATACTTCTAACTGATCGAAATATTAATACATCTTTCTTTGACCCTGCTGGAGGAGGAGACCCAATTCTCTATCAACATCTCTTC
>Echinodera_tazzekaensis|361.166-PST_19MO2011
AACACTATACTTTATTTTTGGAGCATGGTCCGGAACAATTGGGACATCTTTAAGCATACTGATCCGAACAGAACTTAGAAACCCTGGAACCCTAATTGGAAATGACCAAATCTATAACACAATTGTTACAGCCCATGCTTTCATCATAATTTTTTTTATAGTTATACCTATTATAATTGGAGGATTTGGTAATTGACTAGTCCCATTAATGTTAGGAGCTCCAGATATAGCCTTTCCCCGATTAAATAATATAAGTTTCTGATTATTGCCCCCATCTCTCACCCTTCTATTAATAAGAAGAATTATCGATAAAGGAGCCGGAACCGGCTGAACAGTTTACCCACCCCTATCTTCCAATATCGCCCACGAAGGCGCCTCTATTGACTTAGCCATTTTCAGATTACATATAGCCGGAGTATCCTCGATCCTTGGAGCTATAAACTTCATCTCAACTGTAGCCAACATACGCCCAGCCGGCATGCAACTAGACCGAATACCTCTATTCGTTTGAGCCGTAAAAATTACAGCTATCCTCCTGCTCCTATCCCTACCTGTTCTAGCAGGAGCTATCACTATACTTTTAACTGACCGAAATATCAATACATCATTCTTTGACCCCGCCGGGGGCGGCGATCCCATTCTCTACCAACATTTATTT
>Calacalles_kabylianus|9561.L-948-kab
AACACTTTATTTCATCTTAGGATCTTGATCAGGGGTAGTAGGAACCTCCCTTAGAATATTAATTCGAACAGAATTAGGAAACCCAGGAACAATAATTGGAAATGACCAAATCTATAACTCTATTGTCACAGCTCACGCTTTTATTATAATTTTCTTTATAGTAATACCTGTAATAATTGGAGGATTTGGAAATTGATTAATTCCTCTAATATTAGGCGCACCTGATATAGCTTTTCCACGATTAAACAATATAAGATTTTGACTATTACCACCTTCATTAACCCTTTTATTAATAAGAAGAATTATTGATAAAGGTGTTGGAACAGGTTGAACAGTATACCCACCTTTATCAACCAACATTGCCCATGAAGGAGCTTCAGTAGATTTAGCTATTTTTAGCCTTCACATAGCTGGAATCTCATCAATTTTAGGAGCAATTAATTTTATTTCAACAGTTATTAATATACGACCTATAGGAATAGATTTAGATCAAATACCCCTATTCATCTGAGCAGTAAAAATTACAGCCGTTCTCCTACTCCTATCTTTACCTGTACTAGCAGGAGCTATCACCATACTCTTAACAGATCGAAACATTAATACATCTTTTTTTGATCCAGCTGGAGGAGGTGACCCAATTCTTTATCAACATTTATTT
>Calacalles_theryi|9386.E-914-the
AACACTATACTTTATTTTAGGCTCCTGATCAGGAATAGTGGGAACTTCTCTCAGTATACTAATCCGAACAGAACTAAGAAACCCAGGAACATTAATCGGAAACGACCAAATTTATAATTCTATTGTTACAGCCCACGCTTTTATTATAATTTTCTTTATAGTTATACCTGTTATAATTGGCGGCTTCGGAAATTGATTAATCCCCCTAATACTAGGTGCCCCTGATATAGCATTCCCACGACTAAACAATATAAGATTTTGATTATTGCCCCCTTCTTTAACCCTTTTACTTATAAGAAGAATCATTGATAAAGGAGCCGGAACGGGTTGAACAGTATACCCACCCTTATCTGCCAATATTGCCCATGAAGGAGCCTCTGTAGATCTGGCTATCTTTAGCCTCCACATAGCTGGAATCTCCTCAATCCTAGGGGCCATTAATTTCATTTCAACAGTTATTAATATACGACCCGTAGGTATAAATTTAGACCAAATACCTTTATTTGTTTGAGCAGTGAAAATTACAGCCATTTTGCTTCTCCTCTCCTTACCTGTTCTAGCAGGAGCAATTACTATACTTTTAACCGATCGAAACATTAACACATCTTTCTTTGACCCAGCAGGAGGGGGAGACCCTATTCTTTACCAACACTTATTT
>Calacalles_theryi|9382.E-865-the
AACACTTTACTTTATTTTAGGCTCCTGATCAGGAATAGTGGGAACTTCTCTCAGTATACTAATCCGAACAGAACTAGGAAACCCAGGAACATTAATCGGAAACGACCAAATTTATAATTCTATTGTTACAGCCCACGCTTTTATTATAATTTTCTTTATAGTTATACCTGTTATAATTGGCGGCTTCGGAAATTGGTTAATCCCCCTAATACTAGGTGCCCCTGATATAGCATTCCCACGACTAAACAATATAAGATTTTGATTATTACCCCCTTCTTTAACCCTTTTACTTATAAGAAGAATCATTGATAAAGGAGCCGGAACGGGTTGAACAGTATACCCACCCTTATCTGCCAATATTGCCCATGAGGGAGCCTCTGTAGATCTAGCTATCTTTAGCCTCCACATAGCTGGGATCTCCTCAATCCTAGGGGCCATTAATTTCATTTCAACAGTTATTAATATACGACCCGTAGGTATAAATTTAGACCAAATACCTTTATTTGTTTGAGCAGTGAAAATTACAGCCATTTTGCTTCTCCTCTCCTTACCTGTTCTAGCAGGAGCAATTACTATACTTTTAACCGATCGAAACATTAACACATCTTTCTTTGACCCAGCAGGAGGAGGAGACCCTATTCTTTACCAACACTTATTT
>Calacalles_theryi|10148.1248-PST_3584
AACACTATACTTTATTTTAGGCTCCTGATCAGGAATAGTGGGAACTTCTCTCAGTATACTAATCCGAACAGAACTAGGAAACCCAGGAACATTAATCGGAAACGACCAAATTTATAATTCTATTGTTACAGCCCACGCTTTTATTATAATTTTCTTTATAGTTATACCTGTTATAATTGGCGGCTTCGGAAATTGGTTAATCCCCCTAATACTAGGTGCCCCTGATATAGCATTCCCACGACTAAACAATATAAGATTTTGATTATTACCCCCTTCTTTAACCCTTTTACTTATAAGAAGAATCATTGATAAAGGAGCCGGAACGGGTTGAACAGTATACCCACCCTTATCTGCCAATATTGCCCATGAGGGGGCCTCTGTAGATCTAGCTATCTTTAGCCTCCACATAGCTGGGATCTCCTCAATCCTAGGGGCCATTAATTTCATTTCAACAGTTATTAATATACGACCCGTAGGTATAAATTTAGACCAAATACCTTTATTTGTTTGAGCAGTGAAAATTACAGCCATTTTGCTTCTCCTCTCCTTACCTGTTCTAGCAGGAGCAATTACTATACTTTTAACCGATCGAAACATTAACACATCTTTCTTTGACCCAGCAGGAGGAGGAGACCCTATTCTTTACCAACACTTATTT
>Madeiracalles_tristaensis|SDEI0043.2948-PST
NNNNNNNNNNNNNNNNNNNNNNNNNNNNNNNNNNNNNNNNNNNNNNNNNNNNNNNNNNNNNNNNNNNNNNNNNNNNNNNNNNNNNNNNNNNNNNNNNNNCAATGATCAAATCTATAACACTATTGTTACAGCACATGCCTTTATTATAATTTTTTTTATAGTAATACCTGTGATAATTGGCGGATTTGGAAATTGGCTTATCCCCCTTATACTGGGAGCCCCCGATATAGCATTCCCCCGCCTAAACAATATAAGATTTTGACTTCTGCCCCCAAGGTTAACCCTTTTACTAATAAGAAGAATTATTGACAAAGGTGCAGGAACAGGTTGAACAGTCTACCCCCCACTATCAGCCAACACTGCCCATGAAGGTGCTTCTGTAGACTTAGCCATCTTTAGCTTACATATAGCAGGTATTTCCTCCATTCTTGGGGCAATTAATTTTATCTCCACAGTAATCAATATGCGCCCTATAGGAATAAACTTAGATCAAATACCCCTGTTTATTTGAGCAGTTAAAATTACTGCCATTTTGCTTCTTCTCTCTCTCCCAGTATTAGCGGGGGCTATTACTATACTTTTAACAGATCGAAATATTAACACATCTTTCTTTGACCCAGCAGGAGGGGGAGACCCTGTTTTATACCAACATTTATTC
>Dichromacalles_lentisci|9416.E-786-len
CACACTCTACTTCATTCTAGGATCATGAGCAGGCATAGTTGGAACATCCCTTAGTATATTAATTCGTACAGAACTAGGAAACCCAGGAACTTTAATCGGCAATGATCAAATTTATAATACTATTGTAACAGCTCATGCTTTCATTATAATTTTTTTTATAGTAATACCAGTAATAATTGGCGGATTTGGAAACTGATTAATTCCCCTTATATTAGGAGCCCCAGATATAGCTTTCCCGCGACTAAATAATATAAGATTTTGGTTACTACCCCCATCATTAATTCTTCTAATTATAAGAAGAATTATTGATAAAGGCGCCGGAACTGGTTGAACTGTTTACCCACCATTATCAACTAATATTGCCCATGAAGGGGCATCAGTAGATTTAGCAATCTTTAGATTACACATAGCAGGAATCTCATCAATTCTAGGAGCAATCAATTTTATCTCCACAGTTATCAACATACATCCAATAGGAATAGATTTCGATCAAATACCTTTATTTATTTGAGCAGTAAAAATTACTGCTATTTTACTTCTTCTGTCGCTACCAGTATTAGCCGGGGCAATTACTATACTTCTAACAGACCGGAACATCAACACATCATTCTTTGACCCAGCAGGAGGGGGGGATCCTATCTTATACCAACACCTATTC
>Dichromacalles_lentisci|9412.E-781-len
CACACTCTACTTCATTCTAGGATCATGAGCAGGCATAGTTGGAACATCCCTTAGTATATTAATTCGTACAGAACTAGGAAACCCAGGAACTTTAATCGGCAATGATCAAATTTATAATACTATTGTAACAGCTCATGCTTTCATTATAATTTTTTTTATAGTAATACCAGTAATAATTGGCGGATTTGGAAACTGATTAATTCCCCTTATATTAGGAGCCCCAGATATAGCTTTCCCGCGACTAAATAATATAAGATTTTGGTTACTACCCCCATCATTAATTCTTCTAATTATAAGAAGAATTATTGATAAAGGCGCCGGAACTGGTTGAACTGTTTATCCACCATTATCAACTAATATTGCCCATGAAGGGGCATCAGTAGATTTAGCAATCTTTAGATTACACATAGCAGGAATCTCATCAATTCTAGGAGCAATCAATTTTATCTCCACAGTTATCAACATACATCCAATAGGAATAGATTTCGATCAAATACCTTTATTTATTTGAGCAGTAAAAATTACTGCTATTTTACTTCTTCTATCGCTACCAGTATTAGCCGGGGCAATTACTATACTTCTAACAGACCGGAACATCAACACATCATTCTTTGACCCAGCAGGAGGGGGGGATCCTATCTTATACCAACACCTATTC
>Dichromacalles_lentisci|9523.E-904-len
CACACTCTACTTCATTCTAGGATCATGAGCAGGCATAGTTGGAACATCCCTTAGTATATTAATTCGTACAGAACTAGGAAACCCAGGAACTTTAATCGGCAATGATCAAATTTATAATACTATTGTAACAGCTCATGCTTTCATTATAATTTTTTTTATAGTAATACCAGTAATAATTGGCGGATTTGGAAACTGATTAATTCCCCTTATATTAGGAGCCCCAGATATAGCTTTCCCGCGACTAAATAATATAAGATTTTGGTTACTACCCCCATCATTAATTCTTCTAATTATAAGAAGAATTATTGATAAAGGCGCCGGAACTGGTTGAACTGTTTATCCACCATTATCAACTAATATTGCCCATGAAGGGGCATCAGTAGATTTAGCAATCTTTAGATTACACATAGCAGGAATCTCATCAATTCTAGGAGCAATCAATTTTATCTCCACAGTTATCAACATACATCCAATAGGAATAGATTTCGATCAAATACCTTTATTTATTTGAGCAGTAAAAATTACTGCTATTTTACTTCTTCTGTCGCTACCAGTATTAGCCGGGGCAATTACTATACTTCTAACAGACCGGAACATCAACACATCATTCTTTGACCCAGCAGGAGGGGGGGATCCTATCTTATACCAACACCTATTC
>Aeoniacalles_tabladoensis|8813.C-0102-aes
AACCCTTTATTTTATTTTAGGGTCCTGGGCAGGAATAGTAGGAACGTCCCTTAGAATACTTATCCGAGCAGAACTTGGTAATCCAGGAACCCTAATTGGAAACGACCAAATCTATAATACTATTGTAACAGCCCATGCTTTTATTATAATCTTCTTTATAGTAATACCCGTAATAATTGGAGGCTTTGGCAATTGACTAATTCCCCTTATACTAGGAGCCCCTGATATAGCATTCCCCCGGCTAAACAATATAAGATTCTGGCTTCTGCCACCATCCTTAATTCTCTTACTTATAAGAAGAACTATTGATAAAGGAGCAGGCACTGGCTGAACAGTATACCCTCCTTTATCAGCAAACTCTGCCCATGAAGGAGCTTCTGTAGACCTTGCCATCTTTAGTCTCCATATAGCAGGAGTTTCCTCCATCCTTGGAGCTATTAATTTTATTTCTACAATTATCAACATACGCTCAATAGGAATAAGCCTTGATAAAATACCTCTCTTCATTTGAGCAGTTAAAATCACTGCTATTTTGTTACTTCTATCCCTACCAGTTTTAGCAGGAGCTATTACCATACTTCTAACAGATCGAAATATCAATACATCCTTTTTTGATCCAGCAGGAGGAGGAGACCCCATCTTATACCAACACTTATTC
>Aeoniacalles_aeonisimilis|9621.ES1038
ACCCTTTTATTTTATTTTAGGGTCCTGAGCAGGAATAGTAGGAACATCTCTCAGAATGCTCATTCGGGCCGAACTTGGTAACCCCGGAACCTTAATTGGAAATGACCAAATTTACAATTCTATTGTAACAGCCCATGCTTTTGTTATAATCTTCTTTATGGTTATACCTGTAATAATTGGAGGTTTCGGTAATTGGCTAATTCCCCTTATACTGGGGGCCCCAGATATAGCATTCCCCCGACTAAACAATATAAGATTCTGGCTTCTGCCACCATCCTTAATTCTCTTACTTATAAGAAGAATTATTGATAAGGGAGTAGGCACTGGTTGAACAGTATACCCACCTTTATCCGCAAACTCTGCCCATGAAGGAGCTTCTGTAGACCTCGCTATCTTCAGACTACATATAGCAGGAGTTTCCTCTATCCTAGGGGCTATTAATTTTATTTCAACAATTATCAATATACGCTCAATAGGAATAAGCCTCGATCAAATACCCCTCTTCATCTGAGCAGTTAAAATTACTGCTATTTTACTGCTACTATCCCTACCAGTTTTAGCAGGAGCCATTACTATACTCCTAACAGATCGAAATATCAATACATCCTTTTTTGACCCAGCAGGGGGAGGAGATCCTATCTTATACCAACACTTATTC
>Aeoniacalles_aeonisimilis|9594.ES1011
AACCCTTTATTTTATTTTAGGGTCCTGAGCAGGAATAGTAGGAACATCTCTCAGAATGCTCATTCGGGCCGAACTTGGTAACCCCGGAACCTTAATTGGAAATGACCAAATTTACAATTCTATTGTAACAGCCCATGCTTTTGTTATAATCTTCTTTATGGTTATACCTGTAATAATTGGAGGTTTCGGTAATTGGCTAATTCCCCTTATACTGGGGGCCCCAGATATAGCATTCCCACGACTAAACAATATAAGATTCTGGCTTCTGCCACCATCCTTAATTCTCTTACTTATAAGAAGAATTATTGATAAGGGAGTAGGCACTGGTTGAACAGTATACCCACCTTTATCCGCAAACTCTGCCCATGAAGGAGCTTCTGTAGACCTCGCTATCTTCAGACTACATATAGCAGGAGTTTCCTCTATCCTAGGGGCTATTAATTTTATTTCAACAATTATCAATATACGCTTAATAGGAATAAGCCTCGATCAAATGCCCCTCTTCATCTGAGCAGTTAAAATTACTGCTATTTTACTGCTACTATCCCTACCAGTTTTAGCAGGAGCCATTACTATACTCCTAACAGATCGAAATATCAATACATCCTTTTTTGACCCAGCAGGGGGAGGAGATCCTATCTTATACCAACACTTATTC
>Aeoniacalles_aeonisimilis|9314.E-725-aes
AACCCTTTATTTTATTTTGGGGTCCTGAGCAGGAATAGTAGGAACATCTCTCAGAATGCTCATTCGGGCCGAACTTGGTAACCCCGGAACCCTAATTGGAAATGACCAAATTTACAATTCTATTGTAACAGCCCATGCTTTTGTTATAATCTTCTTTATGGTTATACCTGTAATAATTGGAGGTTTCGGTAATTGGCTAATTCCCCTTATACTGGGGGCCCCTGATATAGCATTCCCCCGACTAAACAATATAAGATTCTGGCTTCTGCCACCATCCTTAATTCTCTTACTTATAAGAAGAATTATTGATAAGGGAGTAGGCACTGGTTGAACAGTATACCCACCTTTATCCGCAAACTCTGCCCATGAAGGAGCTTCTGTAGACCTCGCTATCTTCAGACTACACATAGCAGGAGTTTCCTCTATCCTAGGGGCTATTAATTTTATTTCAACAATTATCAATATACGCTCAATAGGAATAAGCCTCGATCAAATGCCCCTCTTCATCTGAGCAGTTAAAATTACTGCTATTTTACTGCTACTATCCCTACCAGTTTTAGCAGGAGCCATTACTATACTCCTAACAGATCGAAATATCAATACATCCTTTTTTGACCCAGCAGGGGGAGGAGATCCTATCTTATACCAACACTTATTC
>Aeoniacalles_aeonisimilis|9590.ES1007
AACCCTTTATTTTATTTTAGGGTCCTGAGCAGGAATAGTAGGAACATCTCTCAGAATGCTCATTCGGGCCGAACTTGGTAACCCCGGAACCTTAATTGGAAATGACCAAATTTACAATTCTATTGTAACAGCCCATGCTTTTGTTATAATCTTCTTTATGGTTATACCTGTAATAATTGGAGGTTTCGGTAATTGGCTAATTCCCCTTATACTGGGGGCCCCAGATATAGCATTCCCCCGACTAAACAATATAAGATTCTGGCTTCTGCCACCATCCTTAATTCTCTTACTTATAAGAAGAATTATTGATAAGGGAGTAGGCACTGGTTGAACAGTATACCCACCTTTATCCGCAAACTCTGCCCATGAAGGAGCTTCTGTAGACCTCGCTATCTTCAGACTACACATAGCAGGAGTTTCCTCTATCCTAGGGGCTATTAATTTTATTTCAACAATTATCAATATACGCTCAATAGGAATAAGCCTCGATCAAATGCCCCTCTTCATCTGAGCAGTTAAAATTACTGCTATTTTACTGCTACTATCCCTACCAGTTTTAGCAGGAGCCATTACTATACTCCTAACAGATCGAAATATCAATACATCCTTTTTTGACCCAGCAGGGGGAGGAGATCCTATCTTATACCAACACTTATTC
>Aeoniacalles_aeonisimilis|16728.2714-PST_23864
AACCCTTTATTTCATTTTAGGGTCCTGAGCAGGAATAGTAGGAACATCTCTCAGAATGCTCATTCGGGCCGAACTTGGTAACCCCGGAACCTTAATTGGAAATGACCAAATTTACAATTCTATTGTAACAGCCCATGCTTTTGTTATAATCTTCTTTATGGTTATACCTGTAATAATTGGAGGTTTCGGTAATTGGCTAATTCCCCTTATACTGGGGGCCCCAGATATAGCATTCCCCCGACTAAACAATATAAGATTCTGGCTTCTGCCACCATCCTTAATTCTCTTACTTATAAGAAGAATTATTGATAAGGGAGTAGGCACTGGTTGAACAGTATACCCACCTTTATCCGCAAACTCTGCCCATGAAGGAGCTTCTGTAGACCTCGCTATCTTCAGACTACATATAGCAGGAGTTTCCTCTATCCTAGGGGCTATTAATTTTATTTCAACAATTATCAATATACGCTCAATAGGAATAAGCCTCGATCAAATGCCCCTCTTCATCTGAGCAGTTAAAATTACTGCTATTTTACTGCTACTATCCCTACCAGTTTTAGCAGGAGCCATTACTATACTCCTAACAGATCGAAATATCAATACATCCTTTTTTGACCCAGCAGGGGGAGGAGATCCTATCTTATACCAACACTTATTC
>Canariacalles_lanzarotensis|SDEI0027.2932-PST
AACTCTTTACTTCATCCTAGGATCCTGAGCCGGAATAGTAGGAACATCCCTCAGAATGCTAATCCGGACAGAACTAGGAAACCCCGGAACTCTAATCGGAAATGACCAAATCTATAATACTATTGTTACGGCTCATGCTTTCATTATAATCTTCTTTATAGTTATACCCGTAATAATTGGTGGCTTCGGAAACTGATTAGTTCCACTCATGCTCGGAGCCCCCGATATAGCATTCCCCCGGCTTAACAATATAAGATTTTGACTTTTACCACCATCTTTAACTCTTCTTCTTATAAGAAGAATTGTCGACAAAGGAGCCGGAACTGGTTGAACGGTATATCCCCCTTTATCAGCCAACACTGCCCATGAAGGAGCCTCGGTAGACCTAGCTATCTTTAGATTACACATAGCAGGAATCTCTTCTATTCTTGGAGCTATTAATTTTATCTCCACAGTTATCAATATACGCCCTATAGGAATAAATCTAGATCAAATACCTCTTTTTATCTGAGCAGTAAAAATTACTGCAATTTTACTACTTCTTTCTCTTCCAGTATTAGCAGGAGCTATCACTATACTCTTAACAGACCGAAACATTAATACTTCCTTCTTTGATCCTGCAGGGGGAGGTGACCCAATCCTATACCAACATTTATTT
>Canariacalles_lanzarotensis|16882.2762-PST_26211
AACTCTTTACTTCATCCTAGGATCCTGAGCCGGAATAGTAGGAACATCCCTCAGAATGCTAATCCGGACAGAACTAGGAAACCCCGGAACTCTAATCGGAAATGACCAAATCTATAATACTATTGTTACGGCTCATGCTTTCATTATAATCTTCTTTATAGTTATACCCGTAATAATTGGTGGCTTCGGAAACTGATTAGTTCCACTCATGCTCGGAGCCCCCGATATAGCATTCCCCCGGCTTAACAATATAAGATTTTGACTTTTACCACCATCTTTAACTCTTCTTCTTATAAGAAGAATTGTCGACAAAGGAGCCGGAACTGGTTGAACGGTATATCCCCCTTTATCGGCCAACACTGCCCATGAAGGAGCCTCGGTAGACCTAGCTATCTTTAGATTACACATAGCAGGAATCTCTTCTATTCTTGGAGCTATTAATTTTATCTCCACAGTTATCAATATACGCCCTATAGGAATAAATCTAGATCAAATACCTCTTTTTATCTGAGCAGTAAAAATTACTGCAATTTTACTACTTCTTTCTCTTCCAGTATTAGCAGGAGCTATCACTATACTCTTAACAGACCGAAACATTAATACTTCCTTCTTTGATCCTGCAGGGGGAGGTGACCCAATCCTATACCAACATTTATTT
>Canariacalles_alluaudi|9289.E-700-all
AACTCTCTACTTCATCCTAGGATCATGAGCCGGAATAGTTGGAACATCCCTCAGAATATTAATCCGGACAGAACTAGGAAATCCAGGAACTCTAATTGGAAATGACCAAATCTATAATACTATTGTTACAGCCCATGCTTTCATTATAATCTTCTTTATAGTTATACCCGTAATAATTGGTGGTTTCGGAAACTGATTAATTCCACTTATACTCGGAGCTCCTGATATAGCATTCCCCCGACTTAACAATATAAGATTTTGACTCTTACCACCATCCTTAACTCTTCTTCTTATAAGAAGAATTGTCGATAAAGGAGCCGGAACTGGATGAACAGTATATCCACCTTTATCGGCCAACACTGCCCACGAAGGAGCATCAGTAGACCTAGCTATTTTTAGTTTACATATAGCAGGAATCTCCTCTATTCTTGGAGCTATCAATTTTATCTCCACAGTTATTAATATACGCCCCATAGGAATAAACCTAGATCAAATGCCTCTTTTTATCTGAGCAGTAAAAATTACTGCAATCTTATTACTTCTCTCTCTTCCCGTATTAGCAGGAGCTATCACTATACTCTTAACAGACCGAAACATTAATACCTCCTTCTTTGATCCAGCAGGCGGAGGTGACCCAATCCTATACCAACATTTATTT
>Canariacalles_alluaudi|8942.E-0220-all
AACTCTCTACTTCATCCTAGGATCATGAGCCGGAATAGTTGGAACATCCCTCAGAATATTAATCCGGACAGAACTAGGAAATCCAGGAACTCTAATTGGAAATGACCAAATCTATAATACTATTGTTACAGCCCATGCTTTCATTATAATCTTCTTTATAGTTATACCCGTAATAATTGGTGGTTTCGGAAACTGATTAATTCCACTTATACTCGGAGCTCCTGATATAGCATTCCCCCGACTTAACAATATAAGATTTTGACTCTTACCACCATCCTTAACTCTTCTTCTTATAAGAAGAATTGTTGATAAAGGAGCCGGAACTGGATGAACAGTATATCCACCTTTATCGGCCAACACTGCCCACGAAGGAGCATCAGTAGACCTAGCTATTTTTAGTTTACATATAGCAGGAATCTCCTCTATTCTTGGAGCTATCAATTTTATCTCCACAGTTATTAATATACGCCCCATAGGAATAAACCTAGATCAAATGCCTCTTTTTATCTGAGCAGTAAAAATTACTGCAATCTTATTACTTCTCTCTCTTCCCGTATTAGCAGGAGCTATCACTATACTCTTAACAGACCGAAACATTAATACCTCCTTCTTTGATCCAGCAGGCGGAGGTGATCCAATCCTATACCAACATTTATTT
>Canariacalles_alluaudi|9284.E-695-all
AACTCTCTACTTCATCCTAGGATCATGAGCCGGAATAGTTGGAACATCCCTCAGAATATTAATCCGGACAGAACTAGGAAATCCAGGAACTCTAATTGGAAATGACCAAATCTATAATACTATTGTTACAGCCCATGCTTTCATTATAATCTTCTTTATAGTTATACCCGTAATAATTGGTGGTTTCGGAAACTGATTAATTCCACTTATACTCGGAGCTCCTGATATAGCATTCCCCCGACTTAACAATATAAGATTTTGACTCTTACCACCATCCTTAACTCTTCTTCTTATAAGAAGAATTGTTGATAAAGGAGCCGGAACTGGATGAACAGTATATCCACCTTTATCGGCCAACACTGCCCACGAAGGAACATCAGTAGACCTAGCTATTTTTAGTTTACATATAGCAGGAATCTCCTCTATTCTTGGAGCTATCAATTTTATCTCCACAGTTATTAATATACGCCCCATAGGAATAAACCTAGATCAAATGCCTCTTTTTATCTGAGCAGTAAAAATTACTGCAATCTTATTACTTCTCTCTCTTCCCGTATTAGCAGGAGCTATCACTATACTCTTAACAGACCGAAACATTAATACCTCCTTCTTTGATCCAGCAGGCGGAGGTGATCCAATCCTATACCAACATTTATTT
>Canariacalles_alluaudi|9298.E-709-all
AACTCTCTACTTCATCCTAGGATCATGAGCCGGAATAGTTGGAACATCCCTCAGAATATTAATCCGGACAGAACTAGGAAATCCAGGAACTCTAATTGGAAATGACCAAATCTATAATACTATTGTTACAGCCCATGCTTTCATTATAATCTTCTTTATAGTTATACCCGTAATAATTGGTGGTTTCGGAAACTGATTAATTCCACTTATACTCGGAGCTCCTGATATAGCATTCCCCCGACTTAACAATATAAGATTTTGACTCTTACCACCATCCTTAACTCTTCTTCTTATAAGAAGAATTGTTGATAAAGGAGCCGGAACTGGATGAACAGTATATCCACCTTTATCGGCCAACACTGCCCACGAAGGAACATCAGTAGACCTAGCTATTTTTAGTTTACATATAGCAGGAATCTCCTCTATTCTTGGAGCTATCAATTTTATCTCCACAGTTATTAATATACGCCCCATAGGAATAAACCTAGATCAAATGCCTCTTTTTATCTGAGCAGTAAAAATTACTGCAATCTTATTACTTCTCTCTCTTCCCGTATTAGCAGGAGCTATCACTATACTCTTAACAGACCGAAACATTAATACCTCCTTCTTTGATCCAGCAGGCGGAGGTGATCCAATCCTATACCAACATTTATTT
>Canariacalles_alluaudi|11164.9-PST_3GC2011
AACTCTCTACTTCATCCTAGGATCATGAGCCGGAATAGTTGGAACATCCCTCAGAATATTAATCCGGACAGAACTAGGAAATCCCGGAACTCTAATTGGAAATGACCAAATCTATAATACTATTGTTACAGCCCATGCTTTCATTATAATCTTCTTTATAGTCATACCCGTAATAATTGGTGGTTTCGGAAACTGATTAATTCCACTCATACTCGGCGCACCTGATATAGCATTCCCCCGACTTAACAACATAAGATTTTGACTCTTACCACCGTCTTTGACTCTTCTTCTTATAAGAAGAATTGTCGATAAAGGAGCCGGAACTGGGTGGACAGTATACCCACCTTTATCAGCCAACACTGCCCACGAAGGAGCATCAGTAGACCTAGCTATTTTTAGGCTACACATAGCGGGAATCTCCTCTATTCTTGGGGCTATCAATTTTATCTCCACAGTTATCAATATACGCCCCATAGGAATAAACCTAGATCAAATACCTCTTTTTATCTGAGCAGTAAAAATTACTGCAATCTTATTACTTCTCTCTCTTCCCGTATTAGCGGGAGCCATCACTATACTCTTAACAGACCGAAACATTAATACCTCCTTCTTTGACCCAGCAGGAGGAGGTGACCCAATCCTATACCAACATTTATTT
>Canariacalles_alluaudi|221.31-PST_17GC2011
AACTCTTTACTTCATCCTAGGATCATGAGCCGGAATAGTTGGAACATCCCTCAGAATATTAATCCGGACAGAACTAGGAAATCCCGGAACTCTAATTGGAAATGACCAAATCTATAATACTATTGTTACAGCCCATGCTTTCATTATAATCTTCTTTATAGTCATACCCGTAATAATTGGTGGTTTCGGAAACTGATTAATTCCACTCATACTCGGCGCACCTGATATAGCATTCCCCCGACTTAACAACATAAGATTTTGACTCTTACCACCGTCTTTGACTCTTCTTCTTATAAGAAGAATTGTCGATAAAGGAGCCGGAACTGGGTGAACAGTATACCCACCTTTATCAGCCAACACTGCCCACGAAGGAGCATCAGTAGACCTAGCTATTTTTAGGCTACACATAGCGGGAATCTCCTCTATTCTTGGGGCTATCAATTTTATCTCCACAGTTATCAATATACGCCCCATAGGAATAAACCTAGATCAAATACCTCTTTTTATCTGAGCAGTAAAAATTACTGCAATCTTATTACTTCTCTCTCTTCCCGTATTAGCGGGAGCCATCACTATACTCTTAACAGACCGAAACATTAATACCTCCTTCTTTGACCCAGCGGGAGGAGGTGACCCAATCCTATACCAACATTTATCT
>Madeiracalles_succulentus|17510.2851-PST_4246
AACTCTTTATTTTATCCTAGGATCTTGAGCCGGAATAGTCGGAACCTCCCTCAGAATACTAATCCGAACTGAACTGGGCAGCCCAGGAACATTAATTGGCAACGATCAAATTTATAATAGTATTGTTACAGCACACGCTTTTATTATAATTTTCTTTATAGTAATACCAGTAATAATTGGTGGATTCGGAAACTGACTAGTCCCCCTCATACTAGGAGCCCCCGATATAGCATTCCCCCGACTTAACAATATAAGATTTTGACTTTTACCCCCATCATTAATCCTTCTTCTTATAAGAGCAATTATCGACAAAGGAGCAGGAACCGGTTGAACTGTTTACCCCCCCCTCTCAGCCAATACTGCCCACGAAGGAGCCTCTGTAGACTTAGCTATTTTTAGTTTACATATAGCAGGAATTTCCTCTATTCTTGGAGCTATTAACTTTATTTCCACAGTAATTAATATACGCCCAATGGGTATAAACCTAGATCAAATACCCCTGTTTATTTGAGCTGTTAAAATCACCGCCACCCTTCTTCTTCTTTCTCTGCCAGTACTAGCAGGAGCTATTACCATGCTTCTAACCGATCGAAACATCAATACATCCTTTTTCGACCCAGCAGGGGGAGGAGACCCTATTCTATACCAACATCTATTC
>Madeiracalles_succulentus|17512.2853-PST_4248
AACTCTTTATTTTATCCTAGGATCTTGAGCCGGAATAGTCGGAACCTCCCTCAGAATACTAATCCGAACTGAACTGGGCAGCCCAGGAACATTAATTGGCAACGATCAAATTTATAATAGTATTGTTACAGCACACGCTTTTATTATAATTTTCTTTATAGTAATACCAGTAATAATTGGTGGATTCGGAAACTGACTAGTCCCCCTCATACTAGGAGCCCCCGATATAGCATTCCCCCGACTTAACAATATAAGATTTTGACTTTTACCCCCATCATTAATCCTTCTTCTTATAAGAGCAATTATCGACAAAGGAGCAGGAACCGGTTGAACTGTTTACCCCCCCCTCTCAGCCAATACTGCCCACGAAGGAGCCTCTGTAGACTTAGCTATTTTTAGTTTACATATAGCAGGAATTTCCTCTATTCTTGGAGCTATTAACTTTATTTCCACAGTAATTAATATACGCCCAATGGGTATAAACCTAGATCAAATACCCCTGTTTATTTGAGCTGTTAAAATCACCGCCACCCTTCTTCTTCTTTCTCTGCCAGTACTAGCAGGAGCTATTACCATGCTTCTAACCGATCGAAACATCAATACATCCTTTTTCGACCCAGCAGGGGGAGGAGACCCTATTCTATACCAACATCTATTC
>Madeiracalles_coarctatus|17522.2856-PST_4251
AACTCTTTACTTTATTATGGGATCTTGAGCTGGAATAGCAGGAACCTCCCTCAGAATACTCATTCGAACAGAACTAGGTAACCCCGGAACATTAATTGGAAATGATCAAATCTATAACACTATTGTTACAGCACATGCTTTTATTATAATTTTCTTTATGGTAATACCTGTAATAATTGGAGGATTTGGGAACTGGCTAATCCCCCTTATACTAGGAGCCCCCGATATAGCATTCCCCCGATTAAACAATATAAGATTTTGACTTTTACCTCCATCTTTAATCTTACTGCTTATAAGAAGAGTCATTGATAAAGGTGCAGGAACAGGCTGAACAGTCTACCCCCCGCTATCAGCTAATACCGCCCATGAAGGTGCCTCTGTAGACCTGGCCATCTTTAGCTTACATATGGCTGGAATCTCTTCTATCCTTGGAGCTATCAATTTTATCTCCACAGTAATCAATATACGCCCAATAGGAATAAATTTGGATCAAATACCCCTATTTATTTGAGCAGTTAAAATTACTGCTATCTTGCTTCTTCTTTCCCTGCCAGTTCTAGCTGGGGCTATTACGATACTTTTAACAGATCGAAATATCAACACATCTTTCTTTGACCCTGCAGGAGGAGGAGACCCCATTTTATACCAGCATTTATTT
>Madeiracalles_beelzebubi|17475.2817-PST_25863
AACTCTTTACTTTATCCTAGGATCCTGGGCTGGAATAGTAGGAACATCCCTCAGAATACTCATTCGTACAGAGCTCGGTAACCCAGGAACTTTAATTGGTAACGACCAAATCTATAACACTATTGTTACAGCACATGCTTTTATTATAATCTTCTTTATAGTAATGCCTGTAATAATTGGCGGATTTGGAAACTGGTTAATTCCCTTAATGCTAGGAGCCCCCGATATAGCATTTCCCCGACTAAACAACATAAGATTTTGGCTTCTGCCCCCGTCCATAACCCTGCTGCTAATAAGAAGAATCATTGATAAAGGTGCAGGAACTGGTTGAACAGTATATCCCCCATTATCAGCCAATACTGCCCATGAAGGAGCCTCTGTAGACTTAGCCATCTTTAGATTACATATAGCAGGAATTTCCTCTATTCTTGGAGCTATTAATTTCATCTCCACAGTAGTTAATATGCGCCCAATGGGAATAAATCTAGATCAAATACCCCTGTTTATTTGAGCAGTTAAAATTACCGCCATCTTACTTCTTCTATCCCTACCTGTATTAGCTGGAGCTATCACCATACTTTTAACAGATCGAAATATTAACACATCTTTCTTCGACCCTGCGGGAGGGGGAGACCCCATCTTATATCAACATTTATTT
>Madeiracalles_portosantoensis|SDEI0048.2953-PST
AACTCTTTACTTCATCCTGGGATCTTGAGCTGGAATAGTAGGAACATCCCTCAGAATACTTATCCGCACAGAACTTGGCAACCCAGGAACTTTAATTGGCAATGACCAAATCTATAACACTATTGTTACAGCACACGCTTTTATTATAATTTTCTTTATAGTAATACCTGTAATAATTGGAGGATTTGGAAACTGACTTATCCCCCTTATACTAGGGGCCCCCGATATGGCATTCCCCCGACTAAACAATATAAGATTCTGACTGCTGCCGCCATCATTAACTCTTCTACTAATAAGAAGAATTATTGATAAAGGTGCAGGAACCGGTTGAACAGTCTACCCCCCACTATCAGCCAATACTGCCCACGAAGGAGCTTCTGTAGATTTAGCCATCTTTAGCTTACACATAGCAGGAATCTCCTCTATTCTCGGCGCTATTAACTTTATTTCCACAATAATTAATATACGCCCAATAGGAATAAATTTAGATCAAATACCCCTATTTATCTGAGCAGTCAAAATTACTGCTATTTTACTTCTACTCTCTTTGCCAGTACTAGCAGGAGCTATCACGATACTTTTAACAGATCGAAATATTAACACATCTTTCTTCGACCCAGCAGGAGGAGGAGATCCAATTCTATATCAACATTTATTC
>Madeiracalles_portosantoensis|9098.P-534-por
AACTCTTTACTTCATCCTGGGATCTTGAGCTGGAATAGTAGGAACATCCCTCAGAATACTTATCCGCACAGAACTTGGCAACCCCGGAACTTTAATTGGCAATGACCAAATCTATAACACTATTGTTACAGCACACGCTTTTATTATAATTTTCTTTATAGTAATACCTGTAATAATTGGCGGATTTGGAAACTGACTTATCCCCCTTATACTAGGGGCCCCCGATATAGCATTCCCCCGACTAAACAATATAAGATTCTGACTGCTGCCACCATCATTAACTCTTCTACTAATAAGAAGAATTATTGATAAAGGTGCAGGAACCGGTTGAACAGTCTACCCCCCACTATCAGCCAATACTGCCCACGAAGGAGCTTCTGTAGATTTAGCCATCTTTAGCTTACACATAGCAGGAATCTCCTCTATTCTCGGCGCTATTAACTTTATTTCCACAATAATTAATATACGCCCAATAGGAATAAATTTAGATCAAATACCCCTATTTATCTGAGCAGTCAAAATTACTGCTATTTTACTTCTACTCTCTTTGCCAGTACTAGCAGGAGCTATTACGATACTTTTAACAGATCGAAATATTAACACATCTTTCTTCGACCCAGCAGGGGGAGGAGATCCTATTCTATATCAACATTTATTC
>Madeiracalles_tristaensis|SDEI0044.2949-PST
AACTCTTTACTCTATTATAGGATCTTGAGCTGGAATAGTAGGAACTTCCCTCAGAATACTCATTCGTACAGAACTCGGCAACCCAGGAACTTTAATTGGCAATGATCAAATCTATAACACTATTGTTACAGCACATGCCTTTATTATAATTTTTTTTATAGTAATACCTGTGATAATTGGCGGATTTGGAAATTGGCTTATCCCCCTTATACTGGGAGCCCCCGATATAGCATTCCCCCGCCTAAACAATATAAGATTTTGACTTCTGCCCCCAAGGTTAACCCTTTTACTAATAAGAAGAATTATTGACAAAGGTGCAGGAACAGGTTGAACAGTCTACCCCCCACTATCAGCCAACACTGCCCATGAAGGTGCTTCTGTAGACTTAGCCATCTTTAGCTTACATATAGCAGGTATTTCCTCCATTCTTGGGGCAATTAATTTTATCTCCACAGTAATCAATATGCGCCCTATAGGAATAAACTTAGATCAAATACCCCTGTTTATTTGAGCAGTTAAAATTACTGCCATTTTGCTTCTTCTCTCTCTCCCAGTATTAGCGGGGGCTATTACTATACTTTTAACAGATCGAAATATTAACACATCTTTCTTTGACCCAGCAGGAGGGGGAGACCCTGTTTTATACCAACATTTATTC
>Madeiracalles_tristaensis|SDEI0045.2950-PST
AACTCTTTACTTTATTATAGGATCTTGAGCTGGAATAGTAGGAACTTCCCTCAGAATACTCATTCGTACAGAACTCGGCAACCCAGGAACTTTAATTGGCAATGATCAAATCTATAACACTATTGTTACAGCACATGCCTTTATTATAATTTTTTTTATAGTAATACCTGTGATAATTGGCGGATTTGGAAATTGGCTTATCCCCCTTATACTGGGAGCCCCCGATATAGCATTCCCCCGCCTAAACAATATAAGATTTTGACTTCTGCCCCCAAGGTTAACCCTTTTACTAATAAGAAGAATTATTGACAAAGGTGCAGGAACAGGTTGAACAGTCTACCCCCCACTATCAGCCAACACTGCCCATGAAGGTGCTTCTGTAGACTTAGCCATCTTTAGCTTACATATAGCAGGTATTTCCTCCATTCTTGGGGCAATTAATTTTATCTCCACAGTAATCAATATGCGCCCTATAGGAATAAACTTAGATCAAATACCCCTGTTTATTTGAGCAGTTAAAATTACTGCCATTTTGCTTCTTCTCTCTCTCCCAGTATTAGCGGGGGCTATTACTATACTTTTAACAGATCGAAATATTAACACATCTTTCTTTGACCCAGCAGGAGGGGGAGACCCTGTTTTATACCAACATTTATAC
>Madeiracalles_terminalis|9107.P-508-tol
AACTCTTTACTTTATTATAGGATCTTGAGCTGGAATAGTAGGAACTTCCCTCAGAATACTCATTCGTACAGAACTCGGCAACCCAGGAACTTTAATTGGCAATGATCAAATCTATAACACTATTGTTACAGCACATGCCTTTATTATAATTTTTTTTATAGTAATACCTGTGATAATTGGCGGATTTGGAAATTGGCTTATCCCCCTTATACTGGGAGCCCCCGATATAGCATTCCCCCGCCTAAACAATATAAGATTTTGACTTCTGCCCCCGAGCTTAACTCTTTTACTAATAAGAAGAATTATTGACAAAGGTGCAGGAACAGGTTGAACAGTCTACCCCCCACTATCAGCCAACACTGCCCATGAAGGTGCTTCTGTAGACTTAGCCATCTTTAGCTTACATATAGCAGGTATTTCCTCCATTCTTGGAGCAATTAATTTTATCTCCACAGTAATCAATATACGCCCTATAGGAATAAATTTAGATCAAATACCCCTGTTTATTTGAGCAGTTAAAATTACTGCCATTTTGCTTCTTCTCTCTCTCCCAGTATTAGCTGGGGCTATTACTATACTTTTAACAGATCGAAATATTAACACATCTTTCTTTGACCCAGCAGGAGGGGGAGACCCTATTTTATACCAACATTTATTC
>Madeiracalles_terminalis|9108.P-509-ter
AACTCTTTACTTTATTATAGGATCTTGAGCTGGAATAGTAGGAACTTCCCTCAGAATACTCATTCGTACAGAACTCGGCAACCCAGGAACTTTAATTGGCAATGATCAAATCTATAACACTATTGTTACAGCACATGCCTTTATTATAATTTTTTTTATAGTAATACCTGTGATAATTGGCGGATTTGGAAATTGGCTTATCCCCCTTATACTGGGAGCCCCCGATATAGCATTCCCCCGCCTAAACAATATAAGATTTTGACTTCTGCCCCCGAGCTTAACTCTTTTACTAATAAGAAGAATTATTGACAAAGGTGCAGGAACAGGTTGAACAGTCTACCCCCCACTATCAGCCAACACTGCCCATGAAGGTGCTTCTGTAGACTTAGCCATCTTTAGCTTACATATAGCAGGTATTTCCTCCATTCTTGGAGCAATTAATTTTATCTCCACAGTAATCAATATACGCCCTATAGGAATAAATTTAGATCAAATACCCCTGTTTATTTGAGCAGTTAAAATTACTGCCATTTTGCTTCTTCTCTCTCTCCCAGTATTAGCTGGGGCTATTACTATACTTTTAACAGATCGAAATATTAACACATCTTTCTTTGACCCAGCAGGAGGGGGAGACCCTATTTTATACCAACATTTATTC
>Madeiracalles_terminalis|9109.P-510-ter
AACTCTTTACTTTATTATAGGATCTTGAGCTGGAATAGTAGGAACTTCCCTCAGAATACTCATTCGTACAGAACTCGGCAACCCAGGAACTTTAATTGGCAATGATCAAATCTATAACACTATTGTTACAGCACATGCCTTTATTATAATTTTTTTTATAGTAATACCTGTGATAATTGGCGGATTTGGAAATTGGCTTATCCCCCTTATACTGGGAGCCCCCGATATAGCATTCCCCCGCCTAAACAATATAAGATTTTGACTTCTGCCCCCGAGCTTAACTCTTTTACTAATAAGAAGAATTATTGACAAAGGTGCAGGAACAGGTTGAACAGTCTACCCCCCACTATCAGCCAACACTGCCCATGAAGGTGCTTCTGTAGACTTAGCCATCTTTAGCTTACATATAGCAGGTATTTCCTCCATTCTTGGAGCAATTAATTTTATCTCCACAGTAATCAATATACGCCCTATAGGAATAAATTTAGATCAAATACCCCTGTTTATTTGAGCAGTTAAAATTACTGCCATTTTGCTTCTTCTCTCTCTCCCAGTATTAGCTGGGGCTATTACTATACTTTTAACAGATCGAAATATTAACACATCTTTCTTTGACCCAGCAGGAGGGGGAGACCCTATTTTATACCAACATTTATTC
>Madeiracalles_terminalis|SDEI0007.2912-PST
AACTCTTTACTTTATTATAGGATCTTGAGCTGGAATAGTAGGAACTTCCCTCAGAATACTCATTCGTACAGAACTCGGCAACCCAGGAACTTTAATTGGCAATGATCAAATCTATAACACTATTGTTACAGCACATGCCTTTATTATAATTTTTTTTATAGTAATACCTGTGATAATTGGCGGATTTGGAAATTGGCTTATCCCCCTTATACTGGGAGCCCCCGATATAGCATTCCCCCGCCTAAACAATATAAGATTTTGACTTCTACCCCCGAGGTTAACTCTTTTACTAATAAGAAGAATTATTGACAAAGGTGCAGGAACAGGTTGAACAGTCTACCCCCCACTATCAGCCAACACTGCCCATGAAGGTGCTTCTGTAGACTTAGCCATCTTTAGCTTACATATAGCAGGTATTTCCTCCATTCTTGGAGCAATTAATTTTATCTCCACAGTAATCAATATACGCCCTATAGGAATAAATTTAGATCAAATACCCCTGTTTATTTGAGCAGTTAAAATTACTGCCATTTTGCTTCTTCTCTCTCTCCCAGTATTAGCTGGGGCTATTACTATACTTTTAACAGATCGAAATATTAACACATCTTTCTTTGACCCAGCAGGAGGGGGAGACCCTATTTTATACCAACATTTATTC
>Madeiracalles_terminalis|9116.P-518-ter
AACTCTTTACTTTATTATAGGATCTTGAGCTGGAATAGTAGGAACTTCCCTCAGAATACTCATTCGTACAGAACTCGGCAACCCAGGAACTTTAATTGGCAATGATCAAATCTATAACACTATTGTTACAGCACATGCCTTTATTATAATTTTTTTTATAGTAATACCTGTGATAATTGGCGGATTTGGAAATTGGCTTATCCCCCTTATACTGGGAGCCCCCGATATAGCATTCCCCCGCCTAAACAATATAAGATTTTGACTTCTGCCCCCGAGGTTAACTCTTTTACTAATAAGAAGAATTATTGACAAAGGTGCAGGAACAGGTTGAACAGTCTACCCCCCACTATCAGCCAACACTGCCCATGAAGGTGCTTCTGTAGACTTAGCCATCTTTAGCTTACATATAGCAGGTATTTCCTCCATTCTTGGAGCAATTAATTTTATCTCCACAGTAATCAATATACGCCCTATAGGAATAAATTTAGATCAAATACCCCTGTTTATTTGAGCAGTTAAAATTACTGCCATTTTGCTTCTTCTCTCTCTCCCAGTATTAGCTGGGGCTATTACTATACTTTTAACAGATCGAAATATTAACACATCTTTCTTTGACCCAGCAGGAGGGGGAGACCCTATTTTATACCAACATTTATTC
>Madeiracalles_terminalis|14980.1840-PST_26043
AACTCTTTACCTAATTATAGGATCTTGAGCTGGAATAGTAGGAACTTCCCTCAGAATACTCATTCGTACAGAACTCGGCAACCCAGGAACTTTAATTGGCAATGATCAAATCTATAACACTATTGTTACAGCACATGCCTTTATTATAATTTTTTTTATAGTAATACCTGTGATAATTGGCGGATTTGGAAATTGGCTTATCCCCCTTATACTGGGAGCCCCCGATATAGCATTCCCCCGCCTAAACAATATAAGATTTTGACTTCTGCCCCCGAGGTTGACCCTTTTACTAATAAGAAGAATTATTGACAAAGGTGCAGGAACAGGTTGAACAGTCTACCCCCCACTATCAGCCAACACTGCCCATGAAGGTGCTTCTGTAGACTTAGCCATCTTTAGCTTACATATAGCAGGTATTTCCTCCATTCTTGGGGCAATTAATTTTATCTCCACAGTAATCAATATGCGCCCTATAGGAATAAATTTAGATCAAATACCCCTGTTTATTTGAGCAGTTAAAATTACTGCCATTTTGCTTCTTCTCTCTCTCCCAGTATTAGCTGGGGCTATTACTATACTTTTAACAGATCGAAATATTAACACATCTTTCTTTGACCCAGCAGGAGGAGGAGACCCTATTTTATACCAACATTTATTC
>Madeiracalles_terminalis|SDEI0049.2954-PST
AACTCTTTACTTTATTATAGGATCTTGAGCTGGAATAGTAGGAACTTCCCTCAGAATACTCATTCGTACAGAACTCGGCAACCCAGGAACTTTAATTGGCAATGATCAAATCTATAACACTATTGTTACAGCACATGCCTTTATTATAATTTTTTTTATAGTAATACCTGTGATAATTGGCGGATTTGGAAATTGGCTTATCCCCCTTATACTGGGAGCCCCCGATATAGCATTCCCCCGCCTAAACAATATAAGATTTTGACTTCTGCCCCCGAGGTTGACCCTTTTACTAATAAGAAGAATTATTGACAAAGGTGCAGGAACAGGTTGAACAGTCTACCCCCCACTATCAGCCAACACTGCCCATGAAGGTGCTTCTGTAGACTTAGCCATCTTTAGCTTACATATAGCAGGTATTTCCTCCATTCTTGGGGCAATTAATTTTATCTCCACAGTAATCAATATACGCCCTATAGGAATAAATTTAGATCAAATACCCCTGTTTATTTGAGCAGTTAAAATTACTGCCATTTTGCTTCTTCTCTCTCTCCCAGTATTAGCTGGGGCTATTACTATACTTTTAACAGATCGAAATATTAACACATCTTTCTTTGACCCAGCAGGAGGGGGAGACCCTATTTTATACCAACATTTATTC
>Madeiracalles_terminalis|SDEI0046.2951-PST
AACTCTTTACTTTATTATAGGATCTTGAGCTGGAATAGTAGGAACTTCCCTCAGAATACTCATTCGTACAGAACTCGGCAACCCAGGAACTTTAATTGGCAATGATCAAATCTATAACACTATTGTTACAGCACATGCCTTTATTATAATTTTTTTTATAGTAATACCTGTGATAATTGGCGGATTTGGAAATTGGCTTATCCCCCTTATACTGGGAGCCCCCGATATAGCATTCCCCCGCCTAAACAATATAAGATTTTGACTTCTGCCCCCGAGGTTGACCCTTTTACTAATAAGAAGAATTATTGACAAAGGTGCAGGAACAGGTTGAACAGTCTACCCCCCACTATCAGCCAACACTGCCCATGAAGGTGCTTCTGTAGACTTAGCCATCTTTAGCTTACATATAGCAGGTATTTCCTCCATTCTTGGGGCAATTAATTTTATCTCCACAGTAATCAATATGCGCCCTATAGGAATAAATTTAGATCAAATACCCCTGTTTATTTGAGCAGTTAAAATTACTGCCATTTTGCTTCTTCTCTCTCTCCCAGTATTAGCTGGGGCTATTACTATACTTTTAACAGATCGAAATATTAACACATCTTTCTTTGACCCAGCAGGAGGGGGAGACCCTATTTTATACCAACATTTATTC
>Madeiracalles_terminalis|9087.P-519-ter
AACTCTTTACTTTATTATAGGATCTTGAGCTGGAATAGTAGGAACTTCCCTCAGAATACTCATTCGTACAGAACTCGGCAACCCAGGAACTTTAATTGGCAATGATCAAATCTATAACACTATTGTTACAGCACATGCCTTTATTATAATTTTTTTTATAGTAATACCTGTGATAATTGGCGGATTTGGAAATTGGCTTATCCCCCTTATACTGGGAGCCCCCGATATAGCATTCCCCCGCCTAAACAATATAAGATTTTGACTTCTGCCCCCGAGGTTGACCCTTTTACTAATAAGAAGAATTATTGACAAAGGTGCAGGAACAGGTTGAACAGTCTACCCCCCACTATCAGCCAACACTGCCCATGAAGGTGCTTCTGTAGACTTAGCCATCTTTAGCTTACATATAGCAGGTATTTCCTCCATTCTTGGGGCAATTAATTTTATCTCCACAGTAATCAATATGCGCCCTATAGGAATAAATTTAGATCAAATACCCCTGTTTATTTGAGCAGTTAAAATTACTGCCATTTTGCTTCTTCTCTCTCTCCCAGTATTAGCTGGGGCTATTACTATACTTTTAACAGATCGAAATATTAACACATCTTTCTTTGACCCAGCAGGAGGGGGAGACCCTATTTTATACCAACATTTATTC
>Madeiracalles_vau|15019.1879-PST_26082
AACTCTTTACTTTATTATAGGATCTTGGGCTGGGATAGTAGGAACCTCCCTCAGAATACTCATTCGTACAGAACTCGGTAACCCAGGAACTTTAATTGGCAATGATCAAATCTATAACACTATTGTTACAGCACATGCCTTTATTATAATTTTTTTTATAGTAATACCTGTAATAATTGGTGGATTTGGAAATTGGCTTATCCCTCTTATACTGGGGGCCCCCGATATAGCATTTCCCCGCCTAAACAATATAAGATTTTGACTTCTGCCCCCGAGTTTAACCCTTCTACTAATAAGAAGAATTATTGATAAAGGTGCAGGAACAGGTTGAACAGTCTACCCCCCACTATCAGCCAACACTGCCCATGAAGGTGCTTCTGTAGACTTAGCCATCTTTAGCTTACATATAGCAGGTATTTCCTCCATTCTTGGGGCTATTAATTTTATCTCCACAGTAATCAATATACGCCCAATAGGAATAAATTTAGATCAAATACCCCTGTTTATTTGAGCAGTTAAAATTACTGCCATTTTGCTTCTTCTCTCTCTCCCAGTATTAGCTGGAGCTATCACTATACTTTTAACAGATCGAAATATTAACACATCTTTCTTTGACCCAGCAGGAGGAGGGGACCCTATTTTATACCAACATTTATTC
>Madeiracalles_cinereus|9090.P-526-cin
AACTCTTTACTTTATTATAGGATCTTGGGCTGGAATAGTAGGAACTTCCCTCAGAATACTCATTCGTACAGAGCTCGGTAACCCAGGAACTTTAATTGGCAATGATCAAATCTATAACACTATTGTTACAGCACATGCCTTTATTATAATTTTTTTTATAGTAATACCTGTAATAATTGGCGGATTTGGAAATTGGCTTATCCCCCTTATACTGGGGGCCCCCGATATAGCATTTCCCCGCCTAAACAATATAAGATTTTGACTTCTGCCCCCGAGCTTAACCCTTTTACTAATAAGAAGAATTATTGACAAAGGTGCAGGAACAGGTTGAACAGTCTACCCCCCACTATCAGCCAACACTGCCCATGAAGGTGCTTCTGTAGACTTAGCCATCTTTAGCTTACATATAGCGGGTATCTCCTCCATTCTTGGAGCTATTAATTTTATCTCCACAGTAATCAATATACGCCCAATAGGAATAAATTTGGATCAAATACCCCTGTTTATTTGAGCAGTTAAAATTACTGCCATTTTGCTTCTTCTCTCTCTCCCAGTATTAGCTGGGGCTATCACTATACTTTTAACAGATCGAAATATTAACACATCTTTCTTTGACCCAGCAGGAGGGGGAGACCCTATTTTATACCAACATTTATTC
>Madeiracalles_cinereus|9114.P-516-cin
AACTCTTTACTTTATTATAGGATCTTGGGCTGGAATAGTAGGAACTTCCCTCAGAATACTCATTCGTACAGAGCTCGGTAACCCAGGAACTTTAATTGGCAATGATCAAATCTATAACACTATTGTTACAGCACATGCCTTTATTATAATTTTTTTTATAGTAATACCTGTAATAATTGGCGGATTTGGAAATTGGCTTATCCCCCTTATACTGGGGGCCCCCGATATAGCATTTCCCCGCCTAAACAATATAAGATTTTGACTTCTGCCCCCGAGCTTAACCCTTTTACTAATAAGAAGAATTATTGACAAAGGTGCAGGAACAGGTTGAACAGTCTACCCCCCACTATCAGCCAACACTGCCCATGAAGGTGCTTCTGTAGACTTAGCCATCTTTAGCTTACATATAGCGGGTATCTCCTCCATTCTTGGGGCTATTAATTTTATCTCCACAGTAATCAATATACGCCCAATAGGAATAAATTTGGATCAAATACCCCTGTTTATTTGAGCAGTTAAAATTACTGCCATTTTGCTTCTTCTCTCTCTCCCAGTATTAGCTGGAGCTATCACTATACTTTTAACAGATCGAAATATTAACACATCTTTCTTTGACCCAGCAGGAGGAGGAGACCCTATTTTATACCAACATTTATTC
>Madeiracalles_machadoi|17479.2821-PST_25867
AACTCTTTACTTTATCATAGGATCTTGAGCCGGCATAGTGGGAACATCCCTAAGAATACTTATCCGAACTGAGCTAGGTAACCCTGGAACATTAATTGGTAATGATCAAATCTATAATACTATTGTTACAGCACACGCTTTTATTATAATTTTCTTTATAGTTATACCTGTAATAATTGGAGGGTTTGGAAACTGGCTAATCCCCCTGATACTAGGAGCCCCCGATATAGCTTTCCCCCGACTAAACAATATAAGATTTTGACTTCTGCCTCCTTCCTTAACCCTTCTACTTATAAGAAGAATTATTGACAAAGGCGCAGGAACTGGCTGAACAGTCTACCCCCCACTGTCAGCTAATACCGCCCATGAAGGGGCATCTGTAGACCTAGCTATCTTCAGCTTACACATAGCAGGAATCTCCTCTATTCTTGGAGCTATTAATTTTATCTCCACAGTAATTAATATACGCCCAATAGGAATAAACTTAGATCAAATACCCCTATTTATTTGAGCAGTTAAAATTACGGCTATTTTACTTCTTTTATCCCTCCCAGTATTAGCTGGAGCAATTACTATACTTTTGACAGACCGAAATATTAACACATCTTTTTTTGACCCTGCGGGAGGAGGTGACCCTATTTTATACCAACATTTATTC
>Madeiracalles_machadoi|9115.P-517-mac
AACTCTTTACTTTATCATAGGATCTTGAGCCGGCATAGTGGGAACATCCCTAAGAATACTTATCCGAACTGAGCTAGGTAACCCTGGAACATTAATTGGTAATGATCAAATCTATAATACTATTGTTACAGCACACGCTTTTATTATAATTTTCTTTATAGTTATACCTGTAATAATTGGAGGGTTTGGAAACTGGCTAATCCCCCTGATACTAGGAGCCCCCGATATAGCTTTCCCCCGACTAAACAATATAAGATTTTGACTTCTGCCTCCTTCCTTAACCCTTCTACTTATAAGAAGAATTATTGACAAAGGTGCAGGAACTGGCTGAACAGTCTACCCCCCACTGTCAGCTAATACCGCCCATGAAGGGGCATCTGTAGACCTAGCTATCTTCAGCTTACACATAGCAGGAATCTCCTCTATTCTTGGAGCTATTAATTTTATCTCCACAGTAATTAATATACGCCCAATAGGAATAAACTTAGATCAAATACCCCTATTTATTTGAGCAGTTAAAATTACGGCTATTTTACTTCTTTTATCCCTCCCAGTATTAGCTGGAGCAATTACTATACTTTTAACAGACCGAAATATTAACACATCTTTTTTTGACCCTGCGGGAGGAGGTGACCCTATTTTATACCAACATTTATTC
>Madeiracalles_achadagrandensis|9096.P-532-ach
GACTCTTTACTTTATCATAGGATCATGAGCCGGAATAGTAGGAACATCCCTCAGAATACTTATTCGCACAGAGCTCGGTAATCCAGGTACTTTAATTGGAAATGATCAAATTTATAATACTATTGTTACAGCACATGCTTTTATTATAATTTTTTTTATGGTAATACCTGTAATAATTGGAGGATTTGGAAACTGGCTAATCCCTCTTATATTAGGAGCCCCTGATATAGCATTCCCCCGGCTGAACAATATAAGATTTTGACTTCTGCCCCCGTCCTTAACTCTACTACTAATAAGAAGAGTCATTGACAAAGGCGCAGGAACTGGTTGAACAGTTTACCCCCCACTATCAGCCAATACTGCCCATGAAGGCGCCTCTGTAGACCTGGCCATTTTTAGTTTACATATAGCAGGAATCTCTTCTATTCTTGGAGCTATTAATTTTATCTCCACAGTAATTAATATACGCCCAATAGGAATAAATTTAGATCAAATACCCCTATTTATTTGAGCAGTTAAAATCACAGCTATTTTGCTTCTACTTTCTCTACCTGTATTAGCTGGGGCTATTACCATACTTTTAACAGATCGAAATATTAACACTTCTTTCTTTGACCCTGCAGGGGGAGGAGACCCTATCTTATACCAACACTTGTTC
>Madeiracalles_pulverosus|17520.2854-PST_4249
AACTCTTTATTTTATCATAGGATCATGGGCTGGAATAGTAGGAACATCCCTCAGAATACTTATTCGCACAGAGCTCGGTAATCCTGGAACTTTAATTGGTAATGACCAAATCTATAATACTATTGTTACAGCACATGCTTTTATCATAATTTTTTTTATAGTAATACCTGTGATAATTGGAGGATTTGGAAATTGACTAATCCCTCTTATATTAGGAGCCCCCGATATAGCATTCCCCCGACTAAACAATATAAGATTTTGACTTTTACCCCCGTCATTGAGCTTGCTACTTATAAGAAGAATCATTGATAAAGGTGCAGGAACTGGTTGAACTGTCTACCCCCCACTCTCAGCCAATACTGCCCACGAAGGAGCTTCTGTAGATTTAGCCATCTTTAGCTTACACATAGCTGGAATCTCTTCTATTCTCGGAGCCATTAATTTTATCTCCACAGTAATTAATATACGCCCAATAGGAATAAATCTAGAACAAATACCCCTATTTATTTGAGCAGTTAAAATTACTGCTATTTTGCTTCTGCTTTCTCTTCCAGTATTAGCTGGGGCAATTACTATACTTCTAACAGACCGAAATATTAACACATCTTTCTTTGACCCTGCTGGAGGAGGAGACCCTGTCTTATATCAACATTTATTC
>Madeiracalles_pulverosus|9086.P-512-pul
AACTCTTTATTTTATCATAGGATCATGGGCTGGAATAGTAGGAACATCCCTCAGAATACTTATTCGCACAGAGCTCGGTAATCCTGGAACTTTAATTGGTAATGACCAAATCTATAATACTATTGTTACAGCACATGCTTTTATCATAATTTTTTTTATAGTAATACCTGTAATAATTGGAGGATTTGGAAATTGACTAATCCCTCTTATATTAGGAGCCCCCGATATAGCATTCCCCCGACTAAACAATATAAGATTTTGACTTTTACCCCCGTCATTGAGCTTGCTACTTATAAGAAGAATCATTGATAAAGGTGCAGGAACTGGTTGAACTGTCTACCCCCCACTCTCAGCCAATACTGCCCACGAAGGAGCTTCTGTAGATTTAGCCATCTTTAGCTTACACATAGCTGGAATCTCTTCTATTCTCGGAGCCATTAATTTTATCTCCACAGTAATTAATATACGTCCAATAGGAATAAATCTAGAACAAATACCTCTATTTATTTGAGCAGTTAAAATTACTGCTATTTTGCTTCTGCTTTCTCTTCCAGTATTAGCTGGAGCAATTACTATACTTCTAACAGACCGAAATATTAACACATCTTTCTTTGACCCAGCTGGAGGAGGAGACCCTGTCTTATACCAACATTTATTC
>Madeiracalles_pulverosus|9110.P-511-pul
NNNNNNNNNNNNNNNNNNNNNNNNNNNNNNNGGAATAGTAGGAACATCCCTCAGAATACTTATTCGCACAGAGCTCGGTAATCCTGGAACTTTAATTGGTAATGACCAAATCTATAATACTATTGTTACAGCACATGCTTTTATCATAATTTTTTTTATAGTAATACCTGTAATAATTGGAGGATTTGGAAATTGACTAATCCCTCTTATATTAGGAGCCCCCGATATAGCATTCCCCCGACTAAACAATATAAGATTTTGACTTTTACCCCCGTCATTGAGCTTGCTACTTATAAGAAGAATCATTGATAAAGGTGCAGGAACTGGTTGAACTGTCTACCCCCCACTCTCAGCCAATACTGCCCACGAAGGAGCTTCTGTAGATTTAGCCATCTTTAGCTTACACATAGCTGGAATCTCTTCTATTCTCGGAGCCATTAATTTTATCTCCACAGTAATTAATATACGTCCAATAGGAATAAATCTAGAACAAATACCTCTATTTATTTGAGCAGTTAAAATTACTGCTATTTTGCTTCTGCTTTCTCTTCCAGTATTAGCTGGAGCAATTACTATACTTCTAACAGACCGAAATATTAACACATCTTTCTTTGACCCAGCTGGAGGAGGAGACCCTGTCTTATACCAACATTTATTC
>Madeiracalles_pulverosus|SDEI0038.2943-PST
AACTCTTTATTTTATCATAGGATCATGGGCTGGAATAGTAGGAACATCCCTCAGAATACTTATTCGCACAGAGCTCGGTAATCCTGGAACTTTAATTGGTAATGACCAAATCTATAATACTATTGTTACAGCACATGCTTTTATCATAATTTTTTTTATAGTAATACCTGTAATAATTGGAGGATTTGGAAATTGACTAATCCCTCTTATATTAGGAGCCCCCGATATAGCATTCCCCCGACTAAACAATATAAGATTTTGACTTTTACCCCCGTCATTGAGCTTGCTACTTATAAGAAGAATCATTGATAAAGGTGCAGGAACTGGTTGAACTGTCTACCCCCCACTCTCAGCCAATACTGCCCACGAAGGAGCTTCTGTAGATTTAGCCATCTTTAGCTTACACATAGCTGGAATCTCTTCTATTCTCGGAGCCATTAATTTTATCTCCACAGTAATTAATATACGCCCAATAGGAATAAATCTAGAACAAATACCTCTATTTATTTGAGCAGTTAAAATTACTGCTATTTTGCTTCTGCTTTCTCTTCCAGTATTAGCTGGAGCAATTACTATACTTCTAACAGACCGAAATATTAACACATCTTTCTTTGACCCTGCTGGAGGAGGAGACCCTGTCTTATACCAACATTTATTC
>Madeiracalles_pulverosus|15967.1952-PST_24031
NNNNNNNNNNNNNNNNNNNNNNNNNNNNNNNNNNATAGTAGGAACATCCCTCAGAATACTTATTCGCACAGAGCTCGGTAATCCTGGAACTTTAATTGGTAATGACCAAATCTATAATACTATTGTTACAGCACATGCTTTTATCATAATTTTTTTTATAGTAATACCTGTAATAATTGGAGGATTTGGAAATTGACTAATCCCTCTTATATTAGGAGCCCCCGATATAGCATTCCCCCGACTAAACAATATAAGATTTTGACTTTTACCCCCGTCATTGAGCTTGCTACTTATAAGAAGAATCATTGATAAAGGTGCAGGAACTGGTTGAACTGTCTACCCCCCACTCTCAGCCAATACTGCCCACGAAGGAGCTTCTGTAGATTTAGCCATCTTTAGCTTACACATAGCTGGGATCTCTTCTATTCTCGGAGCCATTAATTTTATCTCCACAGTAATTAATATACGCCCAATAGGAATAAATCTAGAACAAATACCTCTATTTATTTGAGCAGTTAAAATTACTGCTATTTTGCTTCTGCTTTCTCTTCCAGTATTAGCTGGAGCAATTACTATACTTCTAACAGACCGAAATATTAACACATCTTTCTTTGACCCTGCTGGAGGAGGAGACCCTGTCTTATACCAACATTTATTC
>Madeiracalles_pulverosus|9088.P-524-pul
NNNNNNNNNNNNNNNNNNNNNNNNNNNNNNNNNNNNNNNNNNNNNNNCCCTCAGAATACTTATTCGCACAGAGCTCGGTAATCCTGGAACTTTAATTGGTAATGACCAAATCTATAATACTATTGTTACAGCACATGCTTTTATCATAATTTTTTTTATAGTAATACCTGTAATAATTGGAGGATTTGGAAATTGGCTAATCCCTCTTATATTAGGAGCCCCCGATATAGCATTCCCCCGACTAAACAATATAAGATTTTGACTTTTGCCTCCGTCATTAAGCTTGCTACTTATAAGAAGAATCATTGATAAAGGTGCAGGAACTGGTTGAACTGTTTACCCCCCACTCTCAGCCAATACTGCCCACGAAGGAGCTTCTGTAGATTTAGCCATCTTTAGCTTACACATAGCTGGAATCTCTTCTATTCTTGGAGCCATTAATTTTATCTCCACAGTAATTAATGTACGTCCAATAGGAATAAATCTAGAACAAATACCTCTATTTATTTGAGCAGTTAAAATTACTGCTATTTTGCTTCTGCTTTCTCTTCCAGTATTAGCTGGAGCAATTACTATACTTCTAACAGACCGAAATATTAACACATCTTTCTTTGACCCTGCTGGAGGAGGNNNNNNNNNNNNNNNNNNNNNNNNNNNN
>Madeiracalles_pulverosus|8756.P-0116-pul
AACTCTTTATTTTATCATAGGATCATGAGCTGGAATAGTAGGAACATCCCTCAGAATACTTATTCGCACAGAGCTCGGTAACCCTGGAACTTTAATTGGTAATGACCAAATCTATAATACTATTGTTACAGCACATGCTTTTATCATAATTTTTTTTATAGTAATACCTGTAATAATTGGAGGATTTGGAAATTGGCTAATCCCTCTTATATTAGGAGCCCCCGATATAGCATTCCCCCGACTAAACAATATAAGATTTTGACTTTTGCCCCCGTCATTAAGCTTGCTACTTATAAGAAGAATCATTGATAAAGGTGCAGGAACTGGTTGAACTGTTTACCCCCCACTCTCAGCCAATACTGCCCACGAAGGAGCTTCTGTAGATTTAGCCATCTTTAGCTTACACATGGCCGGAATCTCTTCTATTCTTGGAGCCATTAATTTTATCTCCACAGTAATTAATATACGTCCAATAGGAATAAATCTAGAACAAATACCTCTATTTATTTGAGCAGTTAAAATTACTGCTATTTTGCTTCTGCTTTCTCTTCCAGTATTAGCTGGAGCAATTACTATACTTCTAACAGACCGAAATATTAACACATCTTTCTTTGACCCTGCTGGAGGAGGAGACCCTATCTTATATCAACATTTGTTC
>Madeiracalles_dispar|9095.P-531-dis
AACTCTTTACTTTATCATAGGATCCTGGGCCGGAATAGTAGGAACATCCCTCAGAATACTCATTCGCACAGAGCTAGGTAATCCAGGAACTTTAATTGGCAATGATCAAATCTATAACACTATTGTAACAGCACATGCTTTTATTATAATTTTCTTTATAGTAATACCTGTAATGATTGGAGGATTTGGGAACTGACTAATTCCCCTTATGCTAGGAGCCCCCGACATAGCATTCCCCCGGCTAAACAACATAAGATTTTGACTTTTGCCCCCGTCCTTGACCTTGTTACTAATAAGAAGAGTTATTGATAAAGGTGCAGGAACTGGTTGAACAGTTTACCCCCCGCTATCAGCCAATACTGCCCATGAAGGGGCTTCTGTAGACTTAGCCATTTTTAGGCTACATATAGCAGGAATTTCTTCTATTCTTGGAGCCATTAATTTTATCTCCACAGTAATTAATATACGCCCCATAGGAATAAACTTAGATCAAATACCCCTGTTTATTTGAGCAGTCAAAATCACTGCTATCTTACTTCTTCTTTCCCTCCCAGTATTAGCTGGGGCAATTACCATGCTTTTAACAGATCGAAATATTAACACATCTTTTTTTGATCCTGCGGGAGGGGGAGATCCTATTTTATACCAACATTTATTC
>Madeiracalles_histrionicus|17147.2782-PST_26136
AACTCTTTACTTTATCATAGGATCTTGGGCAGGAATAGTAGGAACATCCCTTAGAATACTTATTCGCACAGAGCTAGGCAGCCCAGGAACTTTAATTGGTAATGATCAAATCTATAACACTATTGTCACAGCACACGCTTTTATTATAATTTTCTTTATAGTAATACCTGTAATAATTGGTGGATTTGGAAATTGATTGATCCCCCTTATACTAGGAGCCCCCGATATAGCCTTCCCCCGGCTTAACAATATAAGATTTTGGCTTCTCCCCCCCTCTTTAACCTTGCTATTAATAAGAAGAATCATTGACAAAGGCGCAGGAACTGGTTGAACAGTCTATCCCCCACTATCAGCCAATACTGCCCACGAAGGTGCTTCTGTAGACTTAGCCATCTTTAGCTTACATATAGCAGGAATCTCTTCTATTCTTGGAGCTATTAATTTCATCTCCACAGTAATAAACATACGCCCAATAGGAATAAATTTAGATCAAATACCCCTGTTTATTTGAGCAGTAAAAATTACTGCTATCCTACTTCTCCTATCCCTCCCAGTACTAGCCGGAGCAATTACCATACTTTTAACAGATCGAAATATTAACACATCTTTCTTTGATCCTGCCGGAGGAGGAGACCCTATTTTATACCAACATTTATTT
>Madeiracalles_histrionicus|17148.2783-PST_26137
AACTCTTTACTTTATCATAGGATCTTGGGCAGGAATAGTAGGAACATCCCTTAGAATACTTATTCGCACAGAGCTAGGCAGCCCAGGAACTTTAATTGGTAATGATCAAATCTATAACACTATTGTCACAGCACACGCTTTTATTATAATTTTCTTTATAGTAATACCTGTAATAATTGGTGGATTTGGAAATTGATTGATCCCCCTTATACTAGGAGCCCCCGATATAGCCTTCCCCCGGCTTAACAATATAAGATTTTGGCTTCTCCCCCCCTCTTTAACCTTGCTATTAATAAGAAGAATCATTGACAAAGGCGCAGGAACTGGTTGAACAGTCTATCCCCCACTATCAGCCAATACTGCCCACGAAGGTGCTTCTGTAGACTTAGCCATCTTTAGCTTACATATAGCAGGAATCTCTTCTATTCTTGGAGCTATTAATTTCATCTCCACAGTAATAAACATACGCCCAATAGGAATAAATTTAGATCAAATACCCCTGTTTATTTGAGCAGTAAAAATTACTGCTATCCTACTTCTCCTATCCCTCCCAGTACTAGCCGGAGCAATTACCATACTTTTAACAGATCGAAATATTAACACATCTTTCTTTGATCCTGCCGGAGGAGGAGACCCTATTTTATACCAACATTTATTT
>Madeiracalles_saxicola|17150.2785-PST_26139
AACTCTTTACTTTATCCTAGGGTCCTGAGCAGGAATAGTAGGAACATCCCTCAGAATACTAATTCGCACAGAGCTAGGTAACCCAGGAACTTTAATTGGCAATGACCAAATCTATAACACTATTGTTACAGCCCATGCTTTTATTATAATTTTCTTTATAGTAATACCCGTAATAATTGGTGGATTTGGAAACTGACTAGTCCCCCTCATGCTAGGAGCCCCCGATATAGCATTCCCTCGACTTAATAATATAAGATTTTGGCTTCTGCCCCCGTCCTTAACCTTACTCTTAATAAGAAGAATTATTGACAAAGGCGCAGGAACTGGTTGAACAGTTTACCCCCCACTATCAGCCAATACTGCCCATGAAGGTGCCTCTGTAGACTTAGCCATCTTTAGCTTACACATAGCAGGAATCTCCTCAATCCTTGGAGCTATTAATTTTATCTCTACAGTAATAAATATACGCCCAGTAGGAATAAATTTAGATCAAATACCTCTATTTATTTGAGCAGTTAAAATTACAGCCGTTTTACTTCTTCTCTCCCTTCCAGTATTAGCCGGAGCTATTACCATACTTTTAACAGATCGAAATATTAATACATCCTTCTTTGATCCTGCAGGAGGCGGAGACCCTATCTTATACCAACATTTATTC
>Madeiracalles_saxicola|17149.2784-PST_26138
AACTCTTTACTTTATCCTAGGGTCCTGAGCAGGAATAGTAGGAACATCCCTCAGAATACTAATTCGCACAGAGCTAGGTAACCCAGGAACTTTAATTGGCAATGACCAAATCTATAACACTATTGTTACAGCCCATGCTTTTATTATAATTTTCTTTATAGTAATACCCGTAATAATTGGTGGATTTGGAAACTGACTAGTCCCCCTCATGCTAGGAGCCCCCGATATAGCATTCCCTCGACTTAATAATATAAGATTTTGGCTTCTGCCCCCGTCCTTAACCTTACTATTAATAAGAAGAATTATTGACAAAGGCGCAGGAACTGGTTGAACAGTTTACCCCCCACTATCAGCCAATACTGCCCATGAAGGTGCCTCTGTAGACTTAGCCATCTTTAGCTTACACATAGCAGGAATCTCCTCAATCCTTGGAGCTATTAATTTTATCTCTACAGTAATAAATATACGCCCAGTAGGAATAAATTTAGATCAAATACCTCTATTTATTTGAGCAGTTAAAATTACAGCCGTTTTACTTCTTCTCTCCCTTCCAGTATTAGCCGGAGCTATTACCATACTTTTAACAGATCGAAATATTAATACATCCTTCTTTGATCCTGCAGGAGGCGGAGACCCTATCTTATACCAACATTTATTC
>Madeiracalles_saxicola|17142.2777-PST_26131
AACTCTTTACTTTATCCTAGGGTCCTGAGCAGGAATAGTAGGAACATCCCTCAGAATACTAATTCGCACAGAGCTAGGTAACCCAGGAACTTTAATTGGCAATGACCAAATCTATAACACTATTGTTACAGCCCATGCTTTTATTATAATTTTCTTTATAGTAATACCCGTAATAATTGGTGGATTTGGAAACTGACTAGTCCCCCTCATGCTAGGAGCCCCCGATATAGCATTCCCTCGACTTAATAATATAAGATTTTGGCTTCTGCCCCCGTCCTTAACCTTACTATTAATAAGAAGAATTATTGACAAAGGCGCAGGAACTGGTTGAACAGTTTACCCCCCACTATCAGCCAATACTGCCCATGAAGGTGCCTCTGTAGACTTAGCCATCTTTAGCTTACACATAGCAGGAATCTCCTCAATCCTTGGAGCTATTAATTTTATCTCTACAGTAATAAATATACGCCCAGTAGGAATAAATTTAGATCAAATACCTCTATTTATTTGAGCAGTTAAAATTACAGCCGTTTTACTTCTTCTCTCCCTTCCAGTATTAGCCGGAGCTATTACCATACTTTTAACAGATCGAAATATTAATACATCCTTCTTTGATCCTGCAGGAGGCGGAGACCCTATCTTATACCAACATTTATTC
>Madeiracalles_saxicola|17144.2779-PST_26133
AACTCTTTACTTTATCCTAGGGTCCTGAGCAGGAATAGTAGGAACATCCCTCAGAATACTAATTCGCACAGAGCTAGGTAACCCAGGAACTTTAATTGGCAATGACCAAATCTATAACACTATTGTTACAGCCCATGCTTTTATTATAATTTTCTTTATAGTAATACCCGTAATAATTGGTGGATTTGGAAACTGACTAGTCCCCCTCATGCTAGGAGCCCCCGATATAGCATTCCCTCGACTTAATAATATAAGATTTTGGCTTCTGCCCCCGTCCTTAACCTTACTATTAATAAGAAGAATTATTGACAAAGGCGCAGGAACTGGTTGAACAGTTTACCCCCCACTATCAGCCAATACTGCCCATGAAGGTGCCTCTGTAGACTTAGCCATCTTTAGCTTACACATAGCAGGAATCTCCTCAATCCTTGGAGCTATTAATTTTATCTCTACAGTAATAAATATACGCCCAGTAGGAATAAATTTAGATCAAATACCTCTATTTATTTGAGCAGTTAAAATTACAGCCGTTTTACTTCTTCTCTCCCTTCCAGTATTAGCCGGAGCTATTACCATACTTTTAACAGATCGAAATATTAATACATCCTTCTTTGATCCTGCAGGAGGCGGAGACCCTATCTTATACCAACATTTATTC
>Madeiracalles_saxicola|9112.P-514-sax
AACTCTTTACTTTATCCTAGGGTCCTGAGCAGGAATAGTAGGAACATCCCTCAGAATACTAATTCGCACAGAGCTAGGTAATCCAGGAACTTTAATTGGCAATGACCAAATCTATAACACTATTGTTACAGCCCATGCTTTTATTATAATTTTCTTTATAGTAATACCCGTAATAATTGGTGGATTTGGAAACTGACTAGTCCCCCTCATGCTAGGAGCCCCCGATATAGCATTCCCTCGACTTAATAATATAAGATTTTGACTTCTGCCCCCGTCCTTAACCTTACTATTAATAAGAAGAATTATTGACAAAGGCGCAGGAACTGGTTGAACAGTTTACCCCCCACTATCAGCCAATACTGCCCATGAAGGTGCCTCTGTAGACTTAGCCATCTTTAGCTTACACATAGCAGGAATCTCCTCAATCCTTGGAGCTATTAATTTTATCTCTACAGTAATAAATATACGCCCAGTAGGAATAAATTTAGATCAAATACCTCTATTTATTTGAGCAGTTAAAATTACAGCCGTTTTACTTCTTCTCTCCCTTCCAGTATTAGCCGGAGCTATTACCATACTTTTAACAGATCGAAATATTAATACATCCTTCTTTGATCCTGCAGGAGGCNNNNNNNNNNNNNNNNNNNNNNNNNNNNNN
>Madeiracalles_saxicola|15027.1887-PST_26090
AACTCTTTACTTTATCCTAGGGTCCTGAGCAGGAATAGTAGGAACATCCCTCAGAATACTAATTCGCACAGAGCTAGGTAATCCAGGAACTTTAATTGGCAATGACCAAATCTATAACACTATTGTTACAGCCCATGCTTTTATTATAATTTTCTTTATAGTAATACCCGTAATAATTGGTGGATTTGGAAACTGACTAGCCCCCCTCATGCTAGGAGCCCCCGATATAGCATTCCCTCGACTTAATAATATAAGATTTTGACTTCTGCCCCCGTCCTTAACCTTACTATTAATAAGAAGAATTATTGACAAAGGCGCAGGAACTGGTTGAACAGTTTACCCCCCACTATCAGCCAATACTGCCCATGAAGGTGCCTCTGTAGACTTAGCCATCTTTAGCTTACACATAGCAGGAATCTCCTCAATCCTTGGAGCTATTAATTTTATCTCTACAGTAATAAATATACGCCCAGTAGGAATAAATTTAGATCAAATACCTCTATTTATTTGAGCAGTTAAAATTACAGCCGTTTTACTTCTTCTCTCCCTTCCAGTATTAGCCGGAGCTATTACCATACTTTTAACAGATCGAAATATTAATACATCCTTCTTTGATCCTGCAGGAGGCGGAGACCCTATCTTATACCAACATTTATTC
>Dendroacalles_brevitarsis|216.26-PST_13GC2011
AACCCTTTACTTTATTTTAGGATCTTGAGCCGGAATAGTAGGAACGTCCCTTAGAATACTCATTCGAGCAGAGTTAGGTAACCCTGGTACCCTAATCGGGAATGATCAAATCTATAATACTATTGTTACAGCCCACGCTTTTATTATAATTTTTTTTATAGTAATACCAGTAATAATCGGGGGTTTCGGAAATTGACTAATCCCCCTTATACTAGGAGCCCCTGATATGGCATTCCCTCGATTAAATAATATAAGATTCTGACTCCTACCCCCCAGACTAATTCTACTATTAATAAGAAGAATAATTGACAAAGGGGCAGGAACTGGCTGAACAGTTTACCCACCACTATCAGCTAATACCGCCCATGAAGGAGCATCCGTAGACCTAGCAATCTTCAGGCTTCATATGGCAGGAATTTCTTCCATTTTAGGAGCCATTAACTTTATTTCTACCGTTATTAATATACGCCCAATAGGAATAACCCTAGACCAAATAGCCCTATTCATTTGAGCAGTAAAAATTACTGCAATCTTGCTCCTTCTCTCCTTACCAGTCTTGGCAGGAGCTATCACCATACTCTTAACAGATCGAAACATTAATACATCCTTCTTCGATCCCGCAGGAGGAGGAGACCCTATCCTATACCAACACCTGTTC
>Dendroacalles_brevitarsis|304.109-PST_div
NNNNNNNNNNNNNNNNNNNNNNNNNNNNNNNNNNNNNNNNNNNNNNNNNNNTAGAATACTCATTCGAGCAGAGTTAGGTAACCCTGGTACCCTAATCGGGAATGATCAAATCTATAATACTATTGTTACAGCCCACGCTTTTATTATAATTTTTTTTATAGTAATACCAGTAATAATCGGGGGTTTCGGAAATTGACTAATCCCCCTTATACTAGGAGCCCCTGATATAGCATTCCCTCGATTAAATAATATAAGATTCTGACTCCTACCACCCAGGCTAATTCTACTATTAATAAGAAGAATCATTGACAAAGGAGCAGGAACTGGCTGAACAGTTTACCCACCACTATCAGCTAATACCGCCCATGAAGGAGCATCCGTAGACCTAGCAATCTTCAGGCTTCATATGGCAGGAATTTCTTCCATTTTAGGAGCCATTAACTTTATTTCTACCGTTATTAATATACACCCAATAGGAATAACCCTAGACCAAATAGCCCTATTCATTTGAGCAGTAAAAATTACTGCAATCTTGCTCCTTCTCTCCTTACCAGTCTTGGCAGGAGCTATCACCATACTCTTAACAGATCGAAACATTAATACATCCTTCTTCGATCCCGCAGGAGGAGGAGACCCTATCCTATACCAACACCTGTTC
>Dendroacalles_brevitarsis|225.35-PST_23GC2011
AACCCTTTACTTTATTTTAGGATCTTGAGCCGGGATAGTAGGAACGTCCCTTAGAATACTCATTCGAGCAGAGTTAGGTAACCCTGGCACCCTAATCGGGAATGATCAAATCTATAATACTATTGTTACAGCCCACGCTTTTATTATAATTTTTTTTATAGTAATACCAGTAATAATCGGGGGTTTCGGAAATTGACTAATCCCCCTTATACTAGGAGCCCCTGATATAGCATTCCCTCGATTAAACAATATAAGATTCTGACTCCTACCCCCCAGGCTAATTCTACTATTAATAAGAAGAATCATTGACAAAGGAGCAGGAACTGGCTGAACAGTTTACCCACCACTATCAGCTAATACCGCCCATGAAGGAGCATCCGTAGACCTAGCAATCTTCAGGCTTCATATGGCAGGAATTTCTTCCATTTTAGGAGCCATTAACTTTATTTCTACCGTTATTAATATACGCCCAATAGGAATAACCCTAGACCAAATAGCCCTATTCATTTGAGCAGTAAAAATTACTGCAATCTTGCTCCTTCTCTCCTTACCAGTCTTGGCAGGAGCTATCACCATACTCTTAACAGATCGAAACATTAATACATCCTTCTTCGATCCCGCAGGAGGAGGAGACCCTATCCTATACCAACACCTGTTC
>Dendroacalles_euphorbiacus|8775.C-0138-eup
AACCCTTTACTTTATTCTGGGATCTTGAGCAGGAATAGTAGGAACATCCCTTAGAATACTTATTCGGGCAGAACTAGGTAACCCCGGAACCCTAATTGGAAATGATCAAATCTATAACACTATTGTCACAGCCCACGCTTTTATTATGATTTTCTTCATAGTAATACCTGTAATAATTGGAGGTTTCGGAAATTGGCTAATCCCTCTCATACTTGGAGCCCCTGATATAGCATTCCCCCGATTAAACAATATAAGATTCTGACTCCTGCCCCCCAGGCTAGTTTTACTACTAATAAGAAGAATCATTGACAAAGGGGCGGGAACTGGCTGAACAGTTTACCCACCGCTATCTGCAAATACCGCCCATGAAGGAGCATCTGTAGACCTAGCAATCTTTAGGCTTCACATGGCAGGAGTTTCTTCCATTCTGGGAGCTATTAACTTTATCTCTACCATTATTAATATACGCCCAAGAGGAATAACCCTAGACCAAATAGCTCTTTTCATTTGAGCAGTAAAAATTACGGCAATCTTGCTTCTTCTCTCCTTACCGGTCTTAGCAGGAGCTATCACTATACTCCTAACAGATCGAAACATTAATACATCCTTCTTCGACCCCGCAGGAGGAGGAGACCCTATTTTATACCAACACCTATTT
>Dendroacalles_euphorbiacus|8971.E-0267-eup
AACCCTTTACTTTATTTTAGGATCCTGGGCTGGAATAGTAGGAACATCCCTTAGAATACTTATTCGAGCAGAACTAGGCAACCCTGGAACCCTAATTGGCAACGATCAAATCTATAATACTATTGTCACAGCCCACGCTTTCATCATAATTTTCTTTATAGTAATACCTGTAATAATTGGAGGTTTCGGAAATTGACTAATCCCACTCATACTTGGAGCCCCCGATATAGCATTCCCCCGATTAAATAATATAAGATTCTGACTCCTGCCCCCCAGACTAGTTTTACTACTAATAAGAAGAATCATTGATAAAGGGGCAGGAACTGGCTGAACAGTCTACCCACCGCTATCCGCTAATACTGCCCATGAGGGAGCATCCGTAGACCTAGCAATCTTTAGGCTCCACATGGCAGGAATTTCCTCCATTCTAGGAGCTATTAACTTTATTTCTACCGTTATTAATATGCGCCCAAGAGGGATATCCCTAGACCAAATAGCTCTTTTCATTTGAGCAGTAAAAATTACTGCAATCTTACTTCTTCTCTCCCTACCAGTTTTAGCAGGAGCTATCACAATACTCCTAACAGATCGAAACATTAATACATCCTTCTTCGACCCCGCAGGGGGAGGAGACCCAATCTTATACCAGCACCTATTC
>Dendroacalles_euphorbiacus|12193.1742-PST_24460
AACCCTTTACTTTATTTTAGGATCCTGGGCTGGAATAGTAGGAACATCCCTTAGAATACTTATTCGAGCAGAACTAGGCAACCCTGGAACCCTAATTGGCAACGATCAAATCTATAATACTATTGTCACAGCCCACGCTTTCATCATAATTTTCTTTATAGTAATACCTGTAATAATTGGAGGTTTCGGAAATTGACTAATCCCACTCATACTTGGAGCCCCCGATATAGCATTCCCCCGATTAAATAATATAAGATTCTGACTCCTGCCCCCCAGACTAGTTTTACTACTAATAAGAAGAATCATTGATAAAGGGGCAGGAACTGGCTGAACAGTCTACCCACCGCTATCCGCTAATACTGCCCATGAGGGGGCATCCGTAGACCTAGCAATCTTTAGGCTCCACATGGCAGGAATTTCCTCCATTCTAGGAGCTATTAACTTTATTTCTACCGTTATTAATATGCGCCCAAGAGGGATATCCCTAGACCAAATAGCTCTTTTCATTTGAGCAGTAAAAATTACTGCAATCTTACTTCTTCTCTCCCTACCAGTTTTAGCAGGAGCTATCACAATACTCCTAACAGATCGAAACATTAATACATCCTTCTTCGACCCCGCAGGAGGAGGAGACCCAATCTTATACCAGCACCTATTC
>Dendroacalles_euphorbiacus|12170.1719-PST_24437
AACCCTTTACTTTATTTTAGGATCCTGGGCTGGAATAGTAGGAACATCCCTTAGAATACTTATTCGAGCAGAACTAGGCAACCCTGGAACCCTAATTGGCAACGATCAAATCTATAATACTATTGTCACAGCCCACGCTTTCATCATAATTTTCTTTATAGTAATACCTGTAATAATTGGAGGTTTCGGAAATTGACTAATCCCACTCATACTTGGAGCCCCCGATATAGCATTCCCCCGATTAAATAATATAAGATTCTGACTCCTGCCCCCCAGACTAGTTTTACTACTAATAAGAAGAATCATTGATAAAGGGGCAGGAACTGGCTGAACAGTCTACCCACCGCTATCCGCTAATACTGCCCATGAGGGGGCATCCGTAGACCTAGCAATCTTTAGGCTCCACATGGCAGGAATTTCCTCCATTCTAGGAGCTATTAACTTTATTTCTACCGTTATTAATATGCGCCCAAGAGGGATATCCCTAGACCAAATAGCTCTTTTCATTTGAGCAGTAAAAATTACTGCAATCTTACTTCTTCTCTCCCTACCAGTTTTAGCAGGAGCTATCACAATACTCCTAACAGATCGAAACATTAATACATCCTTCTTCGACCCCGCAGGAGGAGGAGACCCAATCTTATACCAGCACCTATTC
>Sonchiacalles_sonchi|9288.E-699-son
AACTCTTTACTTCATCCTAGGATCTTGAGCAGGCATAGTAGGAACATCCCTCAGAATACTAATTCGAACAGAACTAGGTAATCCCGGAACTTTAATCGGTAATGACCAAATCTATAACACCATTGTTACAGCTCACGCCTTTATTATAATCTTCTTTATAGTAATACCTGTAATAATCGGAGGTTTCGGAAATTGATTAATCCCCCTTATATTAGGAGCCCCTGATATAGCATTCCCCCGACTAAACAATATAAGATTTTGACTTCTACCCCCGTCACTAATACTTTTACTTATAAGAAGAGTTACTGATAAAGGAGTAGGAACCGGTTGAACAGTTTACCCACCCCTATCAGCCAATACTGCCCATGAAGGCATATCAGTAGACCTAGCTATTTTTAGACTTCACATAGCAGGAATCTCCTCAATCCTCGGAGCTATTAACTTTATTTCTACAATTATTAATATACGCCCAATAGGAATAAATATAGATCAAATACCCCTATTTATCTGAGCAGTTAAAATTACCGGTATTTTACTACTTCTTTCCCTGCCAGTTTTAGCAGGAGCAATCACAATACTCTTAACAGACCGAAACATTAATACATCTTTTTTTGATCCTGCAGGAGGAGGAGATCCAGTCCTATATCAACATTTATTT
>Sonchiacalles_sonchi|9286.E-697-son
AACTCTTTACTTCATCCTAGGATCTTGAGCAGGCATAGTAGGAACATCCCTCAGAATACTAATTCGAACAGAACTAGGTAATCCCGGAACTTTAATCGGTAATGACCAAATCTATAACACCATTGTTACAGCTCACGCCTTTATTATAATCTTCTTTATAGTAATACCTGTAATAATCGGAGGTTTCGGAAATTGATTAATCCCCCTTATATTAGGAGCCCCTGATATAGCATTCCCCCGACTAAACAATATAAGATTTTGACTTCTACCCCCGTCACTAATACTTTTACTTATAAGAAGAGTTACTGATAAAGGAGTAGGAACCGGTTGAACAGTTTACCCACCCCTATCAGCCAATACTGCCCATGAAGGCATATCAGTAGACCTAGCTATTTTTAGACTTCACATAGCAGGAATCTCCTCAATCCTCGGAGCTATTAACTTTATTTCTACAATTATTAATATACGCCCAATAGGAATAAATATAGATCAAATACCCCTATTTATCTGAGCAGTTAAAATTACCGGTATTTTACTACTTCTTTCCCTGCCAGTTTTAGCAGGAGCAATCACAATACTCTTAACAGACCGAAACATTAATACATCTTTTTTTGATCCTGCAGGAGGAGGAGATCCAGTCCTATATCAACATTTATTT
>Sonchiacalles_sonchi|9274.E-685-son
AACTCTTTACTTCATCCTAGGATCCTGAGCAGGCATAGTAGGAACATCCCTCAGAATACTAATTCGAACAGAACTAGGTAACCCTGGAACTCTAATTGGTAATGACCAAATTTATAACACCATTGTTACAGCTCACGCCTTTATTATAATCTTCTTTATAGTAATACCTGTAATAATTGGAGGTTTCGGAAATTGATTAATCCCCCTTATATTAGGAGCCCCTGATATAGCATTCCCCCGGCTAAACAATATAAGATTTTGGCTTCTACCCCCATCACTAATACTATTACTTATAAGAAGAGTTACTGATAAAGGAGTAGGAACCGGTTGAACAGTTTATCCACCCCTATCAGCCAATACTGCCCATGAAGGCATCTCAGTAGACTTAGCTATTTTCAGACTTCATATGGCAGGAATCTCCTCAATCCTTGGAGCTATTAACTTTATTTCTACAATTATTAATATACGCCCAATAGGAATAAATATAGATCAAATACCCCTATTTATCTGAGCAGTTAAAATTACCGGTATTTTACTACTTCTTTCCTTGCCAGTTCTAGCAGGAGCAATTACAATACTCTTAACAGACCGAAACATTAATACATCTTTTTTTGACCCTGCAGGAGGGGGAGATCCAGTCCTATATCAACATTTATTT
>Sonchiacalles_sonchi|9153.E-552-son
AACTCTTTACTTCATCCTAGGATCCTGGGCAGGCATAGTAGGAACATCCCTCAGAATACTAATTCGAACAGAACTAGGTAACCCCGGAACTCTAATTGGTAATGACCAAATTTATAACACCATTGTTACAGCTCACGCCTTTATTATAATCTTCTTTATAGTAATACCTGTAATAATTGGAGGTTTCGGAAATTGATTAATCCCCCTTATATTAGGAGCCCCTGATATAGCATTCCCCCGGCTAAACAATATAAGATTTTGGCTTCTACCTCCATCACTAATACTATTACTTATAAGAAGAATTACTGACAAAGGAGTAGGAACTGGTTGAACAGTTTATCCACCCCTATCAGCCAATACTGCCCATGAAGGCATCTCAGTAGACTTAGCTATTTTCAGACTTCACATGGCAGGAATCTCCTCAATCCTTGGAGCTATTAACTTTATTTCTACAATTATTAATATACGCCCAATAGGAATAAATATAGATCAAATACCCCTATTTATCTGAGCAGTAAAAATTACCGGTATTTTGCTACTTCTTTCCCTGCCAGTTTTAGCAGGAGCAATCACAATACTCTTAACAGACCGAAACATTAATACATCTTTTTTTGACCCTGCAGGAGGGGGAGATCCAGTCCTATATCAACATTTATTT
>Sonchiacalles_sonchi|8744.C-0110-son
AACTCTTTACTTCATCCTAGGATCTTGGGCAGGTATAGTAGGAACATCCCTTAGAATACTAATTCGAACAGAACTGGGTAACCCTGGAACTTTAATCGGTAATGATCAAATTTATAATACTATTGTTACAGCTCACGCCTTTATTATAATCTTCTTTATAGTAATACCTGTAATAATTGGAGGTTTCGGAAATTGATTAATCCCCCTTATATTAGGAGCCCCTGATATAGCATTTCCCCGACTAAACAATATAAGATTTTGACTTCTGCCCCCCTCATTAATACTATTACTTATAAGAAGAATTACTGATAAAGGAGTAGGAACCGGTTGAACAGTCTATCCACCCCTATCAACCAATACTGCCCATGAAGGCATCTCAGTAGACTTAGCTATTTTCAGACTTCACATAGCAGGAATCTCCTCAATCCTTGGAGCTATTAACTTTATTTCCACAATTATTAATATACGTCCAATAGGAATAAATATAGATCAAATACCCCTATTTATCTGAGCAGTTAAAATTACCGGTATTTTACTACTTCTTTCCCTACCAGTTTTAGCAGGAGCAATCACAATACTCTTAACAGACCGAAACATTAATACATCTTTCTTTGACCCTGCAGGTGGGGGAGACCCAGTCCTATACCAACATTTATTT
>Sonchiacalles_sonchi|9315.E-726-son
AACTCTTTACTTCATCCTAGGATCTTGAGCAGGTATAGTAGGAACATCCCTCAGAATACTAATTCGAACAGAACTAGGTAATCCAGGAACTCTGATCGGTAATGACCAAATTTATAATACTATTGTTACAGCTCACGCCTTTATTATAATCTTCTTTATAGTAATACCTGTAATAATTGGAGGTTTCGGAAATTGATTAGTCCCCCTTATATTAGGAGCCCCTGATATAGCATTCCCCCGACTAAACAATATAAGATTTTGACTTCTGCCCCCCTCACTAATACTATTACTTATAAGAAGAATTACTGATAAAGGAGTAGGAACCGGTTGAACAGTTTATCCACCCCTATCAACCAATACTGCCCATGAAGGCATCTCAGTAGACTTAGCTATTTTCAGACTTCATATAGCAGGAATCTCATCAATCCTAGGAGCTATTAACTTTATTTCTACAATTATTAATATACGCCCAATAGGAATAAATATAGATCAAATACCCCTATTTATCTGAGCAGTTAAAATTACAGGTATTTTACTACTTCTTTCCCTGCCAGTTTTAGCAGGAGCAATCACAATACTCTTAACAGACCGAAACATTAATACATCTTTCTTTGACCCTGCAGGAGGAGGAGATCCAGTACTATATCAACATTTATTT
>Sonchiacalles_sonchi|9623.ES1040
AACTCTTTACTTCATCCTAGGATCTTGAGCAGGTATAGTAGGAACATCCCTCAGAATACTAATTCGAACAGAACTAGGTAATCCAGGAACTCTGATCGGTAATGACCAAATTTATAATACTATTGTTACAGCTCACGCCTTTATTATAATCTTCTTTATAGTAATACCTGTAATAATTGGAGGTTTCGGAAATTGATTAGTCCCCCTTATATTAGGAGCCCCTGATATAGCATTCCCCCGACTAAACAATATAAGATTTTGACTTCTACCCCCCTCACTAATACTATTACTTATAAGAAGAATTACTGATAAAGGAGTAGGAACCGGTTGAACAGTTTATCCACCCCTATCAACCAATACTGCCCATGAAGGCATCTCAGTAGACTTAGCTATTTTCAGACTTCATATAGCAGGAATCTCATCAATCCTAGGAGCTATTAACTTTATTTCTACAATTATTAATATACGCCCAATAGGAATAAATATAGATCAAATACCCCTATTTATCTGAGCAGTTAAAATTACAGGTATTTTACTACTTCTTTCCCTGCCAGTTTTAGCAGGAGCAATCACAATACTCTTAACAGACCGAAACATTAATACATCTTTCTTTGACCCTGCAGGAGGAGGAGATCCAGTACTATATCAACATTTATTT
>Sonchiacalles_silosensis|9318.E-729-sil
AACTCTCTACTTCGTCCTAGGATCTTGGGCTGGAATAGTAGGAACCTCCCTCAGAATACTAATTCGAACAGAGCTAGGTAGCCCAGGTACTTTAATCGGCAATGATCAAATCTACAATACCATTGTTACAGCTCATGCCTTTATTATAATCTTCTTTATAGTAATACCCGTAATAATCGGAGGTTTCGGAAATTGACTAGTCCCGCTTATGCTGGGGGCCCCTGATATAGCATTCCCCCGGCTAAACAATATAAGATTTTGACTGCTGCCCCCGTCATTATCATTATTACTTATAAGAAGAATTGCTGACAAAGGAGTAGGAACTGGTTGAACAGTTTATCCACCCCTATCAACTAATACCGCTCATGAAGGAATCTCCGTAGACCTAGCCATTTTTAGACTTCATATAGCAGGAATCTCCTCAATCCTCGGAGCTATTAACTTTATCTCTACAATTATTAATATACGCCCAATAGGAATAAACCTGGATCAAATACCCCTATTTATTTGAGCAACTAAAATTACTGGTATTTTACTACTTCTTTCCTTACCAGTCCTAGCAGGAGCAATTACTATACTTTTAACAGACCGAAACATCAATACATCCTTCTTTGACCCTGCAGGAGGGGGAGATCCCATTCTATACCAACATTTATTT
>Sonchiacalles_silosensis|9152.E-551-sil
AACTCTCTACTTCGTCCTAGGATCTTGGGCTGGAATAGTGGGAACCTCCCTCAGAATACTAATTCGAACAGAGCTGGGTAGCCCAGGTACCTTAATCGGCAATGATCAAATCTACAATACCATTGTTACAGCTCATGCCTTTATTATAATCTTCTTTATAGTAATACCCGTAATAATCGGAGGTTTCGGAAATTGACTAGTCCCGCTTATGCTGGGGGCCCCTGATATAGCATTCCCCCGGCTAAACAATATAAGATTTTGACTTCTGCCCCCGTCATTATCATTATTACTTATAAGAAGAATTGCTGATAAAGGAGTAGGAACTGGTTGAACAGTTTATCCACCCCTATCAACTAATACCGCTCATGAAGGAATCTCCGTAGACCTAGCCATTTTTAGACTTCATATAGCAGGAATCTCCTCAATCCTCGGAGCTATTAACTTTATCTCTACAATTATTAATATACGCCCAATAGGAATAAACCTAGATCAAATACCCCTATTTATTTGAGCAACTAAAATTACTGGTATTTTACTACTTCTTTCCTTACCAGTCCTAGCAGGAGCAATTACTATACTTTTAACAGACCGAAACATCAATACATCCTTCTTTGATCCTGCAGGAGGGNNNNNNNNNNNNNNNNNNNNNNNNNNNNNN
>Sonchiacalles_silosensis|981.712-PST_13T2012_3049
AACTCTCTACTTCGTCCTAGGATCTTGGGCTGGAATAGTGGGAACCTCCCTCAGAATACTAATTCGAACAGAGCTGGGTAGCCCAGGTACCTTAATCGGCAATGATCAAATCTACAATACCATTGTTACAGCTCATGCCTTTATTATAATCTTCTTTATAGTAATACCCGTAATAATCGGAGGTTTCGGAAATTGACTAGTCCCGCTTATGCTGGGGGCCCCTGATATAGCATTCCCCCGGCTAAACAATATAAGATTTTGACTTCTGCCCCCGTCATTATCATTATTACTTATAAGAAGAATTGCTGATAAAGGAGTAGGAACTGGTTGAACAGTTTATCCACCCCTATCAACTAATACCGCTCATGAAGGAATCTCCGTAGACCTAGCCATTTTTAGACTTCATATAGCAGGAATCTCCTCAATCCTCGGAGCTATTAACTTTATCTCTACAATTATTAATATACGCCCAATAGGAATAAACCTAGATCAAATACCCCTATTTATTTGAGCAACTAAAATTACTGGTATTTTACTACTTCTTTCCTTACCAGTCCTAGCAGGAGCAATTACTATACTTTTAACAGACCGAAACATCAATACATCCTTCTTTGATCCTGCAGGAGGGGGAGATCCCATTCTATACCAACATTTATTT
>Sonchiacalles_muelleri|8802.C-0114-mue
AACTCTCTACTTCATCCTAGGATCTTGAGCCGGAATAGTAGGAACATCCCTAAGAATATTAATTCGAACAGAACTAGGTAAACCCGGAACCTTAATCGGCAATGATCAAATCTACAATACTATCGTTACAGCTCATGCCTTTATTATAATCTTCTTTATAGTAATACCCGTAATAATTGGAGGTTTTGGAAATTGACTAGTCCCCCTTATATTAGGAGCCCCTGATATAGCTTTTCCCCGACTAAACAATATAAGATTTTGACTTCTGCCCCCGTCACTATCGCTATTACTTATAAGAAGAATTGCTGACAAAGGTGCAGGAACTGGCTGAACAGTTTATCCACCCTTATCAATAAATACCGCTCACGAAGGAATCTCCGTAGACCTAGCTATTTTCAGACTTCATATAACAGGAATCTCTTCAATCCTTGGAGCTATTAACTTTATCTCTACAATTATTAATATACGCCCAATAGGAATAAATCTAGATCAAATACCCCTATTTATTTGAGCAACTAAAATTACTGGTATTTTACTCCTTCTTTCCCTACCAGTTCTAGCAGGAGCAATCACTATACTTTTAACAGACCGAAACATTAATACATCTTTTTTTGACCCCGCAGGAGGAGGAGACCCTATTTTATACCAGCACTTATTT
>Sonchiacalles_muelleri|8755.C-0113-mue
AACTCTCTACTTCATCCTAGGATCTTGAGCCGGAATAGTAGGAACATCCCTAAGAATATTAATTCGAACAGAACTAGGTAAACCCGGAACCTTAATCGGCAATGATCAAATCTACAATACTATCGTTACAGCTCATGCCTTTATTATAATCTTCTTTATAGTAATACCCGTAATAATTGGAGGTTTTGGAAATTGACTAGTCCCCCTTATATTAGGAGCCCCTGATATAGCTTTTCCCCGACTAAACAATATAAGATTTTGACTTCTGCCCCCGTCACTATCGCTATTACTTATAAGAAGAATTGCTGACAAAGGTGCAGGAACTGGCTGAACAGTTTATCCACCCTTATCAATAAATACCGCTCACGAAGGAATCTCCGTAGACCTAGCTATTTTCAGACTTCATATAACAGGAATCTCTTCAATCCTTGGAGCTATTAACTTTATCTCTACAATTATTAATATACGCCCAATAGGAATAAATCTAGATCAAATACCCCTATTTATTTGAGCAACTAAAATTACTGGTATTTTACTCCTTCTTTCCCTACCAGTTCTAGCAGGAGCAATCACTATACTTTTAACAGACCGAAACATTAATACATCTTTTTTTGACCCCGCAGGAGGAGGAGACCCTATTTTATACCAGCACTTATTT
>Sonchiacalles_muelleri|8754.C-0112-mue
GACTCTCTACTTCATCCTAGGATCTTGAGCCGGAATAGTAGGAACATCCCTAAGAATATTAATTCGAACAGAACTAGGCAACCCCGGAACCTTAATCGGCAATGATCAAATTTACAATACTATTGTTACAGCTCATGCCTTTATTATAATCTTCTTTATAGTAATACCCGTAATAATTGGAGGTTTTGGAAATTGACTAGTTCCCCTTATACTAGGAGCCCCTGATATAGCTTTTCCCCGACTAAACAATATAAGATTTTGGCTTCTGCCCCCGTCACTATCACTATTACTTATAAGAAGAATTGCTGACAAAGGTGCGGGAACTGGTTGAACAGTTTATCCACCCTTATCAATAAATACCGCTCACGAAGGAATCTCCGTAGACCTAGCCATTTTCAGACTTCATATAGCGGGAATCTCCTCAATCCTTGGAGCTATTAACTTTATCTCTACAATTATTAATATACGTCCAATAGGAATAAATATAGATCAAATACCCCTATTTATTTGAGCAACTAAAATTACTGGTATTTTACTCCTTCTTTCCCTACCAGTTCTAGCAGGAGCCATCACTATACTTTTAACAGACCGAAACATTAATACATCTTTTTTTGACCCCGCAGGGGGAGGAGACCCTATTTTATACCAGCACTTATTT
>Sonchiacalles_muelleri|16014.1999-JKR_23639
GACTCTCTACTTCATCCTAGGATCTTGAGCCGGAATAGTAGGAACATCCCTAAGAATATTAATTCGAACAGAACTAGGCAACCCCGGAACCTTAATCGGCAATGATCAAATTTACAATACTATTGTTACAGCTCATGCCTTTATTATAATCTTCTTTATAGTAATACCCGTAATAATTGGAGGTTTTGGAAATTGACTAGTTCCCCTTATACTAGGAGCCCCTGATATAGCTTTTCCCCGACTAAACAATATAAGATTTTGGCTTCTGCCCCCGTCACTATCACTATTACTTATAAGAAGAATTGCTGACAAAGGTGCGGGAACTGGTTGAACAGTTTATCCACCCTTATCAATAAATACCGCTCACGAAGGAATCTCCGTAGACCTAGCCATTTTCAGACTTCATATAGCGGGAATCTCCTCAATCCTTGGAGCTATTAACTTTATCTCTACAATTATTAATATACGTCCAATAGGAATAAATATAGATCAAATACCCCTATTTATTTGAGCAACTAAAATTACTGGTATTTTACTCCTTCTTTCCCTACCAGTTCTAGCAGGAGCCATCACTATACTTTTAACAGACCGAAACATTAATACATCTTTTTTTGACCCCGCAGGGGGAGGAGACCCTATTTTATACCAGCACTTATTT
>Sonchiacalles_muelleri|8954.E-0245-mue
GACTCTCTACTTCATCCTAGGATCTTGAGCCGGAATAGTAGGAACATCCCTAAGAATATTAATTCGAACAGAACTAGGCAACCCCGGAACCTTAATCGGCAATGATCAAATTTACAATACTATTGTTACAGCTCATGCCTTTATTATAATCTTCTTTATAGTAATACCCGTAATAATTGGAGGTTTTGGAAATTGACTAGTTCCCCTTATACTAGGAGCCCCTGATATAGCTTTTCCCCGACTAAACAATATAAGATTTTGACTTCTGCCCCCGTCACTATCACTATTACTTATAAGAAGAATTGCTGACAAAGGTGCGGGAACTGGTTGAACAGTTTATCCACCCTTATCAATAAATACCGCTCACGAAGGAATCTCCGTAGACCTAGCCATTTTCAGACTTCATATAGCGGGAATCTCCTCAATCCTTGGAGCTATTAACTTTATCTCTACAATTATTAATATACGTCCAATAGGAATAAATATAGATCAAATACCCCTATTTATTTGAGCAACTAAAATTACTGGTATTTTACTCCTTCTTTCCCTACCAGTTCTAGCAGGAGCCATCACTATACTTTTAACAGACCGAAACATTAATACATCTTTTTTTGACCCCGCAGGAGGAGGAGACCCTATTTTATACCAGCACTTATTT
>Sonchiacalles_muelleri|8955.E-0246-mue
NNNNNNNNNNNNNNNNNNNNNNNNNNNNNCCGGAATAGTAGGAACATCCCTAAGAATATTAATTCGAACAGAACTAGGCAACCCCGGAACCTTAATCGGCAATGATCAAATTTACAATACTATTGTTACAGCTCATGCCTTTATTATAATCTTCTTTATAGTAATACCCGTAATAATTGGAGGTTTTGGAAATTGACTAGTTCCCCTTATACTAGGAGCCCCTGATATAGCTTTTCCCCGACTAAACAATATAAGATTTTGGCTTCTGCCCCCGTCACTATCACTATTACTTATAAGAAGAATTGCTGACAAAGGTGCGGGAACTGGTTGAACAGTTTATCCACCCTTATCAATAAATACCGCTCACGAAGGAATCTCCGTAGACCTAGCCATTTTCAGACTTCATATAGCGGGAATCTCCTCAATCCTTGGAGCTATTAACTTTATCTCTACAATTATTAATATACGTCCAATAGGAATAAATATAGATCAAATACCCCTATTTATTTGAGCAACTAAAATTACTGGTATTTTACTCCTTCTTTCCCTACCAGTTCTAGCAGGAGCCATCACTATACTTTTAACAGACCGAAACATTAATACATCTTTTTTTGACCCCGCAGGAGGAGGAGACCCTATTTTATACCAGCACTTATTT
>Aeoniacalles_aeonii|8811.C-0101-aeo
AACTCTTTACTTTATTCTTGGCTCTTGAGCAGGAATAGTAGGAACATCACTCAGAATATTAATTCGAGCAGAGCTAGGCAACCCCGGAACCCTTATCGGAAATGACCAAATTTATAACACTATTGTAACAGCCCATGCTTTTATCATAATTTTCTTTATAGTAATACCTGTAATAATTGGGGGTTTCGGTAATTGGTTAATCCCACTTATATTAGGAGCTCCAGATATAGCATTTCCCCGACTAAATAATATAAGATTTTGACTTTTACCCCCATCTTTAATTCTTCTATTAATAAGAAGAATTATTGATAAAGGAGCAGGAACTGGCTGAACAGTTTACCCCCCCTTATCAGCCAACACCGCTCATGAAGGCGCCTCTGTAGATCTTGCTATTTTCAGACTTCACATAGCTGGTATTTCTTCCATTCTAGGAGCTATTAATTTCATTTCTACAACTATCAATATACGTCCAATAGGAATAAATTTAGACCAAATACCCCTTTTTATCTGAGCAGTAAAAATTACTGCTATCCTATTACTAATTTCATTACCAGTTTTAGCAGGAGCTATTACTATACTTTTAACAGATCGAAACATCAATACATCCTTCTTTGACCCAGCAGGGGGAGGAGACCCTATTCTATACCAACACTTATTT
>Aeoniacalles_aeonii|9278.E-689-aeo
AACTCTTTACTTTATTCTTGGCTCTTGAGCAGGAATAGTAGGAACATCACTCAGAATATTAATTCGAGCAGAGCTAGGCAACCCCGGAACCCTTATCGGAAATGACCAAATTTATAACACTATTGTAACAGCCCATGCTTTTATCATAATTTTCTTTATAGTAATACCTGTAATAATTGGGGGTTTCGGTAATTGATTAATCCCACTTATATTAGGAGCTCCAGATATAGCATTTCCCCGACTAAATAATATAAGATTTTGACTTTTACCCCCATCTTTAATTCTTCTATTAATAAGAAGAATTATTGATAAAGGAGCAGGAACTGGCTGAACAGTTTACCCCCCCTTATCAGCCAACACCGCTCATGAAGGCGCCTCTGTAGATCTTGCTATTTTCAGACTTCACATAGCTGGTATTTCTTCCATTCTAGGAGCTATTAATTTCATTTCTACAACTATCAATATACGTCCAGTAGGAATAAATTTAGACCAAATACCCCTTTTTATCTGAGCAGTAAAAATTACTGCTATCCTATTACTAATTTCATTACCAGTTTTAGCAGGAGCTATTACTATACTTTTAACAGATCGAAACATCAATACATCCTTCTTTGACCCAGCAGGGGGAGGAGACCCTATTCTATACCAACACTTATTT
>Aeoniacalles_aeonii|9293.E-704-aeo
AACTCTTTACTTTATTCTTGGCTCTTGAGCAGGAATAGTAGGAACATCACTCAGAATATTAATTCGAGCAGAGCTAGGCAACCCCGGAACCCTTATCGGAAATGACCAAATTTATAACACTATTGTAACAGCCCATGCTTTTATTATAATTTTCTTTATAGTAATACCTGTAATAATTGGAGGTTTCGGTAATTGATTAATCCCACTTATATTAGGAGCCCCAGATATAGCATTTCCCCGACTAAATAATATAAGATTTTGACTTTTACCTCCATCTTTGATTCTTCTATTAATAAGAAGAATTATTGATAAAGGAGCAGGAACTGGTTGAACAGTTTACCCCCCCTTATCAGCCAACACCGCCCATGAAGGCGCCTCTGTAGATCTTGCTATTTTCAGGCTTCACATAGCAGGTATTTCTTCCATTCTAGGAGCTATTAATTTCATTTCTACAACTATCAATATACGTCCAATAGGAATAAATTTAGACCAAATACCCCTTTTTATCTGAGCAGTAAAAATTACTGCTATCCTATTACTAATTTCATTACCAGTTTTAGCAGGAGCTATTACTATACTTTTAACAGATCGAAACATCAATACATCCTTCTTTGACCCAGCAGGGGGAGGAGACCCTATTCTATATCAACACTTATTT
>Aeoniacalles_aeonii|1016.747-PST_66T2012_3084
AACTCTTTACTTTATTCTTGGCTCTTGAGCAGGAATAGTAGGAACATCACTCAGAATATTAATTCGAGCAGAGCTAGGCAACCCCGGAACCCTTATCGGAAATGACCAAATTTATAACACTATTGTAACAGCCCATGCTTTTATCATAATTTTCTTTATAGTAATACCTGTAATAATTGGAGGTTTCGGTAATTGATTAATCCCACTTATATTAGGAGCTCCAGATATAGCATTTCCCCGACTAAATAATATAAGATTTTGACTTTTACCTCCATCTTTGATTCTTCTATTAATAAGAAGAATTATTGATAAAGGAGCAGGAACTGGTTGAACAGTTTACCCCCCCTTATCAGCCAACACCGCTCATGAAGGCGCCTCTGTAGATCTTGCTATTTTCAGGCTTCACATAGCTGGTATTTCTTCCATTCTAGGAGCTATTAATTTCATTTCTACAACTATCAATATACGTCCAATAGGAATAAATTTAGACCAAATACCCCTTTTTATCTGAGCAGTAAAAATTACTGCTATCCTATTACTAATTTCATTACCAGTTTTAGCAGGAGCTATTACTATACTTTTAACAGATCGAAACATCAATACATCCTTCTTTGACCCAGCAGGGGGAGGAGACCCTATTCTATATCAACACTTATTT
>Aeoniacalles_neptunus|15969.1954-PST_24033
AACTCTCTACTTTATTCTTGGCTCTTGAGCAGGAATAGTAGGAACATCTCTTAGAATACTCATTCGAGCAGAACTAGGTAACCCAGGCACTCTTATCGGAAATGATCAAATTTATAACACTATTGTCACAGCCCATGCTTTTATTATAATTTTCTTTATAGTAATACCTGTAATAATTGGAGGTTTCGGTAACTGATTAATTCCTCTCATACTAGGAGCACCAGATATAGCATTCCCCCGGCTAAATAATATAAGATTCTGGCTTTTACCACCATCCTTAATACTTCTATTAATAAGAAGAATTATTGACAAAGGAGCAGGAACTGGCTGAACAGTTTATCCACCTTTATCAGCTAATACTGCTCATGAAGGTGCTTCTGTAGATCTTGCTATTTTCAGACTACATATAGCTGGTATTTCCTCCATCCTAGGGGCTATTAATTTCATTTCCACAATTATCAATATACGCCCAATAGGAATAAATTTAGACCAAATACCCCTTTTTATTTGAGCAGTAAAAATTACCGCTATTTTACTGCTTCTTTCCTTACCTGTTTTAGCCGGAGCTATTACTATACTTTTAACAGACCGAAACATCAATACATCCTTTTTTGACCCAGCAGGAGGAGGAGACCCCATTCTATACCAACATCTATTC
>Aeoniacalles_neptunus|15981.1966-PST_24045
AACTCTTTACTTTATTCTTGGCTCTTGAGCAGGAATAGTAGGAACATCTCTTAGAATACTCATTCGAGCAGAACTAGGTAACCCAGGCACTCTTATCGGAAATGATCAAATTTATAACACTATTGTCACAGCCCATGCTTTTATTATAATTTTCTTTATAGTAATACCTGTAATAATTGGAGGTTTCGGTAACTGATTAATTCCTCTCATACTAGGAGCACCAGATATAGCATTCCCCCGGCTAAATAATATAAGATTCTGGCTTTTACCACCATCCTTAATACTTCTATTAATAAGAAGAATTATTGACAAAGGAGCAGGAACTGGCTGAACAGTTTATCCACCTTTATCAGCTAATACTGCTCATGAAGGTGCTTCTGTAGATCTTGCTATTTTCAGACTACATATAGCCGGTATTTCCTCCATCCTAGGGGCTATTAATTTCATTTCCACAATTATCAATATACGCCCAATAGGAATAAATTTAGACCAAATACCCCTTTTTATTTGAGCAGTAAAAATTACCGCTATTTTACTGCTTCTTTCCTTACCTGTTTTAGCCGGAGCTATTACTATACTTTTAACAGACCGAAACATCAATACATCCTTTTTTGACCCAGCAGGAGGAGGAGACCCCATTCTATACCAACATCTATTC
>Aeoniacalles_aeonii|9148.E-547-bod
AACTCTTTACTTTATCCTTGGCTCCTGGGCAGGAATAGTAGGAACATCCCTTAGAATATTAATTCGAACAGAACTAGGCAACCCAGGAACTCTTATCGGAAACGACCAAATCTATAACACTATTGTTACAGCTCATGCTTTTATTATAATTTTCTTTATAGTAATACCTGTAATAATTGGGGGTTTCGGCAATTGATTAATTCCCCTTATACTAGGAGCTCCAGATATAGCATTCCCACGACTAAATAATATAAGATTCTGACTTTTACCTCCATCCTTGATTCTTCTACTAATAAGAAGAATTATTGATAAAGGAGCAGGAACTGGCTGAACAGTTTACCCACCTTTATCAGCCAATACTGCTCACGAAGGTGCTTCTGTAGATTTAGCCATTTTCAGGCTCCATATAGCTGGTATTTCCTCTATCCTAGGAGCCATCAATTTTATTTCTACAGTTATCAATATACGCCCAATAGGAATAAATCTAGATCAAATACCCCTCTTCATTTGAGCAGTAAAAATTACTGCTATCTTACTGCTTCTTTCCTTACCAGTTTTAGCAGGAGCTATTACTATGCTTTTAACAGACCGAAATGTAAACACATCCTTCTTTGATCCAGCAGGAGGGGGAGACCCTATCTTATACCAACACCTATNN
>Aeoniacalles_argillosus|9614.ES1031
AACTCTCTATTTTATCCTTGGCTCTTGAGCAGGAATAGTAGGATCGTCTCTTAGAATACTAATTCGAGCAGAACTAGGCAACCCCGGAACTCTCATCGGAAACGACCAAATTTATAACACTATTGTTACAGCCCACGCATTTATTATAATTTTCTTTATAGTAATACCTGTAATAATTGGAGGTTTCGGTAATTGATTAATCCCCCTTATACTAGGAGCCCCAGATATAGCATTCCCCCGGCTAAACAATATAAGATTCTGGCTTTTACCTCCATCCCTAATTCTTCTATTAATAAGAAGAATCATTGATAAAGGAGCAGGTACTGGCTGAACAGTTTATCCCCCTTTATCAACCAATACCGCCCATGAGGGCGCCTCTGTAGATCTTGCCATTTTCAGACTCCATATAGCTGGAATTTCCTCCATTCTAGGAGCTATTAATTTTATTTCTACAGTTATCAATATACGCCCTATAGGAATAAATTTTGATCAAATACCCCTATTTATTTGAGCAGTAAAAATCACCGCTATCCTGCTACTTCTTTCCCTGCCAGTCCTAGCAGGAGCCATTACTATACTTTTAACAGACCGAAATATTAACACATCCTTCTTTGACCCAGCAGGAGGAGGAGACCCCATTCTATACCAACACCTATTT
>Aeoniacalles_argillosus|9325.E-736-arg
AACTCTCTATTTTATCCTTGGCTCTTGAGCAGGAATAGTAGGATCGTCTCTTAGAATACTAATTCGAGCAGAACTAGGCAACCCCGGAACTCTCATCGGAAACGACCAAATTTATAACACTATTGTTACAGCCCACGCATTTATTATAATTTTCTTTATAGTAATACCTGTAATAATTGGAGGTTTCGGTAATTGATTAATCCCCCTTATACTAGGAGCCCCAGATATAGCATTCCCCCGGCTAAACAATATAAGATTCTGGCTTTTACCTCCATCCCTAATTCTTCTATTAATAAGAAGAATCATTGATAAAGGAGCAGGTACTGGCTGAACAGTTTATCCCCCTTTATCAACCAATACCGCCCATGAGGGCGCCTCTGTAGATCTTGCCATTTTCAGACTCCATATAGCTGGAATTTCCTCCATTCTAGGAGCTATTAATTTTATTTCTACAGTTATCAATATACGCCCTATAGGAATAAATTTTGATCAAATACCCCTATTTATTTGAGCAGTAAAAATCACCGCTATCCTGCTACTTCTTTCCCTGCCAGTCCTAGCAGGAGCCATTACTATACTTTTAACAGACCGAAATATTAACACATCCTTCTTTGACCCAGCAGGAGGAGGAGACCCCATTCTATACCAACACCTATTT
>Aeoniacalles_argillosus|9151.E-550-arg
AACTCTCTATTTTATCCTTGGCTCTTGAGCAGGAATAGTAGGATCGTCTCTTAGAATACTAATTCGAGCAGAACTAGGCAACCCCGGAACTCTCATCGGAAACGACCAAATTTACAACACTATTGTTACAGCCCACGCATTTATTATAATTTTCTTTATAGTAATACCTGTAATAATTGGAGGTTTCGGTAATTGATTAATCCCCCTTATACTAGGAGCCCCAGATATAGCATTCCCCCGGCTAAACAATATAAGATTCTGGCTTTTACCTCCATCCCTAATTCTTCTATTAATAAGAAGAATCATTGATAAAGGAGCAGGTACTGGCTGAACAGTTTATCCCCCTTTATCAACCAATACCACCCATGAGGGCGCCTCTGTAGATCTTGCCATTTTCAGACTCCATATAGCTGGAATTTCCTCCATTCTAGGAGCTATTAATTTTATTTCTACAGTTATCAATATACGCCCTATAGGAATAAATTTTGATCAAATACCCCTATTTATTTGAGCAGTAAAAATCACCGCTATCCTGCTACTTCTCTCCCTGCCAGTCCTAGCAGGAGCCATTACTATACTTTTAACAGACCGAAATATTAACACATCCTTCTTTGACCCAGCAGGAGGAGGAGACCCCATTCTATACCAACACCTATTT
>Aeoniacalles_argillosus|8815.C-0105-arg
AACTCTCTATTTTATCCTTGGCTCTTGAGCAGGAATAGCAGGAACGTCTCTTAGAATACTAATTCGAGCAGAACTAGGCAACCCCGGAACTCTTATCGGAAACGACCAAATTTATAACACTATTGTTACAGCCCACGCATTTATTATAATTTTCTTTATAGTAATACCTGTAATAATTGGAGGTTTCGGTAATTGATTAATCCCCCTTATACTAGGAGCCCCAGATATAGCATTCCCCCGGCTAAACAATATAAGATTCTGGCTCTTACCTCCATCCTTGATTCTTCTATTAACAAGAAGAATCATCGATAAAGGAGCAGGTACTGGCTGAACAGTTTATCCCCCTTTATCAGCCAATACCGCTCATGAAGGTGCCTCTGTAGATCTTGCCATTTTCAGGCTCCATATAGCTGGAATTTCCTCCATCCTAGGAGCTATTAATTTTATTTCTACAGTTATCAATATACGCCCTATAGGAATAAATTTTGATCAAATACCCCTATTTATTTGAGCAGTAAAAATCACTGCTATCCTGTTACTTCTTTCCCTACCAGTTCTAGCAGGAGCCATTACCATACTTTTAACAGACCGAAATATTAACACATCCTTCTTTGACCCAGCAGGAGGAGGAGACCCCATTCTATATCAACACCTATTT
>Aeoniacalles_argillosus|8943.E-0221-arg
AACTCTATATTTTATCCTTGGCTCCTGAGCAGGAATAGTAGGGACTTCTCTTAGAATATTAATTCGAGCAGAACTAGGCAACCCCGGGACTCTCATCGGAAACGACCAAATTTATAACACTATTGTTACAGCCCACGCATTTATTATAATTTTCTTTATAGTAATACCTGTAATAATTGGAGGTTTCGGTAATTGATTAATCCCCCTTATACTAGGAGCCCCAGATATAGCATTCCCCCGGCTAAACAATATAAGATTCTGGCTCTTACCCCCATCCTTGATTCTTCTATTAATAAGAAGAGTCATCGATAAAGGAGCAGGTACTGGCTGAACAGTTTATCCCCCTTTATCAGCCAATACCGCTCATGAAGGTGCCTCTGTAGATCTTGCCATTTTCAGGCTCCATATAGCTGGAATTTCCTCCATCCTAGGAGCTATTAATTTTATTTCCACAGTTATCAATATACGCCCCATAGGAATAAATTTTGATCAAATACCCCTATTTATTTGAGCAGTAAAAATCACCGCTATCCTGTTACTTCTTTCCCTGCCAGTTCTAGCAGGAGCCATTACTATACTTTTAACAGACCGAAATATTAACACATCCTTCTTTGACCCAGCAGGAGGGGGAGACCCTATTCTATATCAACACCTATTT
>Aeoniacalles_argillosus|8944.E-0222-arg
AACTCTATATTTTATCCTTGGCTCCTGAGCAGGAATAGTAGGAACTTCTCTTAGAATATTAATTCGAGCAGAACTAGGCAACCCCGGGACTCTCATCGGAAACGACCAAATTTATAACACTATTGTTACAGCCCACGCATTTATTATAATTTTCTTTATAGTAATACCTGTAATAATTGGAGGTTTCGGTAATTGATTAATCCCCCTTATACTAGGAGCCCCAGATATAGCATTCCCCCGGCTAAACAATATAAGATTCTGGCTCTTACCCCCATCCTTGATTCTTCTATTAATAAGAAGAATCATCGATAAAGGAGCAGGTACTGGCTGAACAGTTTATCCCCCTTTATCAGCCAATACCGCTCATGAAGGTGCCTCTGTAGATCTTGCCATTTTCAGGCTCCATATAGCTGGAATTTCCTCCATCCTAGGAGCTATTAATTTTATTTCCACAGTTATCAATATACGCCCCATAGGAATAAATTTTGATCAAATACCCCTATTTATTTGAGCAGTAAAAATCACCGCTATCCTGTTACTTCTTTCCCTGCCAGTTCTAGCAGGAGCCATTACTATACTTTTAACAGACCGAAATATTAACACATCCTTCTTTGACCCGGCAGGAGGGGGAGACCCTATTCTATATCAACACCTATTT
>Aeoniacalles_argillosus|8945.E-0223-arg
AACTCTATATTTTATCCTTGGCTCCTGAGCAGGAATAGTAGGAACTTCTCTTAGAATATTAATTCGAGCAGAACTAGGCAACCCCGGGACTCTCATCGGAAACGACCAAATTTATAACACTATTGTTACAGCCCACGCATTTATTATAATTTTCTTTATAGTAATACCTGTAATAATTGGAGGTTTCGGTAATTGATTAATCCCCCTTATACTAGGAGCCCCAGATATAGCATTCCCCCGGCTAAACAATATAAGATTCTGGCTCTTACCCCCATCCTTGATTCTTCTATTAATAAGAAGAATCATCGATAAAGGAGCAGGTACTGGCTGAACAGTTTATCCCCCTTTATCAGCCAATACCGCTCATGAAGGTGCCTCTGTAGATCTTGCCATTTTCAGGCTCCATATAGCTGGAATTTCCTCCATCCTAGGAGCTATTAATTTTATTTCCACAGTTATCAATATACGCCCCATAGGAATAAATTTTGATCAAATACCCCTATTTATTTGAGCAGTAAAAATCACCGCTATCCTGTTACTTCTTTCCCTGCCAGTTCTAGCAGGAGCCATTACTATACTTTTAACAGACCGAAATATTAACACATCCTTCTTTGACCCGGCAGGAGGGGGAGACCCTATTCTATATCAACACCTATTT
>Aeoniacalles_argillosus|11047.1561-JKR_3609
AACTCTATATTTTATCCTTGGCTCCTGAGCAGGAATAGTAGGAACTTCTCTTAGAATATTAATTCGAGCAGAACTAGGCAACCCAGGGACTCTCATCGGAAACGACCAAATTTATAACACTATTGTTACAGCCCACGCATTTATTATAATTTTCTTTATAGTAATACCTGTAATAATTGGAGGTTTCGGTAATTGATTAATCCCCCTTATACTAGGAGCCCCAGATATAGCATTCCCCCGGCTAAACAATATAAGATTCTGGCTCTTACCCCCATCCTTGATTCTTCTATTAATAAGAAGAATCATCGATAAAGGAGCAGGTACTGGCTGAACAGTTTATCCCCCTTTATCAGCCAATACCGCTCATGAAGGTGCCTCTGTAGATCTTGCCATTTTCAGGCTCCATATAGCTGGAATTTCCTCCATCCTAGGAGCTATTAATTTTATTTCCACAGTTATCAATATACGCCCCATAGGAATAAATTTTGATCAAATACCCCTATTTATTTGAGCAGTAAAAATCACCGCTATCCTGTTACTTCTTTCCCTGCCAGTTCTAGCAGGAGCCATTACTATACTTTTAACAGACCGAAATATTAACACATCCTTCTTTGACCCAGCAGGAGGGGGAGACCCTATTCTATATCAACACCTATTT
>Aeoniacalles_argillosus|8814.C-0103-arg
AACTCTATATTTTATCCTTGGCTCCTGAGCAGGAATAGTAGGAACTTCTCTTAGAATATTAATTCGAGCAGAACTAGGCAACCCCGGGACTCTCATCGGAAACGACCAAATTTATAACACTATTGTTACAGCCCACGCATTTATTATAATTTTCTTTATAGTAATACCTGTAATAATTGGAGGTTTCGGTAATTGATTAATCCCCCTTATACTAGGAGCCCCAGATATAGCATTCCCCCGGCTAAACAATATAAGATTCTGGCTCTTACCCCCATCCTTGATTCTTCTATTAATAAGAAGAATCATCGATAAAGGAGCAGGTACTGGCTGAACAGTTTATCCCCCTTTATCAGCCAATACCGCTCATGAAGGTGCCTCTGTAGATCTTGCCATTTTCAGGCTCCATATAGCTGGAATTTCCTCCATCCTAGGAGCTATTAATTTTATTTCCACAGTTATCAATATACGCCCCATAGGAATAAATTTTGATCAAATACCCCTATTTATTTGAGCAGTAAAAATCACCGCTATCCTGTTACTTCTTTCCCTGCCAGTTCTAGCAGGAGCCATTACTATACTTTTAACAGACCGAAATATTAACACATCCTTCTTTGACCCAGCAGGAGGGGGAGACCCTATTCTATATCAACACCTATTT
>Aeoniacalles_grancanariensis|196.6-PST_2GC2011
NNNNNNNNNNTTCATCCTAGGCTCTTGAGCAGGTATAGTAGGAACATCTCTTAGAATACTAATTCGAGCAGAGCTAGGCAATCCCGGAACTCTAATCGGAAACGACCAAATTTATAACACTATTGTTACAGCCCACGCTTTTATTATAATTTTTTTTATAGTAATGCCCGTAATAATTGGAGGTTTTGGTAATTGGCTAATCCCACTTATATTAGGAGCCCCAGATATAGCATTTCCCCGATTAAACAATATAAGATTCTGGCTTTTGCCCCCATCCTTAATTCTTCTACTAATAAGAAGAATCATTGACAAAGGAGCAGGAACTGGCTGAACAGTCTACCCACCTTTATCAGCCAATACCGCCCATGAAGGTGCCTCTGTAGATTTAGCCATCTTTAGACTCCATATAGCCGGTATCTCTTCCATCCTAGGAGCTATTAATTTCATTTCCACAGTTATTAATATACGCCCAATAGGAATAAACTTAGATCAAATGCCCCTATTTATTTGAGCAGTGAAAATTACTGCTATCTTATTACTTCTTTCCTTGCCAGTTCTAGCAGGAGCCATTACTATACTTTTAACAGACCGAAATGTTAATACATCCTTCTTTGACCCAGCAGGAGGAGGAGACCCCATCTTATACCAACACTTATTC
>Aeoniacalles_grancanariensis|9353.E-752-gra
AACTCTTTACTTCATCCTAGGCTCTTGAGCAGGAATAGTAGGAACATCTCTTAGAATACTAATTCGAGCAGAACTAGGCAACCCTGGAACTCTAATCGGAAACGATCAAATTTATAACACTATCGTTACAGCCCACGCTTTTATTATAATTTTTTTTATAGTTATACCTGTAATAATTGGAGGTTTCGGTAATTGATTAATCCCACTTATACTAGGAGCCCCAGATATAGCATTTCCCCGATTAAACAATATAAGATTCTGGCTTCTACCCCCATCCTTAATCCTTCTACTAATAAGAAGAATTATTGACAAAGGAGCAGGAACTGGTTGAACAGTCTACCCACCTCTATCAGCCAATACCGCCCATGAAGGTGCCTCTGTAGATCTAGCCATCTTTAGACTCCATATAGCCGGTATCTCCTCCATCTTAGGAGCTATTAATTTCATTTCCACAGTTATCAATATACGCCCAATAGGAATAAACTTAGATCAAATACCCCTATTTATTTGAGCAGTGAAAATTACCGCTATTTTATTACTTCTTTCCTTGCCAGTTCTAGCAGGAGCCATTACTATACTTTTAACAGACCGAAATGTTAATACATCCTTCTTTGACCCAGCAGGAGGAGGAGATCCNNNNNNNNNNNNNNNNNNNNNN
>Aeoniacalles_grancanariensis|214.24-PST_12GC2011
AACTCTTTACTTCATCCTAGGCTCTTGAGCAGGAATAGTAGGAACATCTCTTAGAATACTAATTCGAGCAGAACTAGGCAACCCTGGAACTCTAATCGGAAACGATCAAATTTATAACACTATCGTTACAGCCCACGCTTTTATTATAATTTTTTTTATAGTTATACCTGTAATAATTGGAGGTTTCGGTAATTGATTAATCCCACTTATACTAGGAGCCCCAGATATAGCATTTCCCCGATTAAACAATATAAGATTCTGGCTTCTACCCCCATCCTTAATCCTTCTACTAATAAGAAGAATTATTGACAAAGGAGCAGGAACTGGTTGAACAGTCTACCCACCTCTATCAGCCAATACCGCCCATGAAGGTGCCTCTGTAGATCTAGCCATCTTTAGACTCCATATAGCCGGTATCTCCTCCATCTTAGGAGCTATTAATTTCATTTCCACAGTTATCAATATACGCCCAATAGGAATAAACTTAGATCAAATACCCCTATTTATTTGAGCAGTGAAAATTACCGCTATTTTATTACTTCTTTCCTTGCCAGTTCTAGCAGGAGCCATTACTATACTTTTAACAGACCGAAATGTTAATACATCCTTCTTTGACCCAGCAGGAGGAGGAGACCCCATCTTATACCAACACTTGTTT
>Pseudodichromacalles_xerampelinus|10144.1244-PST_3580
AACCCTTTATTTCATCTTAGGATCTTGAGCTGGAATAGTAGGAACATCCCTAAGAATACTAATCCGAACAGAACTAGGTAACCCAGGAACTTTAATCGGAAATGATCAAATCTATAATACTATTGTTACAGCCCATGCCTTTATTATAATTTTTTTTATAGTAATACCGGTAATAATTGGAGGTTTCGGAAATTGATTAATTCCCCTTATAATAGGAGCCCCTGATATAGCATTTCCCCGATTAAACAATATAAGATTTTGACTTCTTCCACCATCATTAATTTTATTACTTATAAGAAGAATTATTGATAAAGGAGCAGGAACTGGATGAACAGTTTACCCACCTTTATCAACTAACACCGCTCATGAAGGAGCTTCAGTAGACTTAGCTATTTTTAGACTTCATATAGCAGGTATTTCTTCCATTCTTGGAGCCATTAACTTTATTTCTACAATTATTAATATACGCCCAATAGGAATAAATTTAGACCAAATACCCCTTTTTATCTGAGCAGTAAAAATTACTGCCATTTTATTGCTCCTTTCCTTACCAGTTTTAGCAGGAGCTATTACTATACTTTTAACAGACCGAAATGTTAATACATCCTTTTTCGACCCTGCGGGGGGAGGAGATCCTATCTTATATCAACACTTATTC
>Pseudodichromacalles_xerampelinus|10259.687-PST_75T2012
AACCCTTTATTTCATCTTAGGATCTTGAGCTGGAATAGTAGGAACATCCCTAAGAATACTAATCCGAACAGAACTAGGTAACCCAGGAACTTTAATCGGAAATGATCAAATCTATAATACTATTGTTACAGCCCATGCCTTTATTATAATTTTTTTTATAGTAATACCGGTAATAATTGGAGGTTTCGGAAATTGATTAATTCCCCTTATAATAGGAGCCCCTGATATAGCATTTCCCCGATTAAACAATATAAGATTTTGACTTCTTCCACCATCATTAATTTTATTACTTATAAGAAGAATTATTGATAAAGGAGCAGGAACTGGATGAACAGTTTACCCACCTTTATCAACTAACACCGCTCATGAAGGAGCTTCAGTAGACTTAGCTATTTTTAGACTTCATATAGCAGGTATTTCTTCCATTCTTGGAGCCATTAACTTTATTTCTACAATTATTAATATACGCCCAATAGGAATAAATTTAGACCAAATACCCCTTTTTATCTGAGCAGTAAAAATTACTGCCATTTTATTGCTCCTTTCCTTACCAGTTTTAGCAGGAGCTATTACTATACTTTTAACAGACCGAAATGTTAATACATCCTTTTTCGACCCTGCGGGGGGAGGAGATCCTATCTTATATCAACACTTATTC
>Pseudodichromacalles_pericallis|12155.1704-PST_24422
GACCCTTTATTTTATCTTAGGATCTTGAGCTGGAATAATAGGAACCTCCCTCAGAATATTAATCCGAACAGAACTAGGTAACCCTGGAAGTTTAATTGGTAATGATCAAATTTATAATACTATTGTTACAGCTCATGCCTTTATTATAATCTTCTTTATAGTAATACCCGTTATAATTGGAGGCTTCGGAAATTGATTAATTCCTCTTATACTAGGAGCTCCTGATATAGCATTTCCTCGATTAAATAATATAAGATTTTGACTTTTACCCCCATCATTAACTCTATTATTTATAAGAAGAATCATTGATAAAGGAGCTGGAACTGGCTGAACAGTTTATCCACCTTTATCAGCTAATACTGCCCATGAAGGAGCCTCTGTAGACCTAGCTATTTTTAGACTTCATATAGCAGGTATCTCCTCCATCCTCGGGGCTATTAATTTCATTTCCACAGTTATTAATATACGCCCAATAGGAATAAATTTAGATCAAATACCCCTTTTTATTTGAAGAGTAAAAATCACTGCCATTTTATTACTTCTTTCCTTGCCTGTTTTAGCAGGAGCTATTACAATACTTTTAACAGACCGAAATATTAATACATCCTTCTTTGACCCTGCAGGAGGAGGTGACCCTATTTTATATCAACATTTATTT
>Pseudodichromacalles_pericallis|8767.C-0128-fer
AAGTCTTTATTTTATCTTAGGATCTTGAGCTGGAATAATAGGAACATCCCTCAGAATATTAATCCGAACAGAACTAGGTAACCCTGGAAGTTTAATTGGTAATGATCAAATTTATAATACTATTGTTACAGCTCATGCCTTTATTATAATCTTCTTTATAGTAATACCCGTTATAATTGGAGGCTTCGGAAATTGATTAATTCCTCTTATACTAGGAGCTCCTGATATAGCGTTTCCTCGATTAAATAATATAAGATTTTGACTTTTACCCCCATCATTAGCTCTATTATTTATAAGAAGAATCATTGATAAAGGAGCTGGAACTGGCTGAACAGTTTATCCACCCTTATCAGCTAATACTGCCCATGAAGGAGCCTCTGTAGACCTAGCTATTTTTAGACTTCATATAGCAGGTATCTCCTCCATCCTTGGGGCTATTAATTTCATCTCCACAGTTATTAATATACGCCCAATAGGAATAAATCTAGATCAAATACCCCTTTTTATTTGAAGAGTAAAAATTACTGCTATTTTATTGCTTCTTTCCCTGCCTGTTTTAGCAGGAGCTATTACAATACTTTTAACAGACCGAAATATTAATACATCCTTTTTCGACCCTGCAGGAGGAGGTGACCCTATTTTATATCAACATTTATTT
>Pseudodichromacalles_pericallis|10369.E-0275-fer
ATGTCTTTATTTTATCTTAGGATCTTGAGCTGGAATAATAGGAACATCCCTCAGAATATTAATCCGAACAGAACTAGGTAACCCTGGAAGTTTAATTGGTAATGATCAAATTTATAATACTATTGTTACAGCTCATGCCTTTATTATAATCTTCTTTATAGTAATACCCGTTATAATTGGAGGCTTCGGAAATTGATTAATTCCTCTTATACTAGGAGCTCCTGATATAGCGTTTCCTCGATTAAATAATATAAGATTTTGACTTTTACCCCCATCATTAGCTCTATTATTTATAAGAAGAATCATTGATAAAGGAGCTGGAACTGGCTGAACAGTTTATCCACCCTTATCAGCTAATACTGCCCATGAAGGAGCCTCTGTAGACCTAGCTATTTTTAGACTTCATATAGCAGGTATCTCCTCCATCCTTGGGGCTATTAATTTCATCTCCACAGTTATTAATATACGCCCAATAGGAATAAATCTAGATCAAATACCCCTTTTTATTTGAAGAGTAAAAATTACTGCTATTTTATTGCTTCTTTCCCTGCCTGTTTTAGCAGGAGCTATTACAATACTTTTAACAGACCGAAATATTAATACATCCTTTTTCGACCCTGCAGGAGGAGGTGACCCTATTTTATATCAACATTTATTT
>Pseudodichromacalles_fernandezi|9174.E-573-fer
AACCCTTTATTTTATCCTAGGATCTTGAGCTGGAATAATAGGAACATCCCTCAGAATATTAATCCGAACAGAACTGGGTAACCCCGGAATTTTAATTGGCAATGATCAAATTTATAACACTATTGTTACCGCCCATGCCTTTATTATAATCTTCTTTATAGTAATACCAGTTATAATTGGAGGCTTCGGAAATTGATTAATCCCTCTTATACTGGGAGCCCCCGATATAGCATTCCCCCGATTAAACAATATAAGATTCTGACTTCTGCCCCCATCATTAACTCTGTTACTTATAAGAAGAATCATTGATAAAGGAGCTGGAACTGGTTGAACAGTTTATCCACCTTTATCAGCTAATGCCGCCCATGAAGGAGCCTCTGTAGATCTAGCCATTTTTAGACTTCATATAGCAGGTATCTCCTCTATCCTAGGAGCTATTAATTTCATTTCCACAATTATCAATATACGTCCAATAGGAATGAACTTAGACCAAATACCCCTTTTTATTTGAGCAGTAAAAATTACTGCCATTTTATTGCTTCTTTCCTTGCCTGTTTTAGCAGGGGCTATTACTATACTTTTAACAGACCGAAATATTAATACATCCTTTTTTGACCCCGCAGGAGGGGGAGACCCTATTTTATATCAACATTTATTT
>Pseudodichromacalles_fernandezi|9276.E-687-fer
AACCCTTTATTTTATCCTAGGATCTTGAGCTGGAATAACAGGAACATCCCTCAGAATATTAATCCGAACAGAACTAGGCAACCCTGGAATTTTAATCGGCAATGATCAAATTTATAACACTATTGTCACTGCTCATGCCTTTATCATAATCTTCTTTATAGTAATACCTGTTATAATTGGAGGTTTCGGAAATTGATTAATTCCTCTTATACTAGGAGCTCCCGATATAGCATTTCCCCGATTAAACAATATAAGATTCTGGCTTTTACCCCCATCATTAGCTTTATTACTTATAAGAAGAATCATTGATAAAGGAGCTGGAACTGGCTGAACAGTTTATCCACCTTTATCAGCTAATACCGCCCATGAAGGAGCCTCTGTAGATCTAGCCATTTTTAGACTTCATATAGCAGGTATCTCCTCTATCCTAGGAGCTATTAATTTTATTTCCACAATTATCAATATACGTCCAATAGGAATAAACTTAGACCAAATATCCCTTTTTATTTGAGCAGTAAAAATTACTGCCATTTTATTACTTCTTTCCTTGCCTGTTTTAGCAGGAGCTATTACTATACTTTTAACAGACCGAAATATTAATACATCCTTTTTTGACCCCGCAGGGGGAGGAGACCCTATTTTATATCAACATTTATTT
>Pseudodichromacalles_fernandezi|9601.ES1018
AACCCTTTATTTTATCCTAGGAGCTTGAGCTGGAATAATAGGAACATCCCTCAGAATATTAATCCGAACAGAACTAGGTAACCCCGGAATTTTAATCGGCAATGATCAAATTTATAACACTATTGTTACTGCTCATGCCTTTATCATAATCTTCTTTATAGTAATACCCGTTATAATTGGAGGTTTCGGAAATTGATTAATTCCTCTTATACTAGGAGCTCCTGATATAGCATTTCCCCGATTAAACAATATAAGATTCTGACTTTTACCCCCATCATTAGCTTTATTATTTATAAGAAGAATCATTGATAAAGGAGCTGGAACTGGCTGAACAGTTTATCCACCTTTATCAGCCAATGCCGCCCATGAAGGAGCCTCTGTAGATCTAGCCATTTTCAGACTTCATATAGCAGGTATCTCCTCTATCCTAGGAGCTATTAATTTTATTTCCACAATTATCAATATACGTCCAATAGGAATAAACTTAGACCAAATACCCCTTTTTACTTGAGCAGTAAAAATTACTGCCATTTTATTACTTCTTTCCTTGCCTGTTTTAGCAGGAGCTATTACTATACTTTTAACAGACCGAAATATTAATACATCCTTTTTTGACCCCGCAGGAGGGGGAGACCCTATTTTATACCAACATTTATTT
>Pseudodichromacalles_fernandezi|9598.ES1015
AACCCTTTATTTTATCCTAGGAGCTTGAGCTGGAATAATAGGAACATCCCTCAGAATATTAATCCGAACAGAACTAGGTAACCCCGGAATTTTAATCGGCAATGATCAAATTTATAACACTATTGTTACTGCTCATGCCTTTATCATAATCTTCTTTATAGTAATACCCGTTATAATTGGAGGTTTCGGAAATTGATTAATTCCTCTTATACTAGGAGCTCCTGATATAGCATTTCCCCGATTAAACAATATAAGATTCTGACTTTTACCCCCATCATTAGCTTTATTATTTATAAGAAGAATCATTGATAAAGGAGCTGGAACTGGCTGAACAGTTTATCCACCTTTATCAGCCAATGCCGCCCATGAAGGAGCCTCTGTAGATCTAGCCATTTTCAGACTTCATATAGCAGGTATCTCCTCTATCCTAGGAGCTATTAATTTTATTTCCACAATTATCAATATACGTCCAATAGGAATAAACTTAGACCAAATACCCCTTTTTACTTGAGCAGTAAAAATTACTGCCATTTTATTACTTCTTTCCTTGCCTGTTTTAGCAGGAGCTATTACTATACTTTTAACAGACCGAAATATTAATACATCCTTTTTTGACCCCGCAGGAGGGGGAGACCCTATTTTATACCAACATTTATTT
>Pseudodichromacalles_fernandezi|9317.E-728-fer
AACCCTTTATTTTATCCTAGGAGCTTGAGCTGGAATAATAGGAACATCCCTCAGAATATTAATCCGAACAGAACTAGGTAACCCCGGAATTTTAATCGGCAATGATCAAATTTATAACACTATTGTTACTGCTCATGCCTTTATCATAATCTTCTTTATAGTAATACCCGTTATAATTGGAGGTTTCGGAAATTGATTAATTCCTCTTATACTAGGAGCTCCTGATATAGCATTTCCCCGATTAAACAATATAAGATTCTGACTTTTACCCCCATCATTAGCTTTATTATTTATAAGAAGAATCATTGATAAAGGAGCTGGAACTGGCTGAACAGTTTATCCACCTTTATCAGCCAATGCCGCCCATGAAGGAGCCTCTGTAGATCTAGCCATTTTCAGACTTCATATAGCAGGTATCTCCTCTATCCTAGGAGCTATTAATTTTATTTCCACAATTATCAATATACGTCCAATAGGAATAAACTTAGACCAAATACCCCTTTTTACTTGAGCAGTAAAAATTACTGCCATTTTATTACTTCTTTCCTTGCCTGTTTTAGCAGGAGCTATTACTATACTTTTAACAGACCGAAATATTAATACATCCTTTTTTGACCCCGCAGGAGGGGGAGACCCTATTTTATACCAACATTTATTT
>Pseudodichromacalles_fernandezi|12133.1682-PST_24400
AACCCTTTATTTTATCCTAGGAGCTTGAGCTGGAATAATAGGAACATCCCTCAGAATATTAATCCGAACAGAACTAGGTAACCCCGGAATTTTAATCGGCAATGATCAAATTTATAACACTATTGTTACTGCTCATGCCTTTATCATAATTTTCTTTATAGTAATACCCGTTATAATTGGAGGTTTCGGAAATTGATTAATTCCTCTTATACTAGGGGCTCCTGATATAGCATTTCCCCGATTAAACAATATAAGATTCTGACTTTTACCCCCATCATTAGCTTTATTATTTATAAGAAGAATCATTGATAAAGGAGCTGGAACTGGCTGAACAGTTTATCCACCTTTATCAGCCAATGCCGCCCATGAAGGAGCCTCTGTAGATCTAGCCATTTTTAGACTTCATATAGCAGGTATCTCCTCTATCCTAGGAGCTATTAATTTTATTTCCACAATTATCAATATACGTCCAATAGGAATAAACTTAGACCAAATACCCCTTTTTACTTGAGCAGTAAAAATTACTGCCATTTTATTACTTCTTTCCTTGCCTGTTTTAGCAGGAGCTATTACTATACTTTTAACAGACCGAAATATTAATACATCCTTTTTTGACCCCGCAGGAGGGGGAGACCCGATTTTATACCAACATTTATTT
>Pseudodichromacalles_fernandezi|9326.E-737-fer
AACCCTTTATTTTATCCTAGGAGCTTGAGCTGGAATAATAGGAACATCCCTCAGAATATTAATCCGAACAGAACTAGGTAACCCCGGAATTTTAATCGGCAATGATCAAATTTATAACACTATTGTTACTGCTCATGCCTTTATCATAATTTTCTTTATAGTAATACCCGTTATAATTGGAGGTTTCGGAAATTGATTAATTCCTCTTATACTAGGGGCTCCTGATATAGCATTTCCCCGATTAAACAATATAAGATTCTGACTTTTACCCCCATCATTAGCTTTATTATTTATAAGAAGAATCATTGATAAAGGAGCTGGAACTGGCTGAACAGTTTATCCACCTTTATCAGCCAATGCCGCCCATGAAGGAGCCTCTGTAGATCTAGCCATTTTTAGACTTCATATAGCAGGTATCTCCTCTATCCTAGGAGCTATTAATTTTATTTCCACAATTATCAATATACGTCCAATAGGAATAAACTTAGACCAAATACCCCTTTTTACTTGAGCAGTAAAAATTACTGCCATTTTATTACTTCTTTCCTTGCCTGTTTTAGCAGGAGCTATTACTATACTTTTAACAGACCGAAATATTAATACATCCTTTTTTGACCCCGCAGGAGGGGGAGACCCGATTTTATACCAACATTTATTT
>Silvacalles_hakani|8816.C-0106-tag
AACTCTTTATTTCATTTTAGGATCTTGAGCTGGTATAGTAGGTACATCCCTTAGAATACTAATTCGGACAGAATTAGGTAATCCTGGAACCCTTATTGGTAATGACCAAATCTATAACACTATTGTTACAGCTCACGCTTTCATCATAATTTTCTTTATAGTAATACCTGTAATAATTGGAGGTTTCGGAAATTGATTAATCCCCCTCATGCTAGGAGCCCCTGATATAGCATTCCCCCGATTAAACAATATAAGATTCTGACTCCTACCCCCTTCACTAGCTTTATTACTCATAAGAAGAATTATTGATAAAGGTGCTGGTACTGGTTGAACAGTCTATCCCCCTTTATCAGCTAATACCGCCCATGAAGGAGCCTCTGTAGACCTAGCCATTTTCAGATTACATATAGCAGGTATCTCTTCCATTCTTGGAGCCATCAACTTTATTTCTACAATTATTAATATACGCCCAATAGGTTTAAACCCAGATCAAATACCCCTTTTTATCTGAGCAGTTAAAATTACTGCTATTTTATTACTTCTTTCTCTACCCGTCTTAGCAGGAGCTATCACCATACTTTTAACAGACCGAAACATTAATACATCTTTCTTTGATCCTGCAGGAGGAGGAGACCCAATTTTATACCAACATTTATTT
>Silvacalles_hakani|11052.1566-JKR_3614
AACTCTTTATTTCATTTTAGGATCTTGAGCTGGTATAGTAGGTACATCCCTTAGAATACTAATTCGGACAGAATTAGGTAATCCTGGAACCCTTATTGGTAATGACCAAATCTATAACACTATTGTTACAGCTCACGCTTTCATCATAATTTTCTTTATAGTAATACCTGTAATAATTGGAGGTTTCGGAAATTGATTAATCCCCCTCATGCTAGGAGCCCCTGATATAGCATTCCCCCGATTAAACAATATAAGATTCTGACTCCTACCCCCTTCACTAGCTTTATTACTCATAAGAAGAATTATTGATAAAGGTGCTGGTACTGGTTGAACAGTCTATCCCCCTTTATCAGCTAATACCGCCCATGAAGGAGCCTCTGTAGACCTAGCCATTTTCAGATTACATATAGCAGGTATCTCTTCCATTCTTGGAGCCATCAACTTTATTTCTACAATTATTAATATACGCCCAATAGGTTTAAACCCAGATCAAATACCCCTTTTTATCTGAGCAGTTAAAATTACTGCTATTTTATTACTTCTTTCTCTACCCGTCTTAGCAGGAGCTATCACCATACTTTTAACAGACCGAAACATTAATACATCTTTCTTTGATCCTGCAGGAGGAGGAGACCCAATTTTATACCAACATTTATTT
>Silvacalles_pedestris|8817.C-0107-ped
AACCCTTTATTTCATCTTAGGGTCTTGAGCCGGTATAGTAGGCACGTCCCTCAGAATACTAATTCGAACAGAATTAGGTACCCCTGGGACCCTAATTGGTAACGATCAAATCTATAACACTATTGTTACAGCTCACGCTTTTATTATAATTTTCTTTATAGTAATACCTGTTATAATCGGAGGCTTCGGAAATTGACTAATCCCCCTCATATTAGGGGCCCCTGATATAGCATTTCCCCGATTAAACAATATAAGATTTTGACTTCTACCCCCCTCACTAGCTCTATTACTGATAAGAAGAATTACTGATAAAGGGGCTGGTACTGGTTGAACAGTCTATCCTCCTTTATCAGCTAACACCGCCCACGAAGGAGCTTCTGTAGACTTAGCTATTTTCAGATTACATATAGCTGGGATTTCCTCTATTCTTGGCGCTATCAACTTTATCTCTACAATTATTAATATACGCCCAATAGGAATAAACCCAGACCAAATACCCCTTTTTATCTGAGCAGTTAAAATCACTGCCATTTTATTACTTCTTTCATTACCAGTTTTAGCAGGAGCTATTACTATACTTTTAACAGACCGAAACATCAATACATCTTTCTTTGACCCTGCAGGAGGAGGAGACCCAATCTTATACCAACATTTATTT
>Silvacalles_pedestris|11053.1567-JKR_3615
AACCCTTTATTTCATCTTAGGGTCTTGAGCCGGTATAGTAGGCACGTCCCTCAGAATACTAATTCGAACAGAATTAGGTACCCCTGGGACCCTAATTGGTAACGATCAAATCTATAACACTATTGTTACAGCTCACGCTTTTATTATAATTTTCTTTATAGTAATACCTGTTATAATCGGAGGCTTCGGAAATTGACTAATCCCCCTCATATTAGGGGCCCCTGATATAGCATTTCCCCGATTAAACAATATAAGATTTTGACTTCTACCCCCCTCACTAGCTCTATTACTGATAAGAAGAATTACTGATAAAGGGGCTGGTACTGGTTGAACAGTCTATCCTCCTTTATCAGCTAACACCGCCCACGAAGGAGCTTCTGTAGACTTAGCTATTTTCAGATTACATATAGCTGGGATTTCCTCTATTCTTGGCGCTATCAACTTTATCTCTACAATTATTAATATACGCCCAATAGGAATAAACCCAGACCAAATACCCCTTTTTATCTGAGCAGTTAAAATCACTGCCATTTTATTACTTCTTTCATTACCAGTTTTAGCAGGAGCTATTACTATACTTTTAACAGACCGAAACATCAATACATCTTTCTTTGACCCTGCAGGAGGAGGAGACCCAATCTTATACCAACATTTATTT
>Silvacalles_pedestris|977.708-PST_9T2012_3045
AACCCTTTACTTCATCTTAGGATCTTGGGCCGGTATGGTGGGCACATCCCTCAGAATGCTAATTCGAACAGAATTAGGTTCCCCTGGAACCTTAATTGGTAACGATCAAATCTACAACACTATTGTTACAGCTCACGCTTTTATTATAATTTTCTTTATAGTAATACCTGTTATAATTGGAGGCTTCGGAAATTGGTTAATCCCTCTCATATTAGGAGCCCCTGATATAGCATTCCCCCGGTTAAACAATATAAGATTCTGGCTCCTACCCCCATCGCTAGCCCTATTACTTATAAGAAGAATTACTGATAAAGGAGCTGGAACCGGTTGAACAGTCTATCCGCCTTTATCAGCTAACACTGCCCATGAAGGAGCTTCTGTAGACCTAGCCATTTTCAGATTACATATAGCTGGGATTTCCTCTATCCTTGGCGCTATCAACTTTATTTCTACAATTATTAATATACGCCCAATAGGAATAAATCCAGATCAAATACCCCTATTTATCTGAGCAGTTAAAATCACTGCTATTTTATTACTTCTTTCATTACCAGTTTTAGCAGGAGCTATTACCATACTTTTAACAGACCGAAACATTAACACATCTTTCTTCGACCCTGCAGGAGGAGGTGACCCAATCTTATATCAACATTTATTT
>Silvacalles_pedestris|9300.E-711-ped
AACCCTTTACTTCATCTTAGGATCTTGGGCCGGTATGGTGGGCACATCCCTCAGAATGCTAATTCGAACAGAATTAGGTTCCCCTGGAACCTTAATTGGTAACGATCAAATCTACAACACTATTGTTACAGCTCACGCTTTTATTATAATTTTCTTTATAGTAATACCTGTTATAATTGGAGGCTTCGGAAATTGGTTAATCCCTCTCATATTAGGAGCCCCTGATATAGCATTCCCCCGGTTAAACAATATAAGATTCTGGCTCCTACCCCCATCGCTAGCCCTATTACTTATAAGAAGAATTACTGATAAAGGAGCTGGAACCGGTTGAACAGTCTATCCACCTTTATCAGCTAACACTGCGCATGAAGGAGCTTCTGTAGACCTAGCCATTTTCAGATTACATATAGCTGGGATTTCCTCTATCCTTGGCGCTATCAACTTTATTTCTACCATTATTAATATACGCCCAATAGGAATAAATCCAGATCAAATACCCCTATTTATCTGAGCAGTTAAAATCACTGCTATTTTATTACTTCTTTCATTACCAGTTTTAGCAGGAGCTATTACCATACTTTTAACAGACCGAAATATTAACACATCTTTCTTCGACCCTGCAGGAGGAGGCGACCCAATCTTATATCAACATTTATTT
>Silvacalles_pedestris|8818.C-0108-ped
AACCCTTTATTTCATCTTAGGATCTTGGGCCGGTATGGTAGGCACATCCCTAAGAATACTAATTCGAACAGAGTTAGGTTCCCCCGGGACCCTAATTGGCAACGACCAAATCTATAACACTATTGTTACAGCTCACGCTTTTATTATAATTTTCTTTATAGTAATACCTGTTATAATTGGAGGTTTCGGCAATTGATTAATCCCCCTCATATTAGGAGCCCCCGATATAGCATTCCCCCGATTAAACAATATAAGATTCTGGCTTCTGCCCCCCTCATTAGCTCTATTACTTATAAGAAGAATTATTGATAAAGGAGCCGGTACTGGTTGAACAGTCTATCCACCTTTATCAGCTAATACCGCCCATGAAGGAGCTTCTGTAGACCTAGCCATTTTCAGACTACACATAGCTGGAATTTCCTCTATTCTTGGGGCTATTAACTTTATTTCTACAATTATTAATATACGCCCAATAGGAATAAACCCAGACCAAATACCCCTTTTTATTTGAGCAGTTAAAATCACCGCAATTTTATTACTTCTTTCATTACCAGTTTTAGCAGGAGCTATTACTATACTTTTAACAGACCGAAACATCAACACATCTTTCTTTGACCCTGCAGGAGGAGGAGACCCAATCTTATACCAACATTTATTT
>Silvacalles_pedestris|9437.E-810-ped
AACCCTTTATTTCATCTTAGGATCTTGGGCCGGTATGGTAGGCACGTCTCTCAGAATACTAATTCGAACAGAATTAGGTTCCCCGGGGACGTTAATTGGCAACGACCAAATCTATAACACTATTGTTACAGCTCACGCTTTTATTATAATTTTCTTTATAGTAATACCTGTTATAATTGGAGGTTTCGGCAATTGATTAATCCCCCTTATATTAGGAGCCCCTGATATAGCATTCCCCCGATTAAACAATATAAGATTCTGGCTTCTGCCCCCCTCATTAGCTCTATTACTTATAAGAAGAATTATTGATAAAGGAGCTGGGACTGGTTGAACAGTCTATCCACCTTTATCAGCTAATACCGCCCATGAAGGAGCTTCTGTAGACCTAGCCATTTTCAGATTACATATAGCTGGAATTTCCTCTATTCTTGGGGCTATTAACTTTATTTCTACAATTATTAATATACGCCCAATAGGAATAAACCCAGACCAAATACCCCTTTTTATCTGAGCAGTTAAAATCACCGCAATTTTATTACTTCTTTCATTGCCAGTTTTAGCAGGGGCTATTACCATACTTTTAACAGACCGAAACATTAACACATCTTTCTTTGACCCTGCAGGAGGAGGAGACCCAATCTTATACCAACATTTATTT
>Silvacalles_pedestris|9616.ES1033
AACCCTTTATTTCATCTTAGGATCTTGGGCCGGTATGGTAGGCACGTCCCTCAGAATACTAATTCGAACAGAATTAGGTTCCCCGGGGACGTTAATTGGCAACGACCAAATCTATAACACTATTGTTACAGCTCACGCTTTTATTATAATTTTCTTTATAGTAATACCTGTTATAATTGGAGGTTTCGGCAATTGATTAATCCCCCTAATATTAGGAGCCCCTGATATAGCATTCCCCCGATTAAACAATATAAGATTCTGGCTTCTGCCCCCCTCATTAGCTCTATTACTTATAAGAAGAATTATTGATAAAGGAGCTGGGACTGGTTGAACAGTCTATCCACCTTTATCAGCTAATACCGCCCATGAAGGAGCTTCTGTAGACCTAGCCATCTTCAGATTACATATAGCTGGAATTTCCTCTATTCTTGGGGCTATTAACTTTATTTCTACAATTATTAATATACGCCCAATAGGAATAAACCCAGACCAAATACCCCTTTTTATCTGAGCAGTTAAAATCACCGCAATTTTATTACTTCTTTCATTGCCAGTTTTAGCAGGGGCTATTACCATACTTTTAACAGACCGAAACATTAACACATCTTTCTTTGACCCTGCAGGAGGAGGAGACCCAATCTTATACCAACATTTATTT
>Silvacalles_pedestris|9593.ES1010
AACCCTTTATTTCATCTTAGGATCTTGAGCCGGTATGGTGGGCACGTCCCTCAGAATGCTAATTCGAACAGAATTAGGTTCCCCCGGAACGTTAATTGGTAACGACCAAATCTATAACACTATTGTTACAGCTCACGCTTTTATTATAATTTTCTTTATAGTAATACCTGTTATAATTGGAGGTTTCGGCAATTGATTAATCCCCCTTATATTAGGAGCCCCTGATATAGCATTCCCCCGATTAAACAATATAAGATTCTGGCTTCTACCCCCCTCATTAGCTCTATTACTTATAAGAAGAATTATTGATAAAGGAGCAGGTACTGGTTGAACAGTCTACCCACCTTTATCAGCTAATACCGCCCATGAAGGAGCTTCTGTAGACCTAGCCATTTTCAGATTACATATAGCTGGGATTTCCTCTATTCTTGGGGCTATTAACTTTATTTCTACAATTATTAATATACGCCCAATAGGAATAAACCCAGACCAAATACCCCTTTTTATCTGAGCAGTTAAAATCACCGCAATTTTATTACTTCTTTCATTGCCAGTTTTAGCAGGAGCTATTACCATACTTTTAACAGACCGAAACATTAACACATCTTTTTTTGACCCTGCAGGAGGAGGAGACCCAATCTTATACCAACATTTATTT
>Silvacalles_pedestris|9312.E-723-ped
AACCCTTTATTTCATCTTAGGATCTTGAGCCGGTATGGTGGGCACGTCCCTCAGAATGCTAATTCGAACAGAATTAGGTTCCCCCGGAACGTTAATTGGTAACGACCAAATCTATAACACTATTGTTACAGCCCACGCTTTTATTATAATTTTCTTTATAGTAATACCTGTTATAATTGGGGGTTTCGGCAATTGATTAATCCCCCTTATATTAGGAGCCCCTGATATAGCATTCCCCCGATTAAACAATATAAGATTCTGGCTTCTACCCCCCTCATTAGCTCTATTACTTATAAGAAGAATTATTGATAAAGGAGCAGGTACTGGTTGAACAGTCTACCCACCTTTATCAGCTAATACCGCCCATGAAGGAGCTTCTGTAGACCTAGCCATTTTCAGATTACATATAGCTGGGATTTCCTCTATTCTTGGGGCTATTAACTTTATTTCTACAATTATTAATATACGCCCAATAGGAATAAACCCAGACCAAATACCCCTTTTTATCTGAGCAGTTAAAATCACCGCAATTTTATTACTTCTTTCATTGCCAGTTTTAGCAGGGGCTATTACCATACTTTTAACAGACCGAAACATTAACACATCTTTTTTTGACCCTGCAGGAGGAGGAGACCCAATCTTATACCAACATTTATTT
>Dendroacalles_poneli|8976.E-0273-pon
AACCCTATACTTCATTCTAGGATCCTGAGCAGGAATAGTAGGAACATCTCTCAGAATACTAATTCGAGCTGAGCTAGGTAACCCTGGAACCTTAATTGGTAATGATCAAATCTATAATACTATTGTTACAGCCCATGCCTTTATTATAATTTTTTTTATAGTAATACCTGTAATAATTGGTGGCTTCGGAAATTGACTAATCCCCCTCATGCTAGGAGCCCCTGATATAGCATTCCCACGACTAAATAATATAAGATTTTGGCTTCTGCCCCCATCCTTAGCCCTTCTACTTATAAGAAGAATAATTGACAAAGGAGCAGGAACTGGATGAACAGTCTATCCACCCCTATCAGCCAACACTGCTCACGAAGGAGCTTCCGTTGATCTAGCTATCTTCAGACTCCATATGGCAGGAATTTCTTCTATTCTAGGAGCTATTAACTTTATCTCTACTGTTATTAATATACGCCCAATAGGAATAGATTTAGATCAAATACCCCTTTTTATTTGAGCAGTAAAAATTACTGCTATCCTACTACTACTTTCTTTACCAGTCTTAGCTGGAGCTATTACCATACTTTTAACAGACCGAAACATTAATACGTCCTTTTTCGACCCAGCAGGAGGAGGAGATCCCATTCTGTACCAACATTTGTTT
>Dendroacalles_poneli|8776.C-0141-pon
AACCCTATACTTCATTCTAGGATCCTGAGCAGGAATAGTAGGAACATCTCTCAGAATACTAATTCGAGCTGAGCTAGGTAACCCTGGAACCTTAATTGGTAATGATCAAATCTATAATACTATTGTTACAGCCCATGCCTTTATTATAATTTTTTTTATAGTAATACCTGTAATAATTGGTGGCTTCGGAAATTGACTAATCCCCCTCATGCTAGGAGCCCCTGATATAGCATTCCCACGACTAAATAATATAAGATTTTGGCTTCTGCCCCCATCCTTAGCCCTTCTACTTATAAGAAGAATAATTGACAAAGGAGCAGGAACTGGATGAACAGTCTATCCACCCCTATCAGCCAACACTGCTCACGAAGGAGCTTCCGTTGATCTAGCTATCTTCAGACTCCATATGGCAGGAATTTCTTCTATTCTAGGAGCTATTAACTTTATCTCTACTGTTATTAATATACGCCCAATAGGAATAGATTTAGATCAAATACCCCTTTTTATTTGAGCAGTAAAAATTACTGCTATCCTACTACTACTTTCTTTACCAGTCTTAGCTGGAGCTATTACCATACTTTTAACAGACCGAAACATTAATACGTCCTTTTTCGACCCAGCAGGAGGAGGAGATCCCATTCTGTACCAACATTTGTTT
>Dendroacalles_poneli|8804.C-0139-pon
AACCCTTTACTTCATTCTAGGATCCTGAGCAGGAATAGTAGGAACATCTCTCAGAATATTAATTCGAGCAGAGCTAGGTAACCCTGGAACCTTAATTGGTAATGATCAAATCTATAATACTATTGTTACAGCCCATGCCTTTATTATAATTTTTTTTATAGTAATACCTGTCATAATTGGTGGCTTCGGAAATTGACTAATCCCCCTCATGCTAGGGGCCCCTGATATAGCATTTCCACGACTAAATAATATAAGATTTTGGCTTCTTCCCCCATCCTTAGCCCTTCTACTTATAAGAAGAATAATTGACAAAGGGGCAGGAACTGGATGAACAGTCTATCCCCCCCTGTCAGCCAACACCGCTCACGAAGGAGCTTCCGTTGATTTAGCTATTTTCAGGCTCCATATGGCAGGAATTTCTTCTATCCTAGGAGCTATTAACTTTATCTCTACTGTTATTAATATACGCCCAATAGGAATAGATTTAGATCAAATACCCCTTTTTATTTGAGCAGTAAAAATTACTGCTATCCTACTACTTCTTTCTTTACCAGTCTTAGCAGGAGCTATTACTATACTTTTAACAGACCGAAACATTAATACATCCTTCTTCGACCCAGCAGGAGGAGGAGACCCCATTCTATACCAACATTTATTT
>Dendroacalles_poneli|9294.E-705-pon
AACCCTTTACTTCATTCTAGGATCCTGAGCAGGAATAGTAGGAACATCTCTCAGAATATTAATTCGAGCAGAGCTAGGTAACCCTGGAACCTTAATTGGTAATGATCAAATCTATAATACTATTGTTACAGCCCATGCCTTTATTATAATTTTTTTTATAGTAATACCTGTCATAATTGGTGGCTTCGGAAATTGACTAATCCCCCTCATGCTAGGGGCCCCTGATATAGCATTTCCACGACTAAATAATATAAGATTTTGGCTTCTTCCCCCATCCTTAGCCCTTCTACTTATAAGAAGAATAATTGACAAAGGGGCAGGAACTGGATGAACAGTCTATCCCCCCCTGTCAGCCAACACCGCTCACGAAGGAGCTTCCGTTGATTTAGCTATTTTCAGGCTCCATATGGCAGGAATTTCTTCTATCCTAGGAGCTATTAACTTTATCTCTACTGTTATTAATATACGCCCAATAGGAATAGATTTAGATCAAATACCCCTTTTTATTTGAGCAGTAAAAATTACTGCTATCCTACTACTTCTTTCTTTACCAGTCTTAGCAGGAGCTATTACTATACTTTTAACAGACCGAAACATTAATACATCCTTCTTCGACCCAGCAGGAGGAGGAGACCCCATTCTATACCAACATTTATTT
>Dendroacalles_poneli|9283.E-694-pon
AACCCTTTACTTCATTCTAGGATCCTGAGCAGGAATAGTAGGAACATCTCTCAGAATATTAATTCGAGCAGAGCTAGGTAACCCTGGAACCTTAATTGGTAATGATCAAATCTATAATACTATTGTTACAGCCCATGCCTTTATTATAATTTTTTTTATAGTAATACCTGTCATAATTGGTGGCTTCGGAAATTGACTAATCCCCCTCATGCTAGGGGCCCCTGATATAGCATTYCCACGACTAAATAATATAAGATTTTGGCTTCTTCCCCCATCCTTAGCCCTTCTACTTATAAGAAGAATAATTGACAAAGGAGCAGGAACTGGATGAACAGTCTATCCCCCCCTGTCAGCCAACACCGCTCACGAAGGAGCTTCCGTTGATTTAGCTATTTTCAGGCTCCATATGGCAGGAATTTCTTCTATCCTAGGAGCTATTAACTTTATCTCTACTGTTATTAATATACGCCCAATAGGAATAGATTTAGATCAAATACCCCTTTTTATTTGAGCAGTAAAAATTACTGCTATCCTACTACTTCTTTCTTTACCAGTCTTAGCAGGAGCTATTACTATACTTTTAACAGACCGAAACATTAATACATCCTTCTTCGACCCAGCAGGAGGAGGAGACCCCATTCTATACCAACATTTATTT
>Dendroacalles_poneli|9607.ES1024
AACCCTTTACTTCATTCTAGGATCCTGGGCAGGAATAGTAGGAACATCTCTCAGAATACTAATTCGAGCAGAGCTAGGTAACCCTGGAACCTTAATTGGTAATGATCAAATCTATAATACTATTGTTACAGCCCATGCCTTTATTATAATTTTTTTTATAGTAATACCTGTAATAATTGGTGGCTTCGGAAATTGACTAATCCCCCTCATGCTAGGAGCCCCTGATATAGCATTCCCACGACTAAATAATATAAGATTTTGGCTTCTTCCCCCATCCTTAGCCCTTCTACTTATAAGAAGAATAATTGACAAAGGAGCAGGAACTGGATGAACAGTCTATCCACCCCTGTCAGCCAACACCGCTCACGAAGGAGCTTCCGTTGATCTAGCTATTTTCAGGCTCCATATGGCAGGAATTTCTTCTATTCTAGGAGCTATTAACTTTATCTCTACTGTTATTAATATACGCCCAATAGGAATAGATTTAGATCAAATACCCCTTTTTATTTGAGCAGTAAAAATTACTGCTATCCTACTACTTCTTTCTTTACCAGTCTTAGCAGGAGCTATTACTATACTTTTAACAGACCGAAACATTAATACATCCTTTTTTGACCCAGCAGGAGGAGGGGACCCCATTCTATACCAACATTTATTT
>Dendroacalles_poneli|12132.1681-PST_24399
AACCCTTTACTTCATTCTAGGATCCTGGGCAGGAATAGTAGGAACATCTCTCAGAATACTAATTCGAGCAGAGCTAGGTAACCCTGGAACCTTAATTGGTAATGATCAAATCTATAATACTATTGTTACAGCCCATGCCTTTATTATAATTTTTTTTATAGTAATACCTGTAATAATTGGTGGCTTCGGAAATTGACTAATCCCCCTCATGCTAGGAGCCCCTGATATAGCATTCCCACGACTAAATAATATAAGATTTTGGCTTCTTCCCCCATCCTTAGCCCTTCTACTTATAAGAAGAATAATTGACAAAGGAGCAGGAACTGGATGAACAGTCTATCCACCCCTGTCAGCCAACACCGCTCACGAAGGAGCTTCCGTTGATCTAGCTATTTTCAGGCTCCATATGGCAGGAATTTCTTCTATTCTAGGAGCTATTAACTTTATCTCTACTGTTATTAATATACGCCCAATAGGAATAGATTTAGATCAAATACCCCTTTTTATTTGAGCAGTAAAAATTACTGCTATCCTACTACTTCTTTCTTTACCAGTCTTAGCAGGAGCTATTACTATACTTTTAACAGACCGAAACATTAATACATCCTTTTTTGACCCAGCAGGAGGAGGGGACCCCATTCTATACCAACATTTATTT
>Dendroacalles_poneli|9603.ES1020
AACTCTTTACTTCATTCTAGGATCCTGAGCAGGAATAGTAGGAACATCTCTCAGAATACTAATTCGAGCAGAACTAGGTAACCCTGGAACCTTAATTGGTAATGATCAAATCTATAATACTATTGTTACAGCCCATGCCTTTATTATAATTTTTTTTATAGTAATACCTGTAATAATTGGTGGCTTCGGAAATTGACTAATCCCCCTCATGCTAGGAGCCCCTGATATAGCATTCCCACGACTAAATAATATAAGATTTTGGCTTCTTCCCCCATCCTTAGCCATTCTACTTATAAGAAGAATAATTGACAAAGGAGCAGGAACTGGATGAACAGTCTATCCACCCCTATCAGCCAACACCGCTCACGAAGGAGCTTCCGTTGATCTAGCTATTTTCAGGCTCCATATGGCAGGAATTTCTTCTATTCTAGGAGCTATTAACTTTATCTCTACCGTTATTAATATACGCCCAATAGGWATAGATTTAGATCAAATACCCCTTTTTATTTGAGCAGTAAAAATTACTGCTATCCTACTACTTCTTTCTTTACCAGTCTTAGCAGGAGCTATTACYATACTTTTAACAGACCGAAACATTAATACATCCTTTTTCGACCCAGCAGGAGGAGGAGACCCCATTCTATACCAACATTTATTT
>Dendroacalles_poneli|9329.E-740-pon
AACTCTTTACTTCATTCTAGGATCCTGAGCAGGAATAGTAGGAACATCTCTCAGAATACTAATTCGAGCAGAACTAGGTAACCCTGGAACCTTAATTGGTAATGATCAAATCTATAATACTATTGTTACAGCCCATGCCTTTATTATAATTTTTTTTATAGTAATACCTGTAATAATTGGTGGCTTCGGAAATTGACTAATCCCCCTCATGCTAGGAGCCCCTGATATAGCATTCCCACGACTAAATAATATAAGATTTTGGCTTCTTCCCCCATCCTTAGCCCTTTTACTTATAAGAAGAATAATTGACAAAGGAGCAGGAACTGGATGAACAGTCTATCCACCCCTGTCAGCCAACACCGCTCACGAAGGAGCTTCCGTTGATCTAGCTATTTTCAGGCTCCATATAGCAGGAATTTCTTCTATTCTAGGAGCTATTAACTTTATCTCTACCGTTATTAATATACGCCCAATAGGAATAGATTTAGATCAAATACCCCTTTTTATTTGAGCAGTAAAAATTACTGCTATCCTACTACTTCTTTCTTTACCAGTCTTAGCAGGAGCTATTACTATACTTTTAACAGACCGAAACATTAATACATCCTTTTTCGACCCAGCAGGAGGAGGAGACCCCATTCTATACCAACATTTATTT
>Dendroacalles_poneli|9600.ES1017
AACTCTTTACTTCATTCTAGGATCCTGAGCAGGAATAGTAGGAACATCTCTCAGAATACTAATTCGAGCAGAACTAGGTAACCCTGGAACCTTAATTGGTAATGATCAAATCTATAATACTATTGTTACAGCCCATGCCTTTATTATAATTTTTTTTATAGTAATACCTGTAATAATTGGTGGCTTCGGAAATTGACTAATCCCCCTCATGCTAGGAGCCCCTGATATAGCATTCCCACGACTAAATAATATAAGATTTTGGCTTCTTCCCCCATCCTTAGCCCTTCTACTTATAAGAAGAATAATTGACAAAGGAGCAGGAACTGGATGAACAGTCTATCCACCCCTGTCAGCCAACACCGCTCACGAAGGAGCTTCCGTTGATCTAGCTATTTTCAGGCTTCATATAGCAGGAATTTCTTCTATTCTAGGAGCTATTAACTTTATCTCTACCGTTATTAATATACGCCCAATAGGAATAGATTTAGATCAAATACCCCTTTTTATTTGAGCAGTAAAAATTACTGCTATCCTACTACTTCTTTCTTTACCAGTCTTAGCAGGAGCTATTACTATACTTTTAACAGACCGAAACATTAATACATCCTTTTTCGACCCAGCAGGAGGAGGAGACCCCATTCTATACCAACATTTATTT
>Dendroacalles_poneli|9319.E-730-pon
AACTCTTTACTTCATTCTAGGATCCTGAGCAGGAATAGTAGGAACATCTCTCAGAATACTAATTCGAGCAGAACTAGGTAACCCTGGAACCTTAATTGGTAATGATCAAATCTATAATACTATTGTTACAGCCCATGCCTTTATTATAATTTTTTTTATAGTAATACCTGTAATAATTGGTGGCTTCGGAAATTGACTAATCCCCCTCATGCTAGGAGCCCCTGATATAGCATTCCCACGACTAAATAATATAAGATTTTGGCTTCTTCCCCCATCCTTAGCCCTTCTACTTATAAGAAGAATAATTGACAAAGGAGCAGGAACTGGATGAACAGTCTATCCACCCCTGTCAGCCAACACCGCTCACGAAGGAGCTTCCGTTGATCTAGCTATTTTCAGGCTTCATATAGCAGGAATTTCTTCTATTCTAGGAGCTATTAACTTTATCTCTACCGTTATTAATATACGCCCAATAGGAATAGATTTAGATCAAATACCCCTTTTTATTTGAGCAGTAAAAATTACTGCTATCCTACTACTTCTTTCTTTACCAGTCTTAGCAGGAGCTATTACTATACTTTTAACAGACCGAAACATTAATACATCCTTTTTCGACCCAGCAGGAGGAGGAGACCCCATTCTATACCAACATTTATTT
>Dendroacalles_poneli|9604.ES1021
AACTCTTTACTTCATTCTAGGATCCTGAGCAGGAATAGTAGGAACATCTCTCAGAATACTAATTCGAGCAGAACTAGGTAACCCTGGAACCTTAATTGGTAATGATCAAATCTATAATACTATTGTTACAGCCCATGCCTTTATTATAATTTTTTTTATAGTAATACCTGTAATAATTGGTGGCTTCGGAAATTGACTAATCCCCCTCATGCTAGGGGCCCCTGATATAGCATTCCCACGACTAAATAATATAAGATTTTGGCTTCTTCCCCCATCCTTAGCCCTTCTACTTATAAGAAGAATAATTGACAAAGGAGCAGGAACTGGATGAACAGTCTATCCACCCCTGTCAGCCAACACCGCTCACGAAGGAGCTTCCGTTGATCTAGCTATTTTCAGGCTCCATATAGCAGGAATTTCTTCTATTCTAGGAGCTATTAACTTTATCTCTACCGTTATTAATATACGCCCAATAGGAATAGATTTAGATCAAATACCCCTTTTTATTTGAGCAGTAAAAATTACTGCTATCCTACTACTTCTTTCTTTACCAGTCTTAGCAGGAGCTATTACTATACTTTTAACAGACCGAAACATTAATACATCCTTTTTCGACCCAGCAGGAGGAGGAGACCCCATTCTATACCAACATTTATTT
>Dendroacalles_poneli|8820.C-0140-pon
AACTCTTTACTTCATTCTAGGATCCTGAGCAGGAATAGTAGGAACATCTCTCAGAATACTAATTCGAGCAGAACTAGGTAACCCTGGAACCTTAATTGGTAATGATCAAATCTATAATACTATTGTTACAGCCCATGCCTTTATTATAATTTTTTTTATAGTAATACCTGTAATAATTGGTGGCTTCGGAAATTGACTAATCCCCCTCATGCTAGGGGCCCCTGATATAGCATTCCCACGACTAAATAATATAAGATTTTGGCTTCTTCCCCCATCCTTAGCCCTTCTACTTATAAGAAGAATAATTGACAAAGGAGCAGGAACTGGATGAACAGTCTATCCACCCCTGTCAGCCAACACCGCTCACGAAGGAGCTTCCGTTGATCTAGCTATTTTCAGGCTCCATATAGCAGGAATTTCTTCTATTCTAGGAGCTATTAACTTTATCTCTACCGTTATTAATATACGCCCAATAGGAATAGATTTAGATCAAATACCCCTTTTTATTTGAGCAGTAAAAATTACTGCTATCCTACTACTTCTTTCTTTACCAGTCTTAGCAGGAGCTATTACTATACTTTTAACAGACCGAAACATTAATACATCCTTTTTCGACCCAGCAGGAGGAGGAGACCCCATTCTATACCAACATTTATTT
>Dendroacalles_poneli|9324.E-735-pon
AACTCTTTACTTCATTCTAGGATCCTGAGCAGGAATAGTAGGAACATCTCTCAGAATACTAATTCGAGCAGAACTAGGTAACCCTGGAACCTTAATTGGTAATGATCAAATCTATAATACTATTGTTACAGCCCATGCCTTTATTATAATTTTTTTTATAGTAATACCTGTAATAATTGGTGGCTTCGGAAATTGACTAATCCCCCTCATGCTAGGGGCCCCTGATATAGCATTCCCACGACTAAATAATATAAGATTTTGGCTTCTTCCCCCATCCTTAGCCCTTCTACTTATAAGAAGAATAATTGACAAAGGAGCAGGAACTGGATGAACAGTCTATCCACCCCTGTCAGCCAACACCGCTCACGAAGGAGCTTCCGTTGATCTAGCTATTTTCAGGCTCCATATGGCAGGAATTTCTTCTATTCTAGGAGCTATTAACTTTATCTCTACCGTTATTAATATACGCCCAATAGGAATAGATTTAGATCAAATACCCCTTTTTATTTGAGCAGTAAAAATTACTGCTATCCTACTACTTCTTTCTTTACCAGTCTTAGCAGGAGCTATTACTATACTTTTAACAGACCGAAACATTAATACATCCTTTTTCGACCCAGCAGGAGGAGGAGACCCCATTCTATACCAACATTTATTT
>Dendroacalles_ruteri|12162.1711-PST_24429
AACCCTTTACTTTATCTTAGGATCCTGAGCCGGAATAGTAGGAACATCTCTCAGAATACTAATTCGAGCTGAACTAGGTAACCCTGGAACTCTAATTGGTAATGATCAAATTTATAATACTATTGTCACAGCCCATGCTTTTATTATAATTTTCTTCATAGTAATGCCCGTAATAATTGGAGGTTTTGGAAATTGACTAATTCCCCTCATGCTAGGAGCCCCTGATATAGCATTCCCCCGACTAAACAATATAAGATTCTGGCTTCTACCCCCCTCCTTAGCCCTTCTACTTATAAGAAGAATCATTGATAAAGGAGTAGGAACTGGCTGAACAGTCTACCCACCTTTGTCAGCTAACACTGCTCATGAAGGTGCATCTGTTGACCTAGCTATTTTCAGACTTCATATGGCAGGAGTTTCCTCTATTCTTGGGGCAATTAATTTTATTTCTACTGTTATTAATATACGCCCAATAGGGATAAATTTAGATCAAATACCCCTTTTTATTTGAGCAGTAAAAATTACCGCTATCCTATTACTTCTTTCTTTACCAGTTTTAGCAGGAGCTATTACCATACTTTTAACCGACCGAAACATTAATACATCCTTTTTCGACCCCGCAGGAGGAGGAGACCCTGTTTTATACCAACATTTATTC
>Dendroacalles_ruteri|9442.E-819-rut
AACCCTTTACTTTATCTTGGGATCCTGAGCTGGAATAGTAGGAACATCTCTCAGAATACTAATTCGGGCAGAACTAGGTAACCCTGGAACTCTAATTGGTAATGATCAAATCTATAATACTATTGTCACAGCCCATGCTTTTATTATAATTTTCTTCATAGTAATGCCCGTAATAATTGGAGGTTTTGGAAATTGACTAATTCCCCTCATGCTAGGAGCCCCTGATATAGCATTCCCCCGACTAAATAATATAAGATTCTGGCTTCTCCCCCCCTCCTTAGCCCTTCTACTTATAAGAAGAATCATTGATAAAGGGGTAGGAACTGGCTGAACAGTCTACCCACCTTTATCAGCTAACACTGCTCATGAAGGTGCATCTGTTGACCTAGCTATTTTCAGACTTCATATGGCAGGAGTTTCCTCTATTCTTGGGGCAATTAATTTTATTTCTACTGTTATTAATATACGCCCAATAGGGATAAATTTAGATCAAATACCCCTTTTTATTTGAGCAGTAAAAATTACCGCTATCCTATTACTTCTTTCTTTACCAGTTTTGGCAGGAGCTATTACTATACTTTTAACCGACCGAAACATTAATACATCCTTTTTCGACCCCGCAGGCGGAGGAGATCCTGTTTTATACCAACATTTATTC
>Dendroacalles_ruteri|9440.E-815-rut
AACCCTTTACTTTATCTTGGGATCCTGAGCTGGAATAGTAGGAACATCTCTCAGAATACTAATTCGAGTAGAACTAGGTAACCCTGGAACTCTAATTGGTAATGATCAAATCTATAATACTATTGTCACAGCCCATGCTTTTATTATAATTTTCTTCATAGTAATGCCCGTAATAATTGGAGGTTTTGGAAATTGACTAATTCCCCTCATGCTAGGAGCCCCTGATATAGCATTCCCCCGACTAAATAATATAAGATTCTGGCTTCTACCCCCCTCCTTAGCCCTTCTACTTATAAGAAGAATCATTGATAAAGGGGTAGGAACTGGCTGAACAGTCTACCCACCTTTGTCAGCTAACACTGCTCATGAAGGTGCATCTGTTGACCTAGCTATTTTCAGACTTCATATGGCAGGAGTTTCCTCTATTCTTGGGGCAATTAATTTTATTTCTACTGTTATTAATATACGCCCAATAGGGATAAATTTAGATCAAATACCCCTTTTTATTTGAGCAGTAAAAATTACCGCTATCCTATTACTTCTTTCTTTACCAGTTTTGGCAGGGGCTATTACTATACTTTTAACCGACCGAAACATTAATACATCCTTTTTCGACCCCGCAGGTGGAGGAGACCCTGTTTTATACCAACATTTATTC
>Dendroacalles_ruteri|12149.1698-PST_24416
AACCCTTTACTTTATCTTGGGATCCTGAGCCGGAATAGTAGGAACATCTCTCAGAATACTAATTCGAGCAGAACTAGGTAACCCTGGAACTCTAATTGGTAATGATCAAATCTATAATACTATTGTCACAGCCCATGCTTTTATTATAATTTTCTTCATAGTAATGCCCGTAATAATTGGAGGTTTTGGAAATTGACTAATTCCCCTCATGCTAGGAGCCCCTGATATAGCATTCCCCCGACTAAACAATATAAGATTCTGGCTTCTACCCCCCTCCTTAGCCCTTCTACTTATAAGAAGAATCATTGATAAAGGAGTAGGAACTGGCTGAACAGTCTACCCACCTTTGTCAGCTAACACTGCTCATGAAGGGGCATCTGTTGACCTAGCTATTTTCAGACTTCATATGGCAGGAATTTCCTCTATTCTTGGGGCAATTAATTTTATTTCTACTGTTATTAATATACGCCCAATAGGGATAAATTTAGATCAAATACCCCTTTTTATTTGAGCAGTAAAAATTACCGCTATCCTATTACTTCTTTCTTTACCAGTTTTGGCAGGAGCTATTACTATACTTTTAACCGACCGAAACATTAATACATCCTTTTTCGACCCCGCAGGGGGAGGAGATCCTGTTTTATACCAACATTTATTC
>Dendroacalles_ruteri|8769.C-0132-rut
AACCCTTTACTTTATCTTGGGATCCTGAGCCGGAATAGTAGGAACATCTCTCAGAATACTAATTCGAGCAGAACTAGGTAACCCTGGGACTCTAATTGGTAATGATCAAATCTATAATACTATTGTCACAGCCCATGCTTTTATTATAATTTTCTTCATAGTAATGCCCGTAATAATTGGAGGTTTTGGAAATTGACTAATTCCCCTCATGCTAGGAGCCCCTGATATAGCATTCCCCCGACTAAACAATATAAGATTCTGGCTTCTACCCCCCTCCTTAGCCCTTCTACTTATAAGAAGAATCATTGATAAAGGAGTAGGAACTGGCTGAACAGTCTACCCACCTTTGTCAGCTAACACTGCTCATGAAGGTGCATCTGTTGACCTAGCTATTTTCAGACTTCATATGGCAGGAGTTTCCTCTATTCTTGGGGCAATTAATTTTATTTCTACTGTTATTAATATACGCCCAATAGGGATAAATTTAGATCAAATACCCCTTTTTATTTGAGCAGTAAAAATTACCGCTATCCTATTACTTCTTTCTTTACCAGTTTTGGCAGGAGCTATTACTATACTTTTAACCGACCGAAACATTAATACATCCTTTTTCGACCCCGCAGGGGGAGGAGACCCTGTTTTATACCAACATTTATTC
>Dendroacalles_ruteri|232.42-PST_30GC2011
NNNNNNNNNNNNNNNNNTTGGGATCTGAGCTGGAATAGTAGGAACATCTCTCAGAATACTAATTCGAGCAGAACTAGGTAACCCTGGGACTCTAATTGGTAATGATCAAATCTATAATACTATTGTCACAGCCCATGCTTTTATTATAATTTTCTTCATAGTAATGCCCGTAATAATTGGAGGTTTTGGAAATTGACTAATTCCCCTCATGCTAGGAGCCCCTGATATAGCATTCCCCCGACTAAATAATATAAGATTCTGGCTTCTACCCCCCTCCTTAGCCCTTCTACTTATAAGAAGAATCATTGATAAAGGAGTAGGAACTGGCTGAACAGTCTACCCACCTTTGTCAGCTAACACTGCTCATGAAGGTGCATCTGTTGACCTAGCTATTTTCAGACTTCATATGGCAGGAGTTTCCTCTATTCTTGGGGCAATTAATTTTATTTCTACTGTTATTAATATACGCCCAATAGGGATAAATTTAGATCAAATACCCCTTTTTATTTGAGCAGTAAAAATTACCGCTATCCTATTACTTCTTTCTTTACCAGTTTTGGCAGGAGCTATTACTATACTTTTAACCGACCGAAACATTAATACATCCTTTTTCGACCCCGCAGGNNNNNNNNNNNNNNNNNNNNNNNNNNNNNNNNNN
>Dendroacalles_ruteri|16886.2766-JKR_26215
AACCCTTTACTTTATCTTGGGATCCTGAGCTGGAATAGTAGGAACATCTCTCAGAATACTAATTCGAGCAGAACTAGGTAACCCTGGGACTCTAATTGGTAATGATCAAATCTATAATACTATTGTCACAGCCCATGCTTTTATTATAATTTTCTTCATAGTAATGCCCGTAATAATTGGAGGTTTTGGAAATTGACTAATTCCCCTCATGCTAGGAGCCCCTGATATAGCATTCCCCCGACTAAATAATATAAGATTCTGGCTTCTACCCCCCTCCTTAGCCCTTCTACTTATAAGAAGAATCATTGATAAAGGAGTAGGAACTGGCTGAACAGTCTACCCACCTTTGTCAGCTAACACTGCTCATGAAGGTGCATCTGTTGACCTAGCTATTTTCAGACTTCATATGGCAGGAGTTTCCTCTATTCTTGGGGCAATTAATTTTATTTCTACTGTTATTAATATACGCCCAATAGGGATAAATTTAGATCAAATACCCCTTTTTATTTGAGCAGTAAAAATTACCGCTATCCTATTACTTCTTTCTTTACCAGTTTTGGCAGGAGCTATTACTATACTTTTAACCGACCGAAACATTAATACATCCTTTTTCGACCCCGCAGGCGGAGGAGATCCTGTTTTATACCAGCATTTATTC
>Dendroacalles_ornatus|14986.1846-PST_26049
AACCCTTTACTTTATCCTAGGGTCCTGAGCTGGAATAGTAGGAACATCTCTCAGAATACTAATTCGGGCAGAACTAGGTAACCCTGGAACTTTAATTGGCAATGATCAAATCTATAATACTATTGTCACAGCCCATGCTTTTATTATAATTTTCTTCATAGTAATACCCGTAATAATTGGAGGTTTCGGAAATTGATTAATCCCCCTCATGCTAGGAGCCCCTGATATAGCATTCCCCCGACTAAATAATATAAGATTCTGGCTTCTACCCCCCTCATTAGCTCTTCTACTTATAAGAAGAATCATTGATAAAGGAGCAGGAACTGGTTGAACAGTCTATCCACCTTTATCAGCTAACACTGCTCATGAAGGTGCATCTGTTGACCTAGCTATTTTCAGACTTCATATAGCAGGAGTTTCCTCTATTCTTGGAGCAATTAACTTTATTTCTACTGTTATCAATATACGCCCAATAGGAATAAATTTAGACCAAATACCTCTTTTTATTTGAGCAGTAAAAATTACCGCTATCCTATTACTTCTTTCTTTACCAGTTTTAGCAGGAGCTATCACTATACTTTTAACCGACCGAAACATTAATACATCCTTTTTCGACCCCGCAGGAGGAGGAGACCCTATTTTATATCAACATTTATTT
>Dendroacalles_ornatus|9094.P-530-orn
AACCCTTTACTTTATCCTAGGGTCCTGAGCTGGAATAGTAGGAACATCTCTCAGAATACTAATTCGGGCAGAACTAGGTAACCCTGGAACTTTAATTGGCAATGATCAAATCTATAATACTATTGTCACAGCCCATGCTTTTATTATAATTTTCTTCATAGTAATACCCGTAATAATTGGAGGTTTCGGAAATTGATTAATCCCCCTCATGCTAGGAGCCCCTGATATAGCATTCCCCCGACTAAATAATATAAGATTCTGGCTTCTACCCCCCTCATTAGCTCTTCTACTTATAAGAAGAATCATTGATAAAGGAGCAGGAACTGGTTGAACAGTCTATCCACCTTTATCAGCTAACACTGCTCATGAAGGTGCATCTGTTGACCTAGCTATTTTCAGACTTCATATAGCAGGAGTTTCCTCTATTCTTGGAGCAATTAACTTTATTTCTACTGTTATCAATATACGCCCAATAGGAATAAATTTAGACCAAATACCTCTTTTTATTTGAGCAGTAAAAATTACCGCTATCCTATTACTTCTTTCTTTACCAGTTTTAGCAGGAGCTATCACTATACTTTTAACCGACCGAAACATTAATACATCCTTTTTCGACCCCGCAGGAGGAGGAGACCCTATTTTATATCAACATTTATTT
>Dendroacalles_sigma|11041.1555-JKR_3603
AACCCTATACTTTATCCTAGGGTCCTGAGCTGGAATAGTAGGAACATCCCTCAGAATACTAATTCGGGCAGAACTAGGTAACCCTGGAACTTTAATTGGCAATGATCAAATCTATAATACTATTGTCACAGCCCATGCTTTTATTATAATTTTCTTCATAGTAATACCCGTAATAATTGGAGGTTTCGGAAATTGATTAATCCCCCTCATGCTAGGAGCCCCTGATATAGCATTCCCCCGGCTAAATAATATAAGATTCTGGCTTCTACCCCCGTCCTTAGCTCTTCTACTTATAAGAAGAATCATTGATAAAGGAGCAGGAACTGGTTGAACAGTTTACCCACCTTTATCAGCTAACACTGCTCATGAAGGTGCATCTGTTGACCTAGCTATTTTCAGACTTCATATAGCAGGAGTTTCCTCTATTCTTGGAGCAATTAACTTTATTTCTACTGTTATCAATATACGCCCAATAGGAATAAATTTAGACCAAATACCTCTTTTTATTTGAGCAGTAAAAATTACCGCTATCCTATTACTTCTTTCTTTACCAGTTTTAGCAGGAGCTATCACTATACTTTTAACCGACCGAAACATCAATACATCCTTTTTCGACCCCGCAGGAGGAGGAGACCCTATTTTATATCAACATTTATTT
>Dendroacalles_sigma|16004.1989-JKR_23629
AACCCTATACTTTATCCTAGGGTCCTGAGCTGGAATAGTAGGAACATCCCTCAGAATACTAATTCGGGCAGAACTAGGTAACCCTGGAACTTTAATTGGCAATGATCAAATCTATAATACTATTGTCACAGCCCATGCTTTTATTATAATTTTCTTCATAGTAATACCCGTAATAATTGGAGGTTTCGGAAATTGATTAATCCCCCTCATGCTAGGAGCCCCTGATATAGCATTCCCCCGGCTAAATAATATAAGATTCTGGCTTCTACCCCCGTCCTTAGCTCTTCTACTTATAAGAAGAATCATTGATAAAGGAGCAGGAACTGGTTGAACAGTTTACCCACCTTTATCAGCTAACACTGCTCATGAAGGTGCATCTGTTGACCTAGCTATTTTCAGACTTCATATAGCAGGAGTTTCCTCTATTCTTGGAGCAATTAACTTTATTTCTACTGTTATCAATATACGCCCAATAGGAATAAATTTAGACCAAATACCTCTTTTTATTTGAGCAGTAAAAATTACCGCTATCCTATTACTTCTTTCTTTACCAGTTTTAGCAGGAGCTATCACTATACTTTTAACCGACCGAAACATCAATACATCCTTTTTCGACCCCGCAGGAGGAGGAGACCCTATTTTATATCAACATTTATTT
>Dendroacalles_sigma|12181.1730-PST_24448
AACCCTATACTTTATCCTAGGGTCCTGAGCTGGAATAGTAGGAACATCCCTCAGAATACTAATTCGGGCAGAGCTAGGTAACCCTGGAACTTTAATTGGCAATGATCAAATCTATAATACTATTGTCACAGCCCATGCTTTTATTATAATTTTCTTCATAGTAATACCCGTAATAATTGGAGGTTTCGGAAATTGATTAATCCCCCTCATGCTAGGAGCCCCTGATATAGCATTCCCCCGGCTAAATAATATAAGATTCTGGCTTCTACCCCCGTCCTTAGCTCTTCTACTTATAAGAAGAATCATTGATAAAGGAGCAGGAACTGGTTGAACAGTTTACCCACCTTTATCAGCTAACACTGCTCATGAAGGTGCATCTGTTGACCTAGCTATTTTCAGACTTCATATGGCAGGAGTTTCCTCTATTCTTGGAGCAATTAACTTTATTTCTACTGTTATCAATATACGCCCAATAGGAATAAATTTAGACCAAATACCTCTTTTTATTTGAGCAGTAAAAATTACCGCTATCCTATTACTTCTTTCTTTACCAGTTTTAGCAGGAGCTATCACTATACTTTTAACCGACCGAAACATCAATACATCCTTTTTCGACCCCGCAGGAGGAGGAGACCCTATTTTATATCAACATTTATTT
>Dendroacalles_sigma|9155.E-554-sig
AACCCTATACTTTATCCTAGGGTCCTGAGCTGGAATAGTAGGAACATCCCTCAGAATACTAATTCGGGCAGAACTAGGTAACCCTGGAACTTTAATTGGCAATGATCAAATCTATAATACTATTGTCACAGCCCATGCTTTTATTATAATTTTCTTCATAGTAATACCCGTAATAATTGGAGGTTTCGGAAATTGATTAATCCCCCTCATGCTAGGAGCCCCTGATATAGCATTCCCCCGGCTAAATAATATAAGATTCTGGCTTCTACCCCCGTCCTTAGCTCTTCTACTTATAAGAAGAATCATTGATAAAGGAGCAGGAACTGGTTGAACAGTTTACCCACCTTTATCAGCTAACACTGCTCATGAAGGTGCATCTGTTGACCTAGCTATTTTCAGACTTCATATGGCAGGAGTTTCCTCTATTCTTGGAGCAATTAACTTTATTTCTACTGTTATCAATATACGCCCAATAGGAATAAATTTAGACCAAATACCTCTTTTTATTTGAGCAGTAAAAATTACCGCTATCCTATTACTTCTTTCTTTACCAGTTTTAGCAGGAGCTATCACTATACTTTTAACCGACCGAAACATCAATACATCCTTTTTCGACCCCGCAGGAGGAGGAGACCCTATTTTATATCAACATTTATTT
>Dendroacalles_sigma|12165.1714-PST_24432
AACCCTATACTTTATCCTAGGGTCCTGAGCTGGAATAGTAGGAACATCCCTCAGAATACTAATTCGGGCAGAACTAGGTAACCCTGGAACTTTAATTGGCAATGATCAAATCTATAATACTATTGTCACAGCCCATGCTTTTATTATAATTTTCTTCATAGTAATACCCGTAATAATTGGAGGTTTCGGAAATTGATTAATCCCCCTCATGCTAGGAGCCCCTGATATAGCATTCCCCCGGCTAAATAATATAAGATTCTGGCTTCTACCCCCGTCCTTAGCTCTTCTACTTATAAGAAGAATCATTGATAAAGGAGCAGGAACTGGTTGAACAGTTTACCCACCTTTATCAGCTAACACTGCTCATGAAGGTGCATCTGTTGACCTAGCTATTTTCAGACTTCATATGGCAGGAGTTTCCTCTATTCTTGGAGCAATTAACTTTATTTCTACTGTTATCAATATACGCCCAATAGGAATAAATTTAGACCAAATACCTCTTTTTATTTGAGCAGTAAAAATTACCGCTATCCTATTACTTCTTTCTTTACCAGTTTTAGCAGGAGCTATCACTATACTTTTAACCGACCGAAACATCAATACATCCTTTTTCGACCCCGCAGGAGGAGGAGACCCTATTTTATATCAACATTTATTT
>Dendroacalles_fortunatus|9435.E-808-for
AACCCTTTACTTCATCCTAGGGTCCTGAGCTGGAATAGTAGGAACATCTCTCAGAATACTAATTCGGGCAGAACTAGGTAATCCTGGAACTTTAATTGGCAATGATCAAATCTATAATACTATTGTCACAGCCCATGCTTTTATTATAATTTTCTTCATAGTAATGCCCGTAATAATTGGAGGTTTCGGAAATTGATTAATCCCCCTCATGCTAGGAGCCCCTGATATAGCATTCCCCCGACTAAATAATATAAGATTCTGGCTTCTACCCCCCTCCTTAGCCCTTCTACTTATAAGAAGAATTATTGATAAAGGGGCAGGAACTGGTTGAACAGTCTACCCACCTTTATCAGCTAACACTGCTCATGAAGGTGCRTCTGTTGACCTAGCTATTTTCAGACTTCATATGGCAGGAGTTTCCTCTATTCTTGGAGCAATTAACTTTATTTCTACTGTTATCAATATACGCCCAATAGGAATAAATTTAGAYCAAATACCCCTTTTTATTTGAGCAGTAAAAATTACCGCTATCCTATTACTTCTTTCTTTGCCAGTTTTAGCAGGAGCTATCACTATACTTTTAACCGACCGAAACATTAATACATCCTTTTTCGACCCCGCAGGAGGAGGAGACCCTATTTTATACCAACATTTATTT
>Dendroacalles_fortunatus|16721.2707-PST_23857
AACCCTTTACTTTATCCTAGGGTCCTGAGCTGGAATAGTAGGAACATCTCTCAGAATACTAATTCGGGCAGAACTAGGTAACCCTGGAACTTTAATTGGCAATGATCAAATCTATAATACTATTGTCACAGCCCATGCTTTTATTATAATTTTCTTCATAGTAATGCCCGTAATAATTGGAGGTTTCGGAAATTGATTAATCCCCCTCATGCTAGGAGCCCCTGATATAGCATTCCCCCGACTAAATAATATAAGATTCTGGCTTCTACCCCCCTCCTTAGCCCTTCTACTTATAAGAAGAATTATTGATAAAGGGGCAGGAACTGGTTGAACAGTCTACCCACCTTTATCAGCTAACACTGCTCATGAAGGTGCATCTGTTGACCTAGCTATTTTCAGACTTCATATGGCAGGAGTTTCCTCTATTCTTGGAGCAATTAACTTTATTTCTACTGTTATCAATATACGCCCAATAGGAATAAATTTAGATCAAATACCCCTTTTTATTTGAGCAGTAAAAATTACCGCTATCCTATTACTTCTTTCTTTGCCAGTTTTAGCAGGAGCCATCACTATACTTTTAACCGACCGAAACATTAATACATCCTTTTTCGACCCCGCAGGAGGAGGAGACCCTATTTTATACCAACATTTATTT
>Dendroacalles_fortunatus|9311.E-722-for
AACTCTTTACTTTATCCTAGGGTCCTGAGCTGGAATAGTAGGAACATCTCTCAGAATACTAATTCGGGCAGAGCTAGGTAACCCTGGAACTTTAATTGGCAATGATCAAATCTATAATACTATTGTCACAGCCCATGCTTTTATTATAATTTTCTTCATAGTAATRCCCGTAATAATTGGRGGTTTCGGAAATTGATTAGTCCCCCTCATGCTAGGAGCCCCTGATATAGCATTCCCCCGACTAAATAATATAAGATTCTGGCTTCTTCCCCCCTCCTTAGCCCTTCTACTTATAAGAAGAATWATTGATAAAGGGGCAGGAACTGGTTGAACAGTCTACCCACCTTTATCAGCTAACACTGCTCATGAGGGTGCGTCTGTTGATCTAGCTATTTTCAGACTTCATATGGCAGGAGTTTCCTCTATTCTTGGAGCAATTAACTTTATCTCTACTGTTATCAATATACGTCCAATAGGAATAAATTTAGACCAAATACCCCTTTTTATTTGAGCAGTAAAAATTACCGCTATCCTATTACTTCTTTCTTTGCCAGTTTTAGCAGGAGCTATCACTATACTTTTAACCGACCGAAACATTAATACATCCTTTTTCGACCCYGCAGGAGGAGGAGACCCTATTTTATATCAACATTTATTT
>Dendroacalles_fortunatus|9588.ES1005
AACCCTTTACTTTATCCTAGGGTCCTGAGCTGGAATAGTAGGAACATCTCTCAGAATACTAATTCGGGCAGAGCTAGGTAATCCTGGAACTTTAATTGGCAATGATCAAATCTATAATACTATTGTCACAGCCCATGCTTTTATTATAATTTTCTTCATAGTAATACCCGTAATAATTGGGGGTTTCGGAAATTGATTAGTCCCCCTCATGCTAGGAGCCCCTGATATAGCATTCCCCCGACTAAATAATATAAGATTCTGGCTTCTACCCCCCTCCTTAGCCCTTCTACTTATAAGAAGAATAATTGATAAAGGGGCAGGAACTGGTTGAACAGTCTACCCACCTTTATCAGCTAACACTGCTCATGAGGGTGCGTCTGTTGATCTAGCTATTTTCAGACTTCATATGGCAGGAGTTTCCTCTATTCTTGGAGCAATTAACTTTATCTCTACTGTTATCAATATACGTCCAATAGGAATAAATTTAGACCAAATACCCCTTTTTATTTGAGCAGTAAAAATTACCGCTATCCTATTACTTCTTTCTTTGCCAGTTTTAGCAGGAGCTATCACTATACTTTTAACCGACCGAAACATTAATACATCCTTTTTCGACCCTGCAGGAGGAGGAGACCCTATTTTATATCAACATTTATTT
>Dendroacalles_fortunatus|9309.E-720-rut
AACCCTTTACTTTATCCTAGGGTCCTGAGCTGGAATAGTAGGAACATCTCTCAGAATACTAATTCGGGCAGAGCTAGGTAATCCTGGAACTTTAATTGGCAATGATCAAATCTATAATACTATTGTCACAGCCCATGCTTTTATTATAATTTTCTTCATAGTAATACCCGTAATAATTGGGGGTTTCGGAAATTGATTAGTCCCCCTCATGCTAGGAGCCCCTGATATAGCATTCCCCCGACTAAATAATATAAGATTCTGGCTTCTACCCCCCTCCTTAGCCCTTCTACTTATAAGAAGAATAATTGATAAAGGGGCAGGAACTGGTTGAACAGTCTACCCACCTTTATCAGCTAACACTGCTCATGAGGGTGCGTCTGTTGATCTAGCTATTTTCAGACTTCATATGGCAGGAGTTTCCTCTATTCTTGGAGCAATTAACTTTATCTCTACTGTTATCAATATACGTCCAATAGGAATAAATTTAGACCAAATACCCCTTTTTATTTGAGCAGTAAAAATTACCGCTATCCTATTACTTCTTTCTTTGCCAGTTTTAGCAGGAGCTATCACTATACTTTTAACCGACCGAAACATTAATACATCCTTTTTCGACCCTGCAGGAGGAGGAGACCCTATTTTATATCAACATTTATTT
>Dendroacalles_fortunatus|9303.E-714-rut
AACCCTTTACTTTATCCTAGGGTCCTGAGCTGGAATAGTAGGAACATCTCTCAGAATACTAATTCGGGCAGAGCTAGGTAATCCTGGAACTTTAATTGGCAATGATCAAATCTATAATACTATTGTCACAGCCCATGCTTTTATTATAATTTTCTTCATAGTAATACCCGTAATAATTGGGGGTTTCGGAAATTGATTAGTCCCCCTCATGCTAGGAGCCCCTGATATAGCATTCCCCCGACTAAATAATATAAGATTCTGGCTTCTACCCCCCTCCTTAGCCCTTCTACTTATAAGAAGAATAATTGATAAAGGGGCAGGAACTGGTTGAACAGTCTACCCACCTTTATCAGCTAACACTGCTCATGAGGGTGCGTCTGTTGATCTAGCTATTTTCAGACTTCATATGGCAGGAGTTTCCTCTATTCTTGGAGCAATTAACTTTATCTCTACTGTTATCAATATACGTCCAATAGGAATAAATTTAGACCAAATACCCCTTTTTATTTGAGCAGTAAAAATTACCGCTATCCTATTACTTCTTTCTTTGCCAGTTTTAGCAGGAGCTATCACTATACTTTTAACCGACCGAAACATTAATACATCCTTTTTCGACCCTGCAGGAGGAGGAGACCCTATTTTATATCAACATTTATTT
>Dendroacalles_fortunatus|9434.E-807-for
AACCCTTTACTTTATCCTAGGGTCCTGAGCTGGAATAGTAGGAACATCTCTCAGAATACTAATTCGGGCAGAGCTAGGTAATCCTGGAACTTTAATTGGCAATGATCAAATCTATAATACTATTGTCACAGCCCATGCTTTTATTATAATTTTCTTCATAGTAATACCCGTAATAATTGGGGGTTTCGGAAATTGATTAGTCCCCCTCATGCTAGGAGCCCCTGATATAGCATTCCCCCGACTAAATAATATAAGATTCTGGCTTCTACCCCCCTCCTTAGCCCTTCTACTTATAAGAAGAATAATTGATAAAGGGGCAGGAACTGGTTGAACAGTCTACCCACCTTTATCAGCTAACACTGCTCATGAGGGTGCGTCTGTTGATCTAGCTATTTTCAGACTTCATATGGCAGGAGTTTCCTCTATTCTTGGAGCAATTAACTTTATCTCTACTGTTATCAATATACGTCCAATAGGAATAAATTTAGACCAAATACCCCTTTTTATTTGAGCAGTAAAAATTACCGCTATCCTATTACTTCTTTCTTTGCCAGTTTTAGCAGGAGCTATCACTATACTTTTAACCGACCGAAACATTAATACATCCTTTTTCGACCCTGCAGGAGGAGGAGACCCTATTTTATATCAACATTTATTT
>Dendroacalles_fortunatus|9304.E-715-for
AACCCTTTACTTTATCCTAGGGTCCTGAGCTGGAATAGTAGGAACATCTCTCAGAATACTAATTCGGGCAGAGCTAGGTAATCCTGGAACTTTAATTGGCAATGATCAAATCTATAATACTATTGTCACAGCCCATGCTTTTATTATAATTTTCTTCATAGTAATRCCCGTAATAATTGGRGGTTTCGGAAATTGATTARTCCCCCTCATGCTAGGAGCCCCTGATATAGCATTCCCCCGACTAAATAATATAAGATTCTGGCTTCTACCCCCCTCCTTAGCCCTTCTACTTATAAGAAGAATWATTGATAAAGGGGCAGGAACTGGTTGAACAGTCTACCCACCTTTATCAGCTAACACTGCTCATGARGGTGCGTCTGTTGAYCTAGCTATTTTCAGACTTCATATGGCAGGAGTTTCCTCTATTCTTGGAGCAATTAACTTTATYTCTACTGTTATCAATATACGTCCAATAGGAATAAATTTAGACCAAATACCCCTTTTTATTTGAGCAGTAAAAATTACCGCTATCCTATTACTTCTTTCTTTGCCAGTTTTAGCAGGAGCTATCACTATACTTTTAACCGACCGAAACATTAATACATCCTTTTTCGACCCYGCAGGAGGAGGAGACCCTATTTTATATCAACATTTATTT
>Dendroacalles_fortunatus|9436.E-809-for
AACCCTTTACTTTATCCTAGGGTCCTGAGCTGGAATAGTAGGAACATCTCTCAGAATACTAATTCGGGCAGAGCTAGGTAATCCTGGAACTTTAATTGGCAATGATCAAATCTATAATACTATTGTCACAGCCCATGCTTTTATTATAATTTTCTTCATAGTAATRCCCGTAATAATTGGRGGTTTCGGAAATTGATTARTCCCCCTCATGCTAGGAGCCCCTGATATAGCATTCCCCCGACTAAATAATATAAGATTCTGGCTTCTACCCCCCTCCTTAGCCCTTCTACTTATAAGAAGAATAATTGATAAAGGGGCAGGAACTGGTTGAACAGTCTACCCACCTTTATCAGCTAACACTGCTCATGAGGGTGCGTCTGTTGATCTAGCTATTTTCAGACTTCATATGGCAGGAGTTTCCTCTATTCTTGGAGCAATTAACTTTATTTCTACTGTTATCAATATACGTCCAATAGGAATAAATTTAGACCAAATACCCCTTTTTATTTGAGCAGTAAAAATTACCGCTATCCTATTACTTCTTTCTTTGCCAGTTTTAGCAGGAGCTATCACTATACTTTTAACCGACCGAAACATTAATACATCCTTTTTCGACCNNNNNNNNNNNNNNNNNNNNNNNNNNNNNNNNNNNNNNNNN
>Lauriacalles_acutus|12161.1710-PST_24428
GACCCTTTTACTTATCCTAGGATCTTGAGCTGGAATAGTAGGAACATCCCTCAGAATATTAATTCGAACAGAATTAGGTAACCCCGGAACCCTAATCGGTAATGATCAAATCTATAATACCATTGTTACAGCCCATGCTTTTATCATAATTTTCTTCATGGTAATACCTGTGATAATTGGAGGTTTTGGAAACTGATTAATCCCTCTTTTACTAGGAGCCCCTGATATAGCATTCCCCCGACTAAACAATATAAGGTTTTGGTTACTACCCCCATCATTAGCCCTATTACTCATAAGAAGAATCATTGACAAAGGAGCAGGTACTGGCTGAACAGTTTATCCACCTTTATCAGCTAACACCGCTCATGAGGGTGCCTCTGTAGATCTAGCCATTTTTAGGCTCCATATAGCAGGTATCTCTTCCATCCTCGGAGCCATTAATTTTATTTCTACAGTCATTAATATACGTCCAATAGGAATAAACCTAGACCAAATACCCCTTTTTATTTGGGCAGTTAAAATTACTGCCATCTTATTACTCCTTTCATTACCAGTCTTAGCCGGAGCCATTACTATACTTTTAACAGACCGAAACATTAATACATCTTTTTTTGACCCCGCAGGAGGTGGAGACCCTATTTTATACCAACATTTATTT
>Lauriacalles_acutus|8941.E-0219-acu
GACCCTTTACTTTATCCTAGGATCTTGAGCTGGAATAGTAGGAACATCCCTCAGAATATTAATTCGAACAGAATTAGGTAACCCCGGAACCCTAATCGGTAATGATCAAATCTATAATACCATTGTTACAGCCCATGCTTTTATCATAATTTTCTTCATGGTAATACCTGTGATAATTGGAGGTTTTGGAAACTGATTAATCCCTCTTTTACTAGGAGCCCCTGATATAGCATTCCCCCGACTAAACAATATAAGGTTTTGGTTACTACCCCCATCATTAGCCCTATTACTCATAAGAAGAATCATTGACAAAGGAGCAGGTACTGGTTGAACAGTTTATCCACCTTTATCAGCTAACACCGCTCATGAGGGTGCCTCTGTAGATCTAGCCATTTTTAGGCTCCATATAGCAGGTATCTCTTCCATCCTCGGAGCCATTAATTTTATTTCTACAGTCATTAATATACGTCCAATAGGAATAAACCTAGACCAAATACCCCTTTTTATTTGGGCAGTTAAAATTACTGCCATCTTATTACTCCTTTCATTACCAGTCTTAGCCGGAGCCATTACTATACTTTTAACAGACCGAAACATTAATACATCTTTTTTTGACCCCGCAGGAGGTNNNNNNNNNNNNNNNNNNNNNNNNNNNNNN
>Lauriacalles_acutus|8774.C-0137-act
GACCCTTTACTTTATCCTAGGATCTTGAGCTGGAATAGTAGGAACATCCCTCAGAATATTAATTCGAACAGAATTAGGTAACCCCGGAACCCTAATCGGTAATGATCAAATCTATAATACCATTGTTACAGCCCATGCTTTTATCATAATTTTCTTCATGGTAATACCTGTGATAATTGGAGGTTTTGGAAACTGATTAATCCCTCTTTTACTAGGAGCCCCTGATATAGCATTCCCCCGACTAAACAATATAAGGTTTTGGTTACTACCCCCATCATTAGCCCTATTACTCATAAGAAGAATCATTGACAAAGGAGCAGGTACTGGCTGAACAGTTTATCCACCTTTATCAGCTAACACCGCTCATGAGGGTGCCTCTGTAGATCTAGCCATTTTTAGGCTCCATATAGCGGGTATCTCTTCCATCCTCGGAGCCATTAATTTTATTTCTACAGTCATTAATATACGTCCAATAGGAATAAACCTAGACCAAATACCCCTTTTTATTTGGGCAGTTAAAATTACTGCCATCTTATTACTCCTTTCATTACCAGTCTTAGCCGGAGCCATTACTATACTTTTAACAGACCGAAACATTAATACATCTTTTTTTGACCCCGCAGGAGGTGGAGACCCTATTTTATACCAACATTTATTT
>Lauriacalles_acutus|12160.1709-PST_24427
GACCCTTTACTTTATCCTAGGATCTTGAGCTGGAATAGTAGGAACATCCCTCAGAATATTAATTCGAACAGAATTAGGTAACCCCGGAACCCTAATCGGTAATGATCAAATCTATAATACCATTGTTACAGCCCATGCTTTTATCATAATTTTCTTCATGGTAATACCTGTGATAATTGGAGGTTTTGGAAACTGATTAATCCCTCTTTTACTAGGAGCCCCTGATATAGCATTCCCCCGACTAAACAATATAAGGTTTTGGTTACTACCCCCATCATTAGCCCTATTACTCATAAGAAGAATCATTGACAAAGGAGCAGGTACTGGCTGAACAGTTTATCCACCTTTATCAGCTAACACCGCTCATGAGGGTGCCTCTGTAGATCTAGCCATTTTTAGGCTCCATATAGCAGGTATCTCTTCCATCCTCGGAGCCATTAATTTTATTTCTACAGTCATTAATATACGTCCAATAGGAATAAACCTAGACCAAATACCCCTTTTTATTTGGGCAGTTAAAATTACTGCCATCTTATTACTCCTTTCATTACCAGTCTTAGCCGGAGCCATTACTATACTTTTAACAGACCGAAACATTAATACATCTTTTTTTGACCCCGCAGGAGGTGGAGACCCTATTTTATACCAACATTTATTT
>Lauriacalles_acutus|12204.1753-PST_24471
GACCCTTTACTTTATCCTAGGATCTTGAGCTGGAATAGTAGGAACATCCCTCAGAATATTAATTCGAACAGAATTAGGTAACCCCGGAACCCTAATCGGTAATGATCAAATCTATAATACCATTGTTACAGCCCATGCTTTTATCATAATTTTCTTCATGGTAATACCTGTGATAATTGGAGGTTTTGGAAACTGATTAATCCCTCTTTTACTAGGAGCCCCTGATATAGCATTCCCCCGACTAAACAATATAAGGTTTTGGTTACTACCCCCATCATTAGCCCTATTACTCATAAGAAGAATCATTGACAAAGGAGCAGGTACTGGCTGAACAGTTTATCCACCTTTATCAGCTAACACCGCTCATGAGGGTGCCTCTGTAGATCTAGCCATTTTTAGGCTCCATATAGCAGGTATCTCTTCCATCCTCGGAGCCATTAATTTTATTTCTACAGTCATTAATATACGTCCAATAGGAATAAACCTAGACCAAATACCCCTTTTTATTTGGGCAGTTAAAATTACTGCCATCTTATTACTCCTTTCATTACCAGTCTTAGCCGGAGCCATTACTATACTTTTAACAGACCGAAACATTAATACATCTTTTTTTGACCCCGCAGGAGGTGGAGACCCTATTTTATACCAACATTTATTT
>Lauriacalles_acutus|15996.1981-JKR_23621
GACCCTTTACTTTATCCTAGGATCTTGAGCTGGAATAGTAGGAACATCCCTCAGAATATTAATTCGAACAGAATTAGGTAACCCCGGAACCCTAATCGGTAATGATCAAATCTATAATACCATTGTTACAGCCCATGCTTTTATCATAATTTTCTTCATGGTAATACCTGTGATAATTGGAGGTTTTGGAAACTGATTAATCCCTCTTTTACTAGGAGCCCCTGATATAGCATTCCCCCGACTAAACAATATAAGGTTTTGGTTACTACCCCCATCATTAGCCCTATTACTCATAAGAAGAATCATTGACAAAGGAGCAGGTACTGGCTGAACAGTTTATCCACCTTTATCAGCTAACACCGCTCATGAGGGTGCCTCTGTAGATCTAGCCATTTTTAGGCTCCATATAGCAGGTATCTCTTCCATCCTCGGAGCCATTAATTTTATTTCTACAGTCATTAATATACGTCCAATAGGAATAAACCTAGACCAAATACCCCTTTTTATTTGGGCAGTTAAAATTACTGCCATCTTATTACTCCTTTCATTACCAGTCTTAGCCGGAGCCATTACTATACTTTTAACAGACCGAAACATTAATACATCTTTTTTTGACCCCGCAGGAGGTGGAGACCCTATTTTATACCAACATTTATTT
>Lauriacalles_acutus|9145.E-544-acu
AACCCTCTACTTTATCCTAGGATCTTGAGCTGGAATAGTAGGAACATCCCTCAGAATATTAATTCGAACAGAATTAGGTAACCCTGGAACCCTAATCGGTAATGATCAAATCTATAATACCATTGTTACAGCCCATGCTTTTATCATAATTTTCTTCATAGTAATACCTGTGATAATTGGAGGTTTTGGAAACTGACTAATCCCTCTTTTACTAGGAGCCCCTGATATAGCATTCCCCCGACTAAACAATATAAGATTTTGGTTACTACCCCCATCATTAGCCCTATTACTCATAAGAAGAATCATTGACAAAGGAGCAGGTACTGGCTGAACAGTTTATCCACCTTTATCAGCTAACACCGCTCATGAAGGTGCCTCTGTAGATCTAGCCATTTTTAGGCTCCATATAGCAGGAATCTCTTCCATCCTCGGAGCCATTAATTTTATTTCTACAGTCATTAATATACGTCCAATAGGAATAAACCTAGACCAAATACCCCTTTTTATTTGAGCAGTTAAAATTACTGCCATCTTATTACTCCTTTCATTACCAGTCTTAGCTGGAGCCATTACTATACTTTTAACAGACCGAAACATTAATACATCTTTTTTTGACCCCGCAGGAGGTGGAGACCCTATTTTATACCAACATTTATTT
>Lauriacalles_acutus|9441.E-816-acu
GACCCTTTACTTTATCCTAGGATCTTGAGCTGGAATAGTAGGAACATCCCTCAGAATATTAATTCGAACAGAATTAGGTAACCCTGGAACCCTAATCGGTAATGATCAAATCTATAATACCATTGTTACAGCCCATGCTTTTATCATAATTTTCTTCATAGTAATACCTGTGATAATTGGAGGTTTTGGAAACTGACTAATCCCTCTTTTACTAGGAGCCCCTGATATAGCATTCCCCCGACTAAACAATATAAGATTTTGGTTACTACCCCCATCATTAGCCCTATTACTCATAAGAAGAATCATTGACAAAGGAGCAGGTACTGGCTGAACAGTTTATCCACCTTTATCAGCTAACACCGCTCATGAAGGTGCCTCTGTAGATCTAGCCATTTTTAGGCTCCATATAGCAGGAATCTCTTCCATCCTCGGAGCCATTAATTTTATTTCTACAGTCATTAATATACGTCCAATAGGAATAAACCTAGACCAAATACCCCTTTTTATTTGAGCAGTTAAAATTACTGCCATCTTATTACTCCTTTCATTACCAGTCTTAGCCGGAGCCATTACTATACTTTTAACAGACCGAAACATTAATACATCTTTTTTTGACCCCGCAGGAGGTGGAGACCCTATTTTATACCAACATTTATTT
>Lauriacalles_acutus|9269.E-680-acu
GACCCTTTACTTTATCCTAGGATCTTGAGCTGGAATAGTAGGAACATCCCTCAGAATATTAATTCGAACAGAATTAGGTAACCCTGGAACCCTAATCGGTAATGATCAAATCTATAATACCATTGTTACAGCCCATGCTTTTATCATAATTTTCTTCATAGTAATACCTGTGATAATTGGAGGTTTTGGAAACTGACTAATCCCTCTTTTACTAGGAGCCCCTGATATAGCATTCCCCCGACTAAACAATATAAGATTTTGGTTACTACCCCCATCATTAGCCCTATTACTCATAAGAAGAATCATTGACAAAGGAGCAGGTACTGGCTGAACAGTTTATCCACCTTTATCAGCTAACACCGCTCATGAAGGTGCCTCTGTAGATCTAGCCATTTTTAGGCTCCATATAGCAGGAATCTCTTCCATCCTCGGAGCCATTAATTTTATTTCTACAGTCATTAATATACGTCCAATAGGAATAAACCTAGACCAAATACCCCTTTTTATTTGAGCAGTTAAAATTACTGCCATCTTATTACTCCTTTCATTACCAGTCTTAGCCGGAGCCATTACTATACTTTTAACAGACCGAAACATTAATACATCTTTTTTTGACCCCGCAGGAGGTGGAGACCCTATTTTATACCAACATTTATTT
>Lauriacalles_acutus|9263.E-674-acu
GACCCTTTACTTTATCCTAGGATCTTGAGCTGGAATAGTAGGAACATCCCTCAGAATATTAATTCGAACAGAATTAGGTAACCCTGGAACCCTAATCGGTAATGATCAAATCTATAATACCATTGTTACAGCCCATGCTTTTATCATAATTTTCTTCATAGTAATACCTGTGATAATTGGAGGTTTTGGAAACTGACTAATCCCTCTTTTACTAGGAGCCCCTGATATAGCATTCCCCCGACTAAACAATATAAGATTTTGGTTACTACCCCCATCATTAGCCCTATTACTCATAAGAAGAATCATTGACAAAGGAGCAGGTACTGGCTGAACAGTTTATCCACCTTTATCAGCTAACACCGCTCATGAAGGTGCCTCTGTAGATCTAGCCATTTTTAGGCTCCATATAGCAGGAATCTCTTCCATCCTCGGAGCCATTAATTTTATTTCTACAGTCATTAATATACGTCCAATAGGAATAAACCTAGACCAAATACCCCTTTTTATTTGAGCAGTTAAAATTACTGCCATCTTATTACTCCTTTCATTACCAGTCTTAGCCGGAGCCATTACTATACTTTTAACAGACCGAAACATTAATACATCTTTTTTTGACCCCGCAGGAGGTGGAGACCCTATTTTATACCAACNNNNNNNN
>Ficusacalles_oceanicus|15973.1958-PST_24037
AACACTTTATTTTATCCTAGGATCTTGAGCAGGTATAGTAGGAACATCCTTAAGAATACTAATTCGAACTGAACTAGGTAACCCTGGAACCCTAATTGGTAATGATCAAATTTATAATACTATTGTCACAGCTCATGCCTTTATTATAATTTTTTTCATAGTAATACCCGTAATAATTGGGGGATTTGGAAATTGACTAATCCCCCTAATGCTAGGAGCCCCTGATATAGCATTTCCGCGATTAAACAATATAAGATTTTGACTTTTACCCCCATCATTAGCCCTCCTACTTATAAGAAGAATTATTGACAAAGGGGCAGGAACTGGCTGAACAGTTTATCCACCTTTATCAGCTAATACCGCCCATGAGGGAGCCTCTGTAGATCTAGCCATTTTCAGACTTCACATAGCTGGAATTTCTTCCATTCTTGGAGCCATTAACTTCATTTCTACAGTTATTAATATGCGCCCAATAGGAATAAACCTAGATCAAATACCCCTTTTTATTTGAGCAGTTAAAATCACTGCCATCTTATTACTTCTCTCATTACCAGTCTTAGCAGGAGCTATTACCATACTTTTAACAGACCGAAACATTAACACATCCTTCTTTGACCCTGCAGGGGGAGGAGACCCTATTCTATATCAACATTTATTT
>Ficusacalles_oceanicus|15982.1967-PST_24046
AACACTTTATTTTATCCTAGGATCTTGAGCAGGTATAGTAGGAACATCCTTAAGAATACTAATTCGAACTGAACTAGGTAACCCTGGAACCCTAATTGGTAATGATCAAATTTATAATACTATTGTCACAGCTCATGCCTTTATTATAATTTTTTTCATAGTAATACCCGTAATAATTGGGGGATTTGGAAATTGACTAATCCCCCTAATGCTAGGAGCCCCTGATATAGCATTTCCGCGATTAAACAATATAAGATTTTGACTTTTACCCCCATCATTAGCCCTCCTACTTATAAGAAGAATTATTGACAAAGGGGCAGGAACTGGCTGAACAGTTTATCCACCTTTATCAGCTAATACCGCCCATGAGGGAGCCTCTGTAGATCTAGCCATTTTCAGACTTCACATAGCTGGAATTTCTTCCATTCTTGGAGCCATTAACTTCATTTCTACAGTTATTAATATGCGCCCAATAGGAATAAACCTAGATCAAATACCCCTTTTTATTTGAGCAGTTAAAATCACTGCCATCTTATTACTTCTCTCATTACCAGTCTTAGCAGGAGCTATTACCATACTTTTAACAGACCGAAACATTAACACATCCTTCTTTGACCCTGCAGGGGGAGGAGACCCTATTCTATATCAACATCTATTT
>Ficusacalles_ficvorator|243.53-PST_48GC2011
NNNNNNNTATTTTATCCTAGGATCTTGGGCAGGAATAGTGGGGACATCCTTAAGAATATTAATTCGGACAGAACTAGGTAACCCCGGAACCCTAATTGGTAATGATCAAATTTATAACACCATTGTCACAGCTCATGCCTTTATTATAATTTTTTTTATAGTAATACCTGTAATAATCGGAGGCTTCGGAAATTGGCTAATCCCTCTAATGCTAGGAGCTCCTGATATAGCATTCCCACGACTAAACAATATAAGATTTTGACTTCTACCCCCATCCCTAGCCCTCCTACTTATAAGAAGAATTATTGACAAAGGAGTAGGTACTGGCTGAACAGTTTACCCACCTTTATCGGCTAATACTGCCCATGAAGGAGCCTCTGTAGATCTAGCCATTTTTAGACTCCACATGGCAGGAATTTCTTCCATTCTTGGGGCCATTAACTTCATTTCTACAGTTATTAATATACGTCCAATAGGAATAAATCTAGACCAAATACCCCTTTTTATTTGAGCAGTTAAAATCACTGCCATCTTATTACTTCTTTCATTACCAGTCTTAGCAGGAGCTATCACTATACTTTTAACAGACCGAAACATTAATACATCTTTCTTTGACCCTGCAGGGAGAGGAGACCCTATTCTATACCAACATTTATTT
>Ficusacalles_ficvorator|12164.1713-PST_24431
AACGCTTTATTTTATCCTAGGATCTTGAGCAGGAATAGTGGGAACATCCTTAAGAATACTAATTCGGACAGAACTAGGTAACCCTGGAACCCTAATTGGTAATGATCAAATTTATAACACCATTGTCACAGCTCATGCCTTTATTATAATTTTTTTTATAGTAATACCTGTAATAATCGGAGGCTTCGGAAATTGGCTAATCCCTCTAATGCTGGGAGCTCCTGATATAGCATTCCCGCGATTAAACAATATAAGATTTTGACTTCTACCCCCATCTCTAGCCCTCCTACTTATAAGAAGAATTATTGACAAAGGAGCAGGTACTGGCTGAACAGTTTATCCACCTTTATCGGCTAATACTGCCCATGAAGGGGCCTCTGTAGATCTAGCCATTTTTAGACTCCACATGGCAGGAATTTCTTCCATTCTTGGGGCCATTAACTTCATTTCTACAGTTATTAATATACGCCCAATAGGAATAAACCTAGACCAAATACCCCTTTTTATTTGAGCAGTTAAAATCACTGCCATCTTATTGCTTCTTTCGTTGCCAGTCTTAGCAGGAGCTATCACTATACTTTTAACAGACCGAAACATTAATACATCTTTCTTTGACCCTGCAGGGGGAGGAGACCCTATTCTATACCAACATTTATTT
>Ficusacalles_ficvorator|8730.C-0085-sen
AACGCTTTATTTTATCCTAGGATCTTGAGCAGGAATAGTGGGAACATCCTTAAGAATACTAATTCGGACAGAACTAGGTAACCCTGGAACCCTAATTGGTAATGATCAAATTTATAACACCATTGTCACAGCTCATGCCTTTATTATAATTTTTTTTATAGTAATACCTGTAATAATCGGAGGCTTCGGAAATTGGCTAATCCCTCTAATGCTGGGAGCTCCTGATATAGCATTCCCGCGATTAAACAATATAAGATTTTGACTTCTACCCCCATCTCTAGCCCTCCTACTTATAAGAAGAATTATTGACAAAGGAGCAGGTACTGGCTGAACAGTTTATCCACCTTTATCGGCTAATACTGCCCATGAAGGGGCCTCTGTAGATCTAGCCATTTTTAGACTCCACATGGCAGGAATTTCTTCCATTCTTGGGGCCATTAACTTCATTTCTACAGTTATTAATATACGCCCAATAGGAATAAACCTAGACCAAATACCCCTTTTTATTTGAGCAGTTAAAATCACTGCCATCTTATTGCTTCTTTCGTTGCCAGTCTTAGCAGGAGCTATCACTATACTTTTAACAGACCGAAACATTAATACATCTTTCTTTGACCCTGCAGGGGGAGGAGACCCTATTCTATACCAACATTTATTT
>Ficusacalles_ficvorator|12179.1728-PST_24446
AACGCTTTATTTTATCTTAGGATCCTGAGCAGGAATAGTGGGAACATCCTTAAGAATATTAATTCGGACAGAACTAGGTAACCCTGGAACCCTAATTGGTAATGATCAAATTTATAACACCATTGTCACAGCTCATGCCTTTATTATAATTTTTTTTATAGTAATACCTGTAATAATCGGAGGCTTCGGAAATTGGCTAATCCCTCTAATGCTAGGAGCCCCTGATATAGCATTCCCGCGACTAAACAATATAAGATTTTGACTTCTACCCCCATCCCTAGCCCTCCTACTTATAAGAAGAATTATTGATAAAGGAGCAGGTACTGGCTGAACAGTTTACCCACCTTTATCGGCTAATACTGCCCACGAAGGAGCCTCTGTAGATCTAGCCATTTTTAGGCTCCACATGGCAGGAATTTCTTCCATTCTTGGAGCCATTAACTTCATTTCTACAGTTATTAATATACGCCCAATAGGAATAAACCTAGACCAAATACCCCTTTTTATTTGAGCAGTTAAAATCACTGCCATCTTATTGCTTCTTTCATTACCAGTCTTAGCAGGAGCTATCACTATACTTTTAACAGACCGAAACATTAATACATCTTTCTTTGACCCTGCAGGGGGAGGAGACCCTATTCTATACCAACATTTATTT
>Ficusacalles_ficvorator|12166.1715-PST_24433
AACGCTTTATTTTATCTTAGGATCCTGAGCAGGAATAGTGGGAACATCCTTAAGAATATTAATTCGGACAGAACTAGGTAACCCTGGAACCCTAATTGGTAATGATCAAATTTATAACACCATTGTCACAGCTCATGCCTTTATTATAATTTTTTTTATAGTAATACCTGTAATAATCGGAGGCTTCGGAAATTGGCTAATCCCTCTAATGCTAGGAGCCCCTGATATAGCATTCCCGCGACTAAACAATATAAGATTTTGACTTCTACCCCCATCCCTAGCCCTCCTACTTATAAGAAGAATTATTGATAAAGGAGCAGGTACTGGCTGAACAGTTTACCCACCTTTATCGGCTAATACTGCCCACGAAGGAGCCTCTGTAGATCTAGCCATTTTTAGGCTCCACATGGCAGGAATTTCTTCCATTCTTGGAGCCATTAACTTCATTTCTACAGTTATTAATATACGCCCAATAGGAATAAACCTAGAACAAATACCCCTTTTTATTTGAGCAGTTAAAATCACTGCCATCTTATTGCTTCTTTCATTACCAGTCTTAGCAGGAGCTATCACTATACTTTTAACAGACCGAAACATTAATACATCTTTCTTTGACCCTGCAGGGGGAGGAGACCCTATTCTATACCAACATTTATTT
>Ficusacalles_ficvorator|9296.E-707-sen
AACGCTTTATTTTATCTTAGGATCCTGGGCAGGAATAGTAGGAACATCCTTAAGAATATTAATTCGGACAGAACTAGGTAACCCTGGAACCCTAATTGGTAATGATCAAATTTATAACACCATTGTCACAGCTCATGCCTTTATTATAATTTTTTTTATAGTAATACCTGTAATAATCGGAGGCTTCGGAAATTGGCTAATCCCTCTAATGCTAGGAGCTCCTGATATAGCATTCCCGCGACTAAACAATATAAGATTTTGGCTTCTACCCCCATCCCTAGCCCTCCTACTTATAAGAAGAATTATTGACAAAGGAGCAGGTACTGGCTGAACAGTTTACCCACCTTTATCGGCTAATACTGCCCACGAAGGAGCCTCTGTAGATCTAGCCATTTTTAGACTCCACATGGCAGGGATTTCTTCCATTCTTGGAGCCATTAACTTCATTTCTACAGTTATTAATATACGCCCAATAGGAATAAACCTAGACCAAATACCCCTTTTTATTTGAGCAGTTAAAATCACTGCCATCTTATTGCTTCTTTCATTACCAGTCTTAGCAGGAGCTATCACCATACTTTTAACAGACCGAAACATTAATACATCTTTCTTTGACCCTGCAGGGGGAGGAGACCCTATTCTATACCAACATTTATTT
>Ficusacalles_ficvorator|9158.E-557-sen
AACGCTTTATTTTATCTTAGGATCCTGGGCAGGAATAGTAGGAACATCCTTAAGAATATTAATTCGGACAGAACTAGGTAACCCTGGAACCCTAATTGGTAATGATCAAATTTATAACACCATTGTCACAGCTCATGCCTTTATTATAATTTTTTTTATAGTAATACCTGTAATAATCGGAGGCTTCGGAAATTGGCTAATCCCTCTAATGCTGGGAGCTCCTGATATAGCATTCCCGCGACTAAACAATATAAGATTTTGGCTTCTACCCCCATCCCTAGCCCTCCTACTTATAAGAAGAATTATTGACAAAGGAGCAGGTACTGGCTGAACAGTTTACCCACCTTTATCGGCTAATACTGCCCACGAAGGAGCCTCTGTAGATCTAGCCATTTTTAGACTCCACATGGCAGGAATTTCTTCCATTCTTGGAGCCATTAACTTCATTTCTACAGTTATTAATATACGCCCAATAGGAATAAACCTAGACCAAATACCCCTTTTTATTTGAGCAGTTAAAATCACTGCCATCTTATTGCTTCTTTCATTACCAGTCTTAGCAGGAGCTATCACCATACTTTTAACAGACCGAAACATTAATACATCTTTCTTTGACCCTGCAGGGGGAGGAGACCCTATTCTATACCAACATTTATTT
>Ficusacalles_ficvorator|9285.E-696-sen
AACGCTTTATTTTATCTTAGGATCCTGGGCAGGAATAGTAGGAACATCCTTAAGAATATTAATTCGGACAGAACTAGGTAACCCTGGAACCCTAATTGGTAATGATCAAATTTATAACACCATTGTCACAGCTCATGCCTTTATTATAATTTTTTTTATAGTAATACCTGTAATAATCGGAGGCTTCGGAAATTGGCTAATCCCTCTAATGCTGGGAGCTCCTGATATAGCATTCCCGCGACTAAACAATATAAGATTTTGGCTTCTACCCCCATCCCTAGCCCTCCTACTTATAAGAAGAATTATTGACAAAGGAGCAGGTACTGGCTGAACAGTTTATCCACCTTTATCGGCTAATACTGCCCACGAAGGAGCCTCTGTAGATCTAGCCATTTTTAGACTCCACATGGCAGGAATTTCTTCCATTCTTGGAGCCATTAACTTCATTTCTACAGTTATTAATATACGCCCAATAGGAATAAACCTAGACCAAATACCCCTTTTTATTTGAGCAGTTAAAATCACTGCCATCTTATTGCTTCTTTCATTACCAGTCTTAGCAGGAGCTATCACCATACTTTTAACAGACCGAAACATTAATACATCTTTCTTTGACCCTGCAGGGGGAGGAGACCCTATTCTATACCAACATTTATTT
>Ficusacalles_ficvorator|980.711-PST_13T2012_3048
AACGCTTTATTTTATCTTAGGATCCTGGGCAGGAATAGTGGGAACATCCTTAAGAATATTAATTCGGACAGAACTAGGTAACCCTGGAACCCTAATTGGTAATGATCAAATTTATAACACCATTGTCACAGCTCATGCCTTTATTATAATTTTTTTTATAGTAATACCTGTAATAATCGGAGGCTTCGGAAATTGGCTAATCCCTCTAATGCTAGGAGCTCCTGATATAGCATTCCCGCGACTAAACAATATAAGATTTTGGCTTCTACCCCCATCCCTAGCCCTCCTACTTATAAGAAGAATTATTGACAAAGGAGCAGGTACTGGCTGAACAGTTTACCCACCTTTATCAGCTAATACTGCCCACGAAGGAGCCTCTGTAGATCTAGCCATTTTTAGACTCCACATGGCAGGAATTTCTTCCATTCTTGGAGCCATTAACTTCATTTCTACAGTTATTAATATACGCCCAATAGGAATAAACCTAGACCAAATACCCCTTTTTATTTGAGCAGTTAAAATCACTGCCATCTTATTGCTTCTTTCATTACCAGTCTTAGCAGGAGCTATCACTATACTTTTAACAGACCGAAACATTAATACATCTTTCTTTGACCCTGCAGGGGGAGGAGACCCTATTCTATACCAACATTTATTT
>Ficusacalles_ficvorator|8729.C-0084-sen
AACGCTTTATTTTATCTTAGGATCCTGGGCAGGGATAGTGGGAACATCCTTAAGAATATTAATTCGGACAGAACTAGGTAACCCTGGAACCCTAATTGGTAATGATCAAATTTATAACACCATTGTCACAGCTCATGCCTTTATTATAATTTTTTTTATAGTAATACCTGTAATAATCGGAGGCTTCGGAAATTGGCTAATCCCTCTAATGCTAGGAGCTCCTGATATAGCATTCCCGCGACTAAACAATATAAGATTTTGGCTTCTACCCCCATCCCTAGCCCTCCTACTTATAAGAAGAATTATTGACAAAGGAGCAGGTACTGGCTGAACAGTTTACCCACCTTTATCGGCTAATACTGCCCACGAAGGAGCCTCTGTAGATCTAGCCATTTTTAGGCTCCACATGGCAGGAATTTCTTCCATTCTTGGAGCCATTAACTTCATTTCTACAGTTATTAATATACGCCCAATAGGAATAAACCTAGACCAAATACCCCTTTTTATTTGAGCAGTTAAAATCACTGCCATCTTATTGCTTCTTTCATTACCAGTCTTAGCAGGAGCTATCACTATACTTTTAACAGACCGAAACATTAATACATCTTTCTTTGACCCTGCAGGGGGAGGAGACCCTATTCTATACCAACATTTATTT
>Ficusacalles_ficvorator|11056.1570-JKR_3618
AACGCTTTATTTTATCTTAGGATCCTGGGCAGGAATAGTGGGAACATCCTTAAGAATATTAATTCGGACAGAACTAGGTAACCCTGGAACCCTAATTGGTAATGATCAAATTTATAACACCATTGTCACAGCTCATGCCTTTATTATAATTTTTTTTATAGTAATACCTGTAATAATCGGAGGCTTCGGAAATTGGCTAATCCCTCTAATGCTAGGAGCTCCTGATATAGCATTCCCGCGACTAAACAATATAAGATTTTGGCTTCTACCCCCATCCCTAGCCCTCCTACTTATAAGAAGAATTATTGACAAAGGAGCAGGTACTGGCTGAACAGTTTACCCACCTTTATCGGCTAATACTGCCCACGAAGGAGCCTCTGTAGATCTAGCCATTTTTAGGCTCCACATGGCAGGAATTTCTTCCATTCTTGGAGCCATTAACTTCATTTCTACAGTTATTAATATACGCCCAATAGGAATAAACCTAGACCAAATACCCCTTTTTATTTGAGCAGTTAAAATCACTGCCATCTTATTGCTTCTTTCATTACCAGTCTTAGCAGGAGCTATCACTATACTTTTAACAGACCGAAACATTAATACATCTTTCTTTGACCCTGCAGGGGGAGGAGACCCTATTCTATACCAACATTTATTT
>Ficusacalles_senilis|8965.E-0257-sen
AACGCTTTATTTCATTTTAGGATCTTGGGCAGGAATAGTAGGAACATCTTTAAGAATACTAATTCGGACAGAACTTGGTAATCCTGGAACCCTAATTGGTAATGACCAAATTTATAATACTATTGTTACAGCCCATGCCTTTATCATAATTTTTTTTATGGTAATACCTGTAATAATCGGAGGTTTCGGAAATTGACTAATCCCTCTAATGCTAGGAGCCCCTGATATAGCATTTCCCCGATTAAACAATATAAGATTCTGACTTTTACCTCCGTCGCTAGTCCTTCTACTTATAAGAAGAATCATTGACAAAGGGGCAGGAACTGGCTGAACAGTCTATCCACCTTTATCAGCTAATACCGCCCATGAAGGAGCCTCTGTAGATCTAGCCATTTTTAGACTTCACATGGCAGGAATTTCTTCCATTCTTGGAGCCATTAACTTCATTTCTACAGTTATTAATATACGCCCAATAGGAATAGACCTAGACCAAATGCCCCTTTTTATTTGAGCAGTTAAAATCACTGCCGTTTTATTGCTTCTTTCATTACCAGTCTTGGCAGGGGCTATCACTATACTTTTAACAGACCGAAACATTAATACATCCTTCTTTGACCCTGCAGGGGGAGGAGATCCTATTCTTTACCAACATTTATTT
>Ficusacalles_senilis|8731.C-0086-sen
AACGCTTTATTTCATTTTAGGATCTTGGGCGGGAATAGTAGGAACATCTTTAAGAATACTAATTCGGACAGAACTTGGTAATCCTGGAACCCTAATTGGTAATGACCAAATTTATAATACTATTGTTACAGCCCATGCCTTTATCATAATTTTTTTTATGGTAATACCTGTAATAATCGGAGGTTTCGGAAATTGACTAATCCCTCTAATGCTAGGAGCCCCTGATATAGCATTCCCCCGATTAAACAATATAAGATTCTGACTTTTACCCCCGTCGCTAGTCCTTCTACTTATAAGAAGAATCATTGACAAAGGGGCAGGAACTGGCTGAACAGTCTATCCACCTTTATCAGCTAATACCGCCCATGAAGGAGCCTCTGTAGATCTAGCCATTTTTAGACTTCACATGGCAGGAATTTCTTCCATTCTTGGGGCCATTAACTTCATTTCTACAGTTATTAATATACGCCCAATAGGAATAGACCTAGACCAAATGCCCCTTTTTATTTGAGCAGTTAAAATCACTGCCGTTTTATTGCTTCTTTCATTACCAGTCTTGGCAGGGGCTATCACTATACTTTTAACAGACCGAAACATTAATACATCCTTCTTTGACCCTGCAGGGGGAGGAGATCCTATTCTTTACCAACATTTATTT
>Ficusacalles_senilis|8967.E-0260-sen
AACGCTTTATTTCATTTTAGGATCTTGGGCGGGAATAGTAGGAACATCTTTAAGAATACTAATTCGGACAGAACTTGGTAATCCTGGAACCCTAATTGGTAATGACCAAATTTATAATACTATTGTTACAGCCCATGCCTTTATCATAATTTTTTTTATGGTAATACCTGTAATAATCGGAGGTTTCGGAAATTGACTAATCCCTCTAATGCTAGGAGCCCCTGATATAGCATTCCCCCGATTAAACAATATAAGATTCTGACTTTTACCCCCGTCGCTAGTCCTTCTACTTATAAGAAGAATCATTGACAAAGGGGCAGGAACTGGCTGAACAGTCTATCCACCTTTATCAGCTAATACCGCCCATGAAGGAGCCTCTGTAGATCTAGCCATTTTTAGACTTCACATGGCAGGAATTTCTTCCATTCTTGGGGCCATTAACTTCATTTCTACAGTTATTAATATACGCCCAATAGGAATAGACCTAGACCAAATGCCCCTTTTTATTTGAGCAGTTAAAATCACTGCCGTTTTATTGCTTCTTTCATTACCAGTCTTGGCAGGGGCTATCACTATACTTTTAACAGACCGAAACATTAATACATCCTTCTTTGACCCTGCAGGGGGAGGAGATCCTATTCTTTACCAACATTTATTT
>Ficusacalles_senilis|8966.E-0259-sen
AACGCTTTATTTCATTTTAGGATCTTGGGCGGGAATAGTAGGAACATCTTTAAGAATACTAATTCGGACAGAACTTGGTAATCCTGGAACCCTAATTGGTAATGACCAAATTTATAATACTATTGTTACAGCCCATGCCTTTATCATAATTTTTTTTATGGTAATACCTGTAATAATCGGAGGTTTCGGAAATTGACTAATCCCTCTAATGCTAGGAGCCCCTGATATAGCATTCCCCCGATTAAACAATATAAGATTCTGACTTTTACCCCCGTCGCTAGTCCTTCTACTTATAAGAAGAATCATTGACAAAGGGGCAGGAACTGGCTGAACAGTCTATCCACCTTTATCAGCTAATACCGCCCATGAAGGAGCCTCTGTAGATCTAGCCATTTTTAGACTTCACATGGCAGGAATTTCTTCCATTCTTGGGGCCATTAACTTCATTTCTACAGTTATTAATATACGCCCAATAGGAATAGACCTAGACCAAATGCCCCTTTTTATTTGAGCAGTTAAAATCACTGCCGTTTTATTGCTTCTTTCATTACCAGTCTTGGCAGGGGCTATCACTATACTTTTAACAGACCGAAACATTAATACATCCTTCTTTGACCCTGCAGGGGGAGGAGATCCTATTCTTTACCAACATTTATTT
>Ficusacalles_senilis|8732.C-0087-sen
AACGCTTTATTTCATTTTAGGGTCTTGGGCGGGAATAGTAGGAACATCTTTAAGAATACTAATTCGGACAGAACTTGGTAACCCTGGAACCCTAATTGGTAATGACCAAATTTATAATACTATTGTTACAGCCCATGCCTTTATCATAATTTTTTTTATGGTAATACCTGTAATAATCGGAGGTTTCGGAAATTGACTAATCCCTCTAATGCTAGGAGCCCCTGATATAGCATTCCCCCGATTAAACAATATAAGATTCTGACTTTTACCCCCGTCGCTAGTCCTTCTACTTATAAGAAGAATCATTGACAAAGGGGCAGGAACTGGCTGAACAGTCTATCCACCTTTATCAGCTAATACCGCCCATGAAGGAGCCTCTGTAGATCTAGCCATTTTTAGACTTCACATGGCAGGAATTTCTTCCATTCTTGGGGCCATTAACTTCATTTCTACAGTTATTAATATACGCCCAATAGGAATAGACCTAGACCAAATGCCCCTTTTTATTTGAGCAGTTAAAATCACTGCCGTTTTATTGCTTCTTTCATTACCAGTCTTGGCAGGGGCTATCACTATACTTTTAACAGACCGAAACATTAATACATCCTTCTTTGACCCTGCAGGGGGAGGAGATCCTATTCTTTACCAACATTTATTT
>Ficusacalles_senilis|10368.E-0258-sen
AACGCTTTATTTCATTTTAGGATCTTGGGCGGGAATAGTAGGAACATCTTTAAGAATACTAATTCGGACAGAACTTGGTAACCCTGGAACCCTAATTGGTAATGACCAAATTTATAATACTATTGTTACAGCCCATGCCTTTATCATAATTTTTTTTATGGTAATACCTGTAATAATCGGAGGTTTCGGAAATTGACTAATCCCTCTAATGCTAGGAGCCCCTGATATAGCATTCCCCCGATTAAACAATATAAGATTCTGACTTTTACCCCCGTCGCTAGTCCTTCTACTTATAAGAAGAATCATTGACAAAGGGGCAGGAACTGGCTGAACAGTCTATCCACCTTTATCAGCTAATACCGCCCATGAAGGAGCCTCTGTAGATCTAGCCATTTTTAGACTTCACATGGCAGGAATTTCTTCCATTCTTGGGGCCATTAACTTCATTTCTACAGTTATTAATATACGCCCAATAGGAATAGACCTAGACCAAATGCCCCTTTTTATTTGAGCAGTTAAAATCACTGCCGTTTTATTGCTTCTTTCATTACCAGTCTTGGCAGGGGCTATCACTATACTTTTAACAGACCGAAACATTAATACATCCTTCTTTGACCCTGCAGGGGGAGGAGATCCTATTCTTTACCAACATTTATTT
>Echiumacalles_anagaensis|9599.ES1016
AACGCTTTATTTCATCTTAGGATCTTGAGCAGGAATAATAGGCACATCCTTAAGGATACTAATTCGAACAGAACTAGGCAACCCTGGAACCCTAATTGGTAATGACCAAATTTATAATACTATTGTTACAGCTCATGCCTTTATCATAATTTTTTTCATAGTAATACCTGTGATAATTGGGGGTTTCGGAAATTGACTAATCCCCCTAATGCTAGGAGCCCCTGATATAGCATTCCCACGATTAAACAATATAAGATTTTGACTTTTACCCCCATCTCTAGCTCTCCTACTTATAAGAAGAATCATTGACAAAGGAGCAGGAACTGGCTGAACAGTTTATCCACCTTTATCAGCCAATACCGCCCATGAAGGCGCCTCTGTAGATCTAGCCATTTTTAGACTCCACATGGCAGGAATTTCTTCCATTCTTGGAGCCATTAACTTTATTTCTACAGTTATCAATATACGCCCAATAGGAATAGACCTAGACCAAATACCTCTTTTTATTTGAGCAGTTAAAATCACTGCCATTTTATTACTTCTTTCATTACCAGTCCTAGCAGGAGCCATCACTATACTTTTAACAGACCGAAACATTAATACATCCTTTTTTGACCCTGCAGGAGGAGGAGACCCTATTCTATACCAACATTTGTTT
>Echiumacalles_anagaensis|9146.E-545-ana
AACGCTTTATTTCATCTTAGGATCTTGAGCAGGAATAATAGGCACATCCTTAAGGATACTAATTCGAACAGAACTAGGCAACCCTGGAACCCTAATTGGTAATGACCAAATTTATAATACTATTGTTACAGCTCATGCCTTTATCATAATTTTTTTCATAGTAATACCTGTGATAATTGGGGGTTTCGGAAATTGACTAATCCCCCTAATGCTAGGAGCCCCTGATATAGCATTCCCACGATTAAACAATATAAGATTTTGACTTTTACCCCCATCTCTAGCTCTCCTACTTATAAGAAGAATCATTGACAAAGGAGCAGGAACTGGCTGAACAGTTTATCCACCTTTATCAGCCAATACCGCCCATGAAGGCGCCTCTGTAGATCTAGCCATTTTTAGACTCCACATGGCAGGAATTTCTTCCATTCTTGGAGCCATTAACTTTATTTCTACAGTTATCAATATACGCCCAATAGGAATAGACCTAGACCAAATACCTCTTTTTATTTGAGCAGTTAAAATCACTGCCATTTTATTACTTCTTTCATTACCAGTCCTAGCAGGAGCCATCACTATACTTTTAACAGACCGAAACATTAATACATCCTTTTTTGACCCTGCAGGAGGAGGAGACCCTATTCTATACCAACATTTGTTT
>Echiumacalles_anagaensis|9275.E-686-ana
AACGCTTTATTTCATTTTAGGATCTTGAGCAGGGATAGTAGGCACATCCTTAAGAATGCTAATTCGAACAGAGCTGGGCAGCCCTGGAACCCTAATTGGTAATGACCAGATTTATAATACTATTGTTACAGCTCATGCCTTTATCATAATTTTTTTCATAGTAATACCTGTGATAATTGGAGGCTTCGGAAATTGGCTAATCCCCCTAATGATAGGGGCCCCTGATATAGCATTCCCACGATTAAACAATATAAGATTTTGACTTTTACCCCCATCTCTAGCTCTCCTACTTATAAGAAGAATCATTGACAAAGGAGCAGGAACTGGCTGAACAGTTTATCCACCTTTATCAGCCAATACCGCCCATGAAGGCGCTTCTGTAGATCTAGCCATTTTTAGACTCCACATGGCAGGAATTTCTTCCATTCTTGGAGCCATTAACTTTATTTCTACAGTCATCAATATACGCCCAATAGGAATAGATCTAGACCAAATACCTCTTTTTATTTGAGCAGTTAAAATCACTGCTATTTTACTGCTTCTTTCATTACCAGTTTTAGCAGGAGCTATCACTATACTTTTAACAGACCGAAACATTAATACATCCTTTTTTGACCCTGCAGGAGGAGGAGACCCTATTCTATACCAACATTTATTT
>Echiumacalles_anagaensis|9147.E-546-ana
AACGCTTTATTTCATTTTAGGATCTTGAGCAGGGATAGTAGGCACATCCTTAAGAATGCTAATTCGAACAGAGCTGGGCAGCCCTGGAACCCTAATTGGTAATGACCAGATTTATAATACTATTGTTACAGCTCATGCCTTTATCATAATTTTTTTCATAGTAATACCTGTGATAATTGGAGGCTTCGGAAATTGGCTAATCCCCCTAATGATAGGGGCCCCTGATATAGCATTCCCACGATTAAACAATATAAGATTTTGACTTTTACCCCCATCTCTAGCTCTCCTACTTATAAGAAGAATCATTGACAAAGGAGCAGGAACTGGCTGAACAGTTTATCCACCTTTATCAGCCAATACCGCCCATGAAGGCGCTTCTGTAGATCTAGCCATTTTTAGACTCCACATGGCAGGAATTTCTTCCATTCTTGGAGCCATTAACTTTATTTCTACAGTCATCAATATACGCCCAATAGGAATAGATCTAGACCAAATACCTCTTTTTATTTGAGCAGTTAAAATCACTGCTATTTTACTGCTTCTTTCATTACCAGTTTTAGCAGGAGCTATCACTATACTTTTAACAGACCGAAACATTAATACATCCTTTTTTGACCCTGCAGGAGGGGGAGACCCTATTCTATACCAACATTTATTT
>Silvacalles_tolpivorus|9596.ES1013
AACACTTTATTTTATCTTAGGGTCCTGAGCTGGAATAGTAGGAACATCCCTCAGAATATTAATTCGAACAGAATTGGGTAACCCCGGAACCCTAATTGGTAATGATCAAATTTATAATACTATTGTCACAGCTCACGCCTTTATCATAATCTTCTTCATAGTAATACCTGTAATAATTGGGGGCTTCGGAAATTGGTTAATCCCCCTAATGCTAGGGGCCCCAGATATAGCATTCCCCCGACTAAACAATATAAGATTCTGACTTTTACCCCCCTCGCTAGCTCTATTACTTATAAGAAGAATTATTGACAAAGGTGCAGGCACTGGCTGAACAGTTTACCCACCTTTATCAGCTAATACCGCTCATGAAGGAGCCTCTGTAGACCTAGCTATTTTCAGGCTTCATATAGCAGGTATTTCTTCCATTCTTGGAGCTATTAACTTTATTTCTACAGTTATTAATATGCGCCCAATAGGAATAAATCTAGACCAAATACCTCTTTTTATTTGAGCAGTTAAAATTACCGCCGTTTTATTACTTCTTTCATTACCGGTTTTAGCAGGAGCTATCACTATACTTTTAACAGACCGGAATATTAATACATCCTTTTTTGACCCTGCAGGAGGGGGAGACCCAATTCTATACCAACATTTATTT
>Silvacalles_tolpivorus|9606.ES1023
AACACTTTATTTTATCTTAGGGTCCTGAGCTGGAATAGTAGGAACATCCCTCAGAATATTAATTCGAACAGAATTGGGTAACCCCGGAACCCTAATTGGTAATGATCAAATTTATAATACTATTGTCACAGCTCACGCCTTTATCATAATCTTCTTCATAGTAATACCTGTAATAATTGGAGGCTTCGGAAATTGGTTAATCCCCCTAATGCTAGGGGCCCCAGATATAGCATTCCCCCGACTAAACAATATAAGATTCTGACTTTTACCCCCCTCGCTAGCTCTATTACTTATAAGAAGAATTATTGACAAAGGTGCAGGCACTGGCTGAACAGTTTACCCACCTTTATCAGCTAATACCGCTCATGAAGGAGCCTCTGTAGACCTAGCTATTTTCAGGCTTCATATAGCAGGTATTTCTTCCATTCTTGGAGCTATTAACTTTATTTCTACAGTTATTAATATGCGCCCAATAGGAATAAATCTAGACCAAATACCTCTTTTTATTTGAGCAGTTAAAATTACCGCCGTTTTATTACTTCTTTCATTACCGGTTTTAGCAGGAGCTATCACTATACTTTTAACAGACCGAAATATTAATACATCCTTTTTTGACCCTGCAGGAGGAGGAGACCCAATTCTATACCAACATTTATTT
>Silvacalles_tolpivorus|9605.ES1022
AACACTTTATTTTATCTTAGGGTCCTGAGCTGGAATAGTAGGAACATCCCTCAGAATATTAATTCGAACAGAATTGGGTAACCCCGGAACCCTAATTGGTAATGATCAAATTTATAATACTATTGTCACAGCTCACGCCTTTATCATAATCTTCTTCATAGTAATACCTGTAATAATTGGAGGCTTCGGAAATTGGTTAATCCCCCTAATGCTAGGGGCCCCAGATATAGCATTCCCCCGACTAAACAATATAAGATTCTGACTTTTACCCCCCTCGCTAGCTCTATTACTTATAAGAAGAATTATTGACAAAGGTGCAGGCACTGGCTGAACAGTTTACCCACCTTTATCAGCTAATACCGCTCATGAAGGAGCCTCTGTAGACCTAGCTATTTTCAGGCTTCATATAGCAGGTATTTCTTCCATTCTTGGAGCTATTAACTTTATTTCTACAGTTATTAATATGCGCCCAATAGGAATAAATCTAGACCAAATACCTCTTTTTATTTGAGCAGTTAAAATTACCGCCGTTTTATTACTTCTTTCATTACCGGTTTTAGCAGGAGCTATCACTATACTTTTAACAGACCGAAATATTAATACATCCTTTTTTGACCCTGCAGGAGGAGGAGACCCAATTCTATACCAACATTTATTT
>Silvacalles_tolpivorus|9316.E-727-tol
AACACTTTATTTTATCTTAGGGTCCTGAGCTGGAATAGTAGGAACATCCCTCAGAATATTAATTCGAACAGAATTGGGTAACCCCGGAACCCTAATTGGTAATGATCAAATTTACAATACTATTGTCACAGCTCACGCCTTTATCATAATCTTCTTCATAGTAATACCTGTAATAATTGGAGGCTTCGGAAATTGGTTAATCCCCCTAATGCTAGGGGCCCCAGATATAGCATTCCCCCGACTAAACAATATAAGATTCTGACTTTTACCCCCCTCGCTAGCTCTATTACTTATAAGAAGAATTATTGACAAAGGTGCAGGCACTGGCTGAACAGTTTACCCACCTTTATCAGCTAATACCGCTCATGAAGGAGCCTCTGTAGACCTAGCTATTTTCAGGCTTCATATAGCAGGTATTTCTTCCATTCTTGGAGCTATTAACTTTATTTCTACAGTTATTAATATGCGCCCAATAGGAATAAATCTAGACCAAATACCTCTTTTTATTTGAGCAGTTAAAATTACCGCCATTTTATTACTTCTTTCATTACCGGTTTTAGCAGGAGCTATCACTATACTTTTAACAGACCGAAATATTAATACATCCTTTTTTGACCCTGCAGGAGGAGGAGACCCAATTCTATACCAACATTTATTT
>Silvacalles_tolpivorus|8757.C-0117-tol
AACACTTTATTTTATCTTAGGGTCCTGAGCTGGAATAGTAGGAACATCCCTCAGAATATTAATTCGAACAGAATTGGGTAACCCCGGAACCCTAATTGGTAATGATCAAATTTACAATACTATTGTCACAGCTCACGCCTTTATCATAATCTTCTTCATAGTAATACCTGTAATAATTGGGGGCTTCGGAAATTGGTTAATCCCCCTAATGCTAGGGGCCCCAGATATAGCATTCCCCCGACTAAACAATATAAGATTCTGACTTTTACCCCCCTCGCTAGCTCTATTACTTATAAGAAGAATTATTGACAAAGGTGCAGGCACTGGCTGAACAGTTTACCCACCTTTATCAGCTAATACCGCTCATGAAGGAGCCTCTGTAGACCTAGCTATTTTCAGGCTTCATATAGCAGGTATTTCTTCCATTCTTGGAGCTATTAACTTTATTTCTACAGTTATTAATATGCGCCCAATAGGAATAAATCTAGACCAAATACCTCTTTTTATTTGAGCAGTTAAAATTACCGCCATTTTATTACTTCTTTCATTACCGGTTTTAGCAGGAGCTATCACTATACTTTTAACAGACCGAAATATTAATACATCCTTTTTTGACCCTGCAGGAGGAGGAGACCCAATTCTATACCAACATTTATTT
>Silvacalles_lunulatus|15018.1878-PST_26081
AACACTTTATTTTATTTTGGGGTCCTGGGCAGGAATAGTAGGAACATCCCTCAGAATATTAATTCGAACAGAATTAGGCAACCCCGGAACCCTTATTGGTAATGATCAAATCTATAACACTATTGTTACAGCTCACGCCTTTATCATAATTTTCTTTATAGTAATACCTGTTATAATCGGAGGCTTCGGAAATTGATTAATCCCTTTAATGCTAGGAGCCCCCGATATAGCATTCCCCCGACTTAATAATATAAGATTTTGACTTTTACCCCCAAGGCTAGCTCTATTGCTTATAAGAAGAATTATTGATAAAGGAGCAGGTACTGGTTGAACAGTTTACCCCCCCTTATCAGCTAATACTGCTCATGAAGGTGCCTCTGTAGACCTAGCCATTTTTAGATTACATATAGCAGGTATTTCCTCCATTCTTGGAGCTATTAACTTTATTTCTACAGTTATTAATATGCGCCCAATAGGGGTAGATTTAGACCAAATACCTCTTTTTATCTGAGCAATTAAAATTACTACCATTCTTCTACTTCTTTCATTACCTGTTTTAGCAGGAGCTATCACTATACTTTTAACAGACCGAAACATTAATACATCCTTCTTTGACCCCGCAGGAGGAGGAGATCCAATTTTGTACCAACACTTATTT
>Silvacalles_lunulatus|9097.P-533-lun
AACACTTTATTTTATTTTAGGGTCCTGGGCGGGAATAGTAGGAACATCCCTCAGAATATTAATTCGAACAGAATTAGGCAACCCCGGAACCCTTATTGGTAATGATCAAATCTATAACACTATTGTTACAGCTCACGCCTTTATCATAATTTTCTTTATAGTAATACCTGTTATAATCGGAGGCTTCGGAAATTGACTAATCCCTTTAATACTAGGAGCCCCCGATATAGCATTCCCCCGACTTAATAATATAAGATTTTGACTTTTACCCCCAAGGCTAGCTCTATTGCTTATAAGAAGAATTATTGATAAAGGAGCAGGTACTGGTTGAACAGTTTACCCCCCCTTATCAGCTAATACTGCTCATGAAGGTGCCTCTGTAGACCTAGCCATTTTTAGGTTACATATAGCAGGTATTTCCTCCATTCTCGGAGCTATTAACTTTATTTCTACAGTTATTAATATACGCCCAATAGGGGTAAATTTAGACCAAATACCTCTTTTTATCTGAGCAATTAAAATTACTACCATTCTTCTACTTCTTTCATTACCTGTTTTAGCGGGAGCTATCACTATGCTTTTAACAGACCGAAACATTAATACATCCTTCTTTGACCCCGCAGGAGGAGGAGATCCAATTTTGTACCAACACTTATTT
>Silvacalles_lunulatus|14993.1853-PST_26056
AACACTTTATTTTATTTTGGGGTCCTGGGCGGGAATAGTAGGAACATCCCTCAGAATATTAATTCGAACAGAATTAGGCAACCCCGGAACCCTTATTGGTAATGATCAAATCTATAACACTATTGTTACAGCTCACGCCTTTATCATAATTTTCTTTATAGTAATACCTGTTATAATCGGAGGCTTCGGAAATTGACTAATCCCTTTAATACTAGGAGCCCCCGATATAGCATTCCCCCGACTTAATAATATAAGATTTTGACTTTTACCCCCAAGGCTAGGTCTATTGCTTATAAGAAGAATTATTGATAAAGGAGCAGGTACTGGTTGAACAGTTTACCCCCCCTTATCAGCTAATACTGCTCATGAAGGTGCCTCTGTAGACCTAGCCATTTTTAGGTTACATATAGCAGGTATTTCCTCCATTCTTGGAGCTATTAACTTTATTTCTACAGTTATTAATATACGCCCAATAGGAGTAGATTTAGACCAAATACCTCTTTTTATCTGAGCAATTAAAATTACTACCATTCTTCTACTTCTTTCATTACCTGTTTTAGCGGGAGCTATCACTATACTTTTAACAGACCGAAACATTAATACATCCTTCTTTGACCCCGCAGGAGGGGGAGATCCAATTTTGTACCAACACTTATTT
>Silvacalles_lunulatus|9091.P-527-lun
AACACTTTATTTTATTTTGGGGTCCTGGGCGGGAATAGTAGGAACATCCCTCAGAATATTAATTCGAACAGAATTAGGCAACCCCGGAACCCTTATTGGTAATGATCAAATCTATAACACTATTGTTACAGCTCACGCCTTTATCATAATTTTCTTTATAGTAATACCTGTTATAATCGGAGGCTTCGGAAATTGACTAATCCCTTTAATACTAGGAGCCCCCGATATAGCATTCCCCCGACTTAATAATATAAGATTTTGACTTTTACCCCCAAGGCTAGGTCTATTGCTTATAAGAAGAATTATTGATAAAGGAGCAGGTACTGGTTGAACAGTTTACCCCCCCTTATCAGCTAATACTGCTCATGAAGGTGCCTCTGTAGACCTAGCCATTTTTAGGTTACATATAGCAGGTATTTCCTCCATTCTTGGAGCTATTAACTTTATTTCTACAGTTATTAATATACGCCCAATAGGAGTAGATTTAGACCAAATACCTCTTTTTATCTGAGCAATTAAAATTACTACCATTCTTCTACTTCTTTCATTACCTGTTTTAGCGGGAGCTATCACTATACTTTTAACAGACCGAAACATTAATACATCCTTCTTTGACCCCGCAGGAGGGGGAGATCCAATTTTGTACCAACACTTATTT
>Silvacalles_lunulatus|9111.P-513-lun
AACACTTTATTTTATTTTGGGGTCCTGGGCGGGAATAGTAGGAACATCCCTCAGAATATTAATTCGAACAGAATTAGGCAACCCCGGAACCCTTATTGGTAATGATCAAATCTATAACACTATTGTTACAGCTCACGCCTTTATCATAATTTTCTTTATAGTAATACCTGTTATAATCGGAGGCTTCGGAAATTGACTAATCCCTTTAATACTAGGAGCCCCCGATATAGCATTCCCCCGACTTAATAATATAAGATTTTGACTTTTACCCCCAAGGCTAGGTCTATTGCTTATAAGAAGAATTATTGATAAAGGAGCAGGTACTGGTTGAACAGTTTACCCCCCCTTATCAGCTAATACTGCTCATGAAGGTGCCTCTGTAGACCTAGCCATTTTTAGGTTACATATAGCAGGTATTTCCTCCATTCTTGGAGCTATTAACTTTATTTCTACAGTTATTAATATACGCCCAATAGGAGTAGATTTAGACCAAATACCTCTTTTTATCTGAGCAATTAAAATTACTACCATTCTTCTACTTCTTTCATTACCTGTTTTAGCGGGAGCTATCACTATACTTTTAACAGACCGAAACATTAATACATCCTTCTTTGACCCCGCAGGAGGGGGAGATCCAATTTTGTACCAACACTTATTT
>Silvacalles_lunulatus|9089.P-525-lun
AACACTTTATTTTATTTTGGGGTCCTGGGCAGGAATAGTAGGAACATCCCTCAGAATATTAATTCGAACAGAATTAGGCAACCCCGGAACCCTTATTGGTAATGATCAAATCTATAACACTATTGTTACAGCTCACGCCTTTATCATAATTTTCTTTATAGTAATACCTGTTATAATCGGAGGCTTCGGAAATTGACTAATCCCTTTAATACTAGGAGCCCCCGATATAGCATTCCCCCGACTTAATAATATAAGATTTTGACTTTTACCCCCAAGGCTAGGTCTATTGCTTATAAGAAGAATTATTGATAAAGGAGCAGGTACTGGTTGAACAGTTTACCCCCCCTTATCAGCTAATACTGCTCATGAAGGTGCCTCTGTAGACCTAGCCATTTTTAGGTTACATATAGCAGGTATTTCCTCCATTCTTGGAGCTATTAACTTTATTTCTACAGTTATTAATATACGCCCAATAGGAGTAGATTTAGACCAAATACCTCTTTTTATCTGAGCAATTAAAATTACTACCATTCTTCTACTTCTTTCATTACCTGTTTTAGCGGGAGCTATCACTATACTTTTAACAGACCGAAACATTAATACATCCTTCTTTGACCCCGCAGGAGGGGGAGATCCAATTTTGTACCAACACTTATTT
>Silvacalles_mundus|8770.C-0133-mun
AACACTTTATTTTATCCTAGGGTCCTGGGCTGGAATAGTAGGAACATCCCTCAGAATATTAATTCGAACAGAATTAGGCAACCCTGGAACCCTAATTGGCAATGATCAAATCTATAACACTATCGTTACAGCTCACGCCTTTATCATAATTTTCTTCATAGTAATACCTGTTATAATCGGAGGCTTCGGAAATTGATTAATCCCTCTAATGCTAGGAGCCCCCGATATAGCATTCCCCCGACTTAATAATATAAGATTTTGGCTTCTACCCCCATCGCTAGCTCTATTGCTTATAAGAAGAATTATTGATAAAGGAGCAGGTACTGGTTGAACAGTCTACCCCCCTTTATCAGCTAATACTGCTCATGAAGGTGCCTCTGTAGACCTAGCCATTTTTAGATTACATATAGCAGGTATTTCTTCCATCCTCGGAGCTATTAACTTCATTTCCACAGTTATTAATATACGCCCAATAGGAATAAATTTAGATCAAATACCTCTTTTTATTTGAGCAGTTAAAATTACTGCCATTCTATTACTTCTTTCATTACCTGTTCTGGCAGGAGCTATCACTATACTTTTAACAGACCGAAACATTAATACATCCTTCTTTGACCCTGCAGGAGGGGGAGACCCAATTCTGTACCAACATTTATTT
>Silvacalles_mundus|11043.1557-JKR_3605
AACACTTTATTTTATCCTAGGGTCCTGGGCTGGAATAGTAGGAACATCCCTCAGAATATTAATTCGAACAGAATTAGGCAACCCTGGAACCCTAATTGGCAATGATCAAATCTATAACACTATCGTTACAGCTCACGCCTTTATCATAATTTTCTTCATAGTAATACCTGTTATAATCGGAGGCTTCGGAAATTGATTAATCCCTCTAATGCTAGGAGCCCCCGATATAGCATTCCCCCGACTTAATAATATAAGATTTTGACTTCTACCCCCATCGCTAGCTCTATTGCTTATAAGAAGAATTATTGATAAAGGAGCAGGTACTGGTTGAACAGTCTACCCCCCTTTATCAGCTAATACTGCTCATGAAGGTGCCTCTGTAGACCTAGCCATTTTTAGATTACATATAGCAGGTATTTCTTCCATCCTCGGAGCTATTAACTTCATTTCCACAGTTATTAATATACGCCCAATAGGAATAAACTTAGATCAAATACCTCTTTTTATTTGAGCAGTTAAAATTACTGCCATTCTATTACTTCTTTCATTACCTGTTTTGGCAGGAGCTATCACTATACTTTTAACAGACCGAAACATTAATACATCCTTCTTTGACCCTGCAGGAGGGGGAGACCCAATTCTGTACCAACATTTATTT
>Silvacalles_mundus|16003.1988-JKR_23628
AACACTTTATTTTATCCTAGGGTCCTGGGCTGGAATAGTAGGAACATCCCTCAGAATATTAATTCGAACAGAATTAGGCAACCCTGGAACCCTAATTGGCAATGATCAAATCTATAACACTATCGTTACAGCTCACGCCTTTATCATAATTTTCTTCATAGTAATACCTGTTATAATCGGAGGCTTCGGAAATTGATTAATCCCTCTAATGCTAGGAGCCCCCGATATAGCATTCCCCCGACTTAATAATATAAGATTTTGACTTCTACCCCCATCGCTAGCTCTATTGCTTATAAGAAGAATTATTGATAAAGGAGCAGGTACTGGTTGAACAGTCTACCCCCCTTTATCAGCTAATACTGCTCATGAAGGTGCCTCTGTAGACCTAGCCATTTTTAGATTACATATAGCAGGTATTTCTTCCATCCTCGGAGCTATTAACTTCATTTCCACAGTTATTAATATACGCCCAATAGGAATAAACTTAGATCAAATACCTCTTTTTATTTGAGCAGTTAAAATTACTGCCATTCTATTACTTCTTTCATTACCTGTTTTGGCAGGAGCTATCACTATACTTTTAACAGACCGAAACATTAATACATCCTTCTTTGACCCTGCAGGAGGGGGAGACCCAATTCTGTACCAACATTTATTT
>Silvacalles_mundus|16001.1986-JKR_23626
AACACTTTATTTTATCCTAGGGTCCTGGGCTGGAATAGTAGGAACATCCCTCAGAATATTAATTCGAACAGAATTAGGCAACCCTGGAACCCTAATTGGCAATGATCAAATCTATAACACTATCGTTACAGCTCACGCCTTTATTATAATTTTCTTCATAGTAATACCTGTTATAATCGGAGGCTTCGGAAATTGATTAATCCCTCTAATGCTAGGAGCCCCCGATATAGCATTCCCCCGACTTAATAATATAAGATTTTGACTTCTACCCCCATCGCTAGCTCTATTGCTTATAAGAAGAATTATTGATAAAGGAGCAGGTACTGGTTGAACAGTCTACCCCCCTTTATCAGCTAATACTGCTCATGAAGGTGCCTCTGTAGACCTAGCCATTTTTAGATTACATATAGCAGGTATTTCTTCCATCCTCGGAGCTATTAACTTCATTTCCACAGTTATTAATATACGCCCAATAGGAATAAATTTAGATCAAATACCTCTTTTTATTTGAGCAGTTAAAATTACTGCCATTCTATTACTTCTTTCATTACCTGTTTTGGCAGGAGCTATCACTATACTTTTAACAGACCGAAACATTAATACATCCTTCTTTGACCCTGCAGGAGGGGGAGACCCAATTCTGTACCAACATTTATTT
>Silvacalles_mundus|11042.1556-JKR_3604
AACACTTTATTTTATCCTAGGGTCCTGGGCTGGAATAGTAGGAACATCCCTCAGAATATTAATTCGAACAGAATTAGGCAACCCTGGAACCCTAATTGGCAATGATCAAATCTATAACACTATCGTTACAGCTCACGCCTTTATCATAATTTTCTTCATAGTAATACCTGTTATAATCGGAGGCTTCGGAAATTGATTAATCCCTCTAATGCTAGGAGCCCCCGATATAGCATTCCCCCGACTTAATAATATAAGATTTTGACTTCTACCCCCATCGCTAGCTCTATTGCTTATAAGAAGAATTATTGATAAAGGAGCAGGTACTGGTTGAACAGTCTACCCCCCTTTATCAGCTAATACTGCTCATGAAGGTGCCTCTGTAGACCTAGCCATTTTTAGATTACATATAGCAGGTATTTCTTCCATCCTCGGAGCTATTAACTTCATTTCCACAGTTATTAATATACGCCCAATAGGAATAAATTTAGATCAAATACCTCTTTTTATTTGAGCAGTTAAAATTACTGCCATTCTATTACTTCTTTCATTACCTGTTTTGGCAGGAGCTATCACTATACTTTTAACAGACCGAAACATTAATACATCCTTCTTTGACCCTGCAGGAGGGGGAGACCCAATTCTGTACCAACATTTATTT
>Silvacalles_mundus|12163.1712-PST_24430
AACACTTTATTTTATCCTAGGGTCCTGGGCTGGAATAGTAGGAACATCCCTCAGAATATTAATTCGAACAGAATTAGGCAACCCTGGAACCCTAATTGGCAATGATCAAATCTATAACACTATCGTTACAGCTCACGCCTTTATCATAATTTTCTTCATAGTAATACCTGTTATAATCGGAGGCTTCGGAAATTGATTAATCCCTCTAATGCTAGGAGCCCCCGATATAGCATTCCCCCGACTTAATAATATAAGATTTTGACTTCTACCCCCATCGCTAGCTCTATTGCTTATAAGAAGAATTATTGATAAAGGAGCAGGTACTGGTTGAACAGTCTACCCCCCTTTATCAGCTAATACTGCTCATGAAGGTGCCTCTGTAGACCTAGCCATTTTTAGATTACATATAGCAGGTATTTCTTCCATCCTCGGAGCTATTAACTTCATTTCCACAGTTATTAATATACGCCCAATAGGAATAAATTTAGATCAAATACCTCTTTTTATTTGAGCAGTTAAAATTACTGCCATTCTATTACTTCTTTCATTACCTGTTTTGGCAGGAGCTATCACTATACTTTTAACAGACCGAAACATTAATACATCCTTCTTTGACCCTGCAGGAGGGGGAGACCCAATTCTGTACCAACATTTATTT
>Silvacalles_mundus|16002.1987-JKR_23627
AACACTTTATTTTATCCTAGGGTCCTGGGCTGGAATAGTAGGAACATCCCTCAGAATATTAATTCGAACAGAATTAGGCAACCCTGGAACCCTAATTGGCAATGATCAAATCTATAACACTATCGTTACAGCTCACGCCTTTATCATAATTTTCTTCATAGTAATACCTGTTATAATCGGAGGCTTCGGAAATTGATTAATCCCTCTAATGCTAGGAGCCCCCGATATAGCATTCCCCCGACTTAATAATATAAGATTTTGACTTCTACCCCCATCGCTAGCTCTATTGCTTATAAGAAGAATTATTGATAAAGGAGCAGGTACTGGTTGAACAGTCTACCCCCCTTTATCAGCTAATACTGCTCATGAAGGTGCCTCTGTAGACCTAGCCATTTTTAGATTACATATAGCAGGTATTTCTTCCATCCTCGGAGCTATTAACTTCATTTCCACAGTTATTAATATACGCCCAATAGGAATAAATTTAGATCAAATACCTCTTTTTATTTGAGCAGTTAAAATTACTGCCATTCTATTACTTCTTTCATTACCTGTTTTGGCAGGAGCTATCACTATACTTTTAACAGACCGAAACATTAATACATCCTTCTTTGACCCTGCAGGAGGGGGAGACCCAATTCTGTACCAACATTTATTT
>Silvacalles_mundus|8975.E-0272-mun
AACACTTTATTTTATCCTAGGGTCCTGGGCTGGAATAGTAGGAACATCCCTCAGAATATTAATTCGAACAGAATTAGGCAACCCTGGAACCCTAATTGGCAATGATCAAATCTATAACACTATCGTTACAGCTCACGCCTTTATCATAATTTTCTTCATAGTAATACCTGTTATAATCGGAGGCTTCGGAAATTGATTAATCCCTCTAATGCTAGGAGCCCCCGATATAGCATTCCCCCGACTTAATAATATAAGATTTTGACTTCTACCCCCATCGCTAGCTCTATTGCTTATAAGAAGAATTATTGATAAAGGAGCAGGTACTGGTTGAACAGTCTACCCCCCTTTATCAGCTAATACTGCTCATGAAGGTGCCTCTGTAGACCTAGCCATTTTTAGATTACATATAGCAGGTATTTCTTCCATCCTCGGAGCTATTAACTTCATTTCCACAGTTATTAATATACGCCCAATAGGAATAAATTTAGATCAAATACCTCTTTTTATTTGAGCAGTTAAAATTACTGCCATTCTATTACTTCTTTCATTACCTGTTTTGGCAGGAGCTATCACTATACTTTTAACAGACCGAAACATTAATACATCCTTCTTTGACCCTGCAGGAGGGGGAGACCCAATTCTGTACCAACATTTATTT
>Silvacalles_mundus|11044.1558-JKR_3606
AACACTTTATTTTATCCTAGGGTCCTGGGCTGGAATAGTAGGAACATCCCTCAGAATATTAATTCGAACAGAATTAGGCAACCCTGGAACCCTAATTGGCAATGATCAAATCTATAACACTATCGTTACAGCTCACGCCTTTATCATAATTTTCTTCATAGTAATACCTGTTATAATCGGAGGCTTCGGAAATTGATTAATCCCTCTAATGCTAGGAGCCCCCGATATAGCATTCCCCCGACTTAATAATATAAGATTTTGACTTCTACCCCCATCGCTAGCTCTATTGCTTATAAGAAGAATTATTGATAAAGGAGCAGGTACTGGTTGAACAGTCTACCCCCCTTTATCAGCTAATACTGCTCATGAAGGTGCCTCTGTAGACCTAGCCATTTTTAGATTACATATAGCAGGTATTTCTTCCATCCTCGGAGCTATTAACTTCATTTCCACAGTTATTAATATACGCCCAATAGGAATAAATTTAGATCAAATACCTCTTTTTATTTGAGCAGTTAAAATTACTGCCATTCTATTACTTCTTTCATTACCTGTTTTGGCAGGAGCTATCACTATACTTTTAACAGACCGAAACATTAATACATCCTTCTTTGACCCTGCAGGAGGGGGAGACCCAATTCTGTACCAACATTTATTT
>Silvacalles_mundus|8972.E-0268-mun
AACACTTTATTTTATCTTAGGATCCTGGGCTGGAATAGTAGGGACATCCCTCAGAATATTAATTCGAACAGAATTAGGTAACCCTGGAACCCTAATTGGCAATGATCAAATCTATAACACTATTGTCACAGCTCACGCCTTTATCATAATTTTCTTCATAGTAATACCTGTCATAATCGGAGGCTTCGGAAATTGATTAATCCCTCTAATGCTAGGAGCCCCCGATATAGCATTCCCCCGACTTAATAATATAAGATTTTGGCTTCTACCCCCATCGCTAGCTCTATTGCTTATAAGAAGAATTATCGATAAAGGAGCAGGTACTGGTTGAACAGTCTACCCCCCTTTATCAGCTAATACTGCTCATGAAGGTGCCTCTGTAGACCTAGCCATTTTTAGATTACATATAGCAGGTATTTCTTCCATCCTCGGAGCTATTAACTTCATTTCCACAGTTATTAATATACACCCAATAGGAATAAATTTGGATCAAATACCTCTTTTTATTTGAGCAGTTAAAATTACTGCCATTCTATTACTTCTTTCATTACCTGTTTTGGCAGGAGCTATCACTATACTTTTAACAGACCGAAACATTAATACATCCTTCTTTGACCCTGCAGGAGGAGGAGACCCAATTCTATACCAACATTTATTT
>Silvacalles_mundus|10352.E-0943-lep
AACACTTTATTTTATCTTAGGATCCTGGGCTGGAATAGTAGGGACATCCCTCAGAATATTAATTCGAACAGAATTAGGTAACCCTGGAACCCTAATTGGCAATGATCAAATCTATAACACTATTGTCACAGCTCACGCCTTTATCATAATTTTCTTCATAGTAATACCTGTCATAATCGGAGGCTTCGGAAATTGATTAATCCCTCTAATGCTAGGAGCCCCCGATATAGCATTCCCCCGACTTAATAATATAAGATTTTGGCTTCTACCCCCATCGCTAGCTCTATTGCTTATAAGAAGAATTATCGATAAAGGAGCAGGTACTGGTTGAACAGTCTACCCCCCTTTATCAGCTAATACTGCTCATGAAGGTGCCTCTGTAGACCTAGCCATTTTTAGATTACATATAGCAGGTATTTCTTCCATCCTCGGAGCTATTAACTTCATTTCCACAGTTATTAATATACGCCCAATAGGAATAAATTTGGATCAAATACCTCTTTTTATTTGAGCAGTTAAAATTACTGCCATTCTATTACTTCTTTCATTACCTGTTTTGGCAGGAGCTATCACTATACTTTTAACAGACCGAAACATTAATACATCCTTCTTTGACCCTGCAGGAGGAGGAGACCCAATTCTATACCAACATTTATTT
>Silvacalles_mundus|12136.1685-PST_24403
AACACTTTATTTTATCTTAGGATCCTGGGCTGGAATAGTAGGAACATCCCTCAGAATATTAATTCGAACAGAATTAGGCAACCCTGGAACCCTAATTGGCAATGATCAAATCTATAACACTATTGTCACAGCTCACGCCTTTATCATAATTTTCTTCATAGTAATACCTGTCATAATCGGAGGCTTCGGAAATTGATTAATCCCTCTAATGCTAGGAGCCCCCGATATAGCATTCCCCCGACTTAATAATATAAGATTTTGGCTTCTACCCCCATCGCTAGCTCTATTGCTTATAAGAAGAATTATCGATAAAGGAGCAGGTACTGGTTGAACAGTCTACCCCCCTTTATCAGCTAATACTGCCCATGAAGGTGCTTCTGTAGACCTAGCCATTTTTAGATTACATATAGCAGGTATTTCTTCCATCCTCGGAGCTATTAACTTCATTTCCACAGTTATTAATATACGCCCAATAGGAATAAATTTGGATCAAATACCTCTTTTTATTTGAGCAGTTAAAATTACTGCCATTCTATTACTTCTTTCATTACCTGTTTTGGCAGGAGCTATCACTATACTTTTAACAGACCGAAACATTAATACATCCTTCTTTGACCCTGCAGGAGGAGGAGACCCAATTCTATACCAACATTTATTT
>Silvacalles_mundus|8771.C-0134-mun
AACACTTTATTTTATCTTAGGATCCTGGGCTGGAATAGTAGGAACATCCCTCAGAATATTAATTCGAACAGAATTAGGCAACCCTGGAACCCTAATTGGCAATGATCAAATCTATAACACTATTGTCACAGCTCACGCCTTTATCATAATTTTCTTCATAGTAATACCTGTCATAATCGGAGGCTTCGGAAATTGATTAATCCCTCTAATGCTAGGAGCCCCCGATATAGCATTCCCCCGACTTAATAATATAAGATTTTGGCTTCTACCCCCATCGCTAGCTCTATTGCTTATAAGAAGAATTATCGATAAAGGAGCAGGTACTGGTTGAACAGTCTACCCCCCTTTATCAGCTAATACTGCCCATGAAGGGGCTTCTGTAGACCTAGCCATTTTTAGATTACATATAGCAGGTATTTCTTCCATCCTCGGAGCTATTAACTTCATTTCCACAGTTATTAATATACGCCCAATAGGAATAAATTTGGATCAAATACCTCTTTTTATTTGAGCAGTTAAAATTACTGCCATTCTATTACTTCTTTCATTACCTGTTTTGGCAGGAGCTATCACTATACTTTTAACAGACCGAAACATTAATACATCCTTCTTTGACCCTGCAGGAGGAGGAGACCCAATTCTATACCAACATTTATTT
>Silvacalles_carlinavorus|1022.753-PST_74T2012_3090
AACACTTTATTTTATCCTAGGGTCCTGGGCTGGAATAGTAGGAACATCCCTCAGAATATTAATTCGAACAGAGTTAGGCAACCCCGGAACCCTTATTGGTAATGATCAAATCTATAACACTATTGTTACAGCTCACGCCTTTATTATAATCTTCTTCATAGTAATACCTGTCATAATCGGAGGCTTCGGAAATTGATTAATCCCTCTAATGCTAGGAGCCCCCGATATAGCATTCCCCCGACTTAATAATATAAGATTTTGACTTTTGCCCCCAAGGCTAGCTCTATTGCTTATAAGAAGAATTATTGATAAGGGAGCAGGCACTGGTTGAACAGTTTACCCTCCCCTATCAGCTAATACTGCTCATGAAGGTGCCTCTGTAGACCTAGCCATTTTTAGATTACACATAGCGGGTATTTCCTCCATTCTCGGAGCTATTAACTTTATTTCCACAGTTATTAATATACGCCCAATAGGGATAGATCTAGATCAAATACCTCTTTTTATTTGAGCAGTTAAAATTACTGCCATTCTACTACTTCTTTCATTACCCGTCTTAGCAGGTGCTATCACTATACTTTTAACAGACCGAAACATTAATACATCTTTCTTTGACCCCGCAGGAGGAGGAGACCCAATTCTGTACCAACACCTATTT
>Silvacalles_carlinavorus|12192.1741-PST_24459
AACACTTTATTTTATTCTAGGATCCTGGGCTGGAATAGTAGGAACATCCCTCAGAATATTAATTCGAACAGAATTAGGCAACCCCGGAACCCTTATTGGTAATGATCAAATCTATAACACTATTGTTACAGCTCACGCCTTTATTATAATCTTCTTCATAGTAATACCTGTTATAATCGGAGGCTTCGGAAATTGATTAATCCCTCTAATGCTAGGAGCCCCCGATATAGCATTCCCCCGACTTAATAATATAAGATTTTGACTTTTGCCCCCAAGGCTAGCTCTATTGCTTATAAGAAGAATTATTGATAAAGGAGCGGGCACTGGTTGAACAGTTTACCCTCCCCTATCAGCTAATACTGCTCATGAAGGTGCCTCTGTAGACCTAGCCATTTTTAGGTTACACATAGCGGGTATTTCCTCCATTCTCGGAGCTATTAACTTTATTTCCACAGTTATTAATATACGCCCAATAGGAATAGATCTAGATCAAATACCTCTTTTTATTTGAGCAGTTAAAATTACTGCCATTCTACTACTTCTTTCATTACCCGTCTTAGCAGGGGCTATCACTATACTTTTAACAGACCGAAACATTAATACATCTTTCTTTGACCCCGCAGGAGGAGGAGACCCAATTCTGTACCAACACCTATTT
>Silvacalles_carlinavorus|12186.1735-PST_24453
AACACTTTATTTTATCCTAGGATCCTGGGCTGGAATAGTAGGAACATCCCTCAGAATATTAATTCGAACAGAGTTAGGTAACCCCGGAACCCTTATTGGTAATGATCAAATCTATAACACTATTGTTACAGCTCACGCCTTTATTATAATCTTCTTCATAGTAATACCTGTTATAATCGGAGGCTTCGGAAATTGATTAATCCCTCTAATGCTAGGAGCCCCCGATATAGCATTCCCCCGACTTAATAATATAAGATTTTGACTTTTGCCCCCAAGGCTAGCTCTATTGCTTATAAGAAGAATTATTGATAAAGGAGCAGGCACTGGTTGAACAGTTTACCCCCCCCTATCTGCTAATACTGCTCATGAAGGTGCCTCTGTAGACCTAGCCATTTTTAGATTACACATAGCGGGTATTTCCTCCATTCTCGGAGCTATTAACTTTATTTCCACAGTTATTAATATACGCCCAATAGGAATAGATCTAGATCAAATACCTCTTTTTATTTGAGCAGTAAAAATTACTGCCATTCTACTACTTCTTTCATTACCCGTCTTAGCAGGGGCTATCACTATACTTTTAACAGACCGAAACATTAATACATCTTTCTTTGACCCCGCAGGAGGAGGAGACCCAATTCTGTACCAACACCTATTT
>Silvacalles_carlinavorus|12188.1737-PST_24455
AACACTTTATTTTATCCTAGGATCCTGGGCTGGAATAGTAGGAACATCCCTCAGAATATTAATTCGAACAGAGTTAGGTAACCCCGGAACCCTTATTGGTAATGATCAAATCTATAACACTATTGTTACAGCTCACGCCTTTATTATAATCTTCTTCATAGTAATACCTGTTATAATCGGAGGCTTCGGAAATTGATTAATCCCTCTAATGCTAGGAGCCCCCGATATAGCATTCCCCCGACTTAATAATATAAGATTTTGACTTTTGCCCCCAAGGCTAGCTCTATTGCTTATAAGAAGAATTATTGATAAAGGAGCAGGCACTGGTTGAACAGTTTACCCTCCCCTATCTGCTAATACTGCTCATGAAGGTGCCTCTGTAGACCTAGCCATTTTTAGATTACACATAGCGGGTATTTCCTCCATTCTCGGAGCTATTAACTTTATTTCCACAGTTATTAATATACGCCCAATAGGAATAGATCTAGATCAAATACCTCTTTTTATTTGAGCAGTAAAAATTACTGCCATTCTACTACTTCTTTCATTACCCGTCTTAGCAGGGGCTATCACTATACTTTTAACAGACCGAAACATTAATACATCTTTCTTTGACCCCGCAGGAGGAGGAGACCCAATTCTGTACCAACACCTATTT
>Silvacalles_carlinavorus|11199.773-PST_20G2012_3110
[truncated: 401,814 more chars]
