# Supplementary material for: Molecular Weevil Identification Project: A thoroughly curated barcode release of 1300 Western Palearctic weevil species (Coleoptera, Curculionoidea)
Source: Biodivers Data J. 2023 Jan 24;11:e96438. doi: 10.3897/BDJ.11.e96438 (PMC10865102; doi:10.3897/BDJ.11.e96438)
Supplement: Supplementary material 7 — ASAP analyses [file bdj-11-e96438-s007.zip]

Archive with 134 entries (110 files):
- Suppl. material 7 - ASAP analyses/Apioninae - raw data and concordance evaluation/
- Suppl. material 7 - ASAP analyses/Apioninae - raw data and concordance evaluation/01 - ASAP input data/
- Suppl. material 7 - ASAP analyses/Apioninae - raw data and concordance evaluation/01 - ASAP input data/Apioninae_Alignment_29.01.2021.fasta
- Suppl. material 7 - ASAP analyses/Apioninae - raw data and concordance evaluation/01 - ASAP input data/ASAP web.URL
- Suppl. material 7 - ASAP analyses/Apioninae - raw data and concordance evaluation/01 - ASAP input data/Settings.jpg
- Suppl. material 7 - ASAP analyses/Apioninae - raw data and concordance evaluation/02 - ASAP html output/
- Suppl. material 7 - ASAP analyses/Apioninae - raw data and concordance evaluation/02 - ASAP html output/ASAP Results.html
- Suppl. material 7 - ASAP analyses/Apioninae - raw data and concordance evaluation/02 - ASAP html output/ASAP Results-Dateien/
- Suppl. material 7 - ASAP analyses/Apioninae - raw data and concordance evaluation/02 - ASAP html output/ASAP Results-Dateien/jaune.png
- Suppl. material 7 - ASAP analyses/Apioninae - raw data and concordance evaluation/02 - ASAP html output/ASAP Results-Dateien/myHisto.svg
- Suppl. material 7 - ASAP analyses/Apioninae - raw data and concordance evaluation/02 - ASAP html output/ASAP Results-Dateien/myHistoCum.svg
- Suppl. material 7 - ASAP analyses/Apioninae - raw data and concordance evaluation/02 - ASAP html output/ASAP Results-Dateien/orange.png
- Suppl. material 7 - ASAP analyses/Apioninae - raw data and concordance evaluation/02 - ASAP html output/ASAP Results-Dateien/rouge.png
- Suppl. material 7 - ASAP analyses/Apioninae - raw data and concordance evaluation/03 - ASAP output txt-files/
- Suppl. material 7 - ASAP analyses/Apioninae - raw data and concordance evaluation/03 - ASAP output txt-files/group_1.txt
- Suppl. material 7 - ASAP analyses/Apioninae - raw data and concordance evaluation/03 - ASAP output txt-files/group_10.txt
- Suppl. material 7 - ASAP analyses/Apioninae - raw data and concordance evaluation/03 - ASAP output txt-files/group_2.txt
- Suppl. material 7 - ASAP analyses/Apioninae - raw data and concordance evaluation/03 - ASAP output txt-files/group_3.txt
- Suppl. material 7 - ASAP analyses/Apioninae - raw data and concordance evaluation/03 - ASAP output txt-files/group_4.txt
- Suppl. material 7 - ASAP analyses/Apioninae - raw data and concordance evaluation/03 - ASAP output txt-files/group_5.txt
- Suppl. material 7 - ASAP analyses/Apioninae - raw data and concordance evaluation/03 - ASAP output txt-files/group_6.txt
- Suppl. material 7 - ASAP analyses/Apioninae - raw data and concordance evaluation/03 - ASAP output txt-files/group_7.txt
- Suppl. material 7 - ASAP analyses/Apioninae - raw data and concordance evaluation/03 - ASAP output txt-files/group_8.txt
- Suppl. material 7 - ASAP analyses/Apioninae - raw data and concordance evaluation/03 - ASAP output txt-files/group_9.txt
- Suppl. material 7 - ASAP analyses/Apioninae - raw data and concordance evaluation/03 - ASAP output txt-files/per sequence/
- Suppl. material 7 - ASAP analyses/Apioninae - raw data and concordance evaluation/03 - ASAP output txt-files/per sequence/groupe_1.txt
- Suppl. material 7 - ASAP analyses/Apioninae - raw data and concordance evaluation/03 - ASAP output txt-files/per sequence/groupe_10.txt
- Suppl. material 7 - ASAP analyses/Apioninae - raw data and concordance evaluation/03 - ASAP output txt-files/per sequence/groupe_2.txt
- Suppl. material 7 - ASAP analyses/Apioninae - raw data and concordance evaluation/03 - ASAP output txt-files/per sequence/groupe_3.txt
- Suppl. material 7 - ASAP analyses/Apioninae - raw data and concordance evaluation/03 - ASAP output txt-files/per sequence/groupe_4.txt
- Suppl. material 7 - ASAP analyses/Apioninae - raw data and concordance evaluation/03 - ASAP output txt-files/per sequence/groupe_5.txt
- Suppl. material 7 - ASAP analyses/Apioninae - raw data and concordance evaluation/03 - ASAP output txt-files/per sequence/groupe_6.txt
- Suppl. material 7 - ASAP analyses/Apioninae - raw data and concordance evaluation/03 - ASAP output txt-files/per sequence/groupe_7.txt
- Suppl. material 7 - ASAP analyses/Apioninae - raw data and concordance evaluation/03 - ASAP output txt-files/per sequence/groupe_8.txt
- Suppl. material 7 - ASAP analyses/Apioninae - raw data and concordance evaluation/03 - ASAP output txt-files/per sequence/groupe_9.txt
- Suppl. material 7 - ASAP analyses/Apioninae - raw data and concordance evaluation/04 - concordance evaluation/
- Suppl. material 7 - ASAP analyses/Apioninae - raw data and concordance evaluation/04 - concordance evaluation/Evaluation Apioninae.xlsx
- Suppl. material 7 - ASAP analyses/Apioninae - raw data and concordance evaluation/04 - concordance evaluation/note.txt
- Suppl. material 7 - ASAP analyses/ASAP analyses.pdf
- Suppl. material 7 - ASAP analyses/Ceutorhynchinae - raw data and concordance evaluation/
- Suppl. material 7 - ASAP analyses/Ceutorhynchinae - raw data and concordance evaluation/01 - ASAP input data/
- Suppl. material 7 - ASAP analyses/Ceutorhynchinae - raw data and concordance evaluation/01 - ASAP input data/ASAP web.URL
- Suppl. material 7 - ASAP analyses/Ceutorhynchinae - raw data and concordance evaluation/01 - ASAP input data/Ceutorhynchinae_Alignment_14.06.2021.fasta
- Suppl. material 7 - ASAP analyses/Ceutorhynchinae - raw data and concordance evaluation/01 - ASAP input data/Settings.jpg
- Suppl. material 7 - ASAP analyses/Ceutorhynchinae - raw data and concordance evaluation/02 - ASAP html output/
- Suppl. material 7 - ASAP analyses/Ceutorhynchinae - raw data and concordance evaluation/02 - ASAP html output/ASAP Results.html
- Suppl. material 7 - ASAP analyses/Ceutorhynchinae - raw data and concordance evaluation/02 - ASAP html output/ASAP Results-Dateien/
- Suppl. material 7 - ASAP analyses/Ceutorhynchinae - raw data and concordance evaluation/02 - ASAP html output/ASAP Results-Dateien/jaune.png
- Suppl. material 7 - ASAP analyses/Ceutorhynchinae - raw data and concordance evaluation/02 - ASAP html output/ASAP Results-Dateien/myHisto.svg
- Suppl. material 7 - ASAP analyses/Ceutorhynchinae - raw data and concordance evaluation/02 - ASAP html output/ASAP Results-Dateien/myHistoCum.svg
- Suppl. material 7 - ASAP analyses/Ceutorhynchinae - raw data and concordance evaluation/02 - ASAP html output/ASAP Results-Dateien/noir.png
- Suppl. material 7 - ASAP analyses/Ceutorhynchinae - raw data and concordance evaluation/02 - ASAP html output/ASAP Results-Dateien/rouge.png
- Suppl. material 7 - ASAP analyses/Ceutorhynchinae - raw data and concordance evaluation/02 - ASAP html output/Ceuto Alignment mit Ns 14.06.2021.fasta.spart
- Suppl. material 7 - ASAP analyses/Ceutorhynchinae - raw data and concordance evaluation/02 - ASAP html output/Ceuto Alignment mit Ns 14.06.2021.fasta.svg
- Suppl. material 7 - ASAP analyses/Ceutorhynchinae - raw data and concordance evaluation/02 - ASAP html output/myHisto.svg
- Suppl. material 7 - ASAP analyses/Ceutorhynchinae - raw data and concordance evaluation/02 - ASAP html output/myHistoCum.svg
- Suppl. material 7 - ASAP analyses/Ceutorhynchinae - raw data and concordance evaluation/03 - ASAP output txt-files/
- Suppl. material 7 - ASAP analyses/Ceutorhynchinae - raw data and concordance evaluation/03 - ASAP output txt-files/group_1.txt
- Suppl. material 7 - ASAP analyses/Ceutorhynchinae - raw data and concordance evaluation/03 - ASAP output txt-files/group_10.txt
- Suppl. material 7 - ASAP analyses/Ceutorhynchinae - raw data and concordance evaluation/03 - ASAP output txt-files/group_2.txt
- Suppl. material 7 - ASAP analyses/Ceutorhynchinae - raw data and concordance evaluation/03 - ASAP output txt-files/group_3.txt
- Suppl. material 7 - ASAP analyses/Ceutorhynchinae - raw data and concordance evaluation/03 - ASAP output txt-files/group_4.txt
- Suppl. material 7 - ASAP analyses/Ceutorhynchinae - raw data and concordance evaluation/03 - ASAP output txt-files/group_5.txt
- Suppl. material 7 - ASAP analyses/Ceutorhynchinae - raw data and concordance evaluation/03 - ASAP output txt-files/group_6.txt
- Suppl. material 7 - ASAP analyses/Ceutorhynchinae - raw data and concordance evaluation/03 - ASAP output txt-files/group_7.txt
- Suppl. material 7 - ASAP analyses/Ceutorhynchinae - raw data and concordance evaluation/03 - ASAP output txt-files/group_8.txt
- Suppl. material 7 - ASAP analyses/Ceutorhynchinae - raw data and concordance evaluation/03 - ASAP output txt-files/group_9.txt
- Suppl. material 7 - ASAP analyses/Ceutorhynchinae - raw data and concordance evaluation/03 - ASAP output txt-files/groups/
- Suppl. material 7 - ASAP analyses/Ceutorhynchinae - raw data and concordance evaluation/03 - ASAP output txt-files/groups/groupe_1.txt
- Suppl. material 7 - ASAP analyses/Ceutorhynchinae - raw data and concordance evaluation/03 - ASAP output txt-files/groups/groupe_10.txt
- Suppl. material 7 - ASAP analyses/Ceutorhynchinae - raw data and concordance evaluation/03 - ASAP output txt-files/groups/groupe_2.txt
- Suppl. material 7 - ASAP analyses/Ceutorhynchinae - raw data and concordance evaluation/03 - ASAP output txt-files/groups/groupe_3.txt
- Suppl. material 7 - ASAP analyses/Ceutorhynchinae - raw data and concordance evaluation/03 - ASAP output txt-files/groups/groupe_4.txt
- Suppl. material 7 - ASAP analyses/Ceutorhynchinae - raw data and concordance evaluation/03 - ASAP output txt-files/groups/groupe_5.txt
- Suppl. material 7 - ASAP analyses/Ceutorhynchinae - raw data and concordance evaluation/03 - ASAP output txt-files/groups/groupe_6.txt
- Suppl. material 7 - ASAP analyses/Ceutorhynchinae - raw data and concordance evaluation/03 - ASAP output txt-files/groups/groupe_7.txt
- Suppl. material 7 - ASAP analyses/Ceutorhynchinae - raw data and concordance evaluation/03 - ASAP output txt-files/groups/groupe_8.txt
- Suppl. material 7 - ASAP analyses/Ceutorhynchinae - raw data and concordance evaluation/03 - ASAP output txt-files/groups/groupe_9.txt
- Suppl. material 7 - ASAP analyses/Ceutorhynchinae - raw data and concordance evaluation/04 - concordance evaluation/
- Suppl. material 7 - ASAP analyses/Ceutorhynchinae - raw data and concordance evaluation/04 - concordance evaluation/Evaluation Ceutorhynchinae.xlsx
- Suppl. material 7 - ASAP analyses/Ceutorhynchinae - raw data and concordance evaluation/04 - concordance evaluation/note.txt
- Suppl. material 7 - ASAP analyses/Ceutorhynchinae - raw data and concordance evaluation/xxx_müll/
- Suppl. material 7 - ASAP analyses/Ceutorhynchinae - raw data and concordance evaluation/xxx_müll/info - hinweise zu vorherigen runs.txt
- Suppl. material 7 - ASAP analyses/Ceutorhynchinae - raw data and concordance evaluation/xxx_müll/pre runs/
- Suppl. material 7 - ASAP analyses/Ceutorhynchinae - raw data and concordance evaluation/xxx_müll/screenshot 01 - input settings.jpg
- Suppl. material 7 - ASAP analyses/Ceutorhynchinae - raw data and concordance evaluation/xxx_müll/screenshot 02 - best partitions.jpg
- Suppl. material 7 - ASAP analyses/Cryptorhynchinae - raw data and concordance evaluation/
- Suppl. material 7 - ASAP analyses/Cryptorhynchinae - raw data and concordance evaluation/01 - ASAP input data/
- Suppl. material 7 - ASAP analyses/Cryptorhynchinae - raw data and concordance evaluation/01 - ASAP input data/ASAP web.URL
- Suppl. material 7 - ASAP analyses/Cryptorhynchinae - raw data and concordance evaluation/01 - ASAP input data/Cryptorhynchinae_Alignment_24.05.2021.fasta
- Suppl. material 7 - ASAP analyses/Cryptorhynchinae - raw data and concordance evaluation/01 - ASAP input data/Settings.jpg
- Suppl. material 7 - ASAP analyses/Cryptorhynchinae - raw data and concordance evaluation/02 - ASAP html output/
- Suppl. material 7 - ASAP analyses/Cryptorhynchinae - raw data and concordance evaluation/02 - ASAP html output/ASAP FAQ.html
- Suppl. material 7 - ASAP analyses/Cryptorhynchinae - raw data and concordance evaluation/02 - ASAP html output/ASAP FAQ-Dateien/
- Suppl. material 7 - ASAP analyses/Cryptorhynchinae - raw data and concordance evaluation/02 - ASAP html output/ASAP FAQ-Dateien/museumb.png
- Suppl. material 7 - ASAP analyses/Cryptorhynchinae - raw data and concordance evaluation/02 - ASAP html output/ASAP FAQ-Dateien/wip-sign.png
- Suppl. material 7 - ASAP analyses/Cryptorhynchinae - raw data and concordance evaluation/02 - ASAP html output/ASAP Results.html
- Suppl. material 7 - ASAP analyses/Cryptorhynchinae - raw data and concordance evaluation/02 - ASAP html output/ASAP Results-Dateien/
- Suppl. material 7 - ASAP analyses/Cryptorhynchinae - raw data and concordance evaluation/02 - ASAP html output/ASAP Results-Dateien/jaune.png
- Suppl. material 7 - ASAP analyses/Cryptorhynchinae - raw data and concordance evaluation/02 - ASAP html output/ASAP Results-Dateien/myHisto.svg
- Suppl. material 7 - ASAP analyses/Cryptorhynchinae - raw data and concordance evaluation/02 - ASAP html output/ASAP Results-Dateien/myHistoCum.svg
- Suppl. material 7 - ASAP analyses/Cryptorhynchinae - raw data and concordance evaluation/02 - ASAP html output/ASAP Results-Dateien/orange.png
- Suppl. material 7 - ASAP analyses/Cryptorhynchinae - raw data and concordance evaluation/02 - ASAP html output/ASAP Results-Dateien/rouge.png
- Suppl. material 7 - ASAP analyses/Cryptorhynchinae - raw data and concordance evaluation/02 - ASAP html output/Crypto_2021.05.24.fasta.spart
- Suppl. material 7 - ASAP analyses/Cryptorhynchinae - raw data and concordance evaluation/02 - ASAP html output/Crypto_2021.05.24.fasta.svg
- Suppl. material 7 - ASAP analyses/Cryptorhynchinae - raw data and concordance evaluation/02 - ASAP html output/groups.svg
- Suppl. material 7 - ASAP analyses/Cryptorhynchinae - raw data and concordance evaluation/02 - ASAP html output/myHisto.svg
- Suppl. material 7 - ASAP analyses/Cryptorhynchinae - raw data and concordance evaluation/02 - ASAP html output/myHistoCum.svg
- Suppl. material 7 - ASAP analyses/Cryptorhynchinae - raw data and concordance evaluation/03 - ASAP output txt-files/
- Suppl. material 7 - ASAP analyses/Cryptorhynchinae - raw data and concordance evaluation/03 - ASAP output txt-files/group_1.txt
- Suppl. material 7 - ASAP analyses/Cryptorhynchinae - raw data and concordance evaluation/03 - ASAP output txt-files/group_10.txt
- Suppl. material 7 - ASAP analyses/Cryptorhynchinae - raw data and concordance evaluation/03 - ASAP output txt-files/group_2.txt
- Suppl. material 7 - ASAP analyses/Cryptorhynchinae - raw data and concordance evaluation/03 - ASAP output txt-files/group_3.txt
- Suppl. material 7 - ASAP analyses/Cryptorhynchinae - raw data and concordance evaluation/03 - ASAP output txt-files/group_4.txt
- Suppl. material 7 - ASAP analyses/Cryptorhynchinae - raw data and concordance evaluation/03 - ASAP output txt-files/group_5.txt
- Suppl. material 7 - ASAP analyses/Cryptorhynchinae - raw data and concordance evaluation/03 - ASAP output txt-files/group_6.txt
- Suppl. material 7 - ASAP analyses/Cryptorhynchinae - raw data and concordance evaluation/03 - ASAP output txt-files/group_7.txt
- Suppl. material 7 - ASAP analyses/Cryptorhynchinae - raw data and concordance evaluation/03 - ASAP output txt-files/group_8.txt
- Suppl. material 7 - ASAP analyses/Cryptorhynchinae - raw data and concordance evaluation/03 - ASAP output txt-files/group_9.txt
- Suppl. material 7 - ASAP analyses/Cryptorhynchinae - raw data and concordance evaluation/03 - ASAP output txt-files/per sequence/
- Suppl. material 7 - ASAP analyses/Cryptorhynchinae - raw data and concordance evaluation/03 - ASAP output txt-files/per sequence/groupe_1.txt
- Suppl. material 7 - ASAP analyses/Cryptorhynchinae - raw data and concordance evaluation/03 - ASAP output txt-files/per sequence/groupe_10.txt
- Suppl. material 7 - ASAP analyses/Cryptorhynchinae - raw data and concordance evaluation/03 - ASAP output txt-files/per sequence/groupe_2.txt
- Suppl. material 7 - ASAP analyses/Cryptorhynchinae - raw data and concordance evaluation/03 - ASAP output txt-files/per sequence/groupe_3.txt
- Suppl. material 7 - ASAP analyses/Cryptorhynchinae - raw data and concordance evaluation/03 - ASAP output txt-files/per sequence/groupe_4.txt
- Suppl. material 7 - ASAP analyses/Cryptorhynchinae - raw data and concordance evaluation/03 - ASAP output txt-files/per sequence/groupe_5.txt
- Suppl. material 7 - ASAP analyses/Cryptorhynchinae - raw data and concordance evaluation/03 - ASAP output txt-files/per sequence/groupe_6.txt
- Suppl. material 7 - ASAP analyses/Cryptorhynchinae - raw data and concordance evaluation/03 - ASAP output txt-files/per sequence/groupe_7.txt
- Suppl. material 7 - ASAP analyses/Cryptorhynchinae - raw data and concordance evaluation/03 - ASAP output txt-files/per sequence/groupe_8.txt
- Suppl. material 7 - ASAP analyses/Cryptorhynchinae - raw data and concordance evaluation/03 - ASAP output txt-files/per sequence/groupe_9.txt
- Suppl. material 7 - ASAP analyses/Cryptorhynchinae - raw data and concordance evaluation/04 - concordance evaluation/
- Suppl. material 7 - ASAP analyses/Cryptorhynchinae - raw data and concordance evaluation/04 - concordance evaluation/Evaluation Cryptorhynchinae.xlsx
- Suppl. material 7 - ASAP analyses/Cryptorhynchinae - raw data and concordance evaluation/04 - concordance evaluation/note.txt
- Suppl. material 7 - ASAP analyses/Table 6. Summarized ASAP results.xlsx
