# Supplementary material for: Molecular Weevil Identification Project: A thoroughly curated barcode release of 1300 Western Palearctic weevil species (Coleoptera, Curculionoidea)
Source: Biodivers Data J. 2023 Jan 24;11:e96438. doi: 10.3897/BDJ.11.e96438 (PMC10865102; doi:10.3897/BDJ.11.e96438)
Supplement: Supplementary material 7 — ASAP analyses [file bdj-11-e96438-s007.zip › Suppl. material 7 - ASAP analyses/Apioninae - raw data and concordance evaluation/01 - ASAP input data/ASAP web.URL]

[InternetShortcut]
URL=https://bioinfo.mnhn.fr/abi/public/asap/asapweb.html#
IDList=
HotKey=0
IconFile=C:\Users\Andy\AppData\Local\Mozilla\Firefox\Profiles\cg18n6hk.2021\shortcutCache\lqj+PCb5HaM1ZfCW53qHcQ==.ico
IconIndex=0
