# Supplementary material for: Molecular Weevil Identification Project: A thoroughly curated barcode release of 1300 Western Palearctic weevil species (Coleoptera, Curculionoidea)
Source: Biodivers Data J. 2023 Jan 24;11:e96438. doi: 10.3897/BDJ.11.e96438 (PMC10865102; doi:10.3897/BDJ.11.e96438)
Supplement: Supplementary material 7 — ASAP analyses [file bdj-11-e96438-s007.zip › Suppl. material 7 - ASAP analyses/Apioninae - raw data and concordance evaluation/03 - ASAP output txt-files/group_2.txt]

Partition 2 
Score: 2
Proba: 3.914045e-02
 nb groups:93 (92)
------------------------------------------------------------

Group[ 1 ] n: 1 ;id: Aizobius_robustirostris|9726.825-PST_3738 
Group[ 2 ] n: 1 ;id: Aizobius_sedi|16250.2235-JKR_23973 
Group[ 3 ] n: 1 ;id: Alocentron_curvirostre|16209.2194-JKR_23932 
Group[ 4 ] n: 11 ;id: Apion_cruentatum|792.588-PSP Apion_haematodes|385.190-PST_47MO2011 Apion_haematodes|9738.837-PST_3750 Apion_haematodes|15011.1871-PST_26074 Apion_haematodes|854.650-PSP Apion_frumentarium|659.455-RGO Apion_frumentarium|680.476-PST Apion_frumentarium|846.642-PSP Apion_frumentarium|9855.954-CBR_3867 Apion_frumentarium|16671.2657-PSP_23807 Apion_frumentarium|10999.1513-PSP_3273 
Group[ 5 ] n: 3 ;id: Apion_rubiginosum|853.649-PSP Apion_rubiginosum|15993.1978-JKR_23618 Apion_rubiginosum|15922.1907-PST_24012 
Group[ 6 ] n: 12 ;id: Aspidapion_acerifoliae|256.66-PST_4G2010 Aspidapion_acerifoliae|988.719-PST_22T2012_3056 Aspidapion_radiolus|212.22-PST_9GC2011 Aspidapion_radiolus|970.701-PST_5T2012_3038 Aspidapion_radiolus|14998.1858-PST_26061 Aspidapion_radiolus|17152.2787-PST_26141 Aspidapion_radiolus|249.59-PST_1G2010 Aspidapion_radiolus|12135.1684-PST_24402 Aspidapion_radiolus|475.271-PSP Aspidapion_radiolus|9847.946-CBR_3859 Aspidapion_validum|9846.945-CBR_3858 Aspidapion_validum|16468.2454-PSP_23426 
Group[ 7 ] n: 7 ;id: Aspidapion_aeneum|311.116-PST_3MO2011 Aspidapion_aeneum|SDEI0087.2992-PST Aspidapion_aeneum|10853.1367-PST_4663 Aspidapion_aeneum|474.270-PSP Aspidapion_aeneum|9703.802-PST_3715 Aspidapion_aeneum|11009.1523-PSP_3283 Aspidapion_aeneum|10193.1293-PST_4109 
Group[ 8 ] n: 4 ;id: Betulapion_simile|835.631-PSP Betulapion_simile|9870.969-CBR_3882 Betulapion_simile|10978.1492-PSP_3252 Betulapion_simile|15910.1895-PST_24000 
Group[ 9 ] n: 3 ;id: Catapion_meieri|821.617-PSP Catapion_meieri|16610.2596-PSP_23570 Catapion_seniculus|10992.1506-PSP_3266 
Group[ 10 ] n: 1 ;id: Catapion_pubescens|16377.2363-JKR_25923 
Group[ 11 ] n: 1 ;id: Catapion_seriatosetosulum|319.124-PST_5MO2011 
Group[ 12 ] n: 1 ;id: Ceratapion_armatum|16589.2575-PSP_23549 
Group[ 13 ] n: 2 ;id: Ceratapion_austriacum|740.536-RST Ceratapion_austriacum|16400.2386-JKR_25963 
Group[ 14 ] n: 5 ;id: Ceratapion_calcaratum|268.78-PST_16G2011 Ceratapion_calcaratum|976.707-PST_8T2012_3044 Ceratapion_calcaratum|12159.1708-PST_24426 Ceratapion_calcaratum|SDEI0054.2959a-PST Ceratapion_calcaratum|11165.25-PST_12GC2011 
Group[ 15 ] n: 2 ;id: Ceratapion_cylindricolle|726.522-RST Ceratapion_cylindricolle|16458.2444-JKR_26021 
Group[ 16 ] n: 3 ;id: Ceratapion_damryi|339.144-PST_11MO2011 Ceratapion_gibbirostre|685.481-PST Ceratapion_gibbirostre|777.573-PSP 
Group[ 17 ] n: 6 ;id: Ceratapion_onopordi|448.244-PSP Ceratapion_onopordi|16085.2070-JKR_23710 Ceratapion_onopordi|16544.2530-PSP_23502 Ceratapion_onopordi|16627.2613-PSP_23587 Ceratapion_onopordi|16388.2374-JKR_25951 Ceratapion_onopordi|678.474-PST 
Group[ 18 ] n: 5 ;id: Ceratapion_penetrans|734.530-RST Ceratapion_penetrans|16539.2525-PSP_23497 Ceratapion_penetrans|16446.2432-JKR_26009 Ceratapion_penetrans|16590.2576-PSP_23550 Ceratapion_penetrans|10920.1434-JKR_4203 
Group[ 19 ] n: 1 ;id: Cistapion_cyanescens|368.173-PST_27MO2011 
Group[ 20 ] n: 3 ;id: Cyanapion_columbinum|776.572-PSP Cyanapion_columbinum|16635.2621-PSP_23595 Cyanapion_columbinum|16385.2371-JKR_25948 
Group[ 21 ] n: 3 ;id: Cyanapion_gyllenhalii|843.639-PSP Cyanapion_gyllenhalii|9768.867-PST_3780 Cyanapion_gyllenhalii|10997.1511-PSP_3271 
Group[ 22 ] n: 1 ;id: Cyanapion_platalea|16393.2379-JKR_25956 
Group[ 23 ] n: 2 ;id: Cyanapion_spencii|9767.866-PST_3779 Cyanapion_spencii|10953.1467-PSP_3227 
Group[ 24 ] n: 3 ;id: Diplapion_confluens|91.IT-0040w Diplapion_stolidum|481.277-PSP Diplapion_stolidum|9844.943-CBR_3856 
Group[ 25 ] n: 3 ;id: Diplapion_westwoodi|220.30-PST_16GC2011 Diplapion_westwoodi|985.716-PST_18T2012_3053 Diplapion_westwoodi|12180.1729-PST_24447 
Group[ 26 ] n: 3 ;id: Eutrichapion_ervi|10983.1497-PSP_3257 Eutrichapion_ervi|10998.1512-PSP_3272 Eutrichapion_ervi|16607.2593-PSP_23567 
Group[ 27 ] n: 2 ;id: Eutrichapion_punctiger|10952.1466-PSP_3226 Eutrichapion_punctiger|16620.2606-PSP_23580 
Group[ 28 ] n: 3 ;id: Eutrichapion_viciae|59.IT-0007w Eutrichapion_viciae|783.579-PSP Eutrichapion_viciae|11007.1521-PSP_3281 
Group[ 29 ] n: 4 ;id: Eutrichapion_vorax|266.76-PST_15G2011 Eutrichapion_vorax|9757.856-PST_3769 Eutrichapion_vorax|10881.1395-PST_4691 Eutrichapion_vorax|16417.2403-JKR_25980 
Group[ 30 ] n: 6 ;id: Exapion_compactum|9765.864-PST_3777 Exapion_compactum|16369.2355-JKR_25915 Exapion_uliciperda|9739.838-PST_3751 Exapion_uliciperda|14974.1834-PST_26037 Exapion_uliciperda|14984.1844-PST_26047 Exapion_uliciperda|15959.1944-PST_24023 
Group[ 31 ] n: 1 ;id: Exapion_corniculatum|721.517-RST 
Group[ 32 ] n: 4 ;id: Exapion_difficile|10976.1490-PSP_3250 Exapion_difficile|11015.1529-PSP_3289 Exapion_difficile|16588.2574-PSP_23548 Exapion_difficile|16376.2362-JKR_25922 
Group[ 33 ] n: 2 ;id: Exapion_formaneki|9843.942-CBR_3855 Exapion_formaneki|16586.2572-PSP_23546 
Group[ 34 ] n: 7 ;id: Exapion_fuscirostre|421.217-PSP Exapion_fuscirostre|682.478-PST Exapion_fuscirostre|742.538-RST Exapion_fuscirostre|16395.2381-JKR_25958 Exapion_fuscirostre|15920.1905-PST_24010 Exapion_fuscirostre|9805.904-CBR_3817 Exapion_fuscirostre|9732.831-PST_3744 
Group[ 35 ] n: 3 ;id: Hemitrichapion_pavidum|657.453-RGO Hemitrichapion_pavidum|16383.2369-JKR_25929 Hemitrichapion_pavidum|842.638-PSP 
Group[ 36 ] n: 10 ;id: Hemitrichapion_wagneri|275.85-PST_28G2011 Hemitrichapion_wagneri|967.698-PST_2T2012_3035 Hemitrichapion_wagneri|17742.2877-PST_25882 Hemitrichapion_wagneri|1043.774-PST_22G2012_3111 Hemitrichapion_wagneri|9752.851-PST_3764 Hemitrichapion_wagneri|9976.1076-JKR_3412 Hemitrichapion_wagneri|10140.1240-PST_3576 Hemitrichapion_wagneri|11194.705-PST_7T2012_3042 Holotrichapion_wollastoni|15025.1885-PST_26088 Holotrichapion_wollastoni|17487.2828-PST_4738 
Group[ 37 ] n: 1 ;id: Hemitrichapion_waltoni|16252.2237-JKR_23975 
Group[ 38 ] n: 2 ;id: Holotrichapion_aethiops|812.608-PSP Holotrichapion_aethiops|16645.2631-PSP_23605 
Group[ 39 ] n: 7 ;id: Holotrichapion_ononis|272.82-PST_23G2011 Holotrichapion_ononis|17744.2879-PST_25884 Holotrichapion_ononis|719.515-RST Holotrichapion_ononis|9772.871-PST_3784 Holotrichapion_ononis|9838.937-CBR_3850 Holotrichapion_ononis|10994.1508-PSP_3268 Holotrichapion_ononis|343.148-PST_5MO2011 
Group[ 40 ] n: 6 ;id: Holotrichapion_pisi|57.IT-0005w Holotrichapion_pisi|84.IT-0033w Holotrichapion_pisi|13859.1773-PST_24097 Holotrichapion_pisi|15942.1927-FBA_23318 Holotrichapion_pisi|16384.2370-JKR_25930 Holotrichapion_pisi|10211.1311-PST_4127 
Group[ 41 ] n: 1 ;id: Holotrichapion_pullum|16390.2376-JKR_25953 
Group[ 42 ] n: 7 ;id: Holotrichapion_rotundipenne|207.17-PST_8GC2011 Holotrichapion_rotundipenne|17139.2774-PST_26128 Holotrichapion_rotundipenne|12118.1667-PST_24385 Holotrichapion_rotundipenne|252.62-PST_1G2010 Holotrichapion_rotundipenne|12148.1697-PST_24415 Holotrichapion_rotundipenne|12174.1723-PST_24441 Holotrichapion_rotundipenne|SDEI0055.2960-PST 
Group[ 43 ] n: 1 ;id: Hoplopodapion_poupillieri|346.151-PST_15MO2011 
Group[ 44 ] n: 12 ;id: Ischnopterapion_fairmairei|298.103-PST_div Ischnopterapion_modestum|9977.1077-JKR_3413 Ischnopterapion_modestum|15957.1942-PST_24021 Ischnopterapion_modestum|15017.1877-PST_26080 Ischnopterapion_modestum|15023.1883-PST_26086 Ischnopterapion_modestum|813.609-PSP Ischnopterapion_plumbeomicans|9748.847-PST_3760 Ischnopterapion_modestum|14995.1855-PST_26058 Ischnopterapion_plumbeomicans|238.48-PST_46GC2011 Ischnopterapion_plumbeomicans|274.84-PST_28G2011 Ischnopterapion_plumbeomicans|997.728-PST_39T2012_3065 Ischnopterapion_plumbeomicans|296.101-PST_div 
Group[ 45 ] n: 2 ;id: Ischnopterapion_loti|857.653-PSP Ischnopterapion_loti|11153.941-CBR_3854 
Group[ 46 ] n: 5 ;id: Ischnopterapion_virens|752.548-RST Ischnopterapion_virens|855.651-PSP Ischnopterapion_virens|16636.2622-PSP_23596 Ischnopterapion_virens|9775.874-CBR_3787 Ischnopterapion_virens|15913.1898-PST_24003 
Group[ 47 ] n: 1 ;id: Ixapion_variegatum|753.549-RST 
Group[ 48 ] n: 21 ;id: Kalcapion_fortunatum|192.2-PST_1GC2011 Kalcapion_fortunatum|965.696-PST_1T2012_3033 Kalcapion_fortunatum|16006.1991-JKR_23631 Kalcapion_fortunatum|SDEI0053.2958-PST Kalcapion_fortunatum|248.58-PST_1G2010 Kalcapion_fortunatum|SDEI0137.2959b-PST Kalcapion_pallipes|739.535-RST Kalcapion_pallipes|16492.2478-PSP_23450 Kalcapion_pallipes|9692.791-PST_3704 Kalcapion_pallipes|11010.1524-PSP_3284 Kalcapion_semivittatum|323.128-PST_6MO2011 Kalcapion_semivittatum|15003.1863-PST_26066 Kalcapion_semivittatum|14965.1825-PST_26028 Kalcapion_semivittatum|755.551-RST Kalcapion_semivittatum|15960.1945-PST_24024 Kalcapion_semivittatum|17140.2775-PST_26129 Kalcapion_semivittatum|15020.1880-PST_26083 Kalcapion_semivittatum|17486.2827-PST_25874 Kalcapion_semivittatum|SDEI0025.2930-PST Kalcapion_semivittatum|15968.1953-PST_24032 Kalcapion_sagittiferum|SDEI0037.2942-PST 
Group[ 49 ] n: 12 ;id: Lepidapion_curvipilosum|206.16-PST_8GC2011 Lepidapion_curvipilosum|263.73-PST_5G2011 Lepidapion_curvipilosum|979.710-PST_10T2012_3047 Lepidapion_curvipilosum|987.718-PST_20T2012_3055 Lepidapion_curvipilosum|12168.1717-PST_24435 Lepidapion_curvipilosum|12122.1671-PST_24389 Lepidapion_curvipilosum|12177.1726-PST_24444 Lepidapion_curvipilosum|17741.2876-PST_25881 Lepidapion_curvipilosum|17743.2878-PST_25883 Lepidapion_senex|283.93-PST_44G2011 Lepidapion_senex|12147.1696-PST_24414 Lepidapion_senex|12178.1727-PST_24445 
Group[ 50 ] n: 1 ;id: Loborhynchapion_amethystinum|707.503-RST 
Group[ 51 ] n: 7 ;id: Malvapion_malvae|355.160-PST_18MO2011 Malvapion_malvae|683.479-PST Malvapion_malvae|14997.1857-PST_26060 Malvapion_malvae|9685.784-PST_3697 Malvapion_malvae|9854.953-CBR_3866 Malvapion_malvae|9942.1041-PSP_3186 Malvapion_malvae|16027.2012-JKR_23652 
Group[ 52 ] n: 1 ;id: Melanapion_minimum|9963.1062-PSP_3207 
Group[ 53 ] n: 3 ;id: Omphalapion_hookerorum|9939.1038-PSP_3183 Omphalapion_hookerorum|16381.2367-JKR_25927 Omphalapion_hookerorum|16632.2618-PSP_23592 
Group[ 54 ] n: 1 ;id: Omphalapion_rhodopense|15924.1909-FBA_23300 
Group[ 55 ] n: 1 ;id: Onychapion_tamarisci|345.150-PST_15MO2011 
Group[ 56 ] n: 1 ;id: Oryxolaemus_flavifemoratus|11016.1530-PSP_3290 
Group[ 57 ] n: 1 ;id: Oryxolaemus_scabiosus|92.IT-0041w 
Group[ 58 ] n: 3 ;id: Oxystoma_craccae|9766.865-PST_3778 Oxystoma_craccae|15917.1902-PST_24007 Oxystoma_craccae|16628.2614-PSP_23588 
Group[ 59 ] n: 1 ;id: Oxystoma_opeticum|16510.2496-PSP_23468 
Group[ 60 ] n: 1 ;id: Oxystoma_pomonae|16522.2508-PSP_23480 
Group[ 61 ] n: 2 ;id: Oxystoma_subulatum|10910.1424-JKR_4193 Oxystoma_subulatum|16611.2597-PSP_23571 
Group[ 62 ] n: 2 ;id: Perapion_curtirostre|9938.1037-PSP_3182 Perapion_curtirostre|16509.2495-PSP_23467 
Group[ 63 ] n: 11 ;id: Perapion_fallax|228.38-PST_24GC2011 Perapion_fallax|17502.2842-PST_4238 Perapion_fallax|260.70-PST_1G2011 Perapion_fallax|354.159-PST_18MO2011 Perapion_fallax|1010.741-PST_59T2012_3078 Perapion_fallax|12141.1690-PST_24408 Perapion_violaceum|789.585-PSP Perapion_violaceum|9712.811-PST_3724 Perapion_violaceum|16094.2079-JKR_23719 Perapion_violaceum|9856.955-CBR_3868 Perapion_violaceum|10110.1210-JKR_3546 
Group[ 64 ] n: 5 ;id: Perapion_marchicum|949.648-PSP Perapion_marchicum|9873.972-CBR_3885 Perapion_marchicum|11022.1536-PSP_3296 Perapion_marchicum|15921.1906-PST_24011 Perapion_marchicum|16399.2385-JKR_25962 
Group[ 65 ] n: 2 ;id: Phrissotrichum_tubiferum|367.172-PST_27MO2011 Phrissotrichum_tubiferum|9833.932-CBR_3845 
Group[ 66 ] n: 6 ;id: Phrissotrichum_tubuliferum|236.46-PST_39GC2011 Phrissotrichum_tubuliferum|269.79-PST_16G2011 Phrissotrichum_tubuliferum|1002.733-PST_46T2012_3070 Phrissotrichum_tubuliferum|11050.1564-JKR_3612 Phrissotrichum_tubuliferum|SDEI0056.2961-PST Phrissotrichum_tubuliferum|12187.1736-PST_24454 
Group[ 67 ] n: 4 ;id: Protapion_apricans|840.636-PSP Protapion_apricans|9776.875-CBR_3788 Protapion_apricans|16603.2589-PSP_23563 Protapion_apricans|10867.1381-PST_4677 
Group[ 68 ] n: 6 ;id: Protapion_assimile|9932.1031-PSP_3176 Protapion_assimile|11003.1517-PSP_3277 Protapion_assimile|16602.2588-PSP_23562 Protapion_ononidis|446.242-PSP Protapion_ononidis|15932.1917-FBA_23308 Protapion_ononidis|16569.2555-PSP_23529 
Group[ 69 ] n: 2 ;id: Protapion_dissimile|10964.1478-PSP_3238 Protapion_dissimile|16374.2360-JKR_25920 
Group[ 70 ] n: 2 ;id: Protapion_filirostre|655.451-RGO Protapion_filirostre|16394.2380-JKR_25957 
Group[ 71 ] n: 9 ;id: Protapion_fulvipes|643.439-RGO Protapion_fulvipes|16372.2358-JKR_25918 Protapion_fulvipes|663.459-RGO Protapion_fulvipes|834.630-PSP Protapion_gracilipes|16599.2585-PSP_23559 Protapion_nigritarse|9947.1046-PSP_3191 Protapion_nigritarse|16373.2359-JKR_25919 Protapion_nigritarse|16568.2554-PSP_23528 Protapion_nigritarse|16614.2600-PSP_23574 
Group[ 72 ] n: 2 ;id: Protapion_laevicolle|75.IT-0023w Protapion_laevicolle|78.IT-0027w 
Group[ 73 ] n: 1 ;id: Protapion_ruficroides|10877.1391-PST_4687 
Group[ 74 ] n: 1 ;id: Protapion_trifolii|839.635-PSP 
Group[ 75 ] n: 1 ;id: Protopirapion_atratulum|703.499-RST 
Group[ 76 ] n: 1 ;id: Pseudapion_fulvirostre|10097.1197-JKR_3533 
Group[ 77 ] n: 3 ;id: Pseudapion_moschatae|9684.783-PST_3696 Pseudapion_moschatae|9706.805-PST_3718 Pseudapion_moschatae|9871.970-CBR_3883 
Group[ 78 ] n: 2 ;id: Pseudapion_rufirostre|9707.806-PST_3719 Pseudapion_rufirostre|9950.1049-PSP_3194 
Group[ 79 ] n: 1 ;id: Pseudaplemonus_artemisiae|11131.1645-JKR_4223 
Group[ 80 ] n: 4 ;id: Pseudoperapion_brevirostre|851.647-PSP Pseudoperapion_brevirostre|16629.2615-PSP_23589 Pseudoperapion_brevirostre|9704.803-PST_3716 Pseudoperapion_brevirostre|9840.939-CBR_3852 
Group[ 81 ] n: 3 ;id: Pseudoprotapion_astragali|780.576-PSP Pseudoprotapion_astragali|16318.2304-JKR_24235 Pseudoprotapion_astragali|16397.2383-JKR_25960 
Group[ 82 ] n: 6 ;id: Pseudostenapion_simum|642.438-RGO Pseudostenapion_simum|10970.1484-PSP_3244 Pseudostenapion_simum|16110.2095-JKR_23735 Pseudostenapion_simum|16631.2617-PSP_23591 Pseudostenapion_simum|16379.2365-JKR_25925 Pseudostenapion_simum|652.448-RGO 
Group[ 83 ] n: 3 ;id: Rhopalapion_longirostre|690.486-PST Rhopalapion_longirostre|9845.944-CBR_3857 Rhopalapion_longirostre|9944.1043-PSP_3188 
Group[ 84 ] n: 3 ;id: Squamapion_elongatum|654.450-RGO Squamapion_elongatum|16111.2096-JKR_23736 Squamapion_elongatum|16386.2372-JKR_25949 
Group[ 85 ] n: 2 ;id: Squamapion_flavimanum|16375.2361-JKR_25921 Squamapion_flavimanum|SDEI0099.3005-PST 
Group[ 86 ] n: 1 ;id: Stenopterapion_argamani|16679.2665-PSP_23815 
Group[ 87 ] n: 3 ;id: Stenopterapion_meliloti|814.610-PSP Stenopterapion_meliloti|16592.2578-PSP_23552 Stenopterapion_meliloti|9823.922-CBR_3835 
Group[ 88 ] n: 4 ;id: Stenopterapion_tenue|656.452-RGO Stenopterapion_tenue|16389.2375-JKR_25952 Stenopterapion_tenue|11000.1514-PSP_3274 Stenopterapion_tenue|16609.2595-PSP_23569 
Group[ 89 ] n: 2 ;id: Synapion_ebeninum|779.575-PSP Synapion_ebeninum|10900.1414-JKR_4183 
Group[ 90 ] n: 9 ;id: Taeniapion_atlanticum|226.36-PST_23GC2011 Taeniapion_rufulum|356.161-PST_18MO2011 Taeniapion_rufulum|10195.1295-PST_4111 Taeniapion_urticarium|684.480-PST Taeniapion_urticarium|1046.777-PST_3114 Taeniapion_urticarium|16312.2298-JKR_24229 Taeniapion_urticarium|SDEI0101.3007-PST Taeniapion_urticarium|16053.2038-JKR_23678 Taeniapion_urticarium|16391.2377-JKR_25954 
Group[ 91 ] n: 6 ;id: Taeniapion_delicatulum|211.21-PST_9GC2011 Taeniapion_delicatulum|17732.2867-PST_4256 Taeniapion_delicatulum|SDEI0058.2963-PST Taeniapion_delicatulum|SDEI0062.2967-PST Taeniapion_delicatulum|12142.1691-PST_24409 Taeniapion_delicatulum|257.67-PST_4G2010 
Group[ 92 ] n: 1 ;id: Taphrotopium_sulcifrons|16467.2453-PSP_23425 
Group[ 93 ] n: 3 ;id: Trichopterapion_holosericeum|697.493-RST Trichopterapion_holosericeum|10120.1220-JKR_3556 Trichopterapion_holosericeum|10871.1385-PST_4681 
