# Supplementary material for: Molecular Weevil Identification Project: A thoroughly curated barcode release of 1300 Western Palearctic weevil species (Coleoptera, Curculionoidea)
Source: Biodivers Data J. 2023 Jan 24;11:e96438. doi: 10.3897/BDJ.11.e96438 (PMC10865102; doi:10.3897/BDJ.11.e96438)
Supplement: Supplementary material 7 — ASAP analyses [file bdj-11-e96438-s007.zip › Suppl. material 7 - ASAP analyses/Apioninae - raw data and concordance evaluation/03 - ASAP output txt-files/per sequence/groupe_5.txt]

Aizobius_robustirostris|9726.825-PST_3738	1
Aizobius_sedi|16250.2235-JKR_23973	2
Alocentron_curvirostre|16209.2194-JKR_23932	3
Apion_cruentatum|792.588-PSP	4
Apion_haematodes|385.190-PST_47MO2011	4
Apion_haematodes|9738.837-PST_3750	4
Apion_haematodes|15011.1871-PST_26074	4
Apion_haematodes|854.650-PSP	4
Apion_frumentarium|659.455-RGO	5
Apion_frumentarium|680.476-PST	5
Apion_frumentarium|846.642-PSP	5
Apion_frumentarium|9855.954-CBR_3867	5
Apion_frumentarium|16671.2657-PSP_23807	5
Apion_frumentarium|10999.1513-PSP_3273	5
Apion_rubiginosum|853.649-PSP	6
Apion_rubiginosum|15993.1978-JKR_23618	6
Apion_rubiginosum|15922.1907-PST_24012	6
Aspidapion_acerifoliae|256.66-PST_4G2010	7
Aspidapion_acerifoliae|988.719-PST_22T2012_3056	7
Aspidapion_radiolus|212.22-PST_9GC2011	7
Aspidapion_radiolus|970.701-PST_5T2012_3038	7
Aspidapion_radiolus|14998.1858-PST_26061	7
Aspidapion_radiolus|17152.2787-PST_26141	7
Aspidapion_radiolus|249.59-PST_1G2010	7
Aspidapion_radiolus|12135.1684-PST_24402	7
Aspidapion_radiolus|475.271-PSP	7
Aspidapion_radiolus|9847.946-CBR_3859	7
Aspidapion_validum|9846.945-CBR_3858	7
Aspidapion_validum|16468.2454-PSP_23426	7
Aspidapion_aeneum|311.116-PST_3MO2011	8
Aspidapion_aeneum|SDEI0087.2992-PST	8
Aspidapion_aeneum|10853.1367-PST_4663	8
Aspidapion_aeneum|474.270-PSP	8
Aspidapion_aeneum|9703.802-PST_3715	8
Aspidapion_aeneum|11009.1523-PSP_3283	8
Aspidapion_aeneum|10193.1293-PST_4109	8
Betulapion_simile|835.631-PSP	9
Betulapion_simile|9870.969-CBR_3882	9
Betulapion_simile|10978.1492-PSP_3252	9
Betulapion_simile|15910.1895-PST_24000	9
Catapion_meieri|821.617-PSP	10
Catapion_meieri|16610.2596-PSP_23570	10
Catapion_seniculus|10992.1506-PSP_3266	10
Catapion_pubescens|16377.2363-JKR_25923	11
Catapion_seriatosetosulum|319.124-PST_5MO2011	12
Ceratapion_armatum|16589.2575-PSP_23549	13
Ceratapion_austriacum|740.536-RST	14
Ceratapion_austriacum|16400.2386-JKR_25963	14
Ceratapion_calcaratum|268.78-PST_16G2011	15
Ceratapion_calcaratum|976.707-PST_8T2012_3044	15
Ceratapion_calcaratum|12159.1708-PST_24426	15
Ceratapion_calcaratum|SDEI0054.2959a-PST	15
Ceratapion_calcaratum|11165.25-PST_12GC2011	15
Ceratapion_cylindricolle|726.522-RST	16
Ceratapion_cylindricolle|16458.2444-JKR_26021	16
Ceratapion_damryi|339.144-PST_11MO2011	17
Ceratapion_gibbirostre|685.481-PST	17
Ceratapion_gibbirostre|777.573-PSP	17
Ceratapion_onopordi|448.244-PSP	18
Ceratapion_onopordi|16085.2070-JKR_23710	18
Ceratapion_onopordi|16544.2530-PSP_23502	18
Ceratapion_onopordi|16627.2613-PSP_23587	18
Ceratapion_onopordi|16388.2374-JKR_25951	18
Ceratapion_onopordi|678.474-PST	18
Ceratapion_penetrans|734.530-RST	19
Ceratapion_penetrans|16539.2525-PSP_23497	19
Ceratapion_penetrans|16446.2432-JKR_26009	19
Ceratapion_penetrans|16590.2576-PSP_23550	19
Ceratapion_penetrans|10920.1434-JKR_4203	19
Cistapion_cyanescens|368.173-PST_27MO2011	20
Cyanapion_columbinum|776.572-PSP	21
Cyanapion_columbinum|16635.2621-PSP_23595	21
Cyanapion_columbinum|16385.2371-JKR_25948	21
Cyanapion_gyllenhalii|843.639-PSP	22
Cyanapion_gyllenhalii|9768.867-PST_3780	22
Cyanapion_gyllenhalii|10997.1511-PSP_3271	22
Cyanapion_platalea|16393.2379-JKR_25956	23
Cyanapion_spencii|9767.866-PST_3779	24
Cyanapion_spencii|10953.1467-PSP_3227	24
Diplapion_confluens|91.IT-0040w	25
Diplapion_stolidum|481.277-PSP	25
Diplapion_stolidum|9844.943-CBR_3856	25
Diplapion_westwoodi|220.30-PST_16GC2011	26
Diplapion_westwoodi|985.716-PST_18T2012_3053	26
Diplapion_westwoodi|12180.1729-PST_24447	26
Eutrichapion_ervi|10983.1497-PSP_3257	27
Eutrichapion_ervi|10998.1512-PSP_3272	27
Eutrichapion_ervi|16607.2593-PSP_23567	27
Eutrichapion_punctiger|10952.1466-PSP_3226	28
Eutrichapion_punctiger|16620.2606-PSP_23580	28
Eutrichapion_viciae|59.IT-0007w	29
Eutrichapion_viciae|783.579-PSP	29
Eutrichapion_viciae|11007.1521-PSP_3281	29
Eutrichapion_vorax|266.76-PST_15G2011	30
Eutrichapion_vorax|9757.856-PST_3769	30
Eutrichapion_vorax|10881.1395-PST_4691	30
Eutrichapion_vorax|16417.2403-JKR_25980	30
Exapion_compactum|9765.864-PST_3777	31
Exapion_compactum|16369.2355-JKR_25915	31
Exapion_uliciperda|9739.838-PST_3751	31
Exapion_uliciperda|14974.1834-PST_26037	31
Exapion_uliciperda|14984.1844-PST_26047	31
Exapion_uliciperda|15959.1944-PST_24023	31
Exapion_corniculatum|721.517-RST	32
Exapion_difficile|10976.1490-PSP_3250	33
Exapion_difficile|11015.1529-PSP_3289	33
Exapion_difficile|16588.2574-PSP_23548	33
Exapion_difficile|16376.2362-JKR_25922	33
Exapion_formaneki|9843.942-CBR_3855	34
Exapion_formaneki|16586.2572-PSP_23546	34
Exapion_fuscirostre|421.217-PSP	35
Exapion_fuscirostre|682.478-PST	35
Exapion_fuscirostre|742.538-RST	35
Exapion_fuscirostre|16395.2381-JKR_25958	35
Exapion_fuscirostre|15920.1905-PST_24010	35
Exapion_fuscirostre|9805.904-CBR_3817	35
Exapion_fuscirostre|9732.831-PST_3744	35
Hemitrichapion_pavidum|657.453-RGO	36
Hemitrichapion_pavidum|16383.2369-JKR_25929	36
Hemitrichapion_pavidum|842.638-PSP	36
Hemitrichapion_wagneri|275.85-PST_28G2011	37
Hemitrichapion_wagneri|967.698-PST_2T2012_3035	37
Hemitrichapion_wagneri|17742.2877-PST_25882	37
Hemitrichapion_wagneri|1043.774-PST_22G2012_3111	37
Hemitrichapion_wagneri|9752.851-PST_3764	37
Hemitrichapion_wagneri|9976.1076-JKR_3412	37
Hemitrichapion_wagneri|10140.1240-PST_3576	37
Hemitrichapion_wagneri|11194.705-PST_7T2012_3042	37
Holotrichapion_wollastoni|15025.1885-PST_26088	37
Holotrichapion_wollastoni|17487.2828-PST_4738	37
Hemitrichapion_waltoni|16252.2237-JKR_23975	38
Holotrichapion_aethiops|812.608-PSP	39
Holotrichapion_aethiops|16645.2631-PSP_23605	39
Holotrichapion_ononis|272.82-PST_23G2011	40
Holotrichapion_ononis|17744.2879-PST_25884	40
Holotrichapion_ononis|719.515-RST	40
Holotrichapion_ononis|9772.871-PST_3784	40
Holotrichapion_ononis|9838.937-CBR_3850	40
Holotrichapion_ononis|10994.1508-PSP_3268	40
Holotrichapion_ononis|343.148-PST_5MO2011	40
Holotrichapion_pisi|57.IT-0005w	41
Holotrichapion_pisi|84.IT-0033w	41
Holotrichapion_pisi|13859.1773-PST_24097	41
Holotrichapion_pisi|15942.1927-FBA_23318	41
Holotrichapion_pisi|16384.2370-JKR_25930	41
Holotrichapion_pisi|10211.1311-PST_4127	41
Holotrichapion_pullum|16390.2376-JKR_25953	42
Holotrichapion_rotundipenne|207.17-PST_8GC2011	43
Holotrichapion_rotundipenne|17139.2774-PST_26128	43
Holotrichapion_rotundipenne|12118.1667-PST_24385	43
Holotrichapion_rotundipenne|252.62-PST_1G2010	43
Holotrichapion_rotundipenne|12148.1697-PST_24415	43
Holotrichapion_rotundipenne|12174.1723-PST_24441	43
Holotrichapion_rotundipenne|SDEI0055.2960-PST	43
Hoplopodapion_poupillieri|346.151-PST_15MO2011	44
Ischnopterapion_fairmairei|298.103-PST_div	45
Ischnopterapion_modestum|9977.1077-JKR_3413	45
Ischnopterapion_modestum|15957.1942-PST_24021	45
Ischnopterapion_modestum|15017.1877-PST_26080	45
Ischnopterapion_modestum|15023.1883-PST_26086	45
Ischnopterapion_modestum|813.609-PSP	45
Ischnopterapion_plumbeomicans|9748.847-PST_3760	45
Ischnopterapion_modestum|14995.1855-PST_26058	45
Ischnopterapion_plumbeomicans|238.48-PST_46GC2011	45
Ischnopterapion_plumbeomicans|274.84-PST_28G2011	45
Ischnopterapion_plumbeomicans|997.728-PST_39T2012_3065	45
Ischnopterapion_plumbeomicans|296.101-PST_div	45
Ischnopterapion_loti|857.653-PSP	46
Ischnopterapion_loti|11153.941-CBR_3854	46
Ischnopterapion_virens|752.548-RST	47
Ischnopterapion_virens|855.651-PSP	47
Ischnopterapion_virens|16636.2622-PSP_23596	47
Ischnopterapion_virens|9775.874-CBR_3787	47
Ischnopterapion_virens|15913.1898-PST_24003	47
Ixapion_variegatum|753.549-RST	48
Kalcapion_fortunatum|192.2-PST_1GC2011	49
Kalcapion_fortunatum|965.696-PST_1T2012_3033	49
Kalcapion_fortunatum|16006.1991-JKR_23631	49
Kalcapion_fortunatum|SDEI0053.2958-PST	49
Kalcapion_fortunatum|248.58-PST_1G2010	49
Kalcapion_fortunatum|SDEI0137.2959b-PST	49
Kalcapion_pallipes|739.535-RST	49
Kalcapion_pallipes|16492.2478-PSP_23450	49
Kalcapion_pallipes|9692.791-PST_3704	49
Kalcapion_pallipes|11010.1524-PSP_3284	49
Kalcapion_semivittatum|323.128-PST_6MO2011	49
Kalcapion_semivittatum|15003.1863-PST_26066	49
Kalcapion_semivittatum|14965.1825-PST_26028	49
Kalcapion_semivittatum|755.551-RST	49
Kalcapion_semivittatum|15960.1945-PST_24024	49
Kalcapion_semivittatum|17140.2775-PST_26129	49
Kalcapion_semivittatum|15020.1880-PST_26083	49
Kalcapion_semivittatum|17486.2827-PST_25874	49
Kalcapion_semivittatum|SDEI0025.2930-PST	49
Kalcapion_semivittatum|15968.1953-PST_24032	49
Kalcapion_sagittiferum|SDEI0037.2942-PST	49
Lepidapion_curvipilosum|206.16-PST_8GC2011	50
Lepidapion_curvipilosum|263.73-PST_5G2011	50
Lepidapion_curvipilosum|979.710-PST_10T2012_3047	50
Lepidapion_curvipilosum|987.718-PST_20T2012_3055	50
Lepidapion_curvipilosum|12168.1717-PST_24435	50
Lepidapion_curvipilosum|12122.1671-PST_24389	50
Lepidapion_curvipilosum|12177.1726-PST_24444	50
Lepidapion_curvipilosum|17741.2876-PST_25881	50
Lepidapion_curvipilosum|17743.2878-PST_25883	50
Lepidapion_senex|283.93-PST_44G2011	50
Lepidapion_senex|12147.1696-PST_24414	50
Lepidapion_senex|12178.1727-PST_24445	50
Loborhynchapion_amethystinum|707.503-RST	51
Malvapion_malvae|355.160-PST_18MO2011	52
Malvapion_malvae|683.479-PST	52
Malvapion_malvae|14997.1857-PST_26060	52
Malvapion_malvae|9685.784-PST_3697	52
Malvapion_malvae|9854.953-CBR_3866	52
Malvapion_malvae|9942.1041-PSP_3186	52
Malvapion_malvae|16027.2012-JKR_23652	52
Melanapion_minimum|9963.1062-PSP_3207	53
Omphalapion_hookerorum|9939.1038-PSP_3183	54
Omphalapion_hookerorum|16381.2367-JKR_25927	54
Omphalapion_hookerorum|16632.2618-PSP_23592	54
Omphalapion_rhodopense|15924.1909-FBA_23300	55
Onychapion_tamarisci|345.150-PST_15MO2011	56
Oryxolaemus_flavifemoratus|11016.1530-PSP_3290	57
Oryxolaemus_scabiosus|92.IT-0041w	58
Oxystoma_craccae|9766.865-PST_3778	59
Oxystoma_craccae|15917.1902-PST_24007	59
Oxystoma_craccae|16628.2614-PSP_23588	59
Oxystoma_opeticum|16510.2496-PSP_23468	60
Oxystoma_pomonae|16522.2508-PSP_23480	61
Oxystoma_subulatum|10910.1424-JKR_4193	62
Oxystoma_subulatum|16611.2597-PSP_23571	62
Perapion_curtirostre|9938.1037-PSP_3182	63
Perapion_curtirostre|16509.2495-PSP_23467	63
Perapion_fallax|228.38-PST_24GC2011	64
Perapion_fallax|17502.2842-PST_4238	64
Perapion_fallax|260.70-PST_1G2011	64
Perapion_fallax|354.159-PST_18MO2011	64
Perapion_fallax|1010.741-PST_59T2012_3078	64
Perapion_fallax|12141.1690-PST_24408	64
Perapion_violaceum|789.585-PSP	64
Perapion_violaceum|9712.811-PST_3724	64
Perapion_violaceum|16094.2079-JKR_23719	64
Perapion_violaceum|9856.955-CBR_3868	64
Perapion_violaceum|10110.1210-JKR_3546	64
Perapion_marchicum|949.648-PSP	65
Perapion_marchicum|9873.972-CBR_3885	65
Perapion_marchicum|11022.1536-PSP_3296	65
Perapion_marchicum|15921.1906-PST_24011	65
Perapion_marchicum|16399.2385-JKR_25962	65
Phrissotrichum_tubiferum|367.172-PST_27MO2011	66
Phrissotrichum_tubiferum|9833.932-CBR_3845	66
Phrissotrichum_tubuliferum|236.46-PST_39GC2011	67
Phrissotrichum_tubuliferum|269.79-PST_16G2011	67
Phrissotrichum_tubuliferum|1002.733-PST_46T2012_3070	67
Phrissotrichum_tubuliferum|11050.1564-JKR_3612	67
Phrissotrichum_tubuliferum|SDEI0056.2961-PST	67
Phrissotrichum_tubuliferum|12187.1736-PST_24454	67
Protapion_apricans|840.636-PSP	68
Protapion_apricans|9776.875-CBR_3788	68
Protapion_apricans|16603.2589-PSP_23563	68
Protapion_apricans|10867.1381-PST_4677	68
Protapion_assimile|9932.1031-PSP_3176	69
Protapion_assimile|11003.1517-PSP_3277	69
Protapion_assimile|16602.2588-PSP_23562	69
Protapion_ononidis|446.242-PSP	69
Protapion_ononidis|15932.1917-FBA_23308	69
Protapion_ononidis|16569.2555-PSP_23529	69
Protapion_dissimile|10964.1478-PSP_3238	70
Protapion_dissimile|16374.2360-JKR_25920	70
Protapion_filirostre|655.451-RGO	71
Protapion_filirostre|16394.2380-JKR_25957	71
Protapion_fulvipes|643.439-RGO	72
Protapion_fulvipes|16372.2358-JKR_25918	72
Protapion_fulvipes|663.459-RGO	72
Protapion_fulvipes|834.630-PSP	72
Protapion_gracilipes|16599.2585-PSP_23559	72
Protapion_nigritarse|9947.1046-PSP_3191	72
Protapion_nigritarse|16373.2359-JKR_25919	72
Protapion_nigritarse|16568.2554-PSP_23528	72
Protapion_nigritarse|16614.2600-PSP_23574	72
Protapion_laevicolle|75.IT-0023w	73
Protapion_laevicolle|78.IT-0027w	73
Protapion_ruficroides|10877.1391-PST_4687	74
Protapion_trifolii|839.635-PSP	75
Protopirapion_atratulum|703.499-RST	76
Pseudapion_fulvirostre|10097.1197-JKR_3533	77
Pseudapion_moschatae|9684.783-PST_3696	78
Pseudapion_moschatae|9706.805-PST_3718	78
Pseudapion_moschatae|9871.970-CBR_3883	78
Pseudapion_rufirostre|9707.806-PST_3719	79
Pseudapion_rufirostre|9950.1049-PSP_3194	79
Pseudaplemonus_artemisiae|11131.1645-JKR_4223	80
Pseudoperapion_brevirostre|851.647-PSP	81
Pseudoperapion_brevirostre|16629.2615-PSP_23589	81
Pseudoperapion_brevirostre|9704.803-PST_3716	81
Pseudoperapion_brevirostre|9840.939-CBR_3852	81
Pseudoprotapion_astragali|780.576-PSP	82
Pseudoprotapion_astragali|16318.2304-JKR_24235	82
Pseudoprotapion_astragali|16397.2383-JKR_25960	82
Pseudostenapion_simum|642.438-RGO	83
Pseudostenapion_simum|10970.1484-PSP_3244	83
Pseudostenapion_simum|16110.2095-JKR_23735	83
Pseudostenapion_simum|16631.2617-PSP_23591	83
Pseudostenapion_simum|16379.2365-JKR_25925	83
Pseudostenapion_simum|652.448-RGO	83
Rhopalapion_longirostre|690.486-PST	84
Rhopalapion_longirostre|9845.944-CBR_3857	84
Rhopalapion_longirostre|9944.1043-PSP_3188	84
Squamapion_elongatum|654.450-RGO	85
Squamapion_elongatum|16111.2096-JKR_23736	85
Squamapion_elongatum|16386.2372-JKR_25949	85
Squamapion_flavimanum|16375.2361-JKR_25921	86
Squamapion_flavimanum|SDEI0099.3005-PST	86
Stenopterapion_argamani|16679.2665-PSP_23815	87
Stenopterapion_meliloti|814.610-PSP	88
Stenopterapion_meliloti|16592.2578-PSP_23552	88
Stenopterapion_meliloti|9823.922-CBR_3835	88
Stenopterapion_tenue|656.452-RGO	89
Stenopterapion_tenue|16389.2375-JKR_25952	89
Stenopterapion_tenue|11000.1514-PSP_3274	89
Stenopterapion_tenue|16609.2595-PSP_23569	89
Synapion_ebeninum|779.575-PSP	90
Synapion_ebeninum|10900.1414-JKR_4183	90
Taeniapion_atlanticum|226.36-PST_23GC2011	91
Taeniapion_rufulum|356.161-PST_18MO2011	91
Taeniapion_rufulum|10195.1295-PST_4111	91
Taeniapion_urticarium|684.480-PST	91
Taeniapion_urticarium|1046.777-PST_3114	91
Taeniapion_urticarium|16312.2298-JKR_24229	91
Taeniapion_urticarium|SDEI0101.3007-PST	91
Taeniapion_urticarium|16053.2038-JKR_23678	91
Taeniapion_urticarium|16391.2377-JKR_25954	91
Taeniapion_delicatulum|211.21-PST_9GC2011	92
Taeniapion_delicatulum|17732.2867-PST_4256	92
Taeniapion_delicatulum|SDEI0058.2963-PST	92
Taeniapion_delicatulum|SDEI0062.2967-PST	92
Taeniapion_delicatulum|12142.1691-PST_24409	92
Taeniapion_delicatulum|257.67-PST_4G2010	92
Taphrotopium_sulcifrons|16467.2453-PSP_23425	93
Trichopterapion_holosericeum|697.493-RST	94
Trichopterapion_holosericeum|10120.1220-JKR_3556	94
Trichopterapion_holosericeum|10871.1385-PST_4681	94
