# Supplementary material for: Molecular Weevil Identification Project: A thoroughly curated barcode release of 1300 Western Palearctic weevil species (Coleoptera, Curculionoidea)
Source: Biodivers Data J. 2023 Jan 24;11:e96438. doi: 10.3897/BDJ.11.e96438 (PMC10865102; doi:10.3897/BDJ.11.e96438)
Supplement: Supplementary material 7 — ASAP analyses [file bdj-11-e96438-s007.zip › Suppl. material 7 - ASAP analyses/Apioninae - raw data and concordance evaluation/03 - ASAP output txt-files/per sequence/groupe_9.txt]

Aizobius_robustirostris|9726.825-PST_3738	1
Aizobius_sedi|16250.2235-JKR_23973	2
Alocentron_curvirostre|16209.2194-JKR_23932	3
Apion_cruentatum|792.588-PSP	4
Apion_frumentarium|659.455-RGO	5
Apion_frumentarium|680.476-PST	5
Apion_frumentarium|846.642-PSP	5
Apion_frumentarium|9855.954-CBR_3867	5
Apion_frumentarium|16671.2657-PSP_23807	5
Apion_frumentarium|10999.1513-PSP_3273	5
Apion_haematodes|385.190-PST_47MO2011	6
Apion_haematodes|9738.837-PST_3750	6
Apion_haematodes|15011.1871-PST_26074	6
Apion_haematodes|854.650-PSP	6
Apion_rubiginosum|853.649-PSP	7
Apion_rubiginosum|15993.1978-JKR_23618	7
Apion_rubiginosum|15922.1907-PST_24012	7
Aspidapion_acerifoliae|256.66-PST_4G2010	8
Aspidapion_acerifoliae|988.719-PST_22T2012_3056	8
Aspidapion_aeneum|311.116-PST_3MO2011	9
Aspidapion_aeneum|SDEI0087.2992-PST	9
Aspidapion_aeneum|10853.1367-PST_4663	9
Aspidapion_aeneum|474.270-PSP	9
Aspidapion_aeneum|9703.802-PST_3715	9
Aspidapion_aeneum|11009.1523-PSP_3283	9
Aspidapion_aeneum|10193.1293-PST_4109	9
Aspidapion_radiolus|212.22-PST_9GC2011	10
Aspidapion_radiolus|970.701-PST_5T2012_3038	10
Aspidapion_radiolus|14998.1858-PST_26061	10
Aspidapion_radiolus|17152.2787-PST_26141	10
Aspidapion_radiolus|249.59-PST_1G2010	10
Aspidapion_radiolus|12135.1684-PST_24402	10
Aspidapion_radiolus|475.271-PSP	10
Aspidapion_radiolus|9847.946-CBR_3859	10
Aspidapion_validum|9846.945-CBR_3858	11
Aspidapion_validum|16468.2454-PSP_23426	11
Betulapion_simile|835.631-PSP	12
Betulapion_simile|9870.969-CBR_3882	12
Betulapion_simile|10978.1492-PSP_3252	12
Betulapion_simile|15910.1895-PST_24000	12
Catapion_meieri|821.617-PSP	13
Catapion_meieri|16610.2596-PSP_23570	14
Catapion_seniculus|10992.1506-PSP_3266	14
Catapion_pubescens|16377.2363-JKR_25923	15
Catapion_seriatosetosulum|319.124-PST_5MO2011	16
Ceratapion_armatum|16589.2575-PSP_23549	17
Ceratapion_austriacum|740.536-RST	18
Ceratapion_austriacum|16400.2386-JKR_25963	18
Ceratapion_calcaratum|268.78-PST_16G2011	19
Ceratapion_calcaratum|976.707-PST_8T2012_3044	19
Ceratapion_calcaratum|12159.1708-PST_24426	19
Ceratapion_calcaratum|SDEI0054.2959a-PST	19
Ceratapion_calcaratum|11165.25-PST_12GC2011	19
Ceratapion_cylindricolle|726.522-RST	20
Ceratapion_cylindricolle|16458.2444-JKR_26021	20
Ceratapion_damryi|339.144-PST_11MO2011	21
Ceratapion_gibbirostre|685.481-PST	22
Ceratapion_gibbirostre|777.573-PSP	22
Ceratapion_onopordi|448.244-PSP	23
Ceratapion_onopordi|16085.2070-JKR_23710	23
Ceratapion_onopordi|16544.2530-PSP_23502	23
Ceratapion_onopordi|16627.2613-PSP_23587	23
Ceratapion_onopordi|16388.2374-JKR_25951	23
Ceratapion_onopordi|678.474-PST	24
Ceratapion_penetrans|734.530-RST	25
Ceratapion_penetrans|16539.2525-PSP_23497	25
Ceratapion_penetrans|16446.2432-JKR_26009	25
Ceratapion_penetrans|16590.2576-PSP_23550	25
Ceratapion_penetrans|10920.1434-JKR_4203	25
Cistapion_cyanescens|368.173-PST_27MO2011	26
Cyanapion_columbinum|776.572-PSP	27
Cyanapion_columbinum|16635.2621-PSP_23595	27
Cyanapion_columbinum|16385.2371-JKR_25948	27
Cyanapion_gyllenhalii|843.639-PSP	28
Cyanapion_gyllenhalii|9768.867-PST_3780	28
Cyanapion_gyllenhalii|10997.1511-PSP_3271	28
Cyanapion_platalea|16393.2379-JKR_25956	29
Cyanapion_spencii|9767.866-PST_3779	30
Cyanapion_spencii|10953.1467-PSP_3227	30
Diplapion_confluens|91.IT-0040w	31
Diplapion_stolidum|481.277-PSP	32
Diplapion_stolidum|9844.943-CBR_3856	32
Diplapion_westwoodi|220.30-PST_16GC2011	33
Diplapion_westwoodi|985.716-PST_18T2012_3053	34
Diplapion_westwoodi|12180.1729-PST_24447	34
Eutrichapion_ervi|10983.1497-PSP_3257	35
Eutrichapion_ervi|10998.1512-PSP_3272	35
Eutrichapion_ervi|16607.2593-PSP_23567	35
Eutrichapion_punctiger|10952.1466-PSP_3226	36
Eutrichapion_punctiger|16620.2606-PSP_23580	37
Eutrichapion_viciae|59.IT-0007w	38
Eutrichapion_viciae|783.579-PSP	38
Eutrichapion_viciae|11007.1521-PSP_3281	38
Eutrichapion_vorax|266.76-PST_15G2011	39
Eutrichapion_vorax|9757.856-PST_3769	39
Eutrichapion_vorax|10881.1395-PST_4691	39
Eutrichapion_vorax|16417.2403-JKR_25980	40
Exapion_compactum|9765.864-PST_3777	41
Exapion_compactum|16369.2355-JKR_25915	41
Exapion_uliciperda|9739.838-PST_3751	41
Exapion_uliciperda|14974.1834-PST_26037	41
Exapion_uliciperda|14984.1844-PST_26047	41
Exapion_uliciperda|15959.1944-PST_24023	41
Exapion_corniculatum|721.517-RST	42
Exapion_difficile|10976.1490-PSP_3250	43
Exapion_difficile|11015.1529-PSP_3289	43
Exapion_difficile|16588.2574-PSP_23548	43
Exapion_difficile|16376.2362-JKR_25922	43
Exapion_formaneki|9843.942-CBR_3855	44
Exapion_formaneki|16586.2572-PSP_23546	45
Exapion_fuscirostre|421.217-PSP	46
Exapion_fuscirostre|682.478-PST	46
Exapion_fuscirostre|742.538-RST	46
Exapion_fuscirostre|16395.2381-JKR_25958	46
Exapion_fuscirostre|15920.1905-PST_24010	46
Exapion_fuscirostre|9805.904-CBR_3817	46
Exapion_fuscirostre|9732.831-PST_3744	46
Hemitrichapion_pavidum|657.453-RGO	47
Hemitrichapion_pavidum|16383.2369-JKR_25929	47
Hemitrichapion_pavidum|842.638-PSP	47
Hemitrichapion_wagneri|275.85-PST_28G2011	48
Hemitrichapion_wagneri|967.698-PST_2T2012_3035	48
Hemitrichapion_wagneri|17742.2877-PST_25882	48
Hemitrichapion_wagneri|1043.774-PST_22G2012_3111	48
Hemitrichapion_wagneri|9752.851-PST_3764	48
Hemitrichapion_wagneri|9976.1076-JKR_3412	48
Hemitrichapion_wagneri|10140.1240-PST_3576	48
Hemitrichapion_wagneri|11194.705-PST_7T2012_3042	48
Hemitrichapion_waltoni|16252.2237-JKR_23975	49
Holotrichapion_aethiops|812.608-PSP	50
Holotrichapion_aethiops|16645.2631-PSP_23605	50
Holotrichapion_ononis|272.82-PST_23G2011	51
Holotrichapion_ononis|17744.2879-PST_25884	51
Holotrichapion_ononis|719.515-RST	51
Holotrichapion_ononis|9772.871-PST_3784	51
Holotrichapion_ononis|9838.937-CBR_3850	51
Holotrichapion_ononis|10994.1508-PSP_3268	51
Holotrichapion_ononis|343.148-PST_5MO2011	52
Holotrichapion_pisi|57.IT-0005w	53
Holotrichapion_pisi|84.IT-0033w	53
Holotrichapion_pisi|13859.1773-PST_24097	53
Holotrichapion_pisi|15942.1927-FBA_23318	53
Holotrichapion_pisi|16384.2370-JKR_25930	53
Holotrichapion_pisi|10211.1311-PST_4127	53
Holotrichapion_pullum|16390.2376-JKR_25953	54
Holotrichapion_rotundipenne|207.17-PST_8GC2011	55
Holotrichapion_rotundipenne|17139.2774-PST_26128	55
Holotrichapion_rotundipenne|12118.1667-PST_24385	55
Holotrichapion_rotundipenne|252.62-PST_1G2010	55
Holotrichapion_rotundipenne|12148.1697-PST_24415	55
Holotrichapion_rotundipenne|12174.1723-PST_24441	55
Holotrichapion_rotundipenne|SDEI0055.2960-PST	55
Holotrichapion_wollastoni|15025.1885-PST_26088	56
Holotrichapion_wollastoni|17487.2828-PST_4738	56
Hoplopodapion_poupillieri|346.151-PST_15MO2011	57
Ischnopterapion_fairmairei|298.103-PST_div	58
Ischnopterapion_modestum|9977.1077-JKR_3413	58
Ischnopterapion_modestum|15957.1942-PST_24021	58
Ischnopterapion_modestum|15017.1877-PST_26080	58
Ischnopterapion_modestum|15023.1883-PST_26086	58
Ischnopterapion_modestum|813.609-PSP	58
Ischnopterapion_plumbeomicans|9748.847-PST_3760	58
Ischnopterapion_modestum|14995.1855-PST_26058	58
Ischnopterapion_plumbeomicans|238.48-PST_46GC2011	58
Ischnopterapion_plumbeomicans|274.84-PST_28G2011	58
Ischnopterapion_plumbeomicans|997.728-PST_39T2012_3065	58
Ischnopterapion_plumbeomicans|296.101-PST_div	58
Ischnopterapion_loti|857.653-PSP	59
Ischnopterapion_loti|11153.941-CBR_3854	59
Ischnopterapion_virens|752.548-RST	60
Ischnopterapion_virens|855.651-PSP	60
Ischnopterapion_virens|16636.2622-PSP_23596	60
Ischnopterapion_virens|9775.874-CBR_3787	60
Ischnopterapion_virens|15913.1898-PST_24003	60
Ixapion_variegatum|753.549-RST	61
Kalcapion_fortunatum|192.2-PST_1GC2011	62
Kalcapion_fortunatum|965.696-PST_1T2012_3033	62
Kalcapion_fortunatum|16006.1991-JKR_23631	62
Kalcapion_fortunatum|SDEI0053.2958-PST	62
Kalcapion_fortunatum|248.58-PST_1G2010	62
Kalcapion_fortunatum|SDEI0137.2959b-PST	62
Kalcapion_pallipes|739.535-RST	63
Kalcapion_pallipes|16492.2478-PSP_23450	63
Kalcapion_pallipes|9692.791-PST_3704	63
Kalcapion_pallipes|11010.1524-PSP_3284	63
Kalcapion_sagittiferum|SDEI0037.2942-PST	64
Kalcapion_semivittatum|323.128-PST_6MO2011	65
Kalcapion_semivittatum|15003.1863-PST_26066	65
Kalcapion_semivittatum|14965.1825-PST_26028	65
Kalcapion_semivittatum|755.551-RST	65
Kalcapion_semivittatum|15960.1945-PST_24024	65
Kalcapion_semivittatum|17140.2775-PST_26129	65
Kalcapion_semivittatum|15020.1880-PST_26083	65
Kalcapion_semivittatum|17486.2827-PST_25874	65
Kalcapion_semivittatum|SDEI0025.2930-PST	65
Kalcapion_semivittatum|15968.1953-PST_24032	65
Lepidapion_curvipilosum|206.16-PST_8GC2011	66
Lepidapion_curvipilosum|263.73-PST_5G2011	66
Lepidapion_curvipilosum|979.710-PST_10T2012_3047	66
Lepidapion_curvipilosum|987.718-PST_20T2012_3055	66
Lepidapion_curvipilosum|12168.1717-PST_24435	66
Lepidapion_curvipilosum|12122.1671-PST_24389	66
Lepidapion_curvipilosum|12177.1726-PST_24444	66
Lepidapion_curvipilosum|17741.2876-PST_25881	66
Lepidapion_curvipilosum|17743.2878-PST_25883	66
Lepidapion_senex|283.93-PST_44G2011	66
Lepidapion_senex|12147.1696-PST_24414	66
Lepidapion_senex|12178.1727-PST_24445	66
Loborhynchapion_amethystinum|707.503-RST	67
Malvapion_malvae|355.160-PST_18MO2011	68
Malvapion_malvae|683.479-PST	68
Malvapion_malvae|14997.1857-PST_26060	68
Malvapion_malvae|9685.784-PST_3697	68
Malvapion_malvae|9854.953-CBR_3866	68
Malvapion_malvae|9942.1041-PSP_3186	68
Malvapion_malvae|16027.2012-JKR_23652	68
Melanapion_minimum|9963.1062-PSP_3207	69
Omphalapion_hookerorum|9939.1038-PSP_3183	70
Omphalapion_hookerorum|16381.2367-JKR_25927	70
Omphalapion_hookerorum|16632.2618-PSP_23592	70
Omphalapion_rhodopense|15924.1909-FBA_23300	71
Onychapion_tamarisci|345.150-PST_15MO2011	72
Oryxolaemus_flavifemoratus|11016.1530-PSP_3290	73
Oryxolaemus_scabiosus|92.IT-0041w	74
Oxystoma_craccae|9766.865-PST_3778	75
Oxystoma_craccae|15917.1902-PST_24007	75
Oxystoma_craccae|16628.2614-PSP_23588	75
Oxystoma_opeticum|16510.2496-PSP_23468	76
Oxystoma_pomonae|16522.2508-PSP_23480	77
Oxystoma_subulatum|10910.1424-JKR_4193	78
Oxystoma_subulatum|16611.2597-PSP_23571	78
Perapion_curtirostre|9938.1037-PSP_3182	79
Perapion_curtirostre|16509.2495-PSP_23467	79
Perapion_fallax|228.38-PST_24GC2011	80
Perapion_fallax|17502.2842-PST_4238	80
Perapion_fallax|260.70-PST_1G2011	80
Perapion_fallax|354.159-PST_18MO2011	80
Perapion_fallax|1010.741-PST_59T2012_3078	80
Perapion_fallax|12141.1690-PST_24408	80
Perapion_violaceum|789.585-PSP	80
Perapion_violaceum|9712.811-PST_3724	80
Perapion_violaceum|16094.2079-JKR_23719	80
Perapion_violaceum|9856.955-CBR_3868	80
Perapion_violaceum|10110.1210-JKR_3546	80
Perapion_marchicum|949.648-PSP	81
Perapion_marchicum|9873.972-CBR_3885	81
Perapion_marchicum|11022.1536-PSP_3296	81
Perapion_marchicum|15921.1906-PST_24011	81
Perapion_marchicum|16399.2385-JKR_25962	81
Phrissotrichum_tubiferum|367.172-PST_27MO2011	82
Phrissotrichum_tubiferum|9833.932-CBR_3845	82
Phrissotrichum_tubuliferum|236.46-PST_39GC2011	83
Phrissotrichum_tubuliferum|269.79-PST_16G2011	83
Phrissotrichum_tubuliferum|1002.733-PST_46T2012_3070	83
Phrissotrichum_tubuliferum|11050.1564-JKR_3612	83
Phrissotrichum_tubuliferum|SDEI0056.2961-PST	83
Phrissotrichum_tubuliferum|12187.1736-PST_24454	83
Protapion_apricans|840.636-PSP	84
Protapion_apricans|9776.875-CBR_3788	84
Protapion_apricans|16603.2589-PSP_23563	84
Protapion_apricans|10867.1381-PST_4677	84
Protapion_assimile|9932.1031-PSP_3176	85
Protapion_assimile|11003.1517-PSP_3277	85
Protapion_assimile|16602.2588-PSP_23562	85
Protapion_dissimile|10964.1478-PSP_3238	86
Protapion_dissimile|16374.2360-JKR_25920	86
Protapion_filirostre|655.451-RGO	87
Protapion_filirostre|16394.2380-JKR_25957	87
Protapion_fulvipes|643.439-RGO	88
Protapion_fulvipes|16372.2358-JKR_25918	88
Protapion_fulvipes|663.459-RGO	88
Protapion_fulvipes|834.630-PSP	88
Protapion_gracilipes|16599.2585-PSP_23559	89
Protapion_laevicolle|75.IT-0023w	90
Protapion_laevicolle|78.IT-0027w	90
Protapion_nigritarse|9947.1046-PSP_3191	91
Protapion_nigritarse|16373.2359-JKR_25919	91
Protapion_nigritarse|16568.2554-PSP_23528	91
Protapion_nigritarse|16614.2600-PSP_23574	91
Protapion_ononidis|446.242-PSP	92
Protapion_ononidis|15932.1917-FBA_23308	92
Protapion_ononidis|16569.2555-PSP_23529	92
Protapion_ruficroides|10877.1391-PST_4687	93
Protapion_trifolii|839.635-PSP	94
Protopirapion_atratulum|703.499-RST	95
Pseudapion_fulvirostre|10097.1197-JKR_3533	96
Pseudapion_moschatae|9684.783-PST_3696	97
Pseudapion_moschatae|9706.805-PST_3718	97
Pseudapion_moschatae|9871.970-CBR_3883	98
Pseudapion_rufirostre|9707.806-PST_3719	99
Pseudapion_rufirostre|9950.1049-PSP_3194	99
Pseudaplemonus_artemisiae|11131.1645-JKR_4223	100
Pseudoperapion_brevirostre|851.647-PSP	101
Pseudoperapion_brevirostre|16629.2615-PSP_23589	101
Pseudoperapion_brevirostre|9704.803-PST_3716	101
Pseudoperapion_brevirostre|9840.939-CBR_3852	101
Pseudoprotapion_astragali|780.576-PSP	102
Pseudoprotapion_astragali|16318.2304-JKR_24235	102
Pseudoprotapion_astragali|16397.2383-JKR_25960	102
Pseudostenapion_simum|642.438-RGO	103
Pseudostenapion_simum|10970.1484-PSP_3244	103
Pseudostenapion_simum|16110.2095-JKR_23735	103
Pseudostenapion_simum|16631.2617-PSP_23591	103
Pseudostenapion_simum|16379.2365-JKR_25925	103
Pseudostenapion_simum|652.448-RGO	103
Rhopalapion_longirostre|690.486-PST	104
Rhopalapion_longirostre|9845.944-CBR_3857	104
Rhopalapion_longirostre|9944.1043-PSP_3188	104
Squamapion_elongatum|654.450-RGO	105
Squamapion_elongatum|16111.2096-JKR_23736	105
Squamapion_elongatum|16386.2372-JKR_25949	105
Squamapion_flavimanum|16375.2361-JKR_25921	106
Squamapion_flavimanum|SDEI0099.3005-PST	106
Stenopterapion_argamani|16679.2665-PSP_23815	107
Stenopterapion_meliloti|814.610-PSP	108
Stenopterapion_meliloti|16592.2578-PSP_23552	108
Stenopterapion_meliloti|9823.922-CBR_3835	108
Stenopterapion_tenue|656.452-RGO	109
Stenopterapion_tenue|16389.2375-JKR_25952	109
Stenopterapion_tenue|11000.1514-PSP_3274	110
Stenopterapion_tenue|16609.2595-PSP_23569	110
Synapion_ebeninum|779.575-PSP	111
Synapion_ebeninum|10900.1414-JKR_4183	111
Taeniapion_atlanticum|226.36-PST_23GC2011	112
Taeniapion_delicatulum|211.21-PST_9GC2011	113
Taeniapion_delicatulum|17732.2867-PST_4256	113
Taeniapion_delicatulum|SDEI0058.2963-PST	113
Taeniapion_delicatulum|SDEI0062.2967-PST	113
Taeniapion_delicatulum|12142.1691-PST_24409	113
Taeniapion_delicatulum|257.67-PST_4G2010	113
Taeniapion_rufulum|356.161-PST_18MO2011	114
Taeniapion_rufulum|10195.1295-PST_4111	114
Taeniapion_urticarium|684.480-PST	114
Taeniapion_urticarium|1046.777-PST_3114	114
Taeniapion_urticarium|16312.2298-JKR_24229	114
Taeniapion_urticarium|SDEI0101.3007-PST	114
Taeniapion_urticarium|16053.2038-JKR_23678	114
Taeniapion_urticarium|16391.2377-JKR_25954	114
Taphrotopium_sulcifrons|16467.2453-PSP_23425	115
Trichopterapion_holosericeum|697.493-RST	116
Trichopterapion_holosericeum|10120.1220-JKR_3556	116
Trichopterapion_holosericeum|10871.1385-PST_4681	116
