# Supplementary material for: Molecular Weevil Identification Project: A thoroughly curated barcode release of 1300 Western Palearctic weevil species (Coleoptera, Curculionoidea)
Source: Biodivers Data J. 2023 Jan 24;11:e96438. doi: 10.3897/BDJ.11.e96438 (PMC10865102; doi:10.3897/BDJ.11.e96438)
Supplement: Supplementary material 7 — ASAP analyses [file bdj-11-e96438-s007.zip › Suppl. material 7 - ASAP analyses/Ceutorhynchinae - raw data and concordance evaluation/01 - ASAP input data/Ceutorhynchinae_Alignment_14.06.2021.fasta]

>Amalus_scortillum|552.348-JKR
AACTTTATATTTCATTTTTGGTAGATGAGCCGGAACAGTTGGAACCTCGTTAAGAATAATCATTCGAACCGAGCTAGGAACCCCAGGAAGCCTAATTGGTAATGATCAAATCTACAATTCAATTGTAACAGCACATGCCTTTATTATAATTTTTTTTATAGTGATACCAATCCTAATTGGAGGATTTGGTAACTGATTAGTACCTTTAATAATCGGCGCACCTGATATAGCCTTCCCTCGTTTAAATAATATAAGATTCTGACTATTACCCCCCTCAATCACACTATTACTAATAAGAAGAATTGTAAACAAAGGAGCAGGAACTGGTTGAACGGTATATCCACCCTTATCATCAAATGTAACACACGAAGGTGCAGCAGTAGATTTAGCCATCTTTAGATTACACATAGCAGGAATTTCTTCAATCTTAGGAGCTATTAATTTTATTTCAACTATTATAAATATACGACCTGAAGGAATAAGATACGATAAAACCCCGCTATTCGTCTGAGCAGTAATAATTACAGCTATTTTACTATTGTTATCACTGCCAGTATTAGCAGGCGCTATTACAATATTATTAACAGACCGTAATATTAATACTTCTTTTTTTGATCCTGCTGGAGGAGGGGACCCTATTTTATATCAACACCTATTT
>Amalus_scortillum|754.550-RST
AACTTTATATTTCATTTTTGGTAGATGAGCCGGAACAGTTGGAACCTCGTTAAGAATAATCATTCGAACCGAGCTAGGAACCCCAGGAAGCCTAATTGGTAATGATCAAATCTACAATTCAATTGTAACAGCACATGCCTTTATTATAATTTTTTTTATAGTGATACCAATCCTAATTGGAGGATTTGGTAACTGATTAGTACCTTTAATAATCGGCGCACCTGATATAGCCTTCCCTCGTTTAAATAATATAAGATTCTGACTATTACCCCCCTCAATCACACTATTACTAATAAGAAGAATTGTAAACAAAGGAGCAGGAACTGGTTGAACGGTATATCCACCCTTATCATCAAATGTAACACACGAAGGTGCAGCAGTAGATTTAGCCATCTTTAGATTACACATAGCAGGAATTTCTTCAATCTTAGGAGCTATTAATTTTATTTCAACTATTATAAATATACGACCTGAAGGAATAAGATACGATAAAACCCCGCTATTCGTCTGAGCAGTAATAATTACAGCTATTTTACTATTGTTATCACTGCCAGTATTAGCAGGCGCTATTACAATATTATTAACAGACCGTAATATTAATACTTCTTTTTTTGATCCTGCTGGAGGAGGGGACCCTATTTTATATCAACACCTATTT
>Amalus_scortillum|10063.1163-JKR_3499
AACTTTATATTTCATTTTTGGTAGATGAGCCGGAACAGTTGGAACCTCGTTAAGAATAATCATTCGAACCGAGCTAGGAACCCCAGGAAGCCTAATTGGTAATGATCAAATCTACAATTCAATTGTAACAGCACATGCCTTTATTATAATTTTTTTTATAGTGATACCAATCCTAATTGGAGGATTTGGTAACTGATTAGTACCTTTAATAATCGGCGCACCTGATATAGCCTTCCCTCGTTTAAATAATATAAGATTCTGACTATTACCCCCCTCAATCACACTATTACTAATAAGAAGAATTGTAAACAAAGGAGCAGGAACTGGTTGAACGGTATATCCACCCTTATCATCAAATGTAACACACGAAGGTGCAGCAGTAGATTTAGCCATCTTTAGATTACACATAGCAGGAATTTCTTCAATCTTAGGAGCTATTAATTTTATTTCAACTATTATAAATATACGACCTGAAGGAATAAGATACGATAAAACCCCGCTATTCGTCTGAGCAGTAATAATTACAGCTATTTTACTATTGTTATCACTGCCAGTATTAGCAGGCGCTATTACAATATTATTAACAGACCGTAATATTAATACTTCTTTTTTTGATCCTGCTGGAGGAGGGGACCCTATTTTATATCAACACCTATTT
>Amalus_scortillum|15929.1914-FBA_23305
AACTTTATATTTCATTTTTGGTAGATGAGCCGGAACAGTTGGAACCTCGTTAAGAATAATCATTCGAACCGAGCTAGGAACCCCAGGAAGCCTAATTGGTAATGATCAAATCTACAATTCAATTGTAACAGCACATGCCTTTATTATAATTTTTTTTATAGTGATACCAATCCTAATTGGAGGATTTGGTAACTGATTAGTACCTTTAATAATCGGCGCTCCTGATATAGCCTTCCCTCGTTTAAATAATATAAGATTCTGACTATTACCCCCCTCAATCACACTATTACTAATAAGAAGAATTGTAAACAAAGGAGCAGGAACTGGTTGAACGGTATATCCACCCTTATCATCAAATGTAACACACGAAGGTGCAGCAGTAGATCTAGCCATCTTTAGATTACACATAGCAGGAATTTCTTCAATCTTAGGAGCTATTAATTTTATTTCAACTATTATAAATATGCGACCTGAAGGAATAAGATACGATAAAACCCCGCTATTCGTCTGAGCAGTAATAATTACAGCTATTTTACTATTGTTATCACTGCCAGTATTAGCAGGCGCTATTACAATATTATTAACAGACCGTAATATTAATACTTCTTTTTTTGATCCTGCTGGAGGAGGAGACCCTATTTTATATCAACACCTATTC
>Aphytobius_sphaerion|10006.1106-JKR_3442
AACTTTATATTTTATCTTTGGAAGATGAGCAGGAACTGTTGGAACATCACTAAGAATATTAATTCGGACAGAACTAGGGAACCCTGGAAGACTAATTGGGGACGATCAAATTTACAACTCTATTGTAACTGCACATGCTTTTATCATAATTTTTTTTATAGTTATACCAATCTTAATTGGAGGATTCGGAAACTGGCTAGTCCCATTAATACTAGGGGCCCCTGATATAGCATTCCCTCGACTTAATAATATAAGATTTTGATTACTTCCCCCTTCAATCACACTTTTATTAATAAGAAGAATTGTGGATAAAGGAGCGGGAACAGGATGAACAGTTTACCCCCCACTATCTATAAACATTGCACATGAAGGAACTTCAGTAGATCTAGCAATTTTTAGATTACATATAGCAGGTATCTCATCAATTTTAGGAGCAATTAACTTCATTTCTACAATTATAAATATACGACCTACAGGAATAAAATATGAACAAATACCTTTATTTTCATGAGCTGTTATTATTACAGCAATTCTATTACTCTTATCTTTACCTGTTTTAGCAGGAGCAATCACTATATTATTAACAGACCGAAATATTAATACTTCATTTTTTGATCCTGCAGGAGGAGGAGACCCAATTTTATACCAGCACCTATTC
>Aphytobius_veronicae|10050.1150-JKR_3486
AACTTTATATTTTATCTTTGGAAGATGGGCAGGAACCGTAGGAACATCAATAAGAATACTAATTCGAACAGAACTAGGAAACCCAGGAAGGCTAATTGGAGATGACCAAATTTATAATTCTATCGTGACTGCACACGCTTTTATCATAATTTTTTTTATAGTTATACCAATCTTAATTGGAGGGTTCGGAAACTGATTAGTCCCATTAATACTAGGAGCCCCTGATATAGCATTCCCTCGACTTAATAATATAAGATTTTGATTACTTCCCCCTTCAATCACACTTTTATTAATAAGAAGAATTGTAAATAAAGGTGCAGGAACAGGATGAACGGTTTACCCACCACTATCTATAAATATTGCGCATGAAGGAACTTCAGTAGATCTTGCAATTTTTAGGCTACATATAGCAGGAATTTCATCAATTTTAGGAGCAATCAACTTCATTTCAACAATTATAAATATACGACCTACAGGAATAAAATATGAACAAATACCTTTATTTTCGTGAGCTGTAATTATTACTGCAATTCTATTACTTTTATCTTTACCTGTTTTAGCAGGAGCAATTACTATATTATTAACAGACCGAAATATTAATACATCATTCTTTGACCCTGCAGGAGGGGGTGATCCAATTTTATACCAACATCTATTT
>Auleutes_epilobii|16333.2319-JKR_24250
AACATTATATTTTATTTTTGGTAGATGAGCAGGAACAATAGGAACTTCTATAAGAATACTTATTCGAACAGAATTAGGCAACCCAGGGAGACTGATCGGAGATGATCAAATTTATAACTCTATTGTAACAGCCCATGCTTTCGTAATAATTTTTTTTATAGTTATACCAATCTTAATTGGCGGATTCGGTAACTGATTAGTACCTTTAATATTAGGGGCACCTGATATAGCATTCCCACGATTAAATAATATAAGATTTTGACTATTACCCCCATCAATTACTCTTTTATTAATAAGAAGAATTATTAATAAAGGGGCAGGAACAGGATGAACCGTTTACCCTCCTTTATCAACTAATATTGCGCATGAAGGAGCTTCAGTTGACTTAGCTATTTTTAGACTTCATATAGCAGGTATTTCATCAATTTTAGGTGCAATTAATTTTATCTCAACTATTATAAATATACGGCCAAAAGGAATAGAATACGAAATTATACCTCTTTTTTCATGAGCTGTTATAATTACAGCCATTTTACTATTATTATCTCTACCAGTTCTTGCAGGAGCAATTACTATATTATTAACAGACCGTAATGTGAATACTTCATTTTTTGATCCAGCGGGTGGAGGAGACCCTATTTTATATCAACACTTATTT
>Barioxyonyx_retectus|10000.1100-JKR_3436
AACATTATATTTTATTTTTGGATCTTGAGCAGGGATAGCTGGGACATCATTAAGAATGCTAATCCGTACAGAATTAGGAAACCCTGGGAGATTAATCGGGAATGACCAAATTTACAATTCAATTGTAACTGCGCATGCTTTTATTATAATTTTCTTTATAGTAATACCAATTTTAATTGGGGGATTCGGCAATTGGTTAGTGCCCTTAATGTTGGGAGCACCTGATATGGCATTCCCCCGACTAAACAATATAAGATTCTGGCTTCTCCCCCCCTCTCTTTCTCTTCTTTTAATGAGAAGAATCATTGACAAAGGAGCTGGGACAGGATGAACAGTTTATCCCCCTTTATCAACAAATGTCTCTCACGAAGGAATTTCAGTTGATTTAGCAATCTTTAGGCTTCATATGGCTGGAGTATCCTCAATTTTAGGAGCCATTAATTTTATTTCTACTGTTATAAATATACGATCCACAGGTATAACTTACGAGCGAATACCCCTATTTGTCTGAGCCGTTGAAATTACAGCAATCTTACTTTTAATTTCTTTACCTGTTCTTGCAGGAGCAATTACAATACTTTTGACAGATCGAAATATCAATACATCTTTTTTTGATCCTACAGGTGGAGGGGACCCTATTTTATACCAACATTTATTT
>Barioxyonyx_tournieri|11062.1576-JKR_3624
AACACTTTATTTTATTTTCGGGGCATGAGCTGGTATGGCAGGAACATCACTAAGAATACTAATTCGAACAGAATTAGGTAACCCAGGTAGCTTAATCGGGAATGACCAAATTTATAATTCAATTGTGACAGCCCACGCTTTCATTATAATTTTTTTTATAGTAATACCTATTTTAATTGGGGGATTTGGTAATTGACTTGTTCCATTAATACTGGGAGCCCCAGATATAGCATTCCCCCGTCTCAATAATATAAGATTTTGGCTTCTCCCCCCATCACTTTCTCTTCTTCTAATAAGAAGAATTATTAATAAAGGGGCAGGAACAGGATGAACTGTTTATCCACCTTTATCAACTAATGTCGCTCATGAAGGAATTTCTGTTGATTTAGCTATTTTTAGTTTACACATAGCAGGAATTTCTTCTATTCTAGGAGCTATCAATTTTATTTCTACAGTTATAAATATACGACCCACAGGGATAATCTATGAACGTATGCCCCTATTTGTCTGAGCTGTGGAAATCACAGCAATCTTATTATTAATTTCTCTCCCAGTGCTCGCAGGAGCAATCACAATACTTTTAACAGATCGTAATATTAATACATCATTTTTCGACCCCACAGGAGGGGGAGACCCTATTTTGTACCAACACTTATTT
>Brachiodontus_alpinus|16278.2263-JKR_24193
TACTTTATATTTTATTTTTGGAAGATGGTCAGGGTCCGTGGGAACCTCTCTAAGCATACTAATTCGGACAGAACTAGGCACCCCAGGAAGATTAATTGGTGATGATCAAATTTATAACTCTATTGTTACAGCACATGCTTTTATTATAATTTTTTTTATAGTTATACCTATCTTAATTGGGGGATTCGGAAATTGATTAGTGCCATTAATATTAGGGGCCCCCGATATAGCTTTCCCTCGACTAAATAATATAAGATTTTGGTTACTTCCCCCATCAATTATTTTACTATTAATAAGAAGAATCATCAATAAAGGAGCTGGCACAGGGTGAACTGTCTACCCTCCTCTTTCTGCTAATATAGGCCATGAAGGAGCTTCTGTTGACTTAGCAATTTTTAGACTTCACATAGCAGGTATTTCTTCAATTTTAGGTGCAATCAATTTTATCTCAACTATTATAAATATACGACCCAAAGGTATAAACTATGATCAAATACCCCTATTTTCATGAGCTGTAGTGATTACAGCAATATTATTACTATTATCTCTTCCAGTACTAGCTGGAGCTATTACTATACTTTTAACTGATCGTAATATTAATACATCATTTTTTGACCCTGCAGGAGGGGGTGACCCAATTTTATACCAACATTTATTT
>Brachiodontus_reitteri|10117.1217-JKR_3553
TACCTTATACTTCATCTTTGGCAGATGAGCCGGTACAGTAGGTACCTCACTAAGTATACTAATCCGAACAGAACTAGGAAATCCCGGTAGATTAATCGGAGATGATCAAATTTATAACTCTATTGTTACAGCCCATGCTTTTATTATAATTTTTTTTATAGTAATACCCATTTTAATCGGTGGATTTGGAAATTGACTAGTACCATTAATATTAGGAGCCCCTGATATAGCTTTCCCCCGGCTTAATAATATAAGATTTTGATTACTACCTCCCTCAGTTACTTTACTATTGATAAGAAGAATTATTAATAAGGGGGCGGGTACAGGCTGAACGGTATACCCCCCACTTTCGGCTAACCTGGCACATGAAGGATCTTCTGTAGATCTAGCAATTTTTAGACTTCATATAGCAGGAATTTCATCCATCCTGGGTGCTATCAATTTTATCTCAACTATCATAAATATACGACCAAAAGGAATAAATTATGATCAAACACCTTTATTTGTTTGAGCTGTAATAATTACAGCTATTTTATTGTTATTATCTCTTCCAGTACTAGCAGGTGCAATCACAATACTTTTAACAGATCGTAATATTAACACTTCATTTTTTGACCCCGCTGGAGGAGGTGACCCAGTACTTTACCAACATTTATTT
>Calosirus_terminatus|16398.2384-JKR_25961
AACCTTATATTTTATTTTTGGCTCCTGAGCTGGAATAGCTGGAACTTCTTTAAGAATATTAATTCGAACAGAACTAGGTAACCCAGGAAGATTGATTGGTGATGACCAAATTTATAACTCTATTGTAACAGCCCATGCCTTTATTATAATTTTTTTCATAGTTATACCAATCCTAATTGGAGGATTTGGTAATTGACTAGTTCCTCTTATACTAGGGGCCCCAGATATAGCTTTTCCTCGTCTTAACAATATAAGTTTCTGACTATTACCCCCGTCACTTTCACTACTTCTAATAAGAAGAGTAGTAAATAAAGGAGCTGGAACAGGTTGAACTGTGTATCCTCCTCTATCTACAAATATTGCCCATGAAGGAATATCAGTAGACTTAGCAATCTTTAGACTGCACATAGCTGGAATTTCTTCAATTTTAGGAGCAATTAACTTTATCTCTACAGTTATAAACATACGACCCACTGGAATAACATCTGAATTTATACCTCTTTTTGTATGAGCAGTAGAAATTACAGCTATTTTATTATTACTTTCTCTACCTGTTTTAGCTGGTGCAATTACTATATTATTAACTGATCGAAATATTAATACATCATTCTTTGACCCATCAGGAGGAGGAGATCCTATCCTTTACCAACATTTATTT
>Ceutorhynchus_aeneicollis|10219.1319-PST_4135
AACTTTATATTTTATTTTTGGATCCTGAGCAGGAATAGCCGGAACTTCTCTAAGAATACTTATTCGCACTGAATTAGGGAACCCGGGAAGACTAATTGGAAACGATCAAATTTACAATTCAATTGTAACTGCCCACGCTTTCATTATAATTTTTTTTATGGTAATACCTATCTTAATTGGGGGATTTGGTAATTGACTAGTTCCCTTAATATTAGGAGCACCTGATATGGCCTTCCCTCGACTTAATAATATAAGATTTTGACTTTTACCACCATCTCTATCCCTTCTTTTAATAAGAAGAGTAGTAAATAAAGGAGCTGGAACTGGTTGGACAGTATATCCACCATTATCAAGAAACGTTGCACATGAAGGAATATCAGTTGATCTAGCTATTTTTAGCTTACACATAGCAGGAATTTCATCGATTTTAGGAGCTATCAATTTTATTTCTACTGTTATAAATATACAACCTAAAGGAATAACCCCAGAGTTAATACCTCTTTTTGTCTGAGCAGTACAAATTACAGCCATTTTATTGCTCCTTTCTTTACCTGTTTTAGCTGGAGCCATTACTATACTGTTAACAGATCGAAATATTAATACTTCATTTTTTGACCCGTCTGGAGGAGGTGATCCAATTTTATACCAACATTTATTT
>Ceutorhynchus_alliariae|426.222-PSP
AACTTTATATTTTATTTTTGGATCCTGGGCAGGAATAGCCGGTACTTCTCTAAGTATACTAATTCGAACTGAATTAGGAAACCCCGGAAGACTAATTGGAAATGACCAAATTTATAACTCAATTGTAACTGCCCATGCTTTTATTATAATTTTTTTCATAGTAATGCCTATTCTAATTGGGGGTTTTGGTAACTGACTTGTACCTTTAATACTGGGGGCACCTGATATAGCTTTTCCACGATTAAATAATATAAGATTTTGATTACTACCGCCTTCTTTATCATTACTTTTAATAAGAAGAATTGTAAATAAGGGGGCAGGAACAGGCTGAACGGTTTATCCCCCTTTATCGGGAAACGTAGCTCATGAAGGGATAGCAGTAGACTTAGCTATTTTTAGATTGCACATAGCAGGAATTTCTTCAATTTTAGGGGCTATTAATTTTATCTCCACTGTATCAAACATACAACCAAAAGGTATAACACCAGAATTAATGCCTCTTTTTGTATGAGCAGTGGAAATTACAGCTATTTTACTACTTATTTCTTTACCAGTTCTTGCAGGAGCAATTACCATACTATTAACAGATCGAAATATTAATACATCATTCTTTGATCCATCGGGGGGAGGTGATCCAATTCTATACCAACATTTATTT
>Ceutorhynchus_alliariae|9905.1004-PSP_3149
AACTTTATATTTTATTTTTGGATCCTGGGCAGGAATAGCCGGTACTTCTCTAAGTATACTAATTCGAACTGAATTAGGAAACCCCGGAAGACTAATTGGAAATGACCAAATTTATAACTCAATTGTAACTGCCCATGCTTTTATTATAATTTTTTTCATAGTAATGCCTATTCTAATTGGGGGTTTTGGTAACTGACTTGTACCTTTAATACTGGGGGCACCTGATATAGCTTTTCCACGATTAAATAATATAAGATTTTGATTACTACCGCCTTCTTTATCATTACTTTTAATAAGAAGAATTGTAAATAAGGGGGCAGGAACAGGCTGAACGGTTTATCCCCCTTTATCGGGAAACGTAGCTCATGAAGGGATAGCAGTAGACTTAGCTATTTTTAGATTGCACATAGCAGGAATTTCTTCAATTTTAGGGGCTATTAATTTTATCTCCACTGTATCAAACATACAACCAAAAGGTATAACACCAGAATTAATGCCTCTTTTTGTATGAGCAGTGGAAATTACAGCTATTTTACTACTTATTTCTTTACCAGTTCTTGCAGGAGCAATTACCATACTATTAACAGATCGAAATATTAATACATCATTCTTTGATCCATCGGGGGGAGGTGATCCAATTCTATACCAACATTTATTT
>Ceutorhynchus_alyssi|11071.1585-JKR_3633
AACTTTATATTTTATTTTTGGATCCTGAGCAGGGATAGCGGGAACTTCATTAAGAATACTGATTCGAACTGAGTTAGGAAACCCTGGAAGATTAATTGGAAATGACCAAATTTATAACTCAATTGTAACTGCACATGCATTTATTATAATTTTTTTTATAGTAATACCAATCTTAATTGGGGGTTTTGGGAATTGACTAGTTCCTTTAATACTAGGGGCACCTGATATAGCATTCCCTCGACTTAATAATATAAGATTTTGGTTATTACCTCCTTCTTTGTCACTTCTTTTAATAAGAAGAATAATCAATAGAGGGGCCGGAACTGGCTGAACTGTTTACCCACCTTTATCGGGAAATATAGCTCATGAAGGAATATCAGTAGATCTAGCAATTTTTAGATTACATATAGCAGGAATTTCATCTATTTTAGGGGCTATCAATTTTATTTCAACAGTCATAAATATACAACCTAAAGGAATAACACCTGAGTTAATACCTTTATTTGTTTGAGCTGTACAAATTACAGCTATTCTATTACTTATTTCTTTACCAGTATTAGCAGGAGCTATCACTATACTGTTAACAGACCGAAATATTAATACTTCTTTTTTTGACCCGTCAGGAGGAGGAGACCCTGTTCTATACCAGCATTTATTT
>Ceutorhynchus_arator|544.340-JKR
AACATTATATTTTATTTTTGGATCATGAGCAGGAATAGCTGGAACTTCTCTTAGTATGCTAATTCGAACTGAGCTAGGAAATCCAGGAAGATTAATTGGAAATGATCAAATTTATAATTCAATTGTAACTGCTCATGCTTTTATTATAATTTTTTTTATAGTAATACCAATTTTAATTGGTGGATTTGGTAATTGACTTGTACCTTTGATATTAGGTGCTCCTGATATAGCTTTTCCTCGATTAAATAATATAAGATTTTGGCTTTTACCTCCTTCTTTATCATTACTTTTAATAAGAAGAATTGTAAATAAAGGAGCAGGAACAGGATGAACCGTTTACCCCCCTTTATCAGGAAATGTAGCTCATGAAGGTATATCAGTTGACTTGGCAATTTTTAGATTACACATAGCAGGAATCTCATCAATTTTAGGAGCTATTAATTTTATTTCTACTGTATTAAATATACTACCAAAAGGTATAACACCTGAATTAATACCTCTTTTTGTCTGAGCCGTAGAAATTACAGCTATTCTACTTCTTATTTCTCTACCAGTACTTGCAGGGGCAATTACTATACTATTAACAGACCGAAATATTAATACATCATTTTTTGACCCTTCAGGAGGAGGAGACCCCATTTTATACCAACATTTATTT
>Ceutorhynchus_arator|11095.1609-JKR_3657
AACATTATATTTTATTTTTGGATCATGAGCAGGAATAGCTGGAACTTCTCTTAGTATGCTAATTCGAACTGAGCTAGGAAATCCAGGAAGATTAATTGGAAATGATCAAATTTATAATTCAATTGTAACTGCTCATGCTTTTATTATAATTTTTTTTATAGTAATACCAATTTTAATTGGTGGATTTGGTAATTGACTTGTACCTTTGATATTAGGTGCTCCTGATATAGCTTTTCCTCGATTAAATAATATAAGATTTTGGCTTTTACCTCCTTCTTTATCATTAGTTTTAATAAGAAGAATTGTAAATAAAGGAGCAGGAACAGGATGAACCGTTTACCCCCCTTTATCAGGAAATGTAGCTCATGAAGGTATATCAGTTGACTTGGCAATTTTTAGATTACACATAGCAGGAATCTCATCAATTTTAGGAGCTATTAATTTTATTTCTACTGTATTAAATATACTACCAAAAGGTATAACACCTGAATTAATACCTCTTTTTGTCTGAGCCGTAGAAATTACAGCTATTCTACTTCTTATTTCTCTACCAGTACTTGCAGGGGCAATTACTATACTATTAACAGACCGAAATATTAATACATCATTTTTTGACCCTTCAGGAGGAGGAGACCCCATTTTATACCAACATTTATTT
>Ceutorhynchus_assimilis|9970.1070-JKR_3406
AACTCTATATTTCATTTTTTGATCATGAGCAGGAATAGCGGGAACCTCACTAAGAATACTTATTCGCACTGAATTAGGAAATCCTGGTAGGCTAATTGGAAATGATCAAATTTACAATTCAATTGTCACTGCACATGCTTTTATCATAATTTTTTTTATAGTAATACCAATTTTAATTGGAGGATTTGGAAATTGGCTTGTTCCTCTTATACTAGGAGCCCCGGACATAGCCTTTCCTCGACTTAATAATATAAGATTTTGACTTCTACCTCCTTCACTTTCTTTACTTTTAATAAGAAGAATTGTTAATAAAGGAGCAGGAACAGGATGAACGGTCTATCCACCATTATCTAGAAATATTGCTCATGAAGGTATATCAGTTGATTTAGCAATTTTTAGACTACATATAGCAGGAATTTCTTCAATTTTAGGTGCTATTAATTTTATTTCTACTGTTATAAATATACAACCTAAAGGAATAACCCCCGAGTTAATACCTCTTTTTGTATGAGCTGTTGAAATTACAGCTATTCTACTATTACTTTCCTTACCCGTTTTAGCAGGGGCTATTACTATATTATTAACAGATCGAAATATTAATACATCATTTTTTGACCCCTCTGGAGGACGTGATCCTATTTTATATCAACTCTTATTT
>Ceutorhynchus_assimilis|9971.1071-JKR_3407
AACTCTATATTTCATTTTTGGATCATGAGCAGGAATAGCGGGAACCTCACTAAGAATACTTATTCGCACTGAATTAGGAAATCCTGGTAGGCTAATTGGAAATGATCAAATTTACAATTCAATTGTCACTGCACATGCTTTTATCATAATTTTTTTTATAGTAATACCAATTTTAATTGGAGGATTTGGAAATTGGCTTGTTCCTCTTATACTAGGAGCCCCGGACATAGCCTTTCCTCGACTTAATAATATAAGATTTTGACTTCTACCTCCTTCACTTTCTTTACTTTTAATAAGAAGAATTGTTAATAAAGGGGCAGGAACAGGATGAACGGTCTATCCACCATTATCTAGAAATATTGCTCATGAAGGTATATCAGTTGATTTAGCAATTTTTAGACTACATATAGCAGGAATTTCTTCAATTTTAGGTGCTATTAATTTTATTTCTACTGTTATAAATATACAACCTAAAGGAATAACCCCCGAGTTAATACCTCTTTTTGTATGAGCTGTTGAAATTACAGCTATTCTACTATTACTTTCCTTACCCGTTTTAGCAGGGGCTATTACTATATTATTAACAGATCGAAATATTAATACATCATTTTTTGACCCCTCTGGAGGAGGTGATCCTATTTTATATCAACACTTATTT
>Ceutorhynchus_assimilis|9978.1078-JKR_3414
AACTCTATATTTCATTTTTGGGTCATGGGCAGGAATAGCGGGAACCTCACTAAGAATGCTTATTCGCACTGAATTAGGAAATCCTGGTAGGCTAATTGGAAATGATCAAATTTACAATTCAATTGTCACTGCACATGCTTTTATTATAATTTTTTTTATAGTAATACCAATTTTAATTGGAGGATTTGGAAATTGACTTGTTCCTCTTATACTAGGAGCCCCGGACATAGCCTTTCCTCGACTTAATAATATAAGATTTTGACTTCTACCTCCTTCACTTTCTTTACTTTTAATAAGAAGATTTGTTAATAAAGGAGCGGGAACAGGATGAACGGTCTATCCACCATTATCTAGAAATATTGCTCATGAAGGTATATCAGTTGATTTAGCAATTTTTAGACTACATATAGCAGGAATTTCTTCAATTCTAGGTGCTATTAATTTTATTTCCACTATTATAAATATACAACCTAAAGGAATAACCCCCGAATTAATACCTCTTTTTGTATGAGCTGTTGAAATTACAGCTATTCTACTATTACTTTCCTTACCCGTTTTAGCAGGAGCTATCACTATATTGCTGACAGATCGAAATATCAATACATCATTTTTTGACCCCTCTGGAGGCGGTGATCCTATCTTATATCAACACTTATTT
>Ceutorhynchus_assimilis|16073.2058-JKR_23698
AACTCTATATTTCATTTTTGGATCATGGGCAGGAATAGCGGGAACCTCACTAAGAATACTTATTCGAACTGAATTAGGAAATCCTGGTAGGCTAATTGGAAATGATCAAATTTACAATTCAATTGTCACTGCACATGCTTTTATTATAATTTTTTTTATAGTAATACCAATTTTAATTGGAGGATTTGGAAATTGGCTTGTTCCTCTTATACTAGGAGCCCCGGACATAGCCTTTCCTCGACTTAATAATATAAGATTTTGACTTCTACCTCCTTCACTTTCTTTACTTTTAATAAGAAGAATTGTTAATAAAGGAGCAGGAACAGGATGAACGGTCTATCCACCATTATCTAGAAATATTGCTCATGAAGGTATATCAGTTGATTTAGCAATTTTTAGACTACATATAGCAGGAATTTCTTCAATTTTAGGTGCTATTAATTTTATTTCCACTATTATAAATATGCAACCTAAAGGAATAACCCCAGAATTAATACCTCTTTTTGTATGAGCTGTTGAAATTACAGCTATTCTACTATTACTTTCCTTACCCGTTTTAGCAGGAGCTATTACTATATTATTGACAGATCGAAATATTAATACATCATTTTTTGATCCCTCTGGAGGTGGTGATCCTATCTTATACCAACACTTATTT
>Ceutorhynchus_assimilis|16173.2158-JKR_23798
AACTCTATATTTCATTTTTGGATCATGGGCAGGAATAGCGGGAACCTCACTAAGAATACTTATTCGAACTGAATTAGGAAATCCTGGTAGGCTAATTGGAAATGATCAAATTTACAATTCAATTGTCACTGCACATGCTTTTATTATAATTTTTTTTATAGTAATACCAATTTTAATTGGAGGATTTGGAAATTGGCTTGTTCCTCTTATACTAGGAGCCCCGGACATAGCCTTTCCTCGACTTAATAATATAAGATTTTGACTTCTACCTCCTTCACTTTCTTTACTTTTAATAAGAAGAATTGTTAATAAAGGAGCAGGAACAGGATGAACGGTCTATCCACCATTATCTAGAAATATTGCTCATGAAGGTATATCAGTTGATTTAGCAATTTTTAGACTACATATAGCAGGAATTTCTTCAATTTTAGGTGCTATTAATTTTATTTCCACTATTATAAATATGCAACCTAAAGGAATAACCCCAGAATTAATACCTCTTTTTGTATGAGCTGTTGAAATTACAGCTATTCTACTATTACTTTCCTTACCCGTTTTAGCAGGAGCTATTACTATATTATTGACAGATCGAAATATTAATACATCATTTTTTGATCCCTCTGGAGGTGGTGATCCTATCTTATACCAACACTTATTT
>Ceutorhynchus_assimilis|16532.2518-PSP_23490
AACTCTATATTTCATTTTTGGATCATGGGCAGGAATAGCGGGAACCTCACTAAGAATACTTATTCGAACTGAATTAGGAAATCCTGGTAGGCTAATTGGAAATGATCAAATTTACAATTCAATTGTCACTGCACATGCTTTTATTATAATTTTTTTTATAGTAATACCAATTTTAATTGGAGGATTTGGAAATTGGCTTGTTCCTCTTATACTAGGAGCCCCGGACATAGCCTTTCCTCGACTTAATAATATAAGATTTTGACTTCTACCTCCTTCACTTTCTTTACTTTTAATAAGAAGAATTGTTAATAAAGGAGCAGGAACAGGATGAACGGTCTATCCACCATTATCTAGAAATATTGCTCATGAAGGTATATCAGTTGATTTAGCAATTTTTAGACTACATATAGCAGGAATTTCTTCAATTTTAGGTGCTATTAATTTTATTTCCACTATTATAAATATGCAACCTAAAGGAATAACCCCAGAATTAATACCTCTTTTTGTATGAGCTGTTGAAATTACAGCTATTCTACTATTACTTTCCTTACCCGTTTTAGCAGGAGCTATTACTATATTATTGACAGATCGAAATATTAATACATCATTTTTTGATCCCTCTGGAGGTGGTGATCCTATCTTATACCAACACTTATTT
>Ceutorhynchus_assimilis|16573.2559-PSP_23533
AACTCTATATTTCATTTTTGGATCATGGGCAGGAATAGCGGGAACCTCACTAAGAATACTTATTCGAACTGAATTAGGAAATCCTGGTAGGCTAATTGGAAATGATCAAATTTACAATTCAATTGTCACTGCACATGCTTTTATTATAATTTTTTTTATAGTAATACCAATTTTAATTGGAGGATTTGGAAATTGGCTTGTTCCTCTTATACTAGGAGCCCCGGACATAGCCTTTCCTCGACTTAATAATATAAGATTTTGACTTCTACCTCCTTCACTTTCTTTACTTTTAATAAGAAGAATTGTTAATAAAGGAGCAGGAACAGGATGAACGGTCTATCCACCATTATCTAGAAATATTGCTCATGAAGGTATATCAGTTGATTTAGCAATTTTTAGACTACATATAGCAGGAATTTCTTCAATTTTAGGTGCTATTAATTTTATTTCCACTATTATAAATATGCAACCTAAAGGAATAACCCCAGAATTAATACCTCTTTTTGTATGAGCTGTTGAAATTACAGCTATTCTACTATTACTTTCCTTACCCGTTTTAGCAGGAGCTATTACTATATTATTGACAGATCGAAATATTAATACATCATTTTTTGATCCCTCTGGAGGTGGTGATCCTATCTTATACCAACACTTATTT
>Ceutorhynchus_atomus|9887.986-PSP_3131
AACTTTATATTTTATTTTCGGATCTTGGGCTGGGATAGCAGGTACTTCATTAAGAATACTAATTCGAACTGAATTAGGAAATCCAGGAAGATTAATTGGAAATGACCAAATTTACAACTCAATTGTTACTGCTCATGCTTTTATTATAATTTTTTTTATAGTTATACCAATTTTAATTGGAGGATTTGGGAACTGATTAGTACCTTTAATACTAGGGGCACCAGATATAGCTTTCCCACGATTGAATAATATAAGATTTTGGTTATTACCGCCTTCATTATCACTTCTTTTAATAAGAAGAATTATCAATAAAGGAGCAGGAACAGGATGAACAGTTTACCCACCTTTATCAGGAAATGTAGCCCATGAAGGTATATCAGTAGACTTTGCAATTTTCAGATTACATATAGCTGGGATCTCATCTATTTTAGGGGCAATTAATTTTATTTCAACTGTTATAAATATACTACCAAAAGGAATAACACCTGAATTAACACCTCTTTTTGTATGAGCAGTACAAATTACAGCTATTTTGCTTTTAATTTCACTTCCAGTACTAGCAGGAGCGATCACAATATTATTAACTGATCGAAATATTAATACATCATTTTTTGACCCTTCTGGTGGAGGAGACCCTATTCTTTACCAACATTTATTT
>Ceutorhynchus_atomus|16217.2202-JKR_23940
AACTTTATATTTTATTTTCGGATCTTGGGCTGGGATAGCAGGTACTTCATTAAGAATACTAATTCGAACTGAATTAGGAAATCCAGGAAGATTAATTGGAAATGACCAAATTTACAACTCAATTGTTACTGCTCATGCTTTTATTATAATTTTTTTTATAGTTATACCAATTTTAATTGGAGGATTTGGGAACTGATTAGTACCTTTAATACTGGGGGCACCAGATATAGCTTTCCCACGATTGAATAATATAAGATTTTGGTTATTACCGCCTTCATTATCACTTCTTTTAATAAGAAGAATTATCAATAAAGGAGCAGGAACAGGATGAACAGTTTACCCACCTTTATCAGGAAATGTAGCCCATGAAGGTATATCAGTAGACTTTGCAATTTTCAGATTACATATAGCTGGGATCTCATCTATTTTAGGGGCAATTAATTTTATTTCAACTGTTATAAATATACTACCAAAAGGAATAACACCTGAATTAACACCTCTTTTTGTATGAGCAGTACAAATTACAGCTATTTTGCTTTTAATTTCACTTCCAGTACTAGCAGGAGCGATCACAATATTATTAACTGATCGAAATATTAATACATCATTTTTTGACCCTTCTGGTGGAGGGGACCCTATTCTTTACCAACATTTATTT
>Ceutorhynchus_barbareae|16257.2242-JKR_23980
AACTTTATATTTTATTTTTGGATCTTGGGCAGGAATAGCCGGAACTTCACTAAGTATACTAATTCGAACCGAATTAGGAAACCCTGGAAGATTAATTGGAAATGATCAAATTTATAATTCAATTGTAACTGCGCATGCTTTTATTATAATTTTTTTTATAGTTATACCAATTTTAATTGGGGGCTTTGGAAACTGGCTTGTTCCTTTAATATTAGGGGCACCAGATATAGCTTTCCCTCGACTAAATAATATGAGATTTTGATTATTACCACCATCCTTATCTTTACTTTTAATAAGAAGAATTGTAAACAAAGGAGCAGGAACTGGGTGAACAGTTTATCCGCCCTTATCAAGAAATATAGCTCATGAAGGAATATCAGTTGATTTAGCAATTTTTAGATTACATATAGCTGGTATTTCATCAATTTTAGGGGCTATCAATTTTATTTCCACTGTAATAAATATACAACCTAAAGGAATGACACCAGAATTAATACCTCTTTTTGTATGGGCAGTAGAAATTACTGCTATTTTGTTACTATTATCTTTACCCGTTTTAGCAGGAGCTATTACTATACTTCTAACAGATCGAAATATTAATACCTCTTTTTTTGACCCCTCTGGAGGAGGAGACCCAATTCTCTATCAACATTTATTC
>Ceutorhynchus_carinatus|542.338-JKR
AACTTTATATTTCATTTTTGGTTCTTGGGCCGGAATAGCAGGAACCTCTCTAAGTATACTAATTCGAACCGAACTAGGAAACCCTGGTAGATTAATCGGAAACGACCAAATTTATAACTCCATTGTAACTGCTCATGCATTTATTATAATTTTTTTTATAGTAATACCTATTTTAATTGGCGGATTTGGAAACTGACTTGTACCATTAATACTAGGAGCACCAGATATGGCTTTCCCACGATTAAATAATATAAGATTCTGGCTTTTACCTCCTTCACTTTCCCTACTTTTAATAAGAAGAATTGTTAATAAAGGTGCCGGAACTGGATGAACAGTTTATCCTCCTTTATCAAGAAATATTGCTCATGAGGGAATATCTGTTGATTTAGCAATTTTTAGATTACATATAGCAGGAATTTCATCAATTTTAGGAGCAATTAATTTCATTTCTACTGTAATAAATATACAACCTATGGGAATGACCCCTGAATTAATACCTCTTTTCGTTTGAGCAGTAGAAATTACTGCTATCTTATTATTATTATCATTACCTGTCCTTGCAGGAGCAATTACAATATTATTAACAGATCGAAATATTAATACTTCATTCTTTGACCCGTCAGGAGGGGGAGATCCTATTCTATACCAGCATCTATTT
>Ceutorhynchus_carinatus|16107.2092-JKR_23732
AACTTTATATTTCATTTTTGGTTCTTGGGCCGGAATAGCAGGAACCTCTCTAAGTATATTAATTCGAACCGAACTAGGAAACCCTGGTAGATTAATCGGGAACGACCAAATTTATAACTCTATTGTAACTGCTCATGCATTTATTATAATTTTTTTTATAGTAATACCTATTTTAATTGGCGGATTTGGAAACTGACTTGTACCATTAATACTAGGAGCGCCAGATATGGCTTTCCCACGATTAAATAATATAAGATTCTGGCTTTTACCTCCTTCACTTTCCCTACTTTTAATAAGAAGAATTGTTAATAAAGGTGCCGGAACTGGATGAACAGTTTATCCTCCTTTATCAAGAAATATTGCTCATGAGGGAATATCTGTTGATTTAGCAATTTTTAGATTGCATATAGCAGGAATTTCATCAATTTTAGGAGCAATTAATTTCATTTCTACTGTAATAAATATACAACCTATGGGAATGACCCCTGAATTAATACCTCTTTTCGTTTGAGCAGTAGAAATTACTGCTATCTTATTATTATTATCATTACCTGTCCTTGCAGGAGCAATTACAATATTATTAACAGATCGAAATATTAATACTTCATTCTTTGACCCGTCAGGAGGGGGAGATCCTATTCTATACCAGCATCTATTT
>Ceutorhynchus_carinatus|16144.2129-JKR_23769
AACTTTATATTTCATTTTTGGTTCTTGGGCCGGAATAGCAGGAACCTCTCTAAGTATACTAATTCGAACCGAACTAGGAAACCCTGGTAGATTAATCGGAAACGACCAAATTTATAACTCCATTGTAACTGCTCATGCATTTATTATAATTTTTTTTATAGTAATACCTATTTTAATTGGCGGATTTGGAAACTGACTTGTACCATTAATACTAGGAGCACCAGATATGGCTTTCCCACGATTAAATAATATAAGATTCTGGCTTCTACCTCCTTCACTTTCCCTACTTTTAATAAGAAGAATTGTTAATAAAGGTGCCGGAACTGGATGAACAGTTTATCCTCCTTTATCAAGAAATATTGCTCATGAGGGAATATCTGTTGATTTAGCAATTTTTAGATTACATATAGCAGGAATTTCATCAATTTTAGGAGCAATTAATTTCATTTCTACTGTAATAAATATACAACCTATGGGAATGACCCCTGAATTAATACCTCTTTTCGTTTGAGCAGTAGAAATTACTGCTATCTTATTATTATTATCATTACCTGTCCTTGCAGGAGCAATTACAATATTATTAACAGATCGAAATATTAATACTTCATTCTTTGACCCGTCAGGAGGGGGAGATCCTATTCTATACCAGCATCTATTT
>Ceutorhynchus_carinatus|16146.2131-JKR_23771
AACTTTATATTTCATTTTTGGTTCTTGGGCCGGAATAGCAGGAACCTCTCTAAGTATACTAATTCGAACCGAACTAGGAAACCCTGGTAGATTAATCGGGAACGACCAAATTTATAACTCCATTGTAACTGCTCATGCATTTATTATAATTTTTTTTATAGTAATACCTATTTTAATTGGCGGATTTGGAAACTGACTTGTACCATTAATACTAGGAGCACCAGATATGGCTTTCCCACGATTAAATAATATAAGATTCTGGCTTTTACCTCCTTCACTTTCCCTACTTTTAATAAGAAGAATTGTTAATAAAGGTGCCGGAACTGGATGAACAGTTTATCCTCCTTTATCAAGAAATATTGCTCATGAGGGAATATCTGTTGATTTAGCAATTTTTAGATTGCATATAGCAGGAATTTCATCAATTTTAGGAGCAATTAATTTCATTTCTACTGTAATAAATATACAACCTATGGGAATGACCCCTGAATTAATACCTCTTTTCGTTTGAGCAGTAGAAATTACTGCTATCTTATTATTATTATCATTACCTGTCCTTGCAGGAGCAATTACAATATTATTAACAGATCGAAATATTAATACTTCATTCTTTGACCCGTCAGGGGGGGGAGATCCTATTCTATACCAGCATCTATTT
>Ceutorhynchus_carinatus|16164.2149-JKR_23789
AACTTTATATTTCATTTTTGGTTCTTGGGCCGGAATAGCAGGAACCTCTCTAAGTATACTAATTCGAACCGAACTAGGAAACCCTGGTAGATTAATCGGGAACGACCAAATTTATAACTCCATTGTAACTGCTCATGCATTTATTATAATTTTTTTTATAGTAATACCTATTTTAATTGGCGGATTTGGAAACTGACTTGTACCATTAATACTAGGAGCACCAGATATGGCTTTCCCACGATTAAACAATATAAGATTCTGGCTTTTACCTCCTTCACTTTCCCTACTTTTAATAAGAAGAATTGTTAATAAAGGTGCCGGAACTGGATGAACGGTTTATCCTCCTTTATCAAGAAATATTGCTCATGAGGGAATATCTGTTGATTTAGCAATTTTTAGATTACATATAGCAGGAATTTCATCAATTTTAGGAGCAATTAATTTCATTTCTACTGTAATAAATATACAACCTATGGGAATGACCCCTGAATTAATACCTCTTTTCGTTTGAGCAGTAGAAATTACTGCTATCTTATTATTATTATCATTACCTGTCCTTGCAGGAGCAATTACAATATTATTAACAGATCGAAATATTAATACTTCATTCTTTGACCCGTCAGGAGGGGGAGATCCTATTCTATACCAGCATCTATTT
>Ceutorhynchus_carinatus|16165.2150-JKR_23790
AACTTTATATTTCATTTTTGGTTCTTGGGCCGGAATAGCAGGAACCTCTCTAAGTATACTAATTCGAACCGAACTAGGAAACCCTGGTAGATTAATCGGGAACGACCAAATTTATAACTCCATTGTAACTGCTCATGCATTTATTATAATTTTTTTTATAGTAATACCTATTTTAATTGGCGGATTTGGAAACTGACTTGTACCATTAATACTAGGAGCACCAGATATGGCTTTCCCACGATTAAATAATATAAGATTCTGGCTTTTACCTCCTTCACTTTCCCTACTTTTAATAAGAAGAATTGTTAATAAAGGTGCCGGAACTGGATGAACGGTTTATCCTCCTTTATCAAGAAATATTGCTCATGAGGGAATATCTGTTGATTTAGCAATTTTTAGATTACATATAGCAGGAATTTCATCAATTTTAGGAGCAATTAATTTCATTTCTACTGTAATAAATATACAACCTATGGGAATGACCCCTGAATTAATACCTCTTTTCGTTTGAGCAGTAGAAATTACTGCTATCTTATTATTATTATCATTACCTGTCCTTGCAGGAGCAATTACAATATTATTAACAGATCGAAATATTAATACTTCATTCTTTGACCCGTCAGGAGGGGGAGATCCTATTCTATACCAGCATCTATTT
>Ceutorhynchus_chalybaeus|53.IT-0001w
NNNNNNNNNNTTTATTTTTGGATCCTGAGCAGGAATAGCTGGAACTTCTTTAAGAATATTAATTCGTACTGAATTAGGGAATCCAGGAAGCTTAATTGGAAACGATCAAATTTACAATTCAATTGTAACAGCCCACGCTTTTATTATAATTTTTTTTATAGTTATACCAATCCTAATTGGTGGATTTGGTAATTGACTAGTTCCTTTAATATTAGGGGCACCAGATATAGCTTTCCCACGATTAAATAATATAAGATTCTGACTACTTCCACCTTCTCTTTCACTCTTATTAATAAGAAGAATTGTTAACAAGGGGGCGGGGACCGGTTGAACGGTTTATCCGCCTCTTTCTGGAAATGTTGCTCATGAGGGTATATCAGTTGATTTAGCAATTTTTAGTCTACATATAGCAGGAATTTCATCAATTTTAGGTGCAATTAATTTTATTTCTACTGTAATAAACATACAACCAAAAGGAATAACACCCGAATTAATACCTTTATTTGTATGAGCAGTACAAATTACAGCTATTTTATTATTACTTTCATTACCTGTTTTAGCTGGAGCTATTACTATACTATTAACAGATCGAAATATCAATACTTCATTTTTTGACCCTTCTGGAGGAGGTGATCCTATCTTGTACCAACACTTANNN
>Ceutorhynchus_chalybaeus|16035.2020-JKR_23660
AACTCTATATTTTATTTTTGGATCCTGAGCAGGAATAGCTGGAACTTCTTTAAGAATATTAATTCGTACTGAATTAGGGAATCCAGGAAGCTTAATTGGGAACGATCAAATTTACAATTCAATTGTAACAGCCCACGCTTTTATTATAATTTTTTTTATAGTTATACCAATCCTAATTGGTGGATTTGGTAATTGACTAGTTCCTTTAATATTAGGGGCACCAGATATAGCTTTCCCACGATTAAATAATATAAGATTCTGGCTACTTCCACCTTCTCTTTCACTCTTATTAATAAGAAGAATTGTTAACAAGGGGGCGGGGACCGGTTGAACGGTTTATCCACCTCTTTCTGGAAATGTTGCTCATGAAGGTATATCAGTTGATTTAGCAATTTTTAGTCTACATATAGCAGGAATTTCATCAATTTTAGGTGCAATTAATTTTATTTCTACTGTAATAAACATACAACCAAAAGGAATAACACCCGAATTAATACCTTTATTTGTATGAGCAGTACAAATTACAGCTATTTTATTATTACTTTCATTACCTGTTTTAGCTGGAGCTATTACTATACTATTAACAGATCGAAATATCAATACTTCATTTTTTGACCCTTCTGGAGGAGGTGATCCTATCTTGTACCAACACTTATTT
>Ceutorhynchus_chalybaeus|16179.2164-JKR_23804
AACTCTATATTTTATTTTTGGATCCTGAGCAGGGATAGCTGGAACTTCTTTAAGAATACTAATTCGTACTGAATTAGGAAATCCAGGAAGCTTAATTGGAAACGATCAAATTTACAATTCAATTGTAACAGCCCACGCTTTTATTATAATTTTTTTTATAGTTATACCAATCCTAATTGGTGGATTTGGTAATTGACTAGTTCCTTTAATACTAGGAGCACCAGATATAGCTTTCCCACGATTAAATAATATAAGATTCTGGCTACTTCCGCCTTCTCTTTCACTCTTATTAATAAGAAGAATTGTTAATAAAGGAGCAGGGACCGGTTGAACGGTTTATCCACCTCTTTCTGGGAATGTTGCTCATGAAGGTATATCAGTTGATTTAGCAATTTTTAGTTTACACATAGCAGGAATTTCATCAATTTTAGGTGCAATTAATTTTATTTCTACTGTAATAAACATACAGCCAAAAGGAATAACACCCGAATTAATACCTTTATTTGTATGAGCAGTACAAATTACAGCTATTTTATTATTACTTTCATTACCTGTTTTAGCTGGAGCTATTACTATACTATTAACAGATCGAAATATCAATACTTCATTTTTTGACCCTTCTGGAGGAGGTGACCCTATTTTATACCAACACTTATTT
>Ceutorhynchus_chalybaeus|16455.2441-JKR_26018
AACTTTATATTTTATTTTTGGATCCTGAGCAGGTATAGCTGGAACTTCTTTAAGAATATTAATTCGTACTGAATTAGGAAATCCAGGAAGCTTAATTGGGAACGATCAAATTTACAATTCAATTGTAACAGCCCACGCTTTTATTATAATTTTTTTTATAGTTATACCAATCCTAATTGGTGGATTTGGTAATTGATTAGTTCCTTTAATATTAGGAGCACCAGATATAGCTTTCCCACGATTAAACAATATAAGATTCTGACTACTTCCACCTTCTCTTTCCCTTTTATTAATAAGAAGAATTGTTAACAAAGGAGCAGGGACCGGTTGAACGGTTTATCCCCCTCTTTCTGGAAATGTTGCTCATGAAGGTATATCAGTTGACCTGGCAATTTTTAGTCTACATATGGCAGGAATTTCATCAATTTTAGGAGCAATTAATTTTATTTCTACTGTAATAAATATACAACCAAAAGGAATAACCCCCGAATTAATACCTTTGTTTGTATGAGCAGTACAAATTACAGCTATTTTATTATTACTTTCATTACCTGTTTTAGCTGGTGCTATTACTATACTATTAACAGATCGAAATATTAATACTTCATTTTTTGACCCTTCAGGAGGAGGAGATCCTATTTTATACCAACACTTATTT
>Ceutorhynchus_chlorophanus|548.344-JKR
AACTTTATATTTTATTTTTGGATCTTGAGCAGGAATAACAGGAACTTCTTTAAGAATATTAATCCGAACTGAATTAGGAAACCCAGGAAGATTAATTGGCAATGACCAAATTTATAATTCAATTGTAACTGCACATGCTTTTATTATAATTTTTTTTATAGTAATGCCAATTTTAATTGGAGGCTTTGGAAACTGATTAGTCCCATTAATACTAGGAGCCCCTGATATAGCTTTCCCTCGACTAAATAATATAAGTTTTTGACTTCTACCTCCGTCTCTATCTCTTCTTCTAATAAGTAGAATTGTTAATAAAGGAGCAGGAACTGGGTGAACAGTATACCCACCTTTATCAGCTAATGTAGCCCATGAAGGCATATCAGTTGATTTAGCCATTTTTAGTTTACATATAGCAGGAATCTCGTCAATTTTAGGAGCTATTAATTTTATTTCTACTGTTATAAATATACAACCTAAGGGAATAACTCCTGAACTAATACCATTATTTGTTTGAGCAGTTCAAATTACAGCAATTTTACTACTGCTTTCCTTACCTGTACTAGCAGGAGCTATCACCATACTATTAACAGATCGAAATATTAATACTTCATTTTTTGATCCATCTGGAGGAGGAGACCCTATTCTTTATCAACATTTATTT
>Ceutorhynchus_chlorophanus|16548.2534-PSP_23506
AACTTTATATTTTATTTTTGGGTCTTGAGCAGGAATAACAGGAACTTCTTTAAGAATATTAATCCGAACTGAATTAGGAAACCCAGGAAGATTAATTGGCAATGACCAAATTTATAATTCAATTGTAACTGCACATGCTTTTATTATAATTTTTTTTATAGTAATGCCAATTTTAATTGGGGGCTTTGGAAACTGATTAGTCCCATTAATACTAGGAGCCCCTGATATAGCTTTCCCTCGACTAAATAATATAAGTTTTTGACTTCTACCTCCATCTCTATCTCTTCTTCTAATAAGTAGAATTGTTAATAAAGGAGCAGGAACTGGGTGAACAGTATACCCACCTTTATCAGCTAATGTAGCCCATGAAGGTATATCAGTTGATTTAGCCATTTTTAGTTTACATATAGCAGGAATCTCATCAATTTTAGGAGCTATTAATTTTATTTCTACTGTTATAAATATACAACCTAAAGGAATAACTCCTGAACTAATGCCATTATTTGTTTGAGCAGTTCAAATTACAGCAATTTTACTACTACTTTCCTTACCTGTACTGGCAGGAGCTATCACCATACTATTAACAGATCGAAATATTAATACTTCATTTTTTGATCCATCTGGAGGAGGAGACCCTATTCTTTATCAACATCTATTT
>Ceutorhynchus_coarctatus|16171.2156-JKR_23796
AACTTTATATTTTATTTTTGGATCCTGAGCAGGAATAGCAGGAACTTCTTTAAGAATACTAATTCGAACAGAATTAGGAAATCCAGGAAGATTAATTGGAAATGACCAAATTTATAATTCAATTGTAACTGCTCATGCTTTTATTATAATTTTTTTTATAGTAATACCAATTTTAATTGGAGGATTTGGGAACTGATTAGTACCATTAATACTAGGAGCCCCAGATATAGCTTTCCCACGATTAAATAATATAAGATTTTGATTACTACCTCCTTCATTATCTCTTTTACTAATAAGTAGAATTGTTAATAAAGGAGCAGGAACTGGATGAACAGTTTATCCGCCTTTATCCGCAAATGTGGCACACGAAGGAATATCAGTTGATTTAGCAATTTTTAGATTACATATAGCAGGAATTTCTTCTATTTTAGGTGCTATTAATTTTATTTCTACTGTAATAAATATACAACCAAAAGGAATAACTCCAGAACTGATACCTCTTTTTGTATGAGCAGTACAAATTACAGCCATTTTATTGCTTATTTCTCTCCCTGTTCTTGCTGGAGCAATTACTATACTATTAACAGATCGAAATATTAATACTTCTTTCTTTGATCCATCCGGAGGAGGAGATCCTATTCTTTATCAACATTTATTT
>Ceutorhynchus_cochleariae|594.390-JKR
NNNATTGTATTTTATTTTTGGGTCCTGAGCAGGAATAGCAGGAACTTCATTAAGAATACTAATTCGAACTGAATTAGGGAACCCAGGAAGATTAATTGGTAATGACCAAATTTACAACTCAATCGTTACCGCTCACGCTTTTATTATGATTTTTTTCATAGTTATACCAATTTTAATTGGGGGATTTGGAAATTGGTTAGTTCCTTTAATACTAGGAGCTCCAGATATAGCCTTTCCTCGATTAAATAATATAAGATTTTGGTTATTACCACCTTCTTTATCTCTTCTTTTAATAAGAAGAGTTGTTAATAAAGGAGCAGGAACTGGATGAACGGTTTATCCACCATTATCCGGAAATATAGCCCATGAAGGAATATCAGTAGATCTCGCAATTTTTAGATTACATATAGCAGGGATCTCATCAATTTTAGGAGCTATCAATTTTATTTCTACTGTAATAAATATACAACCAAAAGGAATAACCCCTGAATTATTACCTCTGTTTGTATGAGCAGTACAAATTACAGCTATTTTATTATTAATTTCTTTACCAGTATTGGCTGGAGCAATCACAATACTACTTACAGACCGAAATATTAACACCTCTTTTTTTGATCCATCTGGTGGTGGAGACCCAATTCTTTACCAACATCTATTT
>Ceutorhynchus_cochleariae|9779.878-CBR_3791
AACATTATATTTTATTTTTGGGTCCTGAGCAGGGATAGCAGGAACTTCATTAAGAATACTAATTCGAACTGAATTAGGGAACCCAGGAAGATTAATTGGTAATGACCAAATTTACAACTCAATCGTTACCGCTCACGCTTTTATTATGATTTTTTTCATAGTTATACCAATTTTAATTGGGGGATTTGGAAATTGGTTAGTTCCTTTAATACTAGGAGCTCCAGATATAGCCTTTCCTCGATTAAATAATATAAGATTTTGGTTATTACCACCTTCTTTATCTCTTCTTTTAATAAGAAGAGTTGTTAATAAAGGAGCAGGAACTGGATGAACGGTTTATCCACCATTATCCGGAAATATAGCCCATGAAGGAATATCAGTAGATCTCGCAATTTTTAGATTACATATAGCAGGGATCTCATCAATTTTAGGAGCTATCAATTTTATTTCTACTGTAATAAATATACAACCAAAAGGAATAACCCCTGAATTATTACCTCTGTTTGTATGAGCAGTACAAATTACAGCTATTTTATTATTAATTTCTTTACCAGTATTGGCTGGAGCAATCACAATACTACTTACAGACCGAAATATTAACACCTCTTTTTTTGATCCATCTGGTGGTGGAGACCCAATTCTTTACCAACATCTATTT
>Ceutorhynchus_cochleariae|9898.997-PSP_3142
AACATTGTATTTTATTTTTGGATCCTGAGCAGGGATAGCAGGAACTTCATTAAGAATACTAATTCGAACTGAATTAGGGAACCCAGGAAGATTAATTGGTAATGACCAAATTTACAATTCAATCGTTACCGCTCATGCTTTTATTATGATTTTTTTCATAGTTATACCAATTTTAATTGGAGGATTTGGAAATTGGTTAGTTCCTTTAATACTAGGAGCTCCAGATATAGCCTTTCCTCGATTAAATAATATAAGATTTTGGTTATTACCACCTTCTTTATCTCTTCTTTTAATAAGAAGAGTTGTTAATAAAGGAGCAGGAACTGGATGAACAGTTTATCCACCATTATCCGGAAATGTAGCCCATGAAGGAATATCAGTAGATCTCGCAATTTTTAGACTACATATAGCAGGGATCTCATCAATTTTAGGAGCTATCAATTTTATTTCTACTGTAATAAATATACAACCAAAAGGAATAACCCCTGAATTATTACCTCTGTTTGTATGAGCAGTACAAATTACAGCTATTTTATTATTAATTTCTTTACCAGTATTGGCTGGAGCAATCACAATACTACTTACAGACCGAAATATTAATACCTCTTTTTTTGACCCATCTGGTGGTGGGGACCCAATTCTTTACCAACATCTATTT
>Ceutorhynchus_cochleariae|10005.1105-JKR_3441
AACATTATATTTTATTTTTGGGTCCTGAGCAGGGATAGCAGGAACTTCATTAAGAATACTAATTCGAACTGAATTAGGGAACCCAGGAAGATTAATTGGTAATGACCAAATTTACAACTCAATCGTTACCGCTCACGCTTTTATTATGATTTTTTTCATAGTTATACCAATTTTAATTGGGGGATTTGGAAATTGGTTAGTTCCTTTAATACTAGGAGCTCCAGATATAGCCTTTCCTCGATTAAATAATATAAGATTTTGGTTATTACCACCTTCTTTATCTCTTCTTTTAATAAGAAGAGTTGTTAATAAAGGAGCAGGAACTGGATGAACGGTTTATCCACCATTATCCGGAAATATAGCCCATGAAGGAATATCAGTAGATCTCGCAATTTTTAGATTACATATAGCAGGGATCTCATCAATTTTAGGAGCTATCAATTTTATTTCTACTGTAATAAATATACAACCAAAAGGAATAACCCCTGAATTATTACCTCTGTTTGTATGAGCAGTACAAATTACAGCTATTTTATTATTAATTTCTTTACCAGTATTGGCTGGAGCAATCACAATACTACTTACAGACCGAAATATTAACACCTCTTTTTTTGATCCATCTGGTGGTGGAGACCCAATTCTTTACCAACATCTATTT
>Ceutorhynchus_cochleariae|10051.1151-JKR_3487
AACTTTATATTTTATTTTTGGGTCCTGAGCAGGGATAGCAGGAACTTCATTAAGAATACTAATTCGAACTGAATTAGGGAACCCAGGAAGATTAATTGGTAATGACCAAATTTACAACTCAATCGTTACCGCTCACGCTTTTATTATGATTTTTTTCATAGTTATACCAATTTTAATTGGGGGATTTGGAAATTGGTTAGTTCCTTTAATACTAGGAGCTCCAGATATAGCCTTTCCTCGATTAAATAATATAAGATTTTGRTTATTACCACCTTCTTTATCTCTTCTTTTAATAAGAAGAATTGTTAATAAAGGAGCAGGAACTGGATGAACGGTTTATCCACCATTATCCGGAAATATAGCCCATGAAGGAATATCAGTAGATCTCGCAATTTTTAGATTACATATAGCAGGAATCTCATCAATTTTAGGAGCTATCAATTTTATTTCTACTGTAATAAATATACAACCAAAAGGAATAACCCCTGAATTAWTACCTCTGTTTGTATGAGCAGTACAAATTACAGCTATTTTATTATTAATTTCTTTACCAGTATTGGCTGGAGCAATCACAATACTACTTACAGACCGAAATATTAACACCTCTTTTTTTGATCCATCTGGTGGTGGAGACCCAATTCTTTACCAACATCTATTT
>Ceutorhynchus_cochleariae|10058.1158-JKR_3494
AACATTATATTTTATTTTTGGGTCCTGAGCAGGGATAGCAGGAACTTCATTAAGAATACTAATTCGAACTGAATTAGGGAACCCAGGAAGATTAATTGGTAATGACCAAATTTACAACTCAATCGTTACCGCTCACGCTTTTATTATGATTTTTTTCATAGTTATACCAATTTTAATTGGGGGATTTGGAAATTGGTTAGTTCCTTTAATACTAGGAGCTCCAGATATAGCCTTTCCTCGATTAAATAATATAAGATTTTGGTTATTACCACCTTCTTTATCTCTTCTTTTAATAAGAAGAGTTGTTAATAAAGGAGCAGGAACTGGATGAACGGTTTATCCACCATTATCCGGAAATATAGCCCATGAAGGAATATCAGTAGATCTCGCAATTTTTAGATTACATATAGCAGGGATCTCATCAATTTTAGGAGCTATCAATTTTATTTCTACTGTAATAAATATACAACCAAAAGGAATAACCCCTGAATTATTACCTCTGTTTGTATGAGCAGTACAAATTACAGCTATTTTATTATTAATTTCTTTACCAGTATTGGCTGGAGCAATCACAATACTACTTACAGACCGAAATATTAACACCTCTTTTTTTGATCCATCTGGTGGTGGAGACCCAATTCTTTACCAACATCTATTT
>Ceutorhynchus_cochleariae|10909.1423-JKR_4192
AACATTATATTTTATTTTTGGGTCCTGAGCAGGAATAGCAGGAACTTCATTAAGAATACTAATTCGAACTGAATTAGGGAACCCAGGAAGATTAATTGGTAATGACCAAATTTACAACTCAATCGTTACCGCTCACGCTTTTATTATGATTTTTTTCATAGTTATACCAATTTTAATTGGGGGATTTGGAAATTGGTTAGTTCCTTTAATACTAGGAGCTCCAGATATAGCCTTTCCTCGATTAAATAATATAAGATTTTGGTTATTACCACCTTCTTTATCTCTTCTTTTAATAAGAAGAGTTGTTAATAAAGGAGCAGGAACTGGATGAACAGTTTATCCACCATTATCCGGAAATATAGCCCATGAAGGAATATCAGTAGATCTCGCAATTTTTAGATTACATATAGCAGGAATCTCATCAATTTTAGGAGCTATCAATTTTATTTCTACTGTAATAAATATACAACCAAAAGGAATAACCCCTGAATTATTACCTCTGTTTGTATGAGCAGTACAAATTACAGCTATTTTATTATTAATTTCTTTACCAGTATTGGCTGGAGCAATCACAATACTACTTACAGACCGAAATATTAACACCTCTTTTTTTGATCCATCTGGTGGTGGAGACCCAATTCTTTACCAACATCTATTT
>Ceutorhynchus_cochleariae|16273.2258-JKR_23996
AACATTATATTTTATTTTTGGGTCCTGAGCAGGGATAGCAGGAACTTCATTAAGAATACTAATTCGAACTGAATTAGGGAACCCAGGAAGATTAATTGGTAATGACCAAATTTACAACTCAATCGTTACCGCTCACGCTTTTATTATGATTTTTTTCATAGTTATACCAATTTTAATTGGGGGATTTGGAAATTGGTTAGTTCCTTTAATACTAGGAGCTCCAGATATAGCCTTTCCTCGATTAAATAATATAAGATTTTGGTTATTACCACCTTCTTTATCTCTTCTTTTAATAAGAAGAGTTGTTAATAAAGGAGCAGGAACTGGATGAACGGTTTATCCACCATTATCCGGAAATATAGCCCATGAAGGAATATCAGTAGATCTCGCAATTTTTAGATTACATATAGCAGGGATCTCATCAATTTTAGGAGCTATCAATTTTATTTCTACTGTAATAAATATACAACCAAAAGGAATAACCCCTGAATTATTACCTCTGTTTGTATGAGCAGTACAAATTACAGCTATTTTATTATTAATTTCTTTACCAGTATTGGCTGGAGCAATCACAATACTACTTACAGACCGAAATATTAACACCTCTTTTTTTGATCCATCTGGTGGTGGAGACCCAATTCTTTACCAACATCTATTT
>Ceutorhynchus_cochleariae|16289.2274-JKR_24205
AACATTGTATTTTATTTTTGGGTCCTGAGCAGGGATAGCAGGAACTTCATTAAGAATACTAATTCGAACTGAATTAGGGAACCCAGGAAGATTAATTGGTAATGACCAAATTTACAATTCAATCGTTACCGCTCATGCTTTTATTATGATTTTTTTCATAGTTATACCAATTTTAATTGGAGGATTTGGAAATTGGTTAGTTCCTTTAATACTAGGAGCTCCAGATATAGCCTTTCCTCGATTAAATAATATAAGATTTTGGTTATTACCACCTTCTTTATCTCTTCTTTTAATAAGAAGAGTTGTTAATAAAGGAGCAGGAACTGGATGAACAGTTTATCCACCATTATCCGGAAATATAGCCCATGAAGGAATATCAGTAGATCTCGCAATTTTTAGACTACATATAGCAGGAATCTCATCAATTTTAGGTGCTATCAATTTTATTTCTACTGTAATAAATATACAACCAAAAGGAATAACCCCTGAATTATTACCTCTGTTTGTATGAGCAGTACAAATTACAGCTATTTTATTATTAATTTCTTTACCAGTATTGGCTGGAGCAATCACAATACTACTTACAGACCGAAATATTAACACCTCTTTTTTTGACCCATCTGGTGGTGGAGACCCAATTCTTTACCAACATCTATTT
>Ceutorhynchus_cochleariae|16585.2571-PSP_23545
AACATTGTATTTTATTTTTGGGTCCTGAGCAGGGATAGCAGGAACTTCATTAAGAATACTAATTCGAACTGAATTAGGGAACCCAGGAAGATTAATTGGTAATGACCAAATTTACAATTCAATCGTTACCGCTCATGCTTTTATTATGATTTTTTTCATAGTTATACCAATTTTAATTGGAGGATTTGGAAATTGGTTAGTTCCTTTAATACTAGGAGCCCCAGATATAGCCTTTCCTCGATTAAATAATATAAGATTTTGGTTATTACCACCTTCTTTATCTCTTCTTTTAATAAGAAGAGTTGTTAATAAAGGAGCAGGAACTGGATGAACAGTTTATCCACCATTATCCGGAAATATAGCCCATGAAGGAATATCAGTAGATCTCGCAATTTTTAGACTACATATAGCAGGGATCTCATCAATTTTAGGAGCTATCAATTTTATTTCTACTGTAATAAATATACAACCAAAAGGAATAACCCCTGAATTATTACCTCTGTTTGTATGAGCAGTACAAATTACAGCTATTTTATTATTAATTTCTTTACCAGTATTGGCTGGAGCAATCACAATACTACTTACAGACCGAAATATTAATACCTCTTTTTTTGACCCATCTGGTGGTGGGGACCCAATTCTTTACCAACATCTATTT
>Ceutorhynchus_coerulescens|11124.1638-JKR_3686
AACTTTATACTTTATTTTTGGATCATGAGCAGGAATAGCAGGAACTTCATTAAGAATACTTATTCGCACTGAACTGGGAAATCCAGATAGTTTAATTGGAAATGATCAAATTTATAACTCCATTGTAACTGCTCATGCCTTTATTATAATTTTTTTTATAGTAATACCAATTTTAATTGGTGGATTTGGTAATTGATTAGTTCCTTTAATATTGGGTGCACCAGACATAGCTTTCCCGCGATTAAATAATATAAGATTTTGACTGTTACCCCCTTCTTTATCTCTCTTATTAATAAGAAGAATTGTAAATAAAGGTGCAGGAACCGGCTGAACAGTTTATCCTCCTCTATCAAGTAATGTCGCTCATGAAGGAATATCAGTTGACTTAGCAATTTTTAGACTCCATATAGCAGGTATTTCATCAATTTTAGGTGCTATTAATTTTATCTCTACTGTAATAAATATACAACCTAAAGGAATAACACCTGAATTAATACCTTTATTTGTCTGAGCAGTAGAAATCACAGCTATTTTACTATTATTATCACTCCCTGTTTTAGCAGGAGCTATTACTATACTATTAACAGATCGAAATATTAATACTTCATTCTTTGACCCCTCCGGAGGAGGTGACCCTATCTTATACCAACATTTATTC
>Ceutorhynchus_coerulescens|16202.2187-JKR_23925
AACTTTATACTTTATTTTTGGATCATGAGCAGGAATAGCAGGAACTTCATTAAGAATACTTATTCGCACTGAACTGGGAAATCCAGATAGTTTAATTGGAAATGATCAAATTTATAACTCCATTGTAACTGCTCATGCCTTTATTATAATTTTTTTTATAGTAATACCAATTTTAATTGGTGGATTTGGTAATTGATTAGTTCCTTTAATATTGGGTGCACCAGACATAGCTTTCCCGCGATTAAATAATATAAGATTTTGACTGTTACCCCCTTCTTTATCTCTCTTATTAATAAGAAGAATTGTAAATAAAGGTGCAGGAACCGGCTGAACAGTTTATCCTCCTCTATCAAGTAATGTCGCTCATGAAGGAATATCAGTTGACTTAGCAATTTTTAGACTCCATATAGCAGGTATTTCATCAATTTTAGGTGCTATTAATTTTATCTCTACTGTAATAAATATACAACCTAAAGGAATAACACCTGAATTAATACCTTTATTTGTCTGAGCAGTAGAAATCACAGCTATTTTACTATTATTATCACTCCCTGTTTTAGCAGGAGCTATTACTATACTATTAACAGATCGAAATATTAATACTTCATTCTTTGACCCCTCCGGAGGAGGTGACCCTATCTTATACCAACATTTATTC
>Ceutorhynchus_constrictus|478.274-PSP
AACTCTATATTTTATTTTTGGATCTTGGTCAGGAATAACAGGAACCTCCTTAAGAATACTAATTCGAACAGAATTAGGAAATCCTGGAAGATTAATTGGAGATGACCAAATTTATAACTCAATCGTAACAGCCCATGCATTTATTATAATTTTTTTTATAGTAATACCAATTTTAATTGGAGGTTTTGGAAATTGATTAGTACCTTTAATACTAGGAGCTCCAGATATAGCTTTCCCTCGACTTAATAATATAAGATTTTGGTTATTACCCCCGTCATTATCACTTCTTTTAATAAGAATAATTGTTAATAAAGGAGTGGGAACTGGATGAACAGTTTACCCTCCTTTATCTGGTAATGTTGCTCATAGAGGTATATCAGTTGATTTAGCAATTTTTAGACTACATATAGCAGGAATTTCATCTATTTTAGGTGCTATTAATTTTATCTCTACTGTAATAAATATACAGCCAAAAGGAATAACTCCAGAATTAATACCTCTTTTTGTATGAGCAGTCCAAATTACAGCTATCTTATTACTTATTTCACTCCCAGTTCTTGCAGGAGCTATTACTATACTATTAACAGATCGAAATATTAATACTTCTTTCTTTGACCCATCAGGAGGTGGTGATCCTATTCTCTATCAACATTTATTT
>Ceutorhynchus_constrictus|508.304-JKR
GACTCTATATTTTATTTTTGGATCTTGGTCAGGAATAATAGGAACCTCCTTAAGAATACTAATTCGAACAGAATTAGGAAATCCTGGAAGATTAATTGGAGATGACCAAATTTATAACTCAATCGTAACAGCCCATGCATTTATTATAATTTTTTTTATAGTAATACCAATTTTAATTGGAGGTTTTGGAAATTGATTAGTACCTTTAATACTAGGAGCTCCAGATATAGCTTTCCCTCGACTTAATAATATAAGATTTTGGTTATTACCCCCGTCATTATCACTTCTTTTAATAAGAATAATTGTTAATAAAGGAGTGGGAACTGGATGAACAGTTTACCCTCCTTTATCTGGTAATGTTGCTCATAGAGGTATATCAGTTGATTTAGCAATTTTTAGACTACATATAGCAGGAATTTCATCTATTTTAGGTGCTATTAATTTTATCTCTACTGTAATAAATATACAGCCAAAAGGAATAACTCCAGAATTAATACCTCTTTTTGTATGAGCAGTCCAAATTACAGCTATCTTATTACTTATTTCACTCCCAGTTCTTGCAGGAGCTATTACTATACTATTAACAGATCGAAATATTAATACTTCTTTCTTTGACCCATCAGGAGGTGGTGATCCTATTCTCTATCAACATTTATTT
>Ceutorhynchus_constrictus|16044.2029-JKR_23669
AACTCTATATTTTATTTTTGGATCTTGGTCAGGAATAATAGGAACCTCCTTAAGAATACTAATTCGAACAGAATTAGGAAATCCTGGAAGATTAATTGGAGATGACCAAATTTATAACTCAATCGTAACAGCCCATGCATTTATTATAATTTTTTTTATAGTAATACCAATTTTAATTGGAGGTTTTGGAAATTGATTAGTACCTTTAATACTAGGAGCTCCAGATATAGCTTTCCCTCGACTTAATAATATAAGATTTTGGTTATTACCCCCATCATTATCACTTCTTTTAATAAGAATAATTGTTAATAAAGGAGTGGGAACTGGATGAACAGTTTACCCTCCTTTATCTGGTAATGTTGCTCATAGAGGTATATCAGTTGATTTAGCAATTTTTAGACTACATATAGCAGGAATTTCATCTATTTTAGGTGCTATTAATTTTATCTCTACTGTAATAAATATACAGCCAAAAGGAATAACTCCAGAATTAATACCTCTTTTTGTATGAGCAGTCCAAATTACAGCTATCTTATTACTTATTTCACTCCCAGTTCTTGCAGGAGCTATTACTATACTATTAACAGATCGAAATATTAATACTTCTTTCTTTGACCCATCAGGAGGTGGTGATCCTATTCTCTATCAACATTTATTT
>Ceutorhynchus_constrictus|16502.2488-PSP_23460
AACTCTATATTTTATTTTTGGATCTTGGTCAGGAATAATAGGAACCTCCTTAAGAATACTAATTCGAACAGAATTAGGAAATCCTGGAAGATTAATTGGAGATGACCAAATTTATAACTCAATCGTAACAGCCCATGCATTTATTATAATTTTTTTTATAGTAATACCAATTTTAATTGGAGGTTTTGGAAATTGATTAGTACCTTTAATACTAGGAGCTCCAGATATAGCTTTCCCTCGACTTAATAATATAAGATTTTGGTTATTACCCCCGTCATTATCACTTCTTTTAATAAGAATAATTGTTAATAAAGGAGTGGGAACTGGATGAACAGTTTACCCTCCTTTATCTGGTAATGTTGCTCATAGAGGTATATCAGTTGATTTAGCAATTTTTAGACTACATATAGCAGGAATTTCATCTATTTTAGGTGCTATTAATTTTATCTCTACTGTAATAAATATACAGCCAAAAGGAATAACTCCAGAATTAATACCTCTTTTTGTATGAGCAGTCCAAATTACAGCTATCTTATTACTTATTTCACTCCCAGTTCTTGCAGGAGCTATTACTATACTATTAACAGATCGAAATATTAATACTTCTTTCTTTGACCCATCAGGAGGTGGTGATCCTATTCTCTATCAACATTTATTT
>Ceutorhynchus_contractus|63.IT-0011w
NNNNNNNNNNTTTATTTTTGGATCTTGAGCAGGAATAGCAGGAACTTCATTAAGAATACTTATTCGTACTGAACTTGGTAATCCAGGTAGATTAATTGGAAATGACCAAATTTATAATTCAATTGTAACTGCTCATGCATTTATTATAATTTTTTTTATAGTAATACCAATTTTAATTGGGGGATTTGGAAATTGACTAGTTCCTTTAATATTAGGAGCCCCAGATATAGCATTCCCACGACTTAATAATATAAGATTTTGATTACTTCCCCCCTCCTTATCTTTACTACTAATAAGAAGAATTGTTAATAAAGGAGCAGGAACTGGTTGAACAGTTTACCCCCCTTTATCAGGAAATGTAGCCCATGAGGGAATATCAGTTGACTTAGCAATTTTTAGACTCCATATAGCTGGTATTTCATCTATTTTAGGAGCTATTAATTTTATTTCTACTGTGATAAATATACAACCTAAAGGAATAACCCCAGAATTAATACCTCTATTTGTTTGAGCAGTAGAAATTACTGCAATTTTATTATTACTATCACTACCAGTTTTAGCAGGAGCTATTACTATATTATTGACAGATCGAAATATTAATACTTCATTTTTTGATCCTTCTGGTGGTGGAGATCCTATTTTATATCAACATTTATTC
>Ceutorhynchus_contractus|67.IT-0015w
NNNNNNNNNNTTTATTTTTGGATCTTGAGCAGGAATAGCAGGAACTTCATTAAGAATACTTATTCGTACTGAACTTGGTAATCCAGGTAGATTAATTGGAAATGACCAAATTTATAATTCAATTGTAACTGCTCATGCATTTATTATAATTTTTTTTATAGTAATACCAATTTTAATTGGGGGATTTGGAAATTGACTAGTTCCTTTAATATTAGGAGCCCCAGATATAGCATTCCCGCGACTTAATAATATAAGATTTTGATTACTTCCCCCCTCCTTATCTTTACTACTAATAAGAAGAATTGTTAATAAAGGAGCAGGAACTGGTTGAACAGTTTACCCCCCTTTATCAGGAAATGTAGCCCATGAGGGAATATCAGTTGACTTAGCAATTTTTAGACTCCATATAGCTGGTATTTCATCTATTTTAGGAGCTATTAATTTTATTTCTACTGTGATAAATATACAACCTAAAGGAATAACCCCAGAATTAATACCTCTATTTGTTTGAGCAGTAGAAATTACTGCAATTTTATTATTACTATCACTACCAGTTTTAGCAGGAGCTATTACTATATTATTGACAGATCGAAATATTAATACTTCATTTTTTGATCCTTCTGGTGGTGGAGATCCTATTTTATATCAACATTTATTC
>Ceutorhynchus_contractus|442.238-PSP
AACTTTATACTTTATTTTTGGATCTTGGGCAGGAATGGCAGGAACTTCATTAAGAATGCTTATTCGTACTGAACTTGGTAATCCAGGTAAATTAATTGGAAATGATCAAATTTATAATTCAATTGTAACTGCTCACGCATTTATTATAATTTTTTTTATAGTAATGCCAATTTTAATTGGGGGATTTGGAAATTGACTAGTTCCTTTAATATTAGGAGCCCCAGATATGGCATTCCCACGACTAAATAATATAAGATTTTGATTACTTCCTCCCTCCTTATCTTTACTACTAATAAGAAGAATTGTTAATAAAGGAACAGGGACTGGTTGAACAGTTTACCCCCCTTTATCAGGAAATGTAGCCCATGAAGGAATGTCAGTTGACTTAGCAATTTTTAGACTCCACATAGCTGGTATTTCATCTATTTTAGGGGCTATTAACTTTATTTCTACTGTAATAAATATACAACCTAAAGGAATAACTCCAGAATTAATACCTCTATTTGTATGAGCAGTAGAAATTACTGCAATTTTATTATTACTATCACTACCAGTTTTAGCAGGAGCTATTACTATATTATTAACAGATCGGAACATTAATACTTCATTTTTTGATCCTTCTGGTGGTGGAGACCCTATTTTATANNNNNNNNNNNNN
>Ceutorhynchus_contractus|510.306-JKR
AACTTTATACTTTATTTTTGGATCTTGGGCAGGAATGGCAGGAACTTCATTAAGAATGCTTATTCGTACTGAACTTGGTAATCCAGGTAGATTAATTGGAAATGATCAAATTTATAATTCAATTGTAACTGCTCACGCATTTATTATAATTTTTTTTATAGTAATGCCAATTTTAATTGGGGGATTTGGAAATTGACTAGTTCCTTTAATATTAGGAGCCCCAGATATGGCATTCCCACGACTAAATAATATAAGATTTTGATTACTTCCTCCCTCCTTATCTTTACTACTAATAAGAAGAATTGTTAATAAAGGAACAGGGACTGGTTGAACAGTTTACCCCCCTTTATCAGGAAATGTAGCCCATGAAGGAATGTCAGTTGACTTAGCAATTTTTAGACTCCACATAGCTGGTATTTCATCTATTTTAGGGGCTATTAACTTTATTTCTACTGTAATAAATATACAACCTAAAGGAATAACTCCAGAATTAATACCTCTATTTGTATGAGCAGTAGAAATTACTGCAATTTTATTATTACTATCACTACCAGTTTTAGCAGGAGCTATTACTATATTATTAACAGATCGGAACATTAATACTTCATTTTTTGATCCTTCTGGTGGTGGAGACCCTATTTTATACCAACATTTATTC
>Ceutorhynchus_contractus|595.391-JKR
AACTTTATATTTTATTTTTGGATCTTGAGCAGGAATAGCAGGAACTTCATTAAGAATACTTATTCGTACTGAACTTGGTAATCCAGGTAGATTAATTGGAAATGACCAAATTTATAATTCAATTGTAACTGCTCATGCATTTATTATAATTTTTTTTATAGTAATACCAATTTTAATTGGGGGATTTGGAAATTGACTAGTTCCTTTAATATTAGGAGCCCCAGATATAGCATTCCCACGACTTAATAATATAAGATTTTGATTACTTCCCCCCTCCTTATCTTTACTACTAATAAGAAGAATTGTTAATAAAGGAGCAGGAACTGGTTGAACAGTTTACCCCCCTTTATCAGGAAACGTAGCCCATGAGGGAATGTCAGTTGACTTAGCAATTTTTAGACTCCATATAGCTGGTATTTCATCTATTTTAGGAGCTATTAATTTTATTTCTACTGTGATAAATATACAACCTAAAGGAATAACCCCAGAATTAATACCTCTATTTGTTTGAGCAGTAGAAATTACTGCAATTTTATTATTACTATCACTACCAGTTTTAGCAGGAGCTATTACTATATTATTGACAGATCGAAATATTAATACTTCATTTTTTGATCCTTCTGGTGGTGGAGATCCTATTTTATATCAACATTTATTC
>Ceutorhynchus_contractus|704.500-RST
AACTTTATACTTTATTTTTGGATCTTGGGCAGGAATGGCAGGAACTTCATTAAGAATGCTTATTCGTACTGAACTTGGTAATCCAGGTAGATTAATTGGAAATGATCAAATTTATAATTCAATTGTAACTGCTCACGCATTTATTATAATTTTTTTTATAGTAATGCCAATTTTAATTGGGGGATTTGGAAATTGACTAGTTCCTTTAATATTAGGAGCCCCAGATATGGCATTCCCACGACTAAATAATATAAGATTTTGATTACTTCCTCCCTCCTTATCTTTACTACTAATAAGAAGAATTGTTAATAAAGGAACAGGGACTGGTTGAACAGTTTACCCCCCTTTATCAGGAAATGTAGCCCATGAAGGAATGTCAGTTGACTTAGCAATTTTTAGACTCCACATAGCTGGTATTTCATCTATTTTAGGGGCTATTAACTTTATTTCTACTGTAATAAATATACAACCTAAAGGAATAACTCCAGAATTAATACCTCTATTTGTATGAGCAGTAGAAATTACTGCAATTTTATTATTACTATCACTACCAGTTTTAGCAGGAGCTATTACTATATTATTAACAGATCGGAACATTAATACTTCATTTTTTGATCCTTCTGGTGGTGGAGACCCTATTTTATACCAACATTTATTC
>Ceutorhynchus_contractus|10015.1115-JKR_3451
AACTTTATACTTTATTTTTGGATCTTGGGCAGGAATGGCAGGAACTTCATTAAGAATGCTTATTCGTACTGAACTTGGTAATCCAGGTAGATTAATTGGAAATGATCAAATTTATAATTCAATTGTAACTGCTCACGCATTTATTATAATTTTTTTTATAGTAATGCCAATTTTAATTGGGGGATTTGGAAATTGACTAGTTCCTTTAATATTAGGAGCCCCAGATATGGCATTCCCACGACTAAATAATATAAGATTTTGATTACTTCCTCCCTCCTTATCTTTACTACTAATAAGAAGAATTGTTAATAAAGGAACAGGGACTGGTTGAACAGTTTACCCCCCTTTATCAGGAAATGTAGCCCATGAAGGAATGTCAGTTGACTTAGCAATTTTTAGACTCCACATAGCTGGTATTTCATCTATTTTAGGGGCTATTAACTTTATTTCTACTGTAATAAATATACAACCTAAAGGAATAACTCCAGAATTAATACCTCTATTTGTATGAGCAGTAGAAATTACTGCAATTTTATTATTACTATCACTACCAGTTTTAGCAGGAGCTATTACTATATTATTAACAGATCGGAACATTAATACTTCATTTTTTGATCCTTCTGGTGGTGGAGACCCTATTTTATACCAACATTTATTC
>Ceutorhynchus_contractus|10118.1218-JKR_3554
AACTTTATACTTTATTTTTGGATCTTGAGCAGGAATGGCAGGAACTTCATTAAGAATGCTTATTCGTACTGAACTTGGTAATCCAGGTAGATTAATTGGAAATGATCAAATTTATAATTCAATTGTAACTGCTCACGCATTTATTATAATTTTTTTTATAGTAATGCCAATTTTAATTGGGGGATTTGGAAATTGACTAGTTCCTTTAATATTAGGAGCCCCAGATATGGCATTCCCACGACTAAATAATATAAGATTTTGATTACTTCCTCCCTCCTTATCTTTACTACTAATAAGAAGAATTGTTAATAAAGGGGCAGGGACTGGTTGAACAGTTTACCCCCCTTTATCAGGAAATGTAGCCCATGAAGGAATGTCAGTTGACTTAGCAATTTTTAGACTCCACATAGCTGGTATTTCATCTATTTTAGGGGCTATTAACTTTATTTCTACTGTGATAAATATACAGCCTAAAGGAATAACTCCAGAATTAATACCTCTATTTGTATGAGCAGTAGAAATTACTGCAATTTTATTATTACTATCACTACCAGTTTTAGCAGGAGCTATTACTATATTATTGACAGATCGGAACATTAATACTTCATTTTTTGATCCTTCTGGTGGTGGAGACCCTATTTTATACCAACATTTATTC
>Ceutorhynchus_contractus|10912.1426-JKR_4195
AACTTTATATTTTATTTTTGGATCTTGAGCAGGAATAGCAGGAACTTCATTAAGAATACTTATTCGTACTGAACTTGGTAATCCAGGTAGATTGATTGGAAATGACCAAATTTATAATTCAATTGTAACTGCTCATGCATTTATTATAATTTTTTTTATAGTAATACCAATTTTAATTGGGGGATTTGGAAATTGACTAGTTCCTTTAATATTAGGAGCCCCAGATATAGCATTCCCACGACTTAATAATATAAGATTTTGATTACTTCCCCCCTCCTTATCTTTACTACTAATAAGAAGAATTGTTAATAAAGGAGCAGGGACTGGTTGAACAGTTTACCCCCCTTTATCAGGAAATGTAGCCCATGAGGGAATATCAGTTGACTTAGCAATTTTTAGACTCCATATAGCTGGTATTTCATCTATTTTAGGAGCTATTAATTTTATTTCTACTGTGATAAATATACAACCTAAAGGAATAACCCCAGAATTAATACCTCTATTTGTTTGAGCAGTAGAAATTACTGCAATTTTATTATTACTATCACTACCAGTTTTAGCAGGAGCTATTACTATATTATTGACAGATCGAAATATTAATACTTCATTTTTTGATCCTTCTGGTGGTGGAGATCCTATTTTATATCAACATTTATTC
>Ceutorhynchus_contractus|16072.2057-JKR_23697
AACTTTATACTTTATTTTTGGATCTTGGGCAGGAATGGCAGGAACTTCATTAAGAATGCTTATTCGTACTGAACTTGGTAATCCAGGTAGATTAATTGGAAATGATCAAATTTATAATTCAATTGTAACTGCTCACGCATTTATTATAATTTTTTTTATAGTAATGCCAATTTTAATTGGGGGATTTGGAAATTGACTAGTTCCTTTAATATTAGGAGCCCCAGATATGGCATTCCCACGACTAAATAATATAAGATTTTGATTACTTCCTCCCTCCTTATCTTTACTACTAATAAGAAGAATTGTTAATAAAGGAACAGGGACTGGTTGAACAGTTTACCCCCCTTTATCAGGAAATGTAGCCCATGAAGGAATGTCAGTTGACTTAGCAATTTTTAGACTCCACATAGCTGGTATTTCATCTATTTTAGGGGCTATTAACTTTATTTCTACTGTAATAAATATACAACCTAAAGGAATAACTCCAGAATTAATACCTCTATTTGTATGAGCAGTAGAAATCACTGCAATTTTATTATTACTATCACTACCAGTTTTAGCAGGAGCTATTACTATATTATTAACAGATCGGAACATTAATACTTCATTTTTTGATCCTTCTGGTGGTGGAGACCCTATTTTATACCAACATTTATTC
>Ceutorhynchus_contractus|16076.2061-JKR_23701
AACTTTATACTTTATTTTTGGATCTTGGGCAGGAATGGCAGGAACTTCATTAAGAATGCTTATTCGTACTGAACTTGGTAATCCAGGTAGATTAATTGGAAATGATCAAATTTATAATTCAATTGTAACTGCTCACGCATTTATTATAATTTTTTTTATAGTAATGCCAATTTTAATTGGGGGATTTGGAAATTGACTAGTTCCTTTAATATTAGGAGCCCCAGATATGGCATTCCCACGACTAAATAATATAAGATTTTGATTACTTCCTCCCTCCTTATCTTTACTACTAATAAGAAGAATTGTTAATAAAGGAACAGGGACTGGTTGAACAGTTTACCCCCCTTTATCAGGAAATGTAGCCCATGAAGGAATGTCAGTTGACTTAGCAATTTTTAGACTCCACATAGCTGGTATTTCATCTATTTTAGGGGCTATTAACTTTATTTCTACTGTAATAAATATACAACCTAAAGGAATAACTCCAGAATTAATACCTCTATTTGTATGAGCAGTAGAAATTACTGCAATTTTATTATTACTATCACTACCAGTTTTAGCAGGAGCTATTACTATATTATTAACAGATCGGAACATTAATACTTCATTTTTTGATCCTTCTGGTGGTGGAGACCCTATTTTATACCAACATTTATTC
>Ceutorhynchus_contractus|16077.2062-JKR_23702
AACTTTATACTTTATTTTTGGATCTTGGGCAGGAATGGCAGGAACTTCATTAAGAATGCTTATTCGTACTGAACTTGGTAATCCAGGTAGATTAATTGGAAATGATCAAATTTATAATTCAATTGTAACTGCTCACGCATTTATTATAATTTTTTTTATAGTAATGCCAATTTTAATTGGGGGATTTGGAAATTGACTAGTTCCTTTAATATTAGGAGCCCCAGATATGGCATTCCCACGACTAAATAATATAAGATTTTGATTACTTCCTCCCTCCTTATCTTTACTACTAATAAGAAGAATTGTTAATAAAGGAACAGGGACTGGTTGAACAGTTTACCCCCCTTTATCAGGAAATGTAGCCCATGAAGGAATGTCAGTTGACTTAGCAATTTTTAGACTCCACATAGCTGGTATTTCATCTATTTTAGGGGCTATTAACTTTATTTCTACTGTAATAAATATACAACCTAAAGGAATAACTCCAGAATTAATACCTCTATTTGTATGAGCAGTAGAAATTACTGCAATTTTATTATTACTATCACTACCAGTTTTAGCAGGAGCTATTACTATATTATTAACAGATCGGAACATTAATACTTCATTTTTTGATCCTTCTGGTGGTGGAGACCCTATTTTATACCAACATTTATTC
>Ceutorhynchus_contractus|16078.2063-JKR_23703
AACTTTATACTTTATTTTTGGATCTTGGGCAGGAATGGCAGGAACTTCATTAAGAATGCTTATTCGTACTGAACTTGGTAATCCAGGTAGATTAATTGGAAATGATCAAATTTATAATTCAATTGTAACTGCTCACGCATTTATTATAATTTTTTTTATAGTAATGCCAATTTTAATTGGGGGATTTGGAAATTGACTAGTTCCTTTAATATTAGGAGCCCCAGATATGGCATTCCCACGACTAAATAATATAAGATTTTGATTACTTCCTCCCTCCTTATCTTTACTACTAATAAGAAGAATTGTTAATAAAGGAACAGGGACTGGTTGAACAGTTTACCCCCCTTTATCAGGAAATGTAGCCCATGAAGGAATGTCAGTTGACTTAGCAATTTTTAGACTCCACATAGCTGGTATTTCATCTATTTTAGGGGCTATTAACTTTATTTCTACTGTAATAAATATACAACCTAAAGGAATAACTCCAGAATTAATACCTCTATTTGTATGAGCAGTAGAAATTACTGCAATTTTATTATTACTATCACTACCAGTTTTAGCAGGAGCTATTACTATATTATTAACAGATCGGAACATTAATACTTCATTTTTTGATCCTTCTGGTGGTGGAGACCCTATTTTATACCAACATTTATTC
>Ceutorhynchus_contractus|16080.2065-JKR_23705
AACTTTATACTTTATTTTTGGATCTTGGGCAGGAATGGCAGGAACTTCATTAAGAATGCTTATTCGTACTGAACTTGGTAATCCAGGTAGATTAATTGGAAATGATCAAATTTATAATTCAATTGTAACTGCTCACGCATTTATTATAATTTTTTTTATAGTAATGCCAATTTTAATTGGGGGATTTGGAAATTGACTAGTTCCTTTAATATTAGGAGCCCCAGATATGGCATTCCCACGACTAAATAATATAAGATTTTGATTACTTCCTCCCTCCTTATCTTTACTACTAATAAGAAGAATTGTTAATAAAGGAACAGGGACTGGTTGAACAGTTTACCCCCCTTTATCAGGAAATGTAGCCCATGAAGGAATGTCAGTTGACTTAGCAATTTTTAGACTCCACATAGCTGGTATTTCATCTATTTTAGGGGCTATTAACTTTATTTCTACTGTAATAAATATACAACCTAAAGGAATAACTCCAGAATTAATACCTCTATTTGTATGAGCAGTAGAAATTACTGCAATTTTATTATTACTATCACTACCAGTTTTAGCAGGAGCTATTACTATATTATTAACAGATCGGAACATTAATACTTCATTTTTTGATCCTTCTGGTGGTGGAGACCCTATTTTATACCAACATTTATTC
>Ceutorhynchus_contractus|16138.2123-JKR_23763
AACTTTATATTTTATTTTTGGATCTTGAGCAGGAATAGCAGGAACTTCATTAAGAATACTTATTCGTACTGAACTTGGTAATCCAGGTAGATTAATTGGAAATGACCAAATTTATAATTCAATTGTAACTGCTCATGCATTTATTATAATTTTTTTTATAGTAATACCAATTTTAATTGGGGGATTTGGAAATTGACTAGTTCCTTTAATATTAGGAGCCCCAGATATAGCATTCCCACGACTTAATAATATAAGATTTTGATTACTTCCCCCCTCCTTATCTTTACTACTAATAAGAAGAATTGTTAATAAAGGAGCAGGAACTGGTTGAACAGTTTACCCCCCTTTATCAGGAAATGTAGCCCATGAAGGAATATCAGTTGACTTAGCAATTTTTAGACTCCATATAGCTGGTATTTCATCTATTTTAGGAGCTATTAATTTTATTTCTACTGTGATAAATATACAACCTAAAGGAATAACCCCAGAATTAATACCTCTATTTGTTTGAGCAGTAGAAATTACTGCAATTTTATTGTTACTATCACTACCAGTTTTAGCAGGAGCTATTACTATATTATTGACAGATCGAAATATTAATACTTCATTTTTTGATCCTTCTGGTGGTGGAGATCCTATTTTATATCAACATTTATTC
>Ceutorhynchus_contractus|16267.2252-JKR_23990
AACTTTATACTTTATTTTTGGATCTTGGGCAGGAATGGCAGGAACTTCATTAAGAATGCTTATTCGTACTGAACTTGGTAATCCAGGTAGATTAATTGGAAATGATCAAATTTATAATTCAATTGTAACTGCTCACGCATTTATTATAATTTTTTTTATAGTAATGCCAATTTTAATTGGGGGATTTGGAAATTGACTAGTTCCTTTAATATTAGGAGCCCCAGATATGGCATTCCCACGACTAAATAATATAAGATTTTGATTACTTCCTCCCTCCTTATCTTTACTACTAATAAGAAGAATTGTTAATAAAGGAACAGGGACTGGTTGAACAGTTTACCCCCCTTTATCAGGAAATGTAGCCCATGAAGGAATGTCAGTTGACTTAGCAATTTTTAGACTCCACATAGCTGGTATTTCATCTATTTTAGGGGCTATTAACTTTATTTCTACTGTAATAAATATACAACCTAAAGGAATAACTCCAGAATTAATACCTCTATTTGTATGAGCAGTAGAAATTACTGCAATTTTATTATTACTATCACTACCAGTTTTAGCAGGAGCTATTACTATATTATTAACAGATCGGAACATTAATACTTCATTTTTTGATCCTTCTGGTGGTGGAGACCCTATTTTATACCAACATTTATTC
>Ceutorhynchus_contractus|16272.2257-JKR_23995
AACTTTATATTTTATTTTTGGATCTTGAGCAGGAATAGCAGGAACTTCATTAAGAATACTTATTCGTACTGAACTTGGTAATCCAGGTAGATTAATTGGAAATGACCAAATTTATAATTCAATTGTAACTGCTCATGCATTTATTATAATTTTTTTTATAGTAATACCAATTTTAATTGGGGGATTTGGAAATTGACTAGTTCCTTTAATATTAGGAGCCCCAGATATAGCATTCCCACGACTTAATAATATAAGATTTTGATTACTTCCCCCCTCCTTATCTTTACTACTAATAAGAAGAATTGTTAATAAAGGAGCAGGAACTGGTTGAACAGTTTACCCCCCTTTATCAGGAAATGTAGCCCATGAGGGAATATCAGTTGACTTAGCAATTTTTAGACTCCATATAGCTGGTATTTCATCTATTTTAGGAGCTATTAATTTTATTTCTACTGTGATAAATATACAACCTAAAGGAATAACCCCAGAATTAATACCTCTATTTGTTTGAGCAGTAGAAATTACTGCAATTTTATTATTACTATCACTACCAGTTTTAGCAGGAGCTATTACTATATTATTGACAGATCGAAATATTAATACTTCATTTTTTGATCCTTCTGGTGGTGGAGATCCTATTTTATATCAACATTTATTC
>Ceutorhynchus_contractus|16301.2287-JKR_24218
CACTTTATATTTTATTTTTGGATCTTGAGCAGGAATAGCAGGAACTTCATTAAGAATACTTATTCGTACTGAACTTGGTAATCCAGGTAGATTAATTGGGAATGACCAAATTTATAATTCAATTGTAACTGCTCATGCATTTATTATAATTTTTTTTATAGTAATACCAATTTTAATTGGGGGATTTGGAAATTGACTAGTTCCTTTAATATTAGGAGCCCCAGATATAGCATTCCCACGACTTAATAATATAAGATTTTGATTACTTCCTCCCTCCTTATCTTTACTACTAATAAGAAGAATTGTTAATAAAGGAGCAGGAACTGGTTGAACAGTTTACCCACCTTTATCAGGAAATGTAGCCCATGAAGGAATATCAGTTGACTTAGCAATTTTTAGACTCCATATAGCTGGTATTTCATCTATTTTAGGAGCTATTAATTTTATTTCTACTGTGATAAATATACAACCTAAAGGAATAACCCCAGAATTAATACCTCTATTTGTTTGAGCAGTAGAAATTACTGCAATTTTATTATTACTATCACTACCAGTTTTAGCAGGAGCTATTACTATATTATTGACAGATCGAAATATTAATACTTCATTTTTTGATCCTTCTGGGGGTGGAGACCCTATTTTATACCAACATTTATTC
>Ceutorhynchus_contractus|16561.2547-PSP_23521
AACTTTATATTTTATTTTTGGATCTTGGGCAGGAATAGCAGGAACTTCATTAAGAATACTTATTCGTACTGAACTTGGTAATCCAGGTAGATTAATTGGAAATGACCAAATTTATAATTCAATTGTAACTGCTCATGCATTTATTATAATTTTTTTTATAGTAATACCAATTTTAATTGGAGGATTTGGAAATTGACTAGTTCCTTTAATATTAGGAGCCCCAGATATAGCATTCCCACGACTTAATAATATAAGATTTTGATTACTTCCCCCCTCCTTATCTTTACTACTAATAAGAAGAATTGTTAATAAAGGAGCAGGAACTGGTTGAACAGTTTACCCCCCTTTATCAGGAAATGTAGCCCATGAGGGAATATCAGTTGACTTAGCAATTTTTAGACTCCATATAGCTGGTATTTCATCTATTTTAGGAGCTATTAATTTTATTTCTACTGTGATAAATATACAACCTAAAGGAATAACCCCAGAATTAATACCTCTATTTGTTTGAGCAGTAGAAATTACTGCAATTTTATTATTACTATCACTACCAGTTTTAGCAGGAGCTATTACTATATTATTGACAGATCGAAATATTAATACTTCATTTTTTGATCCTTCTGGTGGTGGAGATCCTATTTTATATCAACATTTATTC
>Ceutorhynchus_descurainiae|261.71-PST_2G2011
CACATTATATTTTATTTTTGGATCTTGAGCAGGTATGGCAGGTACTTCTTTAAGAATACTAATTCGAACTGAATTAGGGAACCCAGGAAGATTAATTGGTAATGATCAAATCTATAATTCTATTGTTACTGCACATGCTTTTATTATAATTTTTTTTATAGTAATACCAATTCTAATTGGAGGATTTGGAAATTGATTAGTACCATTAATGCTAGGAGCACCAGACATAGCTTTCCCTCGATTAAATAATATAAGATTTTGACTATTACCTCCTTCTTTATCTTTATTATTAATAAGAAGAATTGTTAACAAAGGAGCAGGAACTGGTTGAACTGTATATCCACCTTTATCAAGAAATGTAGCTCATGAAGGAATATCAGTTGATTTAGCTATTTTTAGTTTACATATAGCAGGAATTTCATCTATTTTAGGTGCTATCAATTTTATTTCTACTGTAATAAACATGCAACCAAAAGGAATAACTCCTGAGCTAATACCTCTCTTTGTTTGAGCTGTGCAAATTACAGCTATTTTATTACTAATTTCTTTACCAGTATTAGCTGGGGCTATTACCATATTATTAACAGATCGAAATATTAATACTTCATTTTTTGACCCTTCTGGAGGGGGTGATCCTATTTTATACCAACATTTATTT
>Ceutorhynchus_descurainiae|1033.764-PST_91T2012_3101
CACATTATATTTTATTTTTGGATCTTGAGCAGGTATAGCAGGTACTTCTTTAAGAATACTAATTCGAACTGAATTAGGAAACCCAGGAAGATTAATTGGTAATGATCAAATCTATAATTCTATTGTTACTGCACATGCTTTTATTATAATTTTTTTTATAGTAATACCAATTTTAATTGGAGGATTTGGAAATTGATTAGTACCATTAATACTAGGGGCACCAGACATAGCCTTCCCTCGATTAAATAATATAAGATTTTGACTATTACCTCCTTCTTTATCTTTATTATTAATAAGAAGAATTGTTAACAAAGGAGCAGGAACTGGTTGAACTGTATATCCACCTTTATCAAGAAATGTAGCTCATGAAGGAATATCAGTTGATTTAGCTATTTTTAGTTTACATATAGCAGGAATTTCATCTATTTTAGGTGCTATCAATTTTATTTCTACTGTAATAAACATGCAACCAAAAGGAATAACTCCTGAGCTAATACCTCTCTTTGTTTGAGCTGTACAAATTACAGCTATTTTATTACTAATTTCTTTACCAGTATTAGCCGGGGCTATTACCATATTATTGACAGATCGAAATATTAATACTTCATTTTTTGACCCTTCTGGAGGGGGAGATCCTATTTTATATCAACATTTATTT
>Ceutorhynchus_descurainiae|16724.2710-PST_23860
CACATTATATTTTATTTTTGGATCTTGAGCAGGTATGGCAGGTACTTCTTTAAGAATACTAATTCGAACTGAATTAGGGAACCCAGGAAGATTAATTGGTAATGATCAAATCTATAATTCTATTGTTACTGCACATGCTTTTATTATAATTTTTTTTATAGTAATACCAATTCTAATTGGAGGATTTGGAAATTGATTAGTACCATTAATGCTAGGAGCACCAGACATAGCTTTCCCTCGATTAAATAATATAAGATTTTGACTATTACCTCCTTCTTTATCTTTATTATTAATAAGAAGAATTGTTAACAAAGGAGCAGGAACTGGTTGAACTGTATATCCACCTTTATCAAGAAATGTAGCTCATGAAGGAATATCAGTTGATTTAGCTATTTTTAGTTTACATATAGCAGGAATTTCATCTATTTTAGGTGCTATCAATTTTATTTCTACTGTAATAAACATGCAACCAAAAGGAATAACTCCTGAGCTAATACCTCTCTTTGTTTGAGCTGTGCAAATTACAGCTATTTTATTACTAATTTCTTTACCAGTATTAGCTGGGGCTATTACCATATTATTAACAGATCGAAATATTAATACTTCATTTTTTGACCCTTCTGGAGGGGGTGATCCTATTTTATACCAACATTTATTT
>Ceutorhynchus_dubius|596.392-JKR
AACTTTATATTTCATTTTGGGATCATGAGCAGGAATAGCAGGAACCTCACTAAGAATACTTATTCGCACTGAATTAGGGAATCCTGGCAGGCTAATTAGAAATGATCAAATTTATAATTCAATTGTTACTGCACATGCTTTTATTATAATTTTTTTTATAGTAATACCAATTTTAATTGGGGGATTTGGAAATTGACTTGTTCCTCTTATACTAGGAGCCCCAGACATAGCCTTTCCTCGGCTTAATAATATAAGATTTTGACTTCTACCTCCTTCACTTTCTTTACTTTTAATAAGAAGAATTGTTAATAAAGGAGCAGGAACAGGCTGAACGGTTTATCCACCATTATCTAGAAATATTGCTCATGAAGGTATATCAGTTGATTTAGCAATTTTTAGACTACACATAGCAGGAATTTCTTCAATTTTAGGTGCTATTAATTTTATTTCTACTGTTATAAATATGCAACCTAAAGGAATAACCCCTGACTTAATACCTCTTTTTGTATGAGCTGTTGAAATTACAGCTATTTTACTATTACTTTCTTTGCCAGTTTTAGCAGGAGCTATTACTATATTATTAACAGATCGAAATATTAATACATCATTTTTTGACCCCTCTGGAGGAGGCGATCCTATTTTATACCAACACTTATTT
>Ceutorhynchus_erysimi|464.260-PSP
AACTTTATATTTTATTTTTGGATCTTGAGCAGGAATAGCAGGAACTTCATTAAGAATACTTATTCGTACTGAACTTGGAAATCCAGGTAGATTAATTGGAAATGACCAAATTTATAATTCAATTGTAACTGCTCATGCATTTATTATAATTTTTTTTATAGTAATACCAATTTTAATTGGGGGATTTGGAAATTGACTAGTTCCTTTAATATTAGGAGCCCCAGACATAGCATTCCCACGACTTAATAATATAAGATTTTGGTTACTTCCCCCCTCCTTATCTTTACTACTAATAAGAAGAATTGTTAATAAAGGAGCAGGAACTGGTTGAACAGTTTACCCCCCTTTATCAGGAAATGTAGCCCATGAGGGAATATCAGTTGACTTAGCAATTTTTAGACTCCATATAGCTGGTATTTCATCTATTTTAGGAGCTATTAATTTTATTTCTACTGTGATAAATATACAACCTAAAGGAATAACCCCAGAATTAATACCTCTATTTGTTTGAGCAGTAGAAATTACTGCAATTTTATTATTACTATCACTACCAGTTTTAGCAGGAGCTATTACTATATTATTGACAGATCGAAATATTAATACTTCATTTTTTGATCCTTCTGGTGGTGGAGATCCTATTTTATATCAACATTTATTC
>Ceutorhynchus_erysimi|10055.1155-JKR_3491
AACTTTATATTTTATTTTTGGATCTTGAGCAGGAATAGCAGGAACTTCATTAAGAATACTTATTCGTACTGAACTTGGTAATCCAGGTAGATTAATTGGAAATGACCAAATTTATAATTCAATTGTAACTGCTCATGCATTTATTATAATTTTTTTTATAGTAATACCAATTTTAATTGGGGGATTTGGAAATTGACTAGTTCCTTTAATATTAGGAGCCCCAGATATAGCATTCCCACGACTTAATAATATAAGATTTTGATTACTTCCCCCCTCCTTATCTTTACTACTAATAAGAAGAATTGTTAATAAAGGAGCAGGAACTGGTTGAACAGTTTACCCCCCTTTATCAGGAAATGTAGCCCATGAGGGAATATCAGTTGACTTAGCAATTTTTAGACTCCATATAGCTGGTATTTCATCTATTTTAGGAGCTATTAATTTTATTTCTACTGTGATAAATATACAACCTAAAGGAATAACCCCAGAATTAATACCTCTATTTGTTTGAGCAGTAGAAATTACTGCAATTTTATTATTACTATCACTACCAGTTTTAGCAGGAGCTATTACTATATTATTGACAGATCGAAATATTAATACTTCATTTTTTGATCCTTCTGGTGGTGGAGATCCTATTTTATATCAACATTTATTC
>Ceutorhynchus_erysimi|16087.2072-JKR_23712
AACTTTATATTTTATTTTTGGATCTTGAGCAGGAATAGCAGGAACTTCATTAAGAATACTTATTCGTACTGAACTTGGTAATCCAGGTAGATTAATTGGAAATGACCAAATTTATAATTCAATTGTAACTGCTCATGCATTTATTATAATTTTTTTTATAGTAATACCAATTTTAATTGGGGGATTTGGAAATTGACTAGTTCCTTTAATATTAGGAGCCCCAGATATAGCATTCCCACGACTTAATAATATAAGATTTTGATTACTTCCCCCCTCCTTATCTTTACTACTAATAAGAAGAATTGTTAATAAAGGAGCAGGAACTGGTTGAACAGTTTACCCCCCTTTATCAGGAAATGTAGCCCATGAGGGAATATCAGTTGACTTAGCAATTTTTAGACTCCATATAGCTGGTATTTCATCTATTTTAGGAGCTATTAATTTTATTTCTACTGTGATAAATATACAACCTAAAGGAATAACCCCAGAATTAATACCTCTATTTGTTTGAGCAGTAGAAATTACTGCAATTTTATTATTACTATCACTACCAGTTTTAGCAGGAGCTATTACTATATTATTGACAGATCGAAATATTAATACTTCATTTTTTGATCCTTCTGGTGGTGGAGATCCTATTTTATATCAACATTTATTC
>Ceutorhynchus_erysimi|16104.2089-JKR_23729
AACTTTATATTTTATTTTTGGATCTTGAGCAGGAATAGCAGGAACTTCATTAAGAATACTTATTCGTACTGAACTTGGTAATCCAGGTAGATTAATTGGAAATGACCAAATTTATAATTCAATTGTAACTGCTCATGCATTTATTATAATTTTTTTTATAGTAATACCAATTTTAATTGGGGGATTTGGAAATTGACTAGTTCCTTTAATATTAGGAGCCCCAGATATAGCATTCCCACGACTTAATAATATAAGATTTTGGTTACTTCCCCCCTCCTTATCTTTACTACTAATAAGAAGAATTGTTAATAAAGGAGCAGGAACTGGTTGAACAGTTTACCCCCCTTTATCAGGAAATGTAGCCCATGAGGGAATATCAGTTGACTTAGCAATTTTTAGACTCCATATAGCTGGTATTTCATCTATTTTAGGAGCTATTAATTTTATTTCTACTGTGATAAATATACAACCTAAAGGAATAACCCCAGAATTAATACCTCTATTTGTTTGAGCAGTAGAAATTACTGCAATTTTATTATTACTATCACTACCAGTTTTAGCAGGAGCTATTACTATATTATTGACAGATCGAAATATTAATACTTCATTTTTTGATCCTTCTGGTGGTGGAGATCCTATTTTATATCAACATTTATTC
>Ceutorhynchus_erysimi|16277.2262-JKR_24192
AACTTTATATTTTATTTTTGGATCTTGAGCAGGAATAGCAGGAACTTCATTAAGAATACTTATTCGTACTGAACTTGGTAATCCAGGTAGATTAATTGGAAATGACCAAATTTATAATTCAATTGTAACTGCTCATGCATTTATTATAATTTTTTTTATAGTAATACCAATTTTAATTGGGGGATTTGGAAATTGACTAGTTCCTTTAATATTAGGAGCCCCAGATATAGCATTCCCACGACTTAATAATATAAGATTTTGATTACTTCCCCCCTCCTTATCTTTACTACTAATAAGAAGAATTGTTAATAAAGGAGCAGGAACTGGTTGAACAGTTTACCCCCCTTTATCAGGAAATGTAGCCCATGAGGGAATATCAGTTGACTTAGCAATTTTTAGACTCCATATAGCTGGTATTTCATCTATTTTAGGAGCTATTAATTTTATTTCTACTGTGATAAATATACAACCTAAAGGAATAACCCCAGAATTAATACCTCTATTTGTTTGAGCAGTAGAAATTACTGCAATTTTATTATTACTATCACTACCAGTTTTAGCAGGAGCTATTACTATATTATTGACAGATCGAAATATTAATACTTCATTTTTTGATCCTTCTGGTGGTGGAGATCCTATTTTATATCAACATTTATTC
>Ceutorhynchus_erysimi|16335.2321-JKR_24252
AACTTTATATTTTATTTTTGGATCTTGAGCAGGAATAGCAGGAACTTCATTAAGAATACTTATTCGTACTGAACTTGGTAATCCAGGTAGATTAATTGGAAATGACCAAATTTATAATTCAATTGTAACTGCTCATGCATTTATTATAATTTTTTTTATAGTAATACCAATTTTAATTGGGGGATTTGGAAATTGACTAGTTCCTTTAATATTAGGAGCCCCAGATATAGCATTCCCACGACTTAATAATATAAGATTTTGATTACTTCCCCCCTCCTTATCTTTACTACTAATAAGAAGAATTGTTAATAAAGGAGCAGGAACTGGTTGAACAGTTTACCCCCCTTTATCAGGAAATGTAGCCCATGAGGGAATATCAGTTGACTTAGCAATTTTTAGACTCCATATAGCTGGTATTTCATCTATTTTAGGAGCTATTAATTTTATTTCTACTGTGATAAATATACAACCTAAAGGAATAACCCCAGAATTAATACCTCTATTTGTTTGAGCAGTAGAAATTACTGCAATTTTATTATTACTATCACTACCAGTTTTAGCAGGAGCTATTACTATATTATTGACAGATCGAAATATTAATACTTCATTTTTTGATCCTTCTGGTGGTGGAGATCCTATTTTATATCAACATTTATTC
>Ceutorhynchus_erysimi|16340.2326-JKR_24257
AACTTTATATTTTATTTTTGGATCTTGAGCAGGAATAGCAGGAACTTCATTAAGAATACTTATTCGTACTGAACTTGGTAATCCAGGTAGATTAATTGGAAATGACCAAATTTATAATTCAATTGTAACTGCTCATGCATTTATTATAATTTTTTTTATAGTAATACCAATTTTAATTGGGGGATTTGGAAATTGACTAGTTCCTTTAATATTAGGAGCCCCAGATATAGCATTCCCACGACTTAATAATATAAGATTTTGATTACTTCCCCCCTCCTTATCTTTACTACTAATAAGAAGAATTGTTAATAAAGGAGCAGGAACTGGTTGAACAGTTTACCCCCCTTTATCAGGAAATGTAGCCCATGAGGGAATATCAGTTGACTTAGCAATTTTTAGACTCCATATAGCTGGTATTTCATCTATTTTAGGAGCTATTAATTTTATTTCTACTGTGATAAATATACAACCTAAAGGAATAACCCCAGAATTAATACCTCTATTTGTTTGAGCAGTAGAAATTACTGCAATTTTATTATTACTATCACTACCAGTTTTAGCAGGAGCTATTACTATATTATTGACAGATCGAAATATTAATACTTCATTTTTTGATCCTTCTGGTGGTGGAGATCCTATTTTATATCAACATTTATTC
>Ceutorhynchus_granulicollis|10053.1153-JKR_3489
GACTTTATATTTTATTTTTGGATCTTGGGCAGGAATAGCTGGAACTTCATTAAGAATATTAATTCGAACAGAATTAGGAAATCCTGGAAGATTAATTGGAAATGATCAAATTTATAACTCGATTGTAACTGCTCATGCTTTTATTATAATTTTTTTTATAGTAATACCTATTCTAATTGGAGGTTTTGGAAATTGATTAGTACCTCTAATATTAGGAGCGCCAGATATAGCATTCCCTCGACTTAATAATATAAGATTCTGAYTATTACCTCCATCATTATCACTTCTTTTAATGAGAAGAATTATTGATAAAGGAGCTGGAACTGGATGAACGGTTTACCCTCCTTTATCTGGAAATGTTGCCCATGAAGGAATATCAATTGATTTAGCAATTTTTAGGTTACATATAGCAGGAATTTCCTCTATTTTAGGGGCCATTAATTTTATCTCAACTATTATAAATATACAACCAAAAGGAATAACACCAGAATTAATACCTCTTTTTGTTTGAGCTGTTCAAATTACCGCTATTTTATTACTTATTTCTTTACCAGTACTTGCAGGAGCAATCACTATATTATTGACAGATCGAAACATTAATACTTCTTTTTTTGACCCATCAGGAGGTGGTGATCCTATTCTATATCAACACTTATTT
>Ceutorhynchus_hampei|553.349-JKR
AACTTTATATTTCATTTTTGGATCATGAGCTGGAATAGTCGGAACTTCTTTAAGAATACTAATTCGGACTGAATTAGGAAATCCAGGAAGTTTAATTGGAAATGACCAAATTTATAATTCAACTGTCACTGCCCATGCTTTTATTATAATTTTTTTTATAGTAATACCTATTTTAATCGGAGGTTTCGGAAACTGACTTGTGCCTTTAATGCTAGGAGCCCCAGATATAGCCTTCCCACGACTTAATAATATAAGATTTTGATTATTGCCTCCCTCACTATCTTTACTTTTAATAAGAAGAATTGTAAATAAAGGAGCAGGGACCGGATGAACAGTTTATCCACCTTTGTCTGGAAATGTAGCCCATGAAGGAATATCGGTAGATTTAGCAATTTTCAGCTTACATATAGCTGGAATTTCTTCAATCTTAGGAGCTATTAATTTTATTTCTACAGTAATAAATATACAACCTATAGGTATAGTTCCTGAATTAATACCATTATTTGTTTGAGCTGTTCAAATTACAGCCATCTTACTACTAATCTCACTGCCTGTTTTAGCAGGCGCCATTACAATACTACTAACAGATCGAAATATCAATACTTCTTTTTTTGACCCATCTGGGGGAGGGGATCCAATTCTTTATCAACATTTATTT
>Ceutorhynchus_hampei|9956.1055-PSP_3200
AACTTTATATTTCATTTTTGGATCATGAGCTGGAATAGTTGGAACTTCTTTAAGAATACTAATTCGGACTGAATTAGGAAATCCAGGAAGTTTAATTGGAAATGACCAAATTTATAATTCAACTGTCACTGCCCATGCTTTTATTATAATTTTTTTTATAGTAATACCTATTTTAATCGGAGGTTTCGGAAACTGACTTGTGCCTTTAATGCTAGGAGCCCCAGATATAGCCTTCCCACGACTTAATAATATAAGATTTTGATTATTGCCCCCCTCACTATCTTTACTTTTAATAAGAAGAATTGTAAATAAAGGAGCAGGGACCGGATGAACAGTTTATCCACCTTTGTCTGGAAATGTAGCCCATGAAGGAATATCGGTAGATTTAGCAATTTTCAGCTTACATATAGCTGGAATTTCTTCAATCTTAGGAGCTATTAATTTTATTTCTACAGTAATAAATATACAACCTACAGGTATAGTTCCTGAATTAATACCATTATTTGTTTGAGCTGTTCAAATTACAGCCATCTTACTACTAATCTCACTGCCTGTTTTAGCAGGCGCCATTACAATACTACTAACAGATCGAAATATCAATACTTCTTTTTTTGACCCATCTGGGGGAGGGGATCCAATTCTTTATCAACATTTATTT
>Ceutorhynchus_hampei|16365.2351-JKR_24282
AACTTTATATTTCATTTTTGGATCATGAGCTGGAATAGTCGGAACTTCTTTAAGAATACTAATTCGGACTGAATTAGGAAATCCAGGAAGTTTAATTGGAAATGACCAAATTTATAATTCAACTGTCACTGCCCATGCTTTTATTATAATTTTTTTTATAGTAATACCTATTTTAATCGGAGGTTTCGGAAACTGACTTGTGCCTTTAATGCTAGGAGCCCCAGATATAGCCTTCCCACGACTTAATAATATAAGATTTTGATTATTGCCCCCCTCACTATCTTTACTTTTAATAAGAAGAATTGTAAATAAAGGAGCAGGGACCGGATGAACAGTTTATCCACCTTTGTCTGGAAATGTAGCCCATGAAGGAATATCGGTAGATTTAGCAATTTTCAGCTTACATATAGCTGGAATTTCTTCAATCTTAGGAGCTATTAATTTTATTTCTACAGTAATAAATATACAACCTATAGGTATAGTTCCTGAATTAATACCATTATTTGTTTGAGCTGTTCAAATTACAGCCATCTTACTACTAATCTCACTGCCTGTTTTAGCAGGCGCCATTACAATACTACTAACAGATCGAAATATCAATACTTCTTTTTTTGACCCATCTGGGGGAGGGGATCCAATTCTTTATCAACATTTATTT
>Ceutorhynchus_hirtulus|10040.1140-JKR_3476
GACCTTATATTTTATTTTTGGCTCTTGAGCAGGGATAGCAGGAACTTCGCTTAGAATATTAATTCGTACAGAATTAGGAAATCCTGGCAGATTAATTGGAAATGATCAAATTTATAACTCAATCGTAACTGCACATGCATTTATTATAATTTTTTTTATAGTAATACCAATTTTAATTGGGGGTTTTGGAAATTGATTAGTACCTTTAATATTAGGTGCCCCAGATATAGCTTTTCCTCGATTAAATAATATAAGATTTTGGCTTCTTCCACCTTCCTTATCTCTATTACTAATAAGTAGAATTGTTAATAAAGGAGCGGGAACAGGATGAACAGTTTATCCACCTCTTTCTAGAAATATAGCCCATGAAGGAATATCAGTTGATTTAGCTATTTTTAGATTACATATAGCAGGAATTTCATCAATTTTGGGAGCTATTAATTTTATTTCGACAGTAATAAATATACAACCAAAAGGAATAACCCCAGAATTAATACCTTTATTTGTATGAGCAGTAGAAATTACAGCAATTCTTTTATTACTTTCATTACCAGTTTTAGCTGGTGCTATTACAATACTATTAACAGATCGAAATATTAATACCTCTTTCTTTGACCCTTCTGGGGGAGGAGACCCAATTCTCTACCAGCATCTATTT
>Ceutorhynchus_hirtulus|16156.2141-JKR_23781
AACTTTATATTTTATTTTTGGCTCTTGAGCAGGGATAGCAGGAACTTCGCTTAGAATATTAATTCGTACAGAATTAGGAAATCCTGGCAGATTAATTGGAAATGATCAAATTTATAACTCAATCGTAACTGCACATGCATTTATTATAATTTTTTTTATAGTAATACCAATTTTAATTGGGGGTTTTGGAAATTGATTAGTACCTTTAATATTAGGTGCCCCAGATATAGCTTTCCCTCGATTAAATAATATAAGATTTTGGCTTCTTCCTCCTTCCTTATCTCTATTACTAATAAGTAGAATTGTTAATAAAGGAGCCGGAACAGGATGAACAGTTTATCCACCTCTTTCTAGAAATATAGCCCATGAGGGCATATCAGTTGATTTAGCTATTTTTAGATTACATATAGCAGGAATTTCATCAATTTTGGGAGCTATTAATTTTATTTCAACAGTAATAAATATACAACCAAAGGGGATAACCCCAGAATTAATACCTTTATTTGTATGGGCAGTAGAAATTACAGCAATTCTTTTATTACTTTCATTACCAGTTTTAGCTGGCGCTATTACAATACTATTAACAGATCGAAATATTAATACCTCTTTCTTTGACCCTTCTGGGGGAGGAGACCCAATTCTCTACCAGCATCTATTT
>Ceutorhynchus_hutchinsiae|592.388-JKR
AACCCTATATTTTATTTTTGGATCATGGGCAGGAATGACAGGAACTTCACTAAGAATACTAATTCGCACTGAATTAGGAAATCCTGGTAGGCTAATTGGAAATGATCAAATTTACAATTCAATTGTTACTGCCCATGCTTTTATTATAATTTTTTTTATAGTAATGCCAATTTTAATTGGAGGATTTGGAAATTGACTTATTCCTCTTATACTAGGAGCCCCCGACATAGCTTTCCCTCGACTTAATAATATAAGATTTTGACTTCTTCCTCCTTCACTTTCTCTACTTTTAATAAGAAGAATTATTAATAAAGGAGTAGGAACAGGTTGAACAGTTTATCCCCCACTATCTAGCAATATTGCTCATGAAGGTGTATCAGTTGACTTAACAATTTTTAGACTACACATAGCAGGAATTTCCTCGATTTTAGGTGCTATTAATTTTATTTCTACTATTATAAATATACAACCTAAAGGAATAACCCCTGAATTAATACCTCTTTTTGTATGAGCTGTTGAAATTACAGCTATTTTACTATTACTTTCCCTTCCTGTCTTAGCAGGGGCTATTACTATATTATTAACAGATCGAAATATCAATACATCATTTTTTGATCCCTCTGGAGGAGGTGATCCTATTTTATACCAACACTTATTT
>Ceutorhynchus_hutchinsiae|593.389-JKR
AACCCTATATTTTATTTTTGGATCATGGGCAGGAATGACAGGAACTTCACTAAGAATACTAATTCGCACTGAATTAGGAAATCCTGGTAGGCTAATTGGAAATGATCAAATTTACAATTCAATTGTTACTGCCCATGCTTTTATTATAATTTTTTTTATAGTAATGCCAATTTTAATTGGAGGATTTGGAAATTGACTTATTCCTCTTATACTAGGAGCCCCCGACATAGCTTTCCCTCGACTTAATAATATAAGATTTTGACTTCTTCCTCCTTCACTTTCTCTACTTTTAATAAGAAGAATTATTAATAAAGGAGTAGGAACAGGTTGAACAGTTTATCCCCCACTATCTAGCAATATTGCTCATGAAGGTGTATCAGTTGACTTAACAATTTTTAGACTACACATAGCAGGAATTTCCTCGATTTTAGGTGCTATTAATTTTATTTCTACTATTATAAATATACAACCTAAAGGAATAACCCCTGAATTAATACCTCTTTTTGTATGAGCTGTTGAAATTACAGCTATTTTACTATTACTTTCCCTTCCTGTCTTAGCAGGGGCTATTACTATATTATTAACAGATCGAAATATCAATACATCATTTTTTGATCCCTCTGGAGGAGGTGATCCTATTTTATACCAACACTTATTT
>Ceutorhynchus_hutchinsiae|16323.2309-JKR_24240
AACCCTATATTTTATTTTTGGATCATGGGCAGGAATGACAGGAACTTCACTAAGAATACTAATTCGCACTGAATTAGGAAATCCTGGTAGGCTAATTGGAAATGATCAAATTTACAATTCAATTGTTACTGCCCATGCTTTTATTATAATTTTTTTTATAGTAATGCCAATTTTAATTGGAGGATTTGGAAATTGACTTATTCCTCTTATACTAGGAGCCCCCGACATAGCTTTCCCTCGACTTAATAATATAAGATTTTGACTTCTTCCTCCTTCACTTTCTCTACTTTTAATAAGAAGAATTATTAATAAAGGAGTAGGAACAGGTTGAACAGTTTATCCCCCACTATCTAGCAATATTGCTCATGAAGGTGTATCAGTTGACTTAACAATTTTTAGACTACACATAGCAGGAATTTCCTCGATTTTAGGTGCTATTAATTTTATTTCTACTATTATAAATATACAACCTAAAGGAATAACCCCTGAATTAATACCTCTTTTTGTATGAGCTGTTGAAATTACAGCTATTTTACTATTACTTTCCCTTCCTGTCTTAGCAGGGGCTATTACTATATTATTAACAGATCGAAATATCAATACATCATTTTTTGATCCCTCTGGAGGAGGTGATCCTATTTTATACCAACACTTATTT
>Ceutorhynchus_ignitus|511.307-JKR
GACTTTATATTTTATTTTTGGATCTTGAGCAGGAATAGCCGGAACTTCCTTAAGAATATTAATTCGAACTGAATTAGGAAATCCTGGAAGATTAATCGGAAATGATCAAATTTATAATTCAATTGTAACAGCTCATGCTTTTATTATAATTTTTTTTATAGTTATACCAATTTTAATTGGTGGATTTGGAAATTGACTAGTTCCTTTAATATTAGGAGCACCAGATATAGCTTTTCCACGACTTAATAATATAAGATTTTGATTGTTACCACCCTCCTTATCTTTACTTCTAATAAGAAGAATTGTTAATAAAGGAGCAGGAACTGGATGAACAGTTTATCCACCTTTATCAAGAAATGTAGCTCATGAAGGAATATCGGTTGATTTAGCAATTTTTAGATTGCATATAGCAGGTATTTCATCAATTTTAGGAGCTATTAATTTTATTTCTACTGTAATAAATATACAACCTAAAGGAATAACACCAGAGCTAATACCTCTTTTTGTTTGAGCAGTAGAAATTACTGCTATTTTGCTACTTTTATCTTTACCTGTTTTAGCCGGAGCTATTACAATACTTTTAACTGATCGAAACATTAATACCTCTTTTTTTGACCCCTCTGGAGGGGGGGACCCAATTCTTTATCAACATTTATTT
>Ceutorhynchus_ignitus|9899.998-PSP_3143
GACTTTATATTTTATTTTTGGATCTTGAGCAGGAATAGCCGGAACTTCCTTAAGAATATTAATTCGAACTGAATTAGGAAATCCTGGAAGATTAATCGGAAATGATCAAATTTATAATTCAATTGTAACAGCTCATGCTTTTATTATAATTTTTTTTATAGTTATACCAATTTTAATTGGTGGATTTGGAAATTGACTAGTTCCTTTAATATTAGGAGCACCAGATATAGCTTTTCCACGACTTAATAATATAAGATTTTGATTATTACCACCCTCCTTATCTTTACTTCTAATAAGAAGAATTGTTAATAAAGGAGCAGGAACTGGATGAACAGTTTATCCACCTTTATCAAGAAATGTAGCTCATGAAGGAATATCGGTTGATTTAGCAATTTTTAGATTGCATATAGCAGGTATTTCATCAATTTTAGGAGCTATTAATTTTATTTCTACTGTAATAAATATACAACCTAAAGGAATAACACCAGAGCTAATACCTCTTTTTGTTTGAGCAGTAGAAATTACTGCTATTTTGCTACTTTTATCTTTACCTGTTTTAGCCGGAGCTATTACAATACTTTTAACTGATCGAAACATTAATACCTCTTTTTTTGACCCCTCTGGAGGGGGGGACCCAATTCTTTATCAACATTTATTT
>Ceutorhynchus_inaffectatus|16219.2204-JKR_23942
AACATTATATTTTATTTTTGGCTCATGGGCAGGAATGGCTGGAACTTCTCTTAGTATATTAATTCGAACAGAATTAGGAAACCCAGGAAGATTAATTGGAAATGATCAAATCTATAATTCAATTGTAACTGCTCATGCTTTTATTATAATTTTTTTCATAGTAATACCAATCTTGATTGGAGGTTTTGGTAATTGATTAGTACCTTTGATACTAGGTGCCCCCGATATAGCCTTTCCTCGATTAAATAATATAAGATTCTGACTATTACCTCCTTCTTTATCATTACTTTTAATAAGAAGAATTGTTAATAAAGGAGTAGGAACAGGTTGAACAGTTTATCCTCCTTTGTCTGGAAATGTAGCTCATGAAGGAATATCAGTTGATTTAGCAATTTTCAGATTACATATAGCTGGAATTTCTTCAATTTTAGGAGCTATTAATTTTATTTCTACTGTATTAAATATACAACCAAAAGGTATAACACCTGAATTAATACCTCTTTTTGTATGAGCTGTAGAAATTACAGCTATCTTATTACTTATCTCTCTACCAGTTCTTGCAGGAGCAATCACTATATTATTAACAGACCGAAATATCAACACATCATTTTTTGATCCGTCAGGAGGTGGGGATCCTATTTTATACCAACATTTATTT
>Ceutorhynchus_intersetosus|332.137-PST_8MO2011
AACTCTATATTTTATTTTTGGATCTTGATCAGGAATAGCTGGAACTTCATTAAGAATACTAATTCGAACAGAACTAGGAAATCCAGGCAGATTAATCGGAAATGATCAAATTTATAATTCAATTGTAACTGCTCATGCTTTTATTATAATTTTTTTTATAGTTATACCAATTTTAATTGGAGGATTTGGAAATTGACTAGTACCATTAATACTAGGAGCACCTGATATAGCCTTCCCACGTTTAAATAATATAAGATTTTGACTATTACCCCCCTCTCTGTCTCTTCTTTTAATAAGAAGAATTGTAAACAAAGGAGCAGGTACTGGATGAACAGTTTATCCACCTTTGTCAGGAAATGTAGCTCATGAAGGAATATCTGTTGATTTAGCTATTTTTAGATTACATATAGCAGGAATCTCTTCTATTTTAGGGGCCATTAATTTTATTTCAACTATTATAAATATACAACCTAAAGGAATAACTCCTGAATTAATACCTCTTTTTGTCTGATCAGTTCAAATTACAGCTATTTTATTACTTATTTCCCTTCCTGTACTAGCAGGTGCAATTACTATATTATTAACAGATCGAAATNNNNNNNNNNNNNNNNNNNNNNNNNNNNNNNNNNNNNNNNNNNNNNNNNNNNNNNNNNNNNNN
>Ceutorhynchus_intersetosus|9989.1089-JKR_3425
AACTTTATATTTTATTTTTGGATCTTGATCAGGAATAGCAGGTACTTCATTAAGAATACTAATTCGAACTGAATTAGGAAATCCTGGAAGATTAATTGGAAATGATCAAATTTATAATTCAATTGTTACTGCTCACGCTTTTATTATAATTTTTTTTATAGTTATACCTATTTTAATTGGGGGATTTGGGAATTGATTAGTACCATTAATATTAGGAGCACCTGATATGGCTTTCCCACGTTTAAATAATATAAGATTTTGGTTATTACCTCCATCTTTATCTCTTCTTTTAATAAGAAGAATTGTAAATAAAGGAGCAGGTACCGGATGAACTGTTTACCCGCCATTATCAGGGAACGTTGCCCATGAAGGAATATCTGTTGATTTAGCTATTTTTAGATTACATATAGCAGGAATCTCATCTATTTTAGGAGCTATTAATTTTATTTCAACTATTATAAACATACAACCTAAAGGAATAGCTCCAGAATTAATACCTCTTTTTGTCTGATCAGTTCAAATTACAGCTATTCTTTTACTTATTTCTCTTCCTGTTTTAGCAGGGGCTATTACTATATTATTAACAGATCGAAATATTAATACTTCATTTTTTGATCCTTCAGGAGGAGGAGACCCTATTCTTTATCAACACTTATTT
>Ceutorhynchus_jucundus|264.74-PST_5G2011
NACCTTATACTTTATTTTTGGGGCTTGATCTGGTATGGCCGGAACTTCGTTAAGAATACTTATTCGAACAGAATTAGGAAATCCTGGAAGACTAATCGGAAATGACCAAATCTATAACTCAATTGTAACCGCACATGCATTTATTATAATTTTTTTTATAGTAATACCAATCTTAATTGGTGGATTTGGTAACTGATTGGTACCTTTAATACTTGGGGCACCAGATATAGCTTTCCCACGACTTAACAATATGAGATTTTGACTACTACCACCATCATTGTCTTTGCTTCTGATAAGAAGAATCGTTAATAAAGGAGCAGGGACAGGATGAACAGTTTATCCACCTCTATCAGGAAATGTAGCCCATGAAGGAATATCAGTTGATCTAGCAATTTTCAGACTACATATAGCAGGTATCTCATCAATTTTAGGTGCTATTAATTTTATTTCTACAGTAATAAATATACAACCAAAAGGTATAACACCCGAATTAGTGCCTCTTTTTGTATGAGCAGTAGAAATTACTGCTATTTTACTACTTCTATCCTTGCCGGTATTGGCAGGAGCCATTACTATATTACTAACAGATCGAAATATTAACACTTCATTTTTTGATCCATCTGGTGGAGGGGACCCAATTCTCTATCAACATTTATTC
>Ceutorhynchus_leprieuri|58.IT-0006w
NNNNNNNNNNCTTATTTTTGGATCATGGGCAGGAATAGCAGGAACTTCATTAAGAATACTTATTCGTACTGAATTAGGAAATCCTGGTAGTTTAATTGGAAATGACCAAATTTATAATTCAATTGTAACTGCACATGCTTTTATTATAATTTTTTTTATAGTAATACCAATTTTAATTGGTGGATTTGGAAATTGATTAGTTCCCCTAATATTAGGTGCACCAGACATAGCTTTCCCACGATTAAATAATATAAGATTTTGACTATTACCCCCTTCTTTATCACTTTTATTAATAAGAAGAATTGTTAATAAAGGTGCAGGAACAGGTTGAACAGTTTACCCACCTTTATCAGGAAACGTAGCCCATGAAGGTATATCAGTTGATTTAGCAATCTTTAGCCTACACATAGCAGGTATCTCATCAATTTTAGGTGCTATTAATTTTATTTCTACTGTAATAAATATACAGCCAAAAGGAATAACACCTGAATTAATACCTTTATTTGTATGGGCAGTAGAAATTACAGCTATTTTACTATTACTTTCACTCCCTGTTTTAGCTGGAGCTATTACTATATTATTAACAGATCGAAACATTAATACATCATTCTTTGACCCTTCAGGAGGAGGAGATCCTATTTTATACCAACATTTATTC
>Ceutorhynchus_leprieuri|81.IT-0030w
AACTTTATACTTTATTTTTGGATCATGGGCAGGAATAGCAGGAACTTCATTAAGAATACTTATTCGTACTGAATTAGGAAATCCTGGTAGTTTAATTGGAAATGACCAAATTTATAATTCAATTGTAACTGCACATGCTTTTATTATAATTTTTTTTATAGTAATACCAATTTTAATTGGTGGATTTGGAAATTGATTAGTTCCCCTAATATTAGGTGCACCAGACATAGCTTTCCCACGATTAAATAATATAAGATTTTGACTATTACCCCCTTCTTTATCACTTTTATTAATAAGAAGAATTGTTAATAAAGGTGCGGGAACAGGTTGAACAGTTTACCCACCTTTATCAGGAAACGTAGCCCATGAAGGTATATCAGTTGATTTAGCAATCTTTAGTCTACACATAGCAGGTATCTCATCAATTTTAGGTGCTATTAATTTTATTTCTACTGTAATAAATATACAGCCAAAAGGAATAACACCTGAATTAATACCTTTATTTGTATGGGCAGTAGAAATTACAGCTATTTTACTATTACTTTCACTCCCTGTTTTAGCTGGAGCTATTACTATATTATTAACAGATCGAAACATTAATACATCATTCTTTGACCCTTCAGGAGGAGGAGATCCTATTTTATACCAACATNNNNNN
>Ceutorhynchus_leucorhamma|9988.1088-JKR_3424
AACCTTATACTTTATTTTTGGATCTTGATCAGGAATAACAGGTACTTCATTAAGAATACTAATTCGAACAGAATTAGGAAACCCAGGAAGACTAATTGGAAATGATCAAATCTATAACTCAATCGTTACTGCTCACGCTTTTATTATAATTTTTTTTATAGTTATACCAATTTTAATTGGAGGTTTTGGTAACTGATTAGTACCTTTAATATTAGGAGCACCTGATATAGCATTTCCTCGATTAAATAATATAAGATTTTGATTATTACCTCCATCTTTATCTCTTCTTTTAATAAGAAGATTTGTAAACAAAGGAGCAGGAACTGGATGAACAGTATATCCCCCATTATCAGGAAATGTTGCCCATGAAGGAATATCAGTTGATTTAGCTATTTTTAGATTACATATAGCAGGAATCTCATCTATTCTAGGAGCTATCAATTTTATCTCAACTGTAATAAATATACAACCTAAAGGAATAACACCAGAATTAATTCCTCTTTTTGTTTGATCAGTACAAATTACAGCAATTTTATTACTTATTTCACTTCCTGTATTAGCAGGAGCAATTACTATATTATTAACTGATCGAAATATTAATACTTCATTTTTTGACCCATCAGGAGGAGGGGATCCAATTCTTTATCAACATTTATTT
>Ceutorhynchus_libertorum|560.356-JKR
AACTTTATATTTTATTTTTGGATTCTGAGCAGGAATAGCTGGAACCTCTCTTAGAATACTAATTCGTACTGAATTAGGCAGACCAGGGAGACTAATTGGAAACGACCAAATTTATAATTCAATTGTAACCGCTCATGCCTTCATTATAATTTTTTTTATAGTTATACCTATTTTAATTGGGGGATTTGGTAACTGATTAGTTCCTTTGATATTAGGAGCTCCGGATATAGCCTTTCCTCGACTTAATAATATAAGATTCTGATTATTACCTCCTTCCTTATCTCTACTTTTATTAAGAAGAATCATCAATAAAGGAGTAGGTACTGGATGAACTGTCTATCCACCTTTATCAGGAAATGTCGCCCATGAAGGAATCTCAGTCGATTTAGCAATCTTCAGACTTCATATAGCTGGAATTTCATCTATTTTAGGGGCTATCAATTTTATTTCCACAGTAATAAATATACAACCTAAAGGAATAACACCCGAATTAATACCTTTATTTGTATGAGCAGTTCAAATTACAGCTATTTTACTACTAATTTCTCTACCAGTTTTAGCAGGAGCTATTACTATACTTCTTACTGACCGAAATGTAAATACATCCTTTTTTGATCCATCAGGGGGAGGAGATCCTATCCTTTACCAACATCTATTT
>Ceutorhynchus_liliputanus|10056.1156-JKR_3492
AACTTTATATTTCATTTTTGGATCTTGGGCAGGAATAGCGGGGACATCATTAAGAATACTTATTCGTACTGAATTAGGAAACCCAGGTAGACTAATTGGGAATGATCAAATTTATAACTCAATTGTAACTGCTCATGCATTTATTATAATTTTTTTTATAGTTATACCAATTTTAATTGGAGGTTTCGGAAATTGACTGGTTCCTTTAATACTAGGAGCACCAGATATAGCTTTCCCTCGACTTAACAATATAAGATTTTGACTATTGCCACCTTCTTTATCATTACTATTAATAAGAAGAATTGTTAATAAAGGAGCAGGGACAGGTTGAACTGTCTATCCCCCTCTATCAAGAAATGTGGCTCATGAAGGTATATCAGTAGACTTAGCAATTTTCAGATTACATATAGCAGGAATCTCATCTATCTTAGGAGCTATTAACTTTATTTCTACTGTAATAAATATACAGCCTAAAGGAATAGCACCAGAATTAATACCTCTTTTCGTCTGAGCAGTACAAATTACAGCTATTTTACTTTTAATTTCTTTACCAGTTCTAGCAGGAGCCATTACTATACTATTAACAGATCGAAATATTAATACTTCATTTTTTGACCCATCTGGAGGTGGGGACCCAATTCTATACCAACATTTATTT
>Ceutorhynchus_lukesi|705.501-RST
NNNNNNNNNNNNNNNTTTTGGATCCTGAGCAGGGATGGCCGGAACTTCATTAAGAATACTAATTCGAACTGAACTAGGAAACCCAGGAAGATTAATTGGAAACGACCAAATTTACAACTCAATTGTTACTGCACATGCTTTTATTATAATTTTTTTTATAGTAATACCAATTCTAATCGGAGGTTTTGGAAATTGGCTTGTACCTTTAATACTAGGGGCACCAGACATAGCTTTTCCTCGACTAAATAATATAAGATTTTGATTACTACCTCCCTCTCTTTCACTTTTATTAATAAGAAGAATTGTAAATAAAGGAGCAGGGACAGGATGAACAGTTTATCCACCTTTATCTGGAAACATGGCTCATGAAGGGATATCAGTAGATTTAGCAATTTTTAGATTACATATAGCAGGAATTTCATCAATTTTAGGAGCTATTAATTTTATCTCAACAGTTATAAACATACAACCAAAAGGAATAACACCTGAATTAATACCTTTATTTGTATGGGCAGTGCAAATTACAGCTATTTTACTACTTATTTCTTTACCAGTATTAGCAGGGGCCATTACTATGCTATTAACAGATCGAAATATCAATACTTCTTTTTTTGACCCATCAGGGGGAGGAGATCCTATTTTATACCAACATTTATTT
>Ceutorhynchus_lukesi|10004.1104-JKR_3440
AACTTTATATTTTATTTTTGGATCCTGGGCAGGAATGGCCGGAACTTCATTAAGAATACTAATTCGAACTGAACTAGGAAACCCAGGAAGATTAATTGGGAACGACCAAATTTACAACTCAATTGTCACTGCACATGCTTTTATTATAATTTTTTTTATAGTAATACCAATTCTAATCGGAGGTTTTGGAAATTGGCTTGTACCTTTGATACTAGGGGCACCAGACATAGCTTTTCCTCGACTAAATAATATAAGATTTTGATTACTACCTCCGTCGCTTTCGCTTTTATTAATAAGAAGAATTGTAAATAAAGGAGCAGGGACAGGATGAACAGTTTATCCACCTTTATCTGGAAATGTGGCTCATGAAGGGATATCAGTAGATTTAGCAATTTTTAGATTACATATAGCAGGAATTTCATCAATTTTAGGAGCTATTAATTTTATCTCAACAGTTATAAACATACAACCAAAAGGAATAACACCTGAATTAATACCTTTATTTGTATGGGCAGTGCAAATTACAGCTATTTTACTACTCATTTCTTTACCAGTATTAGCGGGGGCCATTACTATACTATTAACAGATCGAAATATCAATACTTCTTTTTTTGACCCATCAGGGGGAGGAGATCCCATTTTATACCAACATTTATTT
>Ceutorhynchus_merkli|10023.1123-JKR_3459
AACTTTATATTTTATTTTTGGATCTTGGGCAGGAATAGCTGGAACTTCCTTAAGAATACTAATTCGAACTGAATTAGGAAATCCTGGAAGATTAATCGGAAATGACCAAATCTATAATTCAATTGTAACTGCTCATGCTTTTATTATAATTTTTTTTATGGTTATACCAATTTTAATTGGGGGATTTGGTAATTGATTAGTTCCTTTAATATTAGGGGCACCAGATATAGCTTTTCCTCGACTTAATAATATAAGATTTTGATTATTACCACCTTCCTTATCCTTACTTCTAATAAGAAGAATTGTTAATAAAGGAGCAGGAACTGGATGAACAGTTTACCCACCCTTATCAAGAAACGTAGCTCATGAAGGAATATCAGTTGATTTAGCAATTTTTAGATTACATATAGCAGGTATTTCATCAATTTTAGGAGCTATTAATTTCATTTCTACTGTAATAAACATACAACCTAAAGGAATAACACCAGAGCTAATACCTCTTTTTGTTTGAGCAGTAGAAATCACTGCCATTTTACTACTACTATCTTTACCTGTTTTAGCAGGAGCTATTACCATACTTTTAACAGATCGAAATATTAATACCTCTTTTTTTGACCCCTCTGGAGGAGGAGACCCAATTCTTTATCAACATTTATTT
>Ceutorhynchus_moraviensis|10913.1427-JKR_4196
TACATTATATTTTATTTTTGGATCCTGGGCAGGAATAGCCGGAACCTCTTTAAGAATACTTATTCGTACAGAACTAGGCAATCCGGGAAGATTAATTGGAAATGATCAAATTTATAATTCTATTGTAACTGCACATGCTTTTATTATAATTTTTTTTATAGTTATACCAATTTTAATTGGAGGGTTCGGAAACTGATTAGTCCCCCTTATACTAGGAGCCCCGGATATAGCTTTTCCCCGACTTAACAATATAAGATTTTGACTATTACCTCCTTCTTTATCCCTTCTTTTAATAAGAAGAATTGTTAATAAAGGGGCTGGAACTGGTTGAACTGTATACCCCCCATTGTCTAACAACGTAGCTCATGAAGGTATATCTGTAGACTTAGCTATTTTTAGCTTACATATAGCAGGAATTTCTTCAATTTTAGGAGCAATTAATTTTATCTCTACTGTAATAAATATACAACCAAAAGGAATAACCCCAGAATTAATACCTCTTTTTGTATGAGCAGTTGAAATCACTGCTATTTTATTACTAATTTCTCTACCTGTATTAGCAGGAGCTATCACAATACTATTAACAGACCGAAATATTAATACATCATTTTTTGATCCCTCAGGTGGCGGAGATCCTATTTTATACCAACATTTATTT
>Ceutorhynchus_napi|11081.1595-JKR_3643
AACTTTATATTTTATTTTTGGAGCATGATCAGGAATGGCAGGAACTTCTTTAAGAATAATAATTCGAACTGAATTAGGAAATCCTGGTAGATTAATTGGTAACGACCAAATTTATAATTCAATTGTAACTGCACATGCTTTTATTATAATTTTTTTTATAGTTATACCAATTTTAATTGGTGGATTTGGAAATTGACTAGTCCCCTTAATACTAGGAGCACCTGATATAGCATTCCCACGATTAAATAATATAAGATTTTGATTATTACCTCCCTCTTTATCACTACTTTTAATAAGAAGAATTGTGAATAAAGGTGCTGGAACAGGTTGAACTGTATACCCACCTTTATCAAGAAATGTAGCTCATGAAGGTATATCTGTTGATTTAGCAATTTTTAGATTACACATAGCAGGAATTTCTTCTATTYTAGGGGCTATTAATTTTATTTCTACAGTAATAAATATACAACCTAAAGGAATAACTCCTGAATTAATACCTCTTTTTGTATGAGCAGTAGAAATCACTGCTATTTTAYTACTTTTATCTTTACCTGTTTTAGCAGGAGCTATTACTATACTACTAACCGATCGAAATATTAATACTTCATTTTTTGACCCATCAGGAGGAGGTGACCCTATTTTATACCAACATCTATTT
>Ceutorhynchus_nevadensis|10080.1180-JKR_3516
AACTTTATATTTTATTTTTGGGTCATGAGCAGGTATAACAGGAACTTCTTTAAGAATACTAATTCGAGCAGAATTAGGAAATCCAGGAAGATTGATCGGAAACGATCAAATTTACAACTCGATTGTAACTGCACATGCATTTATTATAATTTTCTTTATAGTAATACCAATTCTAATTGGAGGTTTTGGAAATTGGCTTGTTCCTTTAATACTAGGAGCACCTGATATAGCATTCCCTCGACTCAATAATATAAGATTTTGATTATTACCGCCTTCTTTGTCACTTCTTTTAATAAGAAGAATAGTTAATAGGGGAGCAGGAACTGGATGAACTGTTTATCCACCTTTATCAGGAAATGTGGCCCATGAAGGAATATCAGTAGACCTGGCAATTTTTAGATTACATATAGCAGGAATCTCCTCTATTTTAGGAGCTATTAATTTTATTTCAACTGTTATAAATATACAACCCAAAGGAATGACGCCTGAATTAATGCCTCTATTTGTATGGGCTGTACAAATTACAGCTATTCTATTACTTATTTCTCTGCCAGTATTAGCAGGAGCTATTACTATACTATTAACAGACCGAAATATTAATACTTCTTTTTTCGACCCATCGGGAGGAGGGGATCCTATCCTATATCAACATTTATTT
>Ceutorhynchus_nevadensis|10251.1351-PST_4167
AACTTTATATTTTATTTTTGGGTCATGAGCAGGTATAACAGGAACTTCTTTAAGAATACTAATTCGAGCAGAATTAGGAAATCCAGGAAGATTGATCGGAAACGATCAAATTTACAACTCGATTGTAACTGCACATGCATTTATTATAATTTTCTTTATAGTAATACCAATTCTAATTGGAGGTTTTGGAAATTGGCTTGTTCCTTTAATATTAGGAGCACCTGATATAGCATTCCCTCGACTCAATAATATAAGATTTTGATTATTACCGCCTTCTTTGTCACTTCTTTTAATAAGAAGAATAGTTAATAGAGGAGCAGGAACTGGATGAACTGTTTATCCACCTTTATCAGGAAATGTGGCCCATGAAGGAATATCAGTAGACCTGGCAATTTTTAGATTACATATAGCAGGAATCTCCTCTATTTTAGGAGCTATTAATTTTATTTCAACTGTTATAAATATACAACCCAAAGGAATGACGCCTGAATTAATGCCTCTATTTGTATGGGCTGTACAAATTACAGCTATTCTATTACTTATTTCTCTGCCAGTATTAGCAGGAGCTATTACTATACTATTAACAGACCGAAATATTAATACTTCTTTTTTCGACCCATCGGGAGGAGGGGATCCTATCCTATATCAACATTTATTT
>Ceutorhynchus_nigritulus|16163.2148-JKR_23788
AACTTTATATTTTATTTTTGGGTCGTGAGCAGGGATAACGGGGACATCTTTAAGAATACTAATTCGAACTGAATTAGGAAATCCTGGAAGATTGATTGGAAATGATCAAATTTACAATTCAATCGTTACTGCTCATGCTTTTATTATAATTTTTTTTATAGTAATACCAATTTTAATTGGGGGATTCGGAAATTGATTAGTGCCTTTAATACTAGGTGCTCCTGATATAGCGTTTCCTCGACTTAACAATATAAGATTTTGATTACTACCTCCATCGCTTTCTCTTCTTCTAATAAGAAGAATTATTAATAAAGGAGCAGGAACTGGGTGAACAGTTTATCCCCCATTATCTGGAAATGTTGCTCATGAAGGTATATCAGTTGATTTAGCAATTTTTAGACTACACATAGCTGGAATTTCTTCTATTTTAGGGGCTATTAATTTTATTTCAACAATCATAAATATGCAACCTAAAGGAATAACGCCCGAATTAATACCTCTTTTTGTGTGAGCAGTACAAATTACAGCTATTTTATTACTTATTTCTCTTCCTGTTCTTGCAGGTGCAATCACTATACTATTAACAGATCGTAATATTAATACATCTTTTTTTGACCCCTCAGGTGGTGGAGACCCTATCCTATACCAACACTTATTT
>Ceutorhynchus_niyazii|9924.1023-PSP_3168
AACATTATATTTTATTTTTGGCTCCTGATCAGGTATGGCAGGAACTTCCCTAAGAATATTAATTCGAACAGAATTAGGAAATCCAGGAAGATTAATTGGAAATGATCAAATTTATAATTCAATCGTTACTGCACATGCTTTTATTATAATTTTTTTTATGGTTATACCAATTTTAATTGGAGGATTCGGAAATTGACTTGTACCTCTGATATTAGGAGCCCCCGATATAGCATTTCCTCGATTGAATAATATAAGATTTTGATTATTACCTCCATCTTTATCACTTCTTTTAATAAGAAGAATCATTAACAAAGGAGCAGGAACTGGTTGAACAGTTTATCCACCTCTGTCTAGAAATGTAGCTCATGAAGGAATATCAGTAGATTTAGCTATTTTTAGTTTACATATAGCAGGTATTTCATCAATTTTGGGGGCAATTAATTTTATTTCAACAGTAATAAATATACAACCAAAAGGAATAACCCCCGAATTAATACCTCTTTTTGTATGAGCAGTAGAAATCACAGCTATTTTATTATTAATTTCTTTACCAGTATTAGCTGGAGCTATCACAATATTACTAACAGATCGAAATATTAATACATCATTTTTTGACCCTTCAGGAGGAGGGGATCCTATCTTATACCAACATCTATTT
>Ceutorhynchus_niyazii|10030.1130-JKR_3466
AACATTATATTTTATTTTTGGCTCCTGATCAGGTATGGCAGGAACTTCCCTAAGAATATTAATTCGAACAGAATTAGGAAATCCAGGAAGATTAATTGGAAATGATCAAATTTATAATTCAATCGTTACTGCACATGCTTTTATTATAATTTTTTTTATGGTTATACCAATTTTAATTGGAGGATTCGGAAATTGACTTGTACCTCTGATATTAGGAGCCCCCGATATAGCATTTCCTCGATTGAATAATATAAGATTTTGATTATTACCTCCATCTTTATCACTTCTTTTAATAAGAAGAATCATTAACAAAGGAGCAGGAACTGGTTGAACAGTTTATCCACCTCTGTCTAGAAATGTAGCTCATGAAGGAATATCAGTAGATTTAGCTATTTTTAGTTTACATATAGCAGGTATTTCATCAATTTTGGGGGCAATTAATTTTATTTCAACAGTAATAAATATACAACCAAAAGGAATAACCCCCGAATTAATACCTCTTTTTGTATGAGCAGTAGAAATCACAGCTATTTTATTATTAATTTCTTTACCAGTATTAGCTGGAGCTATCACAATATTACTAACAGATCGAAATATTAATACATCATTTTTTGACCCTTCAGGAGGAGGGGATCCTATCTTATACCAACATCTATTT
>Ceutorhynchus_niyazii|16172.2157-JKR_23797
AACATTATATTTTATTTTTGGCTCCTGATCAGGTATGGCAGGAACTTCCCTAAGAATATTAATTCGAACAGAATTAGGAAATCCAGGAAGATTAATTGGAAATGATCAAATTTATAATTCAATCGTTACTGCACATGCTTTTATTATAATTTTTTTTATGGTTATACCAATTTTAATTGGAGGATTCGGAAATTGACTTGTACCTCTGATATTAGGAGCCCCCGATATAGCATTTCCTCGATTGAATAATATAAGATTTTGATTATTACCTCCATCTTTATCACTTCTTTTAATAAGAAGAATCATTAACAAAGGAGCAGGAACTGGTTGAACAGTTTATCCACCTCTGTCTAGAAATGTAGCTCATGAAGGAATATCAGTAGATTTAGCTATTTTTAGTTTACATATAGCAGGTATTTCATCAATTTTGGGGGCAATTAATTTTATTTCAACAGTAATAAATATACAACCAAAAGGAATAACCCCCGAATTAATACCTCTTTTTGTATGAGCAGTAGAAATCACAGCTATTTTATTATTAATTTCTTTACCAGTATTAGCTGGAGCTATCACAATATTACTAACAGATCGAAATATTAATACATCATTTTTTGACCCTTCAGGAGGAGGGGATCCTATCTTATACCAACATCTATTT
>Ceutorhynchus_niyazii|16571.2557-PSP_23531
AACATTATATTTTATTTTTGGCTCCTGATCAGGTATGGCAGGAACTTCCCTAAGAATATTAATTCGAACAGAATTAGGAAATCCAGGAAGATTAATTGGAAATGATCAAATTTATAATTCAATCGTTACTGCACATGCTTTTATTATAATTTTTTTTATGGTTATACCAATTTTAATTGGAGGATTCGGAAATTGACTTGTACCTCTGATATTAGGAGCCCCCGATATAGCATTTCCTCGATTGAATAATATAAGATTTTGATTATTACCTCCATCTTTATCACTTCTTTTAATAAGAAGAATCATTAACAAAGGAGCAGGAACTGGTTGAACAGTTTATCCACCTCTGTCTAGAAATGTAGCTCATGAAGGAATATCAGTAGATTTAGCTATTTTTAGTTTACATATAGCAGGTATTTCATCAATTTTGGGGGCAATTAATTTTATTTCAACAGTAATAAATATACAACCAAAAGGAATAACCCCCGAATTAATACCTCTTTTTGTATGAGCAGTAGAAATCACAGCTATTTTATTATTAATTTCTTTACCAGTATTAGCTGGAGCTATCACAATATTACTAACAGATCGAAATATTAATACATCATTTTTTGACCCTTCAGGAGGAGGGGATCCTATCTTATACCAACATCTATTT
>Ceutorhynchus_obstrictus|443.239-PSP
AACTCTATATTTTATTTTTGGATCTTGAGCAGGTATGGCAGGTACTTCTCTAAGAATATTAATTCGAACTGAATTAGGAAATCCAGGGAGATTAATTGGAAATGATCAAATTTACAATTCAATCGTTACTGCTCACGCATTTATCATAATTTTTTTTATAGTTATGCCAATTTTAATTGGGGGCTTTGGAAATTGACTAGTTCCATTAATACTAGGAGCACCAGATATAGCCTTCCCACGACTTAATAATATAAGATTTTGACTATTACCACCTTCTTTGTCATTACTTTTAATAAGAAGAATTGTAAACAAAGGTGCTGGTACTGGTTGAACGGTCTACCCACCATTATCAGGAAATGTAGCACATGAAGGTATATCTGTAGATCTGGCAATTTTTAGATTACATATAGCAGGGATCTCATCTATTTTAGGGGCTATCAATTTTATTTCTACTGTAATAAATATACAACCTAAAGGAATAACACCAGAGCTAATACCTTTATTTGTATGAGCTGTTCAAATCACAGCCATTTTATTATTAATTTCTCTACCTGTTCTAGCAGGAGCAATTACTATACTATTGACAGATCGAAATATTAATACTTCATTTTTTGACCCATCAGGGGGAGGTGACCCAATTCTTTACCAACATTTATTT
>Ceutorhynchus_obstrictus|9688.787-PST_3700
AACTCTATATTTTATTTTTGGATCTTGAGCAGGTATGGCAGGTACTTCTCTAAGAATATTAATTCGAACTGAATTAGGAAATCCAGGGAGATTAATTGGAAATGATCAAATTTACAATTCAATCGTTACTGCTCACGCATTTATCATAATTTTTTTTATAGTTATGCCAATTTTAATTGGGGGCTTTGGAAATTGACTAGTTCCATTAATACTAGGAGCACCAGATATAGCCTTCCCACGACTTAATAATATAAGATTTTGACTATTACCACCTTCTTTGTCATTACTTTTAATAAGAAGAATTGTAAACAAAGGTGCTGGTACTGGTTGAACGGTCTACCCACCATTATCAGGAAATGTAGCACATGAAGGTATATCTGTAGATCTGGCAATTTTTAGATTACATATAGCAGGGATCTCATCTATTTTAGGGGCTATCAATTTTATTTCTACTGTAATAAATATACAACCTAAAGGAATAACACCAGAGCTAATACCTTTATTTGTATGAGCTGTTCAAATCACAGCCATTTTATTATTAATTTCTCTACCTGTTCTAGCAGGAGCAATTACTATACTATTGACAGATCGAAATATTAATACTTCATTTTTTGACCCATCAGGGGGAGGTGACCCAATTCTTTACCAACATTTATTT
>Ceutorhynchus_obstrictus|10003.1103-JKR_3439
AACTCTATATTTTATTTTTGGATCTTGAGCAGGTATGGCAGGTACTTCTCTAAGAATATTAATTCGAACTGAATTAGGAAATCCAGGGAGATTAATTGGAAATGATCAAATTTACAATTCAATCGTTACTGCTCACGCATTTATCATAATTTTTTTTATAGTTATGCCAATTTTAATTGGGGGCTTTGGAAATTGACTAGTTCCATTAATACTAGGAGCACCAGATATAGCCTTCCCACGACTTAATAATATAAGATTTTGACTATTACCACCTTCTTTGTCATTACTTTTAATAAGAAGAATTGTAAACAAAGGTGCTGGTACTGGTTGAACGGTCTACCCACCATTATCAGGAAATGTAGCACATGAAGGTATATCTGTAGATCTGGCAATTTTTAGATTACATATAGCAGGGATCTCATCTATTTTAGGGGCTATCAATTTTATTTCTACTGTAATAAATATACAACCTAAAGGAATAACACCAGAGCTAATACCTTTATTTGTATGAGCTGTTCAAATCACAGCCATTTTATTATTAATTTCTCTACCTGTTCTAGCAGGAGCAATTACTATACTATTGACAGATCGAAATATTAATACTTCATTTTTTGACCCATCAGGGGGAGGTGACCCAATTCTTTACCAACATTTATTT
>Ceutorhynchus_obstrictus|10022.1122-JKR_3458
AACTCTATATTTTATTTTTGGATCTTGAGCAGGTATGGCAGGTACTTCTCTAAGAATATTAATTCGAACTGAATTAGGAAATCCAGGGAGATTAATTGGAAATGATCAAATTTACAATTCAATCGTTACTGCTCACGCATTTATCATAATTTTTTTTATAGTTATGCCAATTTTAATTGGGGGCTTTGGAAATTGACTAGTTCCATTAATACTAGGAGCACCAGATATAGCCTTCCCACGACTTAATAATATAAGATTTTGACTATTACCACCTTCTTTGTCATTACTTTTAATAAGAAGAATTGTAAACAAAGGTGCTGGTACTGGTTGAACGGTCTACCCACCATTATCAGGAAATGTAGCACATGAAGGTATATCTGTAGATCTGGCGATTTTTAGATTACATATAGCAGGGATCTCATCTATTTTAGGGGCTATCAATTTTATTTCTACTGTAATAAATATACAACCTAAAGGAATAACACCAGAGCTAATACCTTTATTTGTATGAGCTGTTCAAATCACAGCCATTTTATTATTAATTTCTCTACCTGTTCTAGCAGGAGCAATTACTATACTATTGACAGATCGAAATATTAATACTTCATTTTTTGACCCATCAGGGGGAGGTGACCCAATTCTTTACCAACATTTATTT
>Ceutorhynchus_obstrictus|10039.1139-JKR_3475
AACTCTATATTTTATTTTTGGATCTTGAGCAGGTATGGCAGGTACTTCTCTAAGAATATTAATTCGAACTGAATTAGGAAATCCAGGGAGATTAATTGGAAATGATCAAATTTACAATTCAATCGTTACTGCTCACGCATTTATCATAATTTTTTTTATAGTTATGCCAATTTTAATTGGGGGCTTTGGAAATTGACTAGTTCCATTAATACTAGGAGCACCAGATATAGCCTTCCCACGACTTAATAATATAAGATTTTGACTATTACCACCTTCTTTGTCATTACTTTTAATAAGAAGAATTGTAAACAAAGGTGCTGGTACTGGTTGAACGGTCTACCCACCATTATCAGGAAATGTAGCACATGAAGGTATATCTGTAGATCTGGCGATTTTTAGATTACATATAGCAGGGATCTCATCTATTTTAGGGGCTATCAATTTTATTTCTACTGTAATAAATATACAACCTAAAGGAATAACACCAGAGCTAATACCTTTATTTGTATGAGCTGTTCAAATCACAGCCATTTTATTATTAATTTCTCTACCTGTTCTAGCAGGAGCAATTACTATACTATTGACAGATCGAAATATTAATACTTCATTTTTTGACCCATCAGGGGGAGGTGACCCAATTCTTTACCAACATTTATTA
>Ceutorhynchus_obstrictus|10054.1154-JKR_3490
AACTCTATATTTTATTTTTGGATCTTGAGCAGGTATGGCAGGTACTTCTCTAAGAATATTAATTCGAACTGAATTAGGAAATCCAGGGAGATTAATTGGAAATGATCAAATTTACAATTCAATCGTTACTGCTCACGCATTTATCATAATTTTTTTTATAGTTATGCCAATTTTAATTGGGGGCTTTGGAAATTGACTAGTTCCATTAATACTAGGAGCACCAGATATAGCCTTCCCACGACTTAATAATATAAGATTTTGACTATTACCACCTTCTTTGTCATTACTTTTAATAAGAAGAATTGTAAACAAAGGTGCTGGTACTGGTTGAACGGTCTACCCACCATTATCAGGAAATGTAGCACATGAAGGTATATCTGTAGATCTGGCAATTTTTAGATTACATATAGCAGGGATCTCATCTATTTTAGGGGCTATCAATTTTATTTCTACTGTAATAAATATACAACCTAAAGGAATAACACCAGAGCTAATACCTTTATTTGTATGAGCTGTTCAAATCACAGCCATTTTATTATTAATTTCTCTACCTGTTCTAGCAGGAGCAATTACTATACTATTGACAGATCGAAATATTAATACTTCATTTTTTGACCCATCAGGGGGAGGTGACCCAATTCTTTACCAACATTTATTT
>Ceutorhynchus_obstrictus|10101.1201-JKR_3537
NNNNNNNNNNNNNNNNNNNNNNNNNNNNNNNNNNNNNNNNNNNNCTTYTYTAAGAATATTAATTCGAACTGAATTAGGAAATCCAGGGAGATTAATTGGAAATGATCAAATTTACAATTCAATCGTTACTGCTCACGCATTTATCATAATTTTTTTTATAGTTATGCCAATTTTAATTGGGGGCTTTGGAAATTGACTAGTTCCATTAATACTAGGAGCACCAGATATAGCCTTCCCACGACTTAATAATATAAGATTTTGACTATTACCACCTTCTTTGTCATTACTTTTAATAAGAAGAATTGTAAACAAAGGTGCTGGTACTGGTTGAACGGTCTACCCACCATTATCAGGAAATGTAGCACATGAAGGTATATCTGTAGATCTGGCAATTTTTAGATTACATATAGCAGGGATCTCATCTATTTTAGGGGCTATCAATTTTATTTCTACTGTAATAAATATACAACCTAAAGGAATAACACCAGAGCTAATACCTTTATTTGTATGAGCTGTTCAAATCACAGCCATTTTATTATTAATTTCTCTACCTGTTCTAGCAGGAGCAATTACTATACTATTGACAGATCGAAATATTAATACTTCATTTTTTGACCCATCAGGGGGAGGTGACCCAATTCTTTACCAACATTTATTT
>Ceutorhynchus_obstrictus|10960.1474-PSP_3234
AACTCTATATTTTATTTTTGGATCTTGAGCAGGTATGGCAGGTACTTCTCTAAGAATATTAATTCGAACTGAATTAGGAAATCCAGGGAGATTAATTGGAAATGATCAAATTTACAATTCAATCGTTACTGCTCACGCATTTATCATAATTTTTTTTATAGTTATGCCAATTTTAATTGGGGGCTTTGGAAATTGACTAGTTCCATTAATACTAGGAGCACCAGATATAGCCTTCCCACGACTTAATAATATAAGATTTTGACTATTACCACCTTCTTTGTCATTACTTTTAATAAGAAGAATTGTAAACAAAGGTGCTGGTACTGGTTGAACGGTCTACCCACCATTATCAGGAAATGTAGCACATGAAGGTATATCTGTAGATCTGGCAATTTTTAGATTACATATAGCAGGGATCTCATCTATTTTAGGGGCTATCAATTTTATTTCTACTGTAATAAATATACAACCTAAAGGAATAACACCAGAGCTAATACCTTTATTTGTATGAGCTGTTCAAATCACAGCCATTTTATTATTAATTTCTCTACCTGTTCTAGCAGGAGCAATTACTATACTATTGACAGATCGAAATATTAATACTTCATTTTTTGACCCATCAGGGGGAGGTGACCCAATTCTTTACCAACATTTATTT
>Ceutorhynchus_obstrictus|16275.2260-JKR_24190
AACTCTATATTTTATTTTTGGATCTTGAGCAGGTATGGCAGGTACTTCTCTAAGAATATTAATTCGAACTGAATTAGGAAATCCAGGGAGATTAATTGGAAATGATCAAATTTACAATTCAATCGTTACTGCTCACGCATTTATCATAATTTTTTTTATAGTTATGCCAATTTTAATTGGGGGCTTTGGAAATTGACTAGTTCCATTAATACTAGGAGCACCAGATATAGCCTTCCCACGACTTAATAATATAAGATTTTGACTATTACCACCTTCTTTGTCATTACTTTTAATAAGAAGAATTGTAAACAAAGGTGCTGGTACTGGTTGAACGGTCTACCCACCATTATCAGGAAATGTAGCACATGAAGGTATATCTGTAGATCTGGCAATTTTTAGATTACATATAGCAGGGATCTCATCTATTTTAGGGGCTATCAATTTTATTTCTACTGTAATAAATATACAACCTAAAGGAATAACACCAGAGCTAATACCTTTATTTGTATGAGCTGTTCAAATCACAGCCATTTTATTATTAATTTCTCTACCTGTTCTAGCAGGAGCAATTACTATACTATTGACAGATCGAAATATTAATACTTCATTTTTTGACCCATCAGGGGGAGGTGACCCAATTCTTTACCAACATTTATTT
>Ceutorhynchus_obstrictus|16276.2261-JKR_24191
AACTCTATATTTTATTTTTGGATCTTGAGCAGGTATGGCAGGTACTTCTCTAAGAATATTAATTCGAACTGAATTAGGAAATCCAGGGAGATTAATTGGAAATGATCAAATTTACAATTCAATCGTTACTGCTCACGCATTTATCATAATTTTTTTTATAGTTATGCCAATTTTAATTGGGGGCTTTGGAAATTGACTAGTTCCATTAATACTAGGAGCACCAGATATAGCCTTCCCACGACTTAATAATATAAGATTTTGACTATTACCACCTTCTTTGTCATTACTTTTAATAAGAAGAATTGTAAACAAAGGTGCTGGTACTGGTTGAACGGTCTACCCACCATTATCAGGAAATGTAGCACATGAAGGTATATCTGTAGATCTGGCAATTTTTAGATTACATATAGCAGGGATCTCATCTATTTTAGGGGCTATCAATTTTATTTCTACTGTAATAAATATACAACCTAAAGGAATAACACCAGAGCTAATACCTTTATTTGTATGAGCTGTTCAAATCACAGCCATTTTATTATTAATTTCTCTACCTGTTCTAGCAGGAGCAATTACTATACTATTGACAGATCGAAATATTAATACTTCATTTTTTGACCCATCAGGGGGAGGTGACCCAATTCTTTACCAACATTTATTT
>Ceutorhynchus_obstrictus|16361.2347-JKR_24278
AACTCTATATTTTATTTTTGGATCTTGAGCAGGTATGGCAGGTACTTCTCTAAGAATATTAATTCGAACTGAATTAGGAAATCCAGGGAGATTAATTGGAAATGATCAAATTTACAATTCAATCGTTACTGCTCACGCATTTATCATAATTTTTTTTATAGTTATGCCAATTTTAATTGGGGGCTTTGGAAATTGACTAGTTCCATTAATACTAGGAGCACCAGATATAGCCTTCCCACGACTTAATAATATAAGATTTTGACTATTACCACCTTCTTTGTCATTACTTTTAATAAGAAGAATTGTAAACAAAGGTGCTGGTACTGGTTGAACGGTCTACCCACCATTATCAGGAAATGTAGCACATGAAGGTATATCTGTAGATCTGGCAATTTTTAGATTACATATAGCAGGGATCTCATCTATTTTAGGGGCTATCAATTTTATTTCTACTGTAATAAATATACAACCTAAAGGAATAACACCAGAGCTAATACCTTTATTTGTATGAGCTGTTCAAATCACAGCCATTTTATTATTAATTTCTCTACCTGTTCTAGCAGGAGCAATTACTATACTATTGACAGATCGAAATATTAATACTTCATTTTTTGACCCATCAGGGGGAGGTGACCCAATTCTTTACCAACATTTATTT
>Ceutorhynchus_obstrictus|16575.2561-PSP_23535
AACTCTATATTTTATTTTTGGATCTTGAGCAGGTATGGCAGGTACTTCTCTAAGAATATTAATTCGAACTGAATTAGGAAATCCAGGGAGATTAATTGGAAATGATCAAATTTACAATTCAATCGTTACTGCTCACGCATTTATCATAATTTTTTTTATAGTTATGCCAATTTTAATTGGGGGCTTTGGAAATTGACTAGTTCCATTAATACTAGGAGCACCAGATATAGCCTTCCCACGACTTAATAATATAAGATTTTGACTATTACCACCTTCTTTGTCATTACTTTTAATAAGAAGAATTGTAAACAAAGGTGCTGGTACTGGTTGAACGGTCTACCCACCATTATCAGGAAATGTAGCACATGAAGGTATATCTGTAGATCTGGCGATTTTTAGATTACATATAGCAGGGATCTCATCTATTTTAGGGGCTATCAATTTTATTTCTACTGTAATAAATATACAACCTAAAGGAATAACACCAGAGCTAATACCTTTATTTGTATGAGCTGTTCAAATCACAGCCATTTTATTATTAATTTCTCTACCTGTTCTAGCAGGAGCAATTACTATACTATTGACAGATCGAAATATTAATACTTCATTTTTTGACCCATCAGGGGGAGGTGACCCAATTCTTTACCAACATTTATTT
>Ceutorhynchus_pallidactylus|193.3-PST_1GC2011
CACTTTATATTTTATTTTTGGAGCATGGTCTGGAATAGTAGGAACTTCTTTAAGAATAATTATCCGAACAGAATTAGGAAATCCTGGGAGATTAATTGGTAATGATCAAATTTATAACTCAATTGTAACAGCACATGCATTTATTATAATTTTTTTTATAGTAATACCTATTTTAATCGGGGGATTTGGAAATTGATTAGTACCACTTATACTTGGGGCACCTGATATAGCTTTCCCCCGCTTAAATAATATAAGATTCTGATTATTGCCCCCTTCATTATCATTACTTTTAATAAGAAGAATTGTAAATAAGGGTACTGGGACAGGATGAACGGTTTATCCACCTTTATCCAGAAATGTGGCACATGAAGGAATATCAGTTGATCTATCAATTTTTAGATTGCACATAGCAGGAATTTCATCAATCCTAGGAGCAATTAATTTTATTTCAACTGTAATAAATATACAACCAAAAGGTATAACACCAGAATTAATACCACTTTTTGTTTGATCAGTAGAAATTACTGCAATCTTATTACTTATTTCACTACCAGTATTAGCAGGGGCTATCACAATACTATTAACTGATCGAAATATTAATACATCATTTTTTGACCCATCAGGAGGTGGAGATCCAATTCTTTATCAACATTTATTT
>Ceutorhynchus_pallidactylus|247.57-PST_1G2010
CACTTTATATTTTATTTTTGGGGCATGGTCTGGAATAGTAGGAACTTCTTTAAGAATAATTATCCGAACAGAATTAGGAAATCCTGGGAGATTAATTGGTAATGATCAAATTTATAACTCAATTGTAACAGCACATGCATTTATTATAATTTTTTTTATAGTAATACCTATTTTAATCGGGGGATTTGGAAATTGATTAGTACCACTTATACTTGGGGCACCTGATATAGCTTTCCCCCGCTTAAATAATATAAGATTCTGATTATTGCCCCCTTCATTATCATTACTTTTAATAAGAAGAATTGTAAATAAGGGTACTGGGACAGGATGAACGGTTTATCCACCTTTATCCAGAAATGTGGCACATGAAGGAATATCAGTTGATCTATCAATTTTTAGATTGCACATAGCAGGAATTTCATCAATCCTAGGAGCAATTAATTTTATTTCAACTGTAATAAATATACAACCAAAAGGTATAACACCAGAATTAATACCACTTTTTGTTTGATCAGTAGAAATTACTGCAATCTTATTACTTATTTCACTGCCAGTATTAGCAGGGGCTATCACAATACTATTAACTGATCGAAATATTAATACATCATTTTTTGACCCATCAGGAGGAGGAGATCCAATTCTTTATCAACATTTATTT
>Ceutorhynchus_pallidactylus|861.657-PSP
CACTTTATATTTTATTTTTGGAGCATGGTCTGGAATAGTAGGAACTTCTTTAAGAATAATTATCCGAACAGAATTAGGAAATCCTGGGAGATTAATTGGTAATGATCAAATTTATAACTCAATTGTAACAGCACATGCATTTATTATAATTTTTTTTATAGTAATACCTATTTTAATTGGGGGATTTGGAAATTGATTAGTACCACTTATACTTGGAGCACCTGATATAGCTTTCCCCCGCTTAAATAATATAAGATTCTGATTATTGCCCCCTTCATTATCATTACTTTTAATAAGAAGAATTGTAAATAAAGGTACTGGGACAGGATGAACGGTTTATCCGCCTTTATCCAGAAATGTGGCACATGAAGGAATATCAGTTGATCTATCAATTTTTAGATTACACATAGCAGGAATTTCATCAATCCTAGGAGCAATTAATTTTATTTCAACTGTAATAAATATACAACCAAAAGGTATAACACCAGAATTAATACCACTTTTTGTTTGATCAGTAGAAATTACTGCAATCTTATTACTTATTTCACTGCCAGTATTAGCAGGAGCTATCACAATACTATTAACTGATCGAAATATTAATACATCATTTTTTGACCCATCAGGAGGTGGAGATCCAATTCTTTATCAACATTTATTT
>Ceutorhynchus_pallidactylus|14973.1833-PST_26036
CACTTTATATTTTATTTTTGGAGCATGGTCTGGAATAGTGGGGACTTCTTTAAGAATAATTATCCGAACAGAATTAGGAAATCCCGGGAGATTAATTGGTAATGATCAAATTTATAACTCAATTGTAACAGCACATGCATTTATTATAATTTTTTTTATGGTAATACCTATTTTAATTGGAGGATTTGGAAATTGATTAGTGCCACTAATACTTGGAGCGCCTGATATAGCTTTCCCCCGCTTAAATAATATAAGATTCTGATTATTACCCCCTTCATTATCATTACTTTTAATAAGAAGAATTGTTAATAAAGGTACTGGGACAGGATGAACGGTTTATCCACCTTTATCTAGAAATGTGGCACACGAAGGAATATCAGTTGATCTATCAATTTTTAGATTGCACATAGCAGGAATTTCATCAATCCTAGGAGCAATTAATTTTATTTCAACTGTAATAAATATACAACCAAAAGGTATAACACCAGAATTAATACCACTTTTTGTTTGATCAGTAGAAATTACTGCAATCTTATTGCTTATTTCACTACCAGTATTAGCAGGAGCTATCACAATACTATTAACTGATCGAAATATTAATACATCATTTTTTGACCCATCAGGAGGTGGAGACCCAATTCTTTATCAACATTTATTT
>Ceutorhynchus_pallidactylus|15999.1984-JKR_23624
CACTTTATATTTTATTTTTGGGGCATGGTCTGGAATAGTAGGAACCTCTTTAAGAATAATTATCCGAACAGAATTAGGAAATCCTGGGAGATTAATTGGCAATGATCAAATTTATAACTCAATTGTAACAGCACATGCATTTATTATAATTTTTTTTATAGTAATACCTATTTTAATTGGAGGATTTGGAAATTGATTAGTACCACTAATACTTGGGGCACCTGATATAGCTTTTCCCCGCTTAAATAATATAAGATTCTGATTATTACCCCCTTCATTATCATTACTTTTAATAAGAAGAATTGTAAATAAAGGCACTGGAACAGGATGAACGGTTTATCCACCTTTATCCAGAAATGTAGCACATGAAGGAATATCAGTTGATCTATCAATTTTTAGATTACACATAGCAGGAATTTCATCAATCCTAGGGGCAATTAATTTTATTTCAACTGTAATAAATATACAACCAAAAGGTATAACACCAGAATTAATACCACTTTTTGTTTGATCAGTAGAAATTACTGCAATCTTGTTACTTATTTCACTGCCAGTATTAGCAGGGGCTATCACAATACTATTAACTGATCGAAATATTAATACATCATTTTTTGACCCATCAGGAGGTGGAGATCCAATTCTTTATCAACATTTATTT
>Ceutorhynchus_pallidactylus|16274.2259-JKR_24189
CACTTTATATTTTATTTTTGGAGCATGGTCTGGAATAGTAGGAACTTCTTTAAGAATAATTATCCGAACAGAATTAGGAAATCCTGGGAGATTAATTGGTAATGATCAAATTTATAACTCAATTGTAACAGCACATGCATTTATTATAATTTTTTTTATAGTAATACCTATTTTAATTGGGGGATTTGGAAATTGATTAGTACCACTGATACTTGGGGCACCTGATATAGCTTTTCCTCGCTTAAATAATATAAGATTCTGATTATTGCCCCCTTCATTATCATTACTTTTAATAAGAAGAATTGTAAATAAAGGTACTGGGACAGGATGAACGGTTTATCCACCTTTATCCAGAAATGTAGCACATGAAGGGATATCAGTTGATCTATCAATTTTTAGATTACACATAGCAGGAATTTCATCAATCCTGGGGGCAATTAATTTTATTTCAACTGTAATAAATATACAACCAAAAGGTATAACACCAGAATTAATACCACTTTTTGTTTGATCAGTAGAAATTACTGCAATCTTACTACTTATTTCACTGCCAGTATTAGCAGGGGCTATCACAATACTATTAACTGATCGAAATATTAATACATCATTTTTTGACCCATCAGGAGGTGGAGACCCAATTCTTTATCAACATTTATTT
>Ceutorhynchus_pallidactylus|16682.2668-PSP_23818
CACTTTATATTTTATTTTTGGAGCATGGTCTGGAATAGTAGGAACTTCTTTAAGAATAATTATCCGAACAGAATTAGGAAATCCTGGGAGATTAATTGGTAATGATCAAATTTATAACTCAATTGTAACAGCACATGCATTTATTATAATTTTTTTTATAGTAATACCTATTTTAATTGGGGGATTTGGAAATTGATTAGTACCACTTATACTTGGGGCACCTGATATAGCTTTCCCCCGCTTAAATAATATAAGATTCTGATTATTGCCCCCTTCATTATCATTACTTTTAATAAGAAGAATTGTAAATAAAGGTACTGGGACAGGATGAACGGTTTATCCACCTTTATCCAGAAATGTGGCACATGAAGGAATATCAGTTGATCTATCAATTTTTAGATTGCACATAGCAGGAATTTCATCAATCCTAGGAGCAATTAATTTTATTTCAACTGTAATAAATATACAACCAAAAGGTATAACACCAGAATTAATACCACTTTTTGTTTGATCAGTAGAAATTACTGCAATCTTATTACTTATTTCACTGCCAGTATTAGCAGGGGCTATCCCAAAACTATTAACTGATCGAAATATTAATACATCATTTTTTGACCCATCATGAGGCGGGGATCCCATTCTTTATCCACATTTTTTT
>Ceutorhynchus_paroliniae|16884.2764-JKR_26213
AACTCTATATTTTATTTTTGGATCTTGAGCTAGAATAGCCGGAACTTCTTTAAGAATGCTAATTCGTACTGAACTAGGAAATCCAGGTAGATTAATCGGAAATGATCAAATTTACAATTCAATCGTTACTGCTCATGCATTTATTATAATTTTTTTTATAGTAATACCAATTTTAATTGGAGGTTTTGGAAATTGGCTTGTTCCATTAATACTAGGGGCCCCTGATATAGCTTTCCCTCGACTTAATAATATAAGATTTTGATTACTTCCACCATCTCTTTCTTTACTTCTAATAAGAAGAATTGTAAACAAAGGAGCTGGAACAGGATGAACTGTCTATCCACCTCTTTCTAGAAATATTGCTCATGAAGGAATATCAGTAGACTTAGCAATTTTTAGACTTCATATAGCAGGAATCTCTTCAATTCTAGGAGCAATTAATTTTATTTCTACTGTAATAAATATACAACCTAAAGGAATAACTCCTGAATTAATACCTTTATTCGTTTGAGCTGTAGAAATTACAGCTATCTTACTATTATTATCTTTACCTGTTTTAGCAGGAGCTATTACTATACTATTAACAGATCGAAATATTAATACATCATTTTTTGATCCTTCAGGAGGTGGAGACCCTATTTTATATCAACATTTATTC
>Ceutorhynchus_parvulus|11122.1636-JKR_3684
AACCCTATATTTTATTTTTGGATCTTGAGCAGGAATAATAGGAACATCATTAAGAATCTTAATTCGAACTGAATTAGGGAATCCGGGAAGATTAATTGGAAATGATCAAATCTATAATTCAATTGTAACTGCACATGCATTTATCATAATTTTCTTCATAGTTATACCTATTTTAATTGGAGGTTTTGGAAACTGATTAGTTCCACTAATACTAGGAGCACCAGATATAGCTTTCCCTCGACTTAACAATATAAGATTTTGACTATTACCACCATCACTATCTCTACTTATAATAAGAAGAATTGTAAATAAAGGAGCTGGTACTGGATGAACAGTTTATCCTCCATTATCAGCAAATGTAGCTCATGAGGGAATATCTGTAGATCTAGCAATCTTTAGACTACACATAGCTGGTATTTCATCTATCCTGGGAGCTATTAATTTTATTTCTACTGTAATAAATATACAACCTAAAGGAATAACACCTGATATAATACCCTTATTCGTATGAGCAGTACAAATTACAGCTATTTTATTACTTATTTCTTTACCAGTACTAGCAGGAGCTATCACTATATTATTAACTGATCGAAATATTAATACTTCATTTTTTGACCCTTCTGGAGGGGGAGATCCAATTCTTTACCAACATTTATTT
>Ceutorhynchus_pectoralis|11139.1653-JKR_4231
AACTTTATACTTTATTTTTGGGTCATGAGCAGGAATGGCAGGAACTTCATTAAGAATAATTATTCGCACTGAATTAGGAAATCCTGGTAGTTTAATTGGAAATGATCAAATTTATAATTCAATCGTAACTGCTCATGCTTTTATTATAATTTTTTTTATAGTAATACCAATTTTAATTGGTGGATTTGGAAACTGATTAGTTCCCCTAATACTAGGTGCACCAGACATAGCTTTTCCACGATTAAATAATATAAGATTTTGACTATTACCACCTTCTTTATCACTTTTATTAATAAGAAGAATTGTTAATAAAGGTGCAGGCACAGGTTGAACAGTTTATCCACCTTTATCAGGAAATATGGCTCATGAGGGCATATCAGTAGACTTAGCAATTTTTAGTCTACATATAGCAGGTATTTCATCAATTTTAGGTGCTATTAATTTTATTTCTACTGTAATAAATATACAACCAGAAGGAATGACACCTGAACTAATACCTTTATTTGTGTGGGCAGTAGAAATCACAGCTATTTTACTATTACTTTCACTCCCTGTTTTAGCTGGAGCTATTACTATATTATTAACAGATCGAAATATTAATACTTCATTCTTTGATCCTTCAGGAGGAGGGGATCCTATTTTATATCAACATTTATTC
>Ceutorhynchus_pectoralis|16261.2246-JKR_23984
AACTTTATACTTTATTTTTGGGTCATGAGCAGGAATGGCAGGAACTTCATTAAGAATAATTATTCGCACTGAATTAGGAAATCCTGGTAGTTTAATTGGAAATGATCAAATTTATAATTCAATCGTAACTGCTCATGCTTTTATTATAATTTTTTTTATAGTAATACCAATTTTAATTGGTGGATTTGGAAACTGATTAGTTCCCCTAATACTAGGTGCGCCAGACATAGCTTTTCCACGATTAAATAATATAAGATTTTGACTATTACCACCTTCTTTATCACTTTTATTAATAAGAAGAATTGTTAATAAAGGTGCAGGCACAGGTTGAACAGTTTATCCACCTTTATCAGGAAATATGGCTCATGAGGGCATATCAGTAGACTTAGCAATTTTTAGTCTACATATAGCAGGTATTTCATCAATTTTAGGTGCTATTAATTTTATTTCTACTGTAATAAATATACAACCAGAAGGAATGACACCTGAACTAATACCTTTATTTGTGTGGGCAGTAGAAATCACAGCTATTTTACTATTACTTTCACTCCCTGTTTTAGCTGGAGCTATTACTATATTATTAACAGATCGAAATATTAATACTTCATTCTTTGATCCTTCAGGAGGAGGGGATCCTATTTTATATCAACATTTATTC
>Ceutorhynchus_pectoralis|16352.2338-JKR_24269
AACTTTATACTTTATTTTTGGGTCATGAGCAGGAATGGCAGGAACTTCATTAAGAATAATTATTCGCACTGAATTAGGAAATCCTGGTAGTTTAATTGGAAATGATCAAATTTATAATTCAATCGTAACTGCTCATGCTTTTATTATAATTTTTTTTATAGTAATACCAATTTTAATTGGTGGATTTGGAAACTGATTAGTTCCCCTAATACTAGGTGCACCAGACATAGCTTTTCCACGATTAAATAATATAAGATTTTGACTATTACCACCTTCTTTATCACTTTTATTAATAAGAAGAATTGTTAATAAAGGTGCAGGCACAGGTTGAACAGTTTATCCACCTTTATCAGGAAATATGGCTCATGAGGGCATATCAGTAGACTTAGCAATTTTTAGTCTACATATAGCAGGTATTTCATCAATTTTAGGTGCTATTAATTTTATTTCTACTGTAATAAATATACAACCAGAAGGAATGACACCTGAACTAATACCTTTATTTGTGTGGGCAGTAGAAATCACAGCTATTTTACTATTACTTTCACTCCCTGTTTTAGCTGGAGCTATTACTATATTATTAACAGATCGAAATATTAATACTTCATTCTTTGATCCTTCAGGAGGAGGGGATCCTATTTTATATCAACATTTATTC
>Ceutorhynchus_pervicax|9780.879-CBR_3792
AACTTTATATTTTATTTTTGGATCTTGAGCAGGAATGGCCGGAACCTCGTTAAGAATACTAATTCGAACTGAATTAGGGAACCCCGGAAGATTAATTGGAAATGATCAAATCTACAATTCAATTGTAACTGCTCATGCTTTTATTATAATTTTTTTTATAGTTATACCAATTCTAATTGGTGGCTTTGGAAACTGACTTGTTCCTTTAATATTAGGAGCACCAGACATAGCTTTCCCTCGACTAAATAATATAAGATTTTGGTTATTGCCACCCTCTTTATCTTTACTTCTAATAAGAAGAATTGTTAACAAAGGAGCAGGAACTGGATGAACAGTCTATCCACCTTTATCAGGAAATGTAGCCCATGAAGGAATATCAGTTGATTTAGCAATTTTTAGACTACATATAGCAGGTATCTCATCAATTTTAGGGGCTATTAATTTTATTTCTACTGTAATAAATATACAACCTAAAGGTATAACACCAGAATTAATACCTCTTTTTGTTTGAGCAGTAGAAATTACTGCTATTTTACTTCTTCTATCTTTACCTGTTTTAGCAGGAGCTATTACTATACTTCTTACAGATCGAAATATTAATACATCTTTTTTTGACCCCTCTGGAGGAGGTGATCCAATCCTATACCAACATTTATTC
>Ceutorhynchus_pervicax|9897.996-PSP_3141
AACTTTATATTTTATTTTTGGATCTTGAGCAGGAATGGCCGGAACCTCGTTAAGAATACTAATTCGAACTGAATTAGGAAACCCCGGAAGATTAATTGGAAATGATCAAATCTACAATTCAATTGTAACTGCTCATGCTTTTATTATAATTTTTTTTATAGTTATACCAATTCTAATTGGTGGCTTTGGAAACTGACTTGTTCCTTTAATATTAGGAGCACCAGACATAGCTTTCCCTCGACTAAATAATATAAGATTTTGGTTATTGCCACCCTCTTTATCTTTACTTCTAATAAGAAGAATTGTTAACAAAGGAGCAGGAACTGGATGAACAGTCTATCCACCTTTATCAGGAAATGTAGCCCATGAAGGAATATCAGTTGATTTAGCAATTTTTAGACTACATATAGCAGGTATCTCATCAATTTTAGGGGCTATTAATTTTATTTCTACTGTAATAAATATACAACCTAAAGGTATAACACCAGAATTAATACCTCTTTTTGTTTGAGCAGTAGAAATTACTGCTATTTTACTTCTTCTATCTTTACCTGTTTTAGCAGGAGCTATTACTATACTTCTTACAGATCGAAATATTAATACATCTTTTTTTGACCCCTCTGGAGGAGGTGATCCAATCCTATACCAACATTTATTC
>Ceutorhynchus_pervicax|11096.1610-JKR_3658
AACTTTATATTTTATTTTTGGATCTTGAGCAGGAATGGCCGGAACCTCGTTAAGAATACTAATTCGAACTGAATTAGGAAACCCCGGAAGATTAATTGGAAATGATCAAATCTACAATTCAATTGTAACTGCTCATGCTTTTATTATAATTTTTTTTATAGTTATACCAATTCTAATTGGTGGCTTTGGAAACTGACTTGTTCCTTTAATATTAGGAGCACCAGACATAGCTTTCCCTCGACTAAATAATATAAGATTTTGGTTATTGCCACCCTCTTTATCTTTACTTCTAATAAGAAGAATTGTTAACAAAGGAGCAGGAACTGGATGAACAGTCTATCCACCTTTATCAGGAAATGTAGCCCATGAAGGAATATCAGTTGATTTAGCAATTTTTAGACTACATATAGCAGGTATCTCATCAATTTTAGGGGCTATTAATTTTATTTCTACTGTAATAAATATACAACCTAAAGGTATAACACCAGAATTAATACCTCTTTTTGTTTGAGCAGTAGAAATTACTGCTATTTTACTTCTTCTATCTTTACCTGTTTTAGCAGGAGCTATTACTATACTTCTTACAGATCGAAATATTAATACATCTTTTTTTGACCCCTCTGGAGGAGGTGATCCAATCCTATACCAACATTTATTC
>Ceutorhynchus_pervicax|16123.2108-JKR_23748
AACTTTATATTTTATTTTTGGATCTTGAGCAGGAATGGCCGGAACCTCATTAAGAATACTAATTCGAACTGAATTAGGGAACCCCGGAAGATTAATTGGAAATGATCAAATCTACAATTCAATTGTAACTGCTCATGCTTTTATTATAATTTTTTTTATAGTTATACCAATTCTAATTGGTGGCTTTGGAAACTGACTTGTTCCTTTAATATTAGGAGCACCAGACATAGCTTTCCCTCGACTAAATAATATAAGATTTTGGTTATTGCCACCCTCTTTATCTTTACTTCTAATAAGAAGAATTGTTAACAAAGGAGCAGGAACTGGATGAACAGTCTATCCACCTTTATCAGGAAATGTGGCCCATGAAGGAATATCAGTTGATTTAGCAATTTTTAGACTACATATAGCAGGTATCTCATCAATTTTAGGGGCTATTAATTTTATTTCTACTGTAATAAATATACAACCTAAAGGTATAACACCAGAATTAATACCTCTTTTTGTTTGAGCAGTGGAAATTACTGCTATTTTACTTCTTCTATCTTTACCTGTTTTAGCAGGAGCTATTACTATACTTCTCACAGATCGAAATATTAATACATCTTTTTTTGACCCCTCTGGAGGAGGAGATCCAATCCTATATCAACATTTATTC
>Ceutorhynchus_picitarsis|333.138-PST_9MO2011
AACTTTATATTTTATTTTTGGATCTTGGGCAGGTATAATAGGAACTTCATTAAGAATACTTATTCGAACAGAATTAGGTAACCCAGGAAGCCTAATTGGAAATGACCAAATTTACAACTCAATTGTAACAGCCCATGCATTTATTATAATTTTTTTTATAGTAATACCAATTCTAATTGGGGGATTTGGTAATTGATTGGTACCTTTAATACTCGGAGCACCTGATATAGCATTCCCCCGATTAAATAATATAAGATTCTGATTGCTACCCCCCTCGTTGTCCTTACTTTTAATAAGAAGAATTGTAAATAAAGGGGCTGGCACTGGTTGAACTGTTTATCCTCCATTATCTAGAAATGCTGCTCATGAAGGCATATCTGTAGACATAGCAATTTTTAGATTACATATAGCAGGAATTTCTTCTATTTTAGGGGCAATTAATTTTATCTCAACAGTAATAAATATACAACCTAAGGGAATAACCCCTGAACTAATACCCTTATTTGTTTGATCAGTAGAAATTACAGCAATTTTATTACTTATTTCTTTACCAGTATTAGCAGGAGCAATTACCATATTATTAACCGATCGTAATATCAATACATCATTTTTTGACCCATCGGGAGGAGGAGACCCAATTCTTTATCAACATTTATTT
>Ceutorhynchus_picitarsis|541.337-JKR
AACTTTATATTTTATTTTTGGATCTTGAGCAGGTATAATAGGAACTTCACTAAGAATACTTATTCGAACAGAATTGGGTAACCCAGGAAGCCTAATTGGAAATGACCAAATTTATAACTCAATTGTAACAGCCCATGCATTTATTATAATTTTTTTTATAGTAATACCAATTCTAATTGGGGGATTTGGTAATTGATTGGTACCTTTAATACTAGGAGCACCTGATATAGCATTCCCCCGATTAAACAATATAAGATTCTGGTTACTACCTCCTTCATTATCTTTACTTTTAATAAGAAGAATTGTAAATAAAGGAGCTGGTACTGGTTGAACTGTTTATCCCCCATTATCTAGAAATGCTGCTCATGAGGGCATATCTGTAGACATAGCAATTTTTAGATTACATATAGCAGGAATTTCTTCTATTTTAGGAGCAATTAATTTTATCTCAACAGTGATAAATATACAACCTAAGGGTATAACCCCTGAACTAATACCCTTATTTGTCTGATCAGTAGAAATTACAGCAATTTTATTGCTTATTTCTTTACCAGTATTAGCGGGAGCAATTACCATATTATTAACCGATCGTAATATCAATACATCATTTTTTGATCCATCAGGAGGGGGAGATCCGATTCTTTATCAACATTTATTT
>Ceutorhynchus_picitarsis|9691.790-PST_3703
AACTTTATATTTTATTTTTGGATCTTGAGCAGGTATAATAGGAACTTCACTAAGAATACTTATTCGAACAGAATTAGGTAACCCAGGAAGCCTAATTGGAAATGACCAAATTTATAACTCAATTGTAACAGCCCATGCATTTATTATAATTTTTTTTATAGTAATACCAATTCTAATTGGGGGATTTGGTAATTGATTGGTACCTTTAATACTAGGAGCACCTGATATAGCATTCCCCCGATTAAACAATATAAGATTCTGGTTACTACCTCCTTCATTATCTTTACTTTTAATAAGAAGAATTGTAAATAAAGGGGCTGGCACTGGTTGAACTGTTTATCCCCCATTATCTAGAAATGCTGCTCATGAGGGCATATCTGTAGACATAGCAATTTTTAGATTACATATAGCAGGAATTTCTTCTATTTTAGGAGCAATTAATTTTATCTCAACAGTGATAAATATGCAACCTAAGGGTATAACCCCTGAACTAATGCCCTTATTTGTCTGATCAGTAGAAATTACAGCAATTTTATTGCTTATTTCTTTACCAGTATTAGCGGGAGCAATTACCATATTATTAACCGATCGTAATATCAATACATCATTTTTTGATCCATCAGGAGGGGGAGATCCGATTCTTTATCAACATTTATTT
>Ceutorhynchus_picitarsis|10031.1131-JKR_3467
AACTTTATATTTTATTTTTGGGTCTTGAGCAGGTATAATAGGAACTTCGTTAAGAATACTTATTCGAACAGAATTAGGTAACCCAGGAAGCCTAATTGGAAATGACCAAATTTACAACTCAATTGTAACAGCCCATGCATTTATTATAATTTTTTTTATAGTAATACCAATTCTAATTGGGGGATTTGGTAATTGATTGGTACCTTTAATACTAGGGGCACCTGATATAGCATTCCCTCGATTAAACAATATAAGATTCTGATTGTTACCCCCCTCATTATCTTTACTTTTAATAAGAAGAATTGTAAATAAAGGTGCTGGTACTGGTTGAACTGTTTATCCTCCATTATCTAGAAATGCTGCTCATGAAGGTATATCTGTAGACATGGCAATTTTTAGACTGCATATAGCAGGAATTTCTTCTATTTTAGGAGCAATTAATTTTATCTCAACAGTGATAAATATACAACCTAAGGGTATAACACCTGAACTAATACCCTTATTTGTCTGATCAGTAGAAATTACAGCAATTTTATTGCTTATTTCTTTACCGGTATTAGCAGGGGCAATTACCATACTATTAACCGATCGTAATATTAACACATCATTTTTTGACCCATCAGGAGGAGGAGATCCAATTCTTTATCAACATTTATTT
>Ceutorhynchus_picitarsis|10845.1359-PST_4655
AACTTTATATTTTATTTTTGGATCTTGAGCAGGTATAATAGGAACTTCACTAAGAATACTTATTCGAACAGAATTAGGTAACCCAGGAAGCCTAATTGGGAATGACCAAATTTATAACTCAATTGTAACAGCCCATGCATTTATTATAATTTTTTTTATAGTAATACCAATTCTAATTGGGGGATTTGGTAATTGATTGGTACCTTTAATACTAGGAGCACCTGATATAGCATTCCCTCGATTAAACAATATAAGATTCTGGTTACTACCTCCTTCATTATCTTTACTTTTAATAAGAAGAATTGTAAATAAAGGGGCTGGTACTGGTTGAACTGTTTATCCCCCATTATCTAGAAATGCGGCTCATGAGGGCATATCTGTAGACATAGCAATTTTTAGATTACATATAGCAGGAATTTCTTCTATTTTAGGAGCAATTAATTTTATCTCAACAGTGATAAATATACAACCTAAGGGTATAACCCCCGAACTAATGCCCTTATTTGTCTGATCAGTAGAAATTACAGCAATTTTATTGCTTATTTCTTTACCAGTATTAGCGGGAGCAATTACCATATTATTAACCGATCGTAATATCAATACATCATTTTTTGACCCATCAGGAGGGGGAGATCCGATTCTTTATCAACATTTATTT
>Ceutorhynchus_picitarsis|11070.1584-JKR_3632
AACTTTATATTTTATTTTTGGATCTTGGGCAGGTATAATAGGAACTTCATTAAGAATACTTATTCGAACAGAATTAGGTAACCCAGGAAGCCTAATTGGAAATGACCAAATTTACAACTCAATTGTAACAGCCCATGCATTTATTATAATTTTTTTTATAGTAATACCAATTCTAATTGGGGGATTTGGTAATTGATTGGTACCTTTAATACTCGGAGCACCTGATATAGCATTCCCCCGATTAAATAATATAAGATTCTGATTGCTACCCCCCTCGTTGTCCTTACTTTTAATAAGAAGAATTGTAAATAAAGGGGCTGGCACTGGTTGAACTGTTTATCCTCCATTATCTAGAAATGCTGCTCATGAAGGCATATCTGTAGACATAGCAATTTTTAGATTACATATAGCAGGAATTTCTTCTATTTTAGGAGCAATTAATTTTATCTCAACAGTAATAAATATACAACCTAAGGGAATAACCCCTGAGCTAATACCCTTATTTGTTTGATCAGTAGAAATTACAGCAATTTTATTGCTTATTTCTTTACCAGTATTAGCAGGAGCAATTACCATATTATTAACCGATCGTAATATCAATACATCATTTTTTGACCCATCAGGAGGAGGAGACCCAATTCTTTATCAACATTTATTT
>Ceutorhynchus_pulvinatus|514.310-JKR
AACATTATATTTTATTTTTGGATCTTGGGCAGGAATAACAGGAACTTCTTTAAGAATACTAATTCGGACAGAATTAGGAAATCCAGGGAGATTAATTGGTAATGACCAAATCTATAATTCAATTGTAACTGCACATGCTTTTATTATAATTTTTTTTATAGTAATACCAATTTTAATTGGAGGATTCGGAAATTGATTAGTGCCACTTATGCTAGGGGCCCCAGATATAGCCTTCCCTCGACTCAATAATATAAGATTTTGATTGTTACCTCCTTCTTTATCTTTGCTTTTAATAAGAAGAATTGTTAATAAAGGAGCAGGAACCGGTTGAACTGTTTATCCCCCTTTATCAAGAAATGTAGCACACGAAGGAATATCTGTAGATTTAGCAATTTTTAGATTACATATAGCAGGAATTTCTTCAATTCTAGGAGCAATTAATTTTATTTCTACTGTAATAAATATACAACCAAAAGGTATAACCCCAGAATCAATACCATTATTTGTATGAGCAGTACAAATTACAGCAATCTTATTATTAATTTCTTTACCTGTATTAGCAGGAGCAATCACAATATTATTAACAGATCGAAATATTAATACATCATTTTTTGACCCTTCAGGGGGAGGCGACCCAATTTTATATCAACATTTATTT
>Ceutorhynchus_pulvinatus|16122.2107-JKR_23747
AACATTATATTTTATTTTTGGATCTTGGGCAGGAATAACAGGAACTTCTTTAAGAATACTAATTCGGACAGAATTAGGAAATCCAGGGAGATTAATTGGTAATGACCAAATCTATAATTCAATTGTAACTGCACATGCTTTTATTATAATTTTTTTTATAGTAATACCAATTTTAATTGGAGGATTCGGAAATTGATTAGTGCCACTTATGCTAGGGGCCCCAGATATAGCCTTCCCTCGACTCAATAATATAAGATTTTGATTGTTACCTCCTTCTTTATCTTTGCTTTTAATAAGAAGAATTGTTAATAAAGGAGCAGGAACCGGTTGAACTGTTTATCCCCCTTTATCAAGAAATGTAGCACACGAAGGAATATCTGTAGATTTAGCAATTTTTAGATTACATATAGCAGGAATTTCTTCAATTCTAGGAGCAATTAATTTTATTTCTACTGTAATAAATATACAACCAAAAGGTATAACCCCAGAATCAATACCATTATTTGTATGAGCAGTACAAATTACAGCAATCTTATTATTAATTTCTTTACCTGTATTAGCAGGAGCAATCACAATATTATTAACAGATCGAAATATTAATACATCATTTTTTGACCCTTCAGGGGGAGGCGACCCAATTTTATATCAACATTTATTT
>Ceutorhynchus_pulvinatus|16577.2563-PSP_23537
AACATTATATTTTATTTTTGGATCTTGGGCAGGAATAACAGGAACTTCTTTAAGAATACTAATTCGGACAGAATTAGGAAATCCAGGGAGATTAATTGGTAATGACCAAATCTATAATTCAATTGTAACTGCACATGCTTTTATTATAATTTTTTTTATAGTAATACCAATTTTAATTGGAGGATTCGGAAATTGATTAGTGCCACTTATGCTAGGGGCCCCAGATATAGCCTTCCCTCGACTCAATAATATAAGATTTTGATTGTTACCTCCTTCTTTATCTTTACTTTTAATAAGAAGAATTGTTAATAAAGGAGCAGGAACCGGTTGAACTGTTTATCCCCCTTTATCAAGAAATGTAGCACACGAAGGAATATCTGTAGATTTAGCAATTTTTAGATTACATATAGCAGGAATTTCTTCAATTCTAGGAGCAATTAATTTTATTTCTACTGTAATAAATATACAACCAAAAGGTATAACCCCAGAATCAATACCATTATTTGTATGAGCAGTACAAATTACAGCAATCTTATTATTAATTTCTTTACCTGTATTAGCAGGAGCAATCACAATATTATTAACAGATCGAAATATTAATACATCATTTTTTGACCCTTCAGGGGGAGGCGACCCAATTTTATATCAACATTTATTT
>Ceutorhynchus_pumilio|513.309-JKR
AACATTATATTTTATTTTTGGATCATGGGCAGGTATAGTAGGTACATCTTTAAGAATACTAATTCGAACAGAACTAGGAAATCCAGGAAGATTAATTGGAAATGACCAAATCTATAATTCAATTGTTACAGCTCATGCATTTATTATGATTTTTTTTATAGTTATACCAATTTTAATTGGAGGTTTTGGAAATTGACTAGTACCCTTAATATTAGGGGCACCCGATATGGCATTCCCGCGATTAAATAATATAAGATTTTGATTATTGCCTCCCTCCCTATCACTTTTACTAATAAGAAGAATTGTAAATAAAGGAGCAGGGACCGGCTGAACGGTTTACCCTCCTTTATCTAGAAATATTGCCCATGAAGGAATATCTGTTGATTTAGCAATTTTTAGGTTACATATAGCCGGAATTTCATCAATTTTAGGTGCCATTAATTTTATCTCTACAGTAATAAATATACAACCAAAAGGAATAACCCCTGAATTAATGCCACTTTTTGTTTGAGCTGTAGAAATTACAGCTATTTTATTATTAATTTCTTTACCAGTATTAGCTGGAGCTATTACAATATTATTAACAGATCGCAACATTAATACCTCATTTTTTGACCCTTCAGGGGGAGGAGACCCTATTTTGTACCAACACTTATTT
>Ceutorhynchus_pumilio|9774.873-CBR_3786
AACATTATATTTTATTTTTGGATCATGGGCAGGTATAGTAGGTACATCTTTAAGAATACTAATTCGAACAGAACTAGGAAATCCAGGAAGATTAATTGGAAATGACCAAATCTATAATTCAATTGTTACAGCTCATGCATTTATTATGATTTTTTTTATAGTTATACCAATTTTAATTGGAGGTTTTGGAAATTGACTAGTACCCTTAATATTAGGGGCACCCGATATGGCATTCCCGCGATTAAATAATATAAGATTTTGATTATTGCCTCCCTCCCTATCACTTTTACTAATAAGAAGAATTGTAAATAAAGGAGCAGGGACCGGCTGAACGGTTTACCCTCCTTTATCTAGAAATATTGCCCATGAAGGAATATCTGTTGATTTAGCAATTTTTAGATTACATATAGCCGGAATTTCATCAATTTTAGGTGCCATTAATTTTATCTCTACAGTAATAAATATACAACCAAAAGGAATAACCCCTGAATTAATGCCACTTTTTGTTTGAGCTGTAGAAATTACAGCTATTTTATTATTAATTTCTTTACCAGTATTAGCTGGAGCTATTACAATATTATTAACAGATCGCAACATTAATACCTCATTTTTTGACCCTTCAGGGGGAGGAGACCCTATTTTGTACCAACACTTATTT
>Ceutorhynchus_pumilio|9914.1013-PSP_3158
ACCATTATATTTTATTTTTGGATCATGGGCAGGTATAGTAGGTACATCTTTAAGAATACTAATTCGAACAGAACTAGGAAATCCAGGAAGATTAATTGGAAATGACCAAATCTATAATTCAATTGTTACAGCTCATGCATTTATTATGATTTTTTTTATAGTTATACCAATTTTAATTGGAGGTTTTGGAAATTGACTAGTACCCTTAATATTAGGGGCACCCGATATGGCATTCCCGCGATTAAATAATATAAGATTTTGATTATTGCCCCCCTCCCTATCACTTTTACTAATAAGAAGAATTGTAAATAAAGGAGCAGGGACCGGCTGAACGGTTTACCCTCCTTTATCTAGAAATATTGCCCATGAAGGAATATCTGTTGATTTAGCAATTTTTAGATTACATATAGCCGGAATTTCATCAATTTTAGGTGCCATTAATTTTATCTCTACAGTAATAAATATACAACCAAAAGGAATAACCCCTGAATTAATGCCACTTTTTGTTTGAGCTGTAGAAATTACAGCTATTTTATTATTAATTTCTTTACCAGTATTAGCTGGAGCTATTACAATATTATTAACAGATCGCAACATTAATACCTCATTTTTTGACCCTTCAGGGGGAGGAGACCCTATTTTGTACCAACACTTATTT
>Ceutorhynchus_puncticollis|512.308-JKR
AACTTTATACTTTATTTTTGGATCATGGGCAGGAATAGCTGGTACGTCTTTAAGAATATTAATTCGTACAGAATTAGGAAACCCTGGAAGACTAATTGGAAATGACCAAATTTATAATTCTATTGTAACCGCACATGCTTTCATTATAATTTTTTTTATAGTAATACCAATTTTAATTGGGGGATTTGGGAATTGGTTAGTTCCTTTAATATTAGGAGCCCCAGATATAGCTTTCCCACGTCTTAACAATATAAGATTCTGACTTCTTCCCCCCTCCCTATCTTTACTTTTAATAAGAAGAATTGTTAATAAAGGAGCAGGAACTGGGTGAACTGTCTACCCACCTTTATCAGGAAATGTTGCACACGAAGGTATATCGGTTGATTTAGCAATTTTTAGGCTTCATATAGCAGGTATCTCTTCAATTTTAGGTGCTATTAATTTTATCTCTACAGTAATAAATATACAACCAAAAGGAATAACCCCGGAATTAATACCTCTTTTTGTATGAGCAGTAGAAATTACAGCTATTTTATTATTACTTTCTCTACCTGTTTTAGCAGGGGCTATTACAATATTATTAACAGATCGAAATATTAATACATCATTCTTTGACCCCTCAGGAGGAGGTGACCCTATTTTATATCAACACCTATTT
>Ceutorhynchus_puncticollis|537.333-JKR
AACTTTATACTTTATTTTTGGATCATGGGCAGGAATAGCTGGTACGTCTTTAAGAATATTAATTCGTACAGAATTAGGAAACCCTGGAAGACTAATTGGAAATGACCAAATTTATAATTCTATTGTAACCGCACATGCTTTCATTATAATTTTTTTTATAGTAATACCAATTTTAATTGGGGGATTTGGGAATTGGTTAGTTCCTTTAATATTAGGAGCCCCAGATATAGCTTTCCCACGTCTTAACAATATAAGATTCTGACTTCTTCCCCCCTCCCTATCTTTACTTTTAATAAGAAGAATTGTTAATAAAGGAGCAGGAACTGGGTGAACTGTCTACCCACCTTTATCAGGAAATGTTGCACACGAAGGTATATCGGTTGATTTAGCAATTTTTAGGCTTCATATAGCAGGTATCTCTTCAATTTTAGGTGCTATTAATTTTATCTCTACAGTAATAAATATACAACCAAAAGGAATAACCCCGGAATTAATACCTCTTTTTGTATGAGCAGTAGAAATTACAGCTATTTTATTATTACTTTCTCTACCTGTTTTAGCAGGGGCTATTACAATATTATTAACAGATCGAAATATTAATACATCATTCTTTGACCCCTCAGGAGGAGGTGACCCTATTTTATATCAACACCTATTT
>Ceutorhynchus_puncticollis|9922.1021-PSP_3166
AACTTTATACTTTATTTTTGGATCATGGGCAGGAATAGCTGGTACGTCTTTAAGAATATTAATTCGTACAGAATTAGGAAACCCTGGAAGACTAATTGGAAATGACCAAATTTATAATTCTATTGTAACCGCACATGCTTTCATTATAATTTTTTTTATAGTAATACCAATTTTAATTGGGGGATTTGGGAATTGGTTAGTTCCTTTAATATTAGGAGCCCCAGATATAGCTTTCCCACGTCTTAACAATATAAGATTCTGACTTCTTCCCCCCTCCCTATCTTTACTTTTAATAAGAAGAATTGTTAATAAAGGAGCAGGAACTGGGTGAACTGTCTACCCACCTTTATCAGGAAATGTTGCACACGAAGGTATATCGGTTGATTTAGCAATTTTTAGGCTTCATATAGCAGGTATCTCTTCAATTTTAGGTGCTATTAATTTTATCTCTACAGTAATAAATATACAACCAAAAGGAATAACCCCGGAATTAATACCTCTTTTTGTATGAGCAGTAGAAATTACAGCTATTTTATTATTACTTTCTCTACCTGTTTTAGCAGGGGCTATTACAATATTATTAACAGATCGAAATATTAATACATCATTCTTTGACCCCTCAGGAGGAGGTGACCCTATTTTATATCAACACCTATTT
>Ceutorhynchus_puncticollis|11100.1614-JKR_3662
AACTTTATACTTTATTTTTGGATCATGGGCAGGAATAGCTGGTACGTCTTTAAGAATATTAATTCGTACAGAATTAGGAAACCCTGGAAGACTAATTGGAAATGACCAAATTTATAATTCTATTGTAACCGCACATGCTTTCATTATAATTTTTTTTATAGTAATACCAATTTTAATTGGGGGATTTGGGAATTGGTTAGTTCCTTTAATATTAGGAGCCCCAGATATAGCTTTCCCACGTCTTAACAATATAAGATTCTGACTTCTTCCCCCCTCCCTATCTTTACTTTTAATAAGAAGAATTGTTAATAAAGGAGCAGGAACTGGGTGAACTGTCTACCCACCTTTATCAGGAAATGTTGCACACGAAGGTATATCGGTTGATTTAGCAATTTTTAGGCTTCATATAGCAGGTATCTCTTCAATTTTAGGTGCTATTAATTTTATCTCTACAGTAATAAATATACAACCAAAAGGAATAACCCCGGAATTAATACCTCTTTTTGTATGAGCAGTAGAAATTACAGCTATTTTATTATTACTTTCTCTACCTGTTTTAGCAGGGGCTATTACAATATTATTAACAGATCGAAATATTAATACATCATTCTTTGACCCCTCAGGAGGAGGTGACCCTATTTTATATCAACACCTATTT
>Ceutorhynchus_puncticollis|16075.2060-JKR_23700
AACTTTATACTTTATTTTTGGATCATGGGCAGGAATAGCTGGTACGTCTTTAAGAATATTAATTCGTACAGAATTAGGAAACCCTGGAAGACTAATTGGAAATGACCAAATTTATAATTCTATTGTAACCGCACATGCTTTCATTATAATTTTTTTTATAGTAATACCAATTTTAATTGGGGGATTTGGGAATTGGTTAGTTCCTTTAATATTAGGAGCCCCAGATATAGCTTTCCCACGTCTTAACAATATAAGATTCTGACTTCTTCCCCCCTCCCTATCTTTACTTTTAATAAGAAGAATTGTTAATAAAGGAGCAGGAACTGGGTGAACTGTCTACCCACCTTTATCAGGAAATGTTGCACACGAAGGTATATCGGTTGATTTAGCAATTTTTAGGCTTCATATAGCAGGTATCTCTTCAATTTTAGGTGCTATTAATTTTATCTCTACAGTAATAAATATACAACCAAAAGGAATAACCCCGGAATTAATACCTCTTTTTGTATGAGCAGTAGAAATTACAGCTATTTTATTATTACTTTCTCTACCTGTTTTAGCAGGGGCTATTACAATATTATTAACAGATCGAAATATTAATACATCATTCTTTGACCCCTCAGGAGGAGGTGACCCTATTTTATATCAACACCTATTT
>Ceutorhynchus_puncticollis|16115.2100-JKR_23740
AACTTTATACTTTATTTTTGGATCATGGGCAGGAATAGCTGGTACGTCTTTAAGAATATTAATTCGTACAGAATTAGGAAACCCTGGAAGACTAATTGGAAATGACCAAATTTATAATTCTATTGTAACCGCACATGCTTTCATTATAATTTTTTTTATAGTAATACCAATTTTAATTGGGGGATTTGGGAATTGGTTAGTTCCTTTAATATTAGGAGCCCCAGATATAGCTTTCCCACGTCTTAACAATATAAGATTCTGACTTCTTCCCCCCTCCCTATCTTTACTTTTAATAAGAAGAATTGTTAATAAAGGAGCAGGAACTGGGTGAACTGTCTACCCACCTTTATCAGGAAATGTTGCACACGAAGGTATATCGGTTGATTTAGCAATTTTTAGGCTTCATATAGCAGGTATCTCTTCAATTTTAGGTGCTATTAATTTTATCTCTACAGTAATAAATATACAACCAAAAGGAATAACCCCGGAATTAATACCTCTTTTTGTATGAGCAGTAGAAATTACAGCTATTTTATTATTACTTTCTCTACCTGTTTTAGCAGGGGCTATTACAATATTATTAACAGATCGAAATATTAATACATCATTCTTTGACCCCTCAGGAGGAGGTGACCCTATTTTATATCAACACCTATTT
>Ceutorhynchus_puncticollis|16546.2532-PSP_23504
AACTTTATACTTTATTTTTGGATCATGGGCAGGAATAGCTGGTACGTCTTTAAGAATATTAATTCGTACAGAATTAGGAAACCCTGGAAGACTAATTGGAAATGACCAAATTTATAATTCTATTGTAACCGCACATGCTTTCATTATAATTTTTTTTATAGTAATACCAATTTTAATTGGGGGATTTGGGAATTGGTTAGTTCCTTTAATATTAGGAGCCCCAGATATAGCTTTCCCACGTCTTAACAATATAAGATTCTGACTTCTTCCCCCCTCCCTATCTTTACTTTTAATAAGAAGAATTGTTAATAAAGGAGCAGGAACTGGGTGAACTGTCTACCCACCTTTATCAGGAAATGTTGCACACGAAGGTATATCGGTTGATTTAGCAATTTTTAGGCTTCATATAGCAGGTATCTCTTCAATTTTAGGTGCTATTAATTTTATCTCTACAGTAATAAATATACAACCAAAAGGAATAACCCCGGAATTAATACCTCTTTTTGTATGAGCAGTAGAAATTACAGCTATTTTATTATTACTTTCTCTACCTGTTTTAGCAGGGGCTATTACAATATTATTAACAGATCGAAATATTAATACATCATTCTTTGACCCCTCAGGAGGAGGTGACCCTATTTTATATCAACACCTATTT
>Ceutorhynchus_puncticollis|16560.2546-PSP_23520
AACTTTATACTTTATTTTTGGATCATGGGCAGGGATAGCTGGTACATCTTTAAGAATACTAATTCGTACAGAATTAGGAAACCCTGGAAGACTAATTGGAAATGACCAAATTTATAATTCTATTGTAACTGCACATGCTTTCATTATAATTTTTTTTATAGTAATACCAATTTTAATTGGGGGATTTGGAAATTGGTTAGTTCCTTTAATGCTAGGAGCCCCAGATATAGCTTTTCCACGTCTTAACAATATAAGATTCTGACTTCTTCCCCCCTCCCTATCTTTACTTTTAATAAGAAGAATCGTTAATAAAGGAGCAGGAACTGGGTGAACTGTTTACCCACCTTTATCAGGAAATGTTGCGCACGAAGGTATATCTGTTGATTTAGCAATTTTTAGGCTTCATATAGCAGGTATCTCTTCCATTTTAGGTGCTATTAATTTTATCTCTACAGTAATAAATATACAACCGAAAGGAATAACACCAGAATTAATACCTCTTTTTGTATGAGCAGTAGAAATTACAGCTATTTTATTATTACTTTCTCTTCCTGTTCTAGCAGGGGCTATTACAATATTATTAACAGATCGAAATATTAATACATCATTCTTCGATCCCTCAGGGGGAGGAGACCCTATTTTATACCAACACTTATTT
>Ceutorhynchus_pyrrhorhynchus|554.350-JKR
CACATTATATTTTATTTTTGGATCTTGAGCAGGTATAGCAGGTACTTCTTTAAGAATACTAATTCGAACTGAATTAGGTAACCCAGGAAGATTAATTGGTAACGATCAAATTTATAATTCTATTGTTACTGCACATGCTTTTATTATAATTTTTTTCATAGTAATGCCAATTTTAATTGGAGGATTTGGAAATTGACTAGTACCCCTAATATTAGGGGCACCAGACATAGCTTTCCCTCGATTAAATAATATAAGATTCTGACTATTACCTCCTTCTTTATCTTTATTACTAATAAGAAGAATTGTGAACAAAGGAGCGGGAACTGGTTGAACAGTATATCCTCCTTTATCTAGAAATGTAGCTCATGAAGGAATATCAGTAGACTTGGCTATTTTTAGTTTACACATAGCAGGAATTTCTTCTATTTTAGGGGCTATTAATTTTATCTCTACTGTAATAAATATACAACCAAAAGGAATAACTCCTGAATTAATACCTCTTTTTGTTTGAGCTGTACAGATTACAGCTATTTTATTATTAATTTCTTTACCAGTATTAGCTGGAGCTATTACTATATTATTAACAGATCGAAATATTAATACTTCATTCTTTGACCCTTCTGGAGGGGGAGACCCTATTTTATATCAACATTTATTT
>Ceutorhynchus_pyrrhorhynchus|9713.812-PST_3725
CACATTATATTTTATTTTTGGATCTTGAGCAGGTATAGCAGGTACTTCTTTAAGAATACTAATTCGAACTGAATTAGGTAACCCAGGAAGATTAATTGGTAACGATCAAATTTATAATTCTATTGTTACTGCACATGCTTTTATTATAATTTTTTTCATAGTAATGCCAATTTTAATTGGAGGATTTGGAAATTGACTAGTACCCCTAATATTAGGAGCACCAGACATAGCTTTCCCTCGATTAAATAATATAAGATTCTGACTATTACCTCCTTCTTTATCTTTATTACTAATAAGAAGAATTGTGAACAAAGGAGCGGGAACTGGTTGAACAGTATATCCTCCTTTATCTAGAAATGTAGCTCATGAAGGAATATCAGTAGACTTGGCTATTTTTAGTTTACACATAGCAGGAATTTCTTCTATTTTAGGGGCTATTAATTTTATCTCTACTGTAATAAATATACAACCAAAAGGAATAACTCCTGAATTAATACCTCTTTTTGTTTGAGCTGTACAGATTACAGCTATTTTATTATTAATTTCTTTACCAGTATTAGCTGGAGCTATTACTATATTATTAACAGATCGAAATATTAATACTTCATTCTTTGACCCTTCTGGAGGGGGAGACCCTATTTTATATCAACATTTATTT
>Ceutorhynchus_pyrrhorhynchus|9951.1050-PSP_3195
CACATTATATTTTATTTTTGGATCTTGAGCAGGTATAGCAGGTACTTCTTTAAGAATACTAATTCGAACTGAATTAGGTAACCCAGGAAGATTAATTGGTAACGATCAAATTTATAATTCTATTGTTACTGCACATGCTTTTATTATAATTTTTTTCATAGTAATGCCAATTTTAATTGGAGGATTTGGAAATTGACTAGTACCCCTAATATTAGGAGCACCAGACATAGCTTTCCCTCGATTAAATAATATAAGATTCTGACTATTACCTCCTTCTTTATCTTTATTACTAATAAGAAGAATTGTGAACAAAGGAGCGGGAACTGGTTGAACAGTATATCCTCCTTTATCTAGAAATGTAGCTCATGAAGGAATATCAGTAGACTTGGCTATTTTTAGTTTACACATAGCAGGAATTTCTTCTATTTTAGGGGCTATTAATTTTATCTCTACTGTAATAAATATACAACCAAAAGGAATAACTCCTGAATTAATACCTCTTTTTGTTTGAGCTGTACAGATTACAGCTATTTTATTATTAATTTCTTTACCAGTATTAGCTGGAGCTATTACTATATTATTAACAGATCGAAATATTAATACTTCATTCTTTGACCCTTCTGGAGGGGGAGACCCTATTTTATATCAACATTTATTT
>Ceutorhynchus_pyrrhorhynchus|9975.1075-JKR_3411
CACATTATATTTTATTTTTGGATCTTGAGCAGGTATAGCAGGTACTTCTTTAAGAATACTAATTCGAACTGAATTAGGTAACCCAGGAAGATTAATTGGTAACGATCAAATTTATAATTCTATTGTTACTGCACATGCTTTTATTATAATTTTTTTCATAGTAATGCCAATTTTAATTGGAGGATTTGGAAATTGACTAGTACCCCTAATATTAGGAGCACCAGACATAGCTTTCCCTCGATTAAATAATATAAGATTCTGACTATTACCTCCTTCTTTATCTTTATTACTAATAAGAAGAATTGTGAACAAAGGAGCGGGAACTGGTTGAACAGTATATCCTCCTTTATCTAGAAATGTAGCTCATGAAGGAATATCAGTAGACTTGGCTATTTTTAGTTTACACATAGCAGGAATTTCTTCTATTTTAGGGGCTATTAATTTTATCTCTACTGTAATAAATATACAACCAAAAGGAATAACTCCTGAATTAATACCTCTTTTTGTTTGAGCTGTACAGATTACAGCTATTTTATTATTAATTTCTTTACCAGTATTAGCTGGAGCTATTACTATATTATTAACAGATCGAAATATTAATACTTCATTCTTTGACCCTTCTGGAGGGGGAGACCCTATTTTATATCAACATTTATTT
>Ceutorhynchus_pyrrhorhynchus|16513.2499-PSP_23471
CACATTATATTTTATTTTTGGATCTTGAGCAGGTATAGCAGGTACTTCTTTAAGAATACTAATTCGAACTGAATTAGGTAACCCAGGAAGATTAATTGGTAACGATCAAATTTATAATTCTATTGTTACTGCACATGCTTTTATTATAATTTTTTTCATAGTAATGCCAATTTTAATTGGAGGATTTGGAAATTGACTAGTACCCCTAATATTAGGAGCACCAGACATAGCTTTCCCTCGATTAAATAATATAAGATTCTGACTATTACCTCCTTCTTTATCTTTATTACTAATAAGAAGAATTGTGAACAAAGGAGCGGGAACTGGTTGAACAGTATATCCTCCTTTATCTAGAAATGTAGCTCATGAAGGAATATCAGTAGACTTGGCTATTTTTAGTTTACACATAGCAGGAATTTCTTCTATTTTAGGGGCTATTAATTTTATCTCTACTGTAATAAATATACAACCAAAAGGAATAACTCCTGAATTAATACCTCTTTTTGTTTGAGCTGTACAGATTACAGCTATTTTATTATTAATTTCTTTACCAGTATTAGCTGGAGCTATTACTATATTATTAACAGATCGAAATATTAATACTTCATTCTTTGACCCTTCTGGAGGGGGAGACCCTATTTTATATCAACATTTATTT
>Ceutorhynchus_pyrrhorhynchus|16738.2724-PST_23874
CACATTATATTTTATTTTTGGATCTTGAGCAGGTATGGCAGGTACTTCTTTAAGAATATTAATTCGAACTGAATTAGGTAATCCAGGAAGATTAATTGGTAATGATCAAATTTACAATTCTATTGTTACTGCACATGCTTTTATTATAATTTTCTTCATAGTGATGCCAATTTTAATTGGAGGATTTGGAAATTGGTTAGTACCCCTAATACTAGGAGCACCAGACATAGCTTTCCCTCGATTAAATAATATAAGATTTTGACTATTACCTCCTTCTTTATCTTTATTACTAATAAGAAGAATTGTTAATAAAGGGGCAGGAACTGGTTGAACTGTATATCCTCCTTTATCTAGAAATGTGGCTCATGAAGGAATATCAGTAGACTTAGCTATTTTTAGTTTACACATAGCAGGAATTTCTTCTATTTTAGGGGCTATCAATTTTATCTCTACTGTAATAAATATACAACCAAAAGGAATAACTCCTGAATTAATACCTCTTTTTGTTTGAGCTGTACAGATTACAGCTATTTTATTGTTAATTTCTTTACCAGTATTAGCTGGAGCTATTACTATATTATTAACAGATCGAAATATTAATACTTCATTCTTTGACCCTTCTGGGGGAGGAGACCCTATTTTATACCAACATTTATTT
>Ceutorhynchus_pyrrhorhynchus|16747.2733-PST_23883
CACATTATATTTTATTTTTGGATCTTGAGCAGGTATGGCAGGTACTTCTTTAAGAATACTAATTCGAACTGAATTAGGTAATCCAGGAAGATTAATTGGTAACGATCAAATTTACAATTCTATTGTTACTGCACATGCTTTTATTATAATTTTTTTCATAGTGATACCAATTTTAATTGGAGGATTTGGAAATTGATTAGTACCCCTAATACTAGGAGCACCAGACATAGCTTTCCCTCGATTAAATAATATAAGATTTTGACTATTACCTCCTTCTTTATCTTTATTACTAATAAGAAGAATTGTTAACAAAGGGGCAGGAACTGGTTGAACTGTGTATCCTCCTTTATCTAGAAATGTGGCTCATGAAGGAATATCAGTAGACTTAGCTATTTTTAGTTTACACATAGCAGGAATTTCTTCTATTTTAGGGGCTATCAATTTTATCTCTACTGTAATAAATATACAACCAAAAGGAATAACTCCTGAATTAATACCTCTTTTTGTTTGAGCTGTACAGATTACAGCTATTTTATTATTAATTTCTTTACCAGTATTAGCTGGAGCTATTACTATATTATTAACAGATCGAAATATTAATACTTCATTCTTTGACCCTTCTGGGGGAGGAGACCCTATTTTATACCAACATTTATTT
>Ceutorhynchus_pyrrhorhynchus|SDEI0020.2925-PST
CACATTATATTTTATTTTTGGATCTTGGGCAGGTATGGCAGGTACTTCTTTAAGAATACTAATTCGAACTGAATTAGGTAATCCAGGAAGATTAATTGGTAATGATCAAATTTACAATTCTATTGTTACTGCACATGCTTTTATTATAATTTTTTTCATAGTGATACCAATTTTAATTGGAGGATTTGGAAATTGATTAGTACCCCTAATACTAGGAGCACCAGACATAGCTTTCCCTCGATTAAATAATATAAGATTTTGACTATTACCTCCTTCTTTATCTTTATTACTAATAAGAAGAATTGTTAACAAAGGGGCAGGAACTGGCTGAACTGTATATCCTCCTTTATCTAGAAATGTAGCTCATGAAGGAATATCAGTAGACTTAGCTATTTTTAGTTTACACATAGCAGGAATTTCTTCTATTTTAGGGGCTATCAATTTTATCTCTACTGTAATAAATATACAACCAAAAGGAATAACTCCTGAATTAATACCTCTTTTTGTTTGAGCTGTACAGATTACAGCTATTTTATTATTAATTTCTTTACCAGTATTAGCTGGAGCTATTACTATATTATTAACAGATCGAAATATTAATACTTCATTCTTTGACCCTTCTGGGGGAGGAGATCCTATTTTATACCAACATTTATTT
>Ceutorhynchus_pyrrhorhynchus|SDEI0026.2931-PST
CACATTATATTTTATTTTTGGATCTTGAGCAGGTATGGCAGGTACTTCTTTAAGAATACTAATTCGAACTGAATTAGGTAATCCAGGAAGATTAATTGGTAACGATCAAATTTACAATTCTATTGTTACTGCACATGCTTTTATTATAATTTTTTTCATAGTGATGCCAATTTTAATTGGAGGATTTGGAAATTGATTAGTACCCCTAATACTAGGAGCACCAGACATAGCTTTCCCTCGATTAAATAATATAAGATTTTGACTATTACCTCCTTCTTTATCTTTATTACTAATAAGAAGAATTGTTAACAAAGGGGCAGGAACTGGTTGAACTGTGTATCCTCCTTTATCTAGAAATGTAGCTCATGAAGGAATATCAGTAGACTTGGCTATTTTTAGTTTACACATAGCAGGAATTTCTTCTATTTTAGGGGCTATCAATTTTATCTCTACTGTAATAAATATACAACCAAAAGGAATAACTCCTGAATTAATACCTCTTTTTGTTTGAGCTGTACAGATTACAGCTATTTTATTATTAATTTCTTTACCAGTATTAGCTGGAGCTATTACTATATTATTAACAGATCGAAATATTAATACTTCATTCTTTGACCCTTCTGGGGGAGGGGACCCTATTTTATACCAACATTTATTT
>Ceutorhynchus_rapae|10041.1141-JKR_3477
GACTTTATATTTTATTTTTGGAGCATGATCAGGAATGGCAGGAACCTCTTTAAGAATAATAATTCGAACTGAATTAGGAAATCCAGGTAGATTAATTGGTAATGATCAAATTTATAATTCAATTGTGACTGCGCATGCTTTTATCATAATTTTCTTTATAGTTATACCAATTTTAATTGGGGGATTTGGAAATTGATTAGTTCCATTAATACTAGGAGCACCAGATATGGCATTCCCACGATTAAATAATATAAGATTTTGATTATTACCTCCCTCTTTATCATTACTTTTAATAAGAAGTATTGTAAATAAAGGAGCCGGAACAGGTTGAACTGTATATCCACCTTTGTCAAGAAACGTAGCTCATGAAGGTATATCTGTTGATTTAGCAATTTTTAGATTACACATAGCAGGAATTTCTTCTATTCTAGGGGCTATTAATTTTATCTCTACAGTAATAAATATACAACCTAAAGGAATAACCCCTGAATTAATACCTCTTTTTGTATGAGCTGTAGAAATCACTGCTATTTTACTACTTTTATCTTTACCTGTTTTAGCAGGAGCTATCACTATACTATTAACTGACCGAAATATCAATACTTCATTCTTTGACCCATCAGGTGGGGGAGACCCTATTCTATACCAACACCTATTT
>Ceutorhynchus_rapae|11079.1593-JKR_3641
GACTTTATATTTTATTTTTGGAGCATGATCAGGAATGGCAGGAACCTCTTTAAGAATAATAATTCGAACTGAATTAGGAAATCCAGGTAGATTAATTGGTAATGATCAAATTTATAATTCAATTGTGACTGCGCATGCTTTTATCATAATTTTCTTTATAGTTATACCAATTTTAATTGGGGGATTTGGAAATTGATTAGTTCCATTAATACTAGGAGCACCAGATATGGCATTCCCACGATTAAATAATATAAGATTTTGATTATTACCTCCCTCTTTATCATTACTTTTAATAAGAAGTATTGTAAATAAAGGAGCCGGAACAGGTTGAACTGTGTATCCACCTTTGTCAAGAAACGTAGCTCATGAAGGTATATCTGTTGATTTAGCAATTTTTAGATTACACATAGCAGGAATTTCTTCTATTCTAGGGGCTATTAATTTTATCTCTACAGTAATAAATATACAACCTAAAGGAATAACCCCTGAATTAATACCTCTTTTTGTATGAGCTGTAGAAATCACTGCTATTTTACTACTTTTATCTTTACCTGTTTTAGCAGGAGCTATCACTATACTATTAACTGACCGAAATATCAATACTTCATTCTTTGACCCATCAGGTGGGGGAGACCCTATTCTATACCAACACCTATTT
>Ceutorhynchus_rapae|16121.2106-JKR_23746
GACTTTATATTTTATTTTTGGAGCATGATCAGGAATGGCAGGAACCTCTTTAAGAATAATAATTCGAACTGAATTAGGAAATCCAGGTAGATTAATTGGTAATGATCAAATTTATAATTCAATTGTGACTGCGCATGCTTTTATCATAATTTTCTTTATAGTTATACCAATTTTAATTGGGGGATTTGGAAATTGATTAGTTCCATTAATACTAGGAGCACCAGATATGGCATTCCCACGATTAAATAATATAAGATTTTGATTATTACCTCCCTCTTTATCATTACTTTTAATAAGAAGTATTGTAAATAAAGGAGCCGGAACAGGTTGAACTGTATATCCACCTTTGTCAAGAAACGTAGCTCATGAAGGTATATCTGTTGATTTAGCAATTTTTAGATTACACATAGCAGGAATTTCTTCTATTCTAGGGGCTATTAATTTTATCTCTACAGTAATAAATATACAACCTAAAGGAATAACCCCTGAATTAATACCTCTTTTTGTATGAGCTGTAGAAATCACTGCTATTTTACTACTTTTATCTTTACCTGTTTTAGCAGGAGCTATCACTATACTATTAACTGACCGAAATATCAATACTTCATTCTTTGACCCATCAGGTGGGGGAGACCCTATTCTATACCAACACCTATTT
>Ceutorhynchus_resedae|9923.1022-PSP_3167
AACCCTATATTTTATTTTTGGCTCTTGAGCAGGAATGGCTGGAACTTCACTAAGAATGCTAATTCGAACTGAATTAGGAAACCCTGGTAGATTAATTGGAAATGATCAAATTTATAATTCTATTGTTACAGCCCATGCTTTTATTATAATTTTTTTTATAGTAATACCAATTTTAATTGGAGGATTTGGAAATTGGCTTGTACCATTAATACTGGGAGCACCAGATATAGCTTTCCCTCGACTTAACAATATAAGATTTTGATTATTACCTCCTTCACTTTCCTTATTAATTATAAGAAGAATTGTTAATAAAGGAGCAGGAACAGGGTGAACAGTCTACCCTCCATTATCTAGAAATATTGCCCATGAAGGAATATCTGTTGATTTAGCAATTTTTAGATTACACATAGCAGGAATTTCATCAATTCTAGGAGCTATTAATTTTATTTCTACTATTATAAATATACAACCTAAAGGAATAACCCCTGAATTAATACCTCTTTTCGTTTGAGCCGTAGAAATTACAGCTATTTTACTTCTTCTTTCGTTGCCTGTTTTAGCAGGAGCTATCACTATATTACTCACAGATCGAAATATTAATACATCATTTTTTGATCCATCAGGAGGAGGTGACCCAATTTTATATCAACATTTATTC
>Ceutorhynchus_rhenanus|16142.2127-JKR_23767
AACATTATATTTTATCTTTGGATCATGAGCCGGTATAGCTGGAACTTCTTTAAGAATAATTATTCGAACTGAATTAGGAAATCCTGGAAGATTAATTGGAAATGATCAAATTTATAATTCTATTGTAACAGCTCATGCTTTCATTATAATTTTTTTTATAGTAATACCAATTTTAATTGGAGGTTTTGGTAATTGATTAGTTCCTTTAATACTAGGAGCCCCAGACATAGCTTTCCCTCGATTAAATAATATAAGATTTTGACTTTTACCTCCTTCATTGTCTCTACTATTAATAAGTAGAATTATTAATAAAGGAGCAGGAACTGGCTGAACAGTTTATCCCCCACTATCTAGAAATGTAGCACATGAAGGAATATCAGTTGATTTAGCAATTTTTAGATTACATATAGCAGGTATTTCATCTATTTTAGGTGCTATTAATTTTATTTCCACTGTAAAAAATATACAGCCAAAAGGAATAATTCCTGAATTAATACCACTTTTTGTATGAGCAGTTGAAATCACAGCTATTTTATTATTAATTTCTTTACCTGTATTAGCAGGTGCAATTACAATACTATTAACTGATCGTAATATTAATACATCATTTTTTGATCCTTCAGGAGGTGGAGATCCTATTTTATACCAACACTTATTT
>Ceutorhynchus_roberti|507.303-JKR
GACATTATATTTTATTTTTGGATCTTGAGCAGGCATAGCCGGAACCTCTCTTAGTATACTAATTCGTACTGAACTAGGAAATCCAGGGAGATTAATTGGAAATGATCAGATTTATAATTCAATTGTAACTGCCCATGCTTTTATTATAATTTTTTTTATAGTAATGCCAATTTTAATTGGAGGGTTTGGAAACTGACTTGTACCCCTAATATTAGGAGCACCAGATATAGCCTTCCCTCGATTAAATAATATAAGATTTTGACTATTACCTCCATCTTTATCACTACTTTTAATAAGAAGAATTGTTAACAAAGGGGCTGGAACAGGTTGAACAGTTTACCCGCCTTTATCTGGAAATGTGGCCCACGAAGGAATATCAGTTGACTTAGCAATTTTTAGTTTGCATATAGCAGGAATCTCATCAATTTTAGGAGCCATTAATTTTATTTCTACTGTATTAAATATACAGCCAAAAGGAATAACTCCGGAATTAATACCTCTATTTGTATGAGCTGTAGAAATCACAGCTATTCTATTACTAATTTCCTTACCCGTTCTTGCAGGAGCAATTACTATATTACTAACAGATCGAAATATCAACACATCTTTTTTTGATCCCTCAGGAGGGGGAGACCCTATTTTATATCAACATCTATTT
>Ceutorhynchus_roberti|9790.889-CBR_3802
GACATTATATTTTATTTTTGGATCTTGAGCAGGCATAGCCGGAACCTCTCTTAGTATACTAATTCGTACTGAACTAGGAAATCCAGGGAGATTAATTGGGAATGATCAGATTTATAATTCAATTGTAACTGCCCATGCTTTTATTATAATTTTTTTTATAGTAATGCCAATTTTAATTGGAGGGTTTGGAAACTGACTTGTACCCCTAATATTAGGAGCACCAGACATAGCCTTCCCTCGATTAAACAATATAAGATTTTGACTATTGCCTCCATCTTTATCACTACTTTTAATAAGAAGAATTGTTAACAAAGGGGCTGGAACAGGTTGAACAGTTTACCCACCTTTATCTGGAAATGTAGCCCACGAAGGAATATCAGTTGACTTAGCAATTTTTAGTCTGCATATAGCAGGAATCTCATCAATTTTAGGAGCCATTAATTTTATTTCTACTGTATTAAATATACAGCCAAAAGGAATAACTCCGGAATTAATACCTCTATTTGTATGAGCTGTAGAAATCACAGCTATTCTATTACTAATTTCCTTACCCGTTCTTGCAGGAGCAATTACTATATTACTAACAGATCGAAATATCAACACATCTTTTTTTGATCCCTCAGGAGGGGGAGACCCTATTTTATATCAACATCTATTT
>Ceutorhynchus_roberti|16470.2456-PSP_23428
TACATTATATTTTATTTTTGGATCTTGAGCAGGCATAGCCGGAACCTCTCTTAGTATACTAATTCGTACTGAACTAGGAAATCCAGGGAGATTAATTGGGAATGATCAGATTTATAATTCAATTGTAACTGCCCATGCTTTTATTATAATTTTTTTTATAGTAATGCCAATTTTAATTGGAGGGTTTGGAAACTGACTTGTACCCCTAATATTAGGAGCACCAGATATAGCCTTCCCTCGATTAAACAATATAAGATTTTGACTATTGCCTCCATCTTTATCACTACTTTTAATAAGAAGAATTGTTAACAAAGGGGCTGGAACAGGTTGAACAGTTTACCCACCTTTATCTGGAAATGTAGCCCACGAAGGAATATCAGTTGACTTAGCAATTTTTAGTCTGCATATAGCAGGAATCTCATCAATTTTAGGAGCCATTAATTTTATTTCTACTGTATTAAATATACAGCCAAAAGGAATAACTCCGGAATTAATACCTCTATTTGTATGAGCTGTAGAAATCACAGCTATTCTATTACTAATTTCCTTACCCGTTCTTGCAGGAGCAATTACTATATTACTAACAGATCGAAATATCAACACATCTTTTTTTGATCCCTCAGGAGGGGGAGACCCTATTTTATATCAACATCTATTT
>Ceutorhynchus_sardeanensis|9990.1090-JKR_3426
AACTCTATATTTTATTTTTGGATCTTGAGCAGGTATAGCAGGTACTTCTCTAAGAATACTAATTCGAACTGAATTAGGAAATCCAGGAAGATTAATTGGTAATGATCAAATTTACAATTCAATCGTTACTGCTCATGCATTTATCATAATTTTTTTCATAGTTATACCAATTTTAATTGGGGGTTTTGGAAATTGATTAGTTCCATTAATATTAGGAGCACCAGATATAGCCTTCCCTCGACTTAATAATATAAGATTTTGATTATTACCACCATCTTTATCATTACTTTTAATAAGAAGAATTGTAAACAAAGGAGCTGGTACAGGTTGAACGGTTTATCCACCATTATCAGGAAATGTAGCACATGAAGGTATATCTGTAGATTTAGCAATTTTTAGATTACACATAGCAGGAATCTCATCTATTTTAGGGGCTATCAATTTTATTTCTACTGTAATAAATATACAACCTAAAGGAATAACACCAGAATTAATACCTTTATTTGTATGAGCTGTTCAAATTACAGCCATTTTATTATTAATTTCCTTACCTGTTCTAGCAGGGGCAATTACTATGCTATTAACAGATCGAAATATTAATACTTCATTTTTTGACCCGTCAGGGGGAGGAGACCCAATTCTTTATCAACATCTATTT
>Ceutorhynchus_scrobicollis|9909.1008-PSP_3153
AACTTTATACTTTATTTTTGGATCATGGGCAGGTATGGCTGGTACATCCTTAAGAATACTAATTCGTACAGAATTAGGAAACCCTGGGAGACTAATTGGGAACGATCAAATTTATAATTCTATTGTAACCGCACATGCCTTTATTATAATTTTTTTTATAGTAATACCAATTTTAATTGGAGGATTCGGAAACTGGTTAGTTCCCTTAATACTAGGAGCCCCAGATATAGCTTTCCCACGTCTTAATAATATAAGATTCTGGCTTCTTCCTCCCTCTCTATCTTTACTTTTAATAAGAAGAATCGTTAATAAAGGAGCAGGAACTGGATGAACTGTTTATCCACCTTTATCGGGAAATGTTGCACACGAAGGTATATCAGTTGATTTAGCAATTTTTAGACTTCATATGGCAGGTATCTCCTCTATTTTAGGTGCTATTAATTTTATTTCTACAGTAATAAATATACAACCAAAAGGGATAACACCAGAATTAATACCTCTTTTTGTATGAGCAGTAGAAATCACAGCTATTTTACTATTACTTTCTCTACCCGTTTTAGCAGGAGCTATCACAATATTATTAACAGATCGAAATATTAATACATCATTTTTTGACCCCTCAGGAGGAGGTGACCCTATTTTATATCAACACCTATTT
>Ceutorhynchus_scrobicollis|11114.1628-JKR_3676
AACTTTATACTTTATTTTTGGATCATGGGCAGGTATAGCTGGTACATCCTTAAGAATACTAATTCGTACAGAATTAGGAAACCCTGGGAGACTAATTGGAAATGATCAAATTTATAATTCTATTGTAACCGCACATGCCTTTATTATAATTTTTTTTATAGTAATACCAATTTTAATTGGAGGATTCGGAAACTGGTTAGTTCCCTTAATACTAGGAGCCCCAGATATAGCTTTCCCACGTCTTAATAATATAAGATTCTGGCTTCTTCCTCCCTCTCTATCTTTACTTTTAATAAGAAGAATCGTTAATAAAGGAGCAGGGACTGGATGAACTGTTTATCCACCTTTATCGGGAAATGTTGCACACGAAGGTATATCAGTTGATTTAGCAATTTTTAGACTTCATATGGCAGGTATCTCCTCTATTTTAGGTGCTATTAATTTTATTTCTACAGTAATAAATATACAACCAAAAGGGATAACACCAGAATTAATACCTCTTTTTGTATGAGCAGTAGAAATCACAGCTATTTTACTATTACTTTCTCTACCCGTTTTAGCAGGGGCTATCACAATATTATTAACAGATCGAAATATTAATACATCATTTTTTGACCCCTCAGGAGGAGGTGACCCTATTTTATACCAACACCTATTT
>Ceutorhynchus_scrobicollis|16143.2128-JKR_23768
AACTTTATACTTTATTTTTGGATCATGGGCAGGTATAGCTGGTACATCCTTAAGAATACTAATTCGTACAGAATTAGGAAACCCTGGGAGACTAATTGGAAACGATCAAATTTATAATTCTATTGTAACCGCACATGCCTTTATTATAATTTTTTTTATAGTAATACCAATTTTAATTGGAGGATTCGGAAACTGGTTAGTTCCCTTAATACTAGGAGCCCCAGATATAGCTTTCCCACGTCTTAATAATATAAGATTCTGACTTCTTCCTCCCTCTCTATCTTTACTTTTAATAAGAAGAATCGTTAATAAAGGAGCAGGGACTGGATGAACTGTTTATCCACCTTTATCGGGAAATGTTGCACACGAAGGTATATCAGTTGATTTAGCAATTTTTAGACTTCATATGGCAGGTATCTCCTCTATTTTAGGTGCTATTAATTTTATTTCTACAGTAATAAATATACAACCAAAAGGGATAACACCAGAATTAATACCTCTTTTTGTATGAGCAGTAGAAATCACAGCTATTTTACTATTACTTTCTCTACCCGTTTTAGCAGGAGCTATCACAATATTATTAACAGATCGAAATATTAATACATCATTTTTTGACCCCTCAGGAGGAGGTGACCCTATTTTATACCAACACCTATTT
>Ceutorhynchus_sisymbrii|11125.1639-JKR_3687
NACATTATATTTTATTTTTGGATCCTGAGCAGGAATAGCCGGAACCTCTCTAAGAATACTAATTCGAACAGAATTAGGAAACCCTGGTAGATTAATTGGGAATGATCAAATTTATAATTCTATCGTAACCGCACATGCTTTTATTATAATTTTTTTTATAGTTATACCAATTTTAATCGGGGGATTCGGAAATTGGCTTGTCCCTCTTATACTAGGAGCCCCAGACATAGCCTTTCCTCGACTTAATAATATAAGATTTTGATTGCTACCCCCTTCTTTATCTCTTCTTTTAATAAGAAGAATTGTTAATAAAGGAGCTGGGACCGGCTGAACTGTATACCCTCCATTGTCTAATAATGTAGCCCATGAAGGTATATCAGTAGATCTCGCTATTTTTAGACTGCATATAGCAGGGGTTTCTTCAATTTTAGGGGCAATTAATTTTATTTCTACTGTAATAAATATACAACCAAAAGGAATAACACCAGAATTAATACCGCTGTTTGTATGAGCTGTTGAAATTACAGCTATTTTATTATTAATTTCTCTACCTGTATTAGCAGGAGCTATCACAATATTATTAACAGATCGAAATATTAATACATCATTTTTTGACCCCTCAGGGGGAGGAGACCCTATTTTATACCAACACCTATTT
>Ceutorhynchus_sophiae|16120.2105-JKR_23745
AACTTTATATTTTATTTTTGGAGCCTGATCAGGCATAGCTGGAACTTCATTAAGAATGCTAATTCGAACAGAATTAGGAAATCCAGGAAGACTAATTGGTAATGACCAAATTTACAATTCAATTGTAACAGCCCATGCTTTTATTATAATTTTTTTTATAGTAATACCAATTTTAATTGGTGGATTTGGCAATTGATTAGTACCATTAATACTAGGAGCACCTGATATAGCTTTTCCTCGTCTTAATAATATAAGATTTTGATTATTACCACCTTCTTTATCATTACTTTTAATAAGAAGAATCGTTAATAAAGGAGCAGGAACTGGATGAACAGTTTATCCCCCATTATCAGGAAATGTAGCACATGAAGGAATATCAGTTGACTTAGCAATTTTTAGATTACATATAGCAGGTATTTCTTCAATTTTAGGCGCTATTAATTTCATTTCAACAGTTATAAATATACAACCAAAAGGTATAACACCTGAATTAATACCTCTTTTTGTATGAGCAGTTGAAATTACAGCTATTTTATTATTACTTTCTTTACCAGTTTTAGCAGGAGCTATTACTATACTATTAACAGATCGAAATATTAATACCTCATTTTTTGATCCATCTGGAGGAGGGGACCCAATCTTATACCAGCATTTATTT
>Ceutorhynchus_sophiae|16180.2165-JKR_23805
AACTTTATATTTTATTTTTGGAGCCTGATCAGGAATAGCTGGAACTTCATTAAGAATACTAATTCGAACAGAATTAGGAAATCCAGGAAGCCTAATTGGTAATGACCAAATTTACAATTCAATTGTAACAGCCCATGCTTTTATTATAATTTTTTTTATAGTAATACCAATTTTAATTGGAGGATTTGGCAATTGATTAGTACCATTAATACTAGGCGCACCTGATATAGCTTTCCCTCGTCTTAATAATATAAGATTTTGGTTATTACCACCTTCATTATCATTGCTTTTAATAAGAAGAATCGTTAATAAAGGAGCAGGGACTGGGTGAACAGTTTACCCTCCATTATCAGGAAATGTAGCACATGAAGGGATATCAGTTGACTTAGCAATTTTTAGTTTACATATAGCAGGTATTTCTTCAATTTTAGGTGCTATTAATTTCATTTCAACAGTTATAAATATACAACCAAAAGGTATGACACCTGAATTAATACCTCTTTTTGTATGAGCAGTTGAAATTACAGCTATTTTATTATTACTTTCTTTACCAGTTTTAGCAGGAGCTATTACTATATTATTAACAGATCGAAATATTAATACTTCATTTTTTGATCCATCAGGAGGAGGGGACCCAATCTTATATCAGCATTTATTT
>Ceutorhynchus_squamulosus|10197.1297-PST_4113
AACTTTATATTTTATCTTTGGATCTTGATCTGGTATAATAGGTACTTCATTAAGAATATTGATTCGAACTGAATTAGGAAATCCAGGAAGACTAATCGGAAACGATCAAATTTATAACTCAATTGTTACTGCTCATGCTTTTATTATAATTTTTTTCATAGTTATACCAATTTTAATTGGGGGATTTGGAAATTGATTAGTACCTTTAATATTAGGGGCCCCTGATATAGCTTTCCCTCGCTTAAATAATATAAGATTTTGATTATTACCCCCTTCTCTATCTCTTCTTTTAATAAGAAGAATTGTAAATAAAGGAGCAGGAACTGGTTGAACAGTATATCCCCCTTTATCAGGAAATGTAGCCCATGAAGGAATATCTGTTGATTTAGCTATTTTTAGACTGCATATAGCGGGAATTTCATCTATTTTAGGAGCTATTAATTTTATCTCAACTGTAATAAATATACAACCAAAAGGAATAACCCCAGAATTAATACCACTTTTTGTTTGATCAGTTCAAATTACAGCTATTTTATTACTTATTTCACTCCCTGTGCTAGCCGGAGCAATCACTATATTATTAACAGATCGAAATATTAATACTTCATTTTTTGATCCATCAGGAGGTGGGGATCCTATTCTCTATCAACATTTATTT
>Ceutorhynchus_striatellus|559.355-JKR
AACTTTATATTTTATTTTTGGATCCTGAGCAGGAATGGCCGGAACTTCACTAAGAATACTAATTCGAACTGAATTAGGAAATCCCGGAAGATTAATTGGGAATGACCAAATTTACAACTCAATTGTCACTGCACATGCTTTTATTATAATTTTTTTTATAGTGATACCAATTTTAATTGGAGGTTTTGGAAATTGGCTTGTTCCTTTAATACTAGGAGCACCAGATATAGCTTTCCCTCGACTTAATAATATAAGATTTTGATTACTACCTCCCTCTCTTTCACTTTTATTAATAAGAAGAATTGTAAACAGAGGAGCAGGGACAGGATGAACAGTTTATCCCCCATTATCTGGTAATGTAGCCCATGAAGGAATATCAGTAGACTTAGCAATTTTTAGATTACATATAGCAGGAATTTCATCAATTTTAGGAGCTATTAATTTTATCTCAACCGTAATAAATATACAACCTAAAGGAATAACACCTGAATTAATACCTTTATTTGTATGAGCAGTACAAATTACAGCTATTTTACTACTAATTTCTTTACCCGTATTAGCAGGAGCTATCACCATACTATTAACAGATCGAAATATCAATACTTCTTTTTTTGACCCATCAGGGGGAGGAGATCCTATTTTATACCAACATTTATTT
>Ceutorhynchus_striatellus|10072.1172-JKR_3508
AACTTTATATTTTATTTTTGGATCCTGAGCAGGAATGGCCGGAACTTCACTAAGAATACTAATTCGAACTGAATTAGGAAATCCCGGAAGATTAATTGGAAATGACCAAATTTACAACTCAATTGTCACTGCACATGCTTTTATTATAATTTTTTTTATAGTGATACCAATTTTAATTGGAGGTTTTGGAAATTGGCTTGTTCCTTTAATACTAGGAGCACCAGATATAGCTTTCCCTCGACTTAATAATATAAGATTTTGATTACTACCCCCCTCTCTTTCACTTTTATTAATGAGAAGAATTGTAAACAGAGGAGCAGGGACAGGATGAACAGTTTATCCCCCATTATCTGGTAATGTAGCTCATGAAGGAATATCAGTAGACTTAGCAATTTTTAGATTACATATAGCAGGAATTTCATCAATTTTAGGAGCTATTAATTTTATCTCAACCGTAATAAATATACAACCTAAAGGAATAACACCTGAATTAATACCTTTATTTGTATGAGCAGTACAAATTACAGCTATTTTACTACTAATTTCTTTACCCGTATTAGCAGGAGCTATCACCATACTATTAACAGATCGAAATATCAATACTTCTTTTTTTGACCCATCAGGGGGAGGAGATCCTATTTTATACCAACATTTATTT
>Ceutorhynchus_striatellus|10083.1183-JKR_3519
AACTCTATATTTTATTTTTGGATCCTGAGCAGGAATGGCCGGAACTTCACTAAGAATACTAATTCGAACTGAATTAGGAAATCCCGGAAGATTAATTGGAAATGACCAAATTTACAACTCAATTGTCACTGCGCATGCCTTTATTATAATTTTTTTTATAGTAATACCAATTTTAATTGGAGGTTTTGGAAATTGGCTTGTTCCTTTAATGCTAGGGGCTCCAGATATAGCTTTCCCTCGACTTAATAATATAAGATTTTGATTACTACCCCCCTCTCTTTCACTTTTATTAATAAGAAGAGTTGTAAACAGAGGAGCAGGGACAGGATGAACAGTTTATCCTCCATTATCTGGTAATGTAGCCCATGAAGGGATATCAGTAGACTTAGCAATTTTTAGATTACACATAGCAGGAATTTCATCAATTTTAGGAGCTATTAATTTTATCTCGACCGTAATAAATATACAACCCAAAGGAATAACACCTGAATTAATACCTTTATTTGTATGAGCAGTACAAATTACAGCTATTTTACTACTTATTTCTTTACCCGTATTAGCAGGAGCTATCACAATACTATTAACAGATCGAAATATTAATACTTCTTTTTTTGACCCATCAGGTGGAGGAGATCCTATTTTATACCAACATTTATTT
>Ceutorhynchus_striatellus|11091.1605-JKR_3653
AACTCTATATTTTATTTTTGGATCCTGAGCAGGAATAGCCGGAACTTCACTAAGAATACTAATTCGAACTGAATTAGGAAATCCCGGAAGATTAATTGGGAATGACCAAATTTACAACTCAATTGTCACTGCGCATGCCTTTATTATAATTTTTTTTATAGTAATACCAATTTTAATTGGAGGTTTTGGAAATTGACTTGTTCCTTTAATGCTAGGGGCTCCAGATATAGCTTTCCCTCGACTTAATAATATAAGATTTTGATTACTACCCCCCTCTCTTTCACTTTTATTAATAAGAAGAGTTGTAAACAGAGGAGCAGGGACAGGATGAACAGTTTATCCTCCATTATCTGGTAATGTAGCCCATGAAGGGATATCAGTAGACTTAGCAATTTTTAGATTACACATAGCAGGAATTTCATCAATTTTAGGAGCTATTAATTTTATCTCGACCGTAATAAATATACAACCCAAAGGAATAACACCTGAATTAATACCTTTATTTGTATGAGCAGTACAAATTACAGCTATTTTACTACTTATTTCTTTACCCGTATTAGCAGGAGCTATCACAATACTATTAACAGATCGAAATATTAATACTTCTTTTTTTGACCCATCAGGTGGAGGAGATCCTATTTTATACCAACATTTATTT
>Ceutorhynchus_sulcatus|16161.2146-JKR_23786
GACTTTATATTTTATTTTTGGTTCATGAGCAGGCATAGCTGGGACTTCCTTAAGAATACTAATTCGTACAGAATTAGGTAATCCAGGAAGATTAATCGGAAATGATCAAATTTATAATTCAATTGTAACAGCTCATGCTTTTATCATAATTTTTTTTATAGTAATACCAATTTTAATTGGAGGATTTGGTAATTGATTGGTACCTTTAATACTAGGAGCCCCAGACATAGCTTTCCCTCGACTTAATAATATAAGATTTTGATTACTACCTCCTTCACTTTCCTTACTTTTAATAAGAAGAATTATTAATAAAGGAGCAGGAACTGGTTGAACTGTATATCCCCCTTTATCTAGTAATGTAGCTCATGAAGGAATATCAGTTGATTTAGCAATTTTTAGATTACATATAGCAGGTATTTCATCAATTTTAGGAGCTATTAATTTTATTTCTACTGTAATAAATATACAACCAAAAGGTATGACCCCAGAATTAATACCTCTTTTTGTATGGGCAGTAGAAATTACAGCAATTTTACTATTACTTTCTTTACCGGTTTTAGCAGGAGCTATTACCATATTACTCACAGATCGAAATATTAATACATCATTTTTTGATCCTTCAGGAGGGGGAGACCCTATTTTATATCAACATCTATTT
>Ceutorhynchus_sulcicollis|10079.1179-JKR_3515
AACTTTATACTTTATTTTTGGGTCATGAGCAGGAATAGTGGGAACTTCATTAAGAATACTTATTCGAACAGAATTGGGAAACCCGGGAAGCTTAATCGGAAATGATCAAATTTATAATTCAATTGTAACAGCTCATGCATTTATTATAATTTTTTTTATAGTAATACCAATTTTAATTGGAGGATTTGGTAACTGATTAGTACCTTTAATACTAGGAGCACCTGATATAGCATTTCCTCGATTAAACAATATAAGATTTTGATTATTACCACCATCATTATCTTTACTTTTAATAAGAAGAATTGTTAATAAAGGAGCAGGCACAGGTTGAACTGTTTACCCTCCTCTATCAAGAAATGTAGCTCATGAGGGTATATCAGTAGATATAGCAATTTTTAGTTTACATATAGCAGGAATTTCTTCTATTTTAGGCGCAATCAATTTTATTTCAACAGTAATAAATATACAACCAAAAGGTATAACACCAGAATTAATCCCACTATTTGTATGATCAGTAGAAATTACAGCAATTTTATTACTTATTTCTTTACCAGTACTAGCTGGCGCAATCACAATACTATTAACTGATCGTAATATTAATACGTCATTTTTTGACCCATCAGGAGGGGGTGACCCAATTCTTTATCAACATTTATTT
>Ceutorhynchus_sulcicollis|10885.1399-PST_4695
AACTTTATACTTTATTTTTGGGTCATGAGCAGGAATAGTGGGAACTTCATTAAGAATACTTATTCGAACAGAATTAGGAAACCCGGGAAGCTTAATCGGAAATGATCAAATTTATAATTCAATTGTAACAGCTCATGCATTTATTATAATTTTTTTTATAGTAATACCAATTTTAATTGGAGGATTTGGTAACTGATTAGTACCTTTAATACTAGGAGCACCTGATATAGCATTTCCTCGATTAAACAATATAAGATTTTGATTGTTACCACCATCATTATCTTTACTTTTAATAAGAAGAATTGTTAATAAAGGAGCAGGCACAGGTTGAACTGTTTACCCTCCTCTATCAAGAAATGTAGCTCATGAGGGTATATCAGTAGATATAGCAATTTTTAGTTTACATATAGCAGGAATTTCTTCTATTTTAGGCGCAATCAATTTTATTTCAACAGTAATAAATATACAACCAAAAGGTATAACACCAGAATTAATCCCACTATTTGTATGATCAGTAGAAATTACAGCAATTTTATTACTTATTTCTTTACCAGTACTAGCTGGCGCAATCACAATACTATTAACTGATCGTAATATTAATACGTCATTTTTTGACCCATCAGGAGGGGGTGACCCAATTCTTTATCAACATTTATTT
>Ceutorhynchus_syrites|11080.1594-JKR_3642
AACTTTATATTTTATTTTTGGATCTTGGTCAGGAATAGCAGGTACCTCATTAAGAATATTAATTCGAACTGAACTAGGAAACCCCGGCAGATTAATTGGAAATGACCAAATTTATAATTCAATTGTTACTGCCCATGCTTTTATTATAATTTTTTTCATAGTTATACCAATCCTAATTGGTGGGTTTGGAAATTGATTAGTTCCTTTAATACTAGGAGCCCCCGATATAGCTTTTCCACGATTAAATAATATAAGATTCTGATTATTACCCCCCTCTCTTTCCCTTCTTTTAATAAGAAGGGTAGTAAATAAGGGAGCTGGAACTGGTTGAACAGTTTACCCACCTTTATCTGGAAATGTCGCCCACGAAGGAATATCAGTTGACTTAGCAATTTTTAGACTACATATAGCAGGAATCTCATCTATTTTAGGAGCAATTAATTTTATTTCAACCGTAATAAACATACAACCTAAAGGAATAACCCCCGAACTAATACCTCTTTTTGTTTGAGCAGTTGAAATTACAGCCATTTTATTGCTTATTTCACTTCCCGTTTTAGCAGGAGCTATTACTATACTATTAACAGACCGTAATATTAATACTTCATTTTTTGACCCATCAGGGGGTGGAGATCCTATTTTATATCAACATTTATTT
>Ceutorhynchus_tangerianus|9981.1081-JKR_3417
GACCTTATATTTTATTTTTGGATCTTGAGCAGGTATAGCAGGAACATCATTAAGAATACTAATTCGAACTGAATTAGGAAATCCTGGAAGATTAATCGGTAATGATCAAATTTATAATTCAATTGTTACTGCTCATGCATTTATTATAATTTTTTTTATAGTTATACCAATCCTAATTGGGGGATTTGGAAACTGACTAGTTCCATTAATACTGGGAGCACCGGATATAGCCTTCCCCCGACTTAATAATATAAGATTTTGATTATTACCACCATCTCTATCATTACTTCTAATAAGAAGAATCGTAAATAAGGGTGCTGGTACTGGGTGAACCGTCTATCCTCCTTTATCAGGAAATGTAGCTCATGAAGGAATATCAGTAGATTTAGCCATTTTTAGATTACATATAGCTGGAATCTCATCTATTTTAGGAGCTATTAATTTTATTTCTACTGTAATAAATATACAACCTAAAGGAATAACACCAGAATTAATACCACTTTTTGTATGAGCAGTTCAAATTACAGCTATTTTACTCTTAATTTCTTTACCAGTATTAGCTGGAGCAATTACCATATTATTAACAGATCGAAATATTAATACTTCATTCTTTGACCCGTCAGGAGGGGGAGACCCAATTCTTTATCAACATTTATTT
>Ceutorhynchus_tangerianus|9992.1092-JKR_3428
GACCTTATATTTTATTTTTGGATCTTGAGCAGGTATAGCAGGAACATCATTAAGAATACTAATTCGAACTGAATTAGGAAATCCTGGAAGATTAATCGGTAATGATCAAATTTATAATTCAATTGTTACTGCTCATGCATTTATTATAATTTTTTTTATAGTTATACCAATCCTAATTGGGGGATTTGGAAACTGACTAGTTCCATTAATACTGGGAGCACCGGATATAGCCTTCCCCCGACTTAATAATATAAGATTTTGATTATTACCACCATCTCTATCATTACTTCTAATAAGAAGAATCGTAAATAAGGGTGCTGGTACTGGGTGAACCGTCTATCCTCCTTTATCAGGAAATGTAGCTCATGAAGGAATATCAGTAGATTTAGCCATTTTTAGATTACATATAGCTGGAATCTCATCTATTTTAGGAGCTATTAATTTTATTTCTACTGTAATAAATATACAACCTAAAGGAATAACACCAGAATTAATACCACTTTTTGTATGAGCAGTTCAAATTACAGCTATTTTACTCTTAATTTCTTTACCAGTATTAGCTGGAGCAATTACCATATTATTAACAGATCGAAATATTAATACTTCATTCTTTGACCCGTCAGGAGGGGGAGACCCAATTCTTTATCAACATTTATTT
>Ceutorhynchus_tangerianus|11059.1573-JKR_3621
AACTTTATATTTTATTTTTGGATCTTGAGCAGGTATAGCAGGAACATCATTAAGAATACTAATTCGAACTGAATTAGGAAATCCTGGAAGATTAATTGGTAATGACCAAATTTATAATTCAATTGTCACTGCTCATGCATTTATTATAATTTTTTTTATAGTTATACCAATCCTAATTGGAGGATTTGGAAACTGATTAGTTCCATTAATACTAGGGGCACCAGATATAGCCTTCCCACGACTTAATAATATAAGATTTTGATTGTTACCACCATCTCTATCATTACTTCTAATAAGAAGAATCGTAAATAAAGGTGCTGGTACTGGATGAACAGTCTATCCTCCTCTATCAGGAAATGTAGCTCATGAAGGAATATCAGTAGATTTAGCTATTTTTAGATTACATATAGCTGGAATCTCATCTATTTTAGGAGCTATTAATTTTATTTCTACCGTAATAAATATACAACCTAAAGGAATAACACCAGAATTAATACCACTTTTTGTATGAGCAGTACAAATTACAGCTATTCTACTTTTAATCTCTTTACCAGTATTAGCTGGAGCAATTACCATATTATTAACAGATCGAAATATTAATACTTCATTCTTTGACCCATCAGGAGGGGGAGACCCAATCCTTTATCAACATTTATTT
>Ceutorhynchus_tibialis|9983.1083-JKR_3419
AACTTTATATTTTATTTTTGGTTCTTGAGCAGGAATAGCTGGAACTTCCTTAAGAATATTAATTCGTACTGAATTAGGAAACCCAGGAAGATTAATTGGAAATGATCAAATTTATAACTCAATTGTTACTGCTCATGCATTTATTATAATTTTTTTTATAGTAATACCCATTCTAATTGGGGGATTTGGAAACTGATTAGTTCCTTTGATACTAGGAGCTCCTGATATAGCTTTCCCACGACTTAATAATATAAGATTTTGACTACTACCTCCTTCACTATCCTTACTTTTAATAAGAAGAATTGTAAATAAAGGAGCAGGAACTGGTTGAACTGTATACCCACCTTTATCTGGAAATGTAGCTCATGAGGGAATATCTGTTGATTTAGCAATTTTTAGTTTACATATAGCAGGTATCTCATCAATTTTAGGGGCTATTAACTTTATTTCTACTGTAATAAATATACAACCAAAAGGCATAACTCCTGAATTAATACCTCTTTTTGTATGAGCAGTACAAATTACAGCTATTTTATTACTTTTATCTTTACCAGTACTAGCAGGAGCTATTACTATATTATTAACAGATCGAAATATTAATACCTCATTTTTTGATCCATCTGGCGGGGGGGACCCTATTTTATACCAACACTTATTT
>Ceutorhynchus_turbatus|465.261-PSP
AACTTTATATTTTATTTTTGGATCCTGAGCAGGAATGGCAGGAACATCATTAAGAATTCTAATTCGAACTGAACTAGGAAATCCGGGAAGACTAATCGGAAATGATCAAATCTATAATTCAATTGTAACTGCACATGCATTTATCATAATTTTCTTTATAGTTATACCCATTTTAATTGGTGGTTTTGGTAATTGACTGGTACCACTAATACTCGGAGCACCTGATATAGCTTTTCCTCGTCTTAATAATATAAGATTTTGATTATTGCCACCTTCATTATCATTACTTCTAATAAGAACAATTGTAAACAAAGGAGCAGGAACTGGATGAACAGTTTATCCACCTTTATCGGCAAATGTTGCCCATGAAGGAATATCAGTAGATTTAGCAATCTTTAGATTACATATAGCAGGAATTTCATCAATCCTAGGAGCTATTAATTTCATTTCTACTGTAATAAATATACAACCAAAAGGAATAACTCCAGATTTAATACCTCTATTTGTGTGAGCAGTGCAAATCACAGCTATTTTATTACTTATTTCACTACCAGTGCTAGCAGGAGCCATCACTATACTACTAACTGATCGAAACATTAATACTTCATTTTTTGACCCATCTGGTGGAGGAGACCCAATTCTTTACCAACATCTATTT
>Ceutorhynchus_typhae|441.237-PSP
AACCTTATATTTTATTTTTGGGTCCTGAGCAGGAATAGCAGGAACTTCGTTAAGAATACTCATTCGAACCGAGTTAGGAAACCCAGGTAGCTTAATTGGTAATGACCAAATTTATAATTCAATTGTCACTGCTCATGCTTTTATTATAATTTTTTTTATAGTAATACCAATTTTAATTGGAGGATTTGGAAACTGGTTAGTACCTTTAATACTAGGGGCTCCCGACATAGCTTTCCCACGACTTAATAATATAAGATTTTGATTATTACCTCCTTCTTTATCTTTACTTTTAATAAGAAGAGTTGTAAATAAAGGAGCAGGAACTGGTTGAACAGTATACCCACCTTTATCCAGAAACGTAGCACATGAAGGAATATCTGTAGACCTGGCAATCTTCAGGTTGCATATAGCCGGTATTTCCTCAATCTTAGGGGCTATTAATTTTATTTCTACAGTTATAAATATACAACCTAAAGGAATAACTCCAGAGTTAATACCCCTTTTTGTATGAGCAGTAGAAATCACAGCTATTCTATTATTAATTTCTTTACCTGTACTAGCAGGAGCAATTACAATACTATTAACAGATCGAAATATTAATACTTCATTTTTTGACCCTTCAGGGGGAGGAGACCCAATTTTATACCAGCATTTATTT
>Ceutorhynchus_typhae|555.351-JKR
AACCTTATATTTTATTTTTGGGTCCTGAGCAGGAATAGCAGGAACTTCGTTAAGAATACTCATTCGAACCGAGTTAGGAAACCCAGGTAGCTTAATTGGTAATGACCAAATTTATAATTCAATTGTCACTGCTCATGCTTTTATTATAATTTTTTTTATAGTAATACCAATTTTAATTGGAGGATTTGGAAACTGGTTAGTACCTTTAATACTAGGGGCTCCCGACATAGCTTTCCCACGACTTAATAATATAAGATTTTGATTATTACCTCCTTCTTTATCTTTACTTTTAATAAGAAGAGTTGTAAATAAAGGAGCAGGAACTGGTTGAACAGTATACCCACCTTTATCCAGAAACGTAGCACATGAAGGAATATCTGTAGACCTGGCAATCTTCAGGTTGCATATAGCCGGTATTTCCTCAATCTTAGGGGCTATTAATTTTATTTCTACAGTTATAAATATACAACCTAAAGGAATAACTCCAGAGTTAATACCCCTTTTTGTATGAGCAGTAGAAATCACAGCTATTCTATTATTAATTTCTTTACCTGTACTAGCAGGAGCAATTACAATACTATTAACAGATCGAAATATTAATACTTCATTTTTTGACCCTTCAGGGGGAGGAGACCCAATTTTATACCAGCATTTATTT
>Ceutorhynchus_typhae|9958.1057-PSP_3202
AACCTTATATTTTATTTTTGGGTCCTGAGCAGGAATAGCAGGAACTTCGTTAAGAATACTCATTCGAACCGAGTTAGGAAACCCAGGTAGCTTAATTGGTAATGACCAAATTTATAATTCAATTGTCACTGCTCATGCTTTTATTATAATTTTTTTTATAGTAATACCAATTTTAATTGGAGGATTTGGAAACTGGTTAGTACCTTTAATACTAGGGGCTCCCGACATAGCTTTCCCACGACTTAATAATATAAGATTTTGATTATTACCTCCTTCTTTATCTTTACTTTTAATAAGAAGAGTTGTAAATAAAGGAGCAGGAACTGGTTGAACAGTATACCCACCTTTATCCAGAAACGTAGCACATGAAGGAATATCTGTAGACCTGGCAATCTTCAGGTTGCATATAGCCGGTATTTCCTCAATCTTAGGGGCTATTAATTTTATTTCTACAGTTATAAATATACAACCTAAAGGAATAACTCCAGAGTTAATACCCCTTTTTGTATGAGCAGTAGAAATCACAGCTATTCTATTATTAATTTCTTTACCTGTACTAGCAGGAGCAATTACAATACTATTAACAGATCGAAATATTAATACTTCATTTTTTGACCCTTCAGGGGGAGGAGACCCAATTTTATACCAGCATTTATTT
>Ceutorhynchus_typhae|10132.1232-PST_3568
AACCTTATATTTTATTTTTGGGTCCTGAGCAGGAATAGCAGGAACTTCGTTAAGAATACTCATTCGAACCGAGTTAGGAAACCCAGGTAGCTTAATTGGTAATGACCAAATTTATAATTCAATTGTCACTGCTCATGCTTTTATTATAATTTTTTTTATAGTAATACCAATTTTAATTGGAGGATTTGGAAACTGGTTAGTACCTTTAATACTAGGGGCTCCCGACATAGCTTTCCCACGACTTAATAATATAAGATTTTGATTATTACCTCCTTCTTTATCTTTACTTTTAATAAGAAGAGTTGTAAATAAAGGAGCAGGAACTGGTTGAACAGTATACCCACCTTTATCCAGAAACGTAGCACATGAAGGAATATCTGTAGACCTGACAATCTTCAGATTGCATATAGCCGGTATTTCCTCAATCTTAGGGGCTATTAATTTTATTTCTACAGTTATAAATATACAACCTAAAGGAATAACTCCAGAGTTAATACCCCTTTTTGTATGAGCAGTAGAAATCACAGCTATTCTATTATTAATTTCTTTACCTGTACTAGCGGGAGCAATTACAATACTATTAACAGATCGAAATATTAATACTTCATTTTTTGACCCTTCAGGGGGAGGAGACCCAATTTTATACCAGCATTTATTT
>Ceutorhynchus_typhae|11150.877-CBR_3790
AACCTTATATTTTATTTTTGGGTCCTGAGCAGGAATAGCAGGAACTTCGTTAAGAATACTCATTCGAACCGAGTTAGGAAACCCAGGTAGCTTAATTGGTAATGACCAAATTTATAATTCAATTGTCACTGCTCATGCTTTTATTATAATTTTTTTTATAGTAATACCAATTTTAATTGGAGGATTTGGAAACTGGTTAGTACCTTTAATACTAGGGGCTCCCGACATAGCTTTCCCACGACTTAATAATATAAGATTTTGATTATTACCTCCTTCTTTATCTTTACTTTTAATAAGAAGAGTTGTAAATAAAGGAGCAGGAACTGGTTGAACAGTATACCCACCTTTATCCAGAAACGTAGCACATGAAGGAATATCTGTAGACCTGGCAATCTTCAGGTTGCATATAGCCGGTATTTCCTCAATCTTAGGGGCTATTAATTTTATTTCTACAGTTATAAATATACAACCTAAAGGAATAACTCCAGAGTTAATACCCCTTTTTGTATGAGCAGTAGAAATCACAGCTATTCTATTATTAATTTCTTTACCTGTACTAGCAGGAGCAATTACAATACTATTAACAGATCGAAATATTAATACTTCATTTTTTGACCCTTCAGGGGGAGGAGACCCAATTTTATACCAGCATTTATTT
>Ceutorhynchus_typhae|16079.2064-JKR_23704
AACCTTATATTTTATTTTTGGGTCCTGAGCAGGAATAGCAGGAACTTCGTTAAGAATACTCATTCGAACCGAGTTAGGAAACCCAGGTAGCTTAATTGGTAATGACCAAATTTATAATTCAATTGTCACTGCTCATGCTTTTATTATAATTTTTTTTATAGTAATACCAATTTTAATTGGAGGATTTGGAAACTGGTTAGTACCTTTAATACTAGGGGCTCCCGACATAGCTTTCCCACGACTTAATAATATAAGATTTTGATTATTACCTCCTTCTTTATCTTTACTTTTAATAAGAAGAGTTGTAAATAAAGGAGCAGGAACTGGTTGAACAGTATACCCACCTTTATCCAGAAACGTAGCACATGAAGGAATATCTGTAGACCTGGCAATCTTCAGGTTGCATATAGCCGGTATTTCCTCAATCTTAGGGGCTATTAATTTTATTTCTACAGTTATAAATATACAACCTAAAGGAATAACTCCAGAGTTAATACCCCTTTTTGTATGAGCAGTAGAAATCACAGCTATTCTATTATTAATTTCTTTACCTGTACTAGCAGGAGCAATTACAATACTATTAACAGATCGAAATATTAATACTTCATTTTTTGACCCTTCAGGGGGAGGAGACCCAATTTTATACCAGCATTTATTT
>Ceutorhynchus_typhae|16134.2119-JKR_23759
AACCTTATATTTTATTTTTGGGTCCTGAGCAGGAATAGCAGGAACTTCGTTAAGAATACTCATTCGAACCGAGTTAGGAAACCCAGGTAGCTTAATTGGTAATGACCAAATTTATAATTCAATTGTCACTGCTCATGCTTTTATTATAATTTTTTTTATAGTAATACCAATTTTAATTGGAGGATTTGGAAACTGGTTAGTACCTTTAATACTAGGGGCTCCCGACATAGCTTTCCCACGACTTAATAATATAAGATTTTGATTATTACCTCCTTCTTTATCTTTACTTTTAATAAGAAGAGTTGTAAATAAAGGAGCAGGAACTGGTTGAACAGTATACCCACCTTTATCCAGAAACGTAGCACATGAAGGAATATCTGTAGACCTGGCAATCTTCAGATTGCATATAGCCGGTATTTCCTCAATCTTAGGGGCTATTAATTTTATTTCTACAGTTATAAATATACAACCTAAAGGAATAACTCCAGAGTTAATACCCCTTTTTGTATGAGCAGTAGAAATCACAGCTATTCTATTATTAATTTCTTTACCTGTACTAGCAGGAGCAATTACAATACTATTAACAGATCGAAATATTAATACTTCATTTTTTGACCCTTCAGGGGGAGGAGACCCAATTTTATACCAGCATTTATTT
>Ceutorhynchus_typhae|16331.2317-JKR_24248
AACCTTATATTTTATTTTTGGGTCCTGAGCAGGAATAGCAGGAACTTCGTTAAGAATACTCATTCGAACCGAGTTAGGAAACCCAGGTAGCTTAATTGGTAATGACCAAATTTATAATTCAATTGTCACTGCTCATGCTTTTATTATAATTTTTTTTATAGTAATACCAATTTTAATTGGAGGATTTGGAAACTGGTTAGTACCTTTAATACTAGGGGCTCCCGACATAGCTTTCCCACGACTTAATAATATAAGATTTTGATTATTACCTCCTTCTTTATCTTTACTTTTAATAAGAAGAGTTGTAAATAAAGGAGCAGGAACTGGTTGAACAGTATACCCACCTTTATCCAGAAACGTAGCACATGAAGGAATATCTGTAGACCTGGCAATCTTCAGGTTGCATATAGCCGGTATTTCCTCAATCTTAGGGGCTATTAATTTTATTTCTACAGTTATAAATATACAACCTAAAGGAATAACTCCAGAGTTAATACCCCTTTTTGTATGAGCAGTAGAAATCACAGCTATTCTATTATTAATTTCTTTACCTGTACTAGCAGGAGCAATTACAATACTATTAACAGATCGAAATATTAATACTTCATTTTTTGACCCTTCAGGGGGAGGAGACCCAATTTTATACCAGCATTTATTT
>Ceutorhynchus_typhae|16339.2325-JKR_24256
AACCTTATATTTTATTTTTGGGTCCTGAGCAGGAATAGCAGGAACTTCGTTAAGAATACTCATTCGAACCGAGTTAGGAAACCCAGGTAGCTTAATTGGTAATGACCAAATTTATAATTCAATTGTTACTGCTCATGCTTTTATTATAATTTTTTTTATAGTAATACCAATTTTAATTGGAGGATTTGGAAACTGGTTAGTACCTTTAATACTAGGGGCTCCCGACATAGCTTTCCCACGACTTAATAATATAAGATTTTGATTATTACCTCCTTCTTTATCTTTACTTTTAATAAGAAGAGTTGTAAATAAAGGAGCAGGAACTGGTTGAACAGTATACCCACCTTTATCCAGAAACGTAGCACATGAAGGAATATCTGTAGACCTGGCAATCTTCAGGTTGCATATAGCCGGTATTTCCTCAATCTTAGGGGCTATTAATTTTATTTCTACAGTTATAAATATACAACCTAAAGGAATAACTCCAGAGTTAATACCCCTTTTTGTATGAGCAGTAGAAATCACAGCTATTCTATTATTAATTTCTTTACCTGTACTAGCAGGAGCAATTACAATACTATTAACAGATCGAAATATTAATACTTCATTTTTTGACCCTTCAGGGGGAGGAGACCCAATTTTATACCAGCATTTATTT
>Ceutorhynchus_typhae|16362.2348-JKR_24279
AACCTTATATTTTATTTTTGGGTCCTGAGCAGGAATAGCAGGAACTTCGTTAAGAATACTCATTCGAACCGAGTTAGGAAACCCAGGTAGCTTAATTGGTAATGACCAAATTTATAATTCAATTGTCACTGCTCATGCTTTTATTATAATTTTTTTTATAGTAATACCAATTTTAATTGGAGGATTTGGAAACTGGTTAGTACCTTTAATACTAGGGGCTCCCGACATAGCTTTCCCACGACTTAATAATATAAGATTTTGATTATTACCTCCTTCTTTATCTTTACTTTTAATAAGAAGAGTTGTAAATAAAGGAGCAGGAACTGGTTGAACAGTATACCCACCTTTATCCAGAAACGTAGCACATGAAGGAATATCTGTAGACCTGGCAATCTTCAGGTTGCATATAGCCGGTATTTCCTCAATCTTAGGGGCTATTAATTTTATTTCTACAGTTATAAATATACAACCTAAAGGAATAACTCCAGAGTTAATACCCCTTTTTGTATGAGCAGTAGAAATCACAGCTATTCTATTATTAATTTCTTTACCTGTACTAGCAGGAGCAATTACAATACTATTAACAGATCGAAATATTAATACTTCATTTTTTGACCCTTCAGGGGGAGGAGACCCAATTTTATACCAGCATTTATTT
>Ceutorhynchus_varius|536.332-JKR
AACATTATATTTTATTTTTGGATCTTGGGCGGGGATAGCTGGAACTTCGCTTAGAATATTAATTCGTACAGAATTAGGAAATCCCGGTAGCTTAATTGGGAATGATCAAATTTACAACTCAATTGTAACTGCTCATGCATTTATTATAATTTTTTTTATAGTAATACCAATTTTAATTGGAGGTTTTGGAAACTGACTTGTTCCTTTAATATTAGGAGCTCCAGATATAGCTTTTCCGCGATTAAATAATATAAGATTTTGATTACTTCCACCTTCTCTATCTCTACTATTGATAAGTAGAATTGTAAATAAAGGAGCTGGAACAGGGTGAACAGTTTATCCACCTCTTTCTAGAAACATTGCTCATGAAGGAATATCAGTTGATTTAGCTATTTTTAGTTTGCATATGGCAGGAATCTCCTCAATTTTAGGAGCAATTAATTTTATCTCAACAGTAATAAATATACAACCCAAAGGAATGACCCCTGAATTAATACCTCTATTTGTTTGAGCAGTAGAAATTACAGCAATTCTTTTATTACTTTCTTTACCTGTCTTAGCTGGGGCTATTACCATATTATTGACAGATCGAAATATTAATACTTCTTTTTTTGACCCATCGGGGGGAGGTGATCCAATTTTATACCAACACTTATTT
>Ceutorhynchus_wagneri|545.341-JKR
AACTTTATATTTTATTTTTGGTTCTTGGGCAGGAATAGCCGGAACTTCTCTTAGAATACTAATTCGTACTGAACTAGGAAATCCGGGAAGATTAATTGGAAACGATCAAATTTATAATTCCATTGTAACCGCTCATGCTTTTATCATAATTTTTTTTATAGTTATACCAATTTTAATCGGAGGTTTCGGAAATTGACTTGTACCCTTAATACTAGGAGCACCTGATATAGCTTTTCCACGATTAAATAATATAAGATTTTGACTACTTCCCCCATCACTTTCATTACTATTAATGAGAAGAATTGTCAACAAAGGAGCAGGAACAGGCTGAACAGTATACCCACCTCTTTCTGGAAACGTAGCACATGAAGGAATATCTGTAGATTTAGCAATTTTCAGACTTCATATAGCTGGAATCTCCTCAATCCTTGGGGCTATCAACTTTATTTCTACCGTAATAAATATACAGCCCAGAGGCATAACACCTGAATTAATACCTTTATTTGTTTGAGCTGTAGAAATTACAGCTATTCTATTATTACTTTCATTACCTGTTTTAGCTGGAGCTATTACCATACTATTGACAGATCGAAATATTAATACCTCATTTTTTGACCCATCGGGGGGAGGTGACCCTATTTTATATCAACATTTATTT
>Ceutorhynchus_wagneri|16147.2132-JKR_23772
AACTTTATATTTTATTTTTGGTTCTTGGGCAGGAATAGCCGGAACTTCTCTTAGAATACTAATTCGTACTGAACTAGGAAATCCGGGAAGATTAATTGGAAACGATCAAATTTATAATTCCATTGTAACCGCTCATGCTTTTATCATAATTTTTTTTATAGTTATACCAATTTTAATCGGAGGTTTCGGAAATTGACTTGTACCCTTAATACTAGGAGCACCTGATATAGCTTTTCCACGATTAAATAATATAAGATTTTGACTACTTCCCCCATCACTTTCATTACTATTAATGAGAAGAATTGTCAACAAAGGAGCAGGAACAGGCTGAACAGTATACCCACCTCTTTCTGGAAACGTAGCACATGAAGGAATATCTGTAGATTTAGCAATTTTCAGACTTCATATAGCTGGAATCTCCTCAATCCTTGGGGCTATCAACTTTATTTCTACCGTAATAAATATACAGCCCAGAGGCATAACACCTGAATTAATACCTTTATTTGTTTGAGCTGTAGAAATTACAGCTATTCTATTATTACTTTCATTACCTGTTTTAGCTGGAGCTATTACCATACTATTGACAGATCGAAATATTAATACCTCATTTTTTGACCCATCGGGGGGAGGTGACCCTATTTTATATCAACATTTATTT
>Ceutorhynchus_wagneri|16162.2147-JKR_23787
AACTTTATATTTTATTTTTGGTTCTTGGGCAGGAATGGCCGGAACTTCTCTTAGAATACTAATTCGTACTGAACTAGGAAATCCGGGAAGATTAATTGGAAACGATCAAATTTATAATTCCATTGTAACCGCTCATGCTTTTATCATAATTTTTTTTATAGTTATACCAATTTTAATCGGAGGTTTCGGAAATTGACTTGTACCCTTAATACTAGGAGCACCTGATATAGCTTTTCCACGATTAAATAATATAAGATTTTGACTACTTCCCCCATCACTTTCATTACTATTAATGAGAAGAATTGTCAACAAAGGAGCAGGAACAGGCTGAACAGTATACCCACCTCTTTCTGGAAACGTAGCACATGAAGGAATATCTGTAGATTTAGCAATTTTCAGACTTCATATAGCTGGAATCTCCTCAATCCTTGGGGCTATCAACTTTATTTCTACCGTAATAAATATACAGCCCAGAGGCATAACACCTGAATTAATACCTTTATTTGTTTGAGCTGTAGAAATTACAGCTATTCTATTATTACTTTCATTACCTGTTTTAGCTGGAGCTATTACCATACTATTGACAGATCGAAATATTAATACCTCATTTTTTGACCCATCGGGGGGAGGTGACCCTATTTTATATCAACATTTATTT
>Ceutorhynchus_wagneri|16563.2549-PSP_23523
AACTTTATATTTTATTTTTGGTTCTTGGGCAGGAATAGCCGGAACTTCTCTTAGAATACTAATTCGTACTGAACTAGGAAATCCGGGAAGATTAATTGGAAACGATCAAATTTACAATTCCATTGTAACCGCTCATGCTTTTATCATAATTTTTTTTATAGTTATACCAATTTTAATCGGAGGTTTCGGAAATTGACTTGTACCCTTAATACTAGGAGCACCTGATATAGCTTTTCCACGATTAAATAATATAAGATTTTGACTACTTCCCCCATCACTTTCATTACTATTAATGAGAAGAATTGTCAACAAAGGAGCAGGAACAGGCTGAACAGTATACCCACCTCTTTCTGGAAACGTAGCACATGAGGGAATATCTGTAGATTTAGCAATTTTCAGACTTCATATAGCTGGAATCTCCTCAATCCTTGGGGCTATCAACTTTATTTCTACCGTAATAAATATACAGCCCAGAGGCATAACACCTGAATTAATACCTTTATTTGTTTGAGCTGTAGAAATTACAGCTATTCTATTATTACTTTCATTACCTGTTTTAGCTGGAGCTATTACCATACTATTGACAGATCGAAATATTAATACCTCATTTTTTGACCCATCGGGGGGAGGAGACCCTATTTTATATCAACATTTATTT
>Coeliastes_lamii|505.301-JKR
AACTTTATATTTTATTTTTGGGTCTTGAGCAGGAATAGCCGGAACTTCATTAAGAATGTTAATTCGGACTGAATTAGGAAATCCTGGGAGATTAATTGGAGATGACCAAATTTATAATTCAGTAGTAACTGCCCATGCTTTCATTATAATTTTTTTTATAGTTATACCTATTATAATCGGGGGGTTTGGAAACTGATTAGTTCCTCTAATACTTGGAGCTCCTGATATAGCTTTCCCACGATTAAATAATATAAGATTCTGACTACTTCCTCCCTCTTTAAGATTACTTTTAATAAGAAGAATTGTAAACAAAGGGGCAGGTACTGGATGAACAGTTTATCCGCCCTTATCATCTAACACTGCACATGAAGGAATGTCAGTTGACTTAGCTATCTTTAGATTACATATAGCAGGAATTTCATCAATTTTAGGTGCTATTAATTTTATCTCTACTGTAATAAATATACGACCTTTTGGGATAACCTCAGAATTTATACCTCTTTTTGTATGGGCTGTAGAAATTACAGCTATTTTATTATTAATTTCTTTACCAGTTTTAGCTGGTGCTATTACCATACTACTTACAGATCGAAATATTAATACCTCATTTTTTGACCCATCTGGTGGGGGAGACCCTATTTTATACCAACATTTATTT
>Coeliastes_lamii|9890.989-PSP_3134
AACTTATATTTTTATTTTGGGATCTTGAGCAGGAATGGCCGGAACTTCATTAAGAATGTTAATTCGGACTGAATTAGGAAATCCTGGAAGATTAATTGGAGATGACCAAATTTATAATTCAGTAGTAACTGCCCATGCTTTCATTATAATTTTTTTTATAGTTATACCTATTATAATTGGGGGATTTGGAAACTGATTAGTTCCTCTAATACTTGGAGCTCCTGATATGGCTTTCCCACGATTAAATAATATAAGATTTTGACTACTTCCTCCCTCTTTAAGATTACTTTTAATAAGAAGAATTGTAAATAAAGGAGCAGGCACTGGATGAACAGTTTATCCTCCCTTATCATCTAACACTGCACATGAAGGAGTATCAGTTGACTTAGCTATCTTTAGATTACATATAGCAGGAATTTCATCAATTTTAGGTGCTATTAATTTTATCTCTACTGTAATAAATATACGACCTTTTGGTATAACCTCAGAATTTATACCTCTTTTTGTATGAGCTGTAGAAATTACAGCTATTTTATTATTAATTTCTTTACCAGTTTTGGCTGGTGCTATTACCATACTACTTACAGATCGAAATATTAACACCTCATTTTTTGACCCATCTGGTGGAGGAGACCCTATTTTATACCAACATTTATTT
>Coeliastes_lamii|16258.2243-JKR_23981
AACTTTATATTTTATTTTTGGATCTTGGGCAGGAATGGCCGGAACTTCATTAAGAATGTTAATTCGGACTGAATTAGGAAATCCTGGAAGATTAATTGGAGATGACCAAATTTATAATTCAGTAGTAACTGCCCATGCTTTCATTATAATTTTTTTTATAGTTATACCTATTATAATTGGGGGATTTGGAAACTGATTAGTTCCTCTAATACTTGGAGCTCCTGATATGGCTTTCCCACGATTAAATAATATAAGATTTTGACTACTTCCTCCCTCTTTAAGATTACTTTTAATAAGAAGAATTGTAAATAAAGGAGCAGGTACTGGATGAACAGTTTATCCTCCCTTATCATCTAACACTGCACATGAAGGAGTATCAGTTGACTTAGCTATCTTTAGATTACATATAGCAGGAATTTCATCAATTTTAGGTGCTATTAATTTTATCTCTACTGTAATAAATATACGACCTTTTGGGATAACCTCAGAATTTATACCTCTTTTTGTATGAGCTGTAGAAATTACAGCTATTTTATTATTAATTTCTTTACCAGTTTTGGCTGGTGCTATTACCATACTACTTACAGATCGAAATATTAACACCTCATTTTTTGACCCATCTGGTGGGGGAGACCCTATTTTATACCAACATTTATTT
>Coeliodes_rana|15911.1896-PST_24001
AACACTATATTTTATTTTTGGATCTTGATCAGGGATAGCTGGTACATCTCTTAGAATATTAATTCGTACAGAATTAGGGACCCCAGGAAGTTTAATTGGGGACGACCAAATTTACAATTCAATTGTGACAGCCCACGCTTTCATTATAATTTTTTTTATAGTAATACCTATTTTAATTGGTGGGTTTGGAAATTGATTAGTTCCTCTAATACTAGGAGCTCCCGATATAGCATTCCCTCGATTAAATAATATAAGATTCTGACTACTACCGCCATCATTAGCTCTTTTACTAATAAGAAGAATTGTAAATAAAGGGGCCGGAACTGGTTGAACAGTTTACCCCCCTTTATCAAATAATATTGCCCATGAAGGAGCTTCTGTTGATTTAGCTATTTTTAGACTGCATATAGCAGGTATTTCCTCTATCCTAGGAGCAATTAATTTTATCTCTACTGTAATAAATATACGACCTAAGGGAATAGTAGCTGACCGAATACCTTTATTTGTATGAGCTGTAGAAATCACAGCAATTCTATTATTATTATCTCTTCCAGTATTAGCTGGAGCCATTACTATACTACTTACCGACCGTAATATTAATACGTCATTTTTTGACCCTGCAGGAGGAGGAGACCCTATTTTATACCAACACTTATTT
>Coeliodes_ruber|9882.981-PSP_3126
AACTTTATATTTTATTTTTGGATCCTGATCAGGAATAGCTGGAACTTCTCTTAGTATATTAATTCGAACAGAATTAGGCACTCCCGGTAGTCTAATCGGAGATGACCAAATTTATAATTCAATTGTAACGGCCCACGCATTCATTATAATTTTTTTTATAGTAATACCTATTTTAATTGGGGGATTCGGAAACTGGTTAGTACCCTTAATGCTAGGAGCCCCTGATATAGCATTTCCTCGATTAAATAATATAAGATTTTGACTATTACCTCCCTCCTTAGCTTTACTACTAATAAGTAGAATTGTAAATAAAGGAGCGGGGACGGGGTGAACGGTATATCCCCCATTATCAAACAATATCGCCCATGAAGGAGCTTCTGTAGACTTAGCTATTTTTAGTCTTCATATAGCTGGAATTTCCTCAATTCTAGGAGCTATTAATTTTATTTCAACCGTAATGAATATACGACCCCAAGGAATAGTAGCAGACCGTATACCGTTATTTGTATGGGCCGTAGAAATTACAGCTATTTTATTACTTTTATCACTACCGGTTTTAGCTGGGGCTATTACAATATTATTAACAGACCGTAATATTAATACCTCATTCTTTGACCCGGCAGGCGGAGGGGACCCAATTTTGTACCAACACCTATTT
>Coeliodes_ruber|16041.2026-JKR_23666
AACTTTATATTTTATTTTTGGATCTTGATCAGGAATAGCCGGAACTTCCCTCAGTATGCTAATTCGAACAGAATTAGGCACTCCTGGTAGTCTAATCGGAGATGATCAAATTTATAATTCAATTGTAACGGCCCATGCATTCATTATAATTTTTTTTATAGTAATGCCTATTTTAATTGGGGGATTCGGAAACTGACTAGTGCCCTTAATACTGGGAGCCCCTGATATAGCATTCCCTCGATTAAATAATATAAGATTTTGGCTATTACCTCCATCCTTAGCTTTATTATTAATGAGTAGAATTGTGAATAAAGGAGCGGGTACTGGGTGAACTGTGTATCCCCCGCTATCAAACAATATCGCCCATGAAGGAGCTTCTGTAGACTTAGCTATTTTTAGCCTTCACATAGCTGGAATTTCCTCAATTCTAGGGGCTATTAATTTTATTTCAACCGTAATAAATATACGACCTCAAGGAATAGTGGCAGACCGTATACCGTTATTTGTATGAGCCGTAGAAATTACAGCTATTTTATTACTTTTATCACTGCCGGTTTTAGCAGGAGCTATTACAATATTATTGACAGACCGTAATATTAATACCTCATTCTTTGACCCGGCAGGCGGAGGAGACCCAATTTTATACCAACACCTATTT
>Coeliodes_ruber|16501.2487-PSP_23459
AACTTTATATTTTATTTTTGGATCCTGATCAGGAATAGCTGGAACTTCTCTTAGTATATTAATTCGAACAGAATTAGGCACTCCTGGCAGTCTAATCGGAGATGACCAAATTTATAATTCAATTGTAACGGCCCACGCATTCATTATAATTTTTTTTATAGTAATACCTATTTTAATTGGGGGATTCGGAAACTGGTTAGTACCCTTAATGCTAGGGGCCCCTGATATAGCATTTCCTCGATTAAATAATATAAGATTTTGACTATTACCTCCTTCCTTAGCTTTACTACTAATAAGTAGAATTGTAAATAAAGGAGCTGGGACTGGGTGAACGGTATATCCCCCACTATCAAACAATATCGCCCATGAAGGAGCTTCTGTAGACTTAGCTATTTTTAGTCTTCATATAGCTGGAATTTCCTCAATTCTAGGAGCTATTAATTTTATTTCAACCGTAATAAATATACGACCCCAAGGAATAGTAGCAGACCGTATACCGTTATTTGTATGGGCCGTAGAAATTACAGCTATTTTATTACTTTTATCACTACCGGTTTTAGCTGGGGCTATTACAATATTATTAACAGACCGTAATATTAATACCTCATTCTTTGACCCGGCAGGCGGAGGGGACCCAATTTTGTACCAACACCTATTT
>Coeliodes_transversealbofasciatus|69.IT-0017w
TACTTTATATTTTATTTTTGGGTCATGATCGGGCATAGCTGGAACATCTCTTAGTATATTAATTCGTACAGAATTAGGCACACCAGGAAGATTAATCGGAGATGATCAAATTTACAATTCAATTGTAACTGCCCATGCTTTCATTATAATTTTTTTTATAGTTATGCCAATTTTAATTGGAGGATTTGGGAACTGACTAGTTCCTTTAATACTAGGAGCTCCTGATATGGCATTTCCTCGACTAAACAATATAAGATTTTGACTATTACCTCCATCATTAGCCTTATTACTAATAAGTAGAATTGTTAATAAAGGAGCAGGGACTGGTTGAACTGTCTATCCACCTTTATCAAATAATATTGCCCATGAAGGAGCTTCTGTTGATTTAGCTATTTTTAGATTGCATATAGCCGGAATTTCTTCAATTCTAGGAGCAATTAATTTTATTTCTACTGTAATAAATATACGCCCTAAAGGAATAGTAGCTGACCGAATGCCTTTATTTGTGTGAGCTGTAGAGATTACAGCTATCCTTTTATTACTATCATTGCCAGTACTAGCAGGTGCTATTACTATATTATTAACAGACCGAAATATTAATACATCATTTTTTGACCCTGCTGGAGGGGGTGACCCAATTTTATACCAACACNNNNNN
>Coeliodes_transversealbofasciatus|9783.882-CBR_3795
TACTTTATATTTTATTTTTGGATCATGATCAGGCATAGCTGGGACATCTCTTAGTATACTAATTCGCACAGAATTAGGCACACCAGGAAGATTAATCGGAGATGATCAAATTTACAATTCAATTGTAACTGCCCATGCTTTCATTATAATTTTTTTTATAGTTATACCAATTTTAATTGGAGGATTTGGGAACTGGTTAGTTCCTTTAATACTAGGGGCTCCTGATATAGCATTTCCTCGACTAAATAATATAAGATTTTGATTATTACCTCCATCATTAGCCTTATTACTAATAAGTAGAATTGTTAATAAAGGGGCAGGGACTGGTTGAACTGTCTATCCACCTTTATCAAATAATATTGCCCATGAAGGAGCTTCTGTTGATTTAGCTATTTTTAGACTGCATATAGCCGGAATTTCTTCAATTCTAGGAGCAATTAATTTTATTTCTACTGTAATAAATATACGCCCTAAAGGAATAGTAGCTGACCGAATACCTTTATTTGTTTGAGCTGTAGAAATTACAGCTATCCTTTTATTACTATCATTACCAGTACTAGCTGGTGCTATTACTATATTATTAACAGACCGAAATATTAATACATCATTTTTTGACCCTGCTGGAGGGGGTGACCCAATTTTGTACCAACACTTATTC
>Coeliodes_transversealbofasciatus|9879.978-PSP_3123
TACTTTATATTTTATTTTTGGATCATGATCAGGCATAGCTGGGACATCTCTTAGTATACTAATTCGCACAGAATTAGGCACACCAGGAAGATTAATCGGAGATGATCAAATTTACAATTCAATTGTAACTGCCCATGCTTTCATTATAATTTTTTTTATAGTTATACCAATTTTAATTGGAGGATTTGGGAACTGGTTAGTTCCTTTAATACTAGGGGCTCCTGATATAGCATTTCCTCGACTAAATAATATAAGATTTTGATTATTACCTCCATCATTAGCCTTATTACTAATAAGTAGAATTGTTAATAAAGGGGCAGGGACTGGTTGAACTGTCTATCCACCTTTATCAAATAATATTGCCCATGAAGGAGCTTCTGTTGATTTAGCTATTTTTAGACTGCATATAGCCGGAATTTCTTCAATTCTAGGAGCAATTAATTTTATTTCTACTGTAATAAATATACGCCCTAAAGGAATAGTAGCTGACCGAATACCTTTATTTGTTTGAGCTGTAGAAATTACAGCTATCCTTTTATTACTATCATTACCAGTACTAGCTGGTGCTATTACTATATTATTAACAGACCGAAATATTAATACATCATTTTTTGACCCTGCTGGAGGGGGTGACCCAATTTTGTACCAACACTTATTC
>Coeliodes_transversealbofasciatus|10858.1372-PST_4668
TACTTTATATTTTATTTTTGGATCATGATCAGGTATAGCTGGAACATCTCTTAGTATATTAATTCGTACAGAATTAGGCACACCAGGAAGATTAATCGGAGATGATCAAATTTACAATTCAATTGTAACTGCCCATGCTTTCATTATAATTTTTTTTATAGTTATACCAATTTTAATTGGAGGATTTGGGAACTGATTAGTTCCTTTAATACTAGGAGCTCCTGATATAGCATTCCCTCGACTAAACAATATAAGATTTTGATTATTACCCCCATCATTAGCCTTATTACTAATAAGTAGAATTGTTAATAAAGGAGCAGGGACTGGTTGAACTGTCTATCCACCTTTATCAAATAATATTGCCCATGAAGGGGCTTCTGTTGATTTAGCTATTTTTAGGCTACATATAGCCGGAATTTCTTCAATTCTAGGAGCAATTAATTTTATTTCTACTGTAATAAATATACGCCCTAAAGGAATAGTAGCTGACCGAATACCTCTATTTGTTTGAGCTGTAGAAATTACAGCTATCCTTTTATTACTATCATTACCAGTACTAGCTGGTGCTATTACTATATTATTAACAGACCGAAATATTAATACATCATTTTTTGACCCTGCCGGAGGGGGGGACCCAATTTTATACCAACACTTATTC
>Coeliodes_transversealbofasciatus|16200.2185-JKR_23923
TACTTTATATTTTATTTTTGGATCATGATCAGGCATAGCTGGAACATCTCTTAGTATACTAATTCGCACAGAATTAGGCACACCAGGAAGATTAATCGGAGATGATCAAATTTACAATTCAATTGTAACTGCCCATGCTTTCATTATAATTTTTTTTATAGTTATACCAATTTTAATTGGAGGATTTGGGAACTGGTTAGTTCCTTTAATACTAGGGGCTCCTGATATAGCATTTCCTCGACTAAATAATATAAGATTTTGATTATTACCTCCATCATTAGCCTTATTACTAATAAGTAGAATTGTTAATAAAGGGGCAGGGACTGGTTGAACTGTCTATCCACCTTTATCAAATAATATTGCCCATGAAGGAGCTTCTGTTGATTTAGCTATTTTTAGACTGCATATAGCCGGAATTTCTTCAATTCTAGGAGCAATTAATTTTATTTCTACTGTAATAAATATACGCCCTAAAGGAATAGTAGCTGACCGAATACCTTTATTTGTTTGAGCTGTAGAAATTACAGCTATCCTTTTATTACTATCATTACCAGTACTAGCTGGTGCTATTACTATATTATTAACAGACCGAAATATTAATACATCATTTTTTGACCCTGCTGGAGGTGGTGACCCAATTTTGTACCAACACTTATTC
>Coeliodinus_rubicundus|11018.1532-PSP_3292
AACGCTTTATTTTATTTTTGGGTCTTGATCAGGAATAGTGGGAACTTCTTTGAGAATGCTAATTCGAACAGAACTTGGGACCCCTGGAAGATTAATTGGAGATGATCAAATTTATAACTCTATTGTCACTGCCCATGCTTTTATTATAATTTTTTTCATAGTAATACCAATTTTAATTGGGGGATTCGGAAATTGATTAGTTCCCTTAATATTAGGAGCTCCCGATATAGCATTCCCTCGATTAAATAATATAAGATTTTGGCTCCTACCACCCTCATTAGCTTTATTACTAATAAGAAGAATTGTAAATAAAGGGGCAGGAACTGGGTGAACAGTATACCCCCCGCTATCTAATAATATTGCACATGAAGGAGCTTCTGTAGACTTAGCTATTTTTAGATTACATATAGCAGGAATCTCCTCAATTTTAGGAGCAATCAACTTTATCTCAACTGTTATAAATATGCGACCTAAAGGGATAGAAACAGATCGAATACCATTATTTGTATGGGCAGTAGAAATTACAGCTATCCTTTTATTATTATCCCTTCCAGTTTTAGCAGGAGCTATTACTATACTACTAACAGATCGTAATATTAATACATCGTTTTTTGATCCTGCAGGAGGAGGGGATCCTATTTTATACCAACATTTATTC
>Datonychidius_tener|10147.1247-PST_3583
AACTTTGTATTTTATTTTTGTGTCCTGGGCTGGGTTAGCTGGTACCTCCCTAAGAATGCTTATCCGTACAGAACTAGGAAACCCTGGTAGCCTAATTGGAAATGATCAAATCTACAATTCTATTGTGACTGCCCATGCTTTTATTATAATTTTTTTTATAGTTATACCTATTATAATTGGAGGTTTTGGAAATTGGCTTGTCCCCCTAATACTTGGGGCCCCCGATATAGCTTTTCCGCGATTAAACAATATAAGATTCTGGCTTCTTCCCCCATCCTTATCTTTACTCTTAATGAGAAGAATTGTAAACAAGGGAGCCGGTACAGGATGAACTGTTTATCCCCCCTTATCTTCAAATACTGCACATGAAGGCATATCAGTAGACTTAGCAATTTTTAGATTGCACATGGCAGGAATTTCATCAATTCTAGGAGCTATTAATTTTATCTCTACTGTAATAAATATACGGCCATCAGGAATGACTTCTGAATTTATACCACTTTTTGTATGAGCTGTAGAAATTACAGCAATTTTACTTCTTATTTCACTACCAGTCTTAGCAGGGGCTATTACTATGCTCTTAACTGATCGCAATATTAATACTTCATTTTTTGATCCATCAGGCGGAGGGGACCCTATCTTATACCAACATTTATTT
>Datonychus_angulosus|16584.2570-PSP_23544
AACCCTGTATTTTATCTTTGGTTCTTGAGCAGGGATAGCTGGAACATCCTTAAGAATACTTATTCGTAGAGAGCTAGGAAATCCAGGTAGGTTGATTGGTAATGATCAAATCTACAATTCAATTGTAACTGCCCATGCTTTTATTATAATCTTCTTTATAGTAATGCCAATCATAATTGGTGGTTTTGGAAATTGATTAGTACCTTTAATACTAGGTGCTCCCGATATAGCTTTCCCTCGACTTAACAATATGAGATTTTGACTTCTTCCACCTTCACTTACACTTCTTTTAATAAGAAGCATTGTAAATAAAGGAGCTGGGACAGGGTGAACTGTTTACCCCCCTTTATCTGCAAATACAGCACATGAAGGAATATCTGTAGACCTAGCTATTTTTAGTTTACACATAGCAGGAATTTCCTCAATTCTAGGGGCAATCAATTTCATCTCAACTATTTTAAATATGAGACCTTCGGGAATAATTTATGAATATATACCTCTTTTTATTTGAGCTGTAAAAATTACAGCAATCCTCCTTCTTATCTCACTACCTGTTCTTGCTGGGGCAATTACTATATTATTAACTGACCGAAATATCAACACTTCATTTTTTGACCCTTCTGGTGGGGGTGATCCCATTTTATACCAGCATTTATTT
>Datonychus_arquata|16409.2395-JKR_25972
AACTTTATATTTTATTTTTGGTTCATGAGCAGGAATAGCTGGAACATCCTTAAGAATACTTATTCGCACAGAATTAGGAAATCCAGGAAGACTAATTGGTAATGACCAAATTTATAACTCAATTGTAACCGCTCATGCTTTTATTATAATTTTTTTTATAGTTATACCTATCATAATTGGTGGATTTGGAAATTGGCTAGTACCATTAATACTGGGCGCCCCTGATATAGCCTTCCCACGATTAAACAATATAAGATTCTGACTTCTCCCTCCATCATTAACACTTCTTTTAATAAGAAGTATTGTTAACAAGGGAGCAGGGACAGGGTGAACTGTATACCCCCCTTTATCGGCAAATACTGCCCATGAAGGAATATCAGTGGATTTAGCGATTTTTAGTTTACATATAGCAGGAATTTCCTCTATCTTAGGAGCTATCAATTTTATTTCAACAGTATTAAATATACGCCCTTCTGGAATAATTTCTGAATATATGCCTCTATTTGTTTGAGCTGTTAAAATTACAGCAATTTTATTACTCATTTCTTTACCAGTGCTTGCAGGTGCAATTACAATGCTATTAACTGATCGAAATATTAATACTTCCTTTTTTGACCCATCAGGCGGAGGTGACCCTATCCTATACCAGCATTTATTC
>Datonychus_delicatulus|384.189-PST_46MO2011
AACTTTATACTTTATTTTTGGGTCCTGAGCTGGAATAGCTGGAACATCCTTAAGAATGCTAATTCGAACTGAATTAGGGAACCCAGGAAGATTAATCGGAAACGACCAAATCTATAATTCTATTGTAACCGCCCATGCTTTTATTATAATTTTTTTTATAGTAATACCTATTATAATTGGGGGATTCGGAAATTGACTTGTACCATTAATATTAGGAGCTCCTGATATGGCATTCCCACGACTTAACAATATAAGATTCTGATTATTACCCCCCTCATTAACACTATTATTAATAAGAAGTATTGTAAACAAAGGGGCAGGGACAGGGTGAACAGTTTACCCTCCCTTATCAGCTAACACGGCACATGAAGGAATATCAGTAGATTTAGCTATTTTTAGTCTCCACATAGCTGGAATCTCTTCAATTTTGGGTGCAATTAATTTTATCTCAACTGTAATAAATATACGACCAACAGGAATAACCTCTGAGTTTATACCACTTTTTGTCTGAGCAGTAGAAATCACAGCAATCTTACTTCTTATTTCTTTACCTGTCCTTGCAGGTGCAATTACTATACTATTAACTGATCGTAATATTAATACTTCATTTTTTGACCCTTCAGGAGGGGGAGACCCAATTTTGTACCAACATTTATTT
>Datonychus_maurus|379.184-PST_43MO2011
NNNNNNNNNNNNNNNNNNNNNNNNNNNNNNNNNNNNNNCTGGGACATCCTTAAGAATATTAATTCGGACTGAACTAGGAAACCCTGGAAGATTAATTGGTAATGACCAAATCTATAATTCAATTGTTACTGCCCATGCTTTTATTATAATTTTTTTTATAGTAATGCCCATTATAATTGGGGGGTTTGGAAATTGATTAGTGCCACTAATACTAGGTGCCCCTGATATAGCTTTCCCTCGACTTAACAATATAAGATTTTGGCTTTTACCCCCCTCATTAACACTATTACTAATAAGAAGAATTGTTAATAAAGGAGCTGGTACAGGGTGAACAGTTTATCCACCATTATCTGCAAATACAGCACATGAGGGAATATCTGTAGATTTAGCTATTTTTAGCCTACATATAGCAGGTATTTCTTCAATTTTAGGGGCAATTAATTTTATTTCAACTGTCATAAATATACGACCCTCAGGAATAACCTCTGAATATATACCACTTTTTGTATGAGCAGTAGAAATCACAGCTATTTTACTTCTTATTTCTCTACCTGTTCTTGCAGGAGCTATTACTATATTATTAACTGACCGAAATATCAATACTTCATTTTTTGACCCTTCAGGTGGGGGGGACCCAATTTTATATCAACATTTATTT
>Datonychus_maurus|1015.746-PST_63T2012_3083
AACTTTGTATTTTATTTTTGGATCTTGGGCAGGGATAGCTGGAACATCCTTAAGAATATTAATTCGGACTGAACTAGGAAACCCAGGAAGATTAATTGGTAATGACCAAATCTATAACTCAATTGTTACTGCTCATGCTTTTATTATAATTTTTTTTATAGTAATACCCATTATAATTGGAGGATTTGGAAATTGATTAGTGCCACTAATACTAGGTGCCCCAGATATAGCTTTCCCTCGACTTAACAATATAAGATTTTGACTTTTACCCCCCTCATTAACACTACTACTAATAAGAAGAATTGTCAATAAGGGAGCTGGCACAGGGTGAACAGTTTACCCACCATTATCTGCAAATACAGCACATGAAGGAATATCTGTAGATTTAGCTATTTTTAGCCTTCATATAGCAGGTATCTCTTCAATTTTAGGAGCAATTAATTTTATTTCAACTGTCATAAATATACGACCCTCAGGAATAACCTCTGAGTATATACCACTTTTTGTATGAGCAGTAGAAATCACAGCTGTTTTACTTCTTATTTCTCTGCCTATTCTTGCAGGAGCTATTACTATATTATTAACTGACCGAAATATCAATACTTCATTTTTTGACCCTTCAGGTGGTGGAGACCCAATTTTATATCAACATTTATTT
>Datonychus_maurus|10135.1235-PST_3571
AACTTTGTATTTTATTTTTGGATCTTGGGCAGGGATAGCTGGAACATCCTTAAGAATATTAATTCGGACTGAACTAGGAAACCCAGGAAGATTAATTGGTAATGACCAAATCTATAACTCAATTGTTACTGCTCATGCTTTTATTATAATTTTTTTTATAGTAATACCCATTATAATTGGAGGATTTGGAAATTGATTAGTGCCACTAATACTAGGTGCCCCAGATATAGCTTTCCCTCGACTTAACAATATAAGATTTTGACTTTTACCCCCCTCATTAACACTACTACTAATAAGAAGAATTGTCAATAAGGGAGCTGGCACAGGGTGAACAGTTTACCCACCATTATCTGCAAATACAGCACATGAAGGAATATCTGTAGATTTAGCTATTTTTAGCCTTCATATAGCAGGTATCTCTTCAATTTTAGGAGCAATTAATTTTATTTCAACTGTCATAAATATACGACCCTCAGGAATAACCTCTGAGTATATACCACTTTTTGTATGAGCAGTAGAAATCACAGCTGTTTTACTTCTTATTTCTCTGCCTGTTCTTGCAGGAGCTATTACTATATTATTAACTGACCGAAATATCAATACTTCATTTTTTGACCCTTCAGGTGGTGGAGACCCAATTTTATATCAACATTTATTT
>Datonychus_melanostictus|9859.958-CBR_3871
AACTTTATATTTTATTTTAGGATCCTGAGCAGGAATAGCTGGAACATCCCTAAGAACGCTAATCCGAACTGAACTAGGGAATCCAGGTAGGTTAATTGGCAATGACCAGATCTACAACTCAGTTGTTACTGCCCATGCCTTTATTATAATTTTCTTTATGGTAATGCCCATTATAATTGGGGGATTTGGAAATTGACTGGTGCCACTAATACTAGGTGCCCCAGATATAGCTTTCCCTCGACTTAACAATATAAGATTTTGACTTTTACCCCCTTCATTAACACTGTTACTAATAAGAAGAATTGTTAATAAAGGAGCTGGGACAGGGTGAACAGTTTACCCCCCATTGTCTGCGAACACAGCTCATGAGGGAATATCTGTAGATTTAGCTATTTTTAGCTTACACATAGCAGGTATTTCTTCAATTTTAGGGGCAATTAATTTTATTTCAACTATCATAAATATACGCCCCTCAGGAATAACCTCTGAATACACACCACTTTTTGTGTGAGCTGTAAAAATTACAGCTATTTTACTTCTTATTTCTTTACCTGTTCTTGCAGGAGCTATTACTATATTATTAACTGACCGAAATATTAATACTTCATTTTTTGACCCTTCAGGTGGTGGTGACCCAATTTTATATCAACATTTATTT
>Datonychus_melanostictus|11029.1543-PSP_3303
AACTTTATATTTTATTTTAGGATCCTGAGCAGGAATAGCTGGAACATCCCTAAGAATGCTAATCCGAACTGAACTAGGGAATCCAGGTAGGTTAATTGGCAATGACCAGATCTACAACTCAGTTGTTACCGCCCATGCCTTTATTATAATTTTCTTTATGGTAATGCCCATTATAATTGGGGGATTTGGAAATTGACTGGTGCCACTAATACTAGGTGCCCCAGATATAGCTTTCCCTCGACTTAACAATATAAGATTTTGACTTTTACCCCCTTCATTAATACTGTTACTAATAAGAAGAATTRTTAATAAAGGAGCTGGGACAGGGTGAACAGTTTACCCCCCATTGTCTGCGAACACAGCTCATGAGGGAATATCTGTAGATTTAGCTATTTTTAGCTTACACATAGCAGGTATTTCTTCAATTTTAGGGGCAATTAATTTTATTTCAACTATCATAAATATACGCCCCTCAGGAATAACCTCTGAATACACACCACTTTTTGTGTGAGCTGTAAAAATTACAGCTATTTTACTTCTTATTTCTTTACCTGTTCTTGCAGGAGCTATTACTATATTATTAACTGACCGAAATATTAATACTTCATTTTTTGACCCTTCAGGTGGTGGTGACCCAATTTTATATCAACATTTATTT
>Datonychus_melanostictus|16410.2396-JKR_25973
AACTTTATATTTTATTTTCGGATCCTGAGCAGGGATAGCTGGAACATCCTTAAGAATATTAATTCGAGCTGAGCTAGGAAACCCAGGAAGATTGATTGGTAATGACCAAATCTATAACTCAATTGTTACTGCCCATGCTTTTATTATAATTTTTTTTATAGTAATGCCCATTATAATTGGAGGATTTGGAAATTGATTAGTGCCACTGATGCTAGGTGCCCCAGATATGGCTTTCCCTCGACTTAATAATATAAGATTTTGACTCTTACCCCCCTCATTAACACTACTACTAATAAGAAGAATCACCAATAAAGGAGCAGGTACAGGGTGAACAGTTTACCCACCATTATCTGCAAATACAGCACATGAAGGGATATCTGTGGATTTAGCTATTTTTAGCCTACATATAGCAGGTATCTCTTCAATTTTAGGGGCAATTAATTTTATTTCAACTGCCATAAATATGCGACCCTCAGGAATAACCTCTGAATATATGCCACTTTTTGTATGAGCAGTTAAAATCACAGCTATTTTACTTCTTATTTCTTTGCCTGTTCTCGCAGGGGCCATTACTATATTATTAACCGACCGAAATATCAATACTTCATTTTTTGACCCTTCAGGTGGTGGGGACCCAATTTTGTACCAACATTTATTT
>Datonychus_melanostictus|16494.2480-PSP_23452
AACTTTATATTTTATTTTAGGATCCTGAGCAGGAATAGCTGGAACATCCCTAAGAATGCTAATCCGAACTGAACTAGGGAATCCAGGTAGGTTAATTGGCAATGACCAGATCTACAACTCAGTTGTTACCGCCCATGCCTTTATTATAATTTTCTTTATGGTAATGCCCATTATAATTGGGGGATTTGGAAATTGACTGGTGCCACTAATACTAGGTGCCCCAGATATAGCTTTCCCTCGACTTAACAATATAAGATTTTGACTTTTACCCCCTTCATTAATACTGTTACTAATAAGAAGAATTGTTAATAAAGGAGCTGGGACAGGGTGAACAGTTTACCCCCCATTGTCTGGGAACACAGCTCATGAGGGAATATCTGTAGATTTAGCTATTTTTAGCTTACACATAGCAGGTATTTCTTCAATTTTAGGGGCAATTAATTTTATTTCAACTATCATAAATATACGCCCCTCAGGAATAACCTCTGAATACACACCACTTTTTGTGTGAGCTGTAAAAATCACAGCTATTTTACTTCTTATTTCTTTACCTGTTCTTGCAGGAGCTATTACTATATTATTAACTGACCGAAATATTAATACTTCATTTTTTGACCCTTCAGGTGGTGGTGACCCAATTTTATATCAACATTTATTT
>Datonychus_paszlavszkyi|10026.1126-JKR_3462
AACATTATACTTTATTTTTGGTTCATGAGCAGGAATAGCCGGGACATCTTTAAGAATATTAATTCGAACTGAATTAGGTAATCCTGGAAGATTAATCGGCAATGATCAAATCTACAATTCTGTAGTAACTGCCCATGCTTTTATTATAATTTTTTTTATAGTAATACCAATTATAATTGGCGGATTTGGAAATTGACTAGTACCATTAATACTAGGCGCACCCGATATAGCCTTTCCTCGACTTAACAATATAAGATTTTGACTCTTACCGCCATCTTTAACACTTCTATTAATAAGAAGTATTGTTAATAAAGGGGCAGGAACAGGGTGAACTGTTTACCCACCTTTATCTGCTAATACAGCACATGAAGGAATATCAGTAGATTTAGCAATTTTTAGATTACATATAGCAGGAATTTCCTCAATTTTAGGAGCAATCAATTTTATCTCAACAGTTATAAATATACGACCTTCAGGTATAATCTCTGAATATATACCCCTATTTGTTTGAGCAGTTGAAATCACAGCAATTTTACTTCTTATTTCACTACCAGTACTTGCCGGTGCAATTACTATATTACTAACTGATCGAAATATTAATACTTCATTTTTTGACCCTTCAGGGGGTGGGGATCCAATTCTCTATCAACACCTATTT
>Drupenatus_nasturtii|10133.1233-PST_3569
AACTTTATATTTTATTTTTGGGTCATGAGCAGGAATAGCTGGTACTTCTTTAAGAATAATAATTCGAACAGAACTGGGAAATCCAGGAAGATTAATCGGAAATGATCAAATCTATAATTCAATCGTAACTGCTCATGCTTTCATTATAATTTTTTTTATAGTAATGCCAATTTTAATTGGGGGGTTCGGAAACTGGTTAGTACCCCTAATACTGGGGGCACCTGATATAGCATTCCCACGACTTAACAATATAAGATTTTGACTCCTACCCCCATCCTTATCATTACTTTTAATAAGAAGAATTGTTAATAAGGGAGCGGGGACTGGATGAACAGTATACCCACCCCTATCAAGAAATGTGGCCCATGAAGGTATATCGGTTGACTTGGCAATTTTTAGGCTCCATATAGCAGGTATCTCATCAATTTTGGGTGCAATTAATTTTATTTCTACTGTTATAAATATGCAACCTAAAGGAATAACACCGGAATTGATACCTCTTTTTGTATGAGCGGTAGAAATTACTGCTATCTTACTTCTTCTATCTTTACCGGTTCTAGCAGGGGCTATCACTATATTACTTACAGATCGTAATATTAACACATCTTTTTTTGACCCCTCAGGAGGGGGTGATCCAATTCTTTACCAGCATTTATTT
>Eubrychius_velutus|572.368-JKR
AACTTTATATTTTATTTTCGGCAGATGGGCGGGTACAGTGGGAACATCTTTAAGTATAATTATTCGAACTGAACTAGGAACGCCTGGGAGGCTAATTGGAAACGATCAAATTTATAACTCAATTGTAACTGCACATGCTTTTATTATAATTTTTTTTATAGTCATACCAACTTTAATTGGTGGATTTGGTAACTGACTAGTTCCCCTAATATTAGGAGCACCTGATATAGCCTTTCCACGTCTTAATAATATAAGATTCTGACTACTACCCCCATCAATTTTACTTTTATTAATAAGGAGAATTATCAATAAAGGGGCAGGAACAGGATGAACTGTCTACCCCCCTTTATCATCCAATATTACCCACGAGGGGGCGTCAGTAGATTTAGCAATTTTCAGACTACACATAGCAGGTATCTCGTCTATTCTAGGTGCCATTAACTTTATTTCAACTGTTATAAATATACGATCAAAAGGAATATCTTATGATAAAACCCCGCTATTTGTATGAGCCGTTATAATCACGGCAATCTTATTGCTTTTATCACTACCAGTATTAGCAGGAGCCATTACAATACTATTAACAGATCGAAATATTAATACATCTTTTTTCGACCCTGCTGGCGGAGGTGATCCAATTCTTTACCAACATTTATTT
>Eubrychius_velutus|771.567-PSP
AACTTTATATTTTATTTTCGGCAGATGGGCGGGTACAGTGGGAACATCTTTAAGTATAATTATTCGAACTGAACTAGGAACGCCTGGGAGGCTAATTGGAAACGATCAAATTTATAACTCAATTGTAACTGCACATGCTTTTATTATAATTTTTTTTATAGTCATACCAACTTTAATTGGTGGATTTGGTAACTGACTAGTTCCCCTAATATTAGGAGCACCTGATATAGCCTTTCCACGTCTTAATAATATAAGATTCTGACTACTACCCCCATCAATTTTACTTTTATTAATAAGGAGAATTATCAATAAAGGGGCAGGAACAGGATGAACTGTCTACCCCCCTTTATCATCCAATATTACCCACGAGGGGGCGTCAGTAGATTTAGCAATTTTCAGACTACACATAGCAGGTATCTCGTCTATTCTAGGTGCCATTAACTTTATTTCAACTGTTATAAATATACGATCAAAAGGAATATCTTATGATAAAACCCCGCTATTTGTATGAGCCGTTATAATCACGGCAATCTTATTGCTTTTATCACTACCAGTATTAGCAGGAGCCATTACAATACTATTAACAGATCGAAATATTAATACATCTTTTTTCGACCCTGCTGGCGGAGGTGATCCAATTCTTTACCAACATTTATTT
>Eucoeliodes_mirabilis|16194.2179-JKR_23917
AACTTTATATTTCATTTTTGGATCTTGATCAGGAATAGTAGGGACATCTCTAAGAATATTAATCCGAACTGAACTAGGAAATCCAGGCAGGTTAATTGGTGATGATCAAATCTACAACTCTATTGTAACTGCTCATGCTTTTATTATAATTTTTTTTATAGTTATACCAATTTTAATTGGTGGATTTGGAAATTGGCTTGTCCCATTGATACTAGGAGCACCAGATATAGCCTTCCCACGACTAAATAATATAAGATTTTGGCTACTTCCTCCTTCATTATCTTTACTTCTAATAAGAAGAATTGTTAATAAAGGAGCAGGTACAGGATGAACAGTTTATCCGCCTCTATCCTCTAATATTGCTCATGAAGGATCTTCTGTAGATTTGGCTATTTTTAGTCTTCATATAGCAGGTATTTCATCAATTTTAGGTGCAATCAATTTTATTTCTACTGTAATAAATATACGACCTAAAGGAATAGACTCTGAATATATACCATTGTTTGTTTGAGCTGTACAAGTTACAGCCATTTTACTTCTTCTTTCTTTACCAGTTTTAGCAGGTGCTATTACAATACTTTTAACAGATCGAAATATTAATACTTCATTTTTTGACCCTGCAGGTGGTGGAGATCCTATTCTATATCAACATTTATTT
>Glocianus_distinctus|589.385-JKR
AACTTTATATTTTATTTTTGGTTCTTGGGCAGGAATAGCTGGCACATCTTTAAGAATACTAATTCGAACAGAACTAGGAAACCCTGGGATACTAATTGGTGATGATCAAATTTATAACTCTATTGTAACGGCCCATGCCTTCATTATAATCTTCTTTATAGTCATACCAATTTTAATTGGGGGATTTGGTAATTGGTTAGTCCCTTTAATACTAGGGGCACCAGATATAGCTTTCCCACGATTAAACAATATAAGATTTTGACTACTACCCCCATCACTTTCATTACTCTTAATAAGAAGAATCGTAAACAAAGGGGCAGGGACAGGGTGAACAGTTTACCCCCCTTTGTCTATAAATGTTGCTCACGAAGGAGTATCGGTAGACCTAGCAATTTTTAGACTACACATAGCAGGAATCTCCTCTATTCTAGGAGCTATTAATTTTATTTCAACTGTTTTAAATATGCGACCTACGGGTATAACTGCAGAATTAATACCCTTGTTTGTTTGAGCAGTTGAAATTACTGCTATTCTTTTACTAATTTCCTTACCTGTTTTAGCAGGAGCCATCACCATGCTTCTTACAGACCGAAATATTAATACATCATTTTTTGATCCAACAGGAGGAGGAGACCCAATTTTATATCAACACCTATTT
>Glocianus_distinctus|9852.951-CBR_3864
AACTTTATATTTTATTTTTGGTTCTTGGGCAGGAATAGCTGGCACATCTTTAAGAATACTAATTCGAACAGAACTAGGAAACCCTGGGATACTAATTGGTGATGATCAAATTTATAACTCTATTGTAACGGCCCATGCCTTCATTATAATCTTCTTTATAGTCATACCAATTTTAATTGGGGGATTTGGTAATTGGTTAGTCCCTTTAATACTAGGGGCACCAGATATAGCTTTCCCACGATTAAACAATATAAGATTTTGACTACTACCCCCATCACTTTCATTACTCTTAATAAGAAGAATCGTAAACAAAGGGGCAGGGACAGGGTGAACAGTTTACCCCCCTTTGTCTATAAATGTTGCTCACGAAGGAGTATCGGTAGACCTAGCAATTTTTAGACTACACATAGCAGGAATCTCCTCTATTCTAGGAGCTATTAATTTTATTTCAACTGTTTTAAATATGCGACCTACGGGTATAACTGCAGAATTAATACCCTTGTTTGTTTGAGCAGTTGAAATTACTGCTATTCTTTTACTAATTTCCTTACCTGTTTTAGCAGGAGCTATCACCATGCTTCTTACAGACCGAAATATTAATACATCATTTTTTGATCCAACAGGAGGAGGAGACCCAATTTTATATCAACACCTATTT
>Glocianus_distinctus|10098.1198-JKR_3534
AACTTTATATTTTATTTTTGGTTCTTGAGCAGGAATAGCTGGCACATCTTTAAGAATACTAATTCGAACAGAACTAGGAAACCCTGGGATACTAATTGGTGATGATCAAATTTATAACTCTATTGTAACGGCCCATGCCTTCATTATAATCTTCTTTATAGTCATACCAATTTTAATTGGGGGATTTGGTAATTGGTTAGTCCCTTTAATACTAGGGGCACCAGATATAGCTTTCCCACGATTAAACAATATGAGATTTTGACTACTACCCCCATCACTTTCATTACTCTTAATAAGAAGAATCGTAAATAAAGGGGCAGGGACAGGGTGAACAGTTTACCCCCCTTTGTCTATAAATGTTGCTCACGAAGGAGTATCGGTAGACCTAGCAATTTTTAGACTACACATAGCAGGAATCTCCTCTATTCTAGGAGCTATTAATTTTATTTCAACTGTTTTAAATATACGACCTACAGGTATAACTGCAGAATTAATACCCTTGTTTGTTTGAGCAGTTGAAATTACTGCTATTCTTTTACTAATTTCCTTACCTGTTTTAGCAGGAGCTATCACCATGCTTCTTACAGACCGAAATATTAATACATCATTTTTTGATCCAACAGGAGGAGGAGACCCAATTTTATACCAACACCTATTT
>Glocianus_granulithorax|10134.1234-PST_3570
AACTTTATATTTTATATTTGGATCCTGGGCTGGAATAGCCGGAACATCCTTAAGAATACTTATTCGAACAGAATTAGGGAACCCTGGCAGACTCATTGGAGATGACCAAATTTATAACTCTATCGTTACCGCCCATGCTTTTATTATAATTTTTTTTATAGTTATACCAATTTTAATTGGAGGATTTGGCAATTGATTAGTCCCCTTATTGCTTGGCGCCCCTGATATAGCATTCCCTCGATTAAATAATATAAGATTTTGACTATTGCCTCCTTCGCTTACCTTACTTTTAATAAGAAGAATCGTAAACAAAGGGGCAGGAACTGGGTGAACAGTTTATCCCCCTTTATCTATAAATGTTGCTCATGAAGGAGTTTCAGTAGATCTCGCAATCTTTAGATTGCATATAGCAGGAATTTCATCTATTCTAGGTGCCATTAATTTTATCTCCACTGTTTTAAATATACGACCTACGGGAATAACTGCTGAATTTATACCCTTATTTGTCTGAGCAGTTGAAATTACTGCTATCCTATTACTTTTATCCTTACCTGTTCTAGCCGGTGCTATTACAATACTACTAACAGATCGAAATATTAATACATCATTTTTTGATCCAACAGGCGGAGGAGATCCCATTTTATATCAGCACCTATTT
>Glocianus_moelleri|16345.2331-JKR_24262
AACTTTATATTTTATTTTCGGATCATGAGCTGGAATAGCCGGAACATCTTTAAGAATGCTAATTCGAACTGAGCTAGGAAACCCGGGTAAGCTGATTGGAGACGACCAAATTTATAACTCAATTGTAACAGCTCATGCTTTTATTATAATTTTTTTTATAGTTATACCAATTTTAATTGGGGGGTTTGGAAACTGGCTTGTCCCTTTGATACTAGGGGCCCCAGATATAGCCTTCCCACGATTAAATAATATAAGATTCTGGCTTTTGCCTCCATCACTATCATTACTTTTAATAAGAAGAATTGTTAATAAAGGAGTTGGGACAGGGTGGACAGTTTACCCCCCATTATCTATAAATGTAGCCCACGAAGGAGTATCTGTAGACTTAGCTATTTTTAGGCTACATATAGCAGGCATTTCTTCAATTTTAGGTGCCATTAATTTTATTTCAACCGTGATAAATATACGGCCTACTGGAATAACCGCAGAATATATACCTTTATTTGTTTGAGCTGTTGAAATCACAGCTATTCTATTATTAGTTTCTTTACCAGTTTTAGCAGGGGCTATCACTATATTATTAACTGACCGAAATATCAATACATCATTTTTTGACCCAACTGGTGGAGGAGACCCTATCTTATACCAACATCTATTT
>Glocianus_moelleri|16355.2341-JKR_24272
AACTTTATATTTTATTTTCGGATCATGAGCTGGAATAGCCGGAACATCTTTAAGAATGCTAATTCGAACTGAGCTAGGAAACCCGGGTAAGCTGATTGGAGACGACCAAATTTATAACTCAATTGTAACAGCTCATGCTTTTATTATAATTTTTTTTATAGTTATACCAATTTTAATTGGGGGGTTTGGAAACTGGCTTGTCCCTTTGATACTAGGGGCCCCAGATATAGCCTTCCCACGATTAAATAATATAAGATTCTGGCTTTTGCCTCCATCACTATCATTACTTTTAATAAGAAGAATTGTTAATAAAGGAGTTGGGACAGGGTGGACAGTTTACCCCCCATTATCTATAAATGTAGCCCACGAAGGAGTATCTGTAGACTTAGCTATTTTTAGGCTACATATAGCAGGCATTTCTTCAATTTTAGGTGCCATTAATTTTATTTCAACCGTGATAAATATACGGCCTACTGGAATAACCGCAGAATATATACCTTTATTTGTTTGAGCTGTTGAAATCACAGCTATTCTATTATTAGTTTCTTTACCAGTTTTAGCAGGGGCTATCACTATATTATTAACTGACCGAAATATCAATACATCATTTTTTGACCCAACTGGTGGAGGAGACCCTATCTTATACCAACATCTATTT
>Glocianus_moelleri|16411.2397-JKR_25974
AACTTTATATTTTATTTTCGGATCATGAGCTGGAATAGCCGGAACATCTTTAAGAATGCTAATTCGAACTGAGCTAGGAAACCCGGGTAAGCTGATTGGAGACGACCAAATTTATAACTCAATTGTAACAGCTCATGCTTTTATTATAATTTTTTTTATAGTTATACCAATTTTAATTGGGGGGTTTGGAAACTGGCTTGTCCCTTTGATACTAGGGGCCCCAGATATAGCCTTCCCACGATTAAATAATATAAGATTCTGGCTTTTGCCTCCATCACTATCATTACTTTTAATAAGAAGAATTGTTAATAAAGGAGTTGGGACAGGGTGGACAGTTTACCCCCCACTATCTATAAATGTAGCCCACGAAGGAGTATCTGTAGACTTAGCTATTTTTAGGCTACATATAGCAGGCATTTCTTCAATTTTAGGTGCCATTAATTTTATTTCAACCGTGATAAATATACGGCCTACTGGAATAACCGCAGAATATATACCTTTATTTGTTTGAGCTGTTGAAATCACAGCTATTCTATTATTAGTTTCTTTACCAGTTTTAGCAGGGGCTATCACTATATTATTAACTGACCGAAATATCAATACATCATTTTTTGACCCAACTGGTGGAGGAGACCCTATCTTATACCAACATCTATTT
>Glocianus_punctiger|506.302-JKR
AACATTATATTTTATTTTTGGGTCTTGAGCTGGAATAACTGGAACTTCCTTAAGAATACTAATTCGAACTGAATTAGGAAATCCTGGGATACTAATTGGAGATGACCAAATTTATAACTCAATTGTTACCGCCCATGCTTTTATTATAATTTTCTTTATAGTTATACCCATTTTAATTGGGGGATTTGGGAACTGGCTTGTCCCATTAATACTTGGAGCACCCGATATAGCTTTCCCACGATTAAATAATATAAGATTTTGACTTCTACCACCTTCTCTCTCATTATTACTAATAAGAAGAATTGTTAATAAAGGAGCAGGTACAGGATGAACAGTTTATCCACCTTTATCAATAAATGTAGCTCATGAAGGTGTATCTGTAGATCTTGCTATTTTTAGCCTACATATAGCAGGAATCTCATCAATCCTGGGAGCTATTAATTTTATCTCAACCGTAATAAATATACGACCTACCGGTATAACTGCCGAATATATACCTTTATTTGTTTGAGCCGTGGAAATTACTGCTATTCTTCTATTAATCTCTTTACCAGTTCTAGCAGGAGCTATCACTATATTATTAACTGACCGAAATATTAATACCTCATTTTTTGACCCAACTGGTGGAGGAGACCCTATTTTATACCAACATTTATTT
>Glocianus_punctiger|10009.1109-JKR_3445
AACATTATATTTTATTTTTGGGTCTTGAGCTGGAATAACTGGAACTTCCTTAAGAATACTAATTCGAACTGAATTAGGAAATCCTGGGATACTAATTGGAGATGACCAAATTTATAACTCAATTGTTACCGCCCATGCTTTTATTATAATTTTCTTTATAGTTATACCCATTTTAATTGGGGGATTTGGGAACTGGCTTGTCCCATTAATACTTGGAGCACCCGATATAGCTTTCCCACGATTAAATAATATAAGATTTTGGCTTCTACCACCTTCTCTCTCATTATTACTAATAAGAAGAATTGTTAATAAAGGGGCAGGTACAGGATGAACAGTTTATCCACCTTTATCAATAAATGTAGCTCATGAAGGTGTATCTGTAGATCTTGCTATTTTTAGCCTACATATAGCAGGAATCTCATCAATCCTGGGAGCTATTAATTTTATCTCAACCGTAATAAATATACGACCTACCGGTATAACTGCCGAATATATACCTTTATTTGTTTGAGCCGTGGAAATTACTGCTATTCTTCTATTAATCTCTTTACCAGTTCTAGCAGGAGCTATCACTATATTATTAACTGACCGAAATATTAATACCTCATTTTTTGACCCAACTGGCGGAGGAGACCCTATTTTATACCAACATTTATTN
>Glocianus_punctiger|16093.2078-JKR_23718
AACATTATATTTTATTTTTGGGTCTTGAGCTGGAATAACTGGAACTTCCTTAAGAATACTAATTCGAACTGAATTAGGAAATCCTGGGATACTAATTGGAGATGACCAAATTTATAACTCAATTGTTACCGCCCATGCTTTTATTATAATTTTCTTTATAGTTATACCCATTTTAATTGGGGGATTTGGGAACTGGCTTGTCCCATTAATACTTGGAGCACCCGATATAGCTTTCCCACGATTAAATAATATAAGATTTTGGCTTCTACCACCTTCTCTCTCATTATTACTAATAAGAAGAATTGTTAATAAAGGGGCAGGTACAGGATGAACAGTTTATCCACCTTTATCAATAAATGTAGCTCATGAAGGTGTATCTGTAGATCTTGCTATTTTTAGCCTACATATAGCAGGAATCTCATCAATCCTGGGAGCTATTAATTTTATCTCAACCGTAATAAATATACGACCTACCGGTATAACTGCCGAATATATACCTTTATTTGTTTGAGCCGTGGAAATTACTGCTATTCTTCTATTAATCTCTTTACCAGTTCTAGCAGGAGCTATCACTATATTATTAACTGACCGAAATATTAATACCTCATTTTTTGACCCAACTGGCGGAGGAGACCCTATTTTATACCAACATTTATTT
>Glocianus_punctiger|16336.2322-JKR_24253
AACGTTATATTTTATTTTTGGATCGTGAGCTGGAATAACGGGAACTTCCCTAAGAATACTAATTCGAACTGAATTAGGAAACCCTGGAATGCTAATTGGAGACGACCAAATTTATAACTCAATTGTCACCGCTCATGCTTTTATTATAATTTTCTTTATAGTTATACCCATTTTAATTGGGGGATTTGGAAACTGGCTTGTTCCATTAATACTTGGGGCACCTGATATAGCTTTCCCACGATTAAACAATATAAGATTTTGACTCCTTCCCCCTTCTCTCTCATTATTACTAATGAGAAGAATTGTTAATAAAGGGGCGGGCACAGGATGAACAGTTTACCCACCTTTATCAATAAATGTAGCACATGAAGGTGTATCTGTAGATCTAGCTATTTTTAGCTTACATATAGCAGGAATCTCGTCAATCTTAGGGGCAATTAATTTTATCTCAACTGTAAGAAATATACGACCCACTGGTATAACTGCTGAATACATACCTTTATTTGTTTGAGCTGTAGAAATTACTGCAATTCTTCTATTAATCTCTTTACCAGTTCTAGCAGGAGCTATTACTATATTATTAACTGATCGAAATATTAATACCTCATTTTTTGACCCAACTGGTGGGGGAGACCCTATTTTATATCAACATTTATTT
>Glocianus_punctiger|16515.2501-PSP_23473
AACATTATATTTTATTTTTGGGTCTTGAGCTGGAATAACTGGAACTTCCTTAAGAATACTAATTCGAACTGAATTAGGAAATCCTGGGATACTAATTGGAGATGACCAAATTTATAACTCAATTGTTACCGCCCATGCTTTTATTATAATTTTCTTTATAGTTATACCCATTTTAATTGGGGGATTTGGGAACTGGCTTGTCCCATTAATACTTGGAGCACCCGATATAGCTTTCCCACGATTAAATAATATAAGATTTTGGCTTCTACCACCTTCTCTCTCATTATTACTAATAAGAAGAATTGTTAATAAAGGGGCAGGTACAGGATGAACAGTTTATCCACCTTTATCAATAAATGTAGCTCATGAAGGTGTATCTGTAGATCTTGCTATTTTTAGCCTACATATAGCAGGAATCTCATCAATCCTGGGAGCTATTAATTTTATCTCAACCGTAATAAATATACGACCTACCGGTATAACTGCCGAATATATACCTTTATTTGTTTGAGCCGTGGAAATTACTGCTATTCTTCTATTAATCTCTTTACCAGTTCTAGCAGGAGCTATCACTATATTATTAACTGACCGAAATATTAATACCTCATTTTTTGACCCAACTGGCGGAGGAGACCCTATTTTATACCAACATTTATTT
>Hadroplontus_litura|570.366-JKR
AACTTTATATTTCATTTTTGGGTCCTGGGCAGGAATGATAGGAACCTCTTTAAGAATACTAATTCGAACAGAACTGGGGAATCCTGGAACTCTAATCGGAAATGACCAAATCTACAATTCTATAGTTACTGCTCATGCTTTTATTATAATTTTTTTTATGGTTATACCTATCATAATTGGGGGTTTCGGAAATTGGTTAGTTCCATTAATACTAGGAGCCCCAGATATGGCATTCCCACGATTGAACAATATGAGATTCTGACTCTTGCCCCCCTCTTTAACCCTTCTATTAATAAGAAGAATTGTTAATAAAGGAGCCGGCACTGGATGAACAGTATACCCACCTTTATCGGCAAGAACTGCCCATGAAGGCATATCTGTTGATATAGCAATTTTTAGGCTACATATAGCGGGAATTTCCTCAATTTTAGGAGCTATTAATTTTATTTCAACGATGATAAATATACGCCCCTCAGGTATAATTTCTGAATTTATACCACTTTTTGTGTGAGCTGTAAAAATCACAGCTATTCTTCTTCTAATTTCTTTACCAGTTTTAGCCGGAGCTATCACTATACTTCTCACTGACCGAAATATTAATACCTCATTTTTTGACCCGTCCGGAGGAGGTGACCCAATTTTATACCAACATTTATTT
>Hadroplontus_litura|717.513-RST
AACTTTATATTTCATTTTTGGGTCCTGGGCAGGAATGATAGGAACCTCTTTAAGAATACTAATTCGAACAGAACTGGGGAATCCTGGAACTCTAATCGGAAATGACCAAATCTACAATTCTATAGTTACTGCTCATGCTTTTATTATAATTTTTTTTATGGTTATACCTATCATAATTGGGGGTTTCGGAAATTGGTTAGTTCCATTAATACTAGGAGCCCCAGATATGGCATTCCCACGATTAAACAATATGAGATTCTGACTCTTGCCCCCCTCTTTAACCCTTCTATTAATAAGAAGAATTGTTAATAAAGGAGCCGGCACTGGATGAACAGTATACCCACCTTTATCGGCAAGAACTGCCCATGAAGGCATATCTGTTGATATAGCAATTTTTAGACTACATATAGCGGGAATTTCCTCAATTTTAGGAGCTATTAATTTTATTTCAACGATGATAAATATACGCCCCTCAGGTATAATTTCTGAATTTATACCACTTTTTGTGTGAGCTGTAAAAATCACAGCTATTCTTCTTCTAATTTCTTTACCAGTTTTAGCCGGAGCTATCACTATACTTCTCACTGACCGAAATATTAATACCTCATTTTTTGACCCGTCCGGAGGAGGTGACCCAATTTTATACCAACATTTATTT
>Hadroplontus_litura|9837.936-CBR_3849
AACTTTATATTTCATTTTTGGGTCCTGGGCAGGAATGATAGGAACCTCTTTAAGAATACTAATTCGAACAGAACTGGGGAATCCTGGAACTCTAATCGGAAATGACCAAATCTACAATTCTATAGTTACTGCTCATGCTTTTATTATAATTTTTTTTATGGTTATACCTATCATAATTGGGGGTTTCGGAAATTGGTTAGTTCCATTAATACTAGGGGCCCCAGATATGGCATTCCCACGATTAAACAATATGAGATTCTGACTCTTGCCCCCCTCTTTAACCCTTCTATTAATAAGAAGAATTGTTAATAAAGGAGCCGGCACTGGATGAACAGTATACCCACCTTTATCGGCAAGAACTGCCCATGAAGGCATATCTGTTGATATAGCAATTTTTAGGCTACATATAGCGGGAATTTCCTCAATTTTAGGAGCTATTAATTTTATTTCAACGATGGTAAATATACGCCCCTCAGGTATAATTTCTGAATTTATACCACTTTTTGTGTGAGCTGTAAAAATCACAGCTATTCTTCTTCTAATTTCTTTACCAGTTTTAGCCGGAGCTATCACTATACTTCTCACTGACCGAAATATTAATACCTCATTTTTTGACCCGTCCGGAGGAGGTGACCCAATTTTATACCAACATTTATTT
>Hadroplontus_litura|9954.1053-PSP_3198
AACTTTATATTTCATTTTTGGGTCCTGGGCAGGAATGATAGGAACCTCTTTAAGAATACTAATTCGAACAGAACTGGGGAATCCTGGAACTCTAATCGGAAATGACCAAATCTACAATTCTATAGTTACTGCTCATGCTTTTATTATAATTTTTTTTATGGTTATACCTATCATAATTGGGGGTTTCGGAAATTGGTTAGTTCCATTAATACTAGGAGCCCCAGATATGGCATTCCCACGATTAAACAATATGAGATTCTGACTCTTGCCCCCCTCTTTAACCCTTCTATTAATAAGAAGAATTGTTAATAAAGGAGCCGGCACTGGATGAACAGTATATCCACCTTTATCGGCAAGAACTGCCCATGAAGGCATATCTGTTGATATAGCAATTTTTAGGCTACATATAGCGGGAATTTCCTCAATTTTAGGAGCTATTAATTTTATTTCAACGATGATAAATATACGCCCCTCAGGTATAATTTCTGAATTTATACCACTTTTTGTGTGAGCTGTAAAAATCACAGCTATTCTTCTTCTAATTTCTTTACCAGTTTTAGCCGGAGCTATCACTATACTTCTCACTGACCGAAATATTAATACCTCATTTTTTGACCCGTCCGGAGGAGGTGACCCAATTTTATACCAACATTTATTT
>Hadroplontus_trimaculatus|56.IT-0004w
NNNNNNNNNNNNNNNNNNNNNATCCTGAGCAGGAATANTAGGAACTTCTTTAAGAATGCTAATTCGAACAGAATTAGGAAATCCAGGGACTTTAATCGGAAACGATCAAATCTATAATTCCATAGTCACTGCTCATGCTTTCATTATAATTTTTTTTATAGTAATACCTATTATAATCGGAGGATTCGGAAATTGGTTAGTTCCATTAATGCTAGGAGCCCCCGATATAGCCTTCCCTCGATTAAACAATATAAGATTTTGACTATTACCTCCTTCTTTAACTCTTTTATTAATAAGAAGAATTGTCAATAAAGGAGCAGGAACCGGATGAACAGTATACCCACCCTTATCAGCAAGAACTGCTCATGAAGGCATATCTGTAGACATAGCAATTTTTAGGCTCCATATAGCAGGAATTTCCTCAATTTTAGGAGCTATTAATTTTATTTCAACAATAATAAATATACGTCCTTCAGGAATAATTTCTGAATTTATACCACTTTTTGTATGAGCCGTAAAAATTACAGCTATTTTACTTTTAATCTCTTTACCTGTCCTTGCTGGAGCAATCACTATACTTCTCACTGATCGAAATATTAATACATCATTTTTTGACCCATCTGGAGGGGGAGACCCAATTTTATACCAACATTTATNN
>Hadroplontus_trimaculatus|11138.1652-JKR_4230
AACTTTATATTTCATTTTTGGATCCTGAGCAGGGATAATAGGAACTTCTTTAAGAATACTAATTCGAACAGAATTAGGAAATCCAGGGACTTTAATCGGAAACGATCAAATCTATAATTCCATAGTCACTGCTCATGCTTTCATTATAATTTTTTTTATAGTAATACCTATTATAATCGGAGGATTTGGAAATTGGTTAGTTCCACTAATGCTAGGAGCCCCCGATATGGCCTTCCCTCGATTAAACAATATAAGATTTTGACTATTACCTCCTTCTTTAACTCTTTTATTAATAAGAAGAATTGTTAATAAAGGAGCAGGTACCGGATGAACAGTATACCCACCCTTATCAGCAAGAACTGCTCATGAAGGCATATCTGTAGATATAGCAATTTTTAGGCTCCATATAGCAGGAATTTCCTCAATTTTAGGAGCTATTAATTTTATTTCAACAATAATAAATATACGTCCTTCAGGAATAATTTCTGAATTTATACCTCTTTTTGTATGAGCCGTAAAAATTACAGCTATTTTACTTTTAATCTCTTTACCTGTCCTTGCTGGAGCAATCACTATACTTCTTACTGATCGAAATATTAATACATCATTTTTTGACCCATCTGGAGGAGGAGACCCAATTTTATACCAACATTTATTT
>Hesperorrhynchus_glutinosus|17159.2794-PST_26148
AACGTTATATTTTATCTTTGGAGCTTGAGCAGGAATAGCCGGAACATCTTTAAGAATACTTATTCGAACAGAATTAGGAAATCCAGGCAGATTAATTGGAAACGACCAAATTTACAATTCTATTGTAACTGCCCATGCTTTTATTATAATTTTTTTTATAGTAATACCTATTTTAATTGGTGGTTTTGGAAATTGGCTTGTACCTTTAATACTAGGAGCTCCCGATATAGCTTTTCCACGACTTAATAATATAAGATTTTGGTTACTTCCGCCTTCCTTAAGACTTCTATTAATAAGAAGAATTGTTAATAAAGGAGTAGGGACGGGATGAACTGTATACCCTCCACTCTCAACAAATATTGCCCATGAAGGGGTATCAGTTGATTTAGCTATCTTTAGATTACATATAGCTGGTATTTCTTCTATTTTAGGAGCAATTAATTTTATTTCAACAGTATTAAATATACGACCAGCCGGAATAACTTCTGAATGTATGCCTCTTTTTGTGTGAGCTGTAAAAATTACAGCAATTTTATTACTTTTATCTTTACCAGTTTTAGCTGGAGCTATCACTATATTATTAACAGACCGAAATATTAATACTTCATTTTTTGACCCATCTGGTGGGGGTGACCCTATTTTATACCAACATTTATTC
>Hesperorrhynchus_hesperus|279.89-PST_35G2011
CACTTTATATTTTATTTTTGGATCCTGGGCAGGAATAGCTGGAACATCCTTAAGAATATTAATTCGAACAGAATTAGGAAATCCTGGGAGGTTAATTGGAAATGACCAAATTTATAATTCTATTGTAACTGCCCATGCTTTCATTATAATTTTTTTTATAGTCATACCAATTTTAATTGGAGGTTTCGGAAATTGGCTAGTACCCTTAATATTAGGGGCCCCAGATATGGCATTCCCCCGTCTTAATAATATAAGATTTTGATTATTACCTCCCTCATTAATACTTTTATTAATAAGAAGAATTGTTAATAAAGGAGCAGGTACAGGATGAACTGTTTATCCCCCACTTTCAACAAATATTGCTCATGAAGGAATATCAGTTGACTTGGCAATTTTTAGACTTCATATAGCAGGTATTTCTTCTATTTTAGGTGCAATTAATTTTATTTCAACTGTATTAAATATACGACCAGCGGGGATAACTTCTGAATATATACCTCTTTTCGTATGAGCTGTTGAAATTACAGCAATTTTATTACTTTTATCTCTCCCAGTTTTAGCAGGTGCTATTACTATATTATTAACAGATCGAAATATTAATACTTCATTCTTTGACCCGTCTGGGGGAGGAGACCCTATTTTATANNNNNNNNNNNNN
>Hesperorrhynchus_hesperus|284.94-PST_4G2011
NNNNNNNNNNTTTATTTTTGGATCCTGGGCAGGAATAGCTGGAACATCCTTAAGAATACTAATTCGAACAGAATTAGGAAATCCTGGGAGGTTAATTGGAAATGACCAAATTTATAATTCTATTGTAACTGCCCATGCTTTCATTATAATTTTTTTTATAGTCATACCAATTTTAATCGGAGGTTTCGGAAATTGATTAGTACCCTTAATATTGGGGGCCCCAGATATGGCATTTCCCCGTCTTAATAATATAAGATTTTGGTTATTACCCCCCTCATTAATACTTTTATTAATAAGAAGAATTGTTAATAAAGGAGCAGGCACAGGATGAACTGTTTATCCCCCACTTTCAACAAATATTGCTCATGAAGGAATATCAGTTGACTTGGCAATTTTTAGACTTCATATAGCAGGTATTTCTTCTATTTTAGGAGCAATTAATTTTATTTCAACTGTATTAAATATACGACCAGCGGGGATAACTTCTGAATACATACCTCTTTTCGTATGAGCTGTTGAAATTACAGCAATTTTATTACTTTTATCTCTCCCAGTTTTAGCAGGAGCTATTACTATATTATTAACAGATCGAAATATTAATACTTCATTCTTTGATCCGTCTGGTGGAGGAGACCCTATTTTATATCAACATTTATNN
>Hesperorrhynchus_hesperus|17735.2870-PST_4259
CACTTTATATTTTATTTTTGGATCTTGGGCAGGAATAGCTGGAACATCCTTAAGAATACTAATTCGAACAGAATTAGGAAATCCTGGGAGGCTAATTGGGAATGACCAAATTTATAATTCTATTGTAACTGCCCATGCTTTCATTATAATTTTTTTTATGGTCATGCCAATTTTAATCGGAGGTTTCGGAAATTGATTAGTACCCTTAATATTGGGGGCACCAGATATAGCGTTCCCCCGTCTTAATAATATAAGATTCTGATTACTACCCCCCTCATTAATACTTTTATTAATAAGAAGAATTGTTAATAAAGGAGCAGGTACAGGATGAACTGTTTACCCCCCACTTTCAACAAATATTGCTCATGAAGGAATATCAGTTGACTTGGCAATTTTTAGACTTCATATAGCAGGTATTTYTTCTATTTTAGGGGCAATTAATTTTATTTCAACTGTGTTAAATATACGGCCAACAGGGATAACTTCTGAATATATACCTCTTTTCGTATGGGCTGTTGAAATTACAGCAATTCTATTACTTTTATCTCTCCCAGTTTTAGCAGGAGCTATTACTATATTATTAACAGATCGAAACATTAATACTTCATTCTTTGACCCATCTGGTGGGGGAGACCCTATTTTATACCAACATTTATTT
>Hesperorrhynchus_hesperus|17751.2886-PST_25892
CACTTTATATTTTATTTTTGGGTCTTGGGCAGGAATAGCTGGAACATCCTTAAGAATACTAATTCGAACAGAATTAGGAAATCCTGGGAGGCTAATTGGGAATGACCAAATTTATAATTCTATTGTAACTGCCCATGCTTTCATTATAATTTTTTTTATGGTCATGCCAATTTTAATCGGAGGTTTCGGAAATTGATTAGTACCCTTAATATTGGGGGCACCAGATATAGCGTTCCCCCGTCTTAATAATATAAGATTCTGATTACTACCCCCCTCATTAATACTTTTATTAATAAGAAGAATTGTTAATAAAGGAGCAGGTACAGGATGAACTGTTTATCCCCCACTTTCAACAAATATTACTCATGAAGGAATATCAGTTGACTTGGCAATTTTTAGACTTCATATAGCAGGTATTTCCTCTATTTTAGGGGCAATTAATTTTATTTCAACTGTGTTAAATATACGGCCAACAGGGATAACTTCTGAATATATACCTCTTTTCGTATGGGCTGTTGAAATTACAGCAATTCTATTACTTTTATCTCTCCCAGTTTTAGCAGGAGCTATTACTATATTATTAACAGATCGAAATATTAATACTTCATTCTTTGACCCATCTGGTGGGGGAGACCCTATTTTATACCAACATTTATTT
>Hesperorrhynchus_hesperus|SDEI0060.2965-PST
CACTTTATATTTTATTTTTGGGTCTTGGGCAGGAATAGCTGGAACATCCTTAAGAATACTAATTCGAACAGAATTAGGAAATCCTGGGAGGCTAATTGGGAATGACCAAATTTATAATTCTATTGTAACTGCCCATGCTTTCATTATAATTTTTTTTATGGTCATGCCAATTTTAATTGGAGGTTTCGGAAATTGATTAGTACCCTTAATATTGGGGGCACCAGATATAGCGTTCCCCCGTCTTAATAATATAAGATTCTGATTACTACCCCCCTCATTAATACTTTTATTAATAAGAAGAATTGTTAATAAAGGAGCAGGTACAGGATGAACTGTTTATCCCCCACTTTCAACAAATATTGCTCATGAAGGAATATCAGTTGACTTGGCAATTTTTAGACTTCATATAGCAGGTATTTYTTCTATTTTAGGGGCAATTAATTTTATTTCAACTGTGTTAAATATACGGCCAACAGGGATAACTTCTGAATATATACCTCTTTTCGTATGGGCTGTTGAAATTACAGCAATTCTATTACTTTTATCTCTCCCAGTTTTAGCAGGAGCTATTACTATATTATTAACAGATCGAAACATTAATACTTCATTCTTTGACCCATCTGGTGGGGGAGACCCTATTTTATACCAACATTTATTT
>Hesperorrhynchus_lineatotessellatus|14987.1847-PST_26050
AACATTATATTTTATCTTTGGATCTTGGGCAGGAATAGCTGGAACATCTTTAAGAATGCTTATTCGAACAGAATTAGGAAACCCAGGAAGATTTATTGGAAACGATCAAATTTATAATTCCATTGTAACTGCTCATGCTTTCATTATAATTTTTTTTATAGTAATACCCATCTTAATTGGTGGTTTTGGTAATTGGCTTGTACCTTTAATATTAGGAGCTCCTGATATAGCTTTTCCACGACTTAATAATATAAGATTTTGATTGCTCCCACCTTCTTTAAGACTTCTATTAATAAGAAGAATTGTTAATAAAGGGGTAGGTACAGGGTGAACTGTATACCCCCCACTTTCAACAAATATTGCCCATGAAGGAATATCAGTTGATTTAGCTATTTTTAGATTACATATAGCTGGTATTTCTTCTATTTTAGGTGCAATTAATTTCATTTCAACAGTATTAAATATACGACCTGCTGGAATAACCTCTGAATATATACCTCTTTTTGTATGAGCTGTAGAAATTACAGCAATTTTATTACTTTTATCTTTACCAGTTTTAGCTGGAGCTATCACTATATTATTAACAGACCGAAATATTAATACTTCATTTTTCGACCCATCTGGTGGGGGTGACCCTATTTTATACCAACATTTATTT
>Hesperorrhynchus_lineatotessellatus|15965.1950-PST_24029
AACATTATATTTTATCTTTGGATCTTGGGCAGGAATAGCTGGAACATCTTTAAGAATGCTTATTCGAACAGAATTAGGAAACCCAGGAAGATTTATTGGAAACGATCAAATTTATAATTCCATTGTAACTGCTCATGCTTTCATTATAATTTTTTTTATAGTAATACCCATCTTAATTGGTGGTTTTGGTAATTGGCTTGTACCTTTAATATTAGGAGCTCCTGATATAGCTTTTCCACGACTTAATAATATAAGATTTTGATTGCTCCCACCTTCTTTAAGACTTCTATTAATAAGAAGAATTGTTAATAAAGGGGTAGGTACAGGGTGAACTGTATACCCCCCACTTTCAACAAATATTGCCCATGAAGGAATATCAGTTGATTTAGCTATTTTTAGATTACATATAGCTGGTATTTCTTCTATTTTAGGTGCAATTAATTTCATTTCAACAGTATTAAATATACGACCTGCTGGAATAACCTCTGAATATATACCTCTTTTTGTATGAGCTGTAGAAATTACAGCAATTTTATTACTTTTATCTTTACCAGTTTTAGCTGGAGCTATCACTATATTATTAACAGACCGAAATATTAATACTTCATTTTTCGACCCATCTGGTGGGGGTGACCCTATTTTATACCAACATTTATTT
>Hesperorrhynchus_palmensis|15994.1979-JKR_23619
CACCTTATATTTTATTTTTGGGTCTTGAGCAGGAATAGCTGGAACATCCTTAAGAATATTAATTCGAACAGAATTAGGAAATCCTGGAAGGTTAATCGGAAATGATCAAATTTATAATTCTATTGTAACTGCTCATGCTTTCATTATAATTTTTTTTATAGTAATACCTATTTTAATTGGAGGTTTTGGAAATTGGCTAGTACCCTTGATATTAGGAGCACCAGATATAGCTTTCCCCCGTCTTAATAATATAAGATTCTGGTTATTACCCCCCTCATTAATACTTTTATTAATAAGAAGAATTGTTAATAAAGGAGCAGGTACAGGATGAACTGTTTATCCCCCACTTTCAACAAATATCGCTCATGAAGGAATATCAGTTGACTTAGCAATTTTTAGACTTCATATAGCAGGTATTTCTTCTATTTTAGGAGCAATTAATTTTATTTCAACTGTATTAAATATACGACCAGCAGGAATAACTTCTGAATATATACCTCTTTTCGTATGAGCTGTTGAAATTACAGCAATTCTATTACTTTTATCTCTCCCAGTTTTAGCTGGAGCTATTACTATATTATTGACAGATCGAAATATTAATACTTCATTTTTTGATCCGTCTGGTGGAGGCGACCCTATTTTATATCAACATTTATTC
>Hesperorrhynchus_phytobioides|982.713-PST_15T2012_3050
AACATTATATTTTATTTTTGGATCTTGAGCTGGAATAGCCGGAACATCTTTAAGAATACTTATTCGAACAGAACTGGGTAACCCAGGAAGATTAATTGGAAATGACCAAATTTATAATTCAATCGTAACTGCTCATGCTTTTATTATAATTTTTTTTATAGTAATACCTATTTTAATTGGAGGTTTTGGAAATTGACTTGTACCCTTGATACTGGGAGCACCAGATATAGCTTTCCCACGACTTAATAATATAAGATTTTGATTACTACCCCCTTCTTTAATACTTTTATTGATAAGAAGAATTGTTAATAAAGGAGCAGGAACAGGATGAACCGTCTACCCCCCACTTTCAACAAATATTGCTCATGAAGGGATATCAGTTGACTTAGCAATTTTTAGGCTCCATATAGCAGGAATTTCTTCTATTTTAGGAGCAATTAATTTTATTTCAACAGTATTAAATATACGACCAGCTGGGATAACCTCTGAATATATACCTCTTTTTGTTTGAGCAGTTGAAATTACAGCAATTTTATTACTTTTATCTCTACCAGTTTTAGCTGGGGCTATTACTATATTATTAACAGACCGAAATATTAATACTTCATTTTTTGACCCCTCTGGAGGGGGCGATCCTATTTTATACCAACATCTATTT
>Hesperorrhynchus_phytobioides|10141.1241-PST_3577
AACATTATATTTTATTTTTGGATCTTGGGCTGGAATAGCCGGAACATCTTTAAGAATACTTATTCGAACAGAACTAGGTAACCCAGGAAGATTAATTGGAAATGACCAAATTTATAATTCAATCGTAACTGCTCATGCTTTTATTATAATTTTTTTTATAGTAATACCTATTTTAATTGGAGGTTTTGGAAATTGACTTGTACCCTTGATACTGGGAGCACCAGATATAGCTTTCCCACGACTTAATAATATAAGATTTTGATTACTACCCCCTTCTTTAATACTTTTATTGATAAGAAGAATTGTTAATAAAGGAGCAGGAACAGGGTGAACCGTCTACCCCCCACTTTCAACAAATATTGCTCATGAAGGGATATCAGTTGACTTAGCAATTTTTAGGCTCCATATAGCAGGAATTTCTTCTATTTTAGGAGCAATTAATTTTATTTCAACAGTATTAAATATACGACCAGCTGGAATAACCTCTGAATATATACCTCTTTTTGTTTGAGCAGTTGAAATTACAGCAATTTTGTTACTTTTATCTCTACCAGTTTTAGCTGGGGCTATTACTATATTATTAACAGACCGAAATATTAATACTTCATTTTTTGACCCCTCTGGAGGGGGTGATCCTATTTTATACCAACATCTATTT
>Homorosoma_validirostre|10024.1124-JKR_3460
AACATTATATTTTATTTTTGGAAGATGAGCCGGAACAGTAGGAACTTCTCTAAGAATATTAATCCGAACCGAATTAGGAACTCCTGGGAGACTTATTGGGAACGACCAAATTTATAACTCTATTGTAACAGCCCATGCTTTTATTATAATTTTTTTTATAGTGATACCAATCTTAATTGGAGGTTTTGGCAATTGACTAGTACCATTAATACTTGGGGCCCCTGATATAGCATTTCCTCGACTTAATAATATAAGATTTTGACTCCTACCACCATCAATTGCTCTCTTACTAATAAGGAGAATTGTCAATAAAGGAGCTGGAACTGGATGAACAGTTTATCCACCATTATCGTCTAATATCACACATGAAGGAGCTTCGGTAGACTTAGCTATTTTCAGATTGCACATAGCAGGAATTTCATCAATTTTAGGAGCTATTAATTTTATCTCAACAATCATAAACATACGACCCCAAGGTATAACGTATGATAAAATACCATTATTTGCTTGAGCAGTAATAATTACAGCAATCTTATTACTTCTTTCTCTACCTGTTTTAGCAGGCGCTATCACAATATTATTAACAGATCGAAATATTAACACATCATTCTTTGACCCTAATGGAGGAGGTGATCCAATTTTATACCAACATTTATTT
>Marmaropus_besseri|790.586-PSP
TACATTATATTTTATTTTTGGCAGATGAGCAGGGGCCGCAGGAACATCTTTAAGTATGCTTATTCGTACTGAACTAGGAAATCCAGGCAGTTTAATTGGGAATGACCAAATCTATAATTCTATTGTAACTGCCCATGCTTTTATTATAATTTTTTTTATAGTAATACCTATTTTAATTGGGGGCTTCGGTAACTGACTAGTTCCCCTAATATTAGGGGCCCCTGATATGGCTTTTCCTCGTCTTAATAATATAAGATTTTGGCTATTACCCCCATCTCTTACTCTTCTACTAATAAGTAGAATTATTAACAAAGGAGCAGGCACTGGGTGAACAGTTTATCCCCCTTTATCGTCAAATGTCGCACATGAAGGAGCATCAGTTGATTTGGCAATTTTTAGTCTTCATATAGCTGGTATTTCATCTATCCTAGGGGCTATTAATTTTATTTCTACTATTATAAATATGCGACCCAAAGGGATGGATTACGACCAAACCCCACTATTTGTTTGGGCAGTAATAATTACAGCTATTTTATTACTACTATCACTACCAGTATTAGCAGGGGCTATTACAATACTATTAACTGACCGTAATATTAATACAACCTTTTTTGACCCGTCTGGAGGAGGTGATCCAATTTTATATCAACACTTATTT
>Mesoxyonyx_sicardi|10890.1404-JKR_3693
AACTCTTTATTTTATTTTTGGGTCTTGAGCAGGAATAGCTGGGACATCTTTAAGAATGCTTATCCGTACAGAACTAGGAAACCCGGGAAGATTAATTGGGAATGATCAAATCTATAACTCAATTGTTACAGCACATGCTTTCATTATAATTTTCTTTATAGTCATACCAATTTTAATTGGGGGATTTGGAAATTGGCTAGTTCCATTAATATTAGGAGCTCCAGATATGGCATTCCCACGTCTTAATAATATAAGATTCTGATTACTACCCCCCTCTCTATCACTTCTTTTAATAAGAAGAATTATCAACAAAGGGGTAGGGACAGGATGAACAGTTTATCCACCTTTATCAACAAATATTGCCCATGAAGGAATCTCAGTAGATTTAGCAATTTTTAGATTACATATAGCCGGAATTTCATCAATCCTTGGTGCTATTAACTTTATTTCAACGATTATAAATATACGATCAACAGGAATAACCTATGAACGGATACCTTTATTTGTTTGAGCTGTAGAAATTACGGCTATTCTTTTACTTCTCTCTCTTCCAGTCCTTGCAGGAGCAATTACAATACTTTTGACAGATCGAAACATTAATACTTCTTTCTTTGACCCAACAGGAGGGGGAGACCCTATTTTATACCAACATTTATTT
>Micrelus_ericae|9735.834-PST_3747
AACATTATACTTTATTTTTGGATCTTGAGCAGGAATAGTTGGTACTTCATTAAGTATACTAATTCGTACTGAACTAGGCAATCCAGGAAGTTTAATTGGAAATGATCAAATTTATAATACTATTGTAACTGCTCATGCTTTTATTATAATTTTTTTTATAGTTATACCTATCATAATTGGAGGGTTTGGTAATTGATTAGTACCATTAATACTTGGAGCACCAGATATAGCATTCCCTCGATTAAATAATATAAGATTTTGACTTCTTCCTCCATCTTTATTACTTTTACTAATAAGAAGAATCATTGAAAAAGGAGCCGGAACAGGATGAACAGTTTATCCACCTTTATCAGGCAATATTGCTCATGAAGGAGCTTCTGTAGACTTAGCAATCTTTAGACTTCATATAGCAGGAATTTCCTCTATCTTAGGGGCAATAAATTTTATTTCAACTATTTTTAATATACAACCTAAAGGAATAGAACCTGAACAAATACCTTTATTTGTATGAGCAGTTAATATTACAGCTATCCTACTATTACTATCACTTCCTGTACTAGCTGGAGCTATTACCATACTTCTTACAGATCGAAATATTAATACATCTTTTTTCGATCCTGCAGGAGGAGGAGATCCAATTTTATACCAACATTTATTT
>Micrelus_ericae|9872.971-CBR_3884
AACATTATACTTTATTTTTGGATCTTGAGCAGGAACAGTTGGTACTTCATTAAGTATACTAATTCGCACTGAACTAGGCAATCCAGGAAGTTTAATTGGAAATGATCAAATTTATAATACTATTGTAACTGCTCATGCTTTTATTATAATTTTTTTTATAGTTATACCTATCATAATTGGAGGATTTGGTAATTGATTAGTACCATTAATACTTGGAGCACCAGATATAGCATTCCCTCGATTAAATAATATAAGATTTTGACTTCTTCCCCCATCTTTATTACTTTTACTAATAAGAAGAATCATTGAAAAAGGAGCAGGAACAGGCTGAACAGTTTATCCACCTTTATCAGGCAATATTGCTCATGAAGGAGCTTCTGTAGACTTAGCAATCTTTAGGCTTCATATAGCAGGAATTTCCTCTATCTTAGGAGCAATAAATTTTATTTCAACTATTTTTAATATACAACCTAAAGGAATAGAACCTGAACAAATACCTTTATTTGTATGAGCAGTTAATATTACAGCTATCCTGCTATTACTATCACTTCCTGTACTAGCTGGAGCTATTACCATACTTCTTACAGATCGAAATATTAATACATCTTTTTTCGATCCTGCAGGAGGAGGAGATCCAATTTTATACCAACATTTATTT
>Micrelus_ericae|10945.1459-PSP_3219
AACATTATACTTTATTTTTGGATCTTGAGCAGGAATAATTGGTACTTCGTTAAGTATACTAATTCGTACTGAACTAGGCAATCCAGGAAGTTTAATTGGAAATGATCAAATTTATAATACTATTGTAACTGCTCATGCTTTTATTATAATTTTTTTTATAGTTATACCTATCATAATTGGAGGGTTTGGTAATTGATTAGTACCATTAATACTTGGAGCACCAGATATAGCATTCCCTCGATTAAATAATATAAGATTTTGACTTCTTCCCCCATCTTTATTACTTTTACTAATAAGAAGAATCATTGAAAAAGGAGCAGGAACAGGCTGAACAGTTTATCCACCTTTATCAGGCAATATTGCTCATGAAGGAGCTTCTGTAGACTTAGCAATCTTTAGGCTTCATATAGCAGGAATTTCCTCTATCTTAGGAGCAATAAATTTTATTTCAACTATTTTTAATATACAACCTAAAGGAATAGAACCTGAACAAATACCTTTATTTGTATGAGCAGTTAATATTACAGCTATCCTACTATTACTATCACTTCCTGTACTAGCTGGAGCTATTACCATACTTCTTACAGATCGAAATATTAATACATCTTTTTTCGATCCTGCAGGAGGAGGAGATCCAATTTTATACCAACATTTATTT
>Micrelus_ferrugatus|1021.752-PST_74T2012_3089
GACATTATACTTTATTTTTGGATCTTGAGCCGGAATAGTAGGTACATCCTTAAGAATACTAATTCGTACTGAGTTAGGAAATCCAGGTAGTTTAATCGGAAATGATCAAATCTATAATACTATTGTAACAGCTCATGCTTTTATTATAATTTTTTTTATAGTTATACCTATTATAATTGGAGGATTTGGTAACTGACTTGTACCCTTAATATTAGGGGCACCAGATATAGCTTTCCCTCGATTAAATAATATAAGATTTTGACTTCTTCCTCCCTCACTACTTCTTTTACTAATAAGAAGAATTATTGAAAAAGGAGTAGGAACTGGATGAACTGTTTACCCTCCTTTATCAGCTAATGTTGCCCATGAAGGAGCTTCAGTAGATTTAGCGATTTTTAGTCTACATATAGCAGGAATCTCTTCTATTTTAGGAGCAATAAATTTCATCTCAACTATTTTTAATATACAACCTAAAGGTATAGAGCCTGAACAAATACCTTTATTTGTTTGAGCAGTAAATATTACAGCTGTTCTTTTGTTACTTTCACTTCCAGTATTAGCTGGGGCTATTACTATACTACTAACAGATCGTAATATTAATACATCATTTTTTGACCCAGCTGGGGGTGGAGATCCAATCTTATATCAACACTTATTT
>Microplontus_campestris|480.276-PSP
AACTTTATATTTTATTTTTGGATCTTGAGCAGGGATAGCAGGAACTTCATTAAGAATACTAATTCGAACAGAGTTGGGAAATCCAGGAAGATTAATCGGAAATGATCAAATTTATAACTCAATTGTAACTGCCCATGCTTTTATTATAATTTTTTTTATGGTTATACCCATTTTAATTGGAGGATTCGGAAACTGGTTAGTCCCATTAATGCTAGGAGCCCCAGACATGGCCTTTCCCCGATTAAATAATATAAGATTTTGACTATTACCCCCTTCTTTAACTCTTTTATTAATAAGAAGAATTGTTAATAAAGGAGCTGGCACCGGCTGAACGGTATATCCCCCTTTATCTGCTAGAACTGCCCATGAAGGTATATCAGTAGACATAGCTATCTTTAGATTACATATAGCAGGAATCTCGTCAATTTTAGGAGCTATAAATTTTATTTCAACAGTTATAAATATACGACCTACAGGTATAATTTCTGAATACATACCACTCTTTGTTTGAGCCGTAAAAATTACAGCCATTTTGCTTTTAATTTCTCTACCTGTATTAGCTGGGGCAATTACTATATTACTAACTGATCGAAATATTAATACATCATTTTTTGACCCATCTGGGGGAGGGGACCCTATTTTATANNNNNNNNNNNNN
>Microplontus_campestris|526.322-JKR
AACTTTATATTTTATTTTTGGATCTTGGGCAGGTATAGCAGGAACTTCATTAAGAATACTGATTCGAACAGAATTAGGAAATCCCGGAAGATTGATCGGGAATGATCAAATTTATAACTCAGTCGTAACTGCCCATGCTTTTATTATAATTTTTTTTATAGTAATACCTATTTTAATTGGAGGATTTGGAAACTGGTTAGTCCCATTAATACTGGGAGCCCCAGATATGGCCTTCCCCCGATTAAATAATATAAGATTTTGATTACTGCCCCCAAGATTAACTCTTTTATTAATAAGAAGAATTGTTAATAAAGGAGCTGGAACTGGTTGAACAGTATACCCTCCTTTATCTGCAAGAACTGCTCATGAAGGTATATCAGTAGATATAGCTATCTTTAGATTACATATAGCAGGAATCTCGTCAATTTTAGGAGCTATTAATTTTATTTCAACAGTTATAAATATGCGACCTACAGGAATAATTTCTGAACGCATACCACTCTTTGTTTGAGCCGTAAAAATTACAGCTATTTTACTTTTAATTTCTCTACCAGTACTAGCTGGTGCAATTACTATATTACTAACTGACCGAAATATTAATACATCATTTTTTGACCCATCTGGGGGGGGAGACCCTATTTTATACCAACATTTATTT
>Microplontus_melanostigma|575.371-JKR
AACTTTATATTTTATTTTTGGGTCATGATCAGGAATAGTAGGAACCTCTTTAAGAATGCTAATCCGTACCGAATTAGGAAACCCTGGGAGATTAATTGGAAATGACCAAATTTATAATTCTGTAGTAACAGCACATGCTTTTATTATAATTTTTTTTATAGTTATACCAATCATAATTGGGGGATTTGGAAACTGGTTAGTTCCACTAATACTAGGAGCACCTGATATAGCTTTCCCCCGATTAAATAATATAAGATTTTGGCTACTTCCACCTTCTCTAACCCTACTTCTAATAAGAAGAATAGTGAACAAAGGAGCAGGTACTGGATGAACAGTTTATCCTCCTCTATCAGGCAGAACAGCCCATGAAGGAATATCTGTTGATTTAGCTATTTTTAGATTACACATAGCAGGAATCTCGTCAATTTTAGGTGCTATTAATTTTGTCTCAACAATTATAAATATACGACCAACAGGTATAATTTCAGAACGAATACCACTTTTTGTTTGAGCTGTAAAAATTACAGCAATTTTACTTTTAATTTCTCTACCGGTCCTTGCAGGAGCAATTACTATGCTATTAACAGATCGTAATATTAATACGTCATTTTTTGACCCTTCAGGAGGGGGTGACCCTATTTTGTACCAGCATTTATTT
>Microplontus_melanostigma|9920.1019-PSP_3164
AACTTTATATTTTATTTTTGGGTCATGATCAGGAATAGTAGGAACCTCTTTAAGAATGCTAATCCGTACCGAATTAGGAAACCCTGGGAGATTAATTGGAAATGACCAAATTTATAATTCTGTAGTAACAGCACATGCTTTTATTATAATTTTTTTTATAGTTATACCAATCATAATTGGGGGATTTGGAAACTGGTTAGTTCCACTAATACTAGGAGCACCTGATATAGCTTTCCCCCGATTAAATAATATAAGATTTTGGCTACTTCCACCTTCTCTAACCCTACTTCTAATAAGAAGAATAGTGAACAAAGGAGCAGGTACTGGATGAACAGTTTATCCTCCTCTATCAGGCAGAACAGCCCATGAAGGAATATCTGTTGATTTAGCTATTTTTAGATTACACATAGCAGGAATCTCGTCAATTTTAGGTGCTATTAATTTTGTCTCAACAATTATAAATATACGACCAACAGGTATAATTTCAGAACGAATACCACTTTTTGTTTGAGCTGTAAAAATTACAGCAATTTTACTTTTAATTTCTCTACCGGTCCTTGCAGGAGCAATTACTATGCTATTAACAGATCGTAATATTAATACGTCATTTTTTGACCCTTCAGGAGGGGGTGACCCTATTTTGTACCAGCATTTATTT
>Microplontus_melanostigma|10092.1192-JKR_3528
AACTTTATATTTTATTTTTGGGTCATGATCAGGAATAGTAGGAACCTCTTTAAGAATGCTAATCCGTACCGAATTAGGAAACCCTGGGAGATTAATTGGAAATGACCAAATTTATAATTCTGTAGTAACAGCACATGCTTTTATTATAATTTTTTTTATAGTTATACCAATCATAATTGGGGGATTTGGAAACTGGTTAGTTCCACTAATACTAGGAGCACCTGATATAGCTTTCCCCCGATTAAATAATATAAGATTTTGGCTACTTCCACCTTCTCTAACCCTACTTCTAATAAGAAGAATAGTGAACAAAGGAGCAGGTACTGGATGAACAGTTTATCCTCCTCTATCAGGCAGAACAGCCCATGAAGGAATATCTGTTGATTTAGCTATTTTTAGATTACACATAGCAGGAATCTCGTCAATTTTAGGTGCTATTAATTTTATCTCAACAATTATAAATATACGACCAACAGGTATAATTTCAGAACGAATACCACTTTTTGTTTGAGCTGTAAAAATTACAGCAATTTTACTTTTAATTTCTCTACCGGTCCTTGCAGGAGCAATTACTATGCTATTAACAGATCGTAATATTAATACGTCATTTTTTGACCCTTCAGGAGGGGGTGACCCTATTTTGTACCAGCATTTATTT
>Microplontus_melanostigma|11127.1641-JKR_3689
AACTTTATATTTTATTTTTGGGTCATGATCAGGAATAGTAGGAACCTCTTTAAGAATGCTAATCCGTACCGAATTAGGAAACCCTGGGAGATTAATTGGAAATGACCAAATTTATAATTCTGTAGTAACAGCACATGCTTTTATTATAATTTTTTTTATAGTTATACCAATCATAATTGGGGGATTTGGAAACTGGTTAGTTCCACTAATACTAGGAGCACCTGATATAGCTTTCCCCCGATTAAATAATATAAGATTTTGGCTACTTCCACCTTCTCTAACCCTACTTCTAATAAGAAGAATAGTGAACAAAGGAGCAGGTACTGGATGAACAGTTTATCCTCCTCTATCAGGCAGAACAGCCCATGAAGGAATATCTGTTGATTTAGCTATTTTTAGATTACACATAGCAGGAATCTCGTCAATTTTAGGTGCTATTAATTTTGTCTCAACAATTATAAATATACGACCAACAGGTATAATTTCAGAACGAATACCACTTTTTGTTTGAGCTGTAAAAATTACAGCAATTTTACTTTTAATTTCTCTACCGGTCCTTGCAGGAGCAATTACTATGCTATTAACAGATCGTAATATTAATACGTCATTTTTTGACCCTTCAGGAGGGGGTGACCCTATTTTGTACCAGCATTTATTT
>Microplontus_melanostigma|16135.2120-JKR_23760
AACTTTATATTTTATTTTTGGGTCATGATCAGGAATAGTAGGAACCTCTTTAAGAATGCTAATCCGTACCGAATTAGGAAACCCTGGGAGATTAATTGGAAATGACCAAATTTATAATTCTGTAGTAACAGCACATGCTTTTATTATAATTTTTTTTATAGTTATACCAATCATAATTGGGGGATTTGGAAACTGGTTAGTTCCACTAATACTAGGAGCACCTGATATAGCTTTCCCCCGATTAAATAATATAAGATTTTGGCTACTTCCACCTTCTCTAACCCTACTTCTAATAAGAAGAATAGTGAACAAAGGAGCAGGTACTGGATGAACAGTTTATCCTCCTCTATCAGGCAGAACAGCCCATGAAGGAATATCTGTTGATTTAGCTATTTTTAGATTACACATAACAGGAATCTCGTCAATTTTAGGTGCTATTAATTTTATCTCAACAATTATAAATATACGACCAACAGGTATAATTTCAGAACGAATACCACTTTTTGTTTGAGCTGTAAAAATTACAGCAATTTTACTTTTAATTTCTCTACCGGTCCTTGCAGGAGCAATTACTATGCTATTAACAGATCGTAATATTAATACGTCATTTTTTGACCCTTCAGGAGGGGGTGACCCTATTTTGTACCAGCATTTATTT
>Microplontus_melanostigma|16495.2481-PSP_23453
AACTTTATATTTTATTTTTGGGTCATGATCAGGAATAGTAGGAACCTCTTTAAGAATGCTAATCCGTACCGAATTAGGAAACCCTGGGAGATTAATTGGAAATGACCAAATTTATAATTCTGTAGTAACAGCACATGCTTTTATTATAATTTTTTTTATAGTTATACCAATCATAATTGGGGGATTTGGAAACTGGTTAGTTCCACTAATACTAGGGGCACCTGATATAGCTTTCCCCCGATTAAATAATATAAGATTTTGGCTACTTCCACCTTCTCTAACCCTACTTCTAATAAGAAGAATAGTGAACAAAGGAGCAGGTACTGGATGAACAGTTTATCCTCCTCTATCAGGCAGAACAGCCCATGAAGGAATATCTGTTGATTTAGCTATTTTTAGATTACACATAGCAGGAATCTCGTCAATTTTAGGTGCTATTAATTTTATCTCAACAATTATAAATATACGACCAACAGGTATAATTTCAGAACGAATACCACTTTTTGTTTGAGCTGTAAAAATTACAGCAATTTTACTTTTAATTTCTCTGCCGGTCCTTGCAGGAGCAATTACTATGCTATTAACAGATCGTAATATTAATACGTCATTTTTTGACCCTTCAGGAGGGGGTGACCCTATTTTGTACCAGCATTTATTT
>Microplontus_millefolii|565.361-JKR
AACATTATATTTTATTTTTGGATCTTGGGCAGGTATGGTAGGAACTTCTCTTAGAATATTAATTCGAACAGAATTAGGTAATCCAGGAAGGTTAATTGGGAACGATCAAATTTACAATTCAATTGTAACTGCCCATGCTTTTGTTATAATTTTCTTTATAGTCATACCAATAATAATTGGGGGATTTGGAAATTGATTAGTGCCATTGATACTAGGGGCGCCTGATATGGCTTTCCCTCGCCTTAATAATATAAGATTTTGATTACTACCTCCGTCACTAGCCCTTCTTTTAATAAGAAGAATTGTAAATAAAGGAGCAGGGACCGGATGAACCGTTTACCCTCCTTTATCGGCTAGAACTGCCCATGAAGGAGTGTCAGTAGATATAGCTATTTTTAGCCTTCATATAGCAGGAATCTCGTCAATTTTAGGTGCAATTAATTTCATTTCAACAGTTATAAATATACGGCCACACGGAGTGACTTCGGAGCGAATACCTCTATTTGTTTGAGCTGTAAAAATTACAGCTACCCTACTACTAATTTCCTTACCAGTACTAGCAGGGGCCATTACTATACTATTAACTGATCGAAATATCAATACATCATTCTTTGACCCGTCCGGAGGTGGGGATCCTATTTTATACCAACACTTGTTT
>Microplontus_millefolii|9699.798-PST_3711
AACATTATATTTTATTTTTGGATCTTGGGCAGGTATGGTAGGAACTTCTCTTAGAATATTAATTCGAACAGAATTAGGTAATCCAGGAAGGTTAATTGGGAACGATCAAATTTACAATTCAATTGTAACTGCCCATGCTTTTGTTATAATTTTCTTTATAGTCATACCAATAATAATTGGGGGATTTGGAAATTGATTAGTGCCATTGATACTAGGGGCGCCTGATATGGCTTTCCCTCGCCTTAATAATATAAGATTTTGATTACTACCCCCGTCGCTAGCCCTTCTTTTAATAAGAAGAATTGTAAATAAAGGAGCAGGGACCGGGTGAACCGTTTACCCTCCTTTATCAGCTAGAACTGCCCATGAAGGAGTATCAGTAGATATAGCTATTTTTAGCCTTCATATAGCAGGAATCTCGTCAATTTTAGGTGCAATTAATTTCATTTCAACAGTTATAAATATACGGCCACACGGAGTGACTTCGGAGCGAATACCTCTATTTGTTTGAGCTGTAAAAATTACAGCTATCCTACTACTAATTTCCTTACCAGTACTAGCAGGGGCCATTACTATACTATTAACTGATCGAAATATCAATACATCATTCTTTGACCCGTCCGGAGGTGGGGATCCTATTTTATACCAACACTTGTTT
>Microplontus_rugulosus|564.360-JKR
GACTTTATATTTTATTTTTGGGTCCTGGTCAGGAATAATAGGAACTTCTTTAAGAATAATAATCCGTACAGAACTAGGAAACCCTGGGAGATTAATTGGAAATGACCAAATTTATAATTCTGTAGTAACAGCACATGCTTTTATTATAATTTTTTTTATAGTTATACCAATCATAATTGGGGGATTTGGAAACTGGTTAGTTCCACTAATAGTGGGAGCACCTGATATAGCTTTTCCCCGATTAAATAATATAAGATTTTGGCTACTTCCACCTTCTCTAACCCTTCTTCTAATAAGAAGAATAGTGAACAAAGGAACGGGCACTGGCTGAACAGTTTATCCTCCTTTATCGGCCAGAACAGCCCATGAAGGAATATCTGTTGATTTAGCTATTTTTAGATTGCACATAGCAGGAATTTCGTCAATTTTAGGAGCTATTAATTTCATCTCAACAATTATAAATATACGATCAACAGGTATAATTTCAGAACGAATGCCACTTTTTGTTTGAGCTGTAAAAATTACAGCAATTTTACTTTTAATTTCTCTACCAGTCCTAGCAGGAGCAATCACTATACTATTAACAGATCGTAATATTAATACATCATTTTTTGACCCTTCAGGAGGAGGCGACCCTATTTTATACCAGCATTTATTT
>Microplontus_rugulosus|9908.1007-PSP_3152
AACTTTATATTTTATTGTTGGGTCATGATCAGGAATAATAGGAACTTCCTTAAGAATACTAATCCGTACAGAACTAGGAAACCCTGGGAGATTGATTGGAAATGACCAAATTTATAATTCTGTAGTAACAGCACATGCTTTTATTATAATTTTTTTTATAGTTATACCAATCATAATTGGGGGATTCGGAAACTGGTTAGTTCCACTAATACTGGGAGCACCAGATATAGCTTTTCCACGATTAAATAATATGAGATTTTGGCTACTTCCACCCTCTCTAACCCTACTTCTAATAAGAAGAATAGTGAACAAAGGAGCGGGTACTGGCTGAACAGTTTATCCCCCTTTATCAGCCAGAACAGCCCATGAAGGAATATCTGTTGATTTAGCTATTTTTAGATTACACATAGCAGGAATTTCATCAATTTTAGGTGCTATTAATTTTATCTCAACAATTATAAATATACGACCAACAGGTATAATTTCAGAGCGAATGCCACTTTTTGTTTGAGCTGTAAAAATTACAGCAATTTTACTTTTAATTTCCCTACCAGTCCTAGCAGGAGCAATCACCATACTATTAACAGATCGTAATATTAATACATCATTTTTTGATCCTTCAGGAGGGGGTGACCCTCTCTTATACCAACATTTATTT
>Microplontus_rugulosus|10896.1410-JKR_4179
AACTTTATATTTTATTTTTGGGTCATGATCAGGAATAATAGGAACTTCCTTAAGAATACTAATCCGTACAGAACTAGGAAACCCTGGGAGATTGATTGGAAATGACCAAATTTATAATTCTGTAGTAACAGCACATGCTTTTATTATAATTTTTTTTATAGTTATACCAATCATAATTGGGGGATTCGGAAACTGGTTAGTTCCACTAATACTGGGAGCACCAGATATAGCTTTTCCACGATTAAATAATATGAGATTTTGGCTACTTCCACCCTCTCTAACCCTACTTCTAATAAGAAGAATAGTGAACAAAGGAGCGGGTACTGGCTGAACAGTTTATCCCCCTTTATCAGCCAGAACAGCCCATGAAGGAATATCTGTTGATTTAGCTATTTTTAGATTACACATAGCAGGAATTTCATCAATTTTAGGTGCTATTAATTTTATCTCAACAATTATAAATATACGACCAACAGGTATAATTTCAGAGCGAATGCCACTTTTTGTTTGAGCTGTAAAAATTACAGCAATTTTACTTTTAATTTCCCTACCAGTCCTAGCAGGAGCAATCACCATACTATTAACAGATCGTAATATTAATACATCATTTTTTGATCCTTCAGGAGGGGGTGACCCTATTTTATACCAACATTTATTT
>Mogulones_abbreviatulus|11121.1635-JKR_3683
GACCCTTTATTTTATTTTTGGCTCCTGGGCGGGACTAGCCGGTACATCATTAAGAGTACTAATTCGGTCTGAATTAGGTACCCCAGGAAGATTGATTGGAAATGACCAAATTTATAACTCTGTAGTGACAGCTCATGCTTTTATTATAATTTTTTTTATGGTTATGCCCATCATAATTGGGGGATTCGGCAATTGATTGGTGCCTTTAATGTTGGGCGCTCCGGATATAGCATTCCCCCGATTAAACAATATAAGATTTTGACTTCTCCCCCCCTCCCTAACACTCTTACTAATAAGAAGCATTGTTAACAAGGGGGCAGGGACGGGCTGAACTGTCTATCCCCCATTATCTGCTAATACCGCTCATGAGGGAATATCTGTAGATTTAGCTATTTTTAGATTGCATTTAGCTGGGATCTCTTCTATTTTAGGGGCAATTAATTTTATTTCCACAGTATTGAATATACACCCTTCAGGGATAATTTCTGAATACATGCCACTTTTTGTGTGAGCCGTTGAAATTACAGCTATTCTTCTACTTATTTCTCTACCAGTTTTAGCTGGTGCTATTACCATACTATTAACAGACCGAAACATTAATACTTCATTTTTTGACCCATCGGGGGGAGGGGACCCTATTCTGTATCAGCATTTATTT
>Mogulones_abbreviatulus|16125.2110-JKR_23750
GACCCTTTATTTTATTTTTGGCTCCTGGGCGGGACTAGCCGGTACATCATTAAGAGTACTAATTCGGTCTGAATTAGGTACCCCAGGAAGATTGATTGGAAATGACCAAATTTATAACTCTGTAGTGACAGCTCATGCTTTTATTATAATTTTTTTTATGGTTATGCCCATCATAATTGGAGGATTCGGCAATTGATTGGTGCCTTTAATGTTGGGCGCTCCGGATATAGCATTCCCCCGATTAAACAATATAAGATTTTGACTTCTCCCCCCCTCCCTAACACTCTTACTAATAAGAAGCATTGTTAACAAGGGGGCAGGGACGGGCTGAACTGTCTATCCCCCATTATCTGCTAATACCGCTCATGAGGGAATATCTGTAGATTTAGCTATTTTTAGATTACATTTAGCTGGGATCTCTTCTATTTTAGGGGCAATTAATTTTATTTCCACAGTATTGAATATACACCCTTCAGGGATAATTTCTGAATACATGCCACTTTTTGTGTGAGCCGTTGAAATTACAGCTATTCTTCTACTTATTTCTCTACCAGTTTTAGCTGGTGCTATTACCATACTATTAACAGACCGAAACATTAATACTTCATTTTTTGACCCATCGGGGGGAGGGGACCCTATTCTGTATCAGCATTTATTT
>Mogulones_andreae|540.336-JKR
AACTTTATACTTTATTTTTGGGGCTTGAGCTGGAATAGCTGGAACATCTTTAAGAATGCTAATTCGGACTGAATTAGGAAACCCTGGAAGATTAATTAGAAATGACCAAATCTATAATTCAGTAGTAACAGCTCATGCTTTTATTATAATTTTTTTTATAGTAATACCTATTATAATTGGGGGATTTGGAAATTGATTGGTTCCTTTAATACTTGGGGCTCCAGATATAGCTTTCCCCCGACTTAATAATATAAGATTTTGACTTCTTCCCCCTTCATTGACACTTTTATTAATAAGAAGCATTGTCAATAAAGGGGCTGGAACTGGGTGAACAGTTTATCCACCTTTATCAGCAAATACAGCTCATGAAGGAATATCTGTAGATTTAGCTATTTTTAGCCTTCACATAGCTGGAATTTCTTCAATCTTAGGGGCAATTAATTTTATTTCAACTGTTTTAAATATACGCCCTTCTGGAATAACCTCTGAATTTATACCACTTTTTGTATGAGCTGTAGAAATCACAGCAATTTTATTATTAATTTCTTTACCTGTTTTAGCTGGAGCTATTACTATACTATTAACTGATCGAAATATCAATACTTCATTCTTTGACCCAGCAGGAGGGGGTGATCCTATTTTATACCAACATTTATTT
>Mogulones_andreae|16030.2015-JKR_23655
AACTTTATACTTTATTTTTGGGGCTTGAGCTGGAATAGCTGGAACATCTTTAAGAATGCTAATTCGGACTGAATTAGGAAACCCTGGAAGATTAATTAGAAATGACCAAATCTATAATTCAGTAGTAACAGCTCATGCTTTTATTATAATTTTTTTTATAGTAATACCTATTATAATTGGGGGATTTGGAAATTGATTGGTTCCTTTAATACTTGGGGCTCCAGATATAGCTTTCCCCCGACTTAATAATATAAGATTTTGACTTCTTCCCCCTTCATTGACACTTTTATTAATAAGAAGCATTGTCAATAAAGGGGCTGGAACTGGGTGAACAGTTTATCCACCTTTATCAGCAAATACAGCTCATGAAGGAATATCTGTAGATTTAGCTATTTTTAGCCTTCACATAGCTGGAATTTCTTCAATCTTAGGGGCAATTAATTTTATTTCAACTGTTTTAAATATACGCCCTTCTGGAATAACCTCTGAATTTATACCACTTTTTGTATGAGCTGTAGAAATCACAGCAATTTTATTATTAATTTCTTTACCTGTTTTAGCTGGAGCTATTACTATACTATTAACTGATCGAAATATCAATACTTCATTCTTTGACCCAGCAGGAGGGGGTGATCCTATTTTATACCAACATTTATTT
>Mogulones_angulicollis|16334.2320-JKR_24251
AACTCTATATTTTATTTTTGGCTCATGAGCTGGAATAGCCGGGACATCCTTAAGAATACTCATTCGAACTGAACTAGGAAACCCTGGTAGATTAATTGGAAATGACCAAATTTATAACTCAATTGTAACTGCCCATGCTTTTATTATAATTTTCTTTATAGTAATACCTATTATAATTGGAGGATTTGGTAATTGATTAGTGCCACTAATACTTGGAGCCCCAGATATAGCTTTCCCACGACTAAACAATATAAGATTCTGACTACTACCCCCATCATTAACTCTTCTTTTAATAAGAAGAATTGTTAACAAAGGAGCAGGGACAGGGTGAACTGTTTATCCACCTTTATCTGCTAATACTGCCCACGAAGGAATATCTGTAGATTTAGCTATTTTTAGCCTTCATATAGCAGGAATTTCCTCAATTTTAGGGGCAATTAATTTTATCTCTACTGTAATAAATATGCGACCTTCCGGAATAATTTCTGAATTTATACCTCTTTTTGTCTGAGCTGTAGAAATTACAGCAATTTTATTGCTTATTTCTCTACCTGTTTTAGCAGGAGCCATTACTATACTATTAACTGACCGAAATATCAATACCTCATTTTTTGACCCATCAGGAGGGGGTGACCCTATTTTGTATCAGCATTTATTT
>Mogulones_asperifoliarum|479.275-PSP
AACTTTATACTTTATTTTTGGGTCTTGAGCAGGAATAGCTGGAACATCCTTAAGAATGCTCATTCGAGCTGAACTAGGAAACCCTGGTAGATTAATTGGAAACGACCAAACCTACAATTCAGTAGTAACTGCACATGCTTTTATTATAATTTTTTTTATAGTAATACCAATTATAATTGGGGGGTTTGGAAACTGATTAGTCCCATTAATATTAGGTGCCCCAGATATAGCTTTCCCACGATTAAACAATATAAGATTCTGATTACTACCACCATCATTAACACTTCTTTTAATGAGAAGTATTGTTAATAAAGGAGCTGGTACTGGATGAACTGTCTACCCACCTTTATCAGCTAATACAGCACATGAAGGTATATCTGTAGATTTAGCAATCTTTAGTCTCCATATAGCTGGGATTTCCTCAATTCTTGGAGCCATTAATTTTATCTCTACTGTAATGAATATGCGACCCTCTGGTATAATTTCTGAATATATACCCCTCTTTGTTTGAGCTGTAGAAATTACAGCAATTTTATTACTTATTTCTCTACCTGTTTTAGCAGGGGCCATTACTATACTACTAACTGACCGAAATATCAATACCTCATTTTTTGACCCCTCTGGGGGAGGTGACCCAATTTTATATCAACATCTTTTT
>Mogulones_asperifoliarum|9689.788-PST_3701
AACTTTATACTTTATTTTTGGGTCTTGAGCAGGAATAGCTGGAACATCCTTAAGAATGCTCATTCGAGCTGAACTAGGAAACCCTGGTAGATTAATTGGAAACGACCAAACCTACAATTCAGTAGTAACTGCACATGCTTTTATTATAATTTTTTTTATAGTAATACCAATTATAATTGGGGGGTTTGGAAACTGATTAGTCCCATTAATATTAGGTGCCCCAGATATAGCTTTCCCACGATTAAACAATATAAGATTCTGATTACTACCACCATCATTAACACTTCTTTTAATGAGAAGTATTGTTAATAAAGGAGCTGGTACTGGATGAACTGTCTACCCACCTTTATCAGCTAATACAGCACATGAAGGTATATCTGTAGATTTAGCAATCTTTAGTCTCCATATAGCTGGGATTTCCTCAATTCTTGGAGCCATTAATTTTATCTCTACTGTAATGAATATGCGACCCTCTGGTATAATTTCTGAATATATGCCCCTCTTTGTTTGAGCTGTAGAAATTACAGCAATTTTATTACTTATTTCTCTACCTGTTTTAGCAGGGGCCATTACTATACTACTAACTGACCGAAATATCAATACCTCATTTTTTGACCCCTCTGGGGGAGGTGACCCAATTTTATATCAACATCTTTTT
>Mogulones_asperifoliarum|10007.1107-JKR_3443
AACTTTATACTTTATTTTTGGGTCTTGAGCAGGAATAGCTGGAACATCCTTAAGAATGCTCATTCGAGCTGAACTAGGAAACCCTGGTAGATTAATTGGAAACGACCAAACCTACAATTCAGTAGTAACTGCACATGCTTTTATTATAATTTTTTTTATAGTAATACCAATTATAATTGGGGGGTTTGGAAACTGATTAGTCCCATTAATATTAGGTGCCCCAGATATAGCTTTCCCACGATTAAACAATATAAGATTCTGATTACTACCACCATCATTAACACTTCTTTTAATGAGAAGTATTGTTAATAAAGGAGCTGGTACTGGATGAACTGTCTACCCACCTTTATCAGCTAATACAGCACATGAAGGTATATCTGTAGATTTAGCAATCTTTAGTCTCCATATAGCTGGGATTTCCTCAATTCTTGGAGCCATTAATTTTATCTCTACTGTAATGAATATGCGACCCTCTGGTATAATTTCTGAATATATGCCCCTCTTTGTTTGAGCTGTAGAAATTACAGCAATTTTATTACTTATTTCTCTACCTGTTTTAGCAGGGGCCATTACTATACTACTAACTGACCGAAATATCAATACCTCATTTTTTGACCCCTCTGGGGGAGGTGACCCAATTTTATATCAACATCTTTTT
>Mogulones_asperifoliarum|10043.1143-JKR_3479
AACTTTATACTTTATTTTTGGGTCTTGAGCAGGGATAGCTGGAACATCCTTAAGAATGCTCATTCGAGCTGAACTAGGAAACCCTGGTAGATTAATTGGAAACGACCAAACCTACAATTCAGTAGTAACTGCACATGCTTTTATTATAATTTTTTTTATAGTAATACCAATTATAATTGGGGGGTTTGGAAACTGATTAGTCCCATTAATATTAGGTGCCCCAGATATAGCTTTCCCACGATTAAACAATATAAGATTCTGATTACTACCACCATCATTAACACTTATTTTAATGAGAAGTATTGTTAATAAAGGAGCTGGTACTGGGTGAACTGTCTACCCACCTTTATCAGCTAATACAGCACATGAAGGTATATCTGTAGATTTAGCAATCTTTAGTCTCCATATAGCTGGGATTTCCTCAATTCTTGGAGCCATTAATTTTATCTCTACTGTAATGAATATGCGACCCTCTGGTATAATTTCTGAATATATGCCCCTCTTTGTTTGAGCTGTAGAAATTACAGCAATTTTATTACTTATTTCTCTACCTGTTTTAGCAGGGGCCATTACTATACTACTAACTGACCGAAATATCAATACCTCATTTTTTGACCCCTCTGGGGGAGGTGACCCAATTTTATATCAACATCTTTTT
>Mogulones_austriacus|10045.1145-JKR_3481
AACTCTATATTTTATTTTTGGTTCCTGAGCAGGGATAGCCGGAACTTCATTAAGAATATTAATTCGAACTGAACTAGGAAACCCAGGAAGATTAATTGGAAACGATCAAATTTATAACTCAGTAGTAACTGCCCATGCTTTTATTATGATTTTTTTCATAGTTATACCTATTATAATTGGGGGATTTGGAAATTGATTAGTTCCATTAATATTAGGGGCACCCGATATAGCTTTTCCCCGACTTAACAATATAAGATTTTGATTGCTACCACCATCATTAACACTTCTTTTAATAAGTAGTATTGTTAATAAAGGAGCTGGGACAGGGTGAACCGTTTACCCACCTTTATCTGCAAATACTGCCCATGAAGGAATATCAGTTGATTTAGCCATTTTTAGCCTACATATAGCAGGAATTTCATCAATTTTAGGAGCAATTAATTTTATTTCTACAGTAATAAATATACGACCCTCAGGAATAATTTCTGAATATATGCCTCTTTTTGTGTGGGCAGTAGAAATTACTGCAATTTTACTACTTATCTCCCTTCCAGTGCTTGCCGGAGCAATTACCATACTATTAACTGATCGAAATATTAATACCTCATTTTTTGACCCATCTGGAGGGGGAGATCCTATCTTATATCAACATTTATTT
>Mogulones_austriacus|16049.2034-JKR_23674
AACTCTATATTTTATTTTTGGTTCCTGAGCAGGAATAGCCGGAACTTCATTAAGAATATTAATCCGAACTGAACTAGGAAACCCAGGAAGATTGATTGGAAACGATCAAATTTATAACTCAGTAGTAACTGCCCATGCTTTTATTATAATTTTTTTCATAGTTATACCTATTATAATTGGGGGATTTGGAAATTGATTAGTTCCATTAATATTAGGGGCACCCGATATAGCTTTTCCCCGACTTAACAATATAAGATTTTGATTGCTACCACCATCATTAACACTTCTTTTAATAAGTAGTATTGTTAATAAAGGAGCTGGGACAGGGTGAACCGTTTACCCACCTTTATCTGCAAATACTGCCCATGAAGGAATATCAGTTGATTTAGCCATTTTTAGCCTACATATAGCAGGAATTTCATCAATTTTAGGGGCAATTAATTTTATTTCTACAGTAATAAATATACGACCCTCAGGAATAATTTCTGAATATATGCCTCTTTTTGTGTGGGCAGTAGAAATCACTGCAATTTTACTACTTATCTCCCTTCCAGTACTTGCCGGAGCAATTACCATACTATTAACTGATCGAAATATTAATACCTCATTTTTTGACCCATCTGGAGGGGGAGATCCTATCTTATATCAACACTTATTT
>Mogulones_austriacus|16102.2087-JKR_23727
AACTCTATATTTTATTTTTGGTTCCTGAGCAGGAATAGCCGGAACTTCATTAAGAATATTAATCCGAACTGAACTAGGAAACCCAGGAAGATTGATTGGAAACGATCAAATTTATAACTCAGTAGTAACTGCCCATGCTTTTATTATAATTTTTTTCATAGTTATACCTATTATAATTGGGGGATTTGGAAATTGATTAGTTCCATTAATATTAGGGGCACCCGATATAGCTTTTCCCCGACTTAACAATATAAGATTTTGATTGCTACCACCATCATTAACACTTCTTTTAATAAGTAGTATTGTTAATAAAGGAGCTGGGACAGGGTGAACCGTTTACCCACCTTTATCTGCAAATACTGCCCATGAAGGAATATCAGTTGATTTAGCCATTTTTAGCCTACATATAGCAGGAATTTCATCAATTTTAGGGGCAATTAATTTTATTTCTACAGTAATAAATATACGACCCTCAGGAATAATTTCTGAATATATGCCTCTTTTTGTGTGAGCAGTAGAAATCACTGCAATTTTACTACTTATCTCCCTTCCAGTACTTGCCGGAGCAATTACCATACTATTAACTGATCGAAATATTAATACCTCATTTTTTGACCCATCTGGAGGGGGAGATCCTATCTTATATCAACACTTATTT
>Mogulones_biondii|195.5-PST_1GC2011
AACTTTATATTTTATTTTTGGTTCCTGGGCAGGAATGGCCGGAACATCCCTAAGAATATTAATTCGAACTGAATTAGGCAATCCTGGGAGCTTAATCGGGAATGACCAAATTTATAATTCAATTGTAACAGCTCATGCTTTTATTATAATTTTTTTTATGGTTATACCTATTATAATTGGGGGATTCGGAAACTGACTAGTACCTTTAATATTAGGTGCCCCAGATATAGCTTTTCCTCGACTCAACAATATAAGATTTTGACTTCTTCCCCCTTCTCTAACTCTTTTACTGATAAGTAGAATTGTTAATAAAGGAGCCGGAACAGGATGAACTGTTTATCCACCTTTATCCAGAAACACAGCCCATGAAGGGATATCTGTAGATTTGGCTATTTTTAGCCTACATATAGCAGGAATCTCCTCAATTTTAGGTGCAATCAATTTTATTTCCACAGTTTTAAATATACGACCTTCTGGAATAACCTCTGAATTCATACCGCTATTTGTATGAGCAGTAAAAATTACAGCAATTTTATTACTCATTTCTTTACCTGTTTTGGCAGGTGCTATTACTATACTTTTAACAGATCGAAATATTAATACTTCATTTTTTGACCCATCCGGAGGGGNNNNNNNNNNNNNNNNNNNNNNNNNNNNN
>Mogulones_cingulatus|307.112-PST_1MO2011
AACCTTGTATTTTATTTTTGGCTCATGGGCTGGAATAGCAGGAACATCCTTAAGAATACTTATTCGAACTGAACTAGGGAATCCTGGTAGATTAATTGGAAATGATCAAATTTATAACTCAATTGTAACTGCTCATGCTTTCATTATAATTTTTTTTATAGTAATACCTATTATAATTGGGGGATTTGGTAACTGATTAGTCCCATTAATACTAGGAGCCCCGGATATAGCTTTCCCCCGATTAAACAATATAAGATTTTGGCTTCTACCTCCATCATTAACTCTTCTTTTAATAAGAAGAATTGTAAATAAAGGAGCAGGAACAGGATGAACTGTCTATCCCCCTTTGTCCGCAAATACTGCCCATGAGGGCATATCAGTAGATTTAGCTATTTTTAGTCTGCATATGGCAGGAATTTCATCAATTTTAGGAGCTATTAATTTTATCTCTACCGTAGTAAATATGCGACCCTCAGGAATAATCTCAGAATACACATCTCTTTTTGTTTGAGCTGTAGGGATTACAGCAATCTTATTGCTTATCTCTTTACCAGTCCTAGCTGGTGCCATTACTATATTACTAACTGATCGAAATATTAATACCTCATTTTTTGATCCTTCAGGAGGTGGAGACCCTATCTTATATCAGCATTTATTT
>Mogulones_crucifer|546.342-JKR
AACTTTATATTTTATTTTTGGCTCATGGGCCGGAATAGCTGGAACATCCCTAAGAATACTAATTCGAACTGAATTAGGCAATCCTGGAAGACTAATCGGAAACGATCAAATTTACAATTCAATTGTTACTGCTCATGCTTTTATTATAATTTTTTTTATAGTAATACCCATTATAATTGGAGGATTTGGTAATTGACTAGTGCCCCTAATACTGGGGGCCCCAGATATGGCTTTCCCCCGATTAAACAATATAAGATTTTGACTTTTACCTCCCTCACTAACCCTTCTTTTAATAAGAAGAATTGTTAATAAAGGGGCCGGAACAGGATGAACTGTTTACCCGCCTTTATCTGCAAATACTGCCCATGAAGGTATATCAGTAGACTTAGCTATTTTTAGGCTTCATATAGCAGGAATTTCCTCAATTCTGGGAGCAATCAATTTTATTTCTACTGTGATAAATATGCGACCTTCTGGAATAACCTCTGAATTCATGCCCCTTTTTGTCTGAGCTGTAGAAATTACAGCAATTTTATTACTTATTTCTTTACCTGTTTTAGCTGGAGCTATCACTATACTATTAACTGACCGAAATATTAATACTTCATTCTTTGATCCTTCAGGAGGAGGAGACCCTATTTTATACCAACACTTATTT
>Mogulones_crucifer|676.472-PST
AACTTTATATTTTATTTTTGGCTCATGGGCCGGAATAGCTGGAACATCCCTAAGAATACTAATTCGAACTGAATTAGGCAATCCTGGAAGACTAATCGGAAACGATCAAATTTACAATTCAATTGTTACTGCTCATGCTTTTATTATAATTTTTTTTATAGTAATACCCATTATAATTGGAGGATTTGGTAATTGACTAGTACCCCTAATACTGGGGGCCCCAGATATGGCTTTCCCCCGATTAAACAATATAAGATTTTGACTTTTACCTCCCTCACTAACCCTTCTTTTAATAAGAAGAATTGTTAATAAAGGAGCCGGAACAGGATGAACTGTTTACCCACCTTTATCTGCAAATACTGCCCATGAAGGTATATCAGTAGACTTAGCTATTTTTAGGCTTCATATAGCAGGAATTTCATCAATTCTGGGGGCAATCAATTTTATTTCTACTGTGATAAATATGCGACCTTCTGGAATAACCTCTGAATTCATGCCCCTTTTTGTCTGAGCTGTAGAAATTACAGCAATTTTATTACTTATTTCTTTACCTGTTTTAGCTGGAGCTATCACTATACTATTAACTGACCGAAATATTAATACTTCATTCTTTGATCCTTCAGGAGGAGGAGACCCTATTTTATACCAACACTTATTT
>Mogulones_crucifer|775.571-PSP
AACTTTATATTTTATTTTTGGCTCATGAGCCGGAATAGCTGGAACATCTCTAAGAATACTAATTCGAACTGAATTAGGCAATCCTGGAAGACTAATCGGAAACGATCAAATTTACAATTCAATTGTTACTGCTCATGCTTTTATTATAATTTTTTTTATAGTAATACCCATTATAATTGGAGGATTTGGTAATTGACTAGTACCCCTAATACTGGGGGCCCCAGATATGGCTTTCCCCCGATTAAACAATATAAGATTTTGACTTTTACCTCCCTCACTAACCCTTCTTTTAATAAGAAGAATTGTTAATAAAGGGGCCGGAACAGGATGAACTGTTTACCCACCTTTATCTGCAAATACTGCCCATGAAGGTATATCAGTAGACTTAGCTATTTTTAGGCTTCATATAGCAGGAATTTCCTCAATTCTGGGGGCAATCAATTTTATTTCTACTGTGATAAATATGYGAMCTTCTGGAATAACCTCTGAATTCATGCCCCTTTTTGTCTGAGCTGTAGAAATTACAGCAATTTTATTACTTATTTCTTTACCTGTTTTAGCTGGAGCTATCACTATACTATTAACTGACCGAAATATTAATACTTCATTCTTTGATCCTTCAGGAGGGGGAGACCCTATTTTATACCAACACTTATTT
>Mogulones_crucifer|11092.1606-JKR_3654
AACTTTATATTTTATTTTTGGCTCATGGGCCGGAATAGCTGGAACATCCCTAAGAATACTAATTCGAACTGAATTAGGCAATCCTGGAAGACTAATCGGAAACGATCAAATTTACAATTCAATTGTTACTGCTCATGCTTTTATTATAATTTTTTTTATAGTAATACCCATTATAATTGGAGGATTTGGTAATTGACTAGTGCCCCTAATACTGGGGGCCCCAGATATGGCTTTCCCCCGATTAAACAATATAAGATTTTGACTTTTACCTCCCTCACTAACCCTTCTTTTAATAAGAAGAATTGTTAATAAAGGGGCCGGAACAGGATGAACTGTTTACCCGCCTTTATCTGCAAATACTGCCCATGAAGGTATATCAGTAGACTTAGCTATTTTTAGGCTTCATATAGCAGGAATTTCCTCAATTCTGGGGGCAATCAATTTTATTTCTACTGTGATAAATATGCGACCTTCTGGAATAACCTCTGAATTCATGCCCCTTTTTGTCTGAGCTGTAGAAATTACAGCAATTTTATTACTTATTTCTTTACCTGTTTTAGCTGGAGCTATCACTATACTATTAACTGACCGAAATATTAATACTTCATTCTTTGATCCTTCAGGAGGAGGAGACCCTATTTTATACCAACACTTATTT
>Mogulones_crucifer|16150.2135-JKR_23775
AACTTTATATTTTATTTTTGGCTCATGGGCCGGAATAGCTGGAACATCCCTAAGAATACTAATTCGAACTGAATTAGGCAATCCTGGAAGACTAATCGGAAACGATCAAATTTACAATTCAATTGTTACTGCTCATGCTTTTATTATAATTTTTTTTATAGTAATACCCATTATAATTGGAGGATTTGGTAATTGACTAGTGCCCCTAATACTGGGGGCCCCAGATATGGCTTTCCCCCGATTAAACAATATAAGATTTTGACTTTTACCTCCCTCACTAACCCTTCTTTTAATAAGAAGAATTGTTAATAAAGGGGCCGGAACAGGATGAACTGTTTACCCGCCTTTATCTGCAAATACTGCCCATGAAGGTATATCAGTAGACTTAGCTATTTTTAGACTTCATATAGCAGGAATTTCCTCAATTCTGGGGGCAATCAATTTTATTTCTACTGTGATAAATATGCGACCTTCTGGAATAACCTCTGAATTCATGCCCCTTTTTGTCTGAGCTGTAGAAATTACAGCAATTTTATTACTTATTTCTTTACCTGTTTTAGCTGGAGCTATCACTATACTATTAACTGACCGAAATATTAATACTTCATTCTTTGATCCTTCAGGAGGAGGAGACCCTATTTTATACCAACACTTATTT
>Mogulones_crucifer|16190.2175-JKR_23913
AACTTTATATTTTATTTTTGGCTCCTGAGCCGGAATAGCTGGGACATCACTAAGAATGCTAATTCGAACTGAATTAGGCAATCCTGGAAGATTAATTGGGAACGACCAAATTTATAATTCAATTGTCACTGCTCATGCTTTTATTATAATTTTTTTTATAGTAATACCTATTATAATTGGTGGATTTGGTAACTGATTAGTGCCACTAATACTAGGAGCCCCAGATATAGCTTTCCCCCGATTAAATAATATAAGATTTTGGCTTTTACCTCCCTCACTAACCCTTCTTTTAATAAGAAGGATTGTCAATAAAGGGGCAGGAACAGGTTGAACTGTTTACCCACCTCTATCTGCAAATACTGCTCATGAAGGCATATCAGTAGACTTAGCTATTTTTAGGCTCCATATAGCAGGAATTGCCTCAATTTTAGGAGCAATCAATTTTATTTCTACTGTAATAAATATACGACCTTCTGGAATAACCTCTGAATTCATACCACTTTTTGTTTGAGCTGTAGAAATTACAGCAATTTTATTACTTATTTCCTTACCTGTTTTAGCTGGGGCTATCACTATATTGTTAACTGACCGAAACATCAACACTTCATTCTTTGACCCATCAGGAGGGGGAGATCCTATCTTGTACCAACACCTATTT
>Mogulones_cynoglossi|10035.1135-JKR_3471
AACTCTATATTCTATTTTTGGTGCATGAGCTGGGTTAGTTGGAACATCATTAAGAATGCTAATTCGAACTGAATTAGGAAACCCAGGAAAATTGATCGGCAATGACCAAATCTATAATTCAGTAGTAACTGCTCACGCCTTTATTATAATCTTTTTTATAGTGATACCTATTATAATTGGAGGATTTGGAAACTGGTTAGTTCCATTAATACTAGGAGCCCCTGATATAGCTTTCCCACGGCTCAATAATATGAGATTTTGGCTACTTCCCCCCTCTCTTACTCTTCTTTTAATAAGAAGAATTGTTAATAAAGGGGCAGGCACTGGTTGAACAGTATACCCACCCTTATCAGCAAATACAGCCCATGAGGGCATATCAGTAGATTTAGCTATTTTTAGTCTTCATATAGCAGGAATTTCTTCAATTCTAGGGGCAATTAATTTTATTTCAACAGTAATAAATATGCGACCCTCGGGGATAATATCTGAATATATACCACTTTTTGTCTGAGCCGTAGAAATTACAGCAATTTTATTGCTTATTTCCCTGCCTGTACTTGCAGGCGCAATTACCATGCTATTAACAGATCGAAATATTAATACTTCATTTTTTGACCCATCAGGAGGAGGAGACCCTATTTTATACCAACACTTATTT
>Mogulones_cynoglossi|11101.1615-JKR_3663
AACTCTATATTTTATTTTTGGTGCCTGAGCTGGGTTAGTTGGAACATCATTAAGAATGCTAATTCGAACTGAATTAGGAAACCCAGGAAAATTGATCGGCAATGACCAAATCTATAATTCAGTAGTAACTGCTCACGCCTTTATTATAATCTTTTTTATAGTGATACCTATTATAATTGGAGGATTTGGAAACTGGTTAGTTCCATTAATACTAGGAGCCCCTGATATAGCTTTCCCACGGCTCAATAATATGAGATTTTGGCTACTTCCCCCCTCTCTTACTCTTCTTTTAATAAGAAGAATTGTTAATAAAGGGGCAGGCACTGGTTGAACAGTATACCCACCCTTATCAGCAAATACAGCCCATGAGGGCATATCAGTAGATTTAGCTATTTTTAGTCTTCATATAGCAGGAATTTCTTCAATTCTAGGGGCAATTAATTTTATTTCAACAGTAATAAATATGCGACCCTCGGGGATAATATCTGAATATATACCACTTTTTGTCTGAGCCGTAGAAATTACAGCAATTTTATTGCTTATTTCCCTGCCTGTACTTGCAGGCGCAATTACCATGCTATTAACAGATCGAAATATTAATACTTCATTTTTTGACCCATCAGGAGGAGGAGACCCTATTTTATACCAACACTTATTT
>Mogulones_deiectus|SDEI0033.2938-PST
NNNNNNNNNNNNNNNNNNNNNNNNNNNNNNNNNNNNNNNNNNNNNNNNNNNAAGAATGTTAATTCGAACTGAATTAGGTAACCCTGGAAGATTAATTGGAAACAACCAAATTTATAATTCAGTTGTAACAGCCCATGCTTTTATTATAATTTTTTTCATAGTTATACCTATTATAATTGGGGGAATTGGAAACTGATTAGTACCCTTAATATTAGGTGCCCCAGATATAGCTTTCCTACGACTAAACAATATAAGATTCTGACTTCTTCCCCCATCACTAACGCTTCTATTAATAAGTAGAATTGTTAATAAAGGAGCTGGGACAGGATGAACTGTTTACCCACCTTTATCTGGAAATACAGCTCATGAAGGAATATCTGTAGATTTAGCTATTTTCAGTCTTCACATAGCAGGAATTTCCTCAATTTTGGGAGCAATTAATTTTATTTCTACAGTTTTAAATATACGACCCTCTGGAATAACCTCTGAATATATACCCCGATTTGTATGAGCAGTAGAAATCACAGCAATTTTATTACTTATTTCTTTACTTGTTTTAGCAGGAGCAATCACTATACTTTTGACAGACCGAAATATCAATACCTCATTTTTTGACCCATCAGGAGGGGGAGATCCTATTCTATATCAACATCTATTT
>Mogulones_dimidiatus|11082.1596-JKR_3644
AACTCTATATTTTATTTTTGGATCATGAGCAGGAATAGCCGGAACATCTTTAAGAATGCTTATTCGAACTGAGTTAGGAAATCCTGGAAGATTAATCGGAAATGACCAAATTTACAACTCTATTGTGACTGCTCACGCATTTATTATAATTTTCTTTATAGTAATACCTATTATAATTGGAGGATTCGGTAATTGACTAGTTCCATTAATACTAGGAGCTCCAGATATAGCTTTCCCACGTTTAAACAATATAAGATTTTGACTCCTACCTCCCTCATTAACTCTTCTTTTAATAAGAAGAATTGTTAATAAAGGGGCAGGAACAGGGTGAACTGTTTATCCACCTTTATCTGCTAATACTGCTCATGAAGGAATATCAGTAGATTTGGCCATTTTTAGTCTCCATATAGCAGGAATCTCATCAATTTTAGGAGCTATTAATTTTATTTCTACTGTAATAAATATACGACCTTCAGGAATAACAGCTGAATGTATACCTCTCTTTGTTTGAGCTGTGGAAATTACAGCAATTTTGTTACTTATTTCTTTACCTGTATTAGCAGGTGCTATTACTATACTATTAACTGATCGAAATATCAATACTTCATTTTTTGATCCATCAGGAGGGGGAGACCCTATTTTATACCAACATTTATTT
>Mogulones_dimidiatus|16057.2042-JKR_23682
AACTCTATATTTTATTTTTGGATCATGAGCAGGAATAGCCGGAACATCTTTAAGAATGCTTATTCGAACTGAGTTAGGAAATCCTGGAAGATTAATCGGAAATGACCAAATTTACAACTCTATTGTGACTGCTCACGCATTTATTATAATTTTCTTTATAGTAATACCTATTATAATTGGAGGATTCGGTAATTGACTAGTTCCATTAATACTAGGAGCTCCAGATATAGCTTTTCCACGTTTAAACAATATAAGATTTTGACTCCTACCTCCCTCATTAACTCTTCTTTTAATAAGAAGAATTGTTAATAAAGGGGCAGGAACAGGGTGAACTGTTTATCCACCTTTATCTGCTAATACTGCTCATGAAGGAATATCAGTAGATTTGGCCATTTTTAGTCTCCATATAGCAGGAATCTCATCAATTTTAGGAGCTATTAATTTTATTTCTACTGTAATAAATATACGACCTTCAGGAATAACAGCTGAATGCATACCTCTCTTTGTTTGAGCTGTGGAAATTACAGCAATTTTGTTACTTATTTCTTTACCTGTATTAGCAGGTGCTATTACTATACTATTAACTGATCGAAATATCAATACTTCATTTTTTGATCCATCAGGAGGAGGAGACCCTATTTTATACCAACATTTATTT
>Mogulones_euphorbiae|16151.2136-JKR_23776
AACTTTATATTTTATTTTTGGTTCCTGAGCTGGAATGGTGGGAACATCATTAAGAATGCTTATTCGAACCGAATTAGGAAACCCAGGAAGATTAATTGGAAACGACCAAATTTATAATTCAGTAGTTACTGCACATGCTTTTATTATAATTTTTTTTATAGTAATACCTATTATAATTGGCGGTTTTGGAAACTGATTAGTCCCATTAATACTTGGAGCACCAGATATAGCTTTTCCCCGACTTAACAATATAAGATTTTGACTGCTTCCACCTTCACTTACTCTTCTTTTAATAAGAAGAATTGTTAATAAAGGTGTAGGTACAGGATGAACTGTTTATCCACCATTATCGGCAAACACTGCTCATGAAGGAATATCAGTAGATTTAGCAATTTTTAGCCTTCATATAGCAGGAATTTCTTCCATTTTAGGGGCAATTAATTTCATCTCTACTGTAATAAATATACGACCCTCAGGCATAATTTCTGAATACATGCCACTATTTGTTTGATCTGTGGAAATTACTGCAATTTTACTTCTTATCTCTCTACCAGTTTTAGCAGGTGCTATTACTATACTATTAACTGACCGAAACATTAACACCTCATTTTTTGACCCATCAGGGGGTGGGGACCCTATTTTATATCAACATTTATTT
>Mogulones_euphorbiae|16201.2186-JKR_23924
AACTTTATATTTTATTTTTGGTTCATGGGCTGGAATGGCAGGAACATCATTAAGAATACTTATTCGAACCGAATTAGGAAACCCAGGAAGATTAATTGGAAACGACCAAATTTATAATTCAGTAGTTACTGCACATGCTTTTATTATAATTTTTTTTATAGTAATACCTATTATAATTGGCGGTTTTGGAAACTGGTTAGTTCCGTTAATACTTGGGGCACCAGATATAGCTTTCCCCCGACTTAACAATATAAGATTTTGACTACTTCCACCTTCACTTACTCTTCTTTTAATAAGAAGAATTATTAATAAAGGTGTAGGTACAGGATGAACTGTTTATCCACCATTATCGGCAAACACTGCTCATGAAGGAATATCAGTAGATTTAGCAATTTTTAGCCTTCATATGGCAGGGATTTCTTCCATTTTAGGGGCAATTAATTTTATCTCTACTGTAATAAATATACGACCCTCAGGCATAATTTCTGAATACATGCCACTATTTGTTTGATCTGTGGAAATTACTGCAATTTTACTTCTTATCTCTTTACCCGTTTTAGCAGGTGCTATTACTATGCTACTAACTGACCGAAACATCAACACCTCATTTTTTGACCCATCAGGAGGTGGAGACCCTATTTTGTATCAACATTTATTT
>Mogulones_euphorbiae|16226.2211-JKR_23949
AACTTTATATTTTATTTTTGGTTCCTGAGCTGGAATGGTGGGAACATCATTAAGAATGCTTATTCGAACCGAATTAGGAAACCCAGGAAGATTAATTGGAAACGACCAAATTTATAATTCAGTAGTTACTGCACATGCTTTTATTATAATTTTTTTTATAGTAATACCTATTATAATTGGCGGTTTTGGAAACTGATTAGTCCCATTAATACTTGGAGCACCAGATATAGCTTTTCCCCGACTTAACAATATAAGATTTTGACTGCTTCCACCTTCACTTACTCTTCTTTTAATAAGAAGAATTGTTAATAAAGGTGTAGGTACAGGATGAACTGTTTATCCACCATTATCGGCAAACACTGCTCATGAAGGAATATCAGTAGATTTAGCAATTTTTAGCCTTCATATAGCAGGAATTTCTTCCATTTTAGGGGCAATTAATTTCATCTCTACTGTAATAAATATACGACCCTCAGGCATAATTTCTGAATACATGCCACTATTTGTTTGATCTGTGGAAATTACTGCAATTTTACTTCTTATCTCTCTACCAGTTTTAGCAGGTGCTATTACTATACTATTAACTGACCGAAACATTAACACCTCATTTTTTGACCCATCAGGGGGTGGGGACCCTATTTTATATCAACATTTATTT
>Mogulones_geographicus|677.473-PST
AACTTTATATTTTATTTTTGGTTCCTGAGCAGGTATAGCTGGAACTTCCTTAAGAATACTGATTCGAACAGAATTAGGCAACCCTGGAAGGTTGATTGGAAATGATCAAATCTACAATTCTGTAGTAACCGCCCATGCTTTCATTATAATTTTTTTTATAGTAATACCAATTATAATTGGAGGGTTTGGAAACTGACTTGTTCCATTAATATTGGGAGCCCCCGATATAGCATTCCCTCGATTAAATAATATAAGATTTTGACTGCTTCCACCGTCATTAACCCTACTCTTAATAAGTAGTATTGTTAATAAGGGAGCTGGAACAGGTTGAACTGTTTACCCGCCTTTATCTGCAAATACAGCCCATGAAGGGATATCTGTTGATTTGGCAATTTTTAGCCTTCATATAGCTGGAATCTCTTCTATTTTGGGTGCAATTAACTTCATTTCTACCGTTATAAATATACGACCCTCAGGTATAATTTCTGAATTTATACCACTTTTTGTGTGAGCTGTAGAAATCACAGCAATTTTACTACTTATTTCTCTACCTGTTTTAGCAGGGGCTATCACTATATTACTAACAGATCGAAATATTAATACTTCATTTTTTGACCCATCAGGAGGTGGAGACCCTATTTTATACCAACACTTATTT
>Mogulones_geographicus|758.554-RST
AACTTTATATTTTATTTTTGGTTCCTGAGCAGGTATAGCTGGAACTTCCTTAAGAATACTGATTCGAACAGAATTAGGCAACCCTGGAAGGTTGATTGGAAATGATCAAATCTACAATTCTGTAGTAACCGCCCATGCTTTCATTATAATTTTTTTTATAGTAATACCAATTATAATTGGAGGGTTTGGAAACTGACTTGTTCCATTAATATTGGGAGCCCCCGATATAGCATTCCCTCGATTAAATAATATAAGATTTTGACTGCTTCCACCGTCATTAACCCTACTCTTAATAAGTAGTATTGTTAATAAGGGAGCTGGAACAGGTTGAACTGTTTACCCGCCTTTATCTGCAAATACAGCCCATGAAGGGATATCTGTTGATTTGGCAATTTTTAGCCTTCATATAGCTGGAATCTCTTCTATTTTGGGTGCAATTAACTTCATTTCTACCGTTATAAATATACGACCCTCAGGTATAATTTCTGAATTTATACCACTTTTTGTATGAGCTGTAGAAATCACAGCAATTTTACTACTTATTTCTCTACCTGTTTTAGCAGGGGCTATCACTATATTACTAACAGATCGAAATATTAATACTTCATTTTTTGACCCATCAGGAGGTGGAGACCCTATTTTATACCAACACTTATTT
>Mogulones_geographicus|9686.785-PST_3698
AACTTTATATTTTATTTTTGGTTCCTGAGCAGGTATAGCTGGAACTTCCTTAAGAATACTGATTCGAACAGAATTAGGCAACCCTGGAAGGTTGATTGGAAATGATCAAATCTACAATTCTGTAGTAACCGCCCATGCTTTCATTATAATTTTTTTTATAGTAATACCAATTATAATTGGAGGGTTTGGAAACTGACTTGTTCCATTAATATTGGGAGCCCCCGATATAGCATTCCCTCGATTAAATAATATAAGATTTTGACTGCTTCCACCGTCATTAACCCTACTCTTAATAAGTAGTATTGTTAATAAGGGAGCTGGAACAGGTTGAACTGTTTACCCGCCTTTATCTGCAAATACAGCCCATGAAGGGATATCTGTTGATTTRGCAATTTTTAGCCTTCATATAGCTGGAATCTCTTCTATTTTGGGTGCAATTAACTTCATTTCTACSGTTATAAATATACGACCCTCAGGTATAATTTCTGAATTTATACCACTTTTTGTGTGAGCTGTAGAAATCACAGCAATTTTACTACTTATTTCTCTACCTGTTTTAGCAGGGGCTATCACTATATTACTAACAGATCGAAATATTAATACTTCATTTTTTGACCCATCAGGAGGTGGAGACCCTATTTTATACCAACACTTATTT
>Mogulones_geographicus|9821.920-CBR_3833
AACTTTATATTTTATTTTTGGTTCCTGAGCAGGTATAGCTGGAACTTCCTTAAGAATACTGATTCGAACAGAATTAGGCAACCCTGGAAGGTTGATTGGAAATGATCAAATCTACAATTCTGTAGTAACCGCCCATGCTTTCATTATAATTTTTTTTATAGTAATACCAATTATAATTGGAGGGTTTGGAAACTGACTTGTTCCATTAATATTGGGAGCCCCCGATATAGCATTCCCTCGATTAAATAATATAAGATTTTGACTGCTTCCACCGTCATTAACCCTACTCTTAATAAGTAGTATTGTTAATAAGGGAGCTGGAACAGGTTGAACTGTTTACCCGCCTTTATCTGCAAATACAGCCCATGAAGGGATATCTGTTGATTTGGCAATTTTTAGCCTTCATATAGCTGGAATCTCTTCTATTTTGGGTGCAATTAACTTCATTTCTACCGTTATAAATATACGACCCTCAGGTATAATTTCTGAATTTATACCACTTTTTGTGTGAGCTGTAGAAATCACAGCAATTTTACTACTTATTTCTCTACCTGTTTTAGCAGGGGCTATCACTATATTACTAACAGATCGAAATATTAATACTTCATTTTTTGACCCATCAGGAGGTGGAGACCCTATTTTATACCAACACTTATTT
>Mogulones_geographicus|9937.1036-PSP_3181
AACTTTATATTTTATTTTTGGTTCCTGAGCAGGTATAGCTGGAACTTCCTTAAGAATACTGATTCGAACAGAATTAGGCAACCCTGGAAGGTTGATTGGAAATGATCAAATCTACAATTCTGTAGTAACCGCCCATGCTTTCATTATAATTTTTTTTATAGTAATACCAATTATAATTGGAGGGTTTGGAAACTGACTTGTTCCATTAATATTGGGAGCCCCCGATATAGCATTCCCTCGATTAAATAATATAAGATTTTGACTGCTTCCACCGTCATTAACCCTACTCTTAATAAGTAGTATTGTTAATAAGGGAGCTGGAACAGGTTGAACTGTTTACCCGCCTTTATCTGCAAATACAGCCCATGAAGGGATATCTGTTGATTTGGCAATTTTTAGCCTTCATATAGCTGGAATCTCTTCTATTTTGGGTGCAATTAACTTCATTTCTACCGTTATAAATATACGACCCTCAGGTATAATTTCTGAATTTATACCACTTTTTGTGTGAGCTGTAGAAATCACAGCAATTTTACTACTTATTTCTCTACCTGTTTTAGCAGGGGCTATCACTATATTACTAACAGATCGAAATATTAATACTTCATTTTTTGACCCATCAGGAGGTGGAGACCCTATTTTATACCAACACTTATTT
>Mogulones_geographicus|10128.1228-PST_3564
AACTTTATATTTTATTTTTGGTTCCTGAGCAGGAATAGCTGGAACTTCCTTAAGAATGCTGATTCGAACAGAATTAGGCAACCCTGGAAGATTAATTGGAAATGATCAAATCTACAATTCTGTAGTAACCGCCCATGCTTTCATTATAATTTTTTTTATAGTAATACCAATTATAATTGGAGGGTTTGGAAACTGACTTGTTCCATTAATATTGGGAGCCCCCGATATAGCATTCCCTCGATTAAATAATATAAGATTTTGACTGCTTCCACCGTCATTAACCCTACTCTTAATAAGTAGTATTGTTAATAAGGGAGCTGGAACAGGTTGAACTGTTTACCCGCCTTTATCTGCAAATACAGCTCATGAAGGGATATCTGTTGATTTAGCAATTTTTAGCCTTCATATAGCTGGAATCTCTTCTATTTTAGGTGCAATTAACTTCATTTCTACTGTTATAAATATACGACCCTCAGGTATAATTTCTGAATTTATACCACTTTTTGTGTGAGCTGTAGAAATCACAGCAATTTTACTACTTATTTCTCTACCTGTTTTAGCAGGGGCTATCACTATATTACTAACAGATCGAAATATTAATACTTCATTTTTTGACCCATCAGGGGGTGGAGACCCTATTTTATACCAACACTTATTN
>Mogulones_geographicus|16454.2440-JKR_26017
AACTTTATATTTTATTTTTGGTTCCTGAGCAGGTATAGCTGGAACTTCCTTAAGAATACTGATTCGAACAGAATTAGGCAACCCTGGAAGGTTGATTGGAAATGATCAAATCTACAATTCTGTAGTAACCGCCCATGCTTTCATTATAATTTTTTTTATAGTAATACCAATTATAATTGGAGGGTTTGGAAACTGACTTGTTCCATTAATATTGGGAGCCCCCGATATAGCATTCCCTCGATTAAATAATATAAGATTTTGACTGCTTCCACCGTCATTAACCCTACTCTTAATAAGTAGTATTGTTAATAAGGGAGCTGGAACAGGTTGAACTGTTTACCCGCCTTTATCTGCAAATACAGCCCATGAAGGGATATCTGTTGATTTGGCAATTTTTAGCCTTCATATAGCTGGAATCTCTTCTATTTTGGGTGCAATTAACTTCATTTCTACCGTTATAAATATACGACCCTCAGGTATAATTTCTGAATTTATGCCACTTTTTGTGTGAGCTGTAGAAATCACAGCAATTTTACTACTTATTTCTCTACCTGTTTTAGCAGGGGCTATCACTATATTACTAACAGATCGAAATATTAATACTTCATTTTTTGACCCATCAGGAGGTGGAGACCCTATTTTATACCAACACTTATTT
>Mogulones_gratiosus|374.179-PST_31MO2011
AACTCTATATTTTATTTTTGGCTCCTGAGCTGGAATGGCTGGAACATCACTAAGAATACTTATTCGAACTGAATTAGGAAATCCTGGGAGATTAATTGGGAATGACCAAATTTACAACTCAGTTGTCACTGCCCATGCTTTTATTATAATTTTTTTTATAGTGATACCTATTATAATTGGGGGATTTGGTAATTGACTAGTTCCACTAATATTAGGAGCTCCAGATATAGCTTTCCCACGATTAAATAATATAAGATTTTGATTATTACCCCCTTCCTTAACTCTTCTTTTAATAAGAAGAGTTGTTAATAAAGGAGCAGGAACAGGGTGAACTGTTTATCCACCTTTATCTGCAAATACGGCCCATGAAGGAATATCGGTAGATTTAGCTATTTTCAGGCTTCATATAGCAGGTATTTCCTCAATTCTAGGAGCCATTAATTTTATCTCTACTGTAATAAATATACGACCTTCAGGAATAACCTCTGAATACATACCTCTTTTTGTTTGAGCTGTAGAAATTACAGCAATCTTATTACTTATTTCTTTACCTGTTTTAGCAGGAGCTATCACTATATTATTAACTGATCGAAATATTAACACTTCATTTTTTGACCCCTCTGGAGGGGGAGACCCTATCTTATACCAACATTTATTT
>Mogulones_grisescens|80.IT-0029w
AACTTTATATTTTATTTTTGGTTCATGGGCAGGAATAGCTGGAACTTCCTTAAGAATACTAATTCGAACTGAATTAGGAAACCCTGGAAGATTAATTGGAAATGATCAAATTTACAATTCTGTAGTAACTGCCCATGCTTTCATTATAATTTTTTTTATAGTAATACCAATTATAATTGGAGGTTTTGGAAATTGACTTGTTCCACTAATACTAGGAGCTCCAGATATAGCATTTCCCCGACTTAACAATATAAGATTTTGATTGTTACCTCCATCACTAACACTCCTTTTAATAAGTAGTATTGTTAATAAAGGAGCCGGTACAGGATGAACGGTTTATCCGCCTTTATCTGCAAATACTGCTCATGAAGGAATATCTGTAGATTTAGCAATTTTTAGCCTTCATATAGCTGGAATCTCTTCTATTTTAGGGGCAATCAACTTCATTTCTACTGTAATAAATATGCGACCTTCAGGTATAATCTCTGAATTTATACCACTTTTTGTGTGAGCTGTAGAAATTACAGCAATTTTATTGCTTATTTCTTTACCTGTTTTAGCTGGAGCTATCACTATACTATTAACAGATCGAAATATTAATACTTCATTTTTTGACCCATCAGGTGGGGGAGACCCTATTTTATACCAGCATTTATNN
>Mogulones_grisescens|314.119-PST_3MO2011
AACTTTATATTTTATTTTTGGTTCATGGGCAGGAATAGCTGGAACTTCCTTAAGAATACTAATTCGAACTGAATTAGGAAACCCTGGAAGATTAATTGGAAATGATCAAATTTACAATTCTGTAGTAACTGCCCATGCTTTCATTATAATTTTTTTTATAGTAATACCAATTATAATTGGAGGTTTTGGAAATTGACTTGTTCCACTAATACTAGGAGCTCCAGATATAGCATTTCCCCGACTAAACAATATAAGATTTTGATTGTTACCTCCATCACTAACACTCCTTTTAATAAGTAGTATTGTTAATAAAGGAGCCGGTACAGGATGAACAGTTTATCCACCTTTATCTGCAAACACTGCTCATGAAGGAATATCTGTAGATTTAGCAATTTTTAGCCTTCATATGGCTGGAATCTCTTCTATTTTAGGGGCAATCAACTTCATTTCTACTGTAATAAATATACGACCTTCAGGTATAATCTCTGAATTTATACCACTTTTTGTATGRGCTGTAGAAATTACAGCAATTTTATTGCTTATTTCTTTACCTGTTTTAGCTGGAGCTATCACTATACTATTAACAGATCGAAATATTAATACTTCATTTTTTGACCCATCAGGTGGGGGAGACCCTATTTTGTACCAGCATTTATTT
>Mogulones_grisescens|16025.2010-JKR_23650
AACTTTATATTTTATTTTTGGTTCATGGGCAGGAATAGCTGGAACTTCCTTAAGAATACTAATTCGAACTGAATTAGGAAACCCTGGAAGATTAATTGGAAATGATCAAATTTACAATTCTGTAGTAACTGCCCATGCTTTCATTATAATTTTTTTTATAGTAATACCAATTATAATTGGAGGTTTTGGAAATTGACTTGTTCCACTAATACTAGGAGCTCCAGATATAGCATTTCCCCGACTTAACAATATAAGATTTTGATTGTTACCTCCATCACTAACACTCCTTTTAATAAGTAGTATTGTTAATAAAGGAGCCGGTACAGGATGAACGGTTTATCCACCTTTATCTGCAAATACTGCTCATGAAGGAATATCTGTAGATTTAGCAATTTTTAGCCTTCATATAGCTGGAATCTCTTCTATTTTAGGAGCAATCAACTTCATTTCTACTGTAATAAATATACGACCTTCAGGTATAATCTCTGAATTTATACCACTTTTTGTGTGAGCTGTAGAAATTACAGCAATTTTATTGCTTATTTCTTTACCTGTTTTAGCTGGAGCTATCACTATACTATTAACAGATCGAAATATTAATACTTCATTTTTTGACCCATCAGGTGGGGGAGACCCTATTTTATACCAGCATTTATTT
>Mogulones_grisescens|17499.2839-PST_4235
AACTTTATATTTTATTTTTGGTTCATGGGCAGGAATAGCTGGAACTTCCTTAAGAATACTAATTCGAACTGAATTAGGAAACCCTGGAAGATTAATTGGAAATGATCAAATTTACAATTCTGTAGTAACTGCCCATGCTTTCATTATAATTTTTTTTATAGTAATACCAATTATAATTGGAGGTTTTGGAAATTGACTTGTTCCACTAATACTAGGAGCTCCAGATATAGCATTTCCCCGACTAAACAATATAAGATTTTGATTGTTACCTCCATCACTAACACTCCTTTTAATAAGTAGTATTGTTAATAAAGGAGCCGGTACAGGATGAACAGTTTATCCACCTTTATCTGCAAACACTGCTCATGAAGGAATATCTGTAGATTTGGCAATTTTTAGCCTTCATATGGCTGGAATCTCTTCTATTTTAGGGGCAATCAACTTCATTTCTACTGTAATAAATATACGACCTTCAGGTATAATCTCTGAATTTATACCACTTTTTGTGTGGGCTGTAGAAATTACAGCAATTTTATTGCTTATTTCTTTACCTGTTTTAGCTGGAGCTATCACTATACTATTAACAGATCGAAATATTAATACTTCATTTTTTGACCCATCAGGTGGAGGAGACCCTATTTTGTATCAGCATTTATTT
>Mogulones_javetii|16148.2133-JKR_23773
AACCTTATATTTTATTTTTGGGTCTTGGGCAGGAATAGCTGGAACTTCTCTTAGAATACTAATTCGTACTGAATTAGGAAACCCTGGAAGATTAATTGGTAATGATCAAATTTATAACTCTGTAGTCACTGCTCACGCCTTTATTATAATTTTTTTTATAGTAATACCTATTATAATTGGAGGATTTGGAAATTGATTAGTCCCATTAATATTAGGTGCCCCAGATATGGCTTTCCCTCGACTTAACAATATAAGATTTTGATTACTCCCACCATCTTTAACTCTTCTTTTAATAAGAAGTATTGTTAATAAAGGTGCTGGAACAGGTTGAACTGTATATCCCCCTTTATCTGCAAACACAGCTCATGAAGGTATATCTGTAGATCTAGCTATTTTTAGACTCCATATAGCGGGAATTTCTTCAATCCTTGGGGCAATTAATTTTATTTCAACTGTAATAAATATACGACCTTCAGGCATAACTACTGAATTTATACCACTTTTTGTTTGAGCTGTAGAAATTACAGCAATTTTATTACTTATTTCTTTACCTGTTTTAGCAGGAGCTATTACTATATTATTAACTGACCGAAATATTAATACTTCATTTTTTGACCCATCAGGTGGGGGTGATCCTATTTTATACCAGCATTTATTT
>Mogulones_javetii|16263.2248-JKR_23986
AACCTTATATTTTATTTTTGGGTCTTGGGCAGGAATAGCTGGAACTTCTCTTAGAATACTAATTCGTACTGAATTAGGAAACCCTGGAAGATTAATTGGTAATGATCAAATTTATAACTCTGTAGTCACTGCTCACGCCTTTATTATAATTTTTTTTATAGTAATACCTATTATAATTGGAGGATTTGGAAATTGATTAGTCCCATTAATATTAGGTGCCCCAGATATGGCTTTCCCTCGACTTAACAATATAAGATTTTGATTACTCCCACCATCTTTAACTCTTCTTTTAATAAGAAGTATTGTTAATAAAGGTGCTGGAACAGGTTGAACTGTATATCCCCCTTTATCTGCAAACACAGCTCATGAAGGTATATCTGTAGATCTAGCTATTTTTAGACTCCATATAGCGGGAATTTCTTCAATCCTTGGGGCAATTAATTTTATTTCAACTGTAATAAATATACGACCTTCAGGCATAACTACTGAATTTATACCACTTTTTGTTTGAGCTGTAGAAATTACAGCAATTTTATTACTTATTTCTTTACCTGTTTTAGCAGGAGCTATTACTATATTATTAACTGACCGAAATATTAATACTTCATTTTTTGACCCATCAGGTGGGGGTGATCCTATTTTATACCAGCATTTATTT
>Mogulones_larvatus|10048.1148-JKR_3484
TACATTGTACTTTATTTTTGGCACATGAGCCGGAATGGCCGGAACATCCTTAAGAATACTAATTCGAACTGAATTAGGAAACCCAGGAAGATTAATTGGAAATGACCAAATTTATAATTCAGTAGTAACTGCTCATGCTTTTATTATAATTTTTTTTATAGTAATACCTATTATAATTGGGGGATTTGGGAACTGACTTGTTCCTTTAATACTGGGGGCCCCAGACATAGCTTTCCCTCGACTCAACAATATAAGATTCTGACTCCTTCCTCCCTCATTAACACTTTTATTAATAAGAAGTATTGTAAATAAAGGAGCCGGTACTGGATGAACTGTCTACCCACCTTTGTCGGCCAATACTGCTCATGAAGGAATGTCAGTAGACTTAGCGATTTTTAGTCTTCATATAGCTGGTGTTTCGTCAATTTTGGGAGCAATTAATTTTATTTCAACTGTCTTAAACATACGACCCTCTGGGATAAATTCAGAATTTATGCCGCTTTTTGTGTGAGCAGTAGAAATTACAGCAATTTTATTATTAATTTCTTTGCCTGTATTAGCCGGAGCTATCACCATACTATTGACTGATCGAAATATCAATACTTCATTTTTTGATCCATCCGGCGGAGGTGACCCTATTTTATACCAACATTTATTT
>Mogulones_pallidicornis|9894.993-PSP_3138
AACTTTATATTTTATTTTTGGTTCCTGAGCAGGAATAGCTGGAACTTCATTAAGAATACTAATCCGAACTGAATTAGGTAACCCAGGAAGATTAATTGGAAATGATCAAATTTATAACTCAGTAGTAACTGCCCATGCTTTTATTATAATTTTTTTCATAGTTATACCTATTATAATTGGGGGATTTGGAAATTGATTAGTTCCATTAATACTGGGGGCACCCGATATAGCCTTTCCTCGACTTAACAATATAAGATTTTGATTACTACCCCCATCACTCACACTTCTTTTAATAAGTAGTATTGTTAATAAAGGAGCTGGGACAGGGTGAACAGTTTATCCACCTTTATCTGCTAATACTGCCCATGAAGGGATATCAGTTGATTTGGCTATTTTTAGCCTTCATATAGCAGGAATCTCCTCAATTCTGGGGGCAATTAATTTTATCTCTACAGTAATAAATATACGACCTTCAGGAATAATTTCTGAATATATACCACTTTTCGTATGAGCAGTAGAAATTACTGCAATTTTACTACTAATCTCTCTTCCTGTTCTAGCTGGGGCTATTACTATACTATTGACTGATCGAAATATTAATACCTCATTTTTTGACCCATCTGGAGGAGGAGATCCTATTCTATACCAACACTTATTT
>Mogulones_peregrinus|338.143-PST_11MO2011
AACCTTATATTTTATTTTTGGTTCTTGAGCAGGAGCAGCTGGAACATCATTAAGAATACTAATTCGAACTGAATTAGGAAACCCAGGAAGACTAATTGGTAACGATCAAATTTACAATTCAGTTGTAACAGCCCATGCTTTTATTATAATTTTTTTCATAGTTATACCTATTATAATTGGAGGTTTCGGAAATTGATTAGTCCCATTAATACTGGGAGCTCCAGATATAGCTTTTCCTCGATTGAATAATATAAGATTTTGATTATTACCCCCATCATTGACACTATTATTAATAAGTAGAATTGTTAACAAAGGAGCTGGGACAGGATGGACTGTTTATCCACCCTTATCAGGAAATACAGCTCATGAAGGAATATCTGTAGATTTAGCTATTTTTAGTCTGCACATAGCAGGGATTTCATCAATTTTAGGAGCAATTAATTTTATTTCTACAGTTTTAAATATACGACCTTCTGGGATAACTTCTGAATATATGCCCTTATTTGTATGAGCAGTAGAGATTACAGCAATTTTATTACTTATCTCTCTACCTGTATTAGCAGGGGCAATTACTATATTACTAACAGATCGAAATATTAATACTTCATTTTTTGACCCATCAGGTGGGGGAGACCCAATTTTGTACCAACACTTATTT
>Mogulones_peregrinus|9997.1097-JKR_3433
AACCTTATATTTTATTTTTTGTTCTTGAGCAGGAGCAGCTGGAACATCATTAAGAATACTAATTCGAACTGAATTAGGAAACCCAGGAAGACTAATTGGTAACGATCAAATTTACAATTCAGTTGTAACAGCCCATGCTTTTATTATAATTTTTTTCATAGTTATACCTATTATAATTGGAGGTTTCGGAAATTGATTAGTCCCATTAATACTGGGAGCTCCAGATATAGCTTTTCCTCGATTGAATAATATAAGATTTTGATTATTACCCCCATCATTGACACTATTATTAATAAGTAGAATTGTTAACAAAGGAGCTGGGACAGGATGGACTGTTTATCCACCCTTATCAGGAAATACAGCTCATGAAGGAATATCTGTAGATTTAGCTATTTTTAGTCTGCACATAGCAGGGATTTCATCAATTTTAGGAGCAATTAATTTTATTTCTACAGTTTTAAATATACGACCTTCTGGGATAACTTCTGAATATATGCCCTTATTTGTATGAGCAGTAGAGATTACAGCAATTTTATTACTTATCTCTCTACCTGTATTAGCAGGGGCAATTACTATATTACTAACAGATCGAAATATTAATACTTCATTTTTTGACCCATCAGGTGGGGGAGACCCAATTTTGTACCAACACTTATTT
>Mogulones_peregrinus|16032.2017-JKR_23657
AACCTTATATTTTATTTTTGGTTCTTGAGCAGGGGCGGCTGGAACATCATTAAGAATACTAATTCGAACTGAATTAGGAAACCCAGGAAGATTAATTGGTAACGATCAAATTTACAATTCAGTTGTAACAGCCCATGCTTTTATTATAATTTTTTTTATAGTTATACCTATTATAATTGGAGGTTTTGGAAATTGATTAGTCCCATTAATACTGGGAGCTCCAGATATAGCTTTTCCTCGATTGAATAATATAAGATTTTGATTATTACCCCCATCATTGACACTATTATTAATAAGTAGAATTGTTAACAAAGGAGCTGGGACAGGATGAACTGTTTATCCGCCTTTATCAGGAAATACAGCTCATGAAGGAATATCTGTAGATTTAGCTATTTTTAGTCTACACATAGCAGGAATTTCATCAATTTTAGGAGCAATTAATTTTATTTCTACAGTTTTAAATATACGACCTTCTGGGATAACTTCTGAATATATGCCCTTATTTGTATGGGCAGTAGAGATTACAGCAATTTTATTACTTATCTCTCTACCTGTATTAGCAGGGGCAATTACTATATTACTAACAGATCGAAATATCAATACTTCATTTTTTGACCCATCAGGTGGGGGAGACCCAATTTTGTACCAACACTTATTT
>Mogulones_pseudopollinarius|992.723-PST_35T2012_3060
AACTTTATATTTCATTTTTGGTTCCTGAGCAGGAATAGCTGGGACATCTCTTAGAATATTAATTCGAACTGAATTAGGTAACCCCGGGAGCTTAATTGGAAACGACCAAATTTATAATTCAATTGTAACAGCCCATGCTTTTATTATAATTTTTTTTATGGTTATACCCATTATAATTGGAGGATTCGGAAACTGACTAGTACCTTTAATACTGGGTGCTCCAGATATAGCTTTCCCTCGACTCAACAATATAAGATTCTGACTTCTTCCCCCATCCCTTACCCTTTTATTGATAAGTAGAATTGTTAATAAAGGAGCTGGGACTGGGTGAACTGTTTATCCACCTCTATCCAGAAATACAGCCCATGAAGGAATATCTGTAGATTTAGCTATTTTTAGCCTACATATGGCAGGAATTTCCTCAATTTTAGGAGCAATCAATTTTATCTCTACAGTTTTAAATATACGACCTTCTGGAATAACCTCTGAATTCATACCTCTATTTGTATGAGCAGTAAAAATTACAGCAATTTTATTACTTATTTCTTTACCTGTCTTAGCAGGAGCTATTACTATACTTTTAACAGACCGAAATATCAATACTTCATTTTTTGATCCATCAGGAGGAGGAGATCCTATTTTATACCAACATCTATTT
>Mogulones_pseudopollinarius|1013.744-PST_60T2012_3081
AACTTTATATTTCATTTTTGGTTCCTGAGCAGGAATAGCTGGGACATCTCTTAGAATATTAATTCGAACTGAATTAGGTAACCCCGGGAGCTTAATTGGAAACGACCAAATTTATAATTCAATTGTAACAGCCCATGCTTTTATTATAATTTTTTTTATGGTTATACCCATTATAATTGGAGGATTCGGAAACTGACTAGTACCTTTAATACTGGGTGCTCCAGATATAGCTTTCCCTCGACTCAACAATATAAGATTCTGACTTCTTCCCCCATCCCTTACCCTTTTATTGATAAGTAGAATTGTTAATAAAGGAGCTGGGACTGGGTGAACTGTTTATCCACCTCTATCCAGAAATACAGCCCATGAAGGAATATCTGTAGATTTAGCTATTTTTAGCCTACATATGGCAGGAATTTCCTCAATTTTAGGAGCAATCAATTTTATCTCTACAGTTTTAAATATACGACCTTCTGGAATAACCTCTGAATTCATACCTCTATTTGTATGAGCAGTAAAAATTACAGCAATTTTATTACTTATTTCTTTACCTGTCTTAGCAGGAGCTATTACTATACTTTTAACAGACCGAAATATCAATACTTCATTTTTTGATCCATCAGGAGGAGGAGATCCTATTTTATACCAACATCTATTT
>Mogulones_pseudopollinarius|12140.1689-PST_24407
AACTTTATATTTCATTTTTGGTTCCTGAGCAGGAATAGCTGGAACATCTCTTAGAATATTAATTCGAACTGAATTAGGTAATCCCGGAAGCTTAATTGGAAACGATCAAATTTATAATTCAATTGTAACAGCCCATGCTTTTATTATAATTTTTTTTATGGTTATACCCATTATAATTGGGGGATTCGGAAACTGGCTAGTACCTTTAATACTGGGTGCTCCAGATATAGCTTTCCCTCGACTCAACAATATAAGATTCTGGCTTCTTCCCCCATCCCTTACCCTTTTATTGATAAGTAGAATTGTTAATAAAGGAGCTGGGACTGGGTGAACTGTTTATCCACCTCTATCCAGAAATACAGCCCATGAAGGAATATCTGTAGATTTAGCTATTTTTAGCCTACATATGGCAGGAATTTCCTCAATTTTAGGAGCAATCAATTTTATCTCCACAGTTTTAAATATACGACCTTCTGGAATAACCTCTGAATTTATACCTCTATTTGTATGAGCAGTAAAAATTACAGCAATTTTATTACTTATTTCTTTACCTGTCTTAGCAGGAGCTATTACTATACTTTTAACAGACCGAAATATCAATACTTCATTTTTTGATCCATCAGGGGGAGGAGATCCTATTTTATACCAACATCTATTT
>Mogulones_raphani|539.335-JKR
AACTTTATACTTTATTTTTGGGTCATGAGCAGGAATAGCCGGAACATCTTTAAGAATGCTTATCCGAACTGAGCTAGGAAACCCTGGAAGATTAATTGGAAATGACCAAATTTATAACTCAGTAGTTACTGCTCACGCTTTTATTATAATTTTTTTTATAGTAATACCTATTATAATTGGGGGATTTGGAAACTGACTAGTACCATTAATACTAGGAGCCCCAGATATAGCCTTCCCCCGACTTAACAATATAAGATTTTGACTCTTACCTCCATCTTTAACCCTTCTTTTGATAAGAAGAATTGTCAATAAAGGTGCAGGAACAGGGTGAACTGTATATCCCCCTTTATCGGCCAATACTGCCCATGAAGGAATATCTGTTGATTTAGCTATTTTTAGCCTACACATAGCTGGAATCTCCTCAATTTTAGGGGCAATTAATTTTATTTCTACTGTAATAAATATGCGCCCCTCAGGCATAATTTCTGAGTATATGCCCCTTTTTGTCTGAGCTGTAGAAATCACAGCAATCCTATTACTAATTTCCCTACCTGTTTTAGCTGGGGCTATTACTATACTATTAACTGATCGAAATATTAATACCTCATTTTTTGACCCTTCTGGTGGAGGAGACCCTATTTTGTACCAACACTTATTT
>Mogulones_raphani|794.590-PSP
AACTTTATACTTTATTTTTGGATCATGAGCAGGGATAGCCGGAACATCTTTAAGAATGCTTATCCGAACTGAGCTAGGAAACCCTGGAAGATTAATTGGAAATGACCAAATTTATAACTCAGTAGTTACTGCTCACGCTTTTATTATAATTTTTTTTATGGTAATACCTATTATAATTGGAGGATTTGGAAACTGACTGGTGCCATTAATGCTAGGAGCCCCAGATATAGCCTTCCCCCGACTTAACAATATAAGATTTTGACTCTTACCTCCATCTTTAACTCTTCTTTTAATAAGAAGAATTGTCAATAAAGGTGCAGGAACAGGGTGAACTGTATATCCCCCTTTATCAGCCAATACTGCTCATGAAGGAATATCTGTTGATTTAGCTATTTTTAGCCTACACATAGCCGGGATCTCCTCAATTTTAGGGGCAATTAATTTTATTTCTACTGTAATAAATATGCGCCCCTCAGGCATAATTTCTGAGTATATGCCCCTTTTTGTCTGAGCTGTAGAAATCACAGCAATCCTATTACTGATTTCCCTGCCTGTTTTAGCTGGGGCTATTACCATACTATTAACTGATCGAAATATTAATACCTCATTTTTTGACCCTTCTGGTGGGGGAGACCCTATTTTGTACCAACACTTATTT
>Mogulones_raphani|16126.2111-JKR_23751
AACTTTATACTTTATTTTTGGGTCATGAGCAGGAATAGCCGGAACATCTTTAAGAATGCTTATCCGAACTGAGCTAGGAAACCCTGGAAGATTAATTGGAAATGACCAAATTTATAACTCAGTAGTTACTGCTCACGCTTTTATTATAATTTTTTTTATAGTAATACCTATTATAATTGGGGGATTTGGAAACTGACTAGTACCATTAATGCTAGGAGCCCCAGATATAGCCTTCCCCCGACTTAACAATATAAGATTTTGACTCTTACCTCCATCTTTAACCCTTCTTTTGATAAGAAGAATTGTCAATAAAGGTGCAGGAACAGGGTGAACTGTATATCCCCCTTTATCGGCCAATACTGCCCATGAAGGAATATCTGTTGATTTAGCTATTTTTAGCCTACACATAGCTGGAATCTCCTCAATTTTAGGGGCAATTAATTTTATTTCTACTGTAATAAATATGCGCCCCTCAGGCATAATTTCTGAGTATATGCCCCTTTTTGTCTGAGCTGTAGAAATCACAGCAATCCTATTACTAATTTCCCTACCTGTTTTAGCTGGGGCTATTACTATACTATTAACTGATCGAAATATTAATACCTCATTTTTTGACCCTTCTGGTGGAGGAGACCCTATTTTGTACCAACACTTATTT
>Mogulones_soricinus|9987.1087-JKR_3423
AACCTTATACTTTATTTTTGGATCATGGGCTGGTATAGTCGGAACATCCCTAAGAATAATCATTCGAAGCGAACTAGGCAGACCAGGTAAATTAATTGGAAACGACCAAATTTATAATTCTGTTGTGACTGCCCACGCTTTTATTATAATTTTTTTTATAGTAATACCAATCATAATTGGAGGATTTGGAAACTGATTAGTTCCTTTAATACTAGGGGCCCCTGATATAGCCTTCCCTCGCCTTAACAATATAAGATTTTGACTTTTACCCCCTTCATTAACTCTACTTTTAATAAGAAGAATCGTAAACAAGGGAGCTGGGACTGGATGAACCGTTTATCCCCCACTATCCTCAAATACYGCCCATGAAGGAATATCGGTAGACTTAGCCATTTTTAGACTACACATAGCAGGAATTTCATCAATCCTTGGAGCAATTAATTTTATTTCTACAGTCATAAATATACGACCTTCAGGCATAGTATCTGAATATATGCCCCTTTTTGTATGGGCTGTAGAAATTACTGCAATCTTACTTCTTATTTCACTTCCAGTTTTAGCTGGTGCAATTACTATGCTGCTTACAGATCGAAATATTAATACTTCCTTTTTTGACCCATCTGGGGGAGGGGATCCTATTCTATACCAACATTTATTT
>Mogulonoides_radula|756.552-RST
AACCTTATATTTTATTTTTGGATCCTGGGCAGGAATAACCGGAACATCCCTCAGAATACTAATTCGGACTGAACTAGGAAATCCCGGAAGATTGATCGGCAATGACCAAATTTACAATTCAGTAGTAACTGCTCATGCTTTTATTATAATTTTTTTTATAGTAATACCAATTATAATTGGAGGTTTCGGAAACTGATTAGTTCCATTGATACTGGGTGCTCCAGATATAGCTTTCCCTCGATTAAATAATATAAGATTTTGGCTACTCCCACCATCTTTAACACTTCTTTTAATAAGAAGTATTGTAAATAAAGGGGCCGGAACAGGTTGAACTGTTTATCCGCCTTTGTCTGCGAATACAGCTCATGAAGGACTATCTGTAGATTTAGCTATTTTTAGCCTTCATATAGCTGGGATTTCTTCAATTTTAGGGGCAATTAATTTTATTTCTACAGTGATAAATATACGACCCACAGGAATAATTACTGAATATATGCCCTTATTTGTTTGGGCTGTAAAAATTACAGCAATCTTACTACTTATTTCTCTGCCTGTTTTAGCAGGTGCCATCACTATACTACTAACTGACCGAAATATTAATACTTCATTTTTTGACCCGTCGGGGGGAGGGGACCCTATTTTGTATCAACACTTATTT
>Mononychus_punctumalbum|601.397-RGO
AACACTATATTTTATTTTTGGAGCATGATCCGGTATGGCAGGAACTTCACTAAGAATACTTATCCGTACTGAACTAGGAAACCCAGGAAGACTAATTGGGAATGACCAAATTTATAACTCTATCGTAACAGCACACGCTTTCATTATAATCTTTTTTATAGTAATACCAACTCTAATTGGAGGATTTGGAAACTGACTTGTCCCTTTAATGCTAGGAGCCCCTGATATAGCCTTCCCTCGACTCAACAATATAAGATTTTGATTACTACCCCCATCTCTATCCCTTCTTCTTATAAGAAGAATTGTAAATAAAGGAGCAGGAACAGGATGAACAGTATATCCACCTTTATCAATAAATATTGCCCATGAAGGAGCCTCCGTAGATTTAGCTATTTTTAGACTCCACATAGCAGGAATTTCTTCTATCCTAGGAGCAATTAATTTTATTTCTACAACCATAAATATACGACCAAAAGGAATAAATTATGACTTAATACCTTTATTCGTATGAGCTGTTAAAATTACTGCAATTTTACTTCTTCTATCCCTTCCAGTACTAGCAGGAGCAATTACTATACTATTAACTGACCGAAACATTAATACTTCTTTTTTTGATCCCGCGGGAGGAGGTGACCCTATTTTATACCAACATTTATTT
>Mononychus_punctumalbum|9815.914-CBR_3827
AACACTATATTTTATTTTTGGAGCATGATCCGGTATGGCAGGAACTTCACTAAGAATACTTATCCGTACTGAACTAGGAAACCCAGGAAGACTAATTGGGAATGACCAAATTTATAACTCTATCGTAACAGCACACGCTTTCATTATAATCTTTTTTATAGTAATACCAACTCTAATTGGAGGATTTGGAAACTGACTTGTCCCTTTAATGCTAGGAGCCCCTGATATAGCCTTCCCTCGACTCAACAATATAAGATTTTGATTGCTACCCCCGTCTCTATCCCTTCTTCTTATAAGAAGAATTGTAAATAAAGGAGCAGGAACAGGATGAACAGTATATCCACCTTTATCAATAAATATTGCCCATGAAGGAGCCTCCGTAGATTTAGCTATTTTTAGACTCCACATAGCAGGAATTTCTTCTATCCTAGGAGCAATTAATTTTATTTCTACAACCATAAATATACGACCAAAAGGAATAAATTATGACTTAATACCTTTATTCGTATGAGCTGTTAAAATTACTGCAATTTTACTTCTTCTATCCCTTCCAGTACTAGCAGGAGCAATTACTATACTATTAACTGACCGAAACATTAATACTTCTTTTTTTGATCCCGCGGGAGGAGGTGACCCTATTTTATACCAACATTTATTT
>Mononychus_punctumalbum|9935.1034-PSP_3179
AACACTATATTTTATTTTTGGAGCATGATCCGGTATGGCAGGAACTTCACTAAGAATACTTATCCGTACTGAACTAGGAAACCCAGGAAGACTAATTGGGAATGACCAAATTTATAACTCTATCGTAACAGCACACGCTTTCATTATAATCTTTTTTATAGTAATACCAACTCTAATTGGAGGATTTGGAAACTGACTTGTCCCTTTAATGCTAGGAGCCCCTGATATAGCCTTCCCTCGACTCAACAATATAAGATTTTGATTACTACCCCCGTCTCTATCCCTTCTTCTTATAAGAAGAATTGTAAATAAAGGAGCAGGAACAGGATGAACAGTATATCCACCTTTATCAATAAATATTGCCCATGAAGGAGCCTCCGTAGATTTAGCTATTTTTAGACTCCACATAGCAGGAATTTCTTCTATCCTAGGAGCAATTAATTTTATTTCTACAACCATAAATATACGACCAAAAGGAATAAATTATGACTTAATACCTTTATTCGTATGAGCTGTTAAAATTACTGCAATTTTACTTCTTCTATCCCTTCCAGTACTAGCAGGAGCAATTACTATACTATTAACTGACCGAAACATTAATACTTCTTTTTTTGATCCCGCGGGAGGAGGTGACCCTATTTTATACCAACATTTATTT
>Mononychus_punctumalbum|11113.1627-JKR_3675
AACACTATATTTTATTTTTGGAGCATGATCCGGTATGGCAGGAACTTCACTAAGAATACTTATCCGTACTGAACTAGGAAACCCAGGAAGACTAATTGGGAATGACCAAATTTATAACTCTATCGTAACAGCACACGCTTTCATTATAATCTTTTTTATAGTAATACCAACTCTAATTGGAGGATTTGGAAACTGACTTGTCCCTTTAATGCTAGGAGCCCCTGATATAGCCTTCCCTCGACTCAACAATATAAGATTTTGATTACTACCCCCGTCTCTATCCCTTCTTCTTATAAGAAGAATTGTAAATAAAGGAGCAGGAACAGGATGAACAGTATATCCACCTTTATCAATAAATATTGCCCATGAAGGAGCCTCCGTAGATTTAGCTATTTTTAGGCTCCACATAGCAGGAATTTCTTCTATCCTAGGAGCAATTAATTTTATTTCTACAACCATAAATATACGACCAAAAGGAATAAATTATGACTTAATACCTTTATTCGTATGAGCTGTTAAAATTACTGCAATTTTACTTCTTCTATCCCTTCCAGTACTAGCAGGAGCAATTACTATACTATTAACTGACCGAAACATTAATACTTCTTTTTTTGATCCCGCGGGAGGAGGTGACCCTATTTTATACCAACATTTATTT
>Mononychus_punctumalbum|13881.1795-PST_24129
AACACTATATTTTATTTTTGGAGCATGATCCGGTATGGCAGGAACTTCACTAAGAATACTTATCCGTACTGAACTAGGAAACCCAGGAAGACTAATTGGGAATGACCAAATTTATAATTCTATCGTAACAGCACACGCTTTCATTATAATCTTTTTTATAGTAATACCAACTCTAATTGGAGGATTTGGAAACTGACTTGTCCCTTTAATGCTAGGAGCCCCTGATATAGCCTTTCCTCGACTCAACAATATAAGATTTTGATTACTACCCCCGTCTCTATCCCTTCTTCTTATAAGAAGAATTGTAAATAAAGGAGCAGGAACAGGATGAACAGTATATCCACCTTTATCAATAAATATTGCCCATGAAGGAGCCTCCGTAGATTTAGCTATTTTTAGACTCCACATAGCAGGAATTTCTTCTATCCTAGGAGCAATTAATTTTATTTCTACAACCATAAATATACGACCAAAAGGAATAAATTATGACTTAATACCTTTATTCGTATGAGCTGTTAAAATTACTGCAATTTTACTTCTTCTATCCCTTCCAGTACTAGCAGGAGCAATTACTATACTATTAACTGACCGAAACATTAATACTTCTTTTTTTGATCCCGCGGGAGGAGGTGACCCTATTTTATACCAACATTTATTT
>Nedyus_quadrimaculatus|431.227-PSP
GACACTATATTTTATTTTTGGGGCCTGGGCAGCAATAGCCGGCACTTCTTTAAGAATACTAATTCGAACTGAATTAGGAAACCCAGGGAGACTAATTGGGGATGATCAAATTTACAACTCAATTGTAACTGCCCATGCTTTTATCATAATTTTCTTCATAGTCATACCTATCTTAATTGGAGGATTTGGTAACTGACTAGTACCCCTTATACTAGGGGCTCCTGATATAGCCTTCCCACGATTAAATAATATAAGATTCTGACTACTCCCACCTGCTTTATCCTTATTGCTAATAAGAAGAATTGTCAATAAAGGAGCTGGAACAGGCTGAACCGTTTATCCTCCTTTATCAACAAATACTGCCCATGAAGGAATATCTGTAGATTTAGCAATTTTTAGACTTCATTTAGCGGGATTATCCTCAATCTTAGGAGCTATCAATTTTATCTCAACTGTAATAAATATACGACCCCAAGGAATAAACCCTGAATTCACCCCTTTATTTGTATGAGCTGTAAAAATTACAGCCATTCTATTACTTTTATCTTTACCTGTATTAGCAGGAGCTATTACCATACTATTGACTGATCGAAATATTAATACCTCATTTTTTGACCCTTCTGGGGGGGGAGACCCTATTCTATACCAACACCTATTC
>Nedyus_quadrimaculatus|503.299-JKR
GACACTATATTTTATTTTTGGGGCCTGGGCAGCAATAGCCGGCACTTCTTTAAGAATACTAATTCGAACTGAATTAGGAAACCCAGGGAGACTAATTGGAGATGATCAAATTTACAACTCAATTGTAACTGCCCATGCTTTTATCATAATTTTCTTCATAGTCATACCTATCTTAATTGGAGGATTTGGTAACTGACTAGTACCCCTTATACTAGGGGCTCCTGATATAGCCTTCCCACGATTAAATAATATAAGATTCTGGCTACTCCCACCTGCTTTATCCTTATTGCTGATAAGAAGAATTGTCAATAAAGGAGCTGGAACAGGCTGAACCGTTTATCCTCCTTTATCAACAAATACTGCCCATGAAGGAATATCTGTAGATTTAGCAATTTTTAGACTTCATTTAGCGGGATTATCCTCAATCTTAGGAGCTATCAATTTTATCTCAACTGTAATAAATATACGACCCCAAGGAATAAACCCTGAATTTACCCCTTTATTTGTATGAGCTGTAAAAATTACAGCCATTCTATTACTTTTATCTTTACCTGTATTAGCAGGAGCTATTACCATACTATTGACTGATCGAAATATTAATACCTCATTTTTTGACCCTTCTGGAGGAGGAGACCCTATTCTATACCAACACCTATTC
>Nedyus_quadrimaculatus|605.401-RGO
GACACTATTATTTATTTTTGGGGCCTGGGCAGCAATAGCCGGCACTTCTTTAAGAATACTAATTCGAACTGAATTAGGAAACCCAGGGAGACTAATTGGAGATGATCAAATTTACAACTCAATTGTAACTGCCCATGCTTTTATCATAATTTTCTTCATAGTCATACCTATCTTAATTGGAGGATTTGGTAACTGACTAGTACCCCTTATACTAGGGGCTCCTGATATAGCCTTCCCACGATTAAATAATATAAGATTCTGGCTACTCCCACCTGCTTTATCCTTATTGCTGATAAGAAGAATTGTCAATAAAGGAGCTGGAACAGGCTGAACCGTTTATCCTCCTTTATCAACAAATACTGCCCATGAAGGAATATCTGTAGATTTAGCAATTTTTAGACTTCATTTAGCGGGATTATCCTCAATCTTAGGAGCTATCAATTTTATCTCAACTGTAATAAATATACGACCCCAAGGAATAAACCCTGAATTTACCCCTTTATTTGTATGAGCTGTAAAAATTACAGCCATTCTATTACTTTTATCTTTACCTGTATTAGCAGGAGCTATTACCATACTATTGACTGATCGAAATATTAATACCTCATTTTTTGACCCTTCTGGAGGAGGAGACCCTATTCTATACCAACACCTATTC
>Nedyus_quadrimaculatus|658.454-RGO
GACACTAATTTTTATTTTTGGGGCCTGGGCAGCAATAGCCGGCACTTCTTTAAGAATACTAATTCGAACTGAATTAGGAAACCCAGGGAGACTAATTGGAGATGATCAAATTTACAACTCAATTGTAACTGCCCATGCTTTTATCATAATTTTCTTCATAGTCATACCTATCTTAATTGGAGGATTTGGTAACTGACTAGTACCCCTTATACTAGGGGCTCCTGATATAGCCTTCCCACGATTAAATAATATAAGATTCTGGCTACTCCCACCTGCTTTATCCTTATTGCTGATAAGAAGAATTGTCAATAAAGGAGCTGGAACAGGCTGAACCGTTTATCCTCCTTTATCAACAAATACTGCCCATGAAGGAATATCTGTAGATTTAGCAATTTTTAGACTTCATTTAGCGGGATTATCCTCAATCTTAGGAGCTATCAATTTTATCTCAACTGTAATAAATATACGACCCCAAGGAATAAACCCTGAATTTACCCCTTTATTTGTATGAGCTGTAAAAATTACAGCCATTCTATTACTTTTATCTTTACCTGTATTAGCAGGAGCTATTACCATACTATTGACTGATCGAAATATTAATACCTCATTTTTTGACCCTTCTGGGGGAGGAGACCCTATTCTATACCAACACCTATTC
>Nedyus_quadrimaculatus|9690.789-PST_3702
GACACTATATTTTATTTTTGGGGCCTGGGCAGCAATAGCCGGCACTTCTTTAAGAATACTAATTCGAACTGAATTAGGAAACCCAGGGAGACTAATTGGAGATGATCAAATTTACAACTCAATTGTAACTGCCCATGCTTTTATCATAATTTTCTTCATAGTCATACCTATCTTAATTGGAGGATTTGGTAACTGACTAGTACCCCTTATACTAGGGGCTCCTGATATAGCCTTCCCACGATTAAATAATATAAGATTCTGACTACTCCCACCTGCTTTATCCTTATTGCTGATAAGAAGAATTGTCAATAAAGGAGCTGGAACAGGCTGAACCGTTTATCCTCCTTTATCAACAAATACTGCCCATGAAGGAATATCTGTAGATTTAGCAATTTTTAGACTTCATTTAGCGGGATTATCCTCAATCTTAGGAGCTATCAATTTTATCTCAACTGTAATAAATATACGACCCCAAGGAATAAACCCTGAATTCACCCCTTTATTTGTATGAGCTGTAAAAATTACAGCCATTCTATTACTTTTATCTTTACCTGTATTAGCAGGAGCTATTACCATACTATTGACTGATCGAAATATTAATACCTCATTTTTTGACCCTTCTGGGGGAGGAGACCCTATTCTATACCAACACCTATTC
>Nedyus_quadrimaculatus|9787.886-CBR_3799
GACACTATATTTTATTTTTGGGGCCTGGGCAGCAATAGCCGGCACTTCTTTAAGAATACTAATTCGAACTGAATTAGGAAACCCAGGGAGACTAATTGGGGATGATCAAATTTACAACTCAATTGTAACTGCCCATGCTTTTATCATAATTTTCTTCATAGTCATACCTATCTTAATTGGAGGATTTGGTAACTGACTAGTACCCCTTATACTAGGGGCTCCTGATATAGCCTTCCCACGATTAAATAATATAAGATTCTGACTACTCCCACCTGCTTTATCCTTATTGCTGATAAGAAGAATTGTCAATAAAGGAGCTGGAACAGGCTGAACCGTTTATCCTCCTTTATCAACAAATACTGCCCATGAAGGAATATCTGTAGATTTAGCAATTTTTAGACTTCATTTAGCGGGATTATCCTCAATCTTAGGAGCTATCAATTTTATCTCAACTGTAATAAATATACGACCCCAAGGAATAAACCCTGAATTCACCCCTTTATTTGTATGAGCTGTAAAAATTACAGCCATTCTATTACTTTTATCTTTACCTGTATTAGCAGGAGCTATTACCATACTATTGACTGATCGAAATATTAATACCTCATTTTTTGACCCTTCTGGGGGAGGAGACCCTATTCTATACCAACACCTATTC
>Nedyus_quadrimaculatus|10125.1225-JKR_3561
GACACTATATTTTATTTTTGGGGCCTGGGCAGCAATAGCCGGCACTTCTTTAAGAATACTAATTCGAACTGAATTAGGAAACCCAGGGAGACTAATTGGAGATGATCAAATTTACAACTCAATTGTAACTGCCCATGCTTTTATCATAATTTTCTTCATAGTCATACCTATCTTAATTGGAGGATTTGGTAACTGACTAGTACCCCTTATACTAGGGGCTCCTGATATAGCCTTCCCACGATTAAATAATATAAGATTCTGGCTACTCCCACCTGCTTTATCCTTATTGCTGATAAGAAGAATTGTCAATAAAGGAGCTGGAACAGGCTGAACCGTTTATCCTCCTTTATCAACAAATACTGCCCATGAAGGAATATCTGTAGATTTAGCAATTTTTAGACTTCATTTAGCGGGATTATCCTCAATCTTAGGAGCTATCAATTTTATCTCAACTGTAATAAATATACGACCCCAAGGAATAAACCCTGAATTTACCCCTTTATTTGTATGAGCTGTAAAAATTACAGCCATTCTATTACTTTTATCTTTACCTGTATTAGCAGGAGCTATTACCATACTATTGACTGATCGAAATATTAATACCTCATTTTTTGACCCTCTGGGGGGAGGGGACACTCTTTTCTANNNNNNNNNNNNN
>Nedyus_quadrimaculatus|16152.2137-JKR_23777
GACACTATATTTTATTTTTGGGGCCTGGGCAGCAATAGCCGGCACTTCTTTAAGAATACTAATTCGAACTGAATTAGGAAACCCAGGGAGACTAATTGGAGATGATCAAATTTACAACTCAATTGTAACTGCCCATGCTTTTATCATAATTTTCTTCATAGTCATACCTATCTTAATTGGAGGATTTGGTAACTGACTAGTACCCCTTATACTAGGGGCTCCTGATATAGCCTTCCCACGATTAAATAATATAAGATTCTGGCTACTCCCACCTGCTTTATCCTTATTGCTGATAAGAAGAATTGTCAATAAAGGAGCTGGAACAGGCTGAACCGTTTATCCTCCTTTATCAACAAATACTGCCCATGAAGGAATATCTGTAGATTTAGCAATTTTTAGACTTCATTTAGCGGGATTATCCTCAATCTTAGGAGCTATCAATTTTATCTCAACTGTAATAAATATACGACCCCAAGGAATAAACCCTGAATTTACCCCTTTATTTGTATGAGCTGTAAAAATTACAGCCATTCTATTACTTTTATCTTTACCTGTATTAGCAGGAGCTATTACCATACTATTGACTGATCGAAATATTAATACCTCATTTTTTGACCCTTCTGGAGGAGGAGACCCTATTCTATACCAACACCTATTC
>Neoglocianus_albovittatus|872.668-FBA
AACTTTATATTTTATTTTTGGATCCTGAGCTGGTATAGCTGGAACATCCCTAAGAATCCTAATTCGGACTGAACTTGGAAATCCTGGTAGATTAATTGGAGATGATCAAATTTATAATTCAATCGTAACGGCTCATGCTTTTATTATAATTTTTTTTATAGTAATGCCAATTTTAATTGGAGGATTTGGAAACTGACTTGTACCTTTAATATTAGGGGCCCCAGATATAGCATTTCCTCGATTAAATAATATGAGATTTTGATTATTGCCTCCATCACTTTCTTTACTTTTAATAAGTAGAATTGTCAATAAAGGAGCTGGTACAGGCTGAACTGTTTACCCACCATTATCTATAAATGTTGCTCATGAAGGAATATCAGTAGACTTAGCAATTTTTAGTCTACACATAGCAGGTATTTCATCAATTTTAGGAGCTATTAATTTTATCTCAACTGTAATAAATATACGACCCTCTGGAATAACTGCTGAATATATACCTCTATTTGTATGAGCAGTAGAAATTACTGCTATTTTATTACTACTTTCATTACCAGTATTAGCTGGAGCTATTACTATACTTCTTACTGATCGAAATATCAATACATCATTTTTTGATCCTACAGGAGGGGGTGACCCTATTTTATATCAACATTTATTT
>Neoglocianus_maculaalba|10167.1267-PST_4083
AACTTTATACTTTATTTTTGGATCATGAGCTGGAATAGCTGGAACATCTTTAAGAATGCTAATTCGTGTTGAACTAGGAAATCCTGGTAGGCTTATTGGAAATGATCAAATTTATAACTCAATTGTAACAGCCCATGCTTTTATTATAATTTTTTTTATAGTAATACCAATTTTAATTGGAGGATTTGGAAATTGACTCGTACCTTTAATACTGGGAGCTCCTGATATAGCTTTCCCCCGATTAAATAATATAAGATTTTGGTTACTACCCCCATCACTTTCTTTACTTTTAATAAGAAGAATTGTTAACAAAGGAGTAGGAACTGGATGAACTGTTTACCCTCCTTTATCTATAAATGTTGCTCATGAAGGAGTATCAGTAGATTTAGCAATCTTCAGTTTACATATAGCAGGAATTTCATCTATTTTAGGAGCTATTAATTTCATTTCAACTGTGATAAATATACGACCTGCTGGAATAACTGCAGAATTTATACCTTTATTTGTATGAGCTGTAGAGATTACTGCTATTTTATTATTACTTTCCCTACCTGTATTAGCAGGGGCTATCACTATACTTGTTACTGATCGAAATATTAATACATCATTTTTTGATCCTACAGGAGGGGGAGACCCTATTTTATATCAACATTTATTT
>Neoglocianus_maculaalba|10215.1315-PST_4131
AACTTTATATTTTATTTTTGGATCATGAGCTGGAATAGCTGGGACATCTTTAAGAATGCTAATTCGTGTTGAACTAGGAAATCCTGGTAGGCTTATTGGAAATGATCAAATTTATAACTCAATTGTAACAGCTCATGCTTTTATTATAATTTTTTTTATAGTAATACCAATTTTAATTGGAGGATTTGGAAATTGACTCGTACCTTTAATACTGGGAGCTCCTGATATAGCTTTCCCCCGATTAAATAATATAAGATTTTGATTACTACCTCCATCACTTTCTTTACTTTTAATAAGAAGAATTGTTAACAAAGGGGTAGGAACTGGATGAACTGTTTACCCTCCTTTGTCTATAAATGTTGCTCATGAAGGAGTATCAGTAGATTTAGCAATCTTCAGTTTACATATAGCAGGAATTTCATCTATTTTAGGAGCTATTAATTTCATTTCAACTGTGATAAATATACGACCTGCTGGAATAACTGCAGAATTTATACCTTTATTTGTATGAGCTGTAGAAATTACTGCTATTTTATTATTACTTTCCCTACCTGTATTAGCAGGGGCTATCACTATACTTGTTACTGATCGAAATATTAATACATCATTTTTTGATCCTACAGGAGGGGGAGACCCTATTTTATATCAACATTTATTN
>Neoglocianus_maculaalba|11126.1640-JKR_3688
AACTTTATATTTTATTTTTGGATCATGAGCTGGAATAGCCGGAACATCTTTAAGAATGCTAATTCGTGTTGAACTAGGAAATCCTGGTAGGCTTATTGGAAATGATCAAATTTATAACTCAATTGTAACAGCTCATGCTTTTATTATAATTTTTTTTATAGTAATACCAATTTTAATTGGAGGATTTGGAAATTGACTCGTACCTTTAATACTGGGAGCTCCTGATATAGCTTTCCCCCGATTAAATAATATAAGATTTTGGTTGCTACCTCCATCACTTTCTTTACTTTTAATAAGAAGAATTGTTAACAAGGGAGTAGGAACCGGGTGAACTGTTTACCCTCCTTTGTCTATAAATGTTGCTCATGAAGGAGTATCAGTAGATTTAGCAATCTTCAGTTTACATATAGCAGGAATTTCATCTATTTTAGGAGCTATTAATTTCATTTCAACTGTGATAAATATACGACCTGCCGGAATAACTGCAGAATTTATACCTTTATTTGTATGAGCTGTAGAGATTACTGCTATTTTATTATTAATTTCCCTACCTGTATTAGCAGGAGCCATCACTATACTTGTTACTGATCGAAATATTAATACATCATTTTTTGATCCTACAGGAGGGGGAGACCCTATTTTATATCAACATTTATTT
>Neophytobius_granatus|562.358-JKR
TACCTTATATTTCATTTTAGGAAGTTGAGCCGGAACAGTAGGAACCTCACTAAGAATAATTATTCGTACTGAGTTAGGAACCCCTGGAAGTTTAATTGGAAATGATCAAATTTATAACTCAATTGTAACTGCCCATGCTTTTGTAATAATTTTTTTTATAGTTATACCAATTCTTATTGGAGGCTTTGGAAACTGACTAGTACCATTAATACTAGGAGCCCCAGATATAGCCTTCCCTCGACTAAATAATATAAGATTTTGGTTATTACCACCATCAATTATATTGTTATTAATAAGAAGAATTGTTAATAAAGGAGCCGGGACCGGCTGAACTGTCTACCCACCACTATCATCTAATGTAACCCATGAAGGTGCTTCTGTAGACCTTGCAATTTTTAGACTTCATATAGCAGGTATCTCATCTATTTTAGGGGCTATTAATTTTATTTCTACAATTATAAATATACGACCAAAAGGAATAAGATATGACAAAACACCATTGTTTGTATGAGCTGTAATAATTACTGCCATTTTATTACTTCTATCACTACCAGTTCTTGCTGGGGCCATTACAATATTATTAACAGATCGAAATATTAATACATCATTCTTTGACCCTGCCGGAGGTGGTGATCCTATTTTATACCAACACTTATTT
>Neophytobius_granatus|10921.1435-JKR_4204
TACCTTATATTTCATTTTAGGAAGTTGAGCCGGAACAGTAGGAACCTCACTAAGAATAATTATTCGTACTGAGTTAGGAACCCCTGGAAGTTTAATTGGAAATGATCAAATTTATAACTCAATTGTAACTGCCCATGCTTTTGTAATAATTTTTTTTATAGTTATACCAATTCTTATTGGAGGCTTTGGAAACTGACTAGTACCATTAATACTAGGAGCCCCAGATATAGCCTTCCCTCGACTAAATAATATAAGATTTTGGTTATTACCACCATCAATTATATTGTTATTAATAAGAAGAATTGTTAATAAAGGAGCCGGGACCGGCTGAACTGTCTACCCACCACTATCATCTAATGTAACCCATGAAGGTGCTTCTGTAGACCTTGCAATTTTTAGACTTCATATAGCAGGTATCTCATCTATTTTAGGGGCTATTAATTTTATTTCTACAATTATAAATATACGACCAAAAGGAATAAGATATGACAAAACACCATTGTTTGTATGAGCTGTAATAATTACTGCCATTTTATTACTTCTATCACTACCAGTTCTTGCTGGGGCCATTACAATATTATTAACAGATCGAAATATTAATACATCATTCTTTGACCCTGCCGGAGGTGGTGATCCTATTTTATACCAACACTTATTT
>Oprohinus_consputus|10028.1128-JKR_3464
AACTTTATATTTTATCTTTGGATCTTGAGCCGGAATAGCAGGAACATCTTTAAGAATACTAATTCGGACAGAATTAGGAAATCCTGGAATATTAATTGGAGACGACCAAATTTACAACTCAATTGTTACAGCTCACGCATTCATTATAATTTTTTTTATAGTAATACCTATTTTAATTGGAGGTTTTGGAAACTGACTTGTACCATTAATGCTTGGAGCACCTGATATAGCATTCCCCCGATTAAATAATATAAGATTTTGGCTTCTACCCCCATCTCTTTCTTTACTTCTTATAAGAAGCATTGTAAATAAAGGGGCCGGAACTGGGTGAACAGTATATCCACCTTTATCTATAAATACAGCACACGAAGGCATATCAGTAGATTTAGCAATTTTTAGCCTACATATAGCAGGAATTTCATCAATCTTAGGGGCTATTAATTTTATTTCAACAGTTATAAATATACGACCTACTGGGATAACTGCAGAATTTATACCTTTATTTGTTTGAGCAGTAGAGATCACTGCAATTCTTTTACTGCTCTCACTACCTGTATTAGCAGGAGCAATTACTATGCTATTAACAGACCGTAATATTAACACATCATTTTTTGACCCTACCGGAGGAGGTGACCCAATTTTATACCAACATTTATTT
>Oprohinus_suturalis|11085.1599-JKR_3647
AACTTTATACTTTATCTTTGGATCTTGAGCAGGGATAGCTGGTACATCTTTAAGAATACTAATTCGTACAGAATTAGGTAATCCCGGCATATTAATTGGGGACGATCAAATTTATAACTCTATTGTTACTGCCCATGCTTTTATCATAATTTTTTTTATAGTTATACCTATTTTAATTGGCGGGTTTGGAAACTGATTGGTTCCTTTGATATTAGGCGCGCCAGACATAGCATTCCCGCGACTTAACAATATAAGATTTTGGTTACTCCCACCCTCTTTAACTTTACTTTTAATAAGAAGAATCGTTAATAAAGGTGCAGGAACCGGGTGAACAGTTTACCCTCCTTTATCTATAAATACAGCTCATGAAGGAATATCCGTAGATCTAGCAATTTTCAGGCTTCATATAGCAGGGATTTCATCCATTTTAGGGGCCATTAACTTTATTTCAACAGTTATAAATATACGACCAACAGGGATAACTGCTGAATACATACCATTATTTGTTTGAGCTGTAGAAATTACTGCATTTTTACTCTTAATTTCTTTGCCAGTTTTAGCCGGAGCTATTACTATATTATTAACAGATCGAAACATTAATACCTCATTTTTTGACCCAACAGGTGGAGGAGACCCAATTTTATACCAACATCTATTT
>Oreorrhynchaeus_alpicola|16308.2294-JKR_24225
AACTTTATATTTTATCTTTGGAAGATGGGCCGGAACTGTTGGAACATCGCTAAGAATACTGATTCGTACAGAACTAGGAAACCCAGGCAGACTAATTGGGGATGACCAAATTTATAATTCTATTGTTACTGCTCATGCTTTTATTATAATTTTTTTTATAGTAATACCAATTTTAATTGGAGGGTTTGGAAATTGATTAGTCCCACTAATATTAGGAGCCCCTGATATAGCATTCCCTCGGCTTAATAATATAAGATTCTGACTACTCCCGCCTTCAATCACACTTCTATTAATAAGAAGAATTGTAGACAAAGGGGCAGGGACAGGATGAACAGTATATCCCCCATTATCTATAAATATTGCCCATGAAGGAACTTCTGTAGATCTAGCAATTTTCAGATTGCACATAGCAGGAATCTCATCAATTTTAGGGGCAATTAATTTTATCTCTACGATTATAAACATACGGCCCACTGGCATGAAATATGAACAAATACCTCTCTTCTCTTGAGCTGTAATTATTACAGCAATCCTATTACTACTATCTCTACCAGTCTTAGCAGGGGCTATTACTATGCTATTAACAGATCGAAACATTAACACGTCATTCTTTGACCCTGCAGGAGGAGGAGACCCTATTTTATACCAACATCTATTC
>Parethelcus_nesicola|194.4-PST_1GC2011
AACCCTATATTTTATTTTTGGTTCTTGAGCAGGAATAGCAGGAACATCATTAAGAATACTAATTCGAACAGAATTAGGAAATCCAGGAAGATTAATTGGAAATGATCAAATTTATAATTCTATTGTTACTGCTCACGCATTTATTATAATTTTTTTTATAGTTATACCAATCTTAATTGGTGGGTTTGGAAATTGATTAGTACCTTTAATATTAGGAGCACCAGATATAGCATTCCCTCGATTAAATAATATAAGATTTTGATTACTTCCGCCTTCACTATCTTTATTATTAATAAGTAGAATTGTTAATAAAGGAGCAGGGACAGGATGAACCGTTTATCCGCCTTTATCTGCAAGAGTTGCACATGAAGGTATATCTGTAGATATAGCTATTTTTAGTCTACATATAGCAGGAATTTCCTCTATTTTAGGAGCTATTAATTTTATTTCAACAGTTATAAATATACGACCTGAAGGAATAACTTCTGAATTTATAGCTTTATTTGTATGAGCTGTAAAAATTACAGCTATCCTCTTACTTTTATCTTTACCTGTTTTAGCAGGAGCCATTACTATACTATTAACAGACCGAAATATTAATACATCATTTTTTGACCCAGCAGGAGGNNNNNNNNNNNNNNNNNNNNNNNNNNNNNNN
>Parethelcus_nesicola|11195.706-PST_8T2012_3043
AACCCTATATTTTATTTTTGGTTCTTGAGCAGGAATAGCAGGAACATCATTAAGAATACTAATTCGAACAGAATTAGGAAATCCAGGAAGATTAATTGGAAATGATCAAATTTATAATTCTATTGTTACTGCTCACGCATTTATTATAATTTTTTTTATAGTTATACCAATCTTAATTGGTGGATTTGGAAATTGATTAGTACCTTTAATATTAGGAGCACCAGATATAGCATTCCCTCGATTAAATAATATAAGATTTTGATTACTTCCGCCTTCATTATCTTTATTATTAATAAGTAGAATTGTTAATAAAGGAGCAGGGACAGGATGAACCGTTTATCCACCTTTATCTGCAAGAGTTGCACATGAAGGTATATCTGTAGATATAGCTATTTTTAGTCTACATATAGCAGGAATTTCCTCTATTTTAGGAGCTATTAATTTCATTTCAACAGTTATAAATATACGACCTGAAGGAATAACTTCTGAATTTATAGCTTTATTTGTATGAGCTGTAAAAATTACAGCTATCCTCTTACTTTTATCTTTACCCGTTTTAGCAGGAGCTATTACTATACTATTAACAGACCGAAATATTAATACATCATTTTTTGATCCAGCAGGAGGCGGTGATCCAATTTTATACCAACACTTATTT
>Parethelcus_nesicola|17733.2868-PST_4257
AACCCTATATTTTATTTTTGGTTCTTGAGCAGGAATAGCAGGAACATCATTAAGAATACTAATTCGAACAGAATTAGGAAATCCAGGAAGATTAATTGGAAATGATCAAATTTATAATTCTATTGTTACTGCTCACGCATTTATTATAATTTTTTTTATAGTTATACCAATCTTAATTGGTGGGTTTGGAAATTGATTAGTACCTTTAATATTAGGAGCACCAGATATAGCATTCCCTCGATTAAATAATATAAGATTTTGATTACTTCCGCCTTCATTATCTTTATTATTAATAAGTAGAATTGTTAATAAAGGAGCAGGGACAGGATGAACCGTTTATCCACCTTTATCTGCAAGAGTTGCACATGAAGGTATATCTGTAGATATAGCTATTTTTAGTCTACATATAGCAGGAATTTCCTCTATTCTAGGAGCTATTAATTTTATTTCAACAGTTATAAATATACGACCTGAAGGAATAACTTCTGAATTTATAGCTTTATTTGTATGAGCTGTAAAAATTACAGCTATCCTCTTACTTTTATCTTTGCCTGTTTTAGCAGGAGCTATTACTATACTATTAACAGACCGAAATATTAATACATCATTTTTTGATCCAGCAGGGGGTGGTGATCCAATTTTATACCAACACTTATTT
>Parethelcus_pollinarius|430.226-PSP
AACCTTATATTTTATTTTTGGTTCCTGAGCAGGAATAGCGGGAACATCCTTAAGAATATTAATTCGAACAGAATTAGGAAATCCCGGAAGATTAATTGGAAATGATCAAATTTATAATTCTATTGTCACCGCTCATGCGTTTATTATAATTTTTTTTATAGTTATGCCAATTTTAATCGGAGGATTTGGAAACTGATTAGTGCCTCTAATACTGGGAGCACCAGATATGGCATTCCCTCGATTAAACAATATAAGATTCTGATTACTCCCACCCTCATTATCTTTACTCTTAATGAGTAGAATTGTTAATAAGGGGGCAGGAACCGGGTGAACCGTTTATCCACCTTWGTCTGCAAGAGTTGCCCATGAAGGTATATCTGTTGATATAGCTATTTTTAGCCTACATATAGCAGGTATTTCCTCTATTTTAGGAGCTWTTAATTTTATTTCAACAGTTATAAATATACGACCAGAAGGTATAACCTCTGAATTTATAGCTTTATTTGTATGAGCTGTAAAAATTACAGCCATTCTTTTACTTTTATCCTTACCTGTTTTAGCGGGAGCTATTACTATATTATTAACAGATCGAAATATCAATACCTCATTTTTTGACCCAGCCGGGGGAGGGGACCCAATTTTATATCAACACTTATTT
>Parethelcus_pollinarius|502.298-JKR
AACCTTATATTTTATTTTTGGTTCTTGAGCAGGAATAGCGGGAACATCCTTAAGAATATTAATTCGAACAGAATTAGGAAATCCCGGAAGATTAATTGGAAATGATCAAATTTATAATTCTATTGTCACCGCTCATGCGTTTATTATAATTTTTTTTATAGTTATGCCAATTTTAATCGGAGGATTTGGAAACTGATTAGTGCCTCTAATACTGGGAGCACCAGATATGGCATTCCCTCGATTAAACAATATAAGATTCTGATTACTCCCACCCTCATTATCTTTACTCTTAATGAGTAGAATTGTTAATAAGGGGGCAGGAACCGGGTGAACCGTTTATCCACCTTTGTCTGCAAGAGTTGCCCATGAAGGTATATCTGTTGATATAGCTATTTTTAGCCTACATATAGCAGGTATTTCCTCTATTTTAGGAGCTATTAATTTTATTTCAACAGTTATAAATATACGACCAGAAGGTATAACCTCTGAATTTATAGCTTTATTTGTATGAGCTGTAAAAATTACAGCCATTCTTTTACTTTTATCCTTACCTGTTTTAGCGGGAGCTATTACTATATTATTAACAGATCGAAATATCAATACCTCATTTTTTGACCCAGCCGGGGGAGGGGACCCAATTTTATATCAACACTTATTT
>Parethelcus_pollinarius|1045.776-PST_3113
AACCTTATATTTTATTTTTGGTTCTTGAGCAGGAATAGCGGGAACATCCTTAAGAATATTAATTCGAACAGAATTAGGAAATCCCGGAAGATTAATTGGAAATGATCAAATTTATAATTCTATTGTCACCGCTCATGCGTTTATTATAATTTTTTTTATAGTTATGCCAATTTTAATCGGAGGATTTGGAAACTGATTAGTGCCTCTAATACTGGGAGCACCAGATATGGCATTCCCTCGATTAAACAATATAAGATTCTGATTACTCCCACCCTCATTATCTTTACTCTTAATGAGTAGAATTGTTAATAAGGGGGCAGGAACCGGGTGAACCGTTTATCCACCTTTGTCTGCAAGAGTTGCCCATGAAGGTATATCTGTTGATATAGCTATTTTTAGCCTACATATAGCAGGTATTTCCTCTATTTTAGGAGCTATTAATTTTATTTCAACAGTTATAAATATACGACCAGAAGGTATAACCTCTGAATTTATAGCTTTATTTGTATGAGCTGTAAAAATTACAGCCATTCTTTTACTTTTATCCTTACCTGTTTTAGCGGGAGCTATTACTATATTATTAACAGATCGAAATATCAATACCTCATTTTTTGACCCAGCCGGGGGAGGGGACCCAATTTTATATCAACACTTATTT
>Parethelcus_pollinarius|9857.956-CBR_3869
AACCTTATATTTTATTTTTGGTTCTTGAGCAGGAATAGCGGGAACATCCTTAAGAATATTAATTCGAACAGAATTAGGAAATCCCGGAAGATTAATTGGAAATGATCAAATTTATAATTCTATTGTCACCGCTCATGCGTTTATTATAATTTTTTTTATAGTTATGCCAATTTTAATCGGAGGATTTGGAAACTGATTAGTGCCTCTAATACTGGGAGCACCAGATATGGCATTCCCTCGATTAAACAATATAAGATTCTGATTACTCCCACCCTCATTATCTTTACTCTTAATGAGTAGAATTGTTAATAAGGGGGCAGGAACCGGGTGAACCGTTTATCCACCTTTGTCTGCAAGAGTTGCCCATGAAGGTATATCTGTTGATATAGCTATTTTTAGCCTACATATAGCAGGTATTTCCTCTATTTTAGGAGCTATTAATTTTATTTCAACAGTTATAAATATACGACCAGAAGGTATAACCTCTGAATTTATAGCTTTATTTGTATGAGCTGTAAAAATTACAGCCATTCTTTTACTTTTATCCTTACCTGTTTTAGCGGGAGCTATTACTATATTATTAACAGATCGAAATATCAATACCTCATTTTTTGACCCAGCCGGGGGAGGGGACCCAATTTTATATCAACACTTATTT
>Parethelcus_pollinarius|10131.1231-PST_3567
AACCTTATATTTTATTTTTGGTTCTCGAGCAGGAATAGCGGGAACATCCTTAAGAATATTAATTCGAACAGAATTAGGAAATCCCGGAAGATTAATTGGAAATGATCAAATTTATAATTCTATTGTCACCGCTCATGCGTTTATTATAATTTTTTTTATAGTTATGCCAATTTTAATCGGAGGATTTGGAAACTGATTAGTGCCTCTAATACTGGGAGCCCCAGATATGGCATTCCCTCGATTAAACAATATAAGATTCTGATTACTCCCACCTTCATTATCTTTACTCTTAATGAGTAGAATTGTTAATAAGGGGGCAGGAACCGGGTGAACCGTTTATCCGCCTTTGTCTGCAAGAGTTGCCCATGAAGGTATATCTGTTGATATAGCTATTTTTAGCCTACATATAGCAGGTATTTCCTCTATTTTAGGAGCTATTAATTTTATTTCAACAGTTATAAATATACGACCAGAAGGTATAACCTCTGAATTTATAGCTTTATTTGTATGAGCTGTAAAAATTACAGCCATCCTTTTACTTTTATCCTTACCTGTTTTAGCGGGAGCTATTACTATATTATTAACAGATCGAAATATCAATACCTCATTTTTTGACCCAGCCGGGGGAGGGGACCCAATTTTATATCAACACTTATTT
>Paroxyonyx_audisioi|10085.1185-JKR_3521
AACATTATACTTTATTTTTGGTTCATGAGCTGGAATAGCTGGAACCTCTCTAAGAATACTAATTCGTACAGAATTAGGAAACCCTGGAAGATTGATTGGAAATGACCAAATCTACAATTCAATTGTTACAGCTCATGCTTTTATTATAATTTTCTTTATAGTTATACCTATTTTAATTGGAGGATTTGGAAATTGACTAGTACCTTTAATATTGGGAGCTCCTGATATGGCATTCCCACGTCTAAATAATATAAGATTTTGACTTCTACCTCCTTCTCTTTCTTTATTATTAATGAGAAGAATTATTAATAAAGGAGCAGGTACAGGATGAACTGTTTACCCTCCTCTATCTACAAATATTGCACATGAGGGAATCTCAGTAGATTTAGCAATCTTTAGTCTACATATAGCCGGTATCTCCTCAATCTTAGGAGCTATTAATTTTATTTCAACAATTATAAATATACGCCCTTCAGGTATACCATATGAACGAATACCTTTATTTGTGTGATCAGTAGAAATCACCGCAATCCTATTATTACTGTCTTTACCTGTTTTAGCAGGAGCTATTACTATGCTACTAACAGATCGAAACATTAATACATCTTTTTTTGACCCCACTGGAGGAGGAGACCCAATCCTATACCAACATCTTTTT
>Paroxyonyx_cinctus|10001.1101-JKR_3437
AACACTTTATTTTATTTTTGGCTCTTGGGCCGGAATAGCTGGAACTTCCTTAAGAATACTAATTCGTACAGAACTAGGAAATCCTGGAAGATTAATCGGAAATGATCAAATTTACAATTCAATTGTAACAGCTCATGCTTTTATTATAATTTTCTTTATAGTTATACCTATTTTAATTGGAGGATTTGGAAATTGACTAGTACCTTTAATACTGGGAGCACCAGATATAGCATTTCCACGATTAAACAATATAAGATTTTGACTTTTACCGCCATCTCTTTCTCTTCTTTTAATAAGAAGAATTATTAATAAAGGGGCAGGAACAGGATGAACTGTTTATCCACCGTTATCAACTAATATTGCCCATGAAGGAATCTCAGTAGACTTAGCCATTTTTAGATTACATATAGCAGGAATCTCTTCAATTTTAGGGGCTATTAATTTTATTTCAACAATCATAAATATACGACCTACTGGAATAACCTATGAACGTATACCTTTATTCGTTTGAGCGGTAGAAATTACAGCAATCTTACTTTTACTTTCATTACCAGTTTTAGCAGGAGCTATTACTATACTATTAACAGATCGAAATGTTAATACATCTTTTTTTGACCCTACAGGAGGAGGAGATCCTATTTTATACCAACACTTATTT
>Paroxyonyx_cinctus|11058.1572-JKR_3620
AACACTTTATTTTATTTTTGGATCATGGGCAGGAATAGCAGGAACTTCATTAAGAATACTGATTCGTACAGAATTAGGAAATCCAGGGAGATTAATTGGAAATGATCAAATTTATAATTCAATTGTAACAGCCCATGCTTTTATTATAATTTTCTTTATAGTTATGCCTATTTTAATTGGAGGATTTGGAAATTGACTAGTACCTCTAATACTGGGAGCCCCAGACATAGCATTCCCACGATTAAATAATATAAGATTTTGACTTCTACCGCCTTCTCTTTCTCTTCTCTTAATAAGAAGAATTATTAATAAAGGAGCTGGAACAGGATGAACTGTCTATCCACCTTTATCAACTAATATTGCTCATGAAGGAATCTCTGTAGATTTAGCTATTTTTAGACTACATATAGCAGGAATCTCTTCAATTTTAGGTGCTATTAATTTTATTTCAACAATTATAAATATACGACCTACTGGAATAACTTATGAACGTATACCCTTATTTGTTTGAGCCGTAGAAATTACAGCAATCTTATTATTACTTTCATTACCTGTTTTAGCAGGAGCTATTACTATACTATTAACAGATCGAAATATCAATACATCCTTTTTTGACCCTACAGGAGGTGGAGATCCAATTTTATATCAACATTTATTT
>Paroxyonyx_fallaciosus|11064.1578-JKR_3626
AACATTATATTTTATTTTTGGATCATGAGCTGGAATAGCCGGAACTTCTTTAAGAATGCTAATTCGAACAGAATTAGGAAATCCAGGCAGATTAATTGGAAATGACCAAATCTACAACTCAATTGTTACAGCTCATGCTTTTATTATAATTTTTTTTATAGTTATACCAATTTTAATTGGAGGGTTCGGAAATTGGTTAGTCCCACTAATACTAGGAGCTCCAGATATAGCATTCCCTCGATTAAATAATATAAGATTTTGACTTTTACCCCCTTCCCTATCATTACTATTAATAAGAAGAATTATTAATAAAGGGGCAGGAACAGGGTGAACGGTATATCCTCCTTTATCTACAAATATTGCACATGAAGGAATCTCAGTAGATTTAGCAATTTTTAGACTTCACATAGCAGGTATTTCTTCAATCTTAGGGGCTATTAACTTTATTTCAACAGTAATAAATATACGTCCTACTGGAATAACATATGAACGAATACCTTTATTTGTTTGAGCTGTAGAAATTACAGCTATTTTACTTTTACTTTCTCTTCCTGTTTTAGCAGGGGCTATCACCATACTATTAACAGATCGAAATATCAATACATCTTTTTTTGACCCTACCGGAGGAGGAGACCCAATTCTATACCAACACCTATTC
>Paroxyonyx_imitator|10002.1102-JKR_3438
TACACTTTATTTTATTTTTGGATCCTGAGCAGGAATAGCAGGAACTTCACTTAGAATACTAATTCGTACAGAATTAGGAAACCCAGGAAGATTAATTGGAAATGATCAAATTTATAATTCAATTGTAACAGCTCACGCCTTTATTATAATTTTTTTTATAGTTATACCAATTTTAATTGGAGGATTTGGAAACTGACTTGTTCCTTTAATATTAGGAGCACCAGATATAGCATTCCCACGATTAAATAATATAAGATTCTGATTATTACCACCTTCTCTTTCTCTTCTTTTAATAAGAAGAATTATTAATAAAGGAGCAGGAACAGGGTGAACAGTATACCCACCTTTATCTACAAATATTGCCCATGAAGGAATTTCAGTAGATCTTGCTATCTTTAGACTACATATAGCTGGTATCTCTTCAATTTTAGGGGCTATTAATTTTATTTCAACAGTTATAAATATACGACCTACCGGAATAACATATGAACGAATACCTTTATTTGTTTGGGCAGTAGAAATTACAGCAATCTTACTTCTACTTTCTTTACCTGTCTTAGCAGGAGCTATTACAATACTATTAACAGATCGAAACATTAATACATCTTTTTTTGACCCTACAGGAGGAGGAGACCCTATTCTATATCAACATTTATTT
>Pelenomus_canaliculatus|763.559-RST
AACATTATATTTTATTTTTGGAAGATGGGCAGGTACTGTAGGTACATCCCTAAGTATAATTATTCGAACAGAGCTAGGAACACCAGGAAGGTTAATCGGCAATGATCAAATCTATAACTCTATTGTCACTGCTCACGCTTTTATTATAATTTTTTTTATAGTTATACCAATTTTAATTGGGGGATTTGGTAATTGACTAGTCCCTTTAATATTAGGAGCACCTGATATAGCTTTCCCACGTCTTAATAATATAAGATTCTGGCTGCTACCGCCCTCTATTTTATTATTACTGATAAGAAGAATTGTTAACAAAGGGGCAGGGACAGGATGAACAGTTTACCCGCCACTGTCATCAAATGTAACACATGAAGGAGCGTCCGTTGACCTTGCAATTTTTAGACTACATATAGCAGGGATCTCTTCAATTTTAGGTGCTATTAATTTTATTTCAACTATTATAAATATACGACCAAAAGGAATATCTTACGATAAAACACCCTTATTTGTATGAGCGGTTATAATTACAGCAATTTTACTATTACTATCACTACCAGTGCTAGCCGGAGCTATTACTATACTACTTACAGACCGTAATATTAATACTTCATTTTTCGACCCTGCAGGAGGAGGTGATCCTATTTTATACCAACATTTATTT
>Pelenomus_canaliculatus|16228.2213-JKR_23951
AACATTATATTTTATTTTTGGAAGATGGGCAGGTACTGTAGGTACATCCCTAAGTATAATTATTCGAACAGAGCTAGGAACACCAGGAAGGTTAATCGGCAATGATCAAATCTATAACTCTATTGTCACTGCTCACGCTTTTATTATAATTTTTTTTATAGTTATACCAATTTTAATTGGGGGATTTGGTAATTGACTAGTCCCTTTAATATTAGGAGCACCTGATATAGCTTTCCCACGTCTTAATAATATAAGATTCTGGCTGCTACCGCCCTCTATTTTATTATTACTGATAAGAAGAATTGTTAACAAAGGGGCAGGGACAGGATGAACAGTTTACCCGCCACTGTCATCAAATGTAACACATGAAGGAGCGTCCGTTGACCTTGCAATTTTTAGACTACATATAGCAGGGATCTCTTCAATTTTAGGTGCTATTAATTTTATTTCAACTATTATAAATATACGACCAAAAGGAATATCTTACGATAAAACACCCTTATTTGTATGAGCGGTTATAATTACAGCAATTTTACTATTACTATCACTACCAGTGCTAGCCGGAGCTATTACTATACTACTTACAGACCGTAATATTAATACTTCATTTTTCGACCCTGCAGGAGGAGGTGATCCTATTTTATACCAACATTTATTT
>Pelenomus_commari|449.245-PSP
AACACTATACTTTATTTTTGGAAGATGAGCAGGAACTGTAGGTACGTCTTTAAGTATAATTATTCGAACTGAACTGGGTACACCAGGTAGGTTAATTGGAAATGATCAAATTTATAACTCTATTGTTACAGCCCATGCCTTTATTATAATTTTTTTTATAGTCATACCAATTTTAATTGGCGGTTTTGGAAACTGGTTAGTACCTTTAATATTAGGGGCTCCAGATATAGCCTTCCCTCGTCTTAATAATATAAGATTCTGACTACTACCTCCTTCTATTCTACTACTATTAATAAGAAGAATTGTTAACAAAGGGGCTGGTACAGGATGAACGGTATACCCACCTTTATCCTCAAATGTTACACATGAAGGAGCTTCTGTAGATTTAGCAATTTTCAGACTACACATAGCAGGTATCTCATCTATTCTAGGGGCTATCAATTTTATTTCAACTATTATAAATATACGACCAAAAGGAATATCTTATGATAAAACACCATTATTTGTCTGAGCTGTTATAATTACAGCAATTTTATTACTATTATCACTACCAGTACTAGCTGGGGCTATTACAATACTACTTACAGATCGAAATATTAATACATCTTTTTTTGACCCGGCTGGAGGTGGAGATCCAATTCTTTACCAACACCTATTT
>Pelenomus_commari|11023.1537-PSP_3297
AACACTATACTTTATTTTTGGAAGATGAGCAGGAACTGTAGGTACGTCTTTAAGTATAATTATTCGAACTGAACTGGGTACACCAGGTAGGTTAATTGGAAATGATCAAATTTATAACTCTATTGTTACAGCCCATGCCTTTATTATAATTTTTTTTATAGTTATACCAATTTTAATTGGCGGTTTTGGAAACTGGTTAGTACCTTTAATATTAGGGGCTCCAGATATAGCCTTCCCTCGTCTTAATAATATAAGATTCTGACTACTACCTCCTTCTATTCTACTACTATTAATAAGAAGAATTGTTAACAAAGGGGCTGGTACAGGATGAACGGTATACCCACCTTTATCCTCAAATGTTACACATGAAGGAGCTTCTGTAGATTTAGCAATTTTCAGACTACACATAGCAGGTATCTCATCTATTCTAGGAGCTATCAATTTTATTTCAACTATTATAAATATACGACCAAAAGGAATATCTTATGATAAAACACCATTATTTGTCTGAGCTGTTATAATTACAGCAATTTTATTACTACTATCACTACCAGTACTAGCTGGGGCTATTACAATACTACTTACAGATCGAAATATTAATACATCTTTTTTTGACCCGGCTGGAGGTGGGAATCCAATTCTTTACCAACACCTATTT
>Pelenomus_commari|11103.1617-JKR_3665
AACACTATACTTTATTTTTGGAAGATGAGCAGGAACTGTAGGTACATCTCTAAGTATAATTATTCGAACTGAACTGGGTACACCAGGTAGATTAATTGGAAATGATCAAATTTATAACTCTATTGTTACAGCCCATGCCTTTATTATAATTTTTTTTATAGTTATACCAATTTTAATTGGCGGTTTTGGAAACTGATTAGTACCTTTAATATTAGGGGCTCCAGATATAGCCTTCCCTCGTCTTAATAATATAAGATTCTGACTACTACCCCCTTCTATCCTACTACTATTAATAAGAAGAATTGTTAACAAAGGGGCTGGTACAGGATGAACGGTATATCCACCTTTATCCTCAAATGTTACACATGAAGGAGCTTCTGTAGATTTAGCAATTTTCAGACTACACATAGCAGGTATCTCATCTATTCTAGGGGCTATCAATTTTATTTCAACTATTATAAATATACGACCAAAAGGAATATCTTATGATAAAACACCATTGTTTGTCTGAGCTGTTATAATTACAGCAATTTTATTACTACTATCACTACCAGTACTAGCTGGAGCTATTACAATACTACTTACAGATCGAAATATTAATACATCTTTTTTTGACCCGGCTGGAGGTGGAGATCCAATTCTTTACCAACACCTATTT
>Pelenomus_commari|16243.2228-JKR_23966
AACACTATACTTTATTTTTGGAAGATGAGCAGGAACTGTAGGTACGTCTTTAAGTATAATTATTCGAACTGAACTGGGTACACCAGGTAGGTTAATTGGAAATGATCAAATTTATAACTCTATTGTTACAGCCCATGCCTTTATTATAATTTTTTTTATAGTTATACCAATTTTAATTGGCGGTTTTGGAAACTGGTTAGTACCTTTAATATTAGGGGCTCCAGATATAGCCTTCCCTCGTCTTAATAATATAAGATTCTGACTACTACCTCCTTCTATTCTACTACTATTAATAAGAAGAATTGTTAACAAAGGGGCTGGTACAGGATGAACGGTATACCCACCTTTATCCTCAAATGTTACACATGAAGGAGCTTCTGTAGATTTAGCAATTTTCAGACTACACATAGCAGGTATCTCATCTATTCTAGGGGCTATCAATTTTATTTCAACTATTATAAATATACGACCAAAAGGAATATCTTATGATAAAACACCATTATTTGTCTGAGCTGTTATAATTACAGCAATTTTATTACTACTATCACTACCAGTACTAGCTGGGGCTATTACAATACTACTTACAGATCGAAATATTAATACATCTTTTTTTGACCCGGCTGGAGGTGGAGATCCAATTCTTTACCAACACCTATTT
>Pelenomus_olssoni|16415.2401-JKR_25978
CACATTATATTTTATTTTTGGTAGATGAGCAGGAACTGTTGGAACATCTTTAAGTATAATTATTCGTACAGAACTAGGTACCCCTGGTAGTTTAATTGGTAATGATCAAATTTACAATTCTATTGTAACAGCCCATGCTTTCATTATAATTTTTTTCATAGTAATACCAATTCTTATTGGAGGATTTGGTAATTGATTAGTACCTTTAATATTAGGCGCACCCGATATAGCTTTTCCACGTCTTAACAATATAAGATTTTGACTTCTACCCCCTTCTATTTTACTTTTACTCATAAGAAGAATTGTAAACAAAGGAGCAGGAACAGGTTGAACAGTCTATCCACCCCTATCATCAAACGTAACCCATGAAGGAATATCTGTAGATTTAGCGATTTTTAGACTTCATATAGCTGGTATTTCATCAATTTTAGGAGCCATTAATTTTATTTCTACAATTATAAATATACGACCAAAAGGAATAAGATACGATAAAACCCCCTTATTTGTTTGAGCCGTAATAATTACAGCTATTTTATTAATTATTTCTTTACCTGTTTTAGCAGGAGCTATTACAATACTATTAACAGATCGTAATATTAATACATCATTTTTTGACCCGGCCGGCGGGGGAGACCCAATCTTATCCCAACATTTATTT
>Pelenomus_velaris|504.300-JKR
TACTTTATACTTTATTTTTGGAAGATGGGCAGGAACTGTGGGAACATCGCTTAGAATAATTATTCGAACGGAACTAGGAACTCCGGGAAGATTAATTGGAAATGATCAAATTTATAACTCCATTGTAACAGCCCATGCTTTTATTATAATTTTTTTCATAGTAATACCTATTCTTATTGGCGGGTTTGGTAATTGATTAGCACCTTTAATACTAGGGGCACCTGATATAGCTTTTCCACGTCTTAATAATATAAGATTTTGATTATTACCACCATCTATTTTACTGTTACTTATAAGTAGTATTGTTAATAAAGGAGCTGGAACAGGTTGAACTGTGTATCCACCTCTATCATCTAATGTTACTCATGAAGGAGCATCTGTAGATTTAGCTATTTTTAGGTTACATATAGCAGGTATTTCATCTATTTTAGGTGCTATTAATTTTATTTCAACAATTATGAATATACGACCAAAAGGAATAAGATACGATAAAACCCCATTATTTGTTTGAGCTGTTATAATTACAGCTATCTTATTATTACTTTCACTTCCAGTATTAGCAGGTGCTATTACTATATTACTGACAGATCGTAATATTAATACTTCATTCTTTGACCCGGCAGGGGGCGGCGATCCTATTCTATACCAACATTTATTT
>Pelenomus_velaris|9799.898-CBR_3811
TACTTTATACTTTATTTTTGGAAGATGAGCAGGAACTGTGGGAACATCGCTTAGTATAATTATTCGAACGGAATTAGGAACTCCGGGAAGATTAATTGGGAATGATCAAATTTATAACTCCATTGTAACAGCCCATGCTTTTATTATAATTTTTTTCATAGTAATACCTATTCTTATTGGTGGGTTTGGTAATTGATTAGTACCTTTAATACTAGGGGCACCTGATATAGCTTTTCCACGTCTTAATAATATAAGATTTTGATTATTACCACCATCTATTTTACTATTACTTATAAGTAGTATTGTTAATAAAGGAGCTGGAACAGGTTGAACTGTATACCCACCTCTATCATCTAATGTTACTCATGAAGGGGCGTCTGTAGATTTAGCTATTTTTAGGCTACATATAGCAGGTATTTCATCTATTTTAGGTGCTATTAATTTTATTTCAACAATTATGAATATACGACCAAAAGGAATAAGATACGATAAAACCCCATTATTTGTTTGAGCTGTTATAATTACAGCTATCTTATTATTACTTTCACTTCCAGTATTAGCAGGTGCTATTACTATATTACTAACAGATCGTAATATTAATACTTCATTCTTTGACCCAGCAGGGGGTGGCGATCCTATTCTATACCAACATTTATTT
>Pelenomus_waltoni|15907.1892-PST_23997
AACATTATATTTTATTTTTGGAAGATGAGCAGGAACTGTAGGAACATCTCTAAGAATAATCATTCGAACAGAACTAGGAACTCCAGGAAGTTTAATCGGTAATGATCAAATTTATAATTCTATTGTTACAGCACATGCTTTTATTATAATTTTTTTCATAGTTATACCAATTCTTATTGGAGGCTTTGGAAACTGACTTGTACCCCTAATATTAGGAGCACCAGATATAGCCTTCCCACGTCTTAATAATATAAGTTTTTGACTTTTACCGCCCTCAATTCTTTTACTATTAATAAGTAGAATTGTCAATAATGGAGCAGGAACTGGGTGAACAGTATACCCCCCACTATCTTCGAATATTACCCATGAAGGGGCATCTGTTGATTTAGCAATTTTCAGATTACACATAGCAGGAATCTCTTCAATTCTTGGTGCTATTAATTTTATTTCAACCATTATAAATATACGACCAAAAGGAATATCTTATGATAAAACACCTTTATTCGTTTGAGCAGTAATAATTACTGCAATTTTACTTCTTTTATCTCTACCCGTATTAGCAGGTGCTATTACGATACTATTAACAGACCGAAATATTAATACTTCTTTTTTTGACCCTGCAGGAGGGGGTGACCCTATTCTTTATCAACATTTATTT
>Pelenomus_waltoni|15927.1912-FBA_23303
AACATTATATTTTATTTTTGGAAGATGAGCAGGAACTGTAGGAACATCTCTAAGAATAATCATTCGAACAGAACTAGGAACTCCAGGGAGTTTAATCGGTAATGATCAAATTTATAATTCTATTGTTACAGCACATGCTTTTATTATAATTTTTTTCATAGTTATACCAATTCTTATTGGAGGCTTTGGAAACTGACTTGTACCCCTAATATTAGGAGCACCAGATATAGCCTTCCCACGTCTTAATAATATAAGTTTTTGACTTTTACCGCCCTCAATTCTTTTACTATTAATAAGTAGAATTGTCAATAATGGAGCAGGAACTGGGTGAACAGTATACCCCCCACTATCTTCGAATATTACCCATGAAGGGGCATCTGTTGATTTAGCAATTTTCAGATTACACATAGCAGGAATCTCTTCAATTCTTGGTGCTATTAATTTTATTTCAACCATTATAAATATACGACCAAAAGGAATATCTTATGATAAAACACCTTTATTCGTTTGAGCAGTAATAATTACTGCAATTTTACTTCTTTTATCTCTACCCGTATTAGCAGGCGCTATTACGATACTATTAACAGACCGAAATATTAATACTTCTTTTTTTGACCCTGCAGGAGGAGGTGACCCTATTCTTTATCAACATTTATTT
>Pelenomus_waltoni|16565.2551-PSP_23525
AACATTATATTTTATTTTTGGAAGATGAGCAGGAACTGTAGGAACATCACTAAGAATAATCATTCGAACAGAACTAGGAACTCCAGGGAGTTTAATCGGTAATGATCAAATTTATAATTCTATTGTTACAGCACATGCTTTTATTATAATTTTTTTCATAGTTATACCAATTCTTATTGGAGGCTTTGGAAACTGACTTGTACCCCTAATATTAGGAGCACCAGATATAGCCTTCCCACGTCTTAATAATATAAGATTTTGACTTTTACCGCCCTCAATTCTTTTACTATTAATAAGTAGAATTGTCAATAATGGAGCAGGAACTGGGTGAACAGTATACCCCCCACTATCTTCGAATATTACCCATGAAGGGGCATCTGTTGATTTAGCAATTTTCAGATTACACATAGCAGGAATATCTTCAATTCTTGGTGCTATTAATTTTATTTCAACCATTATAAATATACGACCAAAAGGAATATCTTATGATAAAACACCTTTATTCGTTTGAGCAGTAATAATTACTGCAATTTTACTTCTTTTATCTCTACCCGTATTAGCAGGTGCTATTACGATGCTATTAACAGACCGAAATATTAATACTTCTTTTTTTGACCCTGCAGGAGGGGGTGACCCTATTCTTTATCAACATTTATTT
>Perioxyonyx_splendidus|388.193-PST_51MO2011
AACATTATATTTTATTTTTGGATCTTGAGCGGGTATAGCTGGAACATCATTAAGAATAATTATTCGAACTGAACTAGGTACGCCAGGAAGCCTAATTAGAAATGATCAAATCTACAACTCAATCGTGACAGCCCATGCTTTTATCATAATTTTTTTTATAGTTATACCAATTTTAATTGGGGGGTTCGGTAATTGACTTGTACCCTTGATACTCGGAGCACCTGATATAGCTTTCCCTCGTATAAATAATATAAGTTTTTGACTTCTACCACCTAGCCTAACTCTACTTTTAATAAGTAGAATTATTAATAAAGGAGCAGGAACAGGATGAACAGTCTATCCCCCCTTATCAACTAATATCAGCCACGAAGGAGCATCTGTTGATCTCGCAATCTTTAGACTTCACATAGCTGGAATTTCTTCTATCTTAGGGGCTATTAATTTTATCTCAACAATTAGAAATATACGACCAATAGGAATAACTTACGAACGTATGCCCTTATTTTCTTGAGCAGTCGAAATCACTGCAATTCTATTACTTTTATCATTACCAGTACTGGCCGGTGCAATTACTATACTTTTAACAGACCGTAATATCAATACATCATTTTTTGACCCGGCAGGGGGTGGAGATCCTATCTTATATCAACATTTATTT
>Perioxyonyx_splendidus|11063.1577-JKR_3625
AACATTATATTTTATTTTTGGATCTTGAGCAGGTATAGCTGGAACATCATTAAGAATAATTATTCGAACTGAGCTAGGTACACCAGGAAGCCTAATTAGAAATGATCAAATCTACAATTCAATTGTAACAGCCCATGCTTTTATTATAATTTTTTTTATAGTTATACCAATTTTAATTGGAGGATTCGGTAATTGACTTGTACCTTTAATACTCGGAGCACCTGATATAGCTTTCCCTCGTATAAATAATATAAGTTTTTGACTTCTACCACCTAGTCTAACTCTACTTTTAATGAGTAGAATTATTAATAAAGGAGCAGGAACAGGATGAACAGTCTATCCACCCTTATCAACTAATATTAGTCACGAAGGAGCATCTGTTGATCTCGCAATCTTTAGACTTCACATAGCTGGAATTTCTTCTATCTTAGGAGCTATTAATTTTATCTCAACAATTAGAAATATACGACCAATAGGGATAACTTACGAACGTATACCCCTATTTTCTTGAGCAGTCGAAATTACTGCAATTCTATTACTTTTATCATTACCAGTACTGGCCGGTGCAATTACTATACTTTTAACAGACCGTAATATCAATACATCATTTTTTGACCCGGCAGGAGGAGGAGACCCTATCTTATACCAACATTTATTT
>Phrydiuchus_augusti|706.502-RST
NNNNNNNNNNNNNNNNNNNNNNNNTTGAGCTGGAATAATTGGAACCTCACTAAGAATGATTATTCGAACTGAACTAGGAAACCCAGGAAGATTAATTGGTAATGACCAAATTTACAATTCTATTGTAACTGCTCATGCATTTATTATAATTTTTTTTATAGTTATACCAATTTTAATTGGAGGATTTGGGAATTGATTAGTTCCTTTAATACTAGGAGCCCCTGATATAGCATTCCCACGATTAAACAATATAAGATTTTGACTCCTTCCTCCTTCTCTCTCTCTTCTCCTAATAAGAAGAATTGTTAATAAAGGAGTAGGAACTGGTTGAACTGTCTATCCTCCACTATCCAGAAATATTGCACATGAAGGAATATCTGTTGATTTAGCAATTTTTAGCTTACATATAGCTGGAATTTCTTCAATTTTAGGAGCGATTAATTTTATCTCTACAGTACTAAATATACGCCCAATAGGAATAAATTCTGAACTTATACCTTTATTTGTTTGAGCTGTAGAAATTACAGCAATTTTACTATTGTTATCTTTACCTGTCCTAGCAGGAGCCATCACTATACTATTAACTGATCGTAATATTAATACATCTTTTTTTGACCCTTCAGGAGGTGGAGATCCTATTTTATACCAACATTTATTT
>Phrydiuchus_augusti|10027.1127-JKR_3463
AACTTTATATTTTATTTTTGGAACTTGAGCTGGAATAATTGGAACCTCACTAAGAATGATTATTCGAACTGAACTAGGAAACCCAGGAAGATTAATTGGTAATGACCAAATTTACAATTCTATTGTAACTGCTCATGCATTTATTATAATTTTTTTTATAGTTATACCAATTTTAATTGGAGGATTTGGGAATTGATTAGTTCCTTTAATACTAGGAGCCCCTGATATAGCATTCCCACGATTAAACAATATAAGATTTTGACTCCTTCCTCCTTCTCTCTCTCTTCTCCTAATAAGAAGAATTGTTAATAAAGGAGTAGGAACTGGTTGAACTGTCTATCCTCCACTATCCAGAAATATTGCACATGAAGGAATATCTGTTGATTTAGCAATTTTTAGCTTACATATAGCTGGAATTTCTTCAATTTTAGGAGCGATTAATTTTATCTCTACAGTACTAAATATACGCCCAATAGGAATAAATTCTGAACTTATACCTTTATTTGTTTGAGCTGTAGAAATTACAGCAATTTTACTATTGTTATCTTTACCTGTCCTAGCAGGAGCCATCACTATACTATTAACTGATCGTAATATTAATACATCTTTTTTTGACCCTTCAGGAGGTGGAGATCCTATTTTATACCAACATTTATTT
>Phrydiuchus_quijote|10082.1182-JKR_3518
AACTTTATATTTTATTTTTGGGGCCTGATCTGGAATGGTAGGCACCTCGTTAAGAATATTAATTCGAACTGAATTAGGAAATCCAGGTAGGCTAATTGGTAATGATCAAATTTACAATTCAATTGTTACTGCACACGCTTTTATTATAATTTTTTTTATAGTAATACCAGTTCTAATTGGAGGATTTGGAAACTGACTAGTACCGCTAATGCTAGGAGCTCCTGATATAGCCTTTCCTCGACTTAACAATATAAGATTTTGACTATTACCCCCATCTCTTCTTCTTCTTCTTATAAGAAGACTTGTTAACAAAGGAGCAGGTACAGGATGAACAGTATATCCCCCTTTGTCTACAAATATCACTCATGAAGGCATATCAGTAGACTTAGCAATTTTTAGATTACATATAGCAGGTATTTCTTCAATTTTGGGAGCAATTAATTTTATCTCTACTGTATTAAATATACGTCCTAACGGAATAACTTCTGAATTTATACCTTTATTTGTTTGGGCTGTAGAAATTACAGCAATTCTTCTATTACTATCTCTGCCAGTTTTAGCGGGAGCTATCACTATACTACTAACAGATCGTAATATTAATACATCTTTTTTTGACCCTACAGGAGGGGGAGACCCAATCCTGTACCAACATTTATTT
>Phrydiuchus_tau|16169.2154-JKR_23794
AACTTTATATTTCATTTTTGGAGCATGAGCTGGAATGGTAGGTACCTCACTAAGAATATTAATTCGAACCGAATTAGGTAATCCAGGTAGTTTAATTGGAAATGATCAAATTTATAACTCAATTGTTACTGCACATGCTTTTATTATAATTTTTTTTATAGTTATACCAATTTTAATTGGAGGATTTGGAAATTGATTAGTCCCATTAATACTAGGGGCACCCGATATAGCCTTCCCTCGTCTTAATAATATAAGATTTTGATTACTACCTCCTTCTCTTATTCTTCTTCTTATAAGAAGATTTGTTAATAAAGGAACAGGCACAGGATGAACTGTTTACCCTCCTCTATCTACAAATATTGCTCATGAAGGTATATCAGTAGACCTAGCAATCTTTAGATTGCATATAGCTGGTATTTCTTCAATTTTAGGAGCAATCAATTTTATTTCTACTATTTTAAATATACGACCCAAAGGAATAACTTCTGAATTTATACCTTTATTTGTATGGGCCGTAGAAATTACAGCAATTCTTCTATTATTATCTTTACCTGTCTTAGCGGGTGCTATCACAATACTACTTACTGATCGTAATATTAATACATCCTTTTTTGATCCAACAGGAGGGGGAGATCCAATTTTATACCAACACCTATTT
>Phrydiuchus_topiarius|566.362-JKR
AACTTTATATTTTATTTTTGGGGCATGAGCTGGAATAGTGGGAACCTCATTAAGAATACTAATCCGAACTGAGCTAGGTAACCCTGGAAGACTAATTGGAAATGATCAGATTTATAACTCAATTGTTACCGCACATGCTTTTATTATAATTTTTTTTATAGTAATACCAATTTTAATTGGAGGATTTGGAAATTGATTAGTCCCATTAATACTGGGGGCACCTGATATAGCCTTTCCTCGACTTAACAATATAAGATTTTGATTGTTACCCCCTTCTCTTCTTCTTCTTCTTATAAGAAGAATTGTAAACAAAGGAGCAGGCACAGGATGAACCGTATACCCCCCTTTATCTACAAATATCGCTCATGAGGGTATATCAGTAGATCTGGCAATTTTTAGATTGCATATGGCAGGAATCTCCTCAATTTTAGGAGCAATCAATTTTATTTCTACTGTATTAAATATAAAACCCAAAGGAATAACTCCCGAATTCACACCTTTATTTGTATGAGCTGTAGAAATTACAGCAATTCTTTTACTTCTATCTTTACCTGTCTTAGCGGGAGCTATTACAATACTACTTACTGATCGTAATATCAATACATCCTTTTTTGACCCGACAGGAGGTGGAGACCCTATTTTATACCAACACCTATTC
>Phrydiuchus_topiarius|16444.2430-JKR_26007
AACTTTATATTTTATTTTTGGGGCATGAGCTGGAATAGTGGGAACCTCATTAAGAATACTAATCCGAACTGAGCTAGGTAACCCTGGAAGACTAATTGGAAATGATCAGATTTATAACTCAATTGTTACCGCACATGCTTTTATTATAATTTTTTTTATAGTAATACCAATTTTAATTGGAGGATTTGGAAATTGATTAGTCCCATTAATACTGGGGGCACCTGATATAGCCTTTCCTCGACTTAACAATATAAGATTTTGATTGTTACCCCCTTCTCTTCTTCTTCTTCTTATAAGAAGAATTGTAAACAAAGGAGCAGGCACAGGATGAACCGTATACCCCCCTTTATCTACAAATATCGCTCATGAGGGTATATCAGTAGATCTGGCAATTTTTAGATTGCATATGGCAGGAATCTCCTCAATTTTAGGAGCAATCAATTTTATTTCTACTGTATTAAATATAAAACCCAAAGGAATAACTCCCGAATTCACACCTTTATTTGTATGAGCTGTAGAAATTACAGCAATTCTTTTACTTCTATCTTTACCTGTCTTAGCGGGAGCTATTACAATACTACTTACTGATCGTAATATCAATACATCCTTTTTTGACCCGACAGGAGGTGGAGACCCTATTTTATACCAACACCTATTC
>Phytobius_leucogaster|573.369-JKR
AACTTTATATTTTATTTTTGGCAGATGAGCAGGAACAGTAGGAACATCTCTAAGTATAATTATTCGAACTGAGCTGGGTACACCCGGTAGATTAATCGGAAATGATCAAATTTATAATTCAATTGTAACTGCACATGCTTTTATTATAATTTTTTTTATAGTAATACCAATTTTAATTGGTGGATTCGGTAATTGACTAGTACCATTAATACTAGGGGCACCTGATATAGCTTTCCCACGTCTTAATAATATAAGATTCTGATTATTACCACCATCAATTCTACTTTTACTAATAAGAAGAATTGTTAATAAAGGAGCGGGTACAGGATGAACGGTTTATCCACCTTTGTCATCAAACGTGACCCATGAAGGAGCATCTGTAGATTTAGCGATTTTCAGACTACATATAGCAGGGATTTCATCTATTCTAGGTGCAATTAACTTTATTTCAACTATTATAAATATACGACCAAAAGGAATATCTTATGATAAAACCCCACTATTTGTTTGAGCTGTAATAATTACAGCAATTCTATTGCTTCTATCACTACCAGTATTAGCAGGGGCAATTACAATACTATTAACAGATCGAAATATTAATACATCTTTTTTTGACCCTGCAGGAGGCGNNNNNNNNNNNNNNNNNNNNNNNNNNNNN
>Poophagus_sisymbrii|9795.894-CBR_3807
AACTTTATATTTTATTTTTGGATCCTGAGCTGGTATAGCTGGAACTTCCTTAAGTATACTCATTCGGACCGAATTAGGAAATCCAGGTAGATTAATTGGAAATGACCAAATTTACAACTCAATTGTTACTGCTCATGCATTTATTATAATCTTTTTTATAGTAATACCAGTATTAATTGGAGGCTTCGGAAATTGGTTAGTACCACTAATATTGGGGGCACCTGATATAGCCTTCCCTCGACTAAATAATATAAGATTCTGGTTGCTTCCGCCCTCACTATCTCTTCTTTTAATAAGAAGAATTGTAAACAAAGGGGCAGGAACAGGATGAACAGTATATCCACCATTATCAAGAAATGTTGCCCATGAAGGAATATCAGTTGATTTAGCTATTTTTAGACTACATATAGCAGGTATTTCATCAATTCTGGGTGCTATCAATTTTATCTCTACTGTTATAAATATGCAACCCAAAGGAATGACCCCAGAACTAATACCCCTTTTTGTATGGGCCGTAGAAATTACAGCTATTTTATTACTACTTTCATTGCCCGTTCTTGCTGGGGCAATTACTATACTACTAACAGATCGTAATATCAACACATCATTTTTTGACCCATCGGGGGGCGGAGATCCAATTTTATACCAACACTTATTT
>Poophagus_sisymbrii|9934.1033-PSP_3178
AACTTTATATTTTATTTTTGGATCCTGAGCTGGTATAGCTGGAACTTCCTTAAGTATACTCATTCGGACCGAATTAGGAAATCCAGGTAGATTAATTGGAAATGACCAAATTTACAACTCAATTGTTACTGCTCATGCATTTATTATAATCTTTTTTATAGTAATACCAGTATTAATTGGAGGCTTCGGAAACTGGTTAGTACCACTAATATTGGGGGCACCTGATATAGCCTTCCCTCGACTAAATAATATAAGATTCTGGTTGCTTCCGCCCTCACTATCTCTTCTTTTAATAAGAAGAATTGTAAACAAAGGGGCAGGAACAGGATGAACAGTGTATCCACCATTATCAAGAAATGTTGCCCATGAAGGAATATCAGTTGATTTAGCTATTTTTAGACTACATATAGCAGGTATTTCATCAATTCTGGGTGCTATCAATTTTATCTCTACTGTTATAAATATGCAACCCAAAGGAATGACCCCAGAACTAATACCCCTTTTTGTATGGGCCGTAGAAATTACAGCTATTTTATTACTACTTTCATTGCCCGTTCTTGCTGGGGCAATTACTATACTACTAACAGATCGTAATATCAACACATCATTTTTTGACCCATCGGGGGGCGGAGATCCAATTTTATACCAACACTTATTT
>Poophagus_sisymbrii|10937.1451-JKR_4220
AACTTTATATTTTATTTTTGGATCCTGAGCTGGTATAGCTGGAACTTCCTTAAGTATACTCATTCGGACCGAATTAGGAAATCCAGGCAGATTAATTGGAAATGACCAAATTTACAACTCAATTGTTACTGCTCATGCATTTATTATAATCTTTTTTATAGTAATACCAGTATTAATTGGGGGCTTCGGAAACTGGTTAGTACCACTAATATTGGGGGCACCTGATATAGCCTTTCCTCGACTAAATAATATAAGATTCTGGTTGCTTCCGCCCTCACTATCTCTTCTTTTAATAAGAAGAATTGTAAACAAAGGGGCAGGAACAGGATGAACAGTGTATCCACCATTATCAAGAAATGTTGCCCATGAAGGAATATCAGTTGATTTAGCTATTTTTAGACTACATATAGCAGGTATTTCATCAATTCTGGGTGCTATTAATTTTATCTCTACTGTTATAAATATGCAACCCAAAGGAATGACCCCAGAACTAATACCCCTTTTTGTATGGGCCGTAGAAATTACAGCTATTTTATTACTACTTTCATTGCCCGTTCTTGCTGGGGCAATTACTATACTACTAACAGATCGTAATATCAACACATCATTTTTTGACCCATCGGGGGGCGGAGATCCAATTTTATACCAACACTTATTT
>Prisistus_obsoletus|16160.2145-JKR_23785
AACTTTATATTTCATTTTTGGGTCGTGAGCTGGAATAGCTGGAACCTCATTAAGAATACTAATTCGGACAGAGCTAGGAAACCCTGGGAGGTTAATTGGAAATGATCAAATTTACAATTCAATTGTTACTGCCCATGCTTTCATTATAATTTTTTTTATAGTTATACCAATTTTAATTGGAGGATTTGGAAACTGACTAGTACCATTGATACTAGGAGCACCTGATATAGCTTTCCCACGATTAAACAATATAAGATTTTGATTACTTCCTCCATCTCTATCTCTACTCTTAATAAGAAGAATTGTTAATAAAGGAGCCGGGACAGGGTGAACTGTTTACCCCCCTTTATCAATAAATGTAGCCCATGAAGGTATATCTGTAGATCTAGCAATTTTTAGGCTACACATAGCAGGAATCTCCTCAATCTTAGGTGCAATTAATTTTATCTCCACAGTAATAAATATGCGACCAACAGGAATAACTGCAGAATATATGCCTTTGTTTGTATGGGCAGTAGAAATTACTGCTATTCTATTATTATTATCCTTACCAGTCTTAGCAGGAGCTATTACTATACTATTAACAGACCGAAATATTAATACATCCTTTTTTGACCCAACTGGAGGGGGAGATCCTATTCTTTACCAGCATTTATTT
>Prisistus_suturalba|16159.2144-JKR_23784
AACCCTATATTTTATTTTTGGGTCTTGGGCTGGGATAGCTGGCACTTCCTTAAGAATGCTAATCCGAACAGAACTTGGAAACCCGGGAAGACTAATCGGAAATGATCAGATCTACAATTCAATCGTCACAGCTCATGCTTTTATTATAATTTTTTTTATAGTAATACCAATTTTAATTGGGGGGTTTGGAAACTGGTTAGTTCCCCTGATACTGGGGGCACCTGATATAGCCTTCCCCCGATTAAATAATATAAGATTCTGGCTACTCCCTCCCTCTCTTTCTCTTCTCTTAATAAGAAGAATTGTTAATAAAGGAGCGGGAACGGGATGAACGGTTTACCCCCCTTTATCAATAAATATAGCACACGAAGGAATATCTGTTGATCTGGCAATTTTTAGCCTACACATAGCAGGGATCTCATCAATTCTAGGGGCTATCAATTTTATTTCAACAGTGATAAATATACGCCCAACAGGAATAACTGCAGAATACATACCCTTATTTGTGTGGGCTGTTGAAATCACCGCCATTCTCTTACTACTCTCATTACCAGTACTAGCCGGGGCTATCACTATACTACTAACAGATCGAAATATTAACACATCCTTTTTTGATCCTACAGGAGGAGGAGACCCTATTCTCTATCAACACTTATTC
>Pseudophytobius_acalloides|16023.2008-JKR_23648
AACATTATATTTTATTTTTGGAAGATGGGCAGGAACCGTAGGAACATCTCTAAGAATACTAATTCGAACAGAACTAGGTAACCCAGGAAGATTAATTGGTGATGATCAAATTTATAACTCTATTGTAACGGCTCATGCTTTTATTATAATTTTTTTTATAGTTATACCAATTTTAATTGGAGGATTTGGCAATTGACTTGTCCCACTTATACTAGGAGCTCCTGATATAGCATTCCCTCGGCTTAATAATATAAGATTTTGGCTTCTTCCACCATCAATTACACTACTATTAATAAGAAGAATTGTTGATAAAGGAGCAGGAACAGGATGAACTGTTTATCCACCTTTATCAACAAACATAGCACACGAAGGTGCCTCAGTTGATTTAGCAATTTTTAGCCTACACCTAGCAGGTATTTCATCAATCCTAGGTGCAATCAATTTTATCTCTACAATTATAAATATACGACCAACAGGAATAAAATACGAACAAATACCTCTATTTTCATGAGCAGTAATTATTACTGCAGTACTTTTATTGTTATCCTTACCAGTATTAGCTGGAGCTATTACAATATTATTAACAGATCGAAATATTAATACATCATTTTTTGACCCAGCTGGGGGAGGAGACCCAATTCTTTACCAACATCTTTTC
>Ranunculiphilus_faeculentus|10036.1136-JKR_3472
AACTTTATATTTTATTTTTGGTTCTTGAGCTGGAATAGCTGGAACCTCTTTAAGAATACTAATTCGTACCGAATTAGGAAACCCTGGTATATTAATTGGGGATGATCAAATTTATAACTCTATTGTAACAGCACATGCTTTTATTATAATTTTTTTTATAGTAATACCAATTCTAATTGGGGGATTCGGGAACTGACTAGTACCCTTAATACTTGGAGCCCCCGATATAGCTTTCCCACGATTAAATAATATAAGATTCTGGCTCCTTCCTCCTTCTCTATCATTACTTTTAATAAGAAGAATTGTTAATAAAGGTGCAGGAACTGGGTGAACTGTATATCCTCCTTTATCTATAAATGTAGCTCATGAAGGAATATCAGTAGACTTAGCTATTTTTAGACTTCATATAGCCGGAATCTCCTCAATTTTAGGGGCAATTAATTTTATCTCAACAGTTATAAATATGCGACCTACAGGAATAACAGCTGAATATATACCTTTATTTGTTTGAGCAGTAGAAATTACTGCTATTTTACTACTACTTTCTTTACCAGTTTTAGCAGGAGCTATTACCATATTACTAACAGATCGTAATATTAATACATCATTCTTTGACCCTACAGGAGGAGGTGATCCAATTCTTTATCAACATTTATTC
>Ranunculiphilus_pseudinclemens|16427.2413-JKR_25990
AACTTTATATTTTATTTTTGGTTCTTGAGCTGGAATAGCCGGAACCTCTTTAAGAATACTAATTCGTACCGAATTAGGAAACCCTGGTATATTAATTGGGGATGATCAAATTTATAACTCTATTGTAACAGCACATGCTTTTATTATAATTTTTTTTATAGTAATACCAACTCTAATTGGTGGATTTGGGAACTGACTAGTGCCCTTAATACTTGGAGCCCCTGATATAGCTTTCCCACGATTAAATAATATAAGATTCTGGCTACTTCCTCCTTCTCTATCATTGCTTTTAATAAGAAGAATTGTTAATAAAGGGGCAGGAACTGGGTGAACTGTATATCCTCCTTTATCTATAAATGTAGCTCATGAAGGTATATCAGTAGACTTAGCTATTTTTAGACTTCATATAGCCGGAATCTCCTCAATTTTAGGGGCAATTAATTTTATCTCAACAGTTATAAATATGCGACCTACAGGAATAACAGCTGAATATATGCCTTTATTTGTTTGAGCAGTAGAAATTACTGCTATTCTACTACTACTTTCTTTACCAGTTTTAGCAGGAGCTATTACCATATTATTAACAGATCGTAATATTAATACATCATTCTTTGACCCTACAGGAGGGGGAGATCCAATCCTTTATCAACATTTATTT
>Rhinoncus_albicinctus|583.379-JKR
AACCCTATATTTTATCTTTGGAAGATGAGCAGGAACAGTAGGAACATCATTAAGAATACTAATTCGAACAGAATTAGGCACGCCAGGTAGCTTAATTGGTAATGATCAAATCTATAATTCAATTGTCACCGCTCATGCATTTATTATAATTTTCTTTATAGTTATACCAATCTTAATTGGAGGCTTCGGTAATTGACTAGTACCACTAATATTAGGGGCCCCTGATATAGCCTTCCCCCGACTAAACAATATAAGATTTTGACTGTTACCACCTTCTATTATACTTTTACTGATAAGAAGAATCGTTAATAAAGGTGCTGGTACAGGTTGAACGGTATACCCGCCGTTATCGGCCAACATAACACACGAAGGTGCATCAGTAGATTTAGCTATTTTCAGATTACATATAGCAGGTATCTCCTCTATTTTAGGAGCTATTAATTTTATTTCAACAATTATAAATATACGACCTCAAGGAATAACCTACGATAAAACACCATTATTTGTTTGAGCAGTAATAATTACTGCTATTTTATTACTTTTATCTTTACCAGTACTAGCAGGAGCTATTACAATATTATTAACAGATCGTAACATTAATACATCATTCTTTGATCCAACTGGAGGAGGAGATCCTATTCTATATCAACACTTATTT
>Rhinoncus_albicinctus|11156.1165-JKR_3501
AACCCTATATTTTATCTTTGGAAGATGAGCAGGAACAGTAGGAACATCATTAAGAATACTAATTCGAACAGAATTAGGCACGCCAGGTAGCTTAATTGGTAATGATCAAATCTATAATTCAATTGTCACCGCTCATGCATTTATTATAATTTTCTTTATAGTTATACCAATCTTAATTGGAGGCTTCGGTAATTGACTAGTACCACTAATATTAGGGGCCCCTGATATAGCCTTCCCCCGACTAAACAATATAAGATTTTGACTGTTACCACCTTCTATTATACTTTTACTGATAAGAAGAATCGTTAATAAAGGTGCTGGTACAGGTTGAACGGTATACCCGCCGTTATCGGCCAACATAACACACGAAGGTGCATCAGTAGATTTAGCTATTTTCAGATTACATATAGCAGGTATCTCCTCTATTTTAGGAGCTATTAATTTTATTTCAACAATTATAAATATACGACCTCAAGGAATAACCTACGATAAAACACCATTATTTGTTTGAGCAGTAATAATTACTGCTATTTTATTACTTTTATCTTTACCAGTACTAGCAGGAGCTATTACAATATTATTAACAGATCGTAACATTAATACATCATTCTTTGATCCAACTGGAGGAGGAGATCCTATTCTATATCAACACTTATTT
>Rhinoncus_bosnicus|16672.2658-PSP_23808
AACATTATATTTTATTTTTGGGAGATGAGCTGGCACTGTAGGAACCTCCTTAAGAATACTAATTCGAACAGAATTAGGAACCCCTGGAAGTCTTATTGGAAATGATCAAATTTATAATTCAATTGTAACTGCTCATGCTTTTATTATAATTTTTTTTATAGTAATACCAATTTTAATTGGCGGATTTGGAAATTGATTAGTACCACTTATATTAGGAGCACCTGATATAGCCTTCCCACGACTTAATAATATAAGATTCTGACTTTTACCACCTTCTATCATATTACTACTAATAAGAAGAATCGTTAATAAAGGAGCCGGAACTGGTTGAACAGTTTACCCCCCATTATCTTCCAACATTACACACGAAGGAGCATCTGTAGATTTAGCAATTTTTAGGCTACATATAGCTGGAATTTCATCTATTTTAGGTGCTATTAATTTTATCTCCACTATTATAAATATACGTCCTCAAGGAATAAGGTATGATAAAATACCTTTATTCTCCTGAGCTGTATTAATTACAGCTATTTTACTACTACTCTCACTACCAGTATTAGCTGGAGCTATTACAATATTATTAACAGATCGAAATATTAATACTTCATTTTTTGATCCTGCTGGCGGAGGAGACCCTATTTTATATCAACATTTATTT
>Rhinoncus_bruchoides|591.387-JKR
AACATTATACTTTATTTTTGGTAGATGAGCTGGTACTGTAGGAACTTCTCTAAGAATATTAATCCGAACAGAATTAGGAACTCCAGGAAGTCTAATTGGAAATGACCAAATTTATAACTCTATTGTAACTGCACATGCTTTTATTATAATTTTTTTTATAGTAATACCAATCTTAATTGGAGGATTTGGAAACTGGTTAGTCCCCCTTATATTAGGGGCTCCTGATATAGCTTTCCCACGACTTAATAATATAAGATTCTGACTTCTTCCTCCTTCTATTATACTATTACTAATAAGAAGAATTGTTAATAAAGGAGCCGGAACTGGTTGAACGGTTTACCCACCATTATCCTCCAATATCACACATGAAGGAGCATCTGTAGATCTAGCAATTTTTAGATTACACATAGCAGGGATCTCTTCTATTCTAGGAGCTATTAACTTTATTTCTACCATTATAAACATACGCCCCCAAGGAATAAGATATGATAAAATACCCTTATTTTCTTGAGCTGTATTAATCACAGCTATTTTATTACTACTTTCATTACCAGTATTAGCTGGAGCTATTACAATATTACTAACAGATCGAAATATTAATACTTCATTTTTCGACCCTGCCGGAGGGGGGGATCCTATTTTATACCAGCACTTATTT
>Rhinoncus_bruchoides|10922.1436-JKR_4205
AACATTATACTTTATTTTTGGTAGATGAGCTGGTACCGTAGGAACTTCTCTAAGAATATTAATCCGAACAGAATTAGGAACTCCCGGAAGTCTAATTGGAAATGACCAAATTTATAACTCTATTGTAACTGCACATGCTTTTATTATAATTTTTTTTATAGTAATACCAATCTTAATTGGAGGGTTTGGAAACTGATTAGTCCCCCTTATATTAGGGGCTCCTGATATAGCTTTCCCACGACTTAATAATATAAGATTCTGACTTCTTCCTCCTTCTATTATACTATTACTAATAAGAAGAATTGTTAATAAAGGAGCCGGAACTGGTTGAACGGTTTACCCACCATTATCCTCCAATATCACACATGAAGGAGCATCTGTAGATCTAGCAATTTTTAGATTACACATAGCAGGAATCTCTTCTATTCTAGGAGCTATTAACTTTATTTCTACCATTATAAACATACGCCCCCAAGGAATAAGATATGATAAAATACCCTTATTTTCTTGAGCTGTATTAATCACAGCTATTTTATTACTACTTTCATTACCAGTATTAGCTGGAGCTATTACAATATTACTAACAGATCGAAATATTAATACTTCATTTTTCGACCCTGCCGGAGGGGGGGATCCTATTTTATACCAACACTTATTT
>Rhinoncus_bruchoides|16519.2505-PSP_23477
AACATTATACTTTATTTTTGGTAGATGAGCTGGTACCGTAGGAACTTCTCTAAGAATATTAATCCGAACAGAATTAGGAACTCCCGGAAGTCTAATTGGAAATGACCAAATTTATAACTCTATTGTAACTGCACATGCTTTTATTATAATTTTTTTTATAGTAATACCAATCTTAATTGGAGGGTTTGGAAACTGATTAGTCCCCCTTATATTAGGAGCTCCTGATATAGCTTTCCCACGACTTAATAATATAAGATTCTGACTTCTTCCTCCTTCTATTATACTATTACTAATAAGAAGAATTGTTAATAAAGGAGCCGGAACTGGTTGAACGGTTTACCCACCATTATCCTCCAATATCACACATGAAGGAGCATCTGTAGATCTAGCAATTTTTAGATTACACATAGCAGGAATCTCTTCTATTCTAGGAGCTATTAACTTTATTTCTACCATTATAAACATACGCCCCCAAGGAATAAGATATGATAAAATACCCTTATTTTCTTGAGCTGTATTAATCACAGCTATTTTATTACTACTTTCATTACCAGTATTAGCTGGAGCTATTACAATATTACTAACAGATCGAAATATTAATACTTCATTTTTCGACCCTGCCGGAGGGGGGGATCCTATTTTATACCAACACTTATTT
>Rhinoncus_castor|498.294-JKR
AACATTATATTTTATTTTCGGAAGATGGGCTGGCACTGTGGGAACTTCTTTAAGAATATTAATTCGAACAGAATTAGGGACTCCTGGGAGCCTAATTGGAAATGATCAAATTTATAATTCAATTGTAACCGCTCATGCTTTTATTATAATTTTTTTTATAGTAATACCAATTTTAATTGGAGGATTTGGAAATTGATTAGTACCACTTATACTAGGGGCGCCTGATATAGCCTTTCCCCGACTTAATAATATAAGATTCTGACTTTTACCTCCTTCTATTATATTGTTACTAATAAGAAGAATCGTTAATAAAGGAGCCGGAACTGGCTGAACAGTTTATCCCCCTCTATCTTCCAATATTACACACGAAGGAGCATCTGTAGATTTAGCAATTTTTAGGCTACATATAGCCGGAATTTCATCTATTTTAGGTGCTATTAATTTTATTTCTACTATTATAAATATACGCCCTCAAGGAATAAGATATGATAAGATGCCTTTATTTTCCTGAGCCGTATTAATTACAGCTATCTTACTACTACTCTCTCTACCAGTATTAGCCGGAGCTATTACAATATTACTAACAGATCGAAATATTAATACTTCATTTTTTGACCCTGCCGGTGGTGGAGATCCTATTTTATATCAACATTTATTT
>Rhinoncus_castor|751.547-RST
AACATTATATTTTATTTTCGGAAGATGGGCTGGCACTGTGGGAACTTCTTTAAGAATATTAATTCGAACAGAATTAGGGACTCCTGGGAGCCTAATTGGAAATGATCAAATTTATAATTCAATTGTAACCGCTCATGCTTTTATTATAATTTTTTTTATAGTAATACCAATTTTAATTGGAGGATTTGGAAATTGATTAGTACCACTTATACTAGGGGCGCCTGATATAGCCTTTCCCCGACTTAATAATATAAGATTCTGACTTTTACCTCCTTCTATTATATTGTTACTAATAAGAAGAATCGTTAATAAAGGAGCCGGAACTGGCTGAACAGTTTATCCCCCTCTATCTTCCAATATTACACACGAAGGAGCATCTGTAGATTTAGCAATTTTTAGGCTACATATAGCCGGAATTTCATCTATTTTAGGTGCTATTAATTTTATTTCTACTATTATAAATATACGCCCTCAAGGAATAAGATATGATAAGATGCCTTTATTTTCCTGAGCCGTATTAATTACAGCTATCTTACTACTACTCTCTCTACCAGTATTAGCCGGAGCTATTACAATATTACTAACAGATCGAAATATTAATACTTCATTTTTTGACCCTGCCGGTGGTGGAGATCCTATTTTATATCAACATTTATTT
>Rhinoncus_castor|9848.947-CBR_3860
AACATTATATTTTATTTTCGGAAGATGGGCTGGCACTGTGGGAACTTCTTTAAGAATATTAATTCGAACAGAATTAGGGACTCCTGGGAGCCTAATTGGAAATGATCAAATTTATAATTCAATTGTAACCGCTCATGCTTTTATTATAATTTTTTTTATAGTAATACCAATTTTAATTGGAGGATTTGGAAATTGATTAGTACCACTTATACTAGGGGCGCCTGATATAGCCTTTCCCCGACTTAATAATATAAGATTCTGACTTTTACCTCCTTCTATTATATTGTTACTAATAAGAAGAATCGTTAATAAAGGAGCCGGAACTGGCTGAACAGTTTATCCCCCTCTATCTTCCAATATTACACACGAAGGAGCATCTGTAGATTTAGCAATTTTTAGGCTACATATAGCCGGAATTTCATCTATTTTAGGTGCTATTAATTTTATTTCTACTATTATAAATATACGCCCTCAAGGAATAAGATATGATAAGATGCCTTTATTTTCCTGAGCCGTATTAATTACAGCTATCTTACTACTACTCTCTCTACCAGTATTAGCCGGAGCTATTACAATATTACTAACAGATCGAAATATTAATACTTCATTTTTTGACCCTGCCGGTGGTGGAGATCCTATTTTATATCAACATTTATTT
>Rhinoncus_castor|9925.1024-PSP_3169
AACATTATATTTTATTTTCGGAAGATGGGCTGGCACTGTGGGAACTTCTTTAAGAATATTAATTCGAACAGAATTAGGGACTCCTGGGAGCCTAATTGGAAATGATCAAATTTATAATTCAATTGTAACCGCTCATGCTTTTATTATAATTTTTTTTATAGTAATACCAATTTTAATTGGAGGATTTGGAAATTGATTAGTACCACTTATACTAGGGGCGCCTGATATAGCCTTTCCCCGACTTAATAATATAAGATTCTGACTTTTACCTCCTTCTATTATATTGTTACTAATAAGAAGAATCGTTAATAAAGGAGCCGGAACTGGCTGAACAGTTTATCCCCCTCTATCTTCCAATATTACACACGAAGGAGCATCTGTAGATTTAGCAATTTTTAGGCTACATATAGCCGGAATTTCATCTATTTTAGGTGCTATTAATTTTATTTCTACTATTATAAATATACGCCCTCAAGGAATAAGATATGATAAGATGCCTTTATTTTCCTGAGCCGTATTAATTACAGCTATCTTACTACTACTCTCTCTACCAGTATTAGCCGGAGCTATTACAATATTACTAACAGATCGAAATATTAATACTTCATTTTTTGACCCTGCCGGTGGTGGAGATCCTATTTTATATCAACATTTATTT
>Rhinoncus_castor|15990.1975-JKR_23615
AACATTATATTTTATTTTCGGAAGATGGGCTGGCACTGTGGGAACTTCTTTAAGAATATTAATTCGAACAGAATTAGGGACTCCTGGGAGCCTAATTGGAAATGATCAAATTTATAATTCAATTGTAACCGCTCATGCTTTTATTATAATTTTTTTTATAGTAATACCAATTTTAATTGGAGGATTTGGAAATTGATTAGTACCACTTATACTAGGGGCGCCTGATATAGCCTTTCCCCGACTTAATAATATAAGATTCTGACTTTTACCTCCTTCTATTATATTGTTACTAATAAGAAGAATCGTTAATAAAGGAGCCGGAACTGGCTGAACAGTTTATCCCCCTCTATCTTCCAATATTACACACGAAGGAGCATCTGTAGATTTAGCAATTTTTAGGCTACATATAGCCGGAATTTCATCTATTTTAGGTGCTATTAATTTTATTTCTACTATTATAAATATACGCCCTCAAGGAATAAGATATGATAAGATGCCTTTATTTTCCTGAGCCGTATTAATTACAGCTATCTTACTACTACTCTCTCTACCAGTATTAGCCGGAGCTATTACAATATTACTAACAGATCGAAATATTAATACTTCATTTTTTGACCCTGCCGGTGGTGGAGATCCTATTTTATATCAACATTTATTT
>Rhinoncus_henningsi|476.272-PSP
CACTTTATACTTCATTTTTGGAAGATGAGCAGGAACCGTTGGTACATCTTTAAGAATATTAATTCGAACAGAATTAGGAACCCCCGGGAGATTAATTGGAAACGACCAGATTTATAACTCTATCGTAACCGCTCACGCTTTTATTATGATTTTTTTTATAGTAATACCAATTTTAATTGGAGGATTTGGAAACTGACTTGTACCTTTAATATTAGGGGCACCTGATATAGCATTTCCTCGTCTTAATAATATAAGATTTTGACTACTACCCCCTTCAATCATACTTTTATTAATAAGAAGAGTTATCAATAACGGCGCTGGGACAGGTTGAACTGTTTACCCCCCATTATCTTCTAATATTACACATGAAGGAGCTTCTGTTGATTTAGCTATTTTTAGCTTACATATAGCTGGAATTTCTTCAATTCTTGGGGCCATTAACTTTATTTCTACTATTATAAACATACGCCCCCAAGGTATAAGTTATGATAAAATACCTTTATTCTCTTGAGCTGTTTTAATTACAGCAATTTTATTACTTCTATCACTACCTGTTTTAGCAGGAGCAATTACAATATTATTAACTGATCGTAATATTAACACATCATTTTTTGACCCGGCCGGAGGAGGTGACCCTATTTTATACCAACACTTATTT
>Rhinoncus_inconspectus|577.373-JKR
CACATTATACTTTATTTTCGGAAGATGAGCAGGAACTGTAGGAACTTCTTTAAGAATATTAATTCGTACAGAACTTGGAACACCCGGTAGACTAATTGGAAATGACCAAATCTATAACTCAATTGTTACTGCTCATGCTTTTATCATAATTTTTTTTATAGTTATACCAATTTTAATTGGAGGATTTGGAAATTGACTAGTACCTTTAATATTAGGAGCCCCTGATATAGCTTTTCCTCGACTTAATAATATAAGATTCTGATTATTACCACCTTCAATTATACTTTTACTTATAAGAAGAATTGTCAACAAAGGAGCCGGAACAGGCTGAACAGTATATCCCCCACTATCATCTAATATTACACATGAAGGAGCTTCTGTTGATTTGGCTATTTTTAGACTACATATAGCTGGTATCTCATCTATTCTAGGAGCTATTAACTTTATTTCAACTATTATAAACATACGACCTCAAGGTATAACGTACGATAAAATACCTTTATTTTCTTGAGCTGTTCTTATTACCGCAATTTTATTACTTTTGTCCCTTCCAGTACTTGCTGGTGCAATTACAATACTATTAACTGACCGTAATGTAAATACTTCATTTTTTGATCCAGCTGGAGGAGGTGATCCAATTCTTTACCAACACTTATTT
>Rhinoncus_inconspectus|744.540-RST
CACATTGTACTTTATTTTCGGAAGATGAGCAGGAACTGTAGGAACTTCTTTAAGAATATTAATTCGTACAGAACTTGGAACACCCGGTAGACTAATTGGAAATGACCAAATCTATAACTCAATTGTTACTGCTCATGCTTTTATCATAATTTTTTTTATAGTTATACCAATTTTAATTGGAGGATTTGGAAATTGACTAGTACCTTTAATATTAGGAGCCCCTGATATAGCTTTTCCTCGACTTAATAATATAAGATTCTGATTATTACCACCTTCAATTATACTTTTACTTATAAGAAGAATTGTCAACAAAGGAGCCGGAACAGGCTGAACAGTATATCCCCCACTATCATCTAATATTACACATGAAGGAGCTTCTGTTGATTTGGCTATTTTTAGACTACACATAGCTGGTATCTCATCTATTCTAGGAGCTATTAACTTTATTTCAACTATTATAAACATACGACCTCAAGGTATAACGTACGATAAAATACCTTTATTTTCTTGAGCTGTTCTTATTACCGCAATTTTATTACTTTTGTCCCTTCCAGTACTTGCTGGTGCAATTACAATACTATTAACTGACCGTAATGTAAATACTTCATTTTTTGATCCAGCTGGAGGAGGTGATCCAATTCTTTACCAACACTTATTT
>Rhinoncus_inconspectus|787.583-PSP
CACATTGTACTTTATTTTCGGAAGATGAGCAGGAACTGTAGGAACTTCTTTAAGAATATTAATTCGTACAGAACTTGGAACACCCGGTAGACTAATTGGAAATGACCAAATCTATAACTCAATTGTTACTGCTCATGCTTTTATCATAATTTTTTTTATAGTTATACCAATTTTAATTGGAGGATTTGGAAATTGACTAGTACCTTTAATATTAGGAGCCCCTGATATAGCTTTTCCTCGACTTAATAATATAAGATTCTGATTATTACCACCTTCAATTATACTTTTACTTATAAGAAGAATTGTCAACAAAGGAGCCGGAACAGGCTGAACAGTATATCCCCCACTATCATCTAATATTACACATGAAGGAGCTTCTGTTGATTTGGCTATTTTTAGACTACATATAGCTGGTATCTCATCTATTCTAGGAGCTATTAACTTTATTTCAACTATTATAAACATACGACCTCAAGGTATAACGTACGATAAAATACCTTTATTTTCTTGAGCTGTTCTTATTACCGCAATTTTATTACTTTTATCCCTTCCAGTACTTGCTGGTGCAATTACAATACTATTAACTGACCGTAATGTAAATACTTCATTTTTTGATCCAGCTGGAGGAGGTGATCCAATTCTTTACCAACACTTATTT
>Rhinoncus_pericarpius|452.248-PSP
TACTCTATATTTTATTTTCGGAAGATGAGCAGGAACTGTCGGCACATCTTTAAGAATACTAATTCGAACAGAATTAGGAACTCCCGGTAGGTTAATTGGAAACGACCAAATTTATAATTCTATTGTAACCGCTCATGCTTTTATTATAATTTTTTTCATAGTAATACCAATCTTAATTGGAGGATTTGGAAACTGACTAGTACCTTTAATATTAGGAGCCCCTGATATAGCATTCCCTCGTCTTAACAACATAAGATTCTGACTTCTACCCCCTTCAATTATACTTTTATTAATAAGAAGAATTATTAATAAAGGGGCAGGCACAGGATGAACTGTTTACCCTCCACTATCCTCTAATATCACACATGAAGGAGCTTCTGTTGATTTAGCTATTTTTAGATTACACATAGCCGGAATCTCTTCAATTCTTGGGGCTATTAACTTTATTTCTACCATTATAAACATACGCCCCCAAGGTATAAGTTATGATAAAATACCCTTATTCTCTTGAGCTGTTTTAATTACAGCAATCTTATTACTTCTATCTCTCCCTGTTTTAGCAGGAGCAATTACAATATTATTAACTGATCGTAATATTAATACATCATTTTTTGACCCAGCTGGGGGAGGAGACCCTATTTTATATCAACACTTATTT
>Rhinoncus_pericarpius|530.326-JKR
TACCCTATATTTTATTTTCGGAAGATGGGCAGGAACTGTCGGCACATCTTTAAGAATACTAATTCGAACAGAATTAGGAACTCCCGGTAGGTTAATTGGAAACGACCAAATTTATAATTCTATCGTAACCGCTCATGCTTTTATTATAATTTTTTTTATAGTAATACCAATCTTAATCGGAGGATTTGGAAACTGACTAGTACCTTTAATATTAGGGGCCCCTGATATGGCATTCCCTCGTCTTAACAACATAAGATTCTGACTTCTACCCCCTTCAATTATACTTTTATTAATAAGAAGAATTATTAATAAAGGAGCAGGCACAGGATGAACTGTTTACCCTCCATTATCCTCTAATATCACACATGAAGGAGCTTCTGTTGATTTAGCTATTTTTAGATTACACATAGCCGGAATCTCCTCAATTCTTGGAGCTATTAACTTTATTTCTACCATTATAAATATACGTCCCCAAGGTATAAGATATGACAAAATACCCTTATTTTCTTGAGCTGTTTTAATTACAGCAATCTTATTACTCTTATCTCTCCCAGTTTTAGCAGGAGCAATTACAATATTATTAACTGATCGTAATATTAATACATCATTTTTTGACCCAGCTGGGGGAGGAGACCCTATTTTATATCAACACTTATTT
>Rhinoncus_pericarpius|9694.793-PST_3706
TACCCTATATTTTATTTTCGGAAGATGGGCAGGAACTGTCGGCACATCTTTAAGAATACTAATTCGAACAGAATTAGGAACTCCCGGTAGGTTAATTGGAAACGACCAAATTTATAATTCTATCGTAACCGCTCATGCTTTTATTATAATTTTTTTTATAGTAATACCAATCTTAATCGGGGGATTTGGAAACTGACTAGTACCTTTAATATTAGGGGCCCCTGATATGGCATTCCCTCGTCTTAACAACATAAGATTCTGACTTCTACCCCCTTCAATTATACTTTTATTAATAAGAAGAATTATTAATAAAGGAGCAGGCACAGGATGAACTGTTTACCCTCCATTATCCTCTAATATCACACATGAAGGAGCTTCTGTTGATTTAGCTATTTTTAGATTACACATAGCCGGAATCTCCTCAATTCTTGGGGCTATTAACTTTATTTCTACCATTATAAATATACGTCCCCAAGGTATAAGATATGACAAAATACCCTTATTTTCTTGAGCTGTTTTAATTACGGCAATCTTATTACTCCTATCTCTCCCAGTTTTAGCAGGAGCAATTACAATATTATTAACTGATCGTAATATTAATACATCATTTTTTGACCCAGCTGGGGGAGGAGACCCTATTTTATATCAACACTTATTT
>Rhinoncus_pericarpius|9809.908-CBR_3821
TACTCTATATTTTATTTTCGGAAGATGAGCAGGAACTGTCGGCACATCTTTAAGAATACTAATTCGAACAGAATTAGGAACTCCCGGTAGGTTAATTGGAAACGACCAAATTTATAATTCTATTGTAACCGCTCATGCTTTTATTATAATTTTTTTCATAGTAATACCAATCTTAATTGGAGGATTTGGAAACTGACTAGTACCTTTAATATTAGGGGCCCCTGATATAGCATTCCCTCGTCTTAACAACATAAGATTCTGACTTCTACCCCCTTCAATTATACTTTTATTAATAAGAAGAATTATTAATAAAGGGGCAGGTACAGGATGAACTGTTTACCCTCCACTATCCTCTAATATCACACATGAAGGAGCTTCTGTTGATTTAGCTATTTTTAGATTACACATAGCCGGAATCTCCTCAATTCTTGGAGCTATTAACTTTATTTCTACCATTATAAACATACGTCCCCAAGGTATAAGTTATGATAAAATACCCTTATTCTCTTGAGCTGTTTTAATTACAGCAATCTTATTACTTCTATCTCTCCCTGTTTTAGCAGGAGCAATTACAATATTATTAACTGATCGTAATATTAATACATCATTTTTTGACCCAGCTGGGGGAGGAGACCCTATTTTATATCAACACTTATTT
>Rhinoncus_pericarpius|10010.1110-JKR_3446
TACTCTATATTTTATTTTCGGAAGATGAGCAGGAACTGTCGGCACATCTTTAAGAATACTAATTCGAACAGAATTAGGAACTCCCGGTAGGTTAATTGGAAACGACCAAATTTATAATTCTATTGTAACCGCTCATGCTTTTATTATAATTTTTTTCATAGTAATACCAATCTTAATTGGAGGATTTGGAAACTGACTAGTACCTTTAATATTAGGAGCCCCTGATATAGCATTCCCTCGTCTTAACAACATAAGATTCTGACTTCTACCCCCTTCAATTATACTTTTATTAATAAGAAGAATTATTAATAAAGGGGCAGGTACAGGATGAACTGTTTACCCTCCACTATCCTCTAATATCACACATGAAGGAGCTTCTGTTGATTTAGCTATTTTTAGATTACACATAGCCGGAATCTCCTCAATTCTTGGGGCTATTAACTTTATTTCTACCATTATAAACATACGTCCCCAAGGTATAAGTTATGATAAAATACCCTTATTCTCTTGAGCTGTTTTAATTACAGCAATCTTATTACTTCTATCTCTCCCTGTTTTAGCAGGAGCAATTACAATATTATTAACTGATCGTAATATTAATACATCATTTTTTGACCCAGCTGGGGGAGGAGACCCTATTTTATATCAACACTTATTT
>Rhinoncus_pericarpius|10012.1112-JKR_3448
TACTCTATATTTTATTTTCGGAAGATGAGCAGGAACTGTCGGCACATCTTTAAGAATACTAATTCGAACAGAATTAGGAACTCCCGGTAGGTTAATTGGAAACGACCAAATTTATAATTCTATTGTAACCGCTCATGCTTTTATTATAATTTTTTTCATAGTAATACCAATCTTAATTGGAGGATTTGGAAACTGACTAGTACCTTTAATATTAGGAGCCCCTGATATAGCATTCCCTCGTCTTAACAACATAAGATTCTGACTTCTACCCCCTTCAATTATACTTTTATTAATAAGAAGAATTATTAATAAAGGGGCAGGTACAGGATGAACTGTTTACCCCCCACTATCCTCTAATATCACACATGAAGGAGCTTCTGTTGATTTAGCTATTTTTAGATTACACATAGCCGGAATCTCCTCAATTCTTGGGGCTATTAACTTTATTTCTACCATTATAAACATACGTCCCCAAGGTATAAGTTATGATAAAATACCCTTATTCTCTTGAGCTGTTTTAATTACAGCAATCTTATTACTTCTATCTCTCCCTGTTTTAGCAGGAGCAATTACAATATTATTAACTGATCGTAATATTAATACATCATTTTTTGACCCAGCTGGGGGAGGAGACCCTATTTTATATCAACACTTATTT
>Rhinoncus_pericarpius|10038.1138-JKR_3474
TACTCTATATTTTATTTTCGGAAGATGGGCAGGAACTGTTGGCACATCTTTAAGAATACTAATTCGAACAGAATTAGGAACTCCCGGTAGGTTGATTGGAAACGACCAAATTTATAATTCTATCGTAACCGCCCATGCTTTTATTATAATTTTTTTTATAGTAATACCAATCTTAATTGGGGGATTTGGAAACTGACTAGTACCTTTAATATTAGGAGCCCCTGATATGGCATTCCCTCGTCTTAACAACATAAGATTCTGACTTCTACCCCCTTCAATTATACTTTTATTAATAAGAAGAATTATTAATAAAGGAGCAGGTACAGGGTGAACTGTTTATCCTCCATTATCCTCTAATATCACACATGAAGGAGCTTCTGTTGATTTAGCTATTTTTAGATTACACATAGCCGGAATCTCCTCAATTCTTGGGGCTATTAACTTTATTTCTACCATTATAAACATACGTCCCCAAGGTATAAGATATGATAAAATACCCTTATTCTCTTGAGCTGTTTTAATTACGGCAATCTTATTACTTCTCTCTCTCCCTGTTTTAGCAGGAGCAATTACAATATTATTAACTGATCGTAATATTAATACATCATTTTTTGACCCAGCTGGAGGAGGAGATCCTATTTTATATCAACACTTATTT
>Rhinoncus_pericarpius|10059.1159-JKR_3495
TACTCTATATTTTATTTTCGGAAGATGAGCAGGAACTGTCGGCACATCTTTAAGAATACTAATTCGAACAGAATTAGGAACTCCCGGTAGGTTAATTGGAAACGACCAAATTTATAATTCTATTGTAACCGCTCATGCTTTTATTATAATTTTTTTCATAGTAATACCAATCTTAATTGGAGGATTTGGAAACTGACTAGTACCTTTAATATTAGGAGCCCCTGATATAGCATTCCCTCGTCTTAACAACATAAGATTCTGGCTTCTACCCCCTTCAATTATACTTTTATTAATAAGAAGAATTATTAATAAAGGGGCAGGCACTGGATGAACTGTTTACCCTCCACTATCCTCTAATATCACACATGAAGGAGCTTCTGTTGATTTAGCTATTTTTAGATTACACATAGCCGGAATCTCCTCAATTCTTGGGGCTATTAACTTTATTTCTACCATTATAAACATACGTCCCCAAGGTATAAGTTATGATAAAATACCCTTATTCTCTTGAGCTGTTTTAATTACAGCAATCTTATTACTTCTATCTCTCCCTGTTTTAGCAGGAGCAATTACAATATTATTAACTGATCGTAATATTAATACATCATTTTTTGACCCAGCTGGGGGAGGAGACCCTATTTTATATCAACACTTATTT
>Rhinoncus_pericarpius|10109.1209-JKR_3545
TACTCTATATTTTATTTTCGGAAGATGAGCAGGAACTGTCGGCACATCTTTAAGAATACTAATTCGAACAGAATTAGGAACTCCCGGTAGGTTAATTGGAAACGACCAAATTTATAATTCTATTGTAACCGCTCATGCTTTTATTATAATTTTTTTCATAGTAATACCAATCTTAATTGGAGGATTTGGAAACTGACTAGTACCTTTAATATTAGGAGCCCCTGATATAGCATTCCCTCGTCTTAACAACATAAGATTCTGACTTCTACCCCCTTCAATTATACTTTTATTAATAAGAAGAATTATTAATAAAGGGGCAGGTACAGGATGAACTGTTTACCCTCCACTATCCTCTAATATCACACATGAAGGAGCTTCTGTTGATTTAGCTATTTTTAGATTACACATAGCCGGAATCTCCTCAATTCTTGGGGCTATTAACTTTATTTCTACCATTATAAACATACGTCCCCAAGGTATAAGTTATGATAAAATACCCTTATTCTCTTGAGCTGTTTTAATTACAGCAATCTTATTACTTCTATCTCTCCCTGTTTTAGCAGGAGCAATTACAATATTATTAACTGATCGTAATATTAATACATCATTTTTTGACCCAGCTGGGGGAGGAGACCCTATTTTATATCAACACTTATTT
>Rhinoncus_pericarpius|10136.1236-PST_3572
TACTCTATATTTTATTTTCGGAAGATGGGCAGGAACTGTCGGCACATCTTTAAGAATACTAATTCGAACAGAATTAGGAACTCCCGGTAGGTTAATTGGAAACGACCAAATTTATAATTCTATCGTAACCGCTCATGCTTTTATTATAATTTTTTTTATAGTAATACCAATCTTAATTGGGGGATTTGGAAACTGACTAGTACCTTTAATATTAGGGGCCCCTGATATGGCATTCCCTCGTCTTAACAACATAAGATTCTGACTTCTACCCCCTTCAATTATACTTTTATTAATAAGAAGAATTATTAATAAAGGAGCAGGCACAGGGTGAACTGTTTACCCTCCATTATCCTCTAATATCACACATGAAGGAGCTTCTGTTGATTTAGCTATTTTTAGATTACACATAGCCGGAATCTCCTCAATTCTCGGAGCTATTAACTTTATTTCTACCATTATAAACATACGTCCCCAAGGTATAAGATATGATAAAATACCCTTATTTCCTTGAGCTGTTTTAATTACGGCAATCTTATTACTTCTGTCTCTCCCTGTTTTAGCAGGAGCAATTACAATATTATTAACTGATCGTAATATTAACACATCATTTTTTGACCCAGCCGGGGGAGGAGATCCTATTTTATATCAACACTTATTT
>Rhinoncus_pericarpius|16354.2340-JKR_24271
TACTCTATATTTTATTTTCGGAAGATGAGCAGGAACTGTCGGCACATCTTTAAGAATACTAATTCGAACAGAATTAGGAACTCCCGGTAGGTTAATTGGAAACGACCAAATTTATAATTCTATTGTAACCGCTCATGCTTTTATTATAATTTTTTTCATAGTAATACCAATCTTAATTGGAGGATTTGGAAACTGACTAGTACCTTTAATATTAGGAGCCCCTGATATAGCATTCCCTCGTCTTAACAACATAAGATTCTGACTTCTACCCCCTTCAATTATACTTTTATTAATAAGAAGAATTATTAATAAAGGGGCAGGTACAGGATGAACTGTTTACCCTCCACTATCCTCTAATATCACACATGAAGGAGCTTCTGTTGATTTAGCTATTTTTAGATTACACATAGCCGGAATCTCCTCAATTCTTGGGGCTATTAACTTTATTTCTACCATTATAAACATACGTCCCCAAGGTATAAGTTATGATAAAATACCCTTATTCTCTTGAGCTGTTTTAATTACAGCAATCTTATTACTTCTATCTCTCCCTGTTTTAGCAGGAGCAATTACAATATTATTAACTGATCGTAATATTAATACATCATTTTTTGACCCAGCTGGGGGAGGAGACCCTATTTTATATCAACACTTATTT
>Rhinoncus_perpendicularis|477.273-PSP
CACATTATACTTTATTTTCGGTAGATGAGCAGGCACAGTCGGAACCTCTTTAAGTATATTAATTCGAACTGAGTTAGGGACACCTGGAAGGTTAATTGGAAATGATCAAATCTACAACTCTATTGTAACAGCACACGCTTTTATCATAATTTTTTTTATAGTTATACCAATTTTAATTGGGGGATTTGGAAACTGGTTAGTACCACTAATATTAGGAGCCCCTGATATAGCTTTCCCTCGTCTTAATAATATAAGATTTTGACTCCTACCCCCTTCAATTTTATTACTACTTATAAGAAGAATTGTTAATAAAGGAGTAGGAACAGGTTGAACTGTGTACCCCCCACTATCCTCTAATATTACACACGAAGGAGCTTCTGTAGATTTAGCTATTTTTAGTCTACACATAGCAGGAATTTCTTCAATTCTTGGCGCAATTAATTTCATCTCCACAATTATAAACATGCGACCTCAAGGTATAAGATACGAAAAAATACCTCTATTTTCTTGAGCTGTTTTAATTACAGCCATTTTATTACTTCTATCTTTACCGGTTCTTGCAGGTGCTATTACAATACTATTAACAGACCGTAATATTAACACCTCATTTTTTGACCCTGCAGGCGGAGGAGACCCAATTTTATACCAACATTTATTT
>Rhinoncus_perpendicularis|590.386-JKR
CACATTATACTTTATTTTCGGTAGATGAGCAGGCACAGTCGGAACCTCTTTAAGTATATTAATTCGAACTGAGTTAGGGACACCTGGAAGGTTAATTGGAAATGATCAAATCTACAACTCTATTGTAACAGCACACGCTTTTATCATAATTTTTTTTATAGTTATACCAATTTTAATTGGGGGATTTGGAAACTGGTTAGTACCACTAATATTAGGAGCCCCTGATATAGCTTTCCCTCGTCTTAATAATATAAGATTTTGACTCCTACCCCCTTCAATTTTATTACTACTTATAAGAAGAATTGTTAATAAAGGAGTAGGAACAGGTTGAACTGTGTACCCCCCACTATCCTCTAATATTACACACGAAGGAGCTTCTGTAGATTTAGCTATTTTTAGTCTACACATAGCAGGAATTTCTTCAATTCTTGGCGCAATTAATTTCATCTCCACAATTATAAACATGCGACCTCAAGGTATAAGATACGAAAAAATACCTCTATTTTCTTGAGCTGTTTTAATTACAGCCATTTTATTACTTCTATCTTTACCGGTTCTTGCAGGTGCTATTACAATACTATTAACAGACCGTAATATTAACACCTCATTTTTTGACCCTGCAGGCGGAGGAGACCCAATTTTATACCAACATTTATTT
>Rhinoncus_perpendicularis|750.546-RST
NNNNNNNNNNNNNNNNNNNNNNNNNNNNNCAGGCACAGTCGGAACCTCTTTAAGTATATTAATTCGAACTGAATTAGGGACACCTGGAAGGTTAATTGGGAATGATCAAATCTACAACTCTATTGTAACAGCACACGCTTTTATCATAATTTTTTTTATAGTTATACCAATTTTAATCGGGGGATTTGGAAACTGGTTAGTACCACTAATATTAGGAGCCCCTGATATAGCTTTCCCTCGTCTTAATAATATAAGATTTTGACTCCTACCCCCTTCAATTTTATTACTACTTATAAGAAGAATTGTTAATAAAGGGGCAGGAACAGGTTGAACTGTGTACCCCCCGCTATCCTCTAATATTACACACGAAGGAGCTTCTGTAGATTTAGCTATTTTTAGTCTACACATAGCAGGAATTTCTTCAATTCTTGGCGCAATTAATTTCATCTCCACAATTATAAACATGCGACCCCAGGGTATAAGATACGAAAAAATACCTCTATTTTCTTGAGCTGTTTTAATTACAGCCATTTTATTACTTCTATCTTTACCGGTTCTTGCAGGGGCTATTACAATACTATTAACAGACCGTAATATTAACACCTCATTTTTTGACCCTGCAGGCGGAGGAGACCCAATTTTATACCAACATTTATTT
>Rhinoncus_perpendicularis|10025.1125-JKR_3461
CACATTATACTTTATTTTCGGTAGATGAGCAGGCACAGTCGGAACCTCTTTAAGTATATTAATTCGAACTGAATTAGGAACACCTGGAAGGTTAATTGGGAATGATCAAATCTACAACTCTATTGTAACAGCACACGCTTTTATCATAATTTTTTTTATAGTTATACCAATTTTAATCGGGGGATTTGGAAACTGGTTAGTACCACTAATATTAGGAGCCCCTGATATAGCTTTCCCTCGTCTTAATAATATAAGATTTTGACTTCTACCCCCTTCAATTTTATTACTACTTATAAGAAGAATTGTTAATAAAGGGGCAGGAACAGGTTGAACTGTGTACCCCCCGCTATCCTCTAATATTACACACGAAGGAGCTTCTGTAGATTTAGCTATTTTTAGTCTACACATAGCAGGAATTTCTTCAATTCTTGGCGCAATTAATTTCATCTCCACAATTATAAACATGCGACCCCAAGGTATAAGATACGAAAAAATACCTCTATTTTCTTGAGCTGTTTTAATTACAGCCATTTTATTACTTCTATCTTTACCGGTTCTTGCAGGGGCTATTACAATACTATTAACAGACCGTAATATTAACACCTCATTTTTTGACCCTGCAGGCGGAGGAGACCCAATTTTATACCAACATTTATTT
>Rhinoncus_perpendicularis|10064.1164-JKR_3500
CACATTATACTTTATTTTCGGTAGATGAGCAGGCACAGTCGGAACCTCTTTAAGTATATTAATTCGAACTGAATTAGGGACACCTGGAAGGTTAATTGGGAATGATCAAATCTACAACTCTATTGTAACAGCACACGCTTTTATCATAATTTTTTTTATAGTTATACCAATTTTAATCGGGGGATTTGGAAACTGGTTAGTACCACTAATATTAGGAGCCCCTGATATAGCTTTCCCTCGTCTTAATAATATAAGATTTTGACTCCTACCCCCTTCAATTTTATTACTACTTATAAGAAGAATTGTTAATAAAGGGGCAGGAACAGGTTGAACTGTGTACCCCCCGCTATCCTCTAATATTACACACGAAGGAGCTTCTGTAGATTTAGCTATTTTTAGTCTACACATAGCAGGAATTTCTTCAATTCTTGGCGCAATTAATTTCATCTCCACAATTATAAACATGCGACCCCAGGGTATAAGATACGAAAAAATACCTCTATTTTCTTGAGCTGTTTTAATTACAGCCATTTTATTACTTCTATCTTTACCGGTTCTTGCAGGGGCTATTACAATACTATTAACAGACCGTAATATTAACACCTCATTTTTTGACCCTGCAGGCGGAGGAGACCCAATTTTATACCAACATTTATTT
>Rhinoncus_smreczynskii|531.327-JKR
CACATTATACTTTATTTTCGGTAGATGAGCAGGCACAGTCGGAACCTCTTTAAGTATATTAATTCGAACTGAGTTAGGGACACCTGGAAGGTTAATTGGAAATGATCAAATCTACAACTCTATTGTAACAGCACACGCTTTTATCATAATTTTTTTTATAGTTATACCAATTTTAATTGGGGGATTTGGAAACTGGTTAGTACCACTAATATTAGGAGCCCCTGATATAGCTTTCCCTCGTCTTAATAATATAAGATTTTGACTCCTACCCCCTTCAATTTTATTACTACTTATAAGAAGAATTGTTAATAAAGGAGTAGGAACAGGTTGAACTGTGTACCCCCCACTATCCTCTAATATTACACACGAAGGAGCTTCTGTAGATTTAGCTATTTTTAGTCTACACATAGCAGGAATTTCTTCAATTCTTGGCGCAATTAATTTCATCTCCACAATTATAAACATGCGACCTCAAGGTATAAGATACGAAAAAATACCTCTATTTTCTTGAGCTGTTTTAATTACAGCCATTTTATTACTTCTATCTTTACCGGTTCTTGCAGGTGCTATTACAATACTATTAACAGACCGTAATATTAACACCTCATTTTTTGACCCTGCAGGCGGAGGAGACCCAATTTTATACCAACATTTATTT
>Rhinoncus_smreczynskii|16081.2066-JKR_23706
CACATTATACTTTATTTTCGGTAGATGAGCAGGCACAGTCGGAACCTCTTTAAGTATATTAATTCGAACTGAGTTAGGGACACCTGGAAGGTTAATTGGAAATGATCAAATCTACAACTCTATTGTAACAGCACACGCTTTTATCATAATTTTTTTTATAGTTATACCAATTTTAATTGGGGGATTTGGAAACTGGTTAGTACCACTAATATTAGGAGCCCCTGATATAGCTTTCCCTCGTCTTAATAATATAAGATTTTGACTCCTACCCCCTTCAATTTTATTACTACTTATAAGAAGAATTGTTAATAAAGGAGTAGGAACAGGTTGAACTGTGTACCCCCCACTATCCTCTAATATTACACACGAAGGAGCTTCTGTAGATTTAGCTATTTTTAGTCTACACATAGCAGGAATTTCTTCAATTCTTGGCGCAATTAATTTCATCTCCACAATTATAAACATGCGACCTCAAGGTATAAGATACGAAAAAATACCTCTATTTTCTTGAGCTGTTTTAATTACAGCCATTTTATTACTTCTATCTTTACCGGTTCTTGCAGGCGCTATTACAATACTATTAACAGACCGTAATATTAACACCTCATTTTTTGACCCTGCAGGCGGAGGAGACCCAATTTTATACCAACATTTATTT
>Rhinoncus_smreczynskii|16438.2424-JKR_26001
CACATTATACTTTATTTTCGGTAGATGAGCAGGCACAGTCGGAACCTCTTTAAGTATATTAATTCGAACTGAGTTAGGGACACCTGGAAGGTTAATTGGAAATGATCAAATCTACAACTCTATTGTAACAGCACACGCTTTTATCATAATTTTTTTTATAGTTATACCAATTTTAATTGGGGGATTTGGAAACTGGTTAGTACCACTAATATTAGGAGCCCCTGATATAGCTTTCCCTCGTCTTAATAATATAAGATTTTGACTCCTACCCCCTTCAATTTTATTACTACTTATAAGAAGAATTGTTAATAAAGGAGCAGGAACAGGTTGAACTGTGTACCCCCCACTATCCTCTAATATTACACACGAAGGAGCTTCTGTAGATTTAGCTATTTTTAGTCTGCACATAGCAGGAATTTCTTCAATTCTTGGCGCAATTAATTTCATCTCCACAATTATAAACATGCGACCTCAAGGTATAAGATACGAAAAAATACCTCTATTTTCTTGAGCTGTTTTAATTACAGCCATTTTATTACTTCTATCTTTACCGGTTCTTGCAGGTGCTATTACAATACTATTAACAGACCGTAATATTAACACCTCATTTTTTGACCCTGCAGGCGGAGGAGACCCAATTTTATACCAACATTTATTT
>Rhinoncus_smreczynskii|16439.2425-JKR_26002
CACATTATACTTTATTTTCGGTAGATGAGCAGGCACAGTCGGAACCTCTTTAAGTATATTAATTCGAACTGAGTTAGGGACACCTGGAAGGTTAATTGGAAATGATCAAATCTACAACTCTATTGTAACAGCACACGCTTTTATCATAATTTTTTTTATAGTTATACCAATTTTAATTGGGGGATTTGGAAACTGGTTAGTACCACTAATATTAGGAGCCCCTGATATAGCTTTCCCTCGTCTTAATAATATAAGATTTTGACTCCTACCCCCTTCAATTTTATTACTACTTATAAGAAGAATTGTTAATAAAGGAGTAGGAACAGGTTGAACTGTGTACCCCCCACTATCCTCTAATATTACACACGAAGGAGCTTCTGTAGATTTAGCTATTTTTAGTCTACACATAGCAGGAATTTCTTCAATTCTTGGCGCAATTAATTTCATCTCCACAATTATAAACATGCGACCTCAAGGTATAAGATACGAAAAAATACCTCTATTTTCTTGAGCTGTTTTAATTACAGCCATTTTATTACTTCTATCTTTACCGGTTCTTGCAGGTGCTATTACAATACTATTAACAGACCGTAATATTAACACCTCATTTTTTGACCCTGCAGGCGGAGGAGACCCAATTTTATACCAACATTTATTT
>Rutidosoma_graminosus|16521.2507-PSP_23479
AACCCTATATTTTATTTTTGGAAGATGAGCAGGCTCTGTGGGAACCTCTTTAAGAATACTAATTCGAACAGAACTGGGGACCCCCGGAAGATTGATTGGAAATGATCAAATTTATAACTCAATTGTAACAGCCCATGCTTTTATTATAATTTTTTTTATAGTAATACCAATCCTTATTGGAGGATTTGGCAATTGACTAGTACCTCTAATATTAGGGGCCCCTGATATGGCGTTCCCTCGTCTTAATAATATAAGATTTTGGCTACTCCCCCCTTCATTAATATTACTAATAATAAGAAGAGTAATTAATAAAGGAGCTGGCACAGGCTGAACTGTTTATCCCCCATTATCCTCCAATGTAACCCATGAAGGAGCCTCAGTAGACTTAGCTATTTTTAGCCTACATATAGCAGGAATTTCGTCTATTTTAGGCGCTATTAACTTTATCTCTACCATTATAAACATACGACCCAAAGGAATAAGATATGACAAAATACCATTGTTCTCTTGAGCCGTGATCATTACAGCTGTACTTCTACTTCTTTCTCTTCCGGTCCTAGCTGGAGCTATTACAATACTTTTAACAGATCGTAATATTAACACATCATTCTTTGACCCCGCAGGAGGAGGAGACCCTATCTTATACCAACACTTATTT
>Scleropteridius_fallax|9907.1006-PSP_3151
AACATTATATTTTATTTTTGGAAGATGGGCAGGATCTGTAGGTACATCCCTAAGAATACTTATTCGAACAGAGCTAGGGACCCCCGGTAGTCTAATTGGAAACGATCAAATTTATAACTCAATTGTTACAGCTCATGCTTTTATTATAATTTTTTTTATAGTTATACCTATTCTTATTGGCGGATTCGGAAATTGGCTTGTCCCTTTAATACTAGGAGCACCTGATATAGCATTCCCTCGCTTAAATAATATAAGATTCTGACTATTGCCCCCCTCAATTATTCTATTATTGATAAGAAGAATTATTAATAAAGGAGTAGGAACAGGCTGAACGGTTTACCCCCCCTTATCTTCTAATGTAACCCACGAAGGGGCCTCAGTAGATATGGCCATTTTTAGCCTACACATAGCAGGTATTTCTTCTATTTTAGGAGCTATTAATTTTATTTCAACAATTATAAATATACGACCTAAAGGAATAGATTATGATAAAATACCACTATTTGCCTGAGCTGTAGTTATTACAGCTATTTTGTTATTACTTTCTCTACCTGTACTAGCAGGGGCAATTACAATACTATTAACTGACCGAAATATTAATACATCATTTTTTGACCCTGCCGGAGGGGGAGACCCAATTTTATACCAACATTTATTT
>Scleropteridius_fallax|16284.2269-JKR_24200
AACATTATATTTTATTTTTGGAAGATGGGCAGGATCTGTAGGTACATCCCTAAGAATACTTATTCGAACAGAGCTAGGGACCCCCGGTAGCCTAATTGGAAACGATCAAATTTATAACTCAATTGTTACAGCTCATGCTTTTATTATAATTTTTTTTATAGTTATACCCATTCTTATTGGCGGATTTGGAAATTGGCTTGTCCCTTTAATACTAGGGGCACCTGATATAGCATTTCCTCGCTTAAATAATATAAGATTCTGACTATTACCCCCCTCAATTATTCTATTATTGATAAGAAGAATTATTAATAAAGGAGTAGGGACAGGCTGAACGGTCTACCCCCCCTTATCTTCTAATGTAACTCACGAAGGAGCCTCAGTAGATATGGCCATTTTTAGCCTACACATAGCAGGTATTTCTTCTATTCTTGGGGCTATTAATTTTATTTCAACAATTATAAATATGCGGCCTAAAGGAATAGATTATGACAAAATACCATTATTTGCCTGAGCAGTAGTTATTACGGCTATTTTATTATTACTTTCTCTCCCTGTACTAGCAGGGGCAATTACAATACTATTAACTGACCGAAATATTAATACATCATTTTTTGACCCTGCCGGAGGAGGGGATCCTATTTTATACCAACATTTATTT
>Scleropteridius_fallax|16311.2297-JKR_24228
AACATTATATTTTATTTTTGGAAGATGAGCTGGATCTGTAGGTACATCCCTAAGAATACTTATTCGAACAGAGCTAGGGACCCCCGGTAGTCTAATTGGAAACGATCAAATTTATAACTCAATTGTTACAGCTCATGCTTTTATTATAATTTTTTTTATAGTTATACCTATTCTTATTGGCGGATTCGGAAATTGGCTTGTCCCTTTAATACTAGGAGCACCTGATATAGCATTCCCTCGCTTAAATAATATAAGATTCTGACTATTGCCCCCCTCAATTATTCTATTATTGATAAGAAGAATTATTAATAAAGGAGTAGGAACAGGCTGAACGATTTACCCCCCCTTATCTTCTAATGTAACCCACGAAGGGGCCTCAGTAGATATGGCCATTTTTAGCCTACACATAGCAGGTATTTCTTCTATTTTAGGAGCTATTAATTTTATTTCAACAATTATAAATATACGACCTAAAGGAATAGATTATGATAAAATACCACTATTTGCCTGAGCTGTAGTTATTACAGCTATTTTGTTGTTACTTTCTCTACCTGTACTAGCAGGGGCAATTACAATACTATTAACTGACCGAAATATTAATACATCATTTTTTGACCCTGCCGGAGGGGGGGATCCAATTTTATACCAACATTTATTT
>Scleropteridius_fallax|16480.2466-PSP_23438
AACATTATATTTTATTTTTGGAAGATGGGCAGGATCTGTAGGTACATCCCTAAGAATACTTATTCGAACAGAGCTAGGGACCCCCGGTAGTCTAATTGGAAACGATCAAATTTATAACTCAATTGTTACAGCTCATGCTTTTATTATAATTTTTTTTATAGTTATACCTATTCTTATTGGCGGATTCGGAAATTGGCTTGTCCCTTTAATACTAGGAGCACCTGATATAGCATTCCCTCGCTTAAATAATATAAGATTCTGACTATTGCCCCCCTCAATTATTCTATTATTGATAAGAAGAATTATTAATAAAGGAGTAGGAACAGGCTGAACGGTTTACCCCCCCTTATCTTCTAATGTAACCCACGAAGGGGCCTCAGTAGATATGGCCATTTTTAGCCTACACATAGCAGGTATTTCTTCTATTTTAGGAGCTATTAATTTTATTTCAACAATTATAAATATACGACCTAAAGGAATAGATTATGATAAAATACCACTATTTGCCTGAGCTGTAGTTATTACAGCTATTTTGTTATTACTTTCTCTACCTGTACTAGCAGGGGCAATTACAATACTATTAACTGACCGAAATATTAATACATCATTTTTTGACCCTGCCGGAGGGGGAGACCCAATTTTATACCAACATTTATTT
>Scleropterus_offensus|16306.2292-JKR_24223
AACTTTATATTTCATTTTTGGAGCTTGATCTGGAATAGCCGGAACATCTCTTAGAATGCTAATCCGAACCGAATTGGGAAACCCGGGTAGCCTGATTGGAGATGATCAAATTTATAACTCTATTGTAACGGCTCATGCCTTTATTATAATTTTTTTCATAGTGATGCCAATCTTAATTGGAGGATTCGGCAATTGACTAGTACCCTTAATACTTGGAGCTCCCGATATAGCATTCCCCCGACTTAACAATATAAGATTCTGATTGCTACCCCCATCACTTTTATTACTACTAATAAGAAGTATTGTAAATAAAGGAGCAGGGACCGGCTGAACTGTTTACCCACCATTATCCTCTAATATTGCTCATGAAGGAGCATCAGTCGATCTCGCAATCTTTAGATTGCACATAGCAGGAATTTCCTCAATCCTGGGAGCTATTAATTTCATTTCCACAGTAATAAATATAAAACCAGAAGGAATAAAGCTTGAACGTATGCCCTTATTTGTATGGGCTGTTCAAATCACAGCTATCTTGCTACTATTGTCTTTACCGGTTCTAGCAGGAGCTATCACTATACTACTTACAGACCGTAATATTAATACCTCATTCTTTGACCCAGCTGGAGGGGGCGATCCTATCCTATACCAGCATTTATTT
>Scleropterus_serratus|10899.1413-JKR_4182
AACTCTATACCTTATTTTTGGAGCCTGATCTGGAATAGCCGGGACATCTCTAAGTATGCTAATTCGAACTGAATTAGGAAACCCCGGTAGTTTAATTGGAGATGACCAAATCTACAATTCAATTGTAACTGCCCATGCTTTCATTATGATTTTTTTTATAGTTATACCGATTCTAATTGGAGGGTTTGGCAATTGATTAGTGCCTCTCATACTAGGAGCCCCTGATATAGCATTCCCTCGATTAAATAATATAAGATTCTGGCTCCTCCCACCGTCACTTTCACTTCTTTTAATAAGAAGAATTGTAAATAAAGGAGCCGGGACAGGGTGAACTGTGTACCCCCCATTATCCTCAAATATTTCTCATGAAGGCGCATCAGTAGATTTAGCAATTTTTAGGCTACACATAGCAGGAATCTCTTCAATTTTAGGGGCTATCAATTTTATCTCAACAGTTATAAATATAAAACCTAAGGGGATATCTCTCGAGCGCATACCTTTATTTGTATGGGCTGTTCAAATTACAGCTATTCTATTACTACTATCTCTACCAGTACTAGCAGGAGCTATTACAATACTACTAACAGATCGTAATATTAATACCTCATTTTTTGACCCAGCTGGGGGAGGGGATCCTATTTTATACCAACACTTATTC
>Scleropterus_serratus|11177.359-JKR
AACTCTGTACTTTATTTTTGGGGCATGATCCGGAATAGCCGGAACATCTCTAAGTATGCTAATTCGGACTGAATTAGGAAACCCAGGCAGTTTAATTGGAGATGACCAAATTTACAATTCAATTGTAACCGCCCATGCTTTCATCATGATTTTTTTTATAGTTATACCCATTCTAATCGGAGGATTTGGTAATTGATTAGTGCCCCTAATACTAGGAGCACCTGATATAGCATTCCCCCGATTAAATAATATAAGATTCTGGCTACTCCCACCATCGCTCTCACTTCTTTTAATGAGAAGAATTGTAAATAAAGGAGCTGGGACAGGATGAACTGTGTACCCCCCATTATCCTCGAATATTTCACATGAAGGGGCATCAGTAGATTTAGCAATTTTTAGACTACACATAGCAGGAATCTCATCAATTTTAGGGGCTATCAACTTTATCTCAACAGTTATAAATATAAAACCTAAGGGCATATCTCTTGAACGCATGCCTTTATTTGTATGGGCTGTTCAAATTACAGCTATTCTATTACTACTATCCCTACCAGTATTAGCGGGAGCTATCACAATACTACTAACAGATCGTAATATTAATACCTCATTTTTTGACCCAGCTGGAGGAGGAGACCCTATTTTATACCAGCACCTATTC
>Scleropterus_serratus|16227.2212-JKR_23950
AACTCTATACTTTATTTTTGGAGGCTGATCTGGAATAGCCGGAACATCTCTAAGTATGCTAATTCGAACTGAATTAGGAAACCCCGGTAGTTTAATTGGAGATGACCAAATCTACAATTCAATTGTAACTGCCCATGCTTTCATTATGATTTTTTTTATAGTTATACCGATTCTAATTGGAGGGTTTGGCAATTGATTAGTGCCTCTCATACTAGGAGCCCCTGATATAGCATTCCCTCGATTAAATAATATAAGATTCTGGCTCCTCCCACCGTCACTTTCACTTCTTTTAATAAGAAGAATTGTAAATAAAGGAGCCGGGACAGGGTGAACTGTGTACCCCCCATTATCCTCAAATATTTCTCATGAAGGCGCATCAGTAGATTTAGCAATTTTTAGGCTACACATAGCAGGAATCTCTTCAATTTTAGGGGCTATCAATTTTATCTCAACAGTTATAAATATAAAACCTAAGGGGATATCTCTCGAGCGCATACCTTTATTTGTATGGGCTGTTCAAATTACAGCTATTCTATTACTACTATCTCTACCAGTACTAGCAGGAGCTATTACAATACTACTAACAGATCGTAATATTAATACCTCATTTTTTGACCCAGCTGGGGGAGGGGATCCTATTTTATACCAACACTTATTC
>Scleropterus_serratus|16353.2339-JKR_24270
AACTCTGTACTTTATTTTTGGAGCCTGGTCCGGAATAGCCGGGACATCCCTAAGTATACTAATTCGAACTGAATTAGGAAACCCCGGCAGTTTAATTGGAGACGACCAAATTTACAATTCAATTGTAACTGCCCATGCTTTCATTATAATTTTTTTTATAGTTATACCAATTCTAATTGGGGGGTTTGGCAATTGATTAGTGCCTCTCATACTGGGAGCCCCTGATATAGCATTTCCTCGGTTAAATAATATAAGATTCTGACTCCTCCCACCATCACTTTCACTTCTTTTAATAAGAAGAATTGTAAATAAAGGGGCCGGAACAGGGTGAACTGTGTACCCCCCATTATCCTCAAATATTTCTCATGAGGGCGCATCAGTAGATCTAGCAATTTTTAGGCTACACATAGCAGGAATCTCTTCAATTTTAGGAGCTATCAATTTCATCTCAACAGTTATAAATATAAAACCTAAGGGAATATCTCTCGAGCGCATGCCTTTATTTGTATGGGCTGTTCAAATTACAGCTATTCTATTACTACTATCTCTACCAGTGCTAGCGGGAGCTATTACAATACTATTAACAGATCGTAATATTAATACCTCATTTTTTGACCCAGCTGGAGGGGGAGACCCTATTTTATACCAACACTTATTC
>Scleropterus_serratus|16412.2398-JKR_25975
AACTCTGTACTTTATTTTTGGAGCCTGGTCCGGAATAGCCGGGACATCCCTAAGTATACTAATTCGAACTGAATTAGGAAACCCCGGCAGTTTAATTGGAGACGATCAAATTTACAATTCAATTGTAACTGCCCATGCTTTCATTATAATTTTTTTTATAGTTATACCAATTCTAATTGGGGGGTTTGGCAATTGATTAGTGCCTCTCATACTTGGAGCCCCTGATATAGCATTTCCTCGGTTAAATAATATAAGATTCTGGCTCCTCCCACCATCACTTTCACTTCTTTTAATAAGAAGAATTGTAAATAAAGGGGCCGGAACAGGGTGAACTGTGTACCCCCCATTATCCTCAAATATTTCTCATGAAGGCGCATCAGTAGATCTAGCAATTTTTAGGCTACACATAGCAGGAATCTCTTCAATTTTAGGAGCTATCAATTTCATCTCAACAGTTATAAATATAAAACCTAAGGGAATATCCCTAGAGCGCATGCCTTTATTTGTATGAGCTGTTCAAATTACAGCTATTCTATTACTACTATCCCTACCAGTGCTAGCGGGGGCTATTACAATACTATTAACAGATCGTAATATTAATACCTCATTTTTTGACCCAGCTGGAGGAGGAGACCCTATTTTATACCAACACTTATTC
>Sirocalodes_depressicollis|547.343-JKR
AACTCTATATTTTATTTTTGGATCATGGGCTGGAATAGCGGGTACATCTTTAAGAATACTAATTCGAACCGAATTAGGAAACCCAGGTAGATTAATCGGAGATGACCAAATTTACAACTCAATTGTGACTGCTCATGCTTTTATTATAATTTTTTTTATAGTTATACCTATTTTAATTGGAGGATTTGGTAATTGATTAGTACCTTTAATACTAGGAGCCCCAGATATAGCTTTCCCACGACTAAATAATATAAGATTTTGACTGTTACCTCCTTCCCTAGCTTTATTATTAATAAGAAGAATTGTTAACAAAGGGGCTGGAACTGGATGAACTGTTTATCCACCCTTATCAATAAATGTAGCCCATGAAGGAATATCAGTAGACCTCGCTATTTTTAGACTACATATAGCCGGAATTTCATCAATTTTAGGTGCTATTAATTTTATTTCTACAATTATAAATATACGCCCTACAGGAATAACAGCTGAATACATACCTTTATTTGTCTGAGCAGTTAAAATTACAGCCATTCTTTTACTGTTATCATTACCAGTATTAGCAGGGGCAATTACAATATTATTAACAGATCGAAATATTAATACTTCATTTTTTGACCCTGCAGGAGGAGGCGACCCTATTTTATACCAACATTTATTC
>Sirocalodes_depressicollis|16206.2191-JKR_23929
AACTATATATTTTATTTTTGGATCATGGGTCGGAATAGCGGGTACATCTTTAAGAATACTAATTCGAACCGAATTAGGAAACCCAGGTAGATTAATCGGAGATGACCAAATTTACAACTCAATTGTAACTGCTCATGCTTTTATTATAATTTTTTTTATAGTTATACCTATTTTAATTGGAGGATTTGGTAATTGATTAGTACCTTTAATACTAGGAGCCCCAGATATAGCTTTCCCGCGACTAAATAATATAAGATTTTGACTGTTACCTCCTTCCCTAGCTTTATTATTAATAAGAAGAATTGTTAACAAAGGGGCTGGAACTGGATGAACTGTTTATCCACCCTTATCAATAAATGTAGCCCATGAAGGAATATCAGTAGACCTCGCTATTTTTAGACTACATATAGCCGGAATTTCATCAATTTTAGGTGCTATTAATTTTATTTCTACAATTATAAATATACGCCCTACAGGAATAACAGCTGAATACATACCTTTATTTGTCTGAGCAGTTAAAATTACAGCCATTCTTTTACTGTTATCATTACCAGTATTGGCAGGAGCAATTACAATATTATTAACAGATCGAAATATTAATACTTCATTTTTTGACCCTGCAGGAGGGGGAGACCCTATTTTATACCAACATTTATTC
>Sirocalodes_depressicollis|16525.2511-PSP_23483
AACTCTATATTTTATTTTTGGATCATGGGCTGGAATAGCAGGTACATCTTTAAGAATACTAATTCGAACTGAATTAGGGAACCCAGGTAGATTAATCGGAGATGACCAAATTTACAACTCAATTGTGACTGCTCATGCTTTTATTATAATTTTTTTTATAGTTATACCTATTTTAATTGGAGGATTTGGTAATTGATTAGTACCTTTAATACTAGGAGCCCCAGATATAGCTTTCCCGCGACTAAATAATATAAGATTTTGACTGTTACCTCCTTCCCTAGCTTTATTATTAATAAGAAGAATTGTTAACAAAGGGGCTGGAACTGGATGAACTGTTTATCCACCCTTATCAATAAATGTAGCCCATGAAGGAATATCAGTAGACCTCGCTATTTTTAGACTACATATAGCCGGAATTTCATCAATTTTAGGTGCTATTAATTTTATTTCTACAATTATAAATATACGCCCTACAGGAATAACAGCTGAATACATACCTTTATTTGTCTGAGCAGTTAAAATTACAGCCATTCTTTTACTGTTATCATTACCAGTATTGGCAGGGGCAATTACAATATTATTAACAGATCGAAATATTAATACTTCATTTTTTGACCCTGCAGGAGGGGGAGACCCTATTTTATACCAACATTTATTC
>Sirocalodes_mixtus|10862.1376-PST_4672
AACTTTATATTTTATCTTTGGTTCATGAGCTGGAATAGCCGGAACATCTTTAAGAATGCTTATTCGAACAGAATTAGGAAACCCAGGGAGATTAATCGGAGATGACCAAATTTACAATTCAATTGTAACTGCTCATGCTTTTATTATAATTTTTTTTATAGTGATACCTATTTTAATTGGGGGATTTGGTAACTGACTAGTCCCTTTAATGCTAGGAGCCCCAGATATAGCTTTCCCACGATTAAATAATATAAGATTTTGGCTTCTTCCACCTTCGTTAGCTTTACTTTTAATAAGAAGTATTGTAAATAAAGGAGCAGGTACAGGATGAACAGTTTATCCTCCTTTATCTAGAAATGTAGCACACGAAGGAATATCAGTAGATTTAGCTATTTTTAGATTACACATAGCAGGGATTTCATCAATTTTAGGAGCAATTAATTTTATTTCTACAGTAATAAATATACGACCAACAGGAATAACAGCTGAATTTATACCTCTATTTGTGTGAGCAGTAGAAATTACTGCTATCTTATTATTATTATCATTACCAGTATTAGCTGGTGCTATTACAATATTATTAACAGACCGAAATATTAATACTTCTTTTTTTGACCCTTCAGGAGGAGGAGACCCTATTCTATACCAACATTTATTT
>Sirocalodes_mixtus|16518.2504-PSP_23476
AACTTTATATTTTATCTTTGGTTCATGAGCTGGAATAGCCGGAACATCTTTAAGAATGCTTATTCGAACAGAATTAGGAAACCCAGGGAGATTAATCGGAGATGACCAAATTTACAATTCAATTGTAACTGCTCATGCTTTTATTATAATTTTTTTTATAGTGATACCTATTTTAATTGGAGGATTTGGTAACTGACTAGTCCCTTTAATGCTAGGAGCCCCAGATATAGCTTTCCCACGATTAAATAATATAAGATTTTGGCTTCTTCCACCTTCATTAGCTTTACTTTTAATAAGAAGTATTGTAAATAAAGGAGCAGGTACAGGATGAACAGTTTATCCTCCTTTATCTAGAAATGTAGCACACGAAGGAATATCAGTAGATTTAGCTATTTTTAGATTACACATAGCAGGGATTTCATCAATTTTAGGAGCAATTAATTTTATTTCTACAGTAATAAATATACGACCAACAGGAATAACAGCTGAATTTATACCTCTATTTGTATGAGCAGTAGAAATTACTGCTATCTTATTATTATTATCATTACCAGTATTAGCTGGTGCTATCACAATATTATTAACAGACCGAAATATTAATACTTCTTTTTTTGACCCTTCAGGGGGAGGAGACCCTATTCTATACCAACATTTATTT
>Sirocalodes_nigroterminatus|17162.2797-PST_26151
AACATTATATTTTATTTTTGGTTCATGAGCTGGCATAGCAGGAACATCCCTAAGAATACTAATTCGAACAGAATTAGGAAATCCTGGTAGATTAATTGGAGATGACCAAATTTATAACTCAATTGTAACTGCCCATGCCTTTATTATAATTTTTTTTATAGTTATACCTATTTTAATTGGAGGATTTGGAAACTGATTAGTTCCTCTAATACTAGGAGCTCCAGATATAGCTTTCCCACGATTAAATAATATAAGATTCTGACTATTGCCTCCATCATTAGCATTACTTTTAATAAGAAGAGTAGTTAATAAAGGGGCAGGAACAGGTTGAACTGTTTACCCACCTTTATCTAGAAATGTAGCACATGAAGGTATATCTGTAGATCTAGCTATTTTCAGATTACATATAGCCGGAATCTCGTCTATCTTAGGGGCAATTAATTTTATCTCAACAGTAATAAATATACGACCAACAGGAATAACAGCTGAATTCATACCTTTATTTGTGTGAGCCGTAGAAATTACTGCTATCTTACTATTACTATCATTACCAGTTTTAGCTGGTGCTATCACAATATTACTAACAGATCGAAACATTAATACATCTTTTTTTGACCCTTCAGGAGGAGGAGACCCTATTTTATATCAACATTTATTT
>Sirocalodes_nigroterminatus|17490.2831-PST_4741
AACATTATATTTTATTTTTGGTTCATGAGCTGGCATAGCAGGAACATCCCTAAGAATACTAATTCGAACAGAATTAGGAAATCCTGGTAGATTAATTGGAGATGACCAAATTTATAACTCAATTGTAACTGCCCATGCCTTTATTATAATTTTTTTTATAGTTATACCTATTTTAATTGGAGGATTTGGAAACTGATTAGTTCCTCTAATACTAGGAGCTCCAGATATAGCTTTCCCACGATTAAATAATATAAGATTCTGACTATTGCCTCCATCATTAGCATTACTTTTAATAAGAAGAGTAGTTAATAAAGGGGCAGGAACAGGTTGAACTGTTTACCCACCTTTATCTAGAAATGTAGCACATGAAGGTATATCTGTAGATCTAGCTATTTTCAGATTACATATAGCCGGAATCTCGTCTATCTTAGGGGCAATTAATTTTATCTCAACAGTAATAAATATACGACCAACAGGAATAACAGCTGAATTCATACCTTTATTTGTGTGAGCCGTAGAAATTACTGCTATCTTACTATTACTATCATTACCAGTTTTAGCTGGTGCTATCACAATATTACTAACAGATCGAAACATTAATACATCTTTTTTTGACCCTTCAGGAGGAGGAGACCCTATTTTATATCAACATTTATTT
>Stenocarus_cardui|11105.1619-JKR_3667
AACTTTATATTTTATTTTTGGATCATGGGCAGGAATGACAGGAACGTCTTTAAGAATACTAATTCGAACTGAATTAGGAAACCCAGGAAGATTAATTGGAGATGACCAGATTTATAATTCTATTGTCACAGCTCATGCTTTTATCATAATTTTTTTTATAGTTATACCAATTTTAATTGGGGGATTCGGCAACTGATTAGTGCCTTTAATACTTGGAGCACCTGACATAGCATTCCCTCGATTAAATAATATAAGATTTTGACTTCTTCCTCCTTCTCTTTCTTTACTTTTAATAAGAAGAATTGTTAATAAAGGAGCAGGTACTGGATGAACAGTTTATCCTCCTTTATCAAATAATGTTGCCCATGAAGGAATATCAGTAGATTTAGCTATTTTTAGACTACACATAGCAGGAATTTCTTCAATCTTAGGGGCAATTAATTTTATTTCTACAGTAATAAATATACGACCAACAGGTATAACTGCTGAATACATACCTTTATTTGTCTGAGCAGTAGAAATTACAGCTATTCTTCTATTATTATCTTTACCAGTATTAGCAGGTGCAATTACAATATTACTAACAGACCGAAATGTAAATACATCATTTTTTGATCCTACTGGAGGAGGAGATCCTATTCTATACCAACATTTATTT
>Stenocarus_ruficornis|568.364-JKR
AACCTTATACTTTATTTTTGGATCCTGGGCAGGAATAACAGGAACATCTTTAAGAATACTAATTCGAACCGAATTAGGAAACCCAGGAAGATTAATTGGAGATGACCAAATTTATAATTCTATTGTTACAGCTCATGCCTTTATTATAATTTTTTTTATAGTTATGCCAATTTTAATTGGAGGATTTGGTAATTGATTAGTACCTCTTATACTAGGGGCTCCTGACATAGCATTCCCTCGACTAAATAATATAAGATTTTGACTTCTTCCCCCTTCACTCTCATTACTTTTAATAAGAAGAATTGTTAATAAGGGAGCTGGAACTGGATGAACGGTCTACCCCCCTTTATCAAATAATGTTTCTCATGAAGGAATATCTGTAGATTTAGCTATTTTTAGGCTACATATAGCAGGAATTTCCTCAATTTTAGGAGCAATTAATTTTATTTCAACAGTAATAAATATACGACCAACAGGTATAACTGCTGAATATATGCCATTATTTGTATGAGCAGTAGAAATTACAGCTATTCTTCTTTTGCTATCTTTACCCGTACTAGCAGGAGCAATTACAATATTACTAACAGACCGAAATGTTAATACATCATTTTTTGACCCTACAGGAGGGGGAGACCCTGTTTTATATCAACATTTATTT
>Stenocarus_ruficornis|9710.809-PST_3722
AACCTTATACTTTATTTTTGGATCCTGGGCAGGAATAACAGGAACATCTTTAAGAATACTAATTCGAACCGAATTAGGAAACCCAGGAAGATTAATTGGAGATGACCAAATTTATAATTCTATTGTTACAGCTCATGCCTTTATTATAATTTTTTTTATAGTTATGCCAATTTTAATTGGAGGATTTGGTAATTGATTAGTACCTCTTATACTAGGGGCTCCTGACATAGCATTCCCTCGACTAAATAATATAAGATTTTGACTTCTTCCCCCTTCACTCTCATTACTTTTAATAAGAAGAATTGTTAATAAGGGAGCTGGAACTGGATGAACGGTCTACCCCCCTTTATCAAATAATGTTTCTCATGAAGGAATATCTGTAGATTTAGCTATTTTTAGGCTACATATAGCAGGAATTTCCTCAATTTTAGGAGCAATTAATTTTATTTCAACAGTAATAAATATACGACCAACAGGTATAACTGCTGAATATATGCCATTATTTGTATGAGCAGTAGAAATTACAGCTATTCTTCTTTTGCTATCTTTACCCGTACTAGCAGGAGCAATTACAATATTACTAACAGACCGAAATGTTAATACATCATTTTTTGACCCTACAGGAGGGGGAGACCCTGTTTTATATCAACATTTATTT
>Stenocarus_ruficornis|10967.1481-PSP_3241
AACCTTATACTTTATTTTTGGATCCTGGGCAGGAATAACAGGAACATCTTTAAGAATACTAATTCGAACCGAATTAGGAAACCCAGGAAGATTAATTGGAGATGACCAAATTTATAATTCTATTGTTACAGCTCATGCCTTTATTATAATTTTTTTTATAGTTATGCCAATTTTAATTGGAGGATTTGGTAATTGATTAGTACCTCTTATACTAGGGGCTCCTGACATAGCATTCCCTCGACTAAATAATATAAGATTTTGACTTCTTCCCCCTTCACTCTCATTACTTTTAATAAGAAGAATTGTTAATAAGGGAGCTGGAACTGGATGAACGGTCTACCCCCCTTTATCAAATAATGTTTCTCATGAAGGAATATCTGTAGATTTAGCTATTTTTAGGCTACATATAGCAGGAATTTCCTCAATTTTAGGAGCAATTAATTTTATTTCAACAGTAATAAATATACGACCAACAGGTATAACTGCTGAATATATGCCATTATTTGTATGAGCAGTAGAAATTACAGCTATTCTTCTTTTGCTATCTTTACCCGTACTAGCAGGAGCAATTACAATATTACTAACAGACCGAAATGTTAATACATCATTTTTTGACCCTACAGGAGGGGGAGACCCTGTTTTATATCAACATTTATTT
>Tapeinotus_sellatus|578.374-JKR
GACACTCTACTTCATCTTTGGAAGATGAGCTGGTTCTGTGGGGACCTCACTAAGAATGCTAATTCGTACCGAATTAGGAACACCCGGAAGATTAATTGGAAATGACCAAATCTACAACTCTATTGTTACTGCTCATGCTTTTATTATAATTTTTTTCATAGTTATACCAATTTTAATCGGAGGATTCGGAAATTGATTAGTACCACTAATACTAGGAGCCCCTGATATAGCCTTTCCTCGACTTAACAATATAAGATTCTGACTCCTGCCCCCCTCAATTACACTTTTATTAATAAGGAGTATTGTTAATAAGGGGGCAGGAACAGGCTGAACAGTATACCCCCCTTTATCCTCTAATATTACCCATGAAGGAGCCTCTGTTGATCTGGCAATCTTCAGACTTCACATAGCAGGAATCTCGTCTATTCTAGGTGCTATTAATTTTATCTCTACAATTATAAATATACGATCAAAAGGAATAAGATATGATAAGATACCTTTATTCGCATGAGCAGTAATAATTACAGCAATCTTGTTACTTCTATCACTACCCGTACTAGCAGGGGCTATTACCATACTTCTAACTGACCGAAATATTAATACAACTTTCTTCGACCCTTCAGGAGGCGGAGACCCTATTTTATACCAACATCTCTTT
>Tapeinotus_sellatus|9929.1028-PSP_3173
GACACTCTACTTCATCTTTGGAAGATGAGCTGGTTCTGTGGGGACCTCACTAAGAATGCTAATTCGTACCGAATTAGGAACACCCGGAAGATTAATTGGAAATGACCAAATCTACAACTCTATTGTTACTGCTCATGCTTTTATTATAATTTTTTTCATAGTTATACCAATTTTAATCGGAGGATTCGGAAATTGATTAGTACCACTAATACTAGGAGCCCCTGATATAGCCTTTCCTCGACTTAACAATATAAGATTCTGACTCCTGCCCCCCTCAATTACACTTTTATTAATAAGGAGTATTGTTAATAAGGGGGCAGGAACAGGCTGAACAGTATACCCTCCTTTATCCTCTAATATTACCCATGAAGGTGCCTCTGTTGATCTGGCAATCTTCAGACTTCACATAGCAGGAATCTCGTCTATTCTAGGTGCTATTAATTTTATCTCTACAATTATAAATATACGATCAAAAGGAATAAGATATGATAAGATACCTTTATTCGCATGAGCAGTAATAATTACAGCAATCTTGTTACTTCTATCACTACCCGTACTAGCAGGAGCTATTACCATACTTCTAACTGACCGAAATATTAATACAACTTTCTTCGACCCTTCAGGAGGCGGAGACCCTATTTTATACCAACATCTCTTT
>Thamiocolus_garajonay|255.65-PST_2G2010
AACATTATACTTTATTTTTGGCTCCTGGGCTGGAATGGCCGGAACCTCATTAAGGATGCTAATTCGAACTGAATTAGGAAACCCAGGAAGACTTATTGGAGATGACCAAATCTATAATTCAATTGTGACTGCTCATGCTTTTATCATAATTTTCTTTATAGTCATACCAATTATAATCGGAGGTTTTGGGAACTGACTAGTTCCTCTAATACTCGGAGCCCCAGATATAGCTTTCCCTCGACTAAATAATATAAGATTTTGACTCCTTCCACCTTCTTTAACTTTACTTTTAATGAGAAGAATCGTCAACAAAGGAGCAGGGACAGGATGAACAGTGTACCCCCCCTTATCTTCAAATACTGCACATGAAGGCATATCAGTAGATTTAGCTATTTTTAGGCTACATATAGCCGGCATCTCCTCAATTTTGGGTGCAATTAATTTTATTTCTACTGTAATAAATATGCGACCTTCAGGCATAAACTCTGATTTTATGCCTCTTTTTGTATGAGCAGTAAAAATCACAGCAATTTTATTACTTATTTCCTTGCCAGTTTTAGCCGGGGCAATCACAATACTACTAACAGACCGAAACATCAATACCTCATTTTTTGACCCCTCCGGAGGGGGAGACCCAATCTTATACCAACACTTATTT
>Thamiocolus_garajonay|11143.1657-PST_4701
AACATTATACTTTATTTTTGGCTCCTGGGCTGGAATAGCCGGAACCTCATTAAGGATGCTAATTCGAACTGAATTAGGAAACCCAGGAAGACTTATTGGAGATGACCAAATCTATAACTCAATTGTGACTGCTCATGCTTTTATCATAATTTTCTTTATAGTCATACCAATTATAATCGGAGGTTTTGGGAACTGACTAGTTCCTCTAATACTCGGAGCCCCAGATATAGCTTTCCCTCGACTAAATAATATAAGATTTTGACTCCTTCCACCTTCTTTAACTTTACTTTTAATGAGAAGAATCGTCAACAAAGGAGCAGGGACAGGATGAACAGTATACCCCCCCTTATCTTCAAATACTGCACATGAAGGCATATCAGTAGATTTAGCTATTTTTAGACTACATATAGCCGGCATCTCCTCAATTTTGGGTGCAATTAATTTTATTTCTACTGTAATAAATATGCGACCTTCAGGCATAAACTCTGATTTTATGCCTCTTTTTGTATGAGCAGTAAAAATCACAGCAATTTTGTTACTTATTTCCTTGCCAGTTTTAGCTGGGGCAATCACAATACTACTAACAGACCGAAACATCAATACCTCATTTTTTGACCCCTCCGGAGGGGGAGACCCAATCTTATACCAACACTTATTT
>Thamiocolus_garajonay|12126.1675-PST_24393
AACATTATACTTTATTTTTGGCTCCTGGGCTGGAATAGCCGGAACCTCATTAAGGATGCTAATTCGAACTGAATTAGGAAACCCAGGAAGACTTATTGGAGATGACCAAATCTATAATTCAATTGTGACTGCTCATGCTTTTATCATAATTTTCTTTATAGTCATACCAATTATAATCGGAGGTTTTGGGAACTGACTAGTTCCTCTAATACTCGGAGCCCCAGATATAGCTTTCCCTCGACTAAATAATATAAGATTTTGACTCCTTCCACCTTCTTTAACTTTACTTTTAATGAGAAGAATCGTCAACAAAGGAGCAGGGACAGGGTGAACAGTATACCCCCCCTTATCTTCAAATACTGCACATGAAGGCATATCAGTAGATTTAGCTATTTTTAGACTACATATAGCCGGCATCTCCTCAATTTTGGGTGCAATTAATTTTATTTCTACTGTAATAAATATGCGACCTTCAGGCATAAACTCTGATTTTATGCCTCTTTTTGTATGAGCAGTAAAAATCACAGCAATTTTGTTACTTATTTCCTTGCCAGTTTTAGCTGGAGCAATCACAATACTACTAACAGACCGAAACATCAATACCTCATTTTTTGACCCCTCCGGAGGGGGAGACCCAATCTTATACCAACACTTATTT
>Thamiocolus_garajonay|13896.1810-PST_4077
AACATTATACTTTATTTTTGGCTCCTGGGCTGGAATGGCCGGAACCTCATTAAGGATGCTAATTCGAACTGAATTAGGAAACCCAGGAAGACTTATTGGAGATGACCAAATCTATAATTCAATTGTGACTGCTCATGCTTTTATCATAATTTTCTTTATAGTCATACCAATTATAATCGGAGGTTTTGGGAACTGACTAGTTCCTCTAATACTCGGAGCCCCAGATATAGCTTTCCCTCGACTAAATAATATAAGATTTTGACTCCTTCCACCTTCTTTAACTTTACTTTTAATGAGAAGAATCGTCAACAAAGGAGCAGGGACAGGATGAACAGTATACCCCCCCTTATCTTCAAATACTGCACATGAAGGCATATCAGTAGATTTAGCTATTTTTAGGCTACATATAGCCGGCATCTCCTCAATTTTGGGTGCAATTAATTTTATTTCTACTGTAATAAATATGCGACCTTCAGGCATAAACTCTGATTTTATGCCTCTTTTTGTATGAGCAGTAAAAATCACAGCAATTTTATTACTTATTTCCTTGCCAGTTTTAGCCGGGGCAATCACAATACTACTAACAGACCGAAACATCAATACCTCATTTTTTGACCCCTCCGGAGGGGGAGACCCAATCTTATACCAACACTTATTT
>Thamiocolus_grancanariensis|230.40-PST_20GC2011
AACTTTATATTTCATTTTTGGCTCATGGGCGGGAATAGCCGGAACCTCATTAAGAATACTAGTTCGGACTGAACTGGGGAACCCGGGAAGATTGATTGGAGATGATCAAATTTATAACTCAATTGTAACTGCCCATGCTTTTATTATAATTTTCTTTATAGTTATACCGATTTTAATCGGGGGATTTGGGAACTGGCTTATTCCTTTGATACTCGGGGCACCCGACATAGCATTCCCCCGATTAAATAATATAAGATTCTGACTTCTCCCCCCCAGTTTATCTTTACTTTTGATAAGAAGAATTGTTAACAAGGGGGCAGGGACAGGTTGAACTGTTTACCCCCCTTTATCTTCAAATACTGCCCACGAAGGGATATCAGTAGACTTAGCTATTTTTAGACTTCACATAGCAGGTATCTCTTCAATTTTAGGAGCAATTAATTTTATTTCTACTGTTATAAATATACGACCTTCAGGTATAAACTCCGATACCATACCTCTTTTTGTATGGGCTGTAGAAATCACAGCAATTTTGCTACTTATTTCTTTACCAGTCCTAGCCGGAGCTATCACTATACTACTAACAGACCGAAACATTAATACTTCATTTTTTGACCCCTCCGGGGGTGGGGACCCAATTTTATACCAACATCTCTAT
>Thamiocolus_niveus|10229.1329-PST_4145
AACATTATACTTTATTTTTGGTTCATGAGCTGGCATAGCTGGTACTTCATTAAGAATACTAATTCGGACTGAACTAGGAAACCCTGGAAGATTGATTGGAGATGACCAAATCTATAACTCAATTGTGACTGCTCATGCTTTTATTATAATTTTCTTTATAGTCATACCTATCATAATTGGGGGATTTGGTAACTGATTAGTTCCTTTGATACTAGGTGCACCTGACATAGCTTTCCCCCGATTAAACAATATAAGATTTTGATTACTTCCCCCATCTCTAACCTTACTCCTAATAAGAAGAATTGTTAACAAAGGTGCAGGAACAGGTTGAACAGTTTACCCTCCATTAKCTTCAAACATCGCCCATGAAGGRATATCAGTAGACCTAGCTATCTTTAGGTTACACATAGCAGGTATTTCGTCAATTTTAGGAGCAATTAATTTTATTTCTACCATAATAAATATACGACCCTCAGGTATAAACTCAGATTTTATACCTCTCTTTGTATGAGCTGTAGAAATTACAGCATTTTTGCTACTAATCTCCTTACCAGTTTTAGCCGGGGCTATTACTATATTATTAACAGACCGAAATATCAATACCTCATTTTTTGACCCTTCTGGGGGAGGTGATCCAATTTTATACCAACACTTATTT
>Thamiocolus_nubeculosus|16116.2101-JKR_23741
GACATTATACTTTATTTTTGGATCTTGGGCTGGGATAGCCGGAACATCCTTAAGAATACTAATTCGGACTGAATTAGGTAGCCCAGGGAGACTAATTGGAGATGACCAAATTTACAATTCAATTGTTACAGCTCATGCTTTTATTATAATTTTTTTTATAGTAATGCCTATTATAATCGGGGGATTTGGAAATTGATTAGTACCTCTGATACTAGGGGCCCCTGATATAGCTTTCCCCCGATTGAATAATATAAGATTTTGGCTACTACCCCCATCTTTGAGACTTCTTTTAATAAGAAGAATTGTTAATAAAGGGGCTGGGACTGGGTGAACTGTTTACCCTCCTTTATCATCAAATACTGCCCATGAAGGAATATCTGTTGATTTGGCAATTTTTAGTCTTCATATAGCAGGAATCTCATCAATTTTGGGTGCTATTAATTTTATTTCTACTATTATAAATATACGACCCTCTGGTATAACTTCTGAGTTTATGCCACTTTTTGTATGAGCTGTCGAAATTACAGCAATTTTGCTACTAATTTCTTTGCCAGTTTTAGCAGGGGCAATCACTATACTCCTAACTGACCGAAATATTAATACTTCATTTTTTGACCCCTCTGGGGGTGGGGACCCTATTTTATACCAGCACTTATTT
>Thamiocolus_signatus|722.518-RST
GACATTATATTTTATTTTTGGTTCCTGAGCTGGAATAACTGGAACCTCATTAAGAATGCTAATTCGTACTGAATTAGGAAATCCTGGAAGGTTAATTGGAGACGACCAAATTTATAATTCTATTGTAACTGCTCATGCTTTCATTATAATTTTCTTTATAGTTATACCCATTATAATTGGCGGTTTTGGTAACTGATTAGTACCCTTAATACTAGGTGCCCCAGATATGGCCTTTCCACGATTAAACAATATAAGATTTTGACTTCTTCCTCCTTCTTTAACTTTATTATTAATAAGAAGAATTGTTAATAAAGGAGCAGGGACTGGGTGAACTGTATACCCGCCACTATCTTCAAACACTGCCCATGAAGGTATATCTGTAGATATGGCTATTTTTAGATTACATCTAGCAGGTATTTCATCAATTTTGGGTGCAATTAATTTTATTTCCACTGTTATAAATATACGACCGTCAGGAATAACTTCCGAATTTATACCACTTTTTGTTTGAGCTGTAAAAATCACAGCAATTTTATTACTAATTTCTTTACCAGTTTTAGCTGGAGCTATCACTATATTATTGACTGATCGAAATATTAATACATCATTCTTTGACCCGTCTGGTGGAGGCGACCCTATTTTATACCAACATTTATTT
>Thamiocolus_signatus|16118.2103-JKR_23743
GACATTATATTTTATTTTTGGTTCCTGAGCTGGAATAACTGGAACCTCATTAAGAATGCTAATTCGTACTGAATTAGGAAATCCTGGAAGGTTAATTGGAGACGACCAAATTTATAATTCTATTGTAACTGCTCATGCTTTCATTATAATTTTCTTTATAGTTATACCCATTATAATTGGCGGTTTTGGTAACTGATTAGTACCCTTAATACTAGGTGCCCCAGATATGGCCTTTCCACGATTAAACAATATAAGATTTTGACTTCTTCCTCCTTCTTTAACTTTATTATTAATAAGAAGAATTGTTAATAAAGGAGCAGGGACTGGGTGAACTGTATACCCACCACTATCTTCAAACACTGCCCATGAAGGTATATCTGTAGATATGGCTATTTTTAGATTACATCTAGCAGGTATTTCATCAATTTTGGGTGCAATTAATTTTATTTCCACTGTTATAAATATACGACCGTCAGGAATAACTTCCGAATTTATACCACTTTTTGTTTGAGCTGTAAAAATCACAGCAATTTTATTACTAATTTCTTTACCAGTTTTAGCTGGAGCTATCACTATATTATTGACTGATCGAAATATTAATACATCATTCTTTGACCCGTCTGGTGGAGGCGACCCTATTTTATACCAACATTTATTT
>Thamiocolus_sinapis|370.175-PST_29MO2011
AACTTTATATTTTATTTTTGGCTCTTGAGCCGGAATAGTTGGAACCTCCCTCAGAATGCTTATTCGAACTGAGCTGGGAAACCCTGGAAGATTGATTGGAGATGACCAAATCTACAACTCTATTGTCACCGCCCACGCCTTTATTATAATTTTTTTTATAGTTATACCTATTATAATTGGTGGCTTTGGAAACTGGTTAGTCCCTTTAATATTAGGCGCCCCTGATATAGCTTTCCCACGCCTGAACAATATAAGATTCTGGCTTCTTCCTCCTTCTTTAACTTTATTATTAATAAGAAGAATTATTAATAAAGGAGCAGGTACAGGGTGAACTGTATACCCCCCACTTTCCTCTAACACTGCCCATGAAGGAATATCAGTAGACCTGGCCATTTTTAGGCTACATATAGCAGGAATTTCATCAATTTTAGGGGCTATTAATTTTATTTCCACTATCATAAATATACGGCCCTCTGGGATAAATTCTGAATTTACCCCACTTTTTGTATGAGCAGTTGAAATCACAGCTGTTTTACTACTAATCTCATTACCAGTTTTAGCCGGAGCTATTACTATACTACTAACTGATCGAAACGTAAATACCTCCTTTTTTGATCCTTCTGGAGGAGGTGACCCGATTTTATACCAACATCTATTT
>Thamiocolus_viduatus|588.384-JKR
AACACTATATTTTATTTTTGGTTCATGAGCTGGAATAGCTGGAACATCCTTAAGAATACTAATCCGAACTGAATTAGGAAATCCTGGGAACCTTATTGGAGACGACCAAATTTATAACTCTATTGTAACTGCACATGCCTTTATTATAATTTTTTTTATAGTTATACCAATTATAATTGGAGGATTTGGGAACTGACTAGTCCCTCTAATATTAGGAGCTCCTGATATAGCTTTCCCACGATTAAACAATATGAGATTCTGACTTCTACCCCCATCCTTGAGTCTTCTATTAATAAGAAGAATTGTCAACAAAGGAGCTGGAACAGGATGAACTGTTTATCCCCCTTTATCTTCAAATACTGCCCATGAAGGTATATCAGTGGATATAGCTATTTTTAGACTTCATTTAGCAGGTATCTCCTCGATTTTAGGAGCAATCAATTTTATCTCTACTATTATAAATATACGATCATCTGGTTTAATCTCTGAATTTATACCACTTTTTGTTTGAGCTGTTGAAATTACAGCTATTCTCTTATTAATCTCTCTACCTGTATTAGCAGGAGCCATTACTATATTATTAACAGACCGAAATATTAATACTTCATTTTTTGACCCCTANNNNNNNNNNNNNNNNNNNNNNNNNNNNNNNNNNNNN
>Thamiocolus_viduatus|16348.2334-JKR_24265
AACACTATATTTTATTTTTGGTTCATGAGCTGGAATAGCTGGAACATCCTTAAGAATACTAATCCGAACTGAATTAGGAAATCCTGGGAACCTTATTGGAGACGACCAAATTTATAACTCTATTGTAACTGCACATGCCTTTATTATAATTTTTTTTATAGTTATACCAATTATAATTGGAGGATTTGGGAACTGACTAGTCCCTCTAATATTAGGAGCTCCTGATATAGCTTTCCCACGATTAAACAATATGAGATTCTGACTTCTACCCCCATCCTTGAGTCTTCTATTAATAAGAAGAATTGTCAACAAAGGAGCTGGAACAGGATGAACTGTTTATCCCCCTTTATCTTCAAATACTGCCCATGAAGGTATATCAGTGGATATAGCTATTTTTAGACTTCATTTAGCAGGTATCTCCTCGATTTTAGGAGCAATCAATTTTATCTCTACTATTATAAATATACGATCATCTGGTTTAATCTCTGAATTTATACCACTTTTTGTTTGAGCTGTTGAAATTACAGCTATTCTCTTATTAATCTCTCTACCTGTATTAGCAGGAGCCATTACTATATTATTAACAGACCGAAATATTAATACTTCATTTTTTGACCCCTCTGGGGGAGGTGACCCAATTTTATACCAACACTTATTT
>Thamiocolus_virgatus|11086.1600-JKR_3648
AACATTATACTTTATTTTTGGATCTTGAGCTGGAATAGCCGGAACATCATTAAGAATCTTAATTCGAACTGAATTAGGAAATCCTGGTAGATTAATTGGAGATGACCAAATTTATAACTCCATTGTAACAGCTCATGCTTTTATTATAATTTTTTTTATAGTAATACCTATCATAATTGGTGGATTTGGTAATTGACTAGTCCCTCTTATATTAGGAGCCCCTGATATGGCCTTCCCTCGACTCAATAATATAAGATTTTGACTATTGCCACCTTCCTTAAGACTCCTTTTAATAAGAAGAATTGTAAATAAAGGAGCTGGAACAGGTTGAACTGTGTATCCACCTTTATCTTCAAATACCGCTCATGAAGGAATATCAGTTGATTTAGCTATTTTTAGTCTACATATAGCAGGTATCTCATCAATTTTAGGAGCAATTAATTTTATTTCTACTATTATAAATATACGACCTTCTGGAATAACCTCTGAATTTATACCTCTATTTGTATGAGCCGTTAAAATTACAGCAATCTTATTATTAATCTCTTTACCAGTTTTAGCTGGAGCAATTACTATATTATTAACTGATCGTAATATTAATACTTCATTCTTTGACCCTTCTGGTGGAGGTGATCCTATCTTATACCAACATCTTTTT
>Thamiocolus_virgatus|16112.2097-JKR_23737
AACATTATACTTTATTTTTGGATCTTGAGCTGGAATAGCCGGAACATCATTAAGAATCTTAATTCGAACTGAATTAGGAAATCCTGGTAGATTAATTGGAGATGACCAAATTTATAACTCCATTGTAACAGCTCATGCTTTTATTATAATTTTTTTTATAGTAATACCTATCATAATTGGTGGATTTGGTAATTGACTAGTCCCTCTTATATTAGGAGCCCCTGATATGGCCTTCCCTCGACTCAATAATATAAGATTTTGACTATTGCCACCTTCCTTAAGACTCCTTTTAATAAGAAGAATTGTAAATAAAGGAGCTGGAACAGGTTGAACTGTGTATCCACCTTTATCTTCAAATACCGCTCATGAAGGAATATCAGTTGATTTAGCTATTTTTAGTCTACATATAGCAGGTATCTCATCAATTTTAGGAGCAATTAATTTTATTTCTACTATTATAAATATACGACCTTCTGGAATAACCTCTGAATTTATACCTCTATTTGTATGAGCCGTTAAAATTACAGCAATCTTATTATTAATCTCTTTACCAGTTTTAGCTGGAGCAATTACTATATTATTAACTGATCGTAATATTAATACTTCATTCTTTGACCCTTCTGGTGGAGGTGATCCTATCTTATACCAACATCTTTTT
>Thamiocolus_wollastoni|983.714-PST_16T2012_3051
AACATTATACTTTATTTTTGGCTCATGAGCTGGTATAGCTGGGACCTCGTTAAGAATACTGATTCGGACTGAGCTAGGAAACCCGGGAAGATTAATCGGAGACGATCAGATTTATAACTCCATTGTAACTGCCCACGCTTTTATTATAATCTTCTTCATAGTTATACCTATTATAATTGGGGGATTCGGAAACTGACTAGTCCCCTTAATACTAGGAGCCCCAGATATAGCTTTCCCTCGATTAAACAATATAAGATTTTGACTTCTCCCCCCTTCTTTAACTTTACTTTTAATAAGAAGAATCGTTAATAAAGGAGCAGGGACGGGATGAACTGTCTACCCTCCTTTATCTTCAAATACTGCCCATGAAGGGATATCAGTAGACTTAGCTATTTTTAGATTGCATATAGCAGGAATCTCCTCAATCCTAGGTGCAATTAATTTTATTTCTACTGTAATAAATATACGACCTTCCGGTATAAACTCTGATTTTATACCGCTTTTTGTATGGGCAGTAGAAATTACAGCAATTTTACTACTTATTTCCTTACCAGTTTTAGCCGGAGCAATCACTATGCTACTGACAGACCGGAACATTAATACGTCATTTTTTGACCCCTCTGGGGGAGGTGACCCAATTTTATACCAACACCTATTT
>Thamiocolus_wollastoni|989.720-PST_22T2012_3057
AACATTATACTTTATTTTTGGCTCATGAGCTGGTATAGCTGGGACCTCGTTAAGAATACTGATTCGGACTGAGCTAGGAAACCCGGGAAGATTAATCGGAGACGATCAGATTTATAACTCCATTGTAACTGCCCACGCTTTTATTATAATCTTCTTCATAGTTATACCTATTATAATTGGGGGATTCGGAAACTGACTAGTCCCCTTAATACTAGGAGCCCCAGATATAGCTTTCCCTCGATTAAACAATATAAGATTTTGACTTCTCCCCCCTTCTTTAACTTTACTTTTAATAAGAAGAATCGTTAATAAAGGAGCAGGGACGGGGTGAACTGTCTACCCTCCTCTATCTTCAAACACCGCCCATGAAGGGATATCAGTAGACTTAGCTATTTTTAGATTGCATATAGCAGGAATCTCCTCAATCCTAGGCGCAATTAATTTTATTTCTACTGTAATAAATATACGACCTTCCGGTATAAACTCTGATTTTATACCACTTTTTGTATGGGCAGTAGAAATTACAGCAATTTTACTACTTATTTCCTTACCAGTTTTAGCCGGAGCAATCACCATGCTACTGACAGACCGGAACATTAATACTTCATTTTTTGACCCCTCTGGGGGAGGTGACCCAATTTTATACCAACACCTATTT
>Thamiocolus_wollastoni|11147.1661-PST_4705
AACATTATACTTTATTTTTGGCTCATGAGCTGGTATAGCTGGGACCTCGTTAAGAATACTGATTCGGACTGAGCTAGGAAACCCGGGAAGATTAATCGGAGACGATCAGATTTATAACTCCATTGTAACTGCCCACGCTTTTATTATAATCTTCTTTATAGTTATACCTATTATAATTGGGGGATTCGGAAACTGACTAGTCCCCTTAATATTAGGAGCCCCAGATATAGCTTTCCCTCGATTAAACAATATAAGATTTTGACTTCTCCCCCCTTCTTTAACTTTACTTTTAATAAGAAGAATCGTTAATAAAGGAGCAGGGACGGGGTGAACTGTCTACCCTCCTTTATCTTCAAACACCGCCCATGAAGGGATATCGGTAGACTTAGCTATTTTTAGATTGCATATAGCAGGAATCTCCTCAATCCTAGGCGCAATTAATTTTATTTCTACTGTAATAAATATACGACCTTCCGGTATAAACTCTGATTTTATACCACTTTTTGTATGGGCAGTAGAAATTACAGCAATTTTACTACTTATTTCCTTACCAGTTTTAGCCGGAGCAATCACCATACTACTGACAGACCGGAACATTAATACTTCATTTTTTGACCCCTCTGGGGGAGGTGACCCAATTTTATACCAACACCTATTT
>Thamiocolus_wollastoni|11192.685-PST_73T2012
AACATTATACTTTATTTTTGGCTCATGAGCTGGTATAGCTGGGACCTCGTTAAGAATACTGATTCGGACTGAGCTAGGAAACCCGGGAAGATTAATCGGAGACGATCAGATTTATAACTCCATTGTAACTGCCCACGCTTTTATTATAATCTTCTTCATAGTTATACCTATTATAATTGGGGGATTCGGAAACTGACTAGTCCCCTTAATACTAGGAGCCCCAGATATAGCTTTCCCTCGATTAAACAATATAAGATTTTGACTTCTCCCCCCTTCTTTAACTTTACTTTTAATAAGAAGAATCGTTAATAAAGGAGCAGGGACGGGGTGAACTGTCTACCCTCCTTTATCTTCAAATACTGCCCATGAAGGGATATCAGTAGACTTAGCTATTTTTAGATTGCATATAGCAGGAATCTCCTCAATCCTAGGTGCAATTAATTTTATTTCTACTGTAATAAATATACGACCTTCCGGTATAAACTCTGATTTTATACCGCTTTTTGTATGGGCAGTAGAAATTACAGCAATTTTACTACTTATTTCCTTACCAGTTTTAGCCGGAGCAATCACTATGCTACTGACAGACCGGAACATTAATACGTCATTTTTTGACCCCTCTGGGGGAGGTGACCCAATTTTATACCAACACCTATTT
>Trichosirocalus_barnevillei|10898.1412-JKR_4181
AACTTTATATTTTATTTTCGGATCATGAGCTGGAATAGCAGGGACATCTTTAAGAATACTTATTCGTACAGAATTAGGAAATCCAGGAAGTCTAATTGGAAATGACCAAATTTATAATTCAATTGTAACTGCCCATGCTTTTATTATAATTTTTTTTATAGTTATACCAATTTTAATTGGAGGATTTGGAAATTGATTAGTACCACTAATACTAGGAGCCCCAGACATAGCCTTTCCTCGATTGAATAATATAAGATTTTGGCTTCTTCCTCCATCTTTAGCTCTTCTTTTAATAAGAAGAATCGTTAATAAAGGTGCAGGAACAGGATGAACGGTTTATCCTCCATTATCTGCTAATGTTGCTCATGAAGGAGCTTCTGTTGATCTAGCTATTTTTAGTTTACATATAGCAGGAATCTCCTCAATTTTAGGAGCAATTAATTTTATTTCTACAGTAATAAATATACGACCTACAGGTATAAACTCTGAATTTATACCTTTATTCGTTTGAGCAGTAGAAATTACTGCAATCCTACTTCTATTATCATTACCTGTATTAGCAGGAGCTATTACTATGCTATTAACCGATCGAAATATTAATACATCATTTTTTGACCCCGCTGGGGGAGGAGACCCTATTTTATATCAACATCTATTT
>Trichosirocalus_barnevillei|16396.2382-JKR_25959
AACTTTATATTTTATTTTCGGATCATGGGCTGGAATGGCAGGGACATCTTTAAGAATACTTATTCGTACAGAATTAGGAAATCCAGGAAGTCTAATTGGAAATGACCAAATTTATAATTCAATTGTAACTGCCCATGCTTTTATTATAATTTTTTTTATAGTTATACCAATTTTAATTGGAGGATTTGGAAATTGGCTAGTACCACTAATACTAGGAGCCCCAGATATAGCCTTTCCTCGATTAAATAATATAAGATTTTGACTTCTTCCTCCATCTTTAGCTCTTCTTCTAATAAGAAGAATCGTTAATAAAGGTGCAGGAACAGGATGAACGGTTTATCCTCCATTATCTGCTAATGTTGCTCATGAAGGAGCTTCTGTTGATCTAGCTATTTTTAGTCTACATATAGCAGGAATCTCCTCAATTTTAGGAGCAATTAATTTTATTTCTACAGTAATAAATATACGACCTATAGGTATAAACTCTGAATTTATACCTTTATTTGTTTGGGCAGTAGAAATTACTGCAATCCTACTTCTATTGTCATTACCTGTATTAGCAGGAGCTATTACTATACTATTAACCGATCGAAATATTAATACATCATTTTTTGACCCCGCTGGAGGAGGGGACCCTATTTTGTACCAACATCTATTT
>Trichosirocalus_histrix|9980.1080-JKR_3416
AACTTTATATTTTATTTTTGGGTCTTGGGCAGGTATAGCTGGGACATCCTTAAGAATGCTTATCCGTACTGAATTAGGAAACCCGGGGAGTTTAATTGGTAATGACCAAATTTACAATTCAATTGTGACTGCTCATGCTTTTATCATAATTTTTTTTATAGTAATACCAATTCTAATTGGAGGATTTGGAAACTGATTAGTACCATTAATATTAGGGGCTCCTGACATAGCATTCCCTCGATTAAATAATATAAGATTTTGGCTACTTCCACCATCCTTAGCTTTACTTTTAATAAGAAGAATTGTCAATAAAGGAGCAGGAACAGGTTGAACTGTATACCCACCTTTATCGGCAAATGTAGCTCATGAAGGAGCTTCTGTAGACTTAGCTATTTTCAGATTACATATAGCTGGGATTTCTTCTATTTTAGGAGCAATTAACTTTATTTCAACAGTAATAAATATACGACCTTCAGGTATAGAATCTGAATTTATACCTTTATTTGTATGAGCTGTAGAAATTACAGCAGTCTTACTTTTACTATCTTTACCTGTATTAGCAGGAGCAATCACCATACTACTAACTGATCGAAATATTAATACATCATTTTTCGACCCAGCAGGAGGTGGGGACCCTATTTTGTATCAACATCTATTT
>Trichosirocalus_horridus|569.365-JKR
AACTTTATATTTTATTTTTGGGGCCTGAGCAGGAATAGCCGGTACTTCTCTAAGAATATTAATTCGTACAGAATTAGGGAATCCTGGTAGACTAATTGGGAATGATCAAATTTATAACTCAATTGTTACTGCTCATGCTTTTATTATAATCTTTTTTATAGTAATACCAATTTTAATTGGGGGATTTGGTAATTGACTTGTTCCATTAATACTAGGGGCACCCGATATAGCTTTCCCTCGATTAAACAATATAAGATTTTGGCTTTTACCCCCCTCATTGACCCTACTTTTAATAAGAAGAATTGTCAATAAAGGAGCAGGGACAGGATGAACAGTATATCCTCCTTTATCAGCAAATATTGCTCATGAAGGAGCTTCTGTTGATTTAGCAATCTTTAGGTTACATATAGCAGGAATCTCATCTATTTTAGGAGCAATCAATTTTATCTCAACAATTATAAATATACGACCAAATGGGATAAACTCAGAATTAATACCTTTATTTGTGTGAGCTGTACAAATTACAGCTATTTTACTATTACTTTCTTTACCAGTCCTAGCTGGAGCTATTACTATACTTCTAACAGACCGAAATATTAATACTTCTTTTTTTGACCCTGCAGGTGGTGGAGACCCTATTTTGTATCAACATCTATTT
>Trichosirocalus_horridus|16166.2151-JKR_23791
AACTTTATATTTTATTTTTGGGGCCTGAGCAGGAATAGCCGGTACTTCTCTAAGAATATTAATTCGTACAGAATTAGGGAATCCTGGTAGACTAATTGGGAATGATCAAATTTATAACTCAATTGTTACTGCTCATGCTTTTATTATAATCTTTTTTATAGTAATACCAATTTTAATTGGGGGATTTGGTAATTGACTTGTTCCATTAATACTAGGGGCACCCGATATAGCTTTCCCTCGATTAAACAATATAAGATTTTGGCTTTTACCCCCCTCATTGACCCTACTTTTAATAAGAAGAATTGTCAATAAAGGAGCAGGGACAGGATGAACAGTATATCCTCCTTTATCAGCAAATATTGCTCATGAAGGAGCTTCTGTTGATTTAGCAATCTTTAGGTTACATATAGCAGGAATCTCATCTATTTTAGGAGCAATCAATTTTATCTCAACAATTATAAATATGCGACCAAATGGGATAAACTCAGAATTAATACCTTTATTTGTGTGAGCTGTACAAATTACAGCTATTTTACTATTACTTTCTTTACCAGTCCTAGCTGGAGCTATTACTATACTTCTAACAGACCGAAATATTAATACTTCTTTTTTTGACCCTGCAGGTGGTGGAGACCCTATTTTGTATCAACATCTATTT
>Trichosirocalus_spurnyi|584.380-JKR
AACTTTGTATTTTATTTTTGGGTCATGGGCTGGAATAGCCGGAACATCCTTAAGAATAATTATTCGAACTGAACTAGGAAACCCAGGAAGACTAATTGGGAATGACCAAATTTATAACTCAATTGTAACCGCTCATGCTTTCATTATAATTTTCTTCATAGTTATACCCATTCTTATTGGAGGATTTGGTAACTGACTAGCACCTCTTATATTAGGGGCCCCTGATATAGCTTTCCCCCGATTAAATAATATAAGATTTTGATTATTGCCACCATCTTTAATTCTTTTATTAATAAGAAGAATTATTAACAAAGGTGCAGGGACAGGGTGAACAGTTTACCCTCCATTATCTGCAAATATTGCCCATGAAGGGGCTTCTGTTGATATAGCTATCTTTAGCCTACATATAGCAGGGATTTCGTCTATTTTAGGGGCAATTAATTTTATTTCAACAGTAATAAACATACGACCAACTGGTATAAACTCAGAATGCATGCCTTTATTTGTTTGGGCAGTAGAAATTACTGCTATTTTACTTCTATTATCACTTCCTGTTTTAGCTGGGGCTATTACTATGCTACTCACAGATCGAAATATTAACACAACATTTTTTGACCCTGCAGGAGGAGGAGACCCTATCTTATATCAACATTTATTT
>Trichosirocalus_thalhammeri|10018.1118-JKR_3454
AACTTTATATTTTATTTTTGGTGCTTGAGCAGGCATAGCTGGAACATCTTTAAGAATACTTATTCGTACTGAATTAGGTAACCCTGGAAGTCTTATTGGAAACGATCAAATTTATAATTCAATTGTCACTGCTCATGCTTTTATTATAATTTTTTTTATAGTAATACCAATTCTAATCGGAGGTTTTGGTAACTGACTAGTCCCTCTAATACTTGGAGCTCCTGATATAGCATTTCCTCGATTAAATAATATAAGATTTTGGCTTCTTCCCCCCTCTCTAACTTTGCTATTAATAAGAAGAATTGTTAATAAAGGAGCAGGTACAGGATGAACGGTTTACCCCCCTTTATCAGCAAATGTAGCTCACGAAGGAGCCTCTGTTGATTTGGCTATTTTTAGTCTTCATATAGCTGGAATCTCTTCAATTCTAGGAGCAATTAATTTTATTTCTACAGTAATAAATATACGACCCACAGGAATAGACTCTGAATTTATACCTTTATTTGTTTGAGCAGTAGAAATTACAGCAGTACTTCTATTAATTTCTTTACCTGTCCTAGCTGGAGCCATCACTATACTATTAACAGATCGAAATATCAATACATCATTTTTTGACCCCGTAGGAGGAGGAGATCCTATTTTATATCAACATTTATTT
>Trichosirocalus_thalhammeri|11002.1516-PSP_3276
AACTTTATATTTTATTTTTGGCGCTTGAGCAGGTATAGCTGGGACATCTTTAAGAATACTTATCCGAACTGAATTAGGTAACCCTGGAAGCCTTATTGGAAATGACCAAATTTATAATTCAATTGTTACTGCTCATGCTTTTATTATAATTTTTTTTATAGTAATACCAATTCTAATTGGAGGTTTTGGTAACTGACTAGTCCCCCTAATATTAGGTGCTCCTGACATAGCATTCCCTCGATTAAATAATATAAGATTTTGACTTCTTCCTCCTTCTCTAACCTTACTATTAATAAGAAGAATTGTTAATAAAGGAGCAGGAACTGGATGAACAGTTTATCCTCCTTTATCAGCAAATGTAGCTCATGAAGGAGCATCTGTTGATTTAGCTATTTTTAGCCTTCATATAGCTGGAATCTCCTCAATTCTAGGAGCAATTAATTTTATTTCTACAGTAATAAATATACGACCTACAGGAATAGACTCTGAATTTATACCTTTATTTGTTTGAGCAGTAGAAATTACAGCAGTACTTCTATTAATTTCTTTACCTGTTCTGGCTGGGGCTATTACTATATTATTAACAGATCGAAATATCAATACATCATTTTTTGACCCCGTAGGAGGAGGTGATCCTATCTTATATCAACATTTATTT
>Trichosirocalus_troglodytes|551.347-JKR
AGCTTTATATCTTATTTGTGGAGCTTGAGCAGGAGCAGCCGGAACATCTCTAAGAATACTACTTCGAACCGAATTAGGAAACCCAGGAAGATTAATTGGGAATGACCAAATCTATAATTCAATCGTTACTGCTCATGCTTTTATTATAATTTTTTTTATAGTAATACCTATTTTAATTGGAGGCTTTGGTAACTGACTAGTTCCATTGATACTCGGAGCCCCCGATATAGCTTTTCCTCGATTAAACAATATAAGATTTTGGTTACTACCCCCATCTTTAACTTTACTTTTAATAAGAAGAATGGTAAATAAAGGAGCCGGGACTGGCTGAACTGTTTATCCCCCTCTATCCGCAAATGTTGCTCATGAAGGAGCTTCTGTAGACTTAGCTATTTTCAGTCTTCATATAGCTGGCATTTCATCAATTTTAGGRGCAATTAATTTTATTTCTACAGTAATAAATATACGACCTACTGGAATAAACTCTGAATTTATACCTTTATTTGTGTGAGCAGTAGAAATTACAGCAGTTCTTTTATTACTTTCTTTACCGGTTCTTGCAGGAGCTATTACTATATTATTAACAGATCGAAATATTAATACATCATTCTTTGACCCTGCAGGAGGGGGAGACCCAATCTTGTACCAACATTTATTT
>Trichosirocalus_troglodytes|9698.797-PST_3710
AACTTTATATTTTATTTTTGGAGCTTGAGCAGGAGCAGCCGGAACATCTCTAAGAATACTAATTCGAACCGAATTAGGGAACCCAGGAAGATTAATTGGGAATGACCAAATCTATAATTCAATCGTTACTGCTCATGCTTTTATTATAATTTTTTTTATAGTAATACCTATTTTAATTGGAGGCTTTGGTAACTGACTAGTTCCATTGATACTCGGAGCCCCCGATATAGCTTTTCCTCGATTAAACAATATAAGATTTTGATTACTACCCCCATCTTTAACTTTACTTTTAATAAGAAGAATTGTAAATAAAGGGGCCGGTACTGGCTGAACTGTTTATCCACCTCTATCCGCAAATGTTGCTCATGAAGGAGCTTCTGTAGACTTAGCTATTTTCAGTCTTCATATAGCTGGCATTTCATCAATTTTAGGAGCAATTAATTTTATTTCTACAGTAATAAATATGCGACCTACTGGAATAAACTCTGAATTTATACCTTTATTTGTGTGAGCAGTAGAAATTACAGCAGTTCTTTTATTACTTTCTTTACCTGTTCTTGCAGGAGCTATTACTATATTATTAACAGATCGAAATATTAATACATCATTCTTTGACCCTGCAGGAGGAGGAGACCCAATCTTGTACCAACATTTATTT
>Trichosirocalus_troglodytes|9825.924-CBR_3837
AACTTTATATTTTATTTTTGGAGCTTGAGCAGGAGCAGCCGGAACATCTCTAAGAATACTAATTCGAACCGAATTAGGAAACCCAGGAAGATTAATTGGAAATGACCAAATCTATAATTCAATCGTTACTGCTCATGCTTTTATTATAATTTTTTTTATAGTAATACCTATTTTAATTGGAGGCTTTGGTAACTGACTAGTTCCATTGATACTCGGAGCTCCCGATATAGCTTTTCCTCGATTAAACAATATAAGATTTTGATTACTACCCCCATCTTTAACTTTACTTTTAATAAGAAGAATTGTAAATAAAGGGGCCGGTACTGGCTGAACTGTTTATCCCCCTCTATCCGCAAATGTTGCTCATGAAGGAGCTTCTGTAGACTTAGCTATTTTCAGTCTTCATATAGCTGGCATTTCATCAATTTTAGGAGCAATTAATTTTATTTCTACAGTAATAAATATACGACCTACTGGAATAAACTCTGAATTTATACCTTTATTTGTGTGAGCAGTAGAAATTACAGCAGTTCTTTTATTACTTTCTTTACCGGTTCTTGCAGGAGCTATTACTATATTATTAACAGATCGAAATATTAATACATCATTCTTTGACCCTGCAGGAGGGGGAGACCCAATCTTGTACCAACATTTATTT
>Trichosirocalus_troglodytes|15992.1977-JKR_23617
AACTTTATATTTTATTTTTGGAGCTTGAGCAGGAGCAGCCGGAACATCTCTAAGAATACTAATTCGAACCGAATTAGGAAACCCAGGAAGATTAATTGGGAATGACCAAATCTATAATTCAATCGTTACTGCTCATGCTTTTATTATAATTTTTTTTATAGTAATACCTATTTTAATTGGAGGCTTTGGTAACTGACTAGTTCCATTGATACTCGGAGCCCCCGATATAGCTTTTCCTCGATTAAACAATATAAGATTTTGGTTACTACCCCCATCTTTAACTTTACTTTTAATAAGAAGAATTGTAAATAAAGGAGCCGGTACTGGCTGAACTGTTTATCCCCCTCTATCCGCAAATGTTGCTCATGAAGGAGCTTCTGTAGACTTAGCTATTTTCAGTCTTCATATAGCTGGCATTTCATCAATTTTAGGAGCAATTAATTTTATTTCTACAGTAATAAATATACGACCTACTGGAATAAACTCTGAATTTATACCTTTATTTGTGTGAGCAGTAGAAATTACAGCAGTTCTTTTATTACTTTCTTTACCGGTTCTTGCAGGAGCTATTACTATATTATTAACAGATCGAAATATTAATACATCATTCTTTGACCCTGCAGGAGGGGGAGACCCAATCTTGTACCAACATTTATTT
>Trichosirocalus_troglodytes|16639.2625-PSP_23599
AACTTTATATTTTATTTTTGGAGCTTGAGCAGGAGCAGCCGGAACATCTCTAAGAATACTAATTCGAACCGAATTAGGGAACCCAGGAAGATTAATTGGGAATGACCAAATCTATAATTCAATCGTTACTGCTCATGCTTTTATTATAATTTTTTTTATAGTAATACCTATTTTAATTGGAGGCTTTGGTAACTGACTAGTTCCATTGATACTCGGAGCCCCCGATATAGCTTTTCCTCGATTAAACAATATAAGATTTTGATTACTACCCCCATCTTTAACTTTACTTTTAATAAGAAGAATTGTAAATAAAGGGGCCGGTACTGGCTGAACTGTTTATCCACCTCTATCCGCAAATGTTGCTCATGAAGGAGCTTCTGTAGACTTAGCTATTTTCAGTCTTCATATAGCTGGCATTTCATCAATTTTAGGAGCAATTAATTTTATTTCTACAGTAATAAATATGCGACCTACTGGAATAAACTCTGAATTTATACCTTTATTTGTGTGAGCAGTAGAAATTACAGCAGTTCTTTTATTACTTTCTTTACCTGTTCTTGCAGGAGCTATTACTATATTATTAACAGATCGAAATATTAATACATCATTCTTTGACCCTGCAGGAGGAGGAGACCCAATCTTGTATCAACATTTATTT
>Zacladus_exiguus|9841.940-CBR_3853
AACATTATACTTTATTTTTGGAAGTTGAGCAGGAGCTGCAGGTACTTCTCTAAGAATACTAATTCGAACAGAACTAGGGAGCCCGGGTAGATTAATTGGAAATGATCAAATTTATAATTCTATTGTAACAGCTCATGCTTTTATTATAATTTTCTTTATAGTAATACCTATTTTAATTGGAGGATTTGGAAACTGATTAGTACCACTGATACTAGGAGCACCTGATATGGCATTTCCACGACTTAATAATATAAGATTTTGATTACTCCCACCTTCTCTTACTCTATTATTAATAAGAAGGATTATTAATAAAGGAGCAGGCACTGGATGAACTGTATACCCACCATTATCAGCAAACGTTGCTCACGAAGGAGCTTCTGTAGATCTAGCAATTTTCAGATTGCATATAGCAGGAATTTCATCTATTTTAGGAGCTATTAATTTTATCTCAACAATTATAAACATACGACCCAAAGGAATAGACTACGATCAAACTCCTTTATTTGCTTGAGCAGTTATAATTACAGCTATCTTACTATTACTATCACTACCAGTATTAGCAGGAGCTATCACTATATTATTAACAGATCGTAATATTAATACCACATTCTTTGACCCTTCAGGAGGAGGAGATCCAATTTTATACCAACACTTATTT
>Zacladus_exiguus|10897.1411-JKR_4180
AACATTATACTTTATTTTTGGAAGTTGAGCAGGAGCTGCAGGTACTTCTCTAAGAATACTAATTCGAACAGAACTAGGGAGCCCAGGCAGATTAATTGGAAATGATCAAATTTATAATTCTATTGTAACAGCTCATGCTTTTATTATAATTTTCTTTATAGTAATACCTATTTTAATTGGAGGATTTGGAAACTGATTAGTACCACTGATACTAGGAGCACCTGATATAGCATTTCCACGACTTAATAATATAAGATTTTGATTACTCCCACCTTCTCTTACTCTATTATTAATAAGAAGGATTATTAATAAAGGAGCAGGCACTGGATGAACTGTATACCCACCATTATCAGCAAACGTTGCTCACGAAGGAGCTTCTGTAGATCTAGCAATTTTCAGATTGCATATAGCAGGAATTTCATCTATTTTAGGAGCTATTAATTTTATCTCAACAATTATAAACATACGACCCAAAGGAATAGACTACGATCAAACTCCTTTATTTGCTTGAGCAGTTATAATTACAGCTATCTTACTATTACTATCACTACCAGTATTAGCAGGAGCTATCACTATATTATTAACAGATCGTAATATTAATACCACATTCTTTGACCCTTCAGGAGGAGGAGATCCAATTTTATACCAACACTTATTT
>Zacladus_exiguus|16235.2220-JKR_23958
AACATTATACTTTATTTTTGGAAGTTGAGCAGGAGCTGCAGGTACTTCTCTAAGAATACTAATTCGAACAGAACTAGGGAGCCCAGGTAGATTAATTGGAAATGATCAAATTTATAATTCTATTGTAACAGCTCATGCTTTTATTATAATTTTCTTTATAGTAATACCTATTTTAATTGGAGGATTTGGAAACTGATTAGTACCACTGATACTAGGAGCACCTGATATAGCATTTCCACGACTTAATAATATAAGATTTTGATTACTCCCACCTTCTCTTACTCTATTATTAATAAGAAGGATTATTAATAAAGGAGCAGGCACTGGATGAACTGTATACCCACCATTATCAGCAAACGTTGCTCACGAAGGAGCTTCTGTAGATCTAGCAATTTTCAGATTACATATAGCAGGAATTTCATCTATTTTAGGAGCTATTAATTTTATCTCAACAATTATAAACATACGACCCAAAGGAATAGACTACGATCAAACTCCTTTATTTGCTTGAGCAGTTATAATTACAGCTATCTTACTATTACTATCACTACCAGTATTAGCAGGAGCTATCACTATATTATTAACAGATCGTAATATTAATACCACATTCTTTGACCCTTCAGGAGGAGGAGATCCAATTTTATACCAACACTTATTT
>Zacladus_geranii|576.372-JKR
AACATTATATTTTATCTTTGGAAGATGAGCCGGTGCCGCTGGAACTTCTCTAAGAATACTAATTCGAACTGAGCTAGGAAACCCAGGGAGATTAATTGGAAATGATCAAATTTATAATTCTATTGTCACAGCCCATGCTTTCATTATAATTTTTTTTATAGTAATACCAATTTTAATTGGAGGATTTGGAAACTGGCTCGTACCCTTAATACTAGGAGCACCTGATATAGCATTTCCACGACTTAACAATATAAGATTTTGACTATTACCCCCCTCACTTACCTTACTATTAATAAGAAGAATTATTAATAAAGGAGCCGGAACTGGATGAACAGTATACCCACCACTTTCAGCAAATATTGCACATGAAGGAGCCTCTGTAGACTTAGCAATTTTCAGACTACACATGGCAGGAATTTCATCTATTCTGGGAGCAATTAACTTTATTTCAACAATTATAAATATACGACCTAAAGGAATAGACTATGATCAGACCCCTTTATTTGCTTGAGCAGTTATAATTACAGCTATTCTATTACTTCTATCTCTACCAGTTCTAGCAGGAGCTATTACAATATTATTAACAGATCGAAATATTAATACTACATTTTTCGATCCCTCAGGGGGAGGAGACCCAATTTTATACCAACATCTTTTT
>Zacladus_geranii|745.541-RST
AACATTATATTTTATCTTTGGAAGATGGGCCGGTGCCGCTGGGACTTCTCTAAGAATACTAATTCGAACTGAACTAGGAAACCCGGGGAGATTAATTGGAAATGATCAAATTTATAACTCTATTGTCACAGCCCACGCTTTCATTATAATTTTTTTTATAGTAATACCAATTTTAATTGGAGGATTTGGAAACTGGCTCGTACCCTTAATACTAGGGGCACCTGATATAGCATTTCCACGACTTAACAATATAAGATTTTGACTATTACCCCCCTCACTTACCTTACTATTAATAAGAAGAATTATTAATAAAGGAGCCGGAACTGGATGAACAGTATACCCACCACTTTCAGCAAATGTTGCACATGAAGGAGCTTCTGTAGACTTAGCAATTTTCAGACTACATATAGCAGGAATTTCATCTATTCTGGGAGCAATTAACTTTATTTCAACAATTATAAATATACGACCTAAAGGAATAGACTATGATCAGACCCCTTTATTTGCTTGAGCAGTTATAATTACAGCTATCCTATTACTTCTATCTTTACCAGTTCTGGCAGGAGCTATTACAATATTATTAACAGATCGAAATATTAATACTACATTTTTCGATCCCTCAGGGGGAGGAGACCCAATTTTATACCAACACCTTTTT
>Zacladus_geranii|10959.1473-PSP_3233
AACATTATATTTTATCTTTGGAAGATGAGCCGGTGCCGCTGGAACTTCTCTAAGAATACTAATTCGAACTGAACTAGGAAACCCGGGGAGATTAATTGGAAATGATCAAATTTATAACTCTATTGTCACAGCCCACGCTTTCATTATAATTTTTTTTATAGTAATACCAATTTTAATTGGAGGATTTGGAAACTGGCTCGTACCCTTAATACTAGGAGCACCTGATATAGCATTTCCACGACTTAACAATATAAGATTTTGACTATTACCCCCCTCACTTACCTTACTATTAATAAGAAGAATTATTAATAAAGGAGCCGGAACTGGATGAACAGTATACCCGCCACTTTCAGCAAATGTTGCACATGAAGGAGCTTCTGTAGACTTAGCAATTTTCAGACTACACATAGCAGGAATTTCATCTATTCTGGGAGCAATTAACTTTATTTCAACAATTATAAATATACGACCTAAAGGAATAGACTATGATCAGACCCCTTTATTTGCTTGAGCAGTTATAATTACAGCTATCCTATTACTTTTATCTTTACCAGTTCTGGCAGGAGCTATTACAATATTATTAACAGATCGAAATATTAATACTACATTTTTCGATCCCTCAGGGGGAGGAGACCCAATTTTATACCAACACCTTTTT
>Zacladus_geranii|16089.2074-JKR_23714
AACATTATATTTTATCTTTGGAAGATGGGCCGGTGCCGCTGGGACTTCTCTAAGAATACTAATTCGAACTGAACTAGGAAACCCGGGGAGATTAATTGGAAATGATCAAATTTATAACTCTATTGTCACAGCCCACGCTTTCATTATAATTTTTTTTATAGTAATACCAATTTTAATTGGAGGATTTGGAAACTGGCTCGTACCCTTAATACTAGGGGCACCTGATATAGCATTTCCACGACTTAACAATATAAGATTTTGACTATTACCCCCCTCACTTACCTTACTATTAATAAGAAGAATTATTAATAAAGGAGCCGGAACTGGATGAACAGTATACCCACCACTTTCAGCAAATGTTGCACATGAAGGAGCTTCTGTAGACTTAGCAATTTTCAGACTACATATAGCAGGAATTTCATCTATTCTGGGAGCAATTAACTTTATTTCAACAATTATAAATATACGACCTAAAGGAATAGACTATGATCAGACCCCTTTATTTGCTTGAGCAGTTATAATTACAGCTATCCTATTACTTCTATCTTTACCAGTTCTGGCAGGAGCTATTACAATATTATTAACAGATCGAAATATTAATACTACATTTTTCGATCCCTCAGGGGGAGGAGACCCAATTTTATACCAACACCTTTTT
>Zacladus_geranii|16270.2255-JKR_23993
AACATTATATTTTATCTTTGGAAGATGAGCCGGTGCCGCTGGAACTTCTCTAAGAATACTAATTCGAACTGAACTAGGAAACCCAGGGAGATTAATTGGAAATGATCAAATTTATAATTCTATTGTCACAGCCCATGCTTTCATTATAATTTTTTTTATAGTAATACCAATTTTAATTGGAGGATTTGGAAACTGGCTCGTACCCTTAATACTAGGGGCACCTGATATAGCATTTCCACGACTTAACAATATAAGATTTTGACTATTACCCCCCTCACTTACCTTACTATTAATAAGAAGAATTATTAATAAAGGAGCCGGAACTGGATGAACAGTTTACCCACCACTTTCAGCAAATATTGCACATGAAGGAGCCTCTGTAGACTTAGCAATTTTCAGACTACACATAGCAGGAATTTCATCTATTCTGGGAGCAATTAACTTTATTTCAACAATTATAAATATACGACCTAAAGGAATAGACTATGATCAGACCCCTTTATTTGCTTGAGCAGTTATAATTACAGCTATTCTATTACTTCTATCTCTACCAGTTCTAGCAGGAGCTATTACAATATTATTAACAGATCGAAATATTAATACTACATTTTTCGATCCCTCAGGGGGAGGAGACCCAATTTTATACCAACATCTTTTT
>Zacladus_geranii|16292.2277-JKR_24208
AACATTATATTTCATCTTTGGAAGATGAGCCGGTGCCGCTGGAACTTCTCTAAGAATACTAATTCGAACTGAACTAGGAAACCCGGGGAGATTGATTGGAAATGATCAAATTTATAACTCTATTGTCACAGCCCACGCTTTCATTATAATTTTTTTTATAGTAATACCAATTTTAATTGGAGGATTTGGAAACTGGCTCGTACCCTTAATACTAGGAGCACCTGATATAGCATTTCCACGACTTAACAATATAAGATTTTGACTATTACCCCCCTCACTTACCTTACTATTAATAAGAAGAATTATTAATAAAGGAGCCGGAACTGGATGAACAGTATACCCACCACTTTCAGCAAATGTTGCACATGAAGGAGCTTCTGTAGACTTAGCAATTTTCAGACTACATATAGCAGGAATTTCATCTATTCTAGGAGCAATTAACTTTATTTCAACAATTATAAATATACGACCTAAAGGAATAGACTATGATCAGACCCCTTTATTTGCTTGAGCAGTTATAATTACAGCTATCCTATTACTTCTATCTTTACCAGTTCTGGCAGGAGCTATTACAATATTATTAACAGATCGAAATATTAATACTACATTTTTCGATCCCTCAGGGGGAGGAGACCCAATTTTATACCAACACCTTTTT
>Zacladus_geranii|16408.2394-JKR_25971
AACATTATATTTTATCTTTGGAAGATGGGCCGGTGCCGCTGGGACTTCTCTAAGAATACTAATTCGAACTGAACTAGGAAACCCGGGGAGATTAATTGGAAATGATCAAATTTATAACTCTATTGTCACAGCCCACGCTTTCATTATAATTTTTTTTATAGTAATACCAATTTTAATTGGAGGATTTGGAAACTGGCTCGTACCCTTAATACTAGGGGCACCTGATATAGCATTTCCACGACTTAACAATATAAGATTTTGACTATTACCCCCCTCACTTACCTTACTATTAATAAGAAGAATTATTAATAAAGGAGCCGGAACTGGATGAACAGTATACCCACCACTTTCAGCAAATGTTGCACATGAAGGAGCTTCTGTAGACTTAGCAATTTTCAGACTACATATAGCAGGAATTTCATCTATTCTGGGAGCAATTAACTTTATTTCAACAATTATAAATATACGACCTAAAGGAATAGACTATGATCAGACCCCTTTATTTGCTTGAGCAGTTATAATTACAGCTATCCTATTACTTCTATCTTTACCAGTTCTGGCAGGAGCTATTACAATACTATTAACAGATCGAAATATTAATACTACATTTTTCGATCCCTCAGGGGGAGGAGACCCAATTTTATACCAACACCTTTTT
