# Supplementary material for: Molecular Weevil Identification Project: A thoroughly curated barcode release of 1300 Western Palearctic weevil species (Coleoptera, Curculionoidea)
Source: Biodivers Data J. 2023 Jan 24;11:e96438. doi: 10.3897/BDJ.11.e96438 (PMC10865102; doi:10.3897/BDJ.11.e96438)
Supplement: Supplementary material 7 — ASAP analyses [file bdj-11-e96438-s007.zip › Suppl. material 7 - ASAP analyses/Ceutorhynchinae - raw data and concordance evaluation/02 - ASAP html output/Ceuto Alignment mit Ns 14.06.2021.fasta.spart]

begin spart;
Project_name = Ceuto Alignment mit Ns 14.06.2021.fasta;
Date = 2021-06-02T17:08:30;
N_spartitions = 10 : Ceuto Alignment mit Ns 14.06.2021.fasta_asap_1 / Ceuto Alignment mit Ns 14.06.2021.fasta_asap_2 / Ceuto Alignment mit Ns 14.06.2021.fasta_asap_3 / Ceuto Alignment mit Ns 14.06.2021.fasta_asap_4 / Ceuto Alignment mit Ns 14.06.2021.fasta_asap_5 / Ceuto Alignment mit Ns 14.06.2021.fasta_asap_6 / Ceuto Alignment mit Ns 14.06.2021.fasta_asap_7 / Ceuto Alignment mit Ns 14.06.2021.fasta_asap_8 / Ceuto Alignment mit Ns 14.06.2021.fasta_asap_9 / Ceuto Alignment mit Ns 14.06.2021.fasta_asap_10;
N_individuals = 517 / 517 / 517 / 517 / 517 / 517 / 517 / 517 / 517 /  517;
N_subsets = 235 : 2.57e-01,?,?,?,?,?,?,?,?,?,?,?,?,?,?,?,?,?,8.98e-01,?,?,?,?,?,5.54e-01,?,?,3.69e-01,7.74e-02,2.57e-01,?,?,8.82e-01,?,?,?,?,?,?,?,?,?,?,?,?,?,?,?,?,?,?,3.05e-01,9.64e-01,?,?,?,8.00e-01,4.24e-01,?,9.32e-01,?,8.00e-01,8.21e-01,?,?,6.37e-01,9.34e-01,8.00e-01,?,?,7.25e-01,?,9.02e-01,?,?,?,?,?,?,?,?,?,?,?,?,?,3.71e-01,?,6.57e-01,?,?,?,?,?,?,6.61e-01,?,?,?,?,?,?,?,?,8.55e-01,?,?,?,?,?,6.10e-01,?,7.99e-01,3.67e-01,?,9.38e-01,?,?,?,9.26e-01,?,?,?,?,?,?,9.18e-01,?,?,?,6.99e-01,?,?,?,?,?,?,6.61e-01,5.62e-01,?,?,8.76e-01,?,?,?,?,?,?,1.45e-01,?,8.65e-01,?,?,?,4.72e-01,2.61e-01,?,?,?,?,8.98e-01,7.37e-01,?,9.26e-01,?,?,?,?,9.78e-01,3.45e-01,?,?,?,?,?,?,7.23e-01,?,?,?,8.59e-01,?,?,?,?,?,?,?,8.07e-01,?,?,?,?,?,?,?,6.04e-01,?,?,?,7.41e-01,6.47e-01,2.31e-01,?,4.06e-01,?,?,?,?,?,9.48e-01,?,?,?,?,?,8.03e-01,?,?,?,?,?,?,?,8.07e-01,?,?,?,?,?,?,?,9.48e-01,9.32e-01,7.51e-01 / 206 : 2.57e-01,?,?,?,?,?,?,?,?,?,?,?,?,7.87e-01,?,?,8.98e-01,9.04e-01,?,?,5.54e-01,?,?,2.47e-02,2.57e-01,?,8.82e-01,?,?,?,?,?,?,?,?,?,?,?,?,?,?,?,?,?,?,3.05e-01,9.54e-01,?,?,8.00e-01,4.24e-01,9.58e-01,8.00e-01,8.21e-01,0.00e+00,0.00e+00,3.15e-01,8.00e-01,?,?,7.25e-01,?,9.02e-01,?,?,?,5.22e-01,?,?,?,1.44e-01,?,?,3.71e-01,?,6.57e-01,8.51e-01,?,?,?,8.78e-01,?,?,?,?,?,2.69e-01,8.55e-01,?,?,?,?,?,6.10e-01,?,7.99e-01,3.67e-01,?,9.38e-01,?,?,9.14e-01,?,?,?,?,?,9.18e-01,?,?,?,6.99e-01,4.08e-01,?,?,?,?,6.61e-01,5.62e-01,?,?,8.76e-01,?,?,?,?,1.43e-01,1.45e-01,?,8.65e-01,?,?,?,4.72e-01,2.61e-01,3.76e-01,?,?,8.98e-01,7.37e-01,?,9.26e-01,?,?,?,?,9.78e-01,3.45e-01,?,?,?,?,?,?,7.23e-01,?,?,8.59e-01,?,?,?,?,?,?,8.07e-01,?,?,?,?,?,?,6.04e-01,?,?,?,6.99e-01,2.31e-01,?,3.76e-01,?,5.28e-01,?,9.48e-01,?,?,?,?,?,8.03e-01,?,?,?,?,?,?,?,8.07e-01,?,?,?,?,?,?,9.48e-01,9.32e-01,7.51e-01 / 204 : 2.57e-01,?,?,?,?,?,?,?,?,?,?,?,?,7.87e-01,?,?,8.98e-01,9.04e-01,?,?,5.54e-01,?,?,2.47e-02,2.57e-01,?,8.82e-01,?,?,2.25e-01,?,?,?,?,?,?,?,?,?,3.05e-01,3.05e-01,?,?,3.05e-01,?,3.05e-01,?,?,?,8.00e-01,4.24e-01,9.58e-01,8.00e-01,8.21e-01,?,?,?,8.00e-01,?,?,7.25e-01,9.02e-01,?,?,?,5.22e-01,?,?,?,1.44e-01,?,?,3.71e-01,?,6.57e-01,8.51e-01,?,?,?,8.78e-01,?,?,?,?,?,2.69e-01,8.55e-01,?,?,?,?,?,6.10e-01,?,7.99e-01,3.67e-01,?,9.38e-01,?,?,9.14e-01,?,?,?,?,1.45e-01,8.65e-01,?,?,?,2.09e-01,?,?,?,?,6.61e-01,5.62e-01,?,?,8.76e-01,?,?,?,?,1.43e-01,1.45e-01,?,8.65e-01,?,?,?,4.72e-01,2.61e-01,3.76e-01,?,?,8.98e-01,7.37e-01,?,9.26e-01,?,?,?,?,9.78e-01,?,?,?,?,?,?,?,?,?,?,8.59e-01,?,?,?,?,?,?,8.07e-01,?,?,?,?,?,?,6.04e-01,?,?,?,6.99e-01,2.31e-01,?,3.76e-01,?,5.28e-01,?,9.48e-01,?,?,?,?,?,8.03e-01,?,?,?,?,?,?,?,8.07e-01,?,?,?,?,?,?,9.48e-01,9.32e-01,7.51e-01 / 203 : 2.57e-01,?,?,?,?,?,?,?,?,?,?,?,?,7.87e-01,?,?,8.98e-01,9.04e-01,?,?,5.54e-01,?,?,2.47e-02,7.63e-01,?,8.82e-01,?,?,2.25e-01,?,?,?,?,?,?,?,?,?,?,?,8.00e-01,?,?,?,0.00e+00,0.00e+00,9.54e-01,?,?,8.00e-01,4.24e-01,9.58e-01,8.00e-01,8.21e-01,0.00e+00,0.00e+00,?,?,7.25e-01,9.02e-01,?,?,?,5.22e-01,?,?,?,1.44e-01,?,?,3.71e-01,?,6.57e-01,8.51e-01,?,?,?,8.78e-01,?,?,?,?,?,2.69e-01,8.55e-01,?,?,?,?,?,6.10e-01,?,7.99e-01,3.67e-01,?,9.38e-01,?,?,9.14e-01,?,?,?,?,?,9.18e-01,?,?,?,2.09e-01,?,?,?,?,6.61e-01,5.62e-01,?,?,8.76e-01,?,?,?,?,1.43e-01,1.45e-01,?,8.65e-01,?,?,?,4.72e-01,2.61e-01,3.76e-01,?,?,8.98e-01,7.37e-01,?,9.26e-01,?,?,?,?,9.78e-01,3.45e-01,?,?,?,?,?,?,7.23e-01,?,?,8.59e-01,?,?,?,?,?,?,8.07e-01,?,?,?,?,?,?,6.04e-01,?,?,?,6.99e-01,2.31e-01,?,3.76e-01,?,5.28e-01,?,9.48e-01,?,?,?,?,?,8.03e-01,?,?,?,?,?,?,?,8.07e-01,?,?,?,?,?,?,9.48e-01,9.32e-01,7.51e-01 / 191 : 2.57e-01,?,?,?,?,?,?,?,?,?,?,?,?,7.65e-01,?,?,8.98e-01,9.04e-01,?,?,5.54e-01,?,?,2.47e-02,7.63e-01,?,8.82e-01,?,2.25e-01,?,?,?,?,3.56e-02,?,?,?,7.55e-01,?,4.01e-02,?,?,?,0.00e+00,0.00e+00,9.54e-01,?,?,4.24e-01,9.58e-01,8.00e-01,8.21e-01,2.27e-01,?,?,7.25e-01,?,?,?,?,?,?,1.44e-01,?,?,3.71e-01,?,6.57e-01,8.51e-01,?,5.84e-01,8.78e-01,?,?,?,?,?,8.15e-01,8.55e-01,?,?,?,?,6.10e-01,?,7.99e-01,1.92e-02,9.38e-01,?,1.02e-01,9.14e-01,?,?,?,?,9.18e-01,?,?,?,2.09e-01,?,?,?,?,6.61e-01,5.62e-01,?,?,8.76e-01,?,?,?,?,1.43e-01,1.45e-01,?,8.65e-01,?,?,?,4.72e-01,2.61e-01,3.76e-01,?,?,8.98e-01,7.37e-01,?,9.26e-01,?,?,?,?,9.78e-01,3.45e-01,?,?,?,?,?,?,7.23e-01,?,?,8.59e-01,?,?,?,?,?,?,8.07e-01,?,?,?,?,?,0.00e+00,0.00e+00,6.04e-01,?,?,6.99e-01,2.31e-01,?,3.76e-01,?,8.98e-01,9.48e-01,?,?,?,?,?,8.03e-01,?,?,?,?,?,?,?,8.07e-01,?,?,?,?,?,9.48e-01,9.32e-01,7.51e-01 / 190 : 2.57e-01,?,?,?,?,?,?,?,?,?,?,?,?,7.65e-01,?,?,8.98e-01,9.04e-01,?,?,5.54e-01,?,?,2.47e-02,7.63e-01,?,8.82e-01,?,2.25e-01,?,?,?,?,3.56e-02,?,?,?,7.55e-01,?,4.01e-02,?,?,?,0.00e+00,0.00e+00,9.54e-01,?,?,4.24e-01,9.58e-01,8.00e-01,8.21e-01,2.27e-01,?,?,7.25e-01,?,?,?,?,?,?,1.44e-01,?,?,3.71e-01,?,6.57e-01,8.51e-01,?,5.84e-01,8.78e-01,?,?,?,?,?,8.15e-01,8.55e-01,?,?,?,?,6.10e-01,?,7.99e-01,1.92e-02,9.38e-01,?,1.02e-01,9.14e-01,?,?,?,?,9.18e-01,?,?,?,2.09e-01,?,?,?,?,6.61e-01,5.62e-01,?,?,?,8.76e-01,?,?,?,?,1.43e-01,1.45e-01,?,8.65e-01,?,?,4.72e-01,2.61e-01,3.76e-01,?,?,8.98e-01,7.37e-01,?,9.26e-01,?,?,?,?,9.78e-01,3.45e-01,?,?,?,?,?,7.23e-01,?,?,8.59e-01,?,?,?,?,?,?,8.07e-01,?,?,?,?,?,0.00e+00,0.00e+00,6.04e-01,?,?,6.99e-01,2.31e-01,?,3.76e-01,?,8.98e-01,9.48e-01,?,?,?,?,?,8.03e-01,?,?,?,?,?,?,?,8.07e-01,?,?,?,?,?,9.48e-01,9.32e-01,7.51e-01 / 186 : 2.57e-01,?,?,?,?,?,?,?,?,?,?,?,7.65e-01,?,?,2.25e-01,4.24e-01,8.98e-01,9.04e-01,?,?,5.54e-01,?,?,2.47e-02,7.63e-01,?,8.82e-01,?,?,?,?,?,3.56e-02,?,?,?,7.55e-01,?,4.01e-02,?,?,?,0.00e+00,0.00e+00,9.54e-01,?,?,9.58e-01,8.00e-01,8.21e-01,2.27e-01,?,?,7.25e-01,?,?,?,?,?,?,1.44e-01,?,?,3.71e-01,?,6.57e-01,8.51e-01,?,5.84e-01,8.78e-01,?,?,?,?,?,8.63e-01,?,?,?,?,6.10e-01,?,7.99e-01,1.92e-02,9.38e-01,?,1.02e-01,9.14e-01,?,?,?,?,9.18e-01,?,?,2.09e-01,?,?,?,?,6.61e-01,2.55e-01,?,?,8.76e-01,?,?,?,?,1.43e-01,1.45e-01,?,8.65e-01,?,?,4.72e-01,2.61e-01,3.76e-01,?,?,8.98e-01,7.37e-01,?,9.26e-01,?,?,?,?,9.78e-01,3.45e-01,?,?,?,?,?,7.23e-01,?,?,8.59e-01,?,?,?,?,?,?,8.07e-01,?,?,?,?,?,0.00e+00,0.00e+00,6.04e-01,?,?,6.99e-01,2.31e-01,?,3.76e-01,?,8.98e-01,9.48e-01,?,?,?,?,?,8.03e-01,?,?,?,?,?,?,?,8.07e-01,?,?,?,?,?,9.48e-01,9.32e-01,7.51e-01 / 183 : 2.57e-01,?,?,?,?,?,?,?,?,?,?,?,7.65e-01,?,4.50e-01,8.98e-01,9.04e-01,?,?,5.54e-01,?,?,2.47e-02,7.63e-01,?,8.82e-01,?,?,?,?,?,3.56e-02,?,?,?,7.55e-01,?,4.01e-02,?,?,?,0.00e+00,0.00e+00,9.54e-01,?,?,9.58e-01,8.00e-01,8.21e-01,2.27e-01,?,?,7.25e-01,?,?,?,?,?,?,1.44e-01,?,?,3.71e-01,?,6.57e-01,8.51e-01,?,5.84e-01,8.78e-01,?,?,?,?,?,8.63e-01,?,?,?,?,6.10e-01,?,7.99e-01,1.92e-02,9.38e-01,?,1.02e-01,9.14e-01,?,?,?,?,9.18e-01,?,?,2.09e-01,?,?,?,?,6.61e-01,2.55e-01,?,2.61e-01,?,5.83e-02,?,?,?,1.43e-01,1.45e-01,?,8.65e-01,?,?,4.72e-01,3.76e-01,?,?,8.98e-01,7.37e-01,?,9.26e-01,?,?,?,?,9.78e-01,3.45e-01,?,?,?,?,?,7.23e-01,?,?,8.59e-01,?,?,?,?,?,?,8.07e-01,?,?,?,?,?,0.00e+00,0.00e+00,6.04e-01,?,?,6.99e-01,2.31e-01,?,3.76e-01,?,8.98e-01,9.48e-01,?,?,?,?,?,8.03e-01,?,?,?,?,?,?,?,8.07e-01,?,?,?,?,?,9.48e-01,9.32e-01,7.51e-01 / 178 : 2.57e-01,?,?,?,?,?,?,?,?,?,?,?,7.65e-01,?,4.50e-01,8.98e-01,9.04e-01,?,?,5.54e-01,8.43e-01,?,2.47e-02,7.63e-01,?,8.82e-01,?,?,?,?,?,?,?,7.55e-01,?,4.01e-02,?,?,?,0.00e+00,0.00e+00,9.54e-01,?,?,9.58e-01,8.00e-01,8.21e-01,2.27e-01,?,?,7.25e-01,?,?,?,?,?,1.44e-01,?,?,3.71e-01,?,6.57e-01,8.51e-01,?,5.84e-01,8.78e-01,?,?,?,?,?,8.63e-01,?,?,?,?,6.10e-01,?,7.99e-01,1.92e-02,9.38e-01,?,1.02e-01,9.14e-01,?,?,?,?,9.18e-01,?,?,2.09e-01,?,?,?,?,6.61e-01,2.55e-01,2.75e-01,?,5.83e-02,?,?,?,1.43e-01,0.00e+00,0.00e+00,?,?,?,4.72e-01,3.76e-01,?,?,8.98e-01,7.37e-01,?,9.26e-01,?,?,?,?,9.78e-01,3.45e-01,?,?,?,?,?,7.23e-01,?,?,8.59e-01,?,?,?,?,?,?,8.07e-01,?,?,?,?,?,0.00e+00,0.00e+00,6.04e-01,3.37e-01,?,2.31e-01,?,3.76e-01,?,8.98e-01,9.48e-01,?,?,?,?,?,8.03e-01,?,?,?,?,?,?,?,8.07e-01,?,?,?,?,?,9.48e-01,9.32e-01,7.51e-01 / 178 : 2.57e-01,?,?,?,?,?,?,?,?,?,?,?,7.65e-01,?,4.50e-01,8.98e-01,9.04e-01,?,?,5.54e-01,8.43e-01,?,2.47e-02,7.63e-01,?,8.82e-01,?,?,?,?,?,?,?,7.55e-01,?,4.01e-02,?,?,?,0.00e+00,0.00e+00,9.54e-01,?,?,9.58e-01,8.00e-01,8.21e-01,2.27e-01,?,?,7.25e-01,?,?,?,?,?,1.44e-01,?,?,3.71e-01,?,6.57e-01,8.51e-01,?,5.84e-01,8.78e-01,?,?,?,?,?,8.63e-01,?,?,?,?,6.10e-01,?,7.99e-01,1.92e-02,9.38e-01,?,1.02e-01,9.14e-01,?,?,?,?,9.18e-01,?,?,2.09e-01,?,?,?,?,6.61e-01,2.55e-01,2.75e-01,?,5.83e-02,?,?,?,1.43e-01,0.00e+00,0.00e+00,?,?,?,4.72e-01,3.76e-01,?,?,8.98e-01,7.37e-01,?,9.26e-01,?,?,?,?,9.78e-01,3.45e-01,?,?,?,?,?,7.23e-01,?,?,8.59e-01,?,?,?,?,?,?,8.07e-01,?,?,?,?,?,0.00e+00,0.00e+00,6.04e-01,3.37e-01,?,2.31e-01,?,3.76e-01,?,8.98e-01,9.48e-01,?,?,?,?,?,8.03e-01,?,?,?,?,?,?,?,8.07e-01,?,?,?,?,?,9.48e-01,9.32e-01,7.51e-01 ;
[Generated by ASAP with Distance Simple Dist ]
[Asap scores for the N_subset above are:]
[13.0 / 11.0 / 1.0 / 18.5 / 7.0 / 13.5 / 11.5 / 16.0 / 14.0 /  16.5 ]
[WARNING: The sample names below may have been changed to fit SPART specification (only alphanumeric characters and _ )]
Individual_assignment = 
Amalus_scortillum_552_348_JKR : 1 / 1 / 1 / 1 / 1 / 1 / 1 / 1 / 1 / 1
Amalus_scortillum_754_550_RST : 1 / 1 / 1 / 1 / 1 / 1 / 1 / 1 / 1 / 1
Amalus_scortillum_10063_1163_JKR_3499 : 1 / 1 / 1 / 1 / 1 / 1 / 1 / 1 / 1 / 1
Amalus_scortillum_15929_1914_FBA_23305 : 1 / 1 / 1 / 1 / 1 / 1 / 1 / 1 / 1 / 1
Eubrychius_velutus_572_368_JKR : 2 / 2 / 2 / 2 / 2 / 2 / 2 / 2 / 2 / 2
Eubrychius_velutus_771_567_PSP : 2 / 2 / 2 / 2 / 2 / 2 / 2 / 2 / 2 / 2
Pelenomus_commari_449_245_PSP : 3 / 3 / 3 / 3 / 3 / 3 / 3 / 3 / 3 / 3
Pelenomus_commari_16243_2228_JKR_23966 : 3 / 3 / 3 / 3 / 3 / 3 / 3 / 3 / 3 / 3
Pelenomus_commari_11023_1537_PSP_3297 : 3 / 3 / 3 / 3 / 3 / 3 / 3 / 3 / 3 / 3
Pelenomus_commari_11103_1617_JKR_3665 : 3 / 3 / 3 / 3 / 3 / 3 / 3 / 3 / 3 / 3
Phytobius_leucogaster_573_369_JKR : 4 / 4 / 4 / 4 / 4 / 4 / 4 / 4 / 4 / 4
Pelenomus_canaliculatus_763_559_RST : 5 / 5 / 5 / 5 / 5 / 5 / 5 / 5 / 5 / 5
Pelenomus_canaliculatus_16228_2213_JKR_23951 : 5 / 5 / 5 / 5 / 5 / 5 / 5 / 5 / 5 / 5
Pelenomus_olssoni_16415_2401_JKR_25978 : 6 / 6 / 6 / 6 / 6 / 6 / 6 / 6 / 6 / 6
Pelenomus_velaris_504_300_JKR : 7 / 7 / 7 / 7 / 7 / 7 / 7 / 7 / 7 / 7
Pelenomus_velaris_9799_898_CBR_3811 : 8 / 7 / 7 / 7 / 7 / 7 / 7 / 7 / 7 / 7
Homorosoma_validirostre_10024_1124_JKR_3460 : 9 / 8 / 8 / 8 / 8 / 8 / 8 / 8 / 8 / 8
Rhinoncus_bosnicus_16672_2658_PSP_23808 : 10 / 9 / 9 / 9 / 9 / 9 / 9 / 9 / 9 / 9
Rhinoncus_castor_498_294_JKR : 11 / 10 / 10 / 10 / 10 / 10 / 10 / 10 / 10 / 10
Rhinoncus_castor_751_547_RST : 11 / 10 / 10 / 10 / 10 / 10 / 10 / 10 / 10 / 10
Rhinoncus_castor_9848_947_CBR_3860 : 11 / 10 / 10 / 10 / 10 / 10 / 10 / 10 / 10 / 10
Rhinoncus_castor_9925_1024_PSP_3169 : 11 / 10 / 10 / 10 / 10 / 10 / 10 / 10 / 10 / 10
Rhinoncus_castor_15990_1975_JKR_23615 : 11 / 10 / 10 / 10 / 10 / 10 / 10 / 10 / 10 / 10
Rhinoncus_bruchoides_591_387_JKR : 12 / 11 / 11 / 11 / 11 / 11 / 11 / 11 / 11 / 11
Rhinoncus_bruchoides_10922_1436_JKR_4205 : 12 / 11 / 11 / 11 / 11 / 11 / 11 / 11 / 11 / 11
Rhinoncus_bruchoides_16519_2505_PSP_23477 : 12 / 11 / 11 / 11 / 11 / 11 / 11 / 11 / 11 / 11
Rhinoncus_henningsi_476_272_PSP : 13 / 12 / 12 / 12 / 12 / 12 / 12 / 12 / 12 / 12
Rhinoncus_pericarpius_452_248_PSP : 14 / 13 / 13 / 13 / 13 / 13 / 13 / 13 / 12 / 12
Rhinoncus_pericarpius_9809_908_CBR_3821 : 14 / 13 / 13 / 13 / 13 / 13 / 13 / 13 / 12 / 12
Rhinoncus_pericarpius_10010_1110_JKR_3446 : 14 / 13 / 13 / 13 / 13 / 13 / 13 / 13 / 12 / 12
Rhinoncus_pericarpius_10109_1209_JKR_3545 : 14 / 13 / 13 / 13 / 13 / 13 / 13 / 13 / 12 / 12
Rhinoncus_pericarpius_16354_2340_JKR_24271 : 14 / 13 / 13 / 13 / 13 / 13 / 13 / 13 / 12 / 12
Rhinoncus_pericarpius_10012_1112_JKR_3448 : 14 / 13 / 13 / 13 / 13 / 13 / 13 / 13 / 12 / 12
Rhinoncus_pericarpius_10059_1159_JKR_3495 : 14 / 13 / 13 / 13 / 13 / 13 / 13 / 13 / 12 / 12
Rhinoncus_pericarpius_530_326_JKR : 15 / 13 / 13 / 13 / 13 / 13 / 13 / 13 / 12 / 12
Rhinoncus_pericarpius_9694_793_PST_3706 : 15 / 13 / 13 / 13 / 13 / 13 / 13 / 13 / 12 / 12
Rhinoncus_pericarpius_10136_1236_PST_3572 : 15 / 13 / 13 / 13 / 13 / 13 / 13 / 13 / 12 / 12
Rhinoncus_pericarpius_10038_1138_JKR_3474 : 15 / 13 / 13 / 13 / 13 / 13 / 13 / 13 / 12 / 12
Rhinoncus_perpendicularis_477_273_PSP : 16 / 14 / 14 / 14 / 14 / 14 / 14 / 14 / 13 / 13
Rhinoncus_perpendicularis_590_386_JKR : 16 / 14 / 14 / 14 / 14 / 14 / 14 / 14 / 13 / 13
Rhinoncus_smreczynskii_531_327_JKR : 16 / 14 / 14 / 14 / 14 / 14 / 14 / 14 / 13 / 13
Rhinoncus_smreczynskii_16439_2425_JKR_26002 : 16 / 14 / 14 / 14 / 14 / 14 / 14 / 14 / 13 / 13
Rhinoncus_smreczynskii_16081_2066_JKR_23706 : 16 / 14 / 14 / 14 / 14 / 14 / 14 / 14 / 13 / 13
Rhinoncus_smreczynskii_16438_2424_JKR_26001 : 16 / 14 / 14 / 14 / 14 / 14 / 14 / 14 / 13 / 13
Rhinoncus_perpendicularis_750_546_RST : 16 / 14 / 14 / 14 / 14 / 14 / 14 / 14 / 13 / 13
Rhinoncus_perpendicularis_10064_1164_JKR_3500 : 16 / 14 / 14 / 14 / 14 / 14 / 14 / 14 / 13 / 13
Rhinoncus_perpendicularis_10025_1125_JKR_3461 : 16 / 14 / 14 / 14 / 14 / 14 / 14 / 14 / 13 / 13
Rhinoncus_inconspectus_577_373_JKR : 17 / 15 / 15 / 15 / 15 / 15 / 15 / 15 / 14 / 14
Rhinoncus_inconspectus_744_540_RST : 17 / 15 / 15 / 15 / 15 / 15 / 15 / 15 / 14 / 14
Rhinoncus_inconspectus_787_583_PSP : 17 / 15 / 15 / 15 / 15 / 15 / 15 / 15 / 14 / 14
Pelenomus_waltoni_15907_1892_PST_23997 : 18 / 16 / 16 / 16 / 16 / 16 / 16 / 16 / 15 / 15
Pelenomus_waltoni_15927_1912_FBA_23303 : 18 / 16 / 16 / 16 / 16 / 16 / 16 / 16 / 15 / 15
Pelenomus_waltoni_16565_2551_PSP_23525 : 18 / 16 / 16 / 16 / 16 / 16 / 16 / 16 / 15 / 15
Neophytobius_granatus_562_358_JKR : 19 / 17 / 17 / 17 / 17 / 17 / 17 / 17 / 16 / 16
Neophytobius_granatus_10921_1435_JKR_4204 : 19 / 17 / 17 / 17 / 17 / 17 / 17 / 17 / 16 / 16
Zacladus_exiguus_9841_940_CBR_3853 : 20 / 18 / 18 / 18 / 18 / 18 / 18 / 18 / 17 / 17
Zacladus_exiguus_10897_1411_JKR_4180 : 20 / 18 / 18 / 18 / 18 / 18 / 18 / 18 / 17 / 17
Zacladus_exiguus_16235_2220_JKR_23958 : 20 / 18 / 18 / 18 / 18 / 18 / 18 / 18 / 17 / 17
Zacladus_geranii_576_372_JKR : 21 / 19 / 19 / 19 / 19 / 19 / 19 / 19 / 18 / 18
Zacladus_geranii_16270_2255_JKR_23993 : 21 / 19 / 19 / 19 / 19 / 19 / 19 / 19 / 18 / 18
Zacladus_geranii_745_541_RST : 21 / 19 / 19 / 19 / 19 / 19 / 19 / 19 / 18 / 18
Zacladus_geranii_16089_2074_JKR_23714 : 21 / 19 / 19 / 19 / 19 / 19 / 19 / 19 / 18 / 18
Zacladus_geranii_16408_2394_JKR_25971 : 21 / 19 / 19 / 19 / 19 / 19 / 19 / 19 / 18 / 18
Zacladus_geranii_10959_1473_PSP_3233 : 21 / 19 / 19 / 19 / 19 / 19 / 19 / 19 / 18 / 18
Zacladus_geranii_16292_2277_JKR_24208 : 21 / 19 / 19 / 19 / 19 / 19 / 19 / 19 / 18 / 18
Rhinoncus_albicinctus_583_379_JKR : 22 / 20 / 20 / 20 / 20 / 20 / 20 / 20 / 19 / 19
Rhinoncus_albicinctus_11156_1165_JKR_3501 : 22 / 20 / 20 / 20 / 20 / 20 / 20 / 20 / 19 / 19
Rutidosoma_graminosus_16521_2507_PSP_23479 : 23 / 21 / 21 / 21 / 21 / 21 / 21 / 21 / 20 / 20
Aphytobius_sphaerion_10006_1106_JKR_3442 : 24 / 22 / 22 / 22 / 22 / 22 / 22 / 22 / 21 / 21
Aphytobius_veronicae_10050_1150_JKR_3486 : 25 / 23 / 23 / 23 / 23 / 23 / 22 / 22 / 21 / 21
Oreorrhynchaeus_alpicola_16308_2294_JKR_24225 : 26 / 24 / 24 / 24 / 24 / 24 / 23 / 23 / 22 / 22
Pseudophytobius_acalloides_16023_2008_JKR_23648 : 27 / 25 / 25 / 25 / 25 / 25 / 24 / 24 / 23 / 23
Barioxyonyx_tournieri_11062_1576_JKR_3624 : 28 / 26 / 26 / 26 / 26 / 26 / 25 / 25 / 24 / 24
Ceutorhynchus_aeneicollis_10219_1319_PST_4135 : 29 / 27 / 27 / 27 / 27 / 27 / 26 / 26 / 25 / 25
Ceutorhynchus_alliariae_426_222_PSP : 30 / 28 / 28 / 28 / 28 / 28 / 27 / 27 / 26 / 26
Ceutorhynchus_alliariae_9905_1004_PSP_3149 : 30 / 28 / 28 / 28 / 28 / 28 / 27 / 27 / 26 / 26
Ceutorhynchus_arator_544_340_JKR : 31 / 29 / 29 / 29 / 29 / 29 / 28 / 28 / 27 / 27
Ceutorhynchus_arator_11095_1609_JKR_3657 : 31 / 29 / 29 / 29 / 29 / 29 / 28 / 28 / 27 / 27
Ceutorhynchus_inaffectatus_16219_2204_JKR_23942 : 32 / 30 / 30 / 30 / 30 / 30 / 29 / 29 / 28 / 28
Ceutorhynchus_roberti_507_303_JKR : 33 / 31 / 31 / 31 / 31 / 31 / 30 / 30 / 29 / 29
Ceutorhynchus_roberti_9790_889_CBR_3802 : 33 / 31 / 31 / 31 / 31 / 31 / 30 / 30 / 29 / 29
Ceutorhynchus_roberti_16470_2456_PSP_23428 : 33 / 31 / 31 / 31 / 31 / 31 / 30 / 30 / 29 / 29
Ceutorhynchus_atomus_9887_986_PSP_3131 : 34 / 32 / 32 / 32 / 32 / 32 / 31 / 31 / 30 / 30
Ceutorhynchus_atomus_16217_2202_JKR_23940 : 34 / 32 / 32 / 32 / 32 / 32 / 31 / 31 / 30 / 30
Ceutorhynchus_barbareae_16257_2242_JKR_23980 : 35 / 33 / 33 / 33 / 33 / 33 / 32 / 32 / 31 / 31
Ceutorhynchus_ignitus_511_307_JKR : 36 / 34 / 34 / 34 / 34 / 34 / 33 / 32 / 31 / 31
Ceutorhynchus_ignitus_9899_998_PSP_3143 : 36 / 34 / 34 / 34 / 34 / 34 / 33 / 32 / 31 / 31
Ceutorhynchus_merkli_10023_1123_JKR_3459 : 37 / 35 / 34 / 34 / 34 / 34 / 33 / 32 / 31 / 31
Ceutorhynchus_pervicax_9780_879_CBR_3792 : 38 / 36 / 35 / 35 / 35 / 35 / 34 / 32 / 31 / 31
Ceutorhynchus_pervicax_9897_996_PSP_3141 : 38 / 36 / 35 / 35 / 35 / 35 / 34 / 32 / 31 / 31
Ceutorhynchus_pervicax_11096_1610_JKR_3658 : 38 / 36 / 35 / 35 / 35 / 35 / 34 / 32 / 31 / 31
Ceutorhynchus_pervicax_16123_2108_JKR_23748 : 38 / 36 / 35 / 35 / 35 / 35 / 34 / 32 / 31 / 31
Ceutorhynchus_contractus_63_IT_0011w : 39 / 37 / 36 / 36 / 36 / 36 / 35 / 33 / 32 / 32
Ceutorhynchus_contractus_16272_2257_JKR_23995 : 39 / 37 / 36 / 36 / 36 / 36 / 35 / 33 / 32 / 32
Ceutorhynchus_erysimi_10055_1155_JKR_3491 : 39 / 37 / 36 / 36 / 36 / 36 / 35 / 33 / 32 / 32
Ceutorhynchus_erysimi_16087_2072_JKR_23712 : 39 / 37 / 36 / 36 / 36 / 36 / 35 / 33 / 32 / 32
Ceutorhynchus_erysimi_16277_2262_JKR_24192 : 39 / 37 / 36 / 36 / 36 / 36 / 35 / 33 / 32 / 32
Ceutorhynchus_erysimi_16335_2321_JKR_24252 : 39 / 37 / 36 / 36 / 36 / 36 / 35 / 33 / 32 / 32
Ceutorhynchus_erysimi_16340_2326_JKR_24257 : 39 / 37 / 36 / 36 / 36 / 36 / 35 / 33 / 32 / 32
Ceutorhynchus_erysimi_16104_2089_JKR_23729 : 39 / 37 / 36 / 36 / 36 / 36 / 35 / 33 / 32 / 32
Ceutorhynchus_contractus_67_IT_0015w : 39 / 37 / 36 / 36 / 36 / 36 / 35 / 33 / 32 / 32
Ceutorhynchus_contractus_595_391_JKR : 39 / 37 / 36 / 36 / 36 / 36 / 35 / 33 / 32 / 32
Ceutorhynchus_contractus_10912_1426_JKR_4195 : 39 / 37 / 36 / 36 / 36 / 36 / 35 / 33 / 32 / 32
Ceutorhynchus_contractus_16138_2123_JKR_23763 : 39 / 37 / 36 / 36 / 36 / 36 / 35 / 33 / 32 / 32
Ceutorhynchus_contractus_16561_2547_PSP_23521 : 39 / 37 / 36 / 36 / 36 / 36 / 35 / 33 / 32 / 32
Ceutorhynchus_erysimi_464_260_PSP : 39 / 37 / 36 / 36 / 36 / 36 / 35 / 33 / 32 / 32
Ceutorhynchus_contractus_16301_2287_JKR_24218 : 39 / 37 / 36 / 36 / 36 / 36 / 35 / 33 / 32 / 32
Ceutorhynchus_contractus_442_238_PSP : 40 / 37 / 36 / 36 / 36 / 36 / 35 / 33 / 32 / 32
Ceutorhynchus_contractus_510_306_JKR : 40 / 37 / 36 / 36 / 36 / 36 / 35 / 33 / 32 / 32
Ceutorhynchus_contractus_704_500_RST : 40 / 37 / 36 / 36 / 36 / 36 / 35 / 33 / 32 / 32
Ceutorhynchus_contractus_10015_1115_JKR_3451 : 40 / 37 / 36 / 36 / 36 / 36 / 35 / 33 / 32 / 32
Ceutorhynchus_contractus_16076_2061_JKR_23701 : 40 / 37 / 36 / 36 / 36 / 36 / 35 / 33 / 32 / 32
Ceutorhynchus_contractus_16077_2062_JKR_23702 : 40 / 37 / 36 / 36 / 36 / 36 / 35 / 33 / 32 / 32
Ceutorhynchus_contractus_16078_2063_JKR_23703 : 40 / 37 / 36 / 36 / 36 / 36 / 35 / 33 / 32 / 32
Ceutorhynchus_contractus_16080_2065_JKR_23705 : 40 / 37 / 36 / 36 / 36 / 36 / 35 / 33 / 32 / 32
Ceutorhynchus_contractus_16267_2252_JKR_23990 : 40 / 37 / 36 / 36 / 36 / 36 / 35 / 33 / 32 / 32
Ceutorhynchus_contractus_16072_2057_JKR_23697 : 40 / 37 / 36 / 36 / 36 / 36 / 35 / 33 / 32 / 32
Ceutorhynchus_contractus_10118_1218_JKR_3554 : 40 / 37 / 36 / 36 / 36 / 36 / 35 / 33 / 32 / 32
Ceutorhynchus_sophiae_16120_2105_JKR_23745 : 41 / 38 / 37 / 37 / 37 / 37 / 36 / 34 / 33 / 33
Ceutorhynchus_sophiae_16180_2165_JKR_23805 : 42 / 38 / 37 / 37 / 37 / 37 / 36 / 34 / 33 / 33
Ceutorhynchus_napi_11081_1595_JKR_3643 : 43 / 39 / 38 / 38 / 38 / 38 / 37 / 35 / 34 / 34
Ceutorhynchus_rapae_10041_1141_JKR_3477 : 44 / 40 / 39 / 39 / 38 / 38 / 37 / 35 / 34 / 34
Ceutorhynchus_rapae_16121_2106_JKR_23746 : 44 / 40 / 39 / 39 / 38 / 38 / 37 / 35 / 34 / 34
Ceutorhynchus_rapae_11079_1593_JKR_3641 : 44 / 40 / 39 / 39 / 38 / 38 / 37 / 35 / 34 / 34
Ceutorhynchus_coerulescens_11124_1638_JKR_3686 : 45 / 41 / 40 / 40 / 39 / 39 / 38 / 36 / 35 / 35
Ceutorhynchus_coerulescens_16202_2187_JKR_23925 : 45 / 41 / 40 / 40 / 39 / 39 / 38 / 36 / 35 / 35
Ceutorhynchus_leprieuri_58_IT_0006w : 46 / 42 / 41 / 41 / 40 / 40 / 39 / 37 / 35 / 35
Ceutorhynchus_leprieuri_81_IT_0030w : 46 / 42 / 41 / 41 / 40 / 40 / 39 / 37 / 35 / 35
Ceutorhynchus_pectoralis_11139_1653_JKR_4231 : 47 / 43 / 42 / 42 / 40 / 40 / 39 / 37 / 35 / 35
Ceutorhynchus_pectoralis_16352_2338_JKR_24269 : 47 / 43 / 42 / 42 / 40 / 40 / 39 / 37 / 35 / 35
Ceutorhynchus_pectoralis_16261_2246_JKR_23984 : 47 / 43 / 42 / 42 / 40 / 40 / 39 / 37 / 35 / 35
Ceutorhynchus_chalybaeus_53_IT_0001w : 48 / 44 / 43 / 43 / 41 / 41 / 40 / 38 / 36 / 36
Ceutorhynchus_chalybaeus_16035_2020_JKR_23660 : 48 / 44 / 43 / 43 / 41 / 41 / 40 / 38 / 36 / 36
Ceutorhynchus_chalybaeus_16179_2164_JKR_23804 : 49 / 44 / 43 / 43 / 41 / 41 / 40 / 38 / 36 / 36
Ceutorhynchus_chalybaeus_16455_2441_JKR_26018 : 50 / 44 / 43 / 43 / 41 / 41 / 40 / 38 / 36 / 36
Ceutorhynchus_sulcatus_16161_2146_JKR_23786 : 51 / 45 / 44 / 44 / 42 / 42 / 41 / 39 / 37 / 37
Ceutorhynchus_tibialis_9983_1083_JKR_3419 : 52 / 46 / 45 / 45 / 43 / 43 / 42 / 40 / 38 / 38
Ceutorhynchus_rhenanus_16142_2127_JKR_23767 : 53 / 47 / 46 / 46 / 44 / 44 / 43 / 41 / 39 / 39
Ceutorhynchus_obstrictus_443_239_PSP : 54 / 48 / 47 / 47 / 45 / 45 / 44 / 42 / 40 / 40
Ceutorhynchus_obstrictus_9688_787_PST_3700 : 54 / 48 / 47 / 47 / 45 / 45 / 44 / 42 / 40 / 40
Ceutorhynchus_obstrictus_10003_1103_JKR_3439 : 54 / 48 / 47 / 47 / 45 / 45 / 44 / 42 / 40 / 40
Ceutorhynchus_obstrictus_10054_1154_JKR_3490 : 54 / 48 / 47 / 47 / 45 / 45 / 44 / 42 / 40 / 40
Ceutorhynchus_obstrictus_10101_1201_JKR_3537 : 54 / 48 / 47 / 47 / 45 / 45 / 44 / 42 / 40 / 40
Ceutorhynchus_obstrictus_10960_1474_PSP_3234 : 54 / 48 / 47 / 47 / 45 / 45 / 44 / 42 / 40 / 40
Ceutorhynchus_obstrictus_16275_2260_JKR_24190 : 54 / 48 / 47 / 47 / 45 / 45 / 44 / 42 / 40 / 40
Ceutorhynchus_obstrictus_16276_2261_JKR_24191 : 54 / 48 / 47 / 47 / 45 / 45 / 44 / 42 / 40 / 40
Ceutorhynchus_obstrictus_16361_2347_JKR_24278 : 54 / 48 / 47 / 47 / 45 / 45 / 44 / 42 / 40 / 40
Ceutorhynchus_obstrictus_10022_1122_JKR_3458 : 54 / 48 / 47 / 47 / 45 / 45 / 44 / 42 / 40 / 40
Ceutorhynchus_obstrictus_16575_2561_PSP_23535 : 54 / 48 / 47 / 47 / 45 / 45 / 44 / 42 / 40 / 40
Ceutorhynchus_obstrictus_10039_1139_JKR_3475 : 54 / 48 / 47 / 47 / 45 / 45 / 44 / 42 / 40 / 40
Ceutorhynchus_sardeanensis_9990_1090_JKR_3426 : 55 / 49 / 48 / 48 / 46 / 46 / 45 / 43 / 41 / 41
Ceutorhynchus_tangerianus_9981_1081_JKR_3417 : 56 / 50 / 49 / 49 / 47 / 47 / 46 / 44 / 42 / 42
Ceutorhynchus_tangerianus_9992_1092_JKR_3428 : 56 / 50 / 49 / 49 / 47 / 47 / 46 / 44 / 42 / 42
Ceutorhynchus_tangerianus_11059_1573_JKR_3621 : 57 / 50 / 49 / 49 / 47 / 47 / 46 / 44 / 42 / 42
Ceutorhynchus_chlorophanus_548_344_JKR : 58 / 51 / 50 / 50 / 48 / 48 / 47 / 45 / 43 / 43
Ceutorhynchus_chlorophanus_16548_2534_PSP_23506 : 58 / 51 / 50 / 50 / 48 / 48 / 47 / 45 / 43 / 43
Ceutorhynchus_coarctatus_16171_2156_JKR_23796 : 59 / 52 / 51 / 51 / 49 / 49 / 48 / 46 / 44 / 44
Ceutorhynchus_constrictus_478_274_PSP : 60 / 53 / 52 / 52 / 50 / 50 / 49 / 47 / 45 / 45
Ceutorhynchus_constrictus_16502_2488_PSP_23460 : 60 / 53 / 52 / 52 / 50 / 50 / 49 / 47 / 45 / 45
Ceutorhynchus_constrictus_508_304_JKR : 60 / 53 / 52 / 52 / 50 / 50 / 49 / 47 / 45 / 45
Ceutorhynchus_constrictus_16044_2029_JKR_23669 : 60 / 53 / 52 / 52 / 50 / 50 / 49 / 47 / 45 / 45
Ceutorhynchus_granulicollis_10053_1153_JKR_3489 : 61 / 54 / 53 / 53 / 51 / 51 / 50 / 48 / 46 / 46
Ceutorhynchus_intersetosus_332_137_PST_8MO2011 : 62 / 55 / 54 / 54 / 52 / 52 / 51 / 49 / 47 / 47
Ceutorhynchus_intersetosus_9989_1089_JKR_3425 : 63 / 56 / 55 / 55 / 53 / 53 / 52 / 50 / 47 / 47
Ceutorhynchus_leucorhamma_9988_1088_JKR_3424 : 64 / 57 / 56 / 56 / 54 / 54 / 53 / 51 / 48 / 48
Ceutorhynchus_squamulosus_10197_1297_PST_4113 : 65 / 58 / 57 / 57 / 55 / 55 / 54 / 52 / 48 / 48
Ceutorhynchus_descurainiae_261_71_PST_2G2011 : 66 / 59 / 58 / 58 / 56 / 56 / 55 / 53 / 49 / 49
Ceutorhynchus_descurainiae_16724_2710_PST_23860 : 66 / 59 / 58 / 58 / 56 / 56 / 55 / 53 / 49 / 49
Ceutorhynchus_descurainiae_1033_764_PST_91T2012_3101 : 66 / 59 / 58 / 58 / 56 / 56 / 55 / 53 / 49 / 49
Ceutorhynchus_pyrrhorhynchus_554_350_JKR : 67 / 60 / 59 / 58 / 56 / 56 / 55 / 53 / 49 / 49
Ceutorhynchus_pyrrhorhynchus_9713_812_PST_3725 : 67 / 60 / 59 / 58 / 56 / 56 / 55 / 53 / 49 / 49
Ceutorhynchus_pyrrhorhynchus_9951_1050_PSP_3195 : 67 / 60 / 59 / 58 / 56 / 56 / 55 / 53 / 49 / 49
Ceutorhynchus_pyrrhorhynchus_9975_1075_JKR_3411 : 67 / 60 / 59 / 58 / 56 / 56 / 55 / 53 / 49 / 49
Ceutorhynchus_pyrrhorhynchus_16513_2499_PSP_23471 : 67 / 60 / 59 / 58 / 56 / 56 / 55 / 53 / 49 / 49
Ceutorhynchus_pyrrhorhynchus_16738_2724_PST_23874 : 68 / 60 / 59 / 58 / 56 / 56 / 55 / 53 / 49 / 49
Ceutorhynchus_pyrrhorhynchus_16747_2733_PST_23883 : 68 / 60 / 59 / 58 / 56 / 56 / 55 / 53 / 49 / 49
Ceutorhynchus_pyrrhorhynchus_SDEI0026_2931_PST : 68 / 60 / 59 / 58 / 56 / 56 / 55 / 53 / 49 / 49
Ceutorhynchus_pyrrhorhynchus_SDEI0020_2925_PST : 68 / 60 / 59 / 58 / 56 / 56 / 55 / 53 / 49 / 49
Ceutorhynchus_pulvinatus_514_310_JKR : 69 / 61 / 60 / 59 / 57 / 57 / 56 / 54 / 50 / 50
Ceutorhynchus_pulvinatus_16122_2107_JKR_23747 : 69 / 61 / 60 / 59 / 57 / 57 / 56 / 54 / 50 / 50
Ceutorhynchus_pulvinatus_16577_2563_PSP_23537 : 69 / 61 / 60 / 59 / 57 / 57 / 56 / 54 / 50 / 50
Ceutorhynchus_liliputanus_10056_1156_JKR_3492 : 70 / 62 / 61 / 60 / 58 / 58 / 57 / 55 / 51 / 51
Ceutorhynchus_cochleariae_594_390_JKR : 71 / 63 / 62 / 61 / 59 / 59 / 58 / 56 / 52 / 52
Ceutorhynchus_cochleariae_9779_878_CBR_3791 : 71 / 63 / 62 / 61 / 59 / 59 / 58 / 56 / 52 / 52
Ceutorhynchus_cochleariae_10005_1105_JKR_3441 : 71 / 63 / 62 / 61 / 59 / 59 / 58 / 56 / 52 / 52
Ceutorhynchus_cochleariae_10058_1158_JKR_3494 : 71 / 63 / 62 / 61 / 59 / 59 / 58 / 56 / 52 / 52
Ceutorhynchus_cochleariae_16273_2258_JKR_23996 : 71 / 63 / 62 / 61 / 59 / 59 / 58 / 56 / 52 / 52
Ceutorhynchus_cochleariae_10051_1151_JKR_3487 : 71 / 63 / 62 / 61 / 59 / 59 / 58 / 56 / 52 / 52
Ceutorhynchus_cochleariae_10909_1423_JKR_4192 : 71 / 63 / 62 / 61 / 59 / 59 / 58 / 56 / 52 / 52
Ceutorhynchus_cochleariae_9898_997_PSP_3142 : 71 / 63 / 62 / 61 / 59 / 59 / 58 / 56 / 52 / 52
Ceutorhynchus_cochleariae_16585_2571_PSP_23545 : 71 / 63 / 62 / 61 / 59 / 59 / 58 / 56 / 52 / 52
Ceutorhynchus_cochleariae_16289_2274_JKR_24205 : 71 / 63 / 62 / 61 / 59 / 59 / 58 / 56 / 52 / 52
Ceutorhynchus_puncticollis_512_308_JKR : 72 / 64 / 63 / 62 / 60 / 60 / 59 / 57 / 53 / 53
Ceutorhynchus_puncticollis_537_333_JKR : 72 / 64 / 63 / 62 / 60 / 60 / 59 / 57 / 53 / 53
Ceutorhynchus_puncticollis_9922_1021_PSP_3166 : 72 / 64 / 63 / 62 / 60 / 60 / 59 / 57 / 53 / 53
Ceutorhynchus_puncticollis_11100_1614_JKR_3662 : 72 / 64 / 63 / 62 / 60 / 60 / 59 / 57 / 53 / 53
Ceutorhynchus_puncticollis_16075_2060_JKR_23700 : 72 / 64 / 63 / 62 / 60 / 60 / 59 / 57 / 53 / 53
Ceutorhynchus_puncticollis_16115_2100_JKR_23740 : 72 / 64 / 63 / 62 / 60 / 60 / 59 / 57 / 53 / 53
Ceutorhynchus_puncticollis_16546_2532_PSP_23504 : 72 / 64 / 63 / 62 / 60 / 60 / 59 / 57 / 53 / 53
Ceutorhynchus_puncticollis_16560_2546_PSP_23520 : 73 / 65 / 64 / 63 / 60 / 60 / 59 / 57 / 53 / 53
Ceutorhynchus_scrobicollis_9909_1008_PSP_3153 : 74 / 66 / 65 / 64 / 60 / 60 / 59 / 57 / 53 / 53
Ceutorhynchus_scrobicollis_11114_1628_JKR_3676 : 74 / 66 / 65 / 64 / 60 / 60 / 59 / 57 / 53 / 53
Ceutorhynchus_scrobicollis_16143_2128_JKR_23768 : 74 / 66 / 65 / 64 / 60 / 60 / 59 / 57 / 53 / 53
Ceutorhynchus_niyazii_9924_1023_PSP_3168 : 75 / 67 / 66 / 65 / 61 / 61 / 60 / 58 / 54 / 54
Ceutorhynchus_niyazii_10030_1130_JKR_3466 : 75 / 67 / 66 / 65 / 61 / 61 / 60 / 58 / 54 / 54
Ceutorhynchus_niyazii_16172_2157_JKR_23797 : 75 / 67 / 66 / 65 / 61 / 61 / 60 / 58 / 54 / 54
Ceutorhynchus_niyazii_16571_2557_PSP_23531 : 75 / 67 / 66 / 65 / 61 / 61 / 60 / 58 / 54 / 54
Ceutorhynchus_pumilio_513_309_JKR : 76 / 68 / 67 / 66 / 62 / 62 / 61 / 59 / 55 / 55
Ceutorhynchus_pumilio_9774_873_CBR_3786 : 76 / 68 / 67 / 66 / 62 / 62 / 61 / 59 / 55 / 55
Ceutorhynchus_pumilio_9914_1013_PSP_3158 : 76 / 68 / 67 / 66 / 62 / 62 / 61 / 59 / 55 / 55
Ceutorhynchus_paroliniae_16884_2764_JKR_26213 : 77 / 69 / 68 / 67 / 63 / 63 / 62 / 60 / 56 / 56
Ceutorhynchus_moraviensis_10913_1427_JKR_4196 : 78 / 70 / 69 / 68 / 64 / 64 / 63 / 61 / 57 / 57
Ceutorhynchus_sisymbrii_11125_1639_JKR_3687 : 79 / 71 / 70 / 69 / 65 / 65 / 64 / 62 / 58 / 58
Ceutorhynchus_parvulus_11122_1636_JKR_3684 : 80 / 72 / 71 / 70 / 66 / 66 / 65 / 63 / 59 / 59
Ceutorhynchus_turbatus_465_261_PSP : 81 / 73 / 72 / 71 / 67 / 67 / 66 / 64 / 60 / 60
Ceutorhynchus_typhae_441_237_PSP : 82 / 74 / 73 / 72 / 68 / 68 / 67 / 65 / 61 / 61
Ceutorhynchus_typhae_555_351_JKR : 82 / 74 / 73 / 72 / 68 / 68 / 67 / 65 / 61 / 61
Ceutorhynchus_typhae_9958_1057_PSP_3202 : 82 / 74 / 73 / 72 / 68 / 68 / 67 / 65 / 61 / 61
Ceutorhynchus_typhae_11150_877_CBR_3790 : 82 / 74 / 73 / 72 / 68 / 68 / 67 / 65 / 61 / 61
Ceutorhynchus_typhae_16079_2064_JKR_23704 : 82 / 74 / 73 / 72 / 68 / 68 / 67 / 65 / 61 / 61
Ceutorhynchus_typhae_16331_2317_JKR_24248 : 82 / 74 / 73 / 72 / 68 / 68 / 67 / 65 / 61 / 61
Ceutorhynchus_typhae_16362_2348_JKR_24279 : 82 / 74 / 73 / 72 / 68 / 68 / 67 / 65 / 61 / 61
Ceutorhynchus_typhae_16134_2119_JKR_23759 : 82 / 74 / 73 / 72 / 68 / 68 / 67 / 65 / 61 / 61
Ceutorhynchus_typhae_16339_2325_JKR_24256 : 82 / 74 / 73 / 72 / 68 / 68 / 67 / 65 / 61 / 61
Ceutorhynchus_typhae_10132_1232_PST_3568 : 82 / 74 / 73 / 72 / 68 / 68 / 67 / 65 / 61 / 61
Ceutorhynchus_assimilis_9970_1070_JKR_3406 : 83 / 75 / 74 / 73 / 69 / 69 / 68 / 66 / 62 / 62
Ceutorhynchus_assimilis_9971_1071_JKR_3407 : 83 / 75 / 74 / 73 / 69 / 69 / 68 / 66 / 62 / 62
Ceutorhynchus_assimilis_16073_2058_JKR_23698 : 84 / 75 / 74 / 73 / 69 / 69 / 68 / 66 / 62 / 62
Ceutorhynchus_assimilis_16173_2158_JKR_23798 : 84 / 75 / 74 / 73 / 69 / 69 / 68 / 66 / 62 / 62
Ceutorhynchus_assimilis_16532_2518_PSP_23490 : 84 / 75 / 74 / 73 / 69 / 69 / 68 / 66 / 62 / 62
Ceutorhynchus_assimilis_16573_2559_PSP_23533 : 84 / 75 / 74 / 73 / 69 / 69 / 68 / 66 / 62 / 62
Ceutorhynchus_assimilis_9978_1078_JKR_3414 : 85 / 75 / 74 / 73 / 69 / 69 / 68 / 66 / 62 / 62
Ceutorhynchus_dubius_596_392_JKR : 86 / 75 / 74 / 73 / 69 / 69 / 68 / 66 / 62 / 62
Ceutorhynchus_hutchinsiae_592_388_JKR : 87 / 76 / 75 / 74 / 69 / 69 / 68 / 66 / 62 / 62
Ceutorhynchus_hutchinsiae_593_389_JKR : 87 / 76 / 75 / 74 / 69 / 69 / 68 / 66 / 62 / 62
Ceutorhynchus_hutchinsiae_16323_2309_JKR_24240 : 87 / 76 / 75 / 74 / 69 / 69 / 68 / 66 / 62 / 62
Ceutorhynchus_resedae_9923_1022_PSP_3167 : 88 / 77 / 76 / 75 / 70 / 70 / 69 / 67 / 63 / 63
Ceutorhynchus_alyssi_11071_1585_JKR_3633 : 89 / 78 / 77 / 76 / 71 / 71 / 70 / 68 / 64 / 64
Ceutorhynchus_nevadensis_10080_1180_JKR_3516 : 90 / 79 / 78 / 77 / 72 / 72 / 71 / 69 / 65 / 65
Ceutorhynchus_nevadensis_10251_1351_PST_4167 : 90 / 79 / 78 / 77 / 72 / 72 / 71 / 69 / 65 / 65
Ceutorhynchus_lukesi_705_501_RST : 91 / 80 / 79 / 78 / 73 / 73 / 72 / 70 / 66 / 66
Ceutorhynchus_lukesi_10004_1104_JKR_3440 : 91 / 80 / 79 / 78 / 73 / 73 / 72 / 70 / 66 / 66
Ceutorhynchus_striatellus_559_355_JKR : 92 / 81 / 80 / 79 / 73 / 73 / 72 / 70 / 66 / 66
Ceutorhynchus_striatellus_10072_1172_JKR_3508 : 92 / 81 / 80 / 79 / 73 / 73 / 72 / 70 / 66 / 66
Ceutorhynchus_striatellus_10083_1183_JKR_3519 : 93 / 81 / 80 / 79 / 73 / 73 / 72 / 70 / 66 / 66
Ceutorhynchus_striatellus_11091_1605_JKR_3653 : 93 / 81 / 80 / 79 / 73 / 73 / 72 / 70 / 66 / 66
Ceutorhynchus_syrites_11080_1594_JKR_3642 : 94 / 82 / 81 / 80 / 74 / 74 / 73 / 71 / 67 / 67
Ceutorhynchus_picitarsis_333_138_PST_9MO2011 : 95 / 83 / 82 / 81 / 75 / 75 / 74 / 72 / 68 / 68
Ceutorhynchus_picitarsis_11070_1584_JKR_3632 : 95 / 83 / 82 / 81 / 75 / 75 / 74 / 72 / 68 / 68
Ceutorhynchus_picitarsis_541_337_JKR : 96 / 83 / 82 / 81 / 75 / 75 / 74 / 72 / 68 / 68
Ceutorhynchus_picitarsis_9691_790_PST_3703 : 96 / 83 / 82 / 81 / 75 / 75 / 74 / 72 / 68 / 68
Ceutorhynchus_picitarsis_10845_1359_PST_4655 : 96 / 83 / 82 / 81 / 75 / 75 / 74 / 72 / 68 / 68
Ceutorhynchus_picitarsis_10031_1131_JKR_3467 : 97 / 83 / 82 / 81 / 75 / 75 / 74 / 72 / 68 / 68
Ceutorhynchus_sulcicollis_10079_1179_JKR_3515 : 98 / 84 / 83 / 82 / 76 / 76 / 75 / 73 / 69 / 69
Ceutorhynchus_sulcicollis_10885_1399_PST_4695 : 98 / 84 / 83 / 82 / 76 / 76 / 75 / 73 / 69 / 69
Ceutorhynchus_pallidactylus_193_3_PST_1GC2011 : 99 / 85 / 84 / 83 / 77 / 77 / 76 / 74 / 70 / 70
Ceutorhynchus_pallidactylus_247_57_PST_1G2010 : 99 / 85 / 84 / 83 / 77 / 77 / 76 / 74 / 70 / 70
Ceutorhynchus_pallidactylus_861_657_PSP : 99 / 85 / 84 / 83 / 77 / 77 / 76 / 74 / 70 / 70
Ceutorhynchus_pallidactylus_16682_2668_PSP_23818 : 99 / 85 / 84 / 83 / 77 / 77 / 76 / 74 / 70 / 70
Ceutorhynchus_pallidactylus_16274_2259_JKR_24189 : 99 / 85 / 84 / 83 / 77 / 77 / 76 / 74 / 70 / 70
Ceutorhynchus_pallidactylus_15999_1984_JKR_23624 : 99 / 85 / 84 / 83 / 77 / 77 / 76 / 74 / 70 / 70
Ceutorhynchus_pallidactylus_14973_1833_PST_26036 : 100 / 85 / 84 / 83 / 77 / 77 / 76 / 74 / 70 / 70
Ceutorhynchus_nigritulus_16163_2148_JKR_23788 : 101 / 86 / 85 / 84 / 78 / 78 / 77 / 75 / 71 / 71
Ceutorhynchus_hampei_553_349_JKR : 102 / 87 / 86 / 85 / 79 / 79 / 78 / 76 / 72 / 72
Ceutorhynchus_hampei_16365_2351_JKR_24282 : 102 / 87 / 86 / 85 / 79 / 79 / 78 / 76 / 72 / 72
Ceutorhynchus_hampei_9956_1055_PSP_3200 : 102 / 87 / 86 / 85 / 79 / 79 / 78 / 76 / 72 / 72
Ceutorhynchus_hirtulus_10040_1140_JKR_3476 : 103 / 88 / 87 / 86 / 80 / 80 / 79 / 77 / 73 / 73
Ceutorhynchus_hirtulus_16156_2141_JKR_23781 : 103 / 88 / 87 / 86 / 80 / 80 / 79 / 77 / 73 / 73
Ceutorhynchus_varius_536_332_JKR : 104 / 89 / 88 / 87 / 81 / 81 / 80 / 78 / 74 / 74
Ceutorhynchus_jucundus_264_74_PST_5G2011 : 105 / 90 / 89 / 88 / 82 / 82 / 81 / 79 / 75 / 75
Ceutorhynchus_wagneri_545_341_JKR : 106 / 91 / 90 / 89 / 83 / 83 / 82 / 80 / 76 / 76
Ceutorhynchus_wagneri_16147_2132_JKR_23772 : 106 / 91 / 90 / 89 / 83 / 83 / 82 / 80 / 76 / 76
Ceutorhynchus_wagneri_16162_2147_JKR_23787 : 106 / 91 / 90 / 89 / 83 / 83 / 82 / 80 / 76 / 76
Ceutorhynchus_wagneri_16563_2549_PSP_23523 : 106 / 91 / 90 / 89 / 83 / 83 / 82 / 80 / 76 / 76
Parethelcus_nesicola_194_4_PST_1GC2011 : 107 / 92 / 91 / 90 / 84 / 84 / 83 / 81 / 77 / 77
Parethelcus_nesicola_11195_706_PST_8T2012_3043 : 107 / 92 / 91 / 90 / 84 / 84 / 83 / 81 / 77 / 77
Parethelcus_nesicola_17733_2868_PST_4257 : 107 / 92 / 91 / 90 / 84 / 84 / 83 / 81 / 77 / 77
Parethelcus_pollinarius_430_226_PSP : 108 / 93 / 92 / 91 / 85 / 85 / 84 / 82 / 78 / 78
Parethelcus_pollinarius_502_298_JKR : 108 / 93 / 92 / 91 / 85 / 85 / 84 / 82 / 78 / 78
Parethelcus_pollinarius_1045_776_PST_3113 : 108 / 93 / 92 / 91 / 85 / 85 / 84 / 82 / 78 / 78
Parethelcus_pollinarius_9857_956_CBR_3869 : 108 / 93 / 92 / 91 / 85 / 85 / 84 / 82 / 78 / 78
Parethelcus_pollinarius_10131_1231_PST_3567 : 108 / 93 / 92 / 91 / 85 / 85 / 84 / 82 / 78 / 78
Ceutorhynchus_carinatus_542_338_JKR : 109 / 94 / 93 / 92 / 86 / 86 / 85 / 83 / 79 / 79
Ceutorhynchus_carinatus_16144_2129_JKR_23769 : 109 / 94 / 93 / 92 / 86 / 86 / 85 / 83 / 79 / 79
Ceutorhynchus_carinatus_16164_2149_JKR_23789 : 109 / 94 / 93 / 92 / 86 / 86 / 85 / 83 / 79 / 79
Ceutorhynchus_carinatus_16165_2150_JKR_23790 : 109 / 94 / 93 / 92 / 86 / 86 / 85 / 83 / 79 / 79
Ceutorhynchus_carinatus_16146_2131_JKR_23771 : 109 / 94 / 93 / 92 / 86 / 86 / 85 / 83 / 79 / 79
Ceutorhynchus_carinatus_16107_2092_JKR_23732 : 109 / 94 / 93 / 92 / 86 / 86 / 85 / 83 / 79 / 79
Sirocalodes_depressicollis_547_343_JKR : 110 / 95 / 94 / 93 / 87 / 87 / 86 / 84 / 80 / 80
Sirocalodes_depressicollis_16525_2511_PSP_23483 : 110 / 95 / 94 / 93 / 87 / 87 / 86 / 84 / 80 / 80
Sirocalodes_depressicollis_16206_2191_JKR_23929 : 110 / 95 / 94 / 93 / 87 / 87 / 86 / 84 / 80 / 80
Sirocalodes_mixtus_10862_1376_PST_4672 : 111 / 96 / 95 / 94 / 88 / 88 / 87 / 85 / 81 / 81
Sirocalodes_mixtus_16518_2504_PSP_23476 : 111 / 96 / 95 / 94 / 88 / 88 / 87 / 85 / 81 / 81
Sirocalodes_nigroterminatus_17162_2797_PST_26151 : 112 / 97 / 96 / 95 / 89 / 89 / 88 / 86 / 82 / 82
Sirocalodes_nigroterminatus_17490_2831_PST_4741 : 112 / 97 / 96 / 95 / 89 / 89 / 88 / 86 / 82 / 82
Stenocarus_cardui_11105_1619_JKR_3667 : 113 / 98 / 97 / 96 / 90 / 90 / 89 / 87 / 83 / 83
Stenocarus_ruficornis_568_364_JKR : 114 / 99 / 98 / 97 / 91 / 91 / 90 / 88 / 84 / 84
Stenocarus_ruficornis_9710_809_PST_3722 : 114 / 99 / 98 / 97 / 91 / 91 / 90 / 88 / 84 / 84
Stenocarus_ruficornis_10967_1481_PSP_3241 : 114 / 99 / 98 / 97 / 91 / 91 / 90 / 88 / 84 / 84
Ranunculiphilus_faeculentus_10036_1136_JKR_3472 : 115 / 100 / 99 / 98 / 92 / 92 / 91 / 89 / 85 / 85
Ranunculiphilus_pseudinclemens_16427_2413_JKR_25990 : 116 / 100 / 99 / 98 / 92 / 92 / 91 / 89 / 85 / 85
Hesperorrhynchus_glutinosus_17159_2794_PST_26148 : 117 / 101 / 100 / 99 / 93 / 93 / 92 / 90 / 86 / 86
Hesperorrhynchus_lineatotessellatus_14987_1847_PST_26050 : 118 / 102 / 101 / 100 / 93 / 93 / 92 / 90 / 86 / 86
Hesperorrhynchus_lineatotessellatus_15965_1950_PST_24029 : 118 / 102 / 101 / 100 / 93 / 93 / 92 / 90 / 86 / 86
Hesperorrhynchus_phytobioides_982_713_PST_15T2012_3050 : 119 / 103 / 102 / 101 / 94 / 94 / 93 / 91 / 87 / 87
Hesperorrhynchus_phytobioides_10141_1241_PST_3577 : 119 / 103 / 102 / 101 / 94 / 94 / 93 / 91 / 87 / 87
Hesperorrhynchus_hesperus_279_89_PST_35G2011 : 120 / 104 / 103 / 102 / 95 / 95 / 94 / 92 / 88 / 88
Hesperorrhynchus_hesperus_284_94_PST_4G2011 : 120 / 104 / 103 / 102 / 95 / 95 / 94 / 92 / 88 / 88
Hesperorrhynchus_hesperus_17735_2870_PST_4259 : 121 / 104 / 103 / 102 / 95 / 95 / 94 / 92 / 88 / 88
Hesperorrhynchus_hesperus_SDEI0060_2965_PST : 121 / 104 / 103 / 102 / 95 / 95 / 94 / 92 / 88 / 88
Hesperorrhynchus_hesperus_17751_2886_PST_25892 : 121 / 104 / 103 / 102 / 95 / 95 / 94 / 92 / 88 / 88
Hesperorrhynchus_palmensis_15994_1979_JKR_23619 : 122 / 104 / 103 / 102 / 95 / 95 / 94 / 92 / 88 / 88
Prisistus_obsoletus_16160_2145_JKR_23785 : 123 / 105 / 104 / 103 / 96 / 96 / 95 / 93 / 89 / 89
Neoglocianus_albovittatus_872_668_FBA : 124 / 106 / 105 / 104 / 97 / 97 / 96 / 94 / 90 / 90
Neoglocianus_maculaalba_10167_1267_PST_4083 : 125 / 107 / 106 / 105 / 98 / 98 / 97 / 95 / 91 / 91
Neoglocianus_maculaalba_10215_1315_PST_4131 : 125 / 107 / 106 / 105 / 98 / 98 / 97 / 95 / 91 / 91
Neoglocianus_maculaalba_11126_1640_JKR_3688 : 125 / 107 / 106 / 105 / 98 / 98 / 97 / 95 / 91 / 91
Paroxyonyx_audisioi_10085_1185_JKR_3521 : 126 / 108 / 107 / 106 / 99 / 99 / 98 / 96 / 92 / 92
Paroxyonyx_cinctus_10001_1101_JKR_3437 : 127 / 109 / 108 / 107 / 100 / 100 / 99 / 97 / 93 / 93
Paroxyonyx_cinctus_11058_1572_JKR_3620 : 128 / 110 / 109 / 108 / 101 / 100 / 99 / 97 / 93 / 93
Paroxyonyx_imitator_10002_1102_JKR_3438 : 129 / 111 / 110 / 109 / 102 / 101 / 100 / 98 / 94 / 94
Paroxyonyx_fallaciosus_11064_1578_JKR_3626 : 130 / 112 / 111 / 110 / 103 / 102 / 101 / 99 / 95 / 95
Trichosirocalus_barnevillei_10898_1412_JKR_4181 : 131 / 113 / 112 / 111 / 104 / 103 / 102 / 100 / 96 / 96
Trichosirocalus_barnevillei_16396_2382_JKR_25959 : 132 / 113 / 112 / 111 / 104 / 103 / 102 / 100 / 96 / 96
Trichosirocalus_thalhammeri_10018_1118_JKR_3454 : 133 / 114 / 113 / 112 / 105 / 104 / 103 / 101 / 97 / 97
Trichosirocalus_thalhammeri_11002_1516_PSP_3276 : 134 / 115 / 114 / 113 / 105 / 104 / 103 / 101 / 97 / 97
Trichosirocalus_troglodytes_551_347_JKR : 135 / 116 / 115 / 114 / 106 / 105 / 104 / 102 / 98 / 98
Trichosirocalus_troglodytes_9825_924_CBR_3837 : 135 / 116 / 115 / 114 / 106 / 105 / 104 / 102 / 98 / 98
Trichosirocalus_troglodytes_15992_1977_JKR_23617 : 135 / 116 / 115 / 114 / 106 / 105 / 104 / 102 / 98 / 98
Trichosirocalus_troglodytes_9698_797_PST_3710 : 135 / 116 / 115 / 114 / 106 / 105 / 104 / 102 / 98 / 98
Trichosirocalus_troglodytes_16639_2625_PSP_23599 : 135 / 116 / 115 / 114 / 106 / 105 / 104 / 102 / 98 / 98
Trichosirocalus_histrix_9980_1080_JKR_3416 : 136 / 117 / 116 / 115 / 107 / 106 / 105 / 103 / 99 / 99
Datonychus_delicatulus_384_189_PST_46MO2011 : 137 / 118 / 117 / 116 / 108 / 107 / 106 / 104 / 100 / 100
Datonychus_maurus_379_184_PST_43MO2011 : 138 / 119 / 118 / 117 / 109 / 108 / 107 / 105 / 101 / 101
Datonychus_maurus_1015_746_PST_63T2012_3083 : 139 / 119 / 118 / 117 / 109 / 108 / 107 / 105 / 101 / 101
Datonychus_maurus_10135_1235_PST_3571 : 139 / 119 / 118 / 117 / 109 / 108 / 107 / 105 / 101 / 101
Datonychus_melanostictus_16410_2396_JKR_25973 : 140 / 120 / 119 / 118 / 109 / 108 / 107 / 105 / 101 / 101
Datonychus_melanostictus_9859_958_CBR_3871 : 141 / 121 / 120 / 119 / 110 / 109 / 107 / 105 / 101 / 101
Datonychus_melanostictus_11029_1543_PSP_3303 : 141 / 121 / 120 / 119 / 110 / 109 / 107 / 105 / 101 / 101
Datonychus_melanostictus_16494_2480_PSP_23452 : 141 / 121 / 120 / 119 / 110 / 109 / 107 / 105 / 101 / 101
Mogulones_angulicollis_16334_2320_JKR_24251 : 142 / 122 / 121 / 120 / 111 / 110 / 108 / 106 / 102 / 102
Mogulones_dimidiatus_11082_1596_JKR_3644 : 143 / 123 / 122 / 121 / 112 / 111 / 109 / 107 / 103 / 103
Mogulones_dimidiatus_16057_2042_JKR_23682 : 143 / 123 / 122 / 121 / 112 / 111 / 109 / 107 / 103 / 103
Mogulones_gratiosus_374_179_PST_31MO2011 : 144 / 124 / 123 / 122 / 113 / 112 / 110 / 108 / 104 / 104
Mogulones_crucifer_546_342_JKR : 145 / 125 / 124 / 123 / 114 / 113 / 111 / 109 / 105 / 105
Mogulones_crucifer_11092_1606_JKR_3654 : 145 / 125 / 124 / 123 / 114 / 113 / 111 / 109 / 105 / 105
Mogulones_crucifer_16150_2135_JKR_23775 : 145 / 125 / 124 / 123 / 114 / 113 / 111 / 109 / 105 / 105
Mogulones_crucifer_676_472_PST : 145 / 125 / 124 / 123 / 114 / 113 / 111 / 109 / 105 / 105
Mogulones_crucifer_775_571_PSP : 145 / 125 / 124 / 123 / 114 / 113 / 111 / 109 / 105 / 105
Mogulones_crucifer_16190_2175_JKR_23913 : 146 / 126 / 125 / 124 / 115 / 114 / 112 / 109 / 105 / 105
Mogulones_geographicus_677_473_PST : 147 / 127 / 126 / 125 / 116 / 115 / 113 / 110 / 106 / 106
Mogulones_geographicus_9686_785_PST_3698 : 147 / 127 / 126 / 125 / 116 / 115 / 113 / 110 / 106 / 106
Mogulones_geographicus_9821_920_CBR_3833 : 147 / 127 / 126 / 125 / 116 / 115 / 113 / 110 / 106 / 106
Mogulones_geographicus_9937_1036_PSP_3181 : 147 / 127 / 126 / 125 / 116 / 115 / 113 / 110 / 106 / 106
Mogulones_geographicus_758_554_RST : 147 / 127 / 126 / 125 / 116 / 115 / 113 / 110 / 106 / 106
Mogulones_geographicus_16454_2440_JKR_26017 : 147 / 127 / 126 / 125 / 116 / 115 / 113 / 110 / 106 / 106
Mogulones_geographicus_10128_1228_PST_3564 : 147 / 127 / 126 / 125 / 116 / 115 / 113 / 110 / 106 / 106
Mogulones_grisescens_80_IT_0029w : 148 / 128 / 127 / 126 / 117 / 116 / 114 / 111 / 107 / 107
Mogulones_grisescens_16025_2010_JKR_23650 : 148 / 128 / 127 / 126 / 117 / 116 / 114 / 111 / 107 / 107
Mogulones_grisescens_314_119_PST_3MO2011 : 148 / 128 / 127 / 126 / 117 / 116 / 114 / 111 / 107 / 107
Mogulones_grisescens_17499_2839_PST_4235 : 148 / 128 / 127 / 126 / 117 / 116 / 114 / 111 / 107 / 107
Mogulones_cingulatus_307_112_PST_1MO2011 : 149 / 129 / 128 / 127 / 118 / 117 / 115 / 112 / 108 / 108
Mogulones_javetii_16148_2133_JKR_23773 : 150 / 130 / 129 / 128 / 119 / 118 / 116 / 113 / 109 / 109
Mogulones_javetii_16263_2248_JKR_23986 : 150 / 130 / 129 / 128 / 119 / 118 / 116 / 113 / 109 / 109
Mogulones_asperifoliarum_479_275_PSP : 151 / 131 / 130 / 129 / 120 / 119 / 117 / 114 / 110 / 110
Mogulones_asperifoliarum_9689_788_PST_3701 : 151 / 131 / 130 / 129 / 120 / 119 / 117 / 114 / 110 / 110
Mogulones_asperifoliarum_10007_1107_JKR_3443 : 151 / 131 / 130 / 129 / 120 / 119 / 117 / 114 / 110 / 110
Mogulones_asperifoliarum_10043_1143_JKR_3479 : 151 / 131 / 130 / 129 / 120 / 119 / 117 / 114 / 110 / 110
Mogulones_raphani_539_335_JKR : 152 / 132 / 131 / 130 / 121 / 120 / 118 / 115 / 111 / 111
Mogulones_raphani_16126_2111_JKR_23751 : 152 / 132 / 131 / 130 / 121 / 120 / 118 / 115 / 111 / 111
Mogulones_raphani_794_590_PSP : 153 / 132 / 131 / 130 / 121 / 120 / 118 / 115 / 111 / 111
Mogulones_andreae_540_336_JKR : 154 / 133 / 132 / 131 / 122 / 121 / 119 / 116 / 112 / 112
Mogulones_andreae_16030_2015_JKR_23655 : 154 / 133 / 132 / 131 / 122 / 121 / 119 / 116 / 112 / 112
Mogulones_austriacus_10045_1145_JKR_3481 : 155 / 134 / 133 / 132 / 123 / 122 / 120 / 117 / 113 / 113
Mogulones_austriacus_16049_2034_JKR_23674 : 155 / 134 / 133 / 132 / 123 / 122 / 120 / 117 / 113 / 113
Mogulones_austriacus_16102_2087_JKR_23727 : 155 / 134 / 133 / 132 / 123 / 122 / 120 / 117 / 113 / 113
Mogulones_pallidicornis_9894_993_PSP_3138 : 156 / 135 / 134 / 133 / 124 / 123 / 120 / 117 / 113 / 113
Mogulones_biondii_195_5_PST_1GC2011 : 157 / 136 / 135 / 134 / 125 / 124 / 121 / 118 / 114 / 114
Mogulones_pseudopollinarius_992_723_PST_35T2012_3060 : 158 / 137 / 136 / 135 / 126 / 125 / 122 / 119 / 114 / 114
Mogulones_pseudopollinarius_1013_744_PST_60T2012_3081 : 158 / 137 / 136 / 135 / 126 / 125 / 122 / 119 / 114 / 114
Mogulones_pseudopollinarius_12140_1689_PST_24407 : 158 / 137 / 136 / 135 / 126 / 125 / 122 / 119 / 114 / 114
Mogulones_deiectus_SDEI0033_2938_PST : 159 / 138 / 137 / 136 / 127 / 126 / 123 / 120 / 115 / 115
Mogulones_peregrinus_338_143_PST_11MO2011 : 160 / 139 / 138 / 137 / 128 / 127 / 124 / 121 / 116 / 116
Mogulones_peregrinus_9997_1097_JKR_3433 : 160 / 139 / 138 / 137 / 128 / 127 / 124 / 121 / 116 / 116
Mogulones_peregrinus_16032_2017_JKR_23657 : 160 / 139 / 138 / 137 / 128 / 127 / 124 / 121 / 116 / 116
Mogulones_euphorbiae_16151_2136_JKR_23776 : 161 / 140 / 139 / 138 / 129 / 128 / 125 / 122 / 117 / 117
Mogulones_euphorbiae_16226_2211_JKR_23949 : 161 / 140 / 139 / 138 / 129 / 128 / 125 / 122 / 117 / 117
Mogulones_euphorbiae_16201_2186_JKR_23924 : 162 / 140 / 139 / 138 / 129 / 128 / 125 / 122 / 117 / 117
Datonychus_paszlavszkyi_10026_1126_JKR_3462 : 163 / 141 / 140 / 139 / 130 / 129 / 126 / 123 / 118 / 118
Mogulones_larvatus_10048_1148_JKR_3484 : 164 / 142 / 141 / 140 / 131 / 130 / 127 / 124 / 119 / 119
Thamiocolus_virgatus_11086_1600_JKR_3648 : 165 / 143 / 142 / 141 / 132 / 131 / 128 / 125 / 120 / 120
Thamiocolus_virgatus_16112_2097_JKR_23737 : 165 / 143 / 142 / 141 / 132 / 131 / 128 / 125 / 120 / 120
Thamiocolus_viduatus_588_384_JKR : 166 / 144 / 143 / 142 / 133 / 132 / 129 / 126 / 121 / 121
Thamiocolus_viduatus_16348_2334_JKR_24265 : 166 / 144 / 143 / 142 / 133 / 132 / 129 / 126 / 121 / 121
Phrydiuchus_augusti_706_502_RST : 167 / 145 / 144 / 143 / 134 / 133 / 130 / 127 / 122 / 122
Phrydiuchus_augusti_10027_1127_JKR_3463 : 167 / 145 / 144 / 143 / 134 / 133 / 130 / 127 / 122 / 122
Datonychus_arquata_16409_2395_JKR_25972 : 168 / 146 / 145 / 144 / 135 / 134 / 131 / 128 / 123 / 123
Mogulonoides_radula_756_552_RST : 169 / 147 / 146 / 145 / 136 / 135 / 132 / 129 / 124 / 124
Drupenatus_nasturtii_10133_1233_PST_3569 : 170 / 148 / 147 / 146 / 137 / 136 / 133 / 130 / 125 / 125
Glocianus_moelleri_16345_2331_JKR_24262 : 171 / 149 / 148 / 147 / 138 / 137 / 134 / 131 / 126 / 126
Glocianus_moelleri_16355_2341_JKR_24272 : 171 / 149 / 148 / 147 / 138 / 137 / 134 / 131 / 126 / 126
Glocianus_moelleri_16411_2397_JKR_25974 : 171 / 149 / 148 / 147 / 138 / 137 / 134 / 131 / 126 / 126
Glocianus_punctiger_506_302_JKR : 172 / 150 / 149 / 148 / 139 / 138 / 135 / 132 / 127 / 127
Glocianus_punctiger_10009_1109_JKR_3445 : 172 / 150 / 149 / 148 / 139 / 138 / 135 / 132 / 127 / 127
Glocianus_punctiger_16093_2078_JKR_23718 : 172 / 150 / 149 / 148 / 139 / 138 / 135 / 132 / 127 / 127
Glocianus_punctiger_16515_2501_PSP_23473 : 172 / 150 / 149 / 148 / 139 / 138 / 135 / 132 / 127 / 127
Glocianus_punctiger_16336_2322_JKR_24253 : 173 / 151 / 150 / 149 / 139 / 138 / 135 / 132 / 127 / 127
Coeliastes_lamii_505_301_JKR : 174 / 152 / 151 / 150 / 140 / 139 / 136 / 133 / 128 / 128
Coeliastes_lamii_9890_989_PSP_3134 : 175 / 152 / 151 / 150 / 140 / 139 / 136 / 133 / 128 / 128
Coeliastes_lamii_16258_2243_JKR_23981 : 175 / 152 / 151 / 150 / 140 / 139 / 136 / 133 / 128 / 128
Thamiocolus_signatus_722_518_RST : 176 / 153 / 152 / 151 / 141 / 140 / 137 / 134 / 129 / 129
Thamiocolus_signatus_16118_2103_JKR_23743 : 176 / 153 / 152 / 151 / 141 / 140 / 137 / 134 / 129 / 129
Glocianus_distinctus_589_385_JKR : 177 / 154 / 153 / 152 / 142 / 141 / 138 / 135 / 130 / 130
Glocianus_distinctus_9852_951_CBR_3864 : 177 / 154 / 153 / 152 / 142 / 141 / 138 / 135 / 130 / 130
Glocianus_distinctus_10098_1198_JKR_3534 : 177 / 154 / 153 / 152 / 142 / 141 / 138 / 135 / 130 / 130
Glocianus_granulithorax_10134_1234_PST_3570 : 178 / 155 / 154 / 153 / 143 / 142 / 139 / 136 / 131 / 131
Ceutorhynchus_libertorum_560_356_JKR : 179 / 156 / 155 / 154 / 144 / 143 / 140 / 137 / 132 / 132
Thamiocolus_nubeculosus_16116_2101_JKR_23741 : 180 / 157 / 156 / 155 / 145 / 144 / 141 / 138 / 133 / 133
Hadroplontus_litura_570_366_JKR : 181 / 158 / 157 / 156 / 146 / 145 / 142 / 139 / 134 / 134
Hadroplontus_litura_717_513_RST : 181 / 158 / 157 / 156 / 146 / 145 / 142 / 139 / 134 / 134
Hadroplontus_litura_9954_1053_PSP_3198 : 181 / 158 / 157 / 156 / 146 / 145 / 142 / 139 / 134 / 134
Hadroplontus_litura_9837_936_CBR_3849 : 181 / 158 / 157 / 156 / 146 / 145 / 142 / 139 / 134 / 134
Hadroplontus_trimaculatus_56_IT_0004w : 182 / 159 / 158 / 157 / 147 / 146 / 143 / 140 / 135 / 135
Hadroplontus_trimaculatus_11138_1652_JKR_4230 : 182 / 159 / 158 / 157 / 147 / 146 / 143 / 140 / 135 / 135
Microplontus_campestris_480_276_PSP : 183 / 160 / 159 / 158 / 148 / 147 / 144 / 141 / 136 / 136
Microplontus_campestris_526_322_JKR : 184 / 161 / 160 / 159 / 149 / 148 / 144 / 141 / 136 / 136
Mogulones_cynoglossi_10035_1135_JKR_3471 : 185 / 162 / 161 / 160 / 150 / 149 / 145 / 142 / 137 / 137
Mogulones_cynoglossi_11101_1615_JKR_3663 : 185 / 162 / 161 / 160 / 150 / 149 / 145 / 142 / 137 / 137
Calosirus_terminatus_16398_2384_JKR_25961 : 186 / 163 / 162 / 161 / 151 / 150 / 146 / 143 / 138 / 138
Oprohinus_consputus_10028_1128_JKR_3464 : 187 / 164 / 163 / 162 / 152 / 151 / 147 / 144 / 139 / 139
Trichosirocalus_horridus_569_365_JKR : 188 / 165 / 164 / 163 / 153 / 152 / 148 / 145 / 140 / 140
Trichosirocalus_horridus_16166_2151_JKR_23791 : 188 / 165 / 164 / 163 / 153 / 152 / 148 / 145 / 140 / 140
Datonychus_angulosus_16584_2570_PSP_23544 : 189 / 166 / 165 / 164 / 154 / 153 / 149 / 146 / 141 / 141
Poophagus_sisymbrii_9795_894_CBR_3807 : 190 / 167 / 166 / 165 / 155 / 154 / 150 / 147 / 142 / 142
Poophagus_sisymbrii_9934_1033_PSP_3178 : 190 / 167 / 166 / 165 / 155 / 154 / 150 / 147 / 142 / 142
Poophagus_sisymbrii_10937_1451_JKR_4220 : 190 / 167 / 166 / 165 / 155 / 154 / 150 / 147 / 142 / 142
Microplontus_melanostigma_575_371_JKR : 191 / 168 / 167 / 166 / 156 / 155 / 151 / 148 / 143 / 143
Microplontus_melanostigma_9920_1019_PSP_3164 : 191 / 168 / 167 / 166 / 156 / 155 / 151 / 148 / 143 / 143
Microplontus_melanostigma_11127_1641_JKR_3689 : 191 / 168 / 167 / 166 / 156 / 155 / 151 / 148 / 143 / 143
Microplontus_melanostigma_10092_1192_JKR_3528 : 191 / 168 / 167 / 166 / 156 / 155 / 151 / 148 / 143 / 143
Microplontus_melanostigma_16135_2120_JKR_23760 : 191 / 168 / 167 / 166 / 156 / 155 / 151 / 148 / 143 / 143
Microplontus_melanostigma_16495_2481_PSP_23453 : 191 / 168 / 167 / 166 / 156 / 155 / 151 / 148 / 143 / 143
Microplontus_rugulosus_564_360_JKR : 192 / 169 / 167 / 166 / 156 / 155 / 151 / 148 / 143 / 143
Microplontus_rugulosus_9908_1007_PSP_3152 : 193 / 169 / 167 / 166 / 156 / 155 / 151 / 148 / 143 / 143
Microplontus_rugulosus_10896_1410_JKR_4179 : 193 / 169 / 167 / 166 / 156 / 155 / 151 / 148 / 143 / 143
Thamiocolus_garajonay_255_65_PST_2G2010 : 194 / 170 / 168 / 167 / 157 / 156 / 152 / 149 / 144 / 144
Thamiocolus_garajonay_13896_1810_PST_4077 : 194 / 170 / 168 / 167 / 157 / 156 / 152 / 149 / 144 / 144
Thamiocolus_garajonay_11143_1657_PST_4701 : 194 / 170 / 168 / 167 / 157 / 156 / 152 / 149 / 144 / 144
Thamiocolus_garajonay_12126_1675_PST_24393 : 194 / 170 / 168 / 167 / 157 / 156 / 152 / 149 / 144 / 144
Thamiocolus_wollastoni_983_714_PST_16T2012_3051 : 195 / 171 / 169 / 168 / 158 / 157 / 153 / 150 / 145 / 145
Thamiocolus_wollastoni_11192_685_PST_73T2012 : 195 / 171 / 169 / 168 / 158 / 157 / 153 / 150 / 145 / 145
Thamiocolus_wollastoni_989_720_PST_22T2012_3057 : 195 / 171 / 169 / 168 / 158 / 157 / 153 / 150 / 145 / 145
Thamiocolus_wollastoni_11147_1661_PST_4705 : 195 / 171 / 169 / 168 / 158 / 157 / 153 / 150 / 145 / 145
Thamiocolus_grancanariensis_230_40_PST_20GC2011 : 196 / 172 / 170 / 169 / 159 / 158 / 154 / 151 / 146 / 146
Thamiocolus_niveus_10229_1329_PST_4145 : 197 / 173 / 171 / 170 / 160 / 159 / 155 / 152 / 147 / 147
Trichosirocalus_spurnyi_584_380_JKR : 198 / 174 / 172 / 171 / 161 / 160 / 156 / 153 / 148 / 148
Eucoeliodes_mirabilis_16194_2179_JKR_23917 : 199 / 175 / 173 / 172 / 162 / 161 / 157 / 154 / 149 / 149
Coeliodes_rana_15911_1896_PST_24001 : 200 / 176 / 174 / 173 / 163 / 162 / 158 / 155 / 150 / 150
Coeliodes_transversealbofasciatus_69_IT_0017w : 201 / 177 / 175 / 174 / 164 / 163 / 159 / 156 / 151 / 151
Coeliodes_transversealbofasciatus_9783_882_CBR_3795 : 202 / 177 / 175 / 174 / 164 / 163 / 159 / 156 / 151 / 151
Coeliodes_transversealbofasciatus_9879_978_PSP_3123 : 202 / 177 / 175 / 174 / 164 / 163 / 159 / 156 / 151 / 151
Coeliodes_transversealbofasciatus_16200_2185_JKR_23923 : 202 / 177 / 175 / 174 / 164 / 163 / 159 / 156 / 151 / 151
Coeliodes_transversealbofasciatus_10858_1372_PST_4668 : 203 / 177 / 175 / 174 / 164 / 163 / 159 / 156 / 151 / 151
Coeliodes_ruber_9882_981_PSP_3126 : 204 / 178 / 176 / 175 / 165 / 164 / 160 / 157 / 152 / 152
Coeliodes_ruber_16501_2487_PSP_23459 : 204 / 178 / 176 / 175 / 165 / 164 / 160 / 157 / 152 / 152
Coeliodes_ruber_16041_2026_JKR_23666 : 205 / 179 / 177 / 176 / 165 / 164 / 160 / 157 / 152 / 152
Coeliodinus_rubicundus_11018_1532_PSP_3292 : 206 / 180 / 178 / 177 / 166 / 165 / 161 / 158 / 153 / 153
Mesoxyonyx_sicardi_10890_1404_JKR_3693 : 207 / 181 / 179 / 178 / 167 / 166 / 162 / 159 / 154 / 154
Phrydiuchus_quijote_10082_1182_JKR_3518 : 208 / 182 / 180 / 179 / 168 / 167 / 163 / 160 / 155 / 155
Phrydiuchus_tau_16169_2154_JKR_23794 : 209 / 183 / 181 / 180 / 169 / 168 / 164 / 161 / 156 / 156
Phrydiuchus_topiarius_566_362_JKR : 210 / 184 / 182 / 181 / 170 / 169 / 165 / 162 / 157 / 157
Phrydiuchus_topiarius_16444_2430_JKR_26007 : 210 / 184 / 182 / 181 / 170 / 169 / 165 / 162 / 157 / 157
Oprohinus_suturalis_11085_1599_JKR_3647 : 211 / 185 / 183 / 182 / 171 / 170 / 166 / 163 / 158 / 158
Datonychidius_tener_10147_1247_PST_3583 : 212 / 186 / 184 / 183 / 172 / 171 / 167 / 164 / 159 / 159
Mogulones_soricinus_9987_1087_JKR_3423 : 213 / 187 / 185 / 184 / 173 / 172 / 168 / 165 / 160 / 160
Thamiocolus_sinapis_370_175_PST_29MO2011 : 214 / 188 / 186 / 185 / 174 / 173 / 169 / 166 / 161 / 161
Micrelus_ericae_9735_834_PST_3747 : 215 / 189 / 187 / 186 / 175 / 174 / 170 / 167 / 162 / 162
Micrelus_ericae_9872_971_CBR_3884 : 215 / 189 / 187 / 186 / 175 / 174 / 170 / 167 / 162 / 162
Micrelus_ericae_10945_1459_PSP_3219 : 215 / 189 / 187 / 186 / 175 / 174 / 170 / 167 / 162 / 162
Micrelus_ferrugatus_1021_752_PST_74T2012_3089 : 216 / 190 / 188 / 187 / 176 / 175 / 171 / 168 / 163 / 163
Auleutes_epilobii_16333_2319_JKR_24250 : 217 / 191 / 189 / 188 / 177 / 176 / 172 / 169 / 164 / 164
Barioxyonyx_retectus_10000_1100_JKR_3436 : 218 / 192 / 190 / 189 / 178 / 177 / 173 / 170 / 165 / 165
Brachiodontus_alpinus_16278_2263_JKR_24193 : 219 / 193 / 191 / 190 / 179 / 178 / 174 / 171 / 166 / 166
Prisistus_suturalba_16159_2144_JKR_23784 : 220 / 194 / 192 / 191 / 180 / 179 / 175 / 172 / 167 / 167
Mononychus_punctumalbum_601_397_RGO : 221 / 195 / 193 / 192 / 181 / 180 / 176 / 173 / 168 / 168
Mononychus_punctumalbum_9935_1034_PSP_3179 : 221 / 195 / 193 / 192 / 181 / 180 / 176 / 173 / 168 / 168
Mononychus_punctumalbum_9815_914_CBR_3827 : 221 / 195 / 193 / 192 / 181 / 180 / 176 / 173 / 168 / 168
Mononychus_punctumalbum_11113_1627_JKR_3675 : 221 / 195 / 193 / 192 / 181 / 180 / 176 / 173 / 168 / 168
Mononychus_punctumalbum_13881_1795_PST_24129 : 221 / 195 / 193 / 192 / 181 / 180 / 176 / 173 / 168 / 168
Nedyus_quadrimaculatus_431_227_PSP : 222 / 196 / 194 / 193 / 182 / 181 / 177 / 174 / 169 / 169
Nedyus_quadrimaculatus_9690_789_PST_3702 : 222 / 196 / 194 / 193 / 182 / 181 / 177 / 174 / 169 / 169
Nedyus_quadrimaculatus_9787_886_CBR_3799 : 222 / 196 / 194 / 193 / 182 / 181 / 177 / 174 / 169 / 169
Nedyus_quadrimaculatus_503_299_JKR : 222 / 196 / 194 / 193 / 182 / 181 / 177 / 174 / 169 / 169
Nedyus_quadrimaculatus_16152_2137_JKR_23777 : 222 / 196 / 194 / 193 / 182 / 181 / 177 / 174 / 169 / 169
Nedyus_quadrimaculatus_605_401_RGO : 222 / 196 / 194 / 193 / 182 / 181 / 177 / 174 / 169 / 169
Nedyus_quadrimaculatus_658_454_RGO : 222 / 196 / 194 / 193 / 182 / 181 / 177 / 174 / 169 / 169
Nedyus_quadrimaculatus_10125_1225_JKR_3561 : 222 / 196 / 194 / 193 / 182 / 181 / 177 / 174 / 169 / 169
Microplontus_millefolii_565_361_JKR : 223 / 197 / 195 / 194 / 183 / 182 / 178 / 175 / 170 / 170
Microplontus_millefolii_9699_798_PST_3711 : 223 / 197 / 195 / 194 / 183 / 182 / 178 / 175 / 170 / 170
Marmaropus_besseri_790_586_PSP : 224 / 198 / 196 / 195 / 184 / 183 / 179 / 176 / 171 / 171
Scleropteridius_fallax_9907_1006_PSP_3151 : 225 / 199 / 197 / 196 / 185 / 184 / 180 / 177 / 172 / 172
Scleropteridius_fallax_16480_2466_PSP_23438 : 225 / 199 / 197 / 196 / 185 / 184 / 180 / 177 / 172 / 172
Scleropteridius_fallax_16311_2297_JKR_24228 : 225 / 199 / 197 / 196 / 185 / 184 / 180 / 177 / 172 / 172
Scleropteridius_fallax_16284_2269_JKR_24200 : 226 / 199 / 197 / 196 / 185 / 184 / 180 / 177 / 172 / 172
Brachiodontus_reitteri_10117_1217_JKR_3553 : 227 / 200 / 198 / 197 / 186 / 185 / 181 / 178 / 173 / 173
Perioxyonyx_splendidus_388_193_PST_51MO2011 : 228 / 201 / 199 / 198 / 187 / 186 / 182 / 179 / 174 / 174
Perioxyonyx_splendidus_11063_1577_JKR_3625 : 229 / 201 / 199 / 198 / 187 / 186 / 182 / 179 / 174 / 174
Scleropterus_serratus_10899_1413_JKR_4182 : 230 / 202 / 200 / 199 / 188 / 187 / 183 / 180 / 175 / 175
Scleropterus_serratus_16227_2212_JKR_23950 : 230 / 202 / 200 / 199 / 188 / 187 / 183 / 180 / 175 / 175
Scleropterus_serratus_16353_2339_JKR_24270 : 231 / 202 / 200 / 199 / 188 / 187 / 183 / 180 / 175 / 175
Scleropterus_serratus_16412_2398_JKR_25975 : 231 / 202 / 200 / 199 / 188 / 187 / 183 / 180 / 175 / 175
Scleropterus_serratus_11177_359_JKR : 232 / 203 / 201 / 200 / 188 / 187 / 183 / 180 / 175 / 175
Mogulones_abbreviatulus_11121_1635_JKR_3683 : 233 / 204 / 202 / 201 / 189 / 188 / 184 / 181 / 176 / 176
Mogulones_abbreviatulus_16125_2110_JKR_23750 : 233 / 204 / 202 / 201 / 189 / 188 / 184 / 181 / 176 / 176
Tapeinotus_sellatus_578_374_JKR : 234 / 205 / 203 / 202 / 190 / 189 / 185 / 182 / 177 / 177
Tapeinotus_sellatus_9929_1028_PSP_3173 : 234 / 205 / 203 / 202 / 190 / 189 / 185 / 182 / 177 / 177
Scleropterus_offensus_16306_2292_JKR_24223 : 235 / 206 / 204 / 203 / 191 / 190 / 186 / 183 / 178 / 178;
end;
