# Supplementary material for: Molecular Weevil Identification Project: A thoroughly curated barcode release of 1300 Western Palearctic weevil species (Coleoptera, Curculionoidea)
Source: Biodivers Data J. 2023 Jan 24;11:e96438. doi: 10.3897/BDJ.11.e96438 (PMC10865102; doi:10.3897/BDJ.11.e96438)
Supplement: Supplementary material 7 — ASAP analyses [file bdj-11-e96438-s007.zip › Suppl. material 7 - ASAP analyses/Ceutorhynchinae - raw data and concordance evaluation/03 - ASAP output txt-files/group_2.txt]

Partition 2 
Score: 2
Proba: 3.399966e-04
 nb groups:191 (188)
------------------------------------------------------------

Group[ 1 ] n: 4 ;id: Amalus_scortillum|552.348-JKR Amalus_scortillum|754.550-RST Amalus_scortillum|10063.1163-JKR_3499 Amalus_scortillum|15929.1914-FBA_23305 
Group[ 2 ] n: 1 ;id: Aphytobius_sphaerion|10006.1106-JKR_3442 
Group[ 3 ] n: 1 ;id: Aphytobius_veronicae|10050.1150-JKR_3486 
Group[ 4 ] n: 1 ;id: Auleutes_epilobii|16333.2319-JKR_24250 
Group[ 5 ] n: 1 ;id: Barioxyonyx_retectus|10000.1100-JKR_3436 
Group[ 6 ] n: 1 ;id: Barioxyonyx_tournieri|11062.1576-JKR_3624 
Group[ 7 ] n: 1 ;id: Brachiodontus_alpinus|16278.2263-JKR_24193 
Group[ 8 ] n: 1 ;id: Brachiodontus_reitteri|10117.1217-JKR_3553 
Group[ 9 ] n: 1 ;id: Calosirus_terminatus|16398.2384-JKR_25961 
Group[ 10 ] n: 1 ;id: Ceutorhynchus_aeneicollis|10219.1319-PST_4135 
Group[ 11 ] n: 2 ;id: Ceutorhynchus_alliariae|426.222-PSP Ceutorhynchus_alliariae|9905.1004-PSP_3149 
Group[ 12 ] n: 1 ;id: Ceutorhynchus_alyssi|11071.1585-JKR_3633 
Group[ 13 ] n: 2 ;id: Ceutorhynchus_arator|544.340-JKR Ceutorhynchus_arator|11095.1609-JKR_3657 
Group[ 14 ] n: 11 ;id: Ceutorhynchus_assimilis|9970.1070-JKR_3406 Ceutorhynchus_assimilis|9971.1071-JKR_3407 Ceutorhynchus_assimilis|16073.2058-JKR_23698 Ceutorhynchus_assimilis|16173.2158-JKR_23798 Ceutorhynchus_assimilis|16532.2518-PSP_23490 Ceutorhynchus_assimilis|16573.2559-PSP_23533 Ceutorhynchus_assimilis|9978.1078-JKR_3414 Ceutorhynchus_dubius|596.392-JKR Ceutorhynchus_hutchinsiae|592.388-JKR Ceutorhynchus_hutchinsiae|593.389-JKR Ceutorhynchus_hutchinsiae|16323.2309-JKR_24240 
Group[ 15 ] n: 2 ;id: Ceutorhynchus_atomus|9887.986-PSP_3131 Ceutorhynchus_atomus|16217.2202-JKR_23940 
Group[ 16 ] n: 1 ;id: Ceutorhynchus_barbareae|16257.2242-JKR_23980 
Group[ 17 ] n: 6 ;id: Ceutorhynchus_carinatus|542.338-JKR Ceutorhynchus_carinatus|16144.2129-JKR_23769 Ceutorhynchus_carinatus|16164.2149-JKR_23789 Ceutorhynchus_carinatus|16165.2150-JKR_23790 Ceutorhynchus_carinatus|16146.2131-JKR_23771 Ceutorhynchus_carinatus|16107.2092-JKR_23732 
Group[ 18 ] n: 4 ;id: Ceutorhynchus_chalybaeus|53.IT-0001w Ceutorhynchus_chalybaeus|16035.2020-JKR_23660 Ceutorhynchus_chalybaeus|16179.2164-JKR_23804 Ceutorhynchus_chalybaeus|16455.2441-JKR_26018 
Group[ 19 ] n: 2 ;id: Ceutorhynchus_chlorophanus|548.344-JKR Ceutorhynchus_chlorophanus|16548.2534-PSP_23506 
Group[ 20 ] n: 1 ;id: Ceutorhynchus_coarctatus|16171.2156-JKR_23796 
Group[ 21 ] n: 10 ;id: Ceutorhynchus_cochleariae|594.390-JKR Ceutorhynchus_cochleariae|9779.878-CBR_3791 Ceutorhynchus_cochleariae|10005.1105-JKR_3441 Ceutorhynchus_cochleariae|10058.1158-JKR_3494 Ceutorhynchus_cochleariae|16273.2258-JKR_23996 Ceutorhynchus_cochleariae|10051.1151-JKR_3487 Ceutorhynchus_cochleariae|10909.1423-JKR_4192 Ceutorhynchus_cochleariae|9898.997-PSP_3142 Ceutorhynchus_cochleariae|16585.2571-PSP_23545 Ceutorhynchus_cochleariae|16289.2274-JKR_24205 
Group[ 22 ] n: 2 ;id: Ceutorhynchus_coerulescens|11124.1638-JKR_3686 Ceutorhynchus_coerulescens|16202.2187-JKR_23925 
Group[ 23 ] n: 4 ;id: Ceutorhynchus_constrictus|478.274-PSP Ceutorhynchus_constrictus|16502.2488-PSP_23460 Ceutorhynchus_constrictus|508.304-JKR Ceutorhynchus_constrictus|16044.2029-JKR_23669 
Group[ 24 ] n: 26 ;id: Ceutorhynchus_contractus|63.IT-0011w Ceutorhynchus_contractus|16272.2257-JKR_23995 Ceutorhynchus_erysimi|10055.1155-JKR_3491 Ceutorhynchus_erysimi|16087.2072-JKR_23712 Ceutorhynchus_erysimi|16277.2262-JKR_24192 Ceutorhynchus_erysimi|16335.2321-JKR_24252 Ceutorhynchus_erysimi|16340.2326-JKR_24257 Ceutorhynchus_erysimi|16104.2089-JKR_23729 Ceutorhynchus_contractus|67.IT-0015w Ceutorhynchus_contractus|595.391-JKR Ceutorhynchus_contractus|10912.1426-JKR_4195 Ceutorhynchus_contractus|16138.2123-JKR_23763 Ceutorhynchus_contractus|16561.2547-PSP_23521 Ceutorhynchus_erysimi|464.260-PSP Ceutorhynchus_contractus|16301.2287-JKR_24218 Ceutorhynchus_contractus|442.238-PSP Ceutorhynchus_contractus|510.306-JKR Ceutorhynchus_contractus|704.500-RST Ceutorhynchus_contractus|10015.1115-JKR_3451 Ceutorhynchus_contractus|16076.2061-JKR_23701 Ceutorhynchus_contractus|16077.2062-JKR_23702 Ceutorhynchus_contractus|16078.2063-JKR_23703 Ceutorhynchus_contractus|16080.2065-JKR_23705 Ceutorhynchus_contractus|16267.2252-JKR_23990 Ceutorhynchus_contractus|16072.2057-JKR_23697 Ceutorhynchus_contractus|10118.1218-JKR_3554 
Group[ 25 ] n: 12 ;id: Ceutorhynchus_descurainiae|261.71-PST_2G2011 Ceutorhynchus_descurainiae|16724.2710-PST_23860 Ceutorhynchus_descurainiae|1033.764-PST_91T2012_3101 Ceutorhynchus_pyrrhorhynchus|554.350-JKR Ceutorhynchus_pyrrhorhynchus|9713.812-PST_3725 Ceutorhynchus_pyrrhorhynchus|9951.1050-PSP_3195 Ceutorhynchus_pyrrhorhynchus|9975.1075-JKR_3411 Ceutorhynchus_pyrrhorhynchus|16513.2499-PSP_23471 Ceutorhynchus_pyrrhorhynchus|16738.2724-PST_23874 Ceutorhynchus_pyrrhorhynchus|16747.2733-PST_23883 Ceutorhynchus_pyrrhorhynchus|SDEI0026.2931-PST Ceutorhynchus_pyrrhorhynchus|SDEI0020.2925-PST 
Group[ 26 ] n: 1 ;id: Ceutorhynchus_granulicollis|10053.1153-JKR_3489 
Group[ 27 ] n: 3 ;id: Ceutorhynchus_hampei|553.349-JKR Ceutorhynchus_hampei|16365.2351-JKR_24282 Ceutorhynchus_hampei|9956.1055-PSP_3200 
Group[ 28 ] n: 2 ;id: Ceutorhynchus_hirtulus|10040.1140-JKR_3476 Ceutorhynchus_hirtulus|16156.2141-JKR_23781 
Group[ 29 ] n: 3 ;id: Ceutorhynchus_ignitus|511.307-JKR Ceutorhynchus_ignitus|9899.998-PSP_3143 Ceutorhynchus_merkli|10023.1123-JKR_3459 
Group[ 30 ] n: 1 ;id: Ceutorhynchus_inaffectatus|16219.2204-JKR_23942 
Group[ 31 ] n: 1 ;id: Ceutorhynchus_intersetosus|332.137-PST_8MO2011 
Group[ 32 ] n: 1 ;id: Ceutorhynchus_intersetosus|9989.1089-JKR_3425 
Group[ 33 ] n: 1 ;id: Ceutorhynchus_jucundus|264.74-PST_5G2011 
Group[ 34 ] n: 5 ;id: Ceutorhynchus_leprieuri|58.IT-0006w Ceutorhynchus_leprieuri|81.IT-0030w Ceutorhynchus_pectoralis|11139.1653-JKR_4231 Ceutorhynchus_pectoralis|16352.2338-JKR_24269 Ceutorhynchus_pectoralis|16261.2246-JKR_23984 
Group[ 35 ] n: 1 ;id: Ceutorhynchus_leucorhamma|9988.1088-JKR_3424 
Group[ 36 ] n: 1 ;id: Ceutorhynchus_libertorum|560.356-JKR 
Group[ 37 ] n: 1 ;id: Ceutorhynchus_liliputanus|10056.1156-JKR_3492 
Group[ 38 ] n: 6 ;id: Ceutorhynchus_lukesi|705.501-RST Ceutorhynchus_lukesi|10004.1104-JKR_3440 Ceutorhynchus_striatellus|559.355-JKR Ceutorhynchus_striatellus|10072.1172-JKR_3508 Ceutorhynchus_striatellus|10083.1183-JKR_3519 Ceutorhynchus_striatellus|11091.1605-JKR_3653 
Group[ 39 ] n: 1 ;id: Ceutorhynchus_moraviensis|10913.1427-JKR_4196 
Group[ 40 ] n: 4 ;id: Ceutorhynchus_napi|11081.1595-JKR_3643 Ceutorhynchus_rapae|10041.1141-JKR_3477 Ceutorhynchus_rapae|16121.2106-JKR_23746 Ceutorhynchus_rapae|11079.1593-JKR_3641 
Group[ 41 ] n: 2 ;id: Ceutorhynchus_nevadensis|10080.1180-JKR_3516 Ceutorhynchus_nevadensis|10251.1351-PST_4167 
Group[ 42 ] n: 1 ;id: Ceutorhynchus_nigritulus|16163.2148-JKR_23788 
Group[ 43 ] n: 4 ;id: Ceutorhynchus_niyazii|9924.1023-PSP_3168 Ceutorhynchus_niyazii|10030.1130-JKR_3466 Ceutorhynchus_niyazii|16172.2157-JKR_23797 Ceutorhynchus_niyazii|16571.2557-PSP_23531 
Group[ 44 ] n: 12 ;id: Ceutorhynchus_obstrictus|443.239-PSP Ceutorhynchus_obstrictus|9688.787-PST_3700 Ceutorhynchus_obstrictus|10003.1103-JKR_3439 Ceutorhynchus_obstrictus|10054.1154-JKR_3490 Ceutorhynchus_obstrictus|10101.1201-JKR_3537 Ceutorhynchus_obstrictus|10960.1474-PSP_3234 Ceutorhynchus_obstrictus|16275.2260-JKR_24190 Ceutorhynchus_obstrictus|16276.2261-JKR_24191 Ceutorhynchus_obstrictus|16361.2347-JKR_24278 Ceutorhynchus_obstrictus|10022.1122-JKR_3458 Ceutorhynchus_obstrictus|16575.2561-PSP_23535 Ceutorhynchus_obstrictus|10039.1139-JKR_3475 
Group[ 45 ] n: 1 ;id: Ceutorhynchus_sardeanensis|9990.1090-JKR_3426 
Group[ 46 ] n: 7 ;id: Ceutorhynchus_pallidactylus|193.3-PST_1GC2011 Ceutorhynchus_pallidactylus|247.57-PST_1G2010 Ceutorhynchus_pallidactylus|861.657-PSP Ceutorhynchus_pallidactylus|16682.2668-PSP_23818 Ceutorhynchus_pallidactylus|16274.2259-JKR_24189 Ceutorhynchus_pallidactylus|15999.1984-JKR_23624 Ceutorhynchus_pallidactylus|14973.1833-PST_26036 
Group[ 47 ] n: 1 ;id: Ceutorhynchus_paroliniae|16884.2764-JKR_26213 
Group[ 48 ] n: 1 ;id: Ceutorhynchus_parvulus|11122.1636-JKR_3684 
Group[ 49 ] n: 4 ;id: Ceutorhynchus_pervicax|9780.879-CBR_3792 Ceutorhynchus_pervicax|9897.996-PSP_3141 Ceutorhynchus_pervicax|11096.1610-JKR_3658 Ceutorhynchus_pervicax|16123.2108-JKR_23748 
Group[ 50 ] n: 6 ;id: Ceutorhynchus_picitarsis|333.138-PST_9MO2011 Ceutorhynchus_picitarsis|11070.1584-JKR_3632 Ceutorhynchus_picitarsis|541.337-JKR Ceutorhynchus_picitarsis|9691.790-PST_3703 Ceutorhynchus_picitarsis|10845.1359-PST_4655 Ceutorhynchus_picitarsis|10031.1131-JKR_3467 
Group[ 51 ] n: 3 ;id: Ceutorhynchus_pulvinatus|514.310-JKR Ceutorhynchus_pulvinatus|16122.2107-JKR_23747 Ceutorhynchus_pulvinatus|16577.2563-PSP_23537 
Group[ 52 ] n: 3 ;id: Ceutorhynchus_pumilio|513.309-JKR Ceutorhynchus_pumilio|9774.873-CBR_3786 Ceutorhynchus_pumilio|9914.1013-PSP_3158 
Group[ 53 ] n: 11 ;id: Ceutorhynchus_puncticollis|512.308-JKR Ceutorhynchus_puncticollis|537.333-JKR Ceutorhynchus_puncticollis|9922.1021-PSP_3166 Ceutorhynchus_puncticollis|11100.1614-JKR_3662 Ceutorhynchus_puncticollis|16075.2060-JKR_23700 Ceutorhynchus_puncticollis|16115.2100-JKR_23740 Ceutorhynchus_puncticollis|16546.2532-PSP_23504 Ceutorhynchus_puncticollis|16560.2546-PSP_23520 Ceutorhynchus_scrobicollis|9909.1008-PSP_3153 Ceutorhynchus_scrobicollis|11114.1628-JKR_3676 Ceutorhynchus_scrobicollis|16143.2128-JKR_23768 
Group[ 54 ] n: 1 ;id: Ceutorhynchus_resedae|9923.1022-PSP_3167 
Group[ 55 ] n: 1 ;id: Ceutorhynchus_rhenanus|16142.2127-JKR_23767 
Group[ 56 ] n: 3 ;id: Ceutorhynchus_roberti|507.303-JKR Ceutorhynchus_roberti|9790.889-CBR_3802 Ceutorhynchus_roberti|16470.2456-PSP_23428 
Group[ 57 ] n: 1 ;id: Ceutorhynchus_sisymbrii|11125.1639-JKR_3687 
Group[ 58 ] n: 2 ;id: Ceutorhynchus_sophiae|16120.2105-JKR_23745 Ceutorhynchus_sophiae|16180.2165-JKR_23805 
Group[ 59 ] n: 1 ;id: Ceutorhynchus_squamulosus|10197.1297-PST_4113 
Group[ 60 ] n: 1 ;id: Ceutorhynchus_sulcatus|16161.2146-JKR_23786 
Group[ 61 ] n: 2 ;id: Ceutorhynchus_sulcicollis|10079.1179-JKR_3515 Ceutorhynchus_sulcicollis|10885.1399-PST_4695 
Group[ 62 ] n: 1 ;id: Ceutorhynchus_syrites|11080.1594-JKR_3642 
Group[ 63 ] n: 3 ;id: Ceutorhynchus_tangerianus|9981.1081-JKR_3417 Ceutorhynchus_tangerianus|9992.1092-JKR_3428 Ceutorhynchus_tangerianus|11059.1573-JKR_3621 
Group[ 64 ] n: 1 ;id: Ceutorhynchus_tibialis|9983.1083-JKR_3419 
Group[ 65 ] n: 1 ;id: Ceutorhynchus_turbatus|465.261-PSP 
Group[ 66 ] n: 10 ;id: Ceutorhynchus_typhae|441.237-PSP Ceutorhynchus_typhae|555.351-JKR Ceutorhynchus_typhae|9958.1057-PSP_3202 Ceutorhynchus_typhae|11150.877-CBR_3790 Ceutorhynchus_typhae|16079.2064-JKR_23704 Ceutorhynchus_typhae|16331.2317-JKR_24248 Ceutorhynchus_typhae|16362.2348-JKR_24279 Ceutorhynchus_typhae|16134.2119-JKR_23759 Ceutorhynchus_typhae|16339.2325-JKR_24256 Ceutorhynchus_typhae|10132.1232-PST_3568 
Group[ 67 ] n: 1 ;id: Ceutorhynchus_varius|536.332-JKR 
Group[ 68 ] n: 4 ;id: Ceutorhynchus_wagneri|545.341-JKR Ceutorhynchus_wagneri|16147.2132-JKR_23772 Ceutorhynchus_wagneri|16162.2147-JKR_23787 Ceutorhynchus_wagneri|16563.2549-PSP_23523 
Group[ 69 ] n: 3 ;id: Coeliastes_lamii|505.301-JKR Coeliastes_lamii|9890.989-PSP_3134 Coeliastes_lamii|16258.2243-JKR_23981 
Group[ 70 ] n: 1 ;id: Coeliodes_rana|15911.1896-PST_24001 
Group[ 71 ] n: 3 ;id: Coeliodes_ruber|9882.981-PSP_3126 Coeliodes_ruber|16501.2487-PSP_23459 Coeliodes_ruber|16041.2026-JKR_23666 
Group[ 72 ] n: 5 ;id: Coeliodes_transversealbofasciatus|69.IT-0017w Coeliodes_transversealbofasciatus|9783.882-CBR_3795 Coeliodes_transversealbofasciatus|9879.978-PSP_3123 Coeliodes_transversealbofasciatus|16200.2185-JKR_23923 Coeliodes_transversealbofasciatus|10858.1372-PST_4668 
Group[ 73 ] n: 1 ;id: Coeliodinus_rubicundus|11018.1532-PSP_3292 
Group[ 74 ] n: 1 ;id: Datonychidius_tener|10147.1247-PST_3583 
Group[ 75 ] n: 1 ;id: Datonychus_angulosus|16584.2570-PSP_23544 
Group[ 76 ] n: 1 ;id: Datonychus_arquata|16409.2395-JKR_25972 
Group[ 77 ] n: 1 ;id: Datonychus_delicatulus|384.189-PST_46MO2011 
Group[ 78 ] n: 4 ;id: Datonychus_maurus|379.184-PST_43MO2011 Datonychus_maurus|1015.746-PST_63T2012_3083 Datonychus_maurus|10135.1235-PST_3571 Datonychus_melanostictus|16410.2396-JKR_25973 
Group[ 79 ] n: 3 ;id: Datonychus_melanostictus|9859.958-CBR_3871 Datonychus_melanostictus|11029.1543-PSP_3303 Datonychus_melanostictus|16494.2480-PSP_23452 
Group[ 80 ] n: 1 ;id: Datonychus_paszlavszkyi|10026.1126-JKR_3462 
Group[ 81 ] n: 1 ;id: Drupenatus_nasturtii|10133.1233-PST_3569 
Group[ 82 ] n: 2 ;id: Eubrychius_velutus|572.368-JKR Eubrychius_velutus|771.567-PSP 
Group[ 83 ] n: 1 ;id: Eucoeliodes_mirabilis|16194.2179-JKR_23917 
Group[ 84 ] n: 3 ;id: Glocianus_distinctus|589.385-JKR Glocianus_distinctus|9852.951-CBR_3864 Glocianus_distinctus|10098.1198-JKR_3534 
Group[ 85 ] n: 1 ;id: Glocianus_granulithorax|10134.1234-PST_3570 
Group[ 86 ] n: 3 ;id: Glocianus_moelleri|16345.2331-JKR_24262 Glocianus_moelleri|16355.2341-JKR_24272 Glocianus_moelleri|16411.2397-JKR_25974 
Group[ 87 ] n: 5 ;id: Glocianus_punctiger|506.302-JKR Glocianus_punctiger|10009.1109-JKR_3445 Glocianus_punctiger|16093.2078-JKR_23718 Glocianus_punctiger|16515.2501-PSP_23473 Glocianus_punctiger|16336.2322-JKR_24253 
Group[ 88 ] n: 4 ;id: Hadroplontus_litura|570.366-JKR Hadroplontus_litura|717.513-RST Hadroplontus_litura|9954.1053-PSP_3198 Hadroplontus_litura|9837.936-CBR_3849 
Group[ 89 ] n: 2 ;id: Hadroplontus_trimaculatus|56.IT-0004w Hadroplontus_trimaculatus|11138.1652-JKR_4230 
Group[ 90 ] n: 3 ;id: Hesperorrhynchus_glutinosus|17159.2794-PST_26148 Hesperorrhynchus_lineatotessellatus|14987.1847-PST_26050 Hesperorrhynchus_lineatotessellatus|15965.1950-PST_24029 
Group[ 91 ] n: 6 ;id: Hesperorrhynchus_hesperus|279.89-PST_35G2011 Hesperorrhynchus_hesperus|284.94-PST_4G2011 Hesperorrhynchus_hesperus|17735.2870-PST_4259 Hesperorrhynchus_hesperus|SDEI0060.2965-PST Hesperorrhynchus_hesperus|17751.2886-PST_25892 Hesperorrhynchus_palmensis|15994.1979-JKR_23619 
Group[ 92 ] n: 2 ;id: Hesperorrhynchus_phytobioides|982.713-PST_15T2012_3050 Hesperorrhynchus_phytobioides|10141.1241-PST_3577 
Group[ 93 ] n: 1 ;id: Homorosoma_validirostre|10024.1124-JKR_3460 
Group[ 94 ] n: 1 ;id: Marmaropus_besseri|790.586-PSP 
Group[ 95 ] n: 1 ;id: Mesoxyonyx_sicardi|10890.1404-JKR_3693 
Group[ 96 ] n: 3 ;id: Micrelus_ericae|9735.834-PST_3747 Micrelus_ericae|9872.971-CBR_3884 Micrelus_ericae|10945.1459-PSP_3219 
Group[ 97 ] n: 1 ;id: Micrelus_ferrugatus|1021.752-PST_74T2012_3089 
Group[ 98 ] n: 1 ;id: Microplontus_campestris|480.276-PSP 
Group[ 99 ] n: 1 ;id: Microplontus_campestris|526.322-JKR 
Group[ 100 ] n: 9 ;id: Microplontus_melanostigma|575.371-JKR Microplontus_melanostigma|9920.1019-PSP_3164 Microplontus_melanostigma|11127.1641-JKR_3689 Microplontus_melanostigma|10092.1192-JKR_3528 Microplontus_melanostigma|16135.2120-JKR_23760 Microplontus_melanostigma|16495.2481-PSP_23453 Microplontus_rugulosus|564.360-JKR Microplontus_rugulosus|9908.1007-PSP_3152 Microplontus_rugulosus|10896.1410-JKR_4179 
Group[ 101 ] n: 2 ;id: Microplontus_millefolii|565.361-JKR Microplontus_millefolii|9699.798-PST_3711 
Group[ 102 ] n: 2 ;id: Mogulones_abbreviatulus|11121.1635-JKR_3683 Mogulones_abbreviatulus|16125.2110-JKR_23750 
Group[ 103 ] n: 2 ;id: Mogulones_andreae|540.336-JKR Mogulones_andreae|16030.2015-JKR_23655 
Group[ 104 ] n: 1 ;id: Mogulones_angulicollis|16334.2320-JKR_24251 
Group[ 105 ] n: 4 ;id: Mogulones_asperifoliarum|479.275-PSP Mogulones_asperifoliarum|9689.788-PST_3701 Mogulones_asperifoliarum|10007.1107-JKR_3443 Mogulones_asperifoliarum|10043.1143-JKR_3479 
Group[ 106 ] n: 3 ;id: Mogulones_austriacus|10045.1145-JKR_3481 Mogulones_austriacus|16049.2034-JKR_23674 Mogulones_austriacus|16102.2087-JKR_23727 
Group[ 107 ] n: 1 ;id: Mogulones_biondii|195.5-PST_1GC2011 
Group[ 108 ] n: 1 ;id: Mogulones_cingulatus|307.112-PST_1MO2011 
Group[ 109 ] n: 5 ;id: Mogulones_crucifer|546.342-JKR Mogulones_crucifer|11092.1606-JKR_3654 Mogulones_crucifer|16150.2135-JKR_23775 Mogulones_crucifer|676.472-PST Mogulones_crucifer|775.571-PSP 
Group[ 110 ] n: 1 ;id: Mogulones_crucifer|16190.2175-JKR_23913 
Group[ 111 ] n: 2 ;id: Mogulones_cynoglossi|10035.1135-JKR_3471 Mogulones_cynoglossi|11101.1615-JKR_3663 
Group[ 112 ] n: 1 ;id: Mogulones_deiectus|SDEI0033.2938-PST 
Group[ 113 ] n: 2 ;id: Mogulones_dimidiatus|11082.1596-JKR_3644 Mogulones_dimidiatus|16057.2042-JKR_23682 
Group[ 114 ] n: 3 ;id: Mogulones_euphorbiae|16151.2136-JKR_23776 Mogulones_euphorbiae|16226.2211-JKR_23949 Mogulones_euphorbiae|16201.2186-JKR_23924 
Group[ 115 ] n: 7 ;id: Mogulones_geographicus|677.473-PST Mogulones_geographicus|9686.785-PST_3698 Mogulones_geographicus|9821.920-CBR_3833 Mogulones_geographicus|9937.1036-PSP_3181 Mogulones_geographicus|758.554-RST Mogulones_geographicus|16454.2440-JKR_26017 Mogulones_geographicus|10128.1228-PST_3564 
Group[ 116 ] n: 1 ;id: Mogulones_gratiosus|374.179-PST_31MO2011 
Group[ 117 ] n: 4 ;id: Mogulones_grisescens|80.IT-0029w Mogulones_grisescens|16025.2010-JKR_23650 Mogulones_grisescens|314.119-PST_3MO2011 Mogulones_grisescens|17499.2839-PST_4235 
Group[ 118 ] n: 2 ;id: Mogulones_javetii|16148.2133-JKR_23773 Mogulones_javetii|16263.2248-JKR_23986 
Group[ 119 ] n: 1 ;id: Mogulones_larvatus|10048.1148-JKR_3484 
Group[ 120 ] n: 1 ;id: Mogulones_pallidicornis|9894.993-PSP_3138 
Group[ 121 ] n: 3 ;id: Mogulones_peregrinus|338.143-PST_11MO2011 Mogulones_peregrinus|9997.1097-JKR_3433 Mogulones_peregrinus|16032.2017-JKR_23657 
Group[ 122 ] n: 3 ;id: Mogulones_pseudopollinarius|992.723-PST_35T2012_3060 Mogulones_pseudopollinarius|1013.744-PST_60T2012_3081 Mogulones_pseudopollinarius|12140.1689-PST_24407 
Group[ 123 ] n: 3 ;id: Mogulones_raphani|539.335-JKR Mogulones_raphani|16126.2111-JKR_23751 Mogulones_raphani|794.590-PSP 
Group[ 124 ] n: 1 ;id: Mogulones_soricinus|9987.1087-JKR_3423 
Group[ 125 ] n: 1 ;id: Mogulonoides_radula|756.552-RST 
Group[ 126 ] n: 5 ;id: Mononychus_punctumalbum|601.397-RGO Mononychus_punctumalbum|9935.1034-PSP_3179 Mononychus_punctumalbum|9815.914-CBR_3827 Mononychus_punctumalbum|11113.1627-JKR_3675 Mononychus_punctumalbum|13881.1795-PST_24129 
Group[ 127 ] n: 8 ;id: Nedyus_quadrimaculatus|431.227-PSP Nedyus_quadrimaculatus|9690.789-PST_3702 Nedyus_quadrimaculatus|9787.886-CBR_3799 Nedyus_quadrimaculatus|503.299-JKR Nedyus_quadrimaculatus|16152.2137-JKR_23777 Nedyus_quadrimaculatus|605.401-RGO Nedyus_quadrimaculatus|658.454-RGO Nedyus_quadrimaculatus|10125.1225-JKR_3561 
Group[ 128 ] n: 1 ;id: Neoglocianus_albovittatus|872.668-FBA 
Group[ 129 ] n: 3 ;id: Neoglocianus_maculaalba|10167.1267-PST_4083 Neoglocianus_maculaalba|10215.1315-PST_4131 Neoglocianus_maculaalba|11126.1640-JKR_3688 
Group[ 130 ] n: 2 ;id: Neophytobius_granatus|562.358-JKR Neophytobius_granatus|10921.1435-JKR_4204 
Group[ 131 ] n: 1 ;id: Oprohinus_consputus|10028.1128-JKR_3464 
Group[ 132 ] n: 1 ;id: Oprohinus_suturalis|11085.1599-JKR_3647 
Group[ 133 ] n: 1 ;id: Oreorrhynchaeus_alpicola|16308.2294-JKR_24225 
Group[ 134 ] n: 3 ;id: Parethelcus_nesicola|194.4-PST_1GC2011 Parethelcus_nesicola|11195.706-PST_8T2012_3043 Parethelcus_nesicola|17733.2868-PST_4257 
Group[ 135 ] n: 5 ;id: Parethelcus_pollinarius|430.226-PSP Parethelcus_pollinarius|502.298-JKR Parethelcus_pollinarius|1045.776-PST_3113 Parethelcus_pollinarius|9857.956-CBR_3869 Parethelcus_pollinarius|10131.1231-PST_3567 
Group[ 136 ] n: 1 ;id: Paroxyonyx_audisioi|10085.1185-JKR_3521 
Group[ 137 ] n: 1 ;id: Paroxyonyx_cinctus|10001.1101-JKR_3437 
Group[ 138 ] n: 1 ;id: Paroxyonyx_cinctus|11058.1572-JKR_3620 
Group[ 139 ] n: 1 ;id: Paroxyonyx_fallaciosus|11064.1578-JKR_3626 
Group[ 140 ] n: 1 ;id: Paroxyonyx_imitator|10002.1102-JKR_3438 
Group[ 141 ] n: 2 ;id: Pelenomus_canaliculatus|763.559-RST Pelenomus_canaliculatus|16228.2213-JKR_23951 
Group[ 142 ] n: 4 ;id: Pelenomus_commari|449.245-PSP Pelenomus_commari|16243.2228-JKR_23966 Pelenomus_commari|11023.1537-PSP_3297 Pelenomus_commari|11103.1617-JKR_3665 
Group[ 143 ] n: 1 ;id: Pelenomus_olssoni|16415.2401-JKR_25978 
Group[ 144 ] n: 2 ;id: Pelenomus_velaris|504.300-JKR Pelenomus_velaris|9799.898-CBR_3811 
Group[ 145 ] n: 3 ;id: Pelenomus_waltoni|15907.1892-PST_23997 Pelenomus_waltoni|15927.1912-FBA_23303 Pelenomus_waltoni|16565.2551-PSP_23525 
Group[ 146 ] n: 2 ;id: Perioxyonyx_splendidus|388.193-PST_51MO2011 Perioxyonyx_splendidus|11063.1577-JKR_3625 
Group[ 147 ] n: 2 ;id: Phrydiuchus_augusti|706.502-RST Phrydiuchus_augusti|10027.1127-JKR_3463 
Group[ 148 ] n: 1 ;id: Phrydiuchus_quijote|10082.1182-JKR_3518 
Group[ 149 ] n: 1 ;id: Phrydiuchus_tau|16169.2154-JKR_23794 
Group[ 150 ] n: 2 ;id: Phrydiuchus_topiarius|566.362-JKR Phrydiuchus_topiarius|16444.2430-JKR_26007 
Group[ 151 ] n: 1 ;id: Phytobius_leucogaster|573.369-JKR 
Group[ 152 ] n: 3 ;id: Poophagus_sisymbrii|9795.894-CBR_3807 Poophagus_sisymbrii|9934.1033-PSP_3178 Poophagus_sisymbrii|10937.1451-JKR_4220 
Group[ 153 ] n: 1 ;id: Prisistus_obsoletus|16160.2145-JKR_23785 
Group[ 154 ] n: 1 ;id: Prisistus_suturalba|16159.2144-JKR_23784 
Group[ 155 ] n: 1 ;id: Pseudophytobius_acalloides|16023.2008-JKR_23648 
Group[ 156 ] n: 2 ;id: Ranunculiphilus_faeculentus|10036.1136-JKR_3472 Ranunculiphilus_pseudinclemens|16427.2413-JKR_25990 
Group[ 157 ] n: 2 ;id: Rhinoncus_albicinctus|583.379-JKR Rhinoncus_albicinctus|11156.1165-JKR_3501 
Group[ 158 ] n: 1 ;id: Rhinoncus_bosnicus|16672.2658-PSP_23808 
Group[ 159 ] n: 5 ;id: Rhinoncus_castor|498.294-JKR Rhinoncus_castor|751.547-RST Rhinoncus_castor|9848.947-CBR_3860 Rhinoncus_castor|9925.1024-PSP_3169 Rhinoncus_castor|15990.1975-JKR_23615 
Group[ 160 ] n: 3 ;id: Rhinoncus_bruchoides|591.387-JKR Rhinoncus_bruchoides|10922.1436-JKR_4205 Rhinoncus_bruchoides|16519.2505-PSP_23477 
Group[ 161 ] n: 1 ;id: Rhinoncus_henningsi|476.272-PSP 
Group[ 162 ] n: 3 ;id: Rhinoncus_inconspectus|577.373-JKR Rhinoncus_inconspectus|744.540-RST Rhinoncus_inconspectus|787.583-PSP 
Group[ 163 ] n: 11 ;id: Rhinoncus_pericarpius|452.248-PSP Rhinoncus_pericarpius|9809.908-CBR_3821 Rhinoncus_pericarpius|10010.1110-JKR_3446 Rhinoncus_pericarpius|10109.1209-JKR_3545 Rhinoncus_pericarpius|16354.2340-JKR_24271 Rhinoncus_pericarpius|10012.1112-JKR_3448 Rhinoncus_pericarpius|10059.1159-JKR_3495 Rhinoncus_pericarpius|530.326-JKR Rhinoncus_pericarpius|9694.793-PST_3706 Rhinoncus_pericarpius|10136.1236-PST_3572 Rhinoncus_pericarpius|10038.1138-JKR_3474 
Group[ 164 ] n: 9 ;id: Rhinoncus_perpendicularis|477.273-PSP Rhinoncus_perpendicularis|590.386-JKR Rhinoncus_smreczynskii|531.327-JKR Rhinoncus_smreczynskii|16439.2425-JKR_26002 Rhinoncus_smreczynskii|16081.2066-JKR_23706 Rhinoncus_smreczynskii|16438.2424-JKR_26001 Rhinoncus_perpendicularis|750.546-RST Rhinoncus_perpendicularis|10064.1164-JKR_3500 Rhinoncus_perpendicularis|10025.1125-JKR_3461 
Group[ 165 ] n: 1 ;id: Rutidosoma_graminosus|16521.2507-PSP_23479 
Group[ 166 ] n: 4 ;id: Scleropteridius_fallax|9907.1006-PSP_3151 Scleropteridius_fallax|16480.2466-PSP_23438 Scleropteridius_fallax|16311.2297-JKR_24228 Scleropteridius_fallax|16284.2269-JKR_24200 
Group[ 167 ] n: 1 ;id: Scleropterus_offensus|16306.2292-JKR_24223 
Group[ 168 ] n: 5 ;id: Scleropterus_serratus|10899.1413-JKR_4182 Scleropterus_serratus|16227.2212-JKR_23950 Scleropterus_serratus|16353.2339-JKR_24270 Scleropterus_serratus|16412.2398-JKR_25975 Scleropterus_serratus|11177.359-JKR 
Group[ 169 ] n: 3 ;id: Sirocalodes_depressicollis|547.343-JKR Sirocalodes_depressicollis|16525.2511-PSP_23483 Sirocalodes_depressicollis|16206.2191-JKR_23929 
Group[ 170 ] n: 2 ;id: Sirocalodes_mixtus|10862.1376-PST_4672 Sirocalodes_mixtus|16518.2504-PSP_23476 
Group[ 171 ] n: 2 ;id: Sirocalodes_nigroterminatus|17162.2797-PST_26151 Sirocalodes_nigroterminatus|17490.2831-PST_4741 
Group[ 172 ] n: 1 ;id: Stenocarus_cardui|11105.1619-JKR_3667 
Group[ 173 ] n: 3 ;id: Stenocarus_ruficornis|568.364-JKR Stenocarus_ruficornis|9710.809-PST_3722 Stenocarus_ruficornis|10967.1481-PSP_3241 
Group[ 174 ] n: 2 ;id: Tapeinotus_sellatus|578.374-JKR Tapeinotus_sellatus|9929.1028-PSP_3173 
Group[ 175 ] n: 4 ;id: Thamiocolus_garajonay|255.65-PST_2G2010 Thamiocolus_garajonay|13896.1810-PST_4077 Thamiocolus_garajonay|11143.1657-PST_4701 Thamiocolus_garajonay|12126.1675-PST_24393 
Group[ 176 ] n: 1 ;id: Thamiocolus_grancanariensis|230.40-PST_20GC2011 
Group[ 177 ] n: 1 ;id: Thamiocolus_niveus|10229.1329-PST_4145 
Group[ 178 ] n: 1 ;id: Thamiocolus_nubeculosus|16116.2101-JKR_23741 
Group[ 179 ] n: 2 ;id: Thamiocolus_signatus|722.518-RST Thamiocolus_signatus|16118.2103-JKR_23743 
Group[ 180 ] n: 1 ;id: Thamiocolus_sinapis|370.175-PST_29MO2011 
Group[ 181 ] n: 2 ;id: Thamiocolus_viduatus|588.384-JKR Thamiocolus_viduatus|16348.2334-JKR_24265 
Group[ 182 ] n: 2 ;id: Thamiocolus_virgatus|11086.1600-JKR_3648 Thamiocolus_virgatus|16112.2097-JKR_23737 
Group[ 183 ] n: 4 ;id: Thamiocolus_wollastoni|983.714-PST_16T2012_3051 Thamiocolus_wollastoni|11192.685-PST_73T2012 Thamiocolus_wollastoni|989.720-PST_22T2012_3057 Thamiocolus_wollastoni|11147.1661-PST_4705 
Group[ 184 ] n: 2 ;id: Trichosirocalus_barnevillei|10898.1412-JKR_4181 Trichosirocalus_barnevillei|16396.2382-JKR_25959 
Group[ 185 ] n: 1 ;id: Trichosirocalus_histrix|9980.1080-JKR_3416 
Group[ 186 ] n: 2 ;id: Trichosirocalus_horridus|569.365-JKR Trichosirocalus_horridus|16166.2151-JKR_23791 
Group[ 187 ] n: 1 ;id: Trichosirocalus_spurnyi|584.380-JKR 
Group[ 188 ] n: 2 ;id: Trichosirocalus_thalhammeri|10018.1118-JKR_3454 Trichosirocalus_thalhammeri|11002.1516-PSP_3276 
Group[ 189 ] n: 5 ;id: Trichosirocalus_troglodytes|551.347-JKR Trichosirocalus_troglodytes|9825.924-CBR_3837 Trichosirocalus_troglodytes|15992.1977-JKR_23617 Trichosirocalus_troglodytes|9698.797-PST_3710 Trichosirocalus_troglodytes|16639.2625-PSP_23599 
Group[ 190 ] n: 3 ;id: Zacladus_exiguus|9841.940-CBR_3853 Zacladus_exiguus|10897.1411-JKR_4180 Zacladus_exiguus|16235.2220-JKR_23958 
Group[ 191 ] n: 7 ;id: Zacladus_geranii|576.372-JKR Zacladus_geranii|16270.2255-JKR_23993 Zacladus_geranii|745.541-RST Zacladus_geranii|16089.2074-JKR_23714 Zacladus_geranii|16408.2394-JKR_25971 Zacladus_geranii|10959.1473-PSP_3233 Zacladus_geranii|16292.2277-JKR_24208 
