# Supplementary material for: Molecular Weevil Identification Project: A thoroughly curated barcode release of 1300 Western Palearctic weevil species (Coleoptera, Curculionoidea)
Source: Biodivers Data J. 2023 Jan 24;11:e96438. doi: 10.3897/BDJ.11.e96438 (PMC10865102; doi:10.3897/BDJ.11.e96438)
Supplement: Supplementary material 7 — ASAP analyses [file bdj-11-e96438-s007.zip › Suppl. material 7 - ASAP analyses/Ceutorhynchinae - raw data and concordance evaluation/03 - ASAP output txt-files/groups/groupe_2.txt]

Amalus_scortillum|552.348-JKR	1
Amalus_scortillum|754.550-RST	1
Amalus_scortillum|10063.1163-JKR_3499	1
Amalus_scortillum|15929.1914-FBA_23305	1
Aphytobius_sphaerion|10006.1106-JKR_3442	2
Aphytobius_veronicae|10050.1150-JKR_3486	3
Auleutes_epilobii|16333.2319-JKR_24250	4
Barioxyonyx_retectus|10000.1100-JKR_3436	5
Barioxyonyx_tournieri|11062.1576-JKR_3624	6
Brachiodontus_alpinus|16278.2263-JKR_24193	7
Brachiodontus_reitteri|10117.1217-JKR_3553	8
Calosirus_terminatus|16398.2384-JKR_25961	9
Ceutorhynchus_aeneicollis|10219.1319-PST_4135	10
Ceutorhynchus_alliariae|426.222-PSP	11
Ceutorhynchus_alliariae|9905.1004-PSP_3149	11
Ceutorhynchus_alyssi|11071.1585-JKR_3633	12
Ceutorhynchus_arator|544.340-JKR	13
Ceutorhynchus_arator|11095.1609-JKR_3657	13
Ceutorhynchus_assimilis|9970.1070-JKR_3406	14
Ceutorhynchus_assimilis|9971.1071-JKR_3407	14
Ceutorhynchus_assimilis|16073.2058-JKR_23698	14
Ceutorhynchus_assimilis|16173.2158-JKR_23798	14
Ceutorhynchus_assimilis|16532.2518-PSP_23490	14
Ceutorhynchus_assimilis|16573.2559-PSP_23533	14
Ceutorhynchus_assimilis|9978.1078-JKR_3414	14
Ceutorhynchus_dubius|596.392-JKR	14
Ceutorhynchus_hutchinsiae|592.388-JKR	14
Ceutorhynchus_hutchinsiae|593.389-JKR	14
Ceutorhynchus_hutchinsiae|16323.2309-JKR_24240	14
Ceutorhynchus_atomus|9887.986-PSP_3131	15
Ceutorhynchus_atomus|16217.2202-JKR_23940	15
Ceutorhynchus_barbareae|16257.2242-JKR_23980	16
Ceutorhynchus_carinatus|542.338-JKR	17
Ceutorhynchus_carinatus|16144.2129-JKR_23769	17
Ceutorhynchus_carinatus|16164.2149-JKR_23789	17
Ceutorhynchus_carinatus|16165.2150-JKR_23790	17
Ceutorhynchus_carinatus|16146.2131-JKR_23771	17
Ceutorhynchus_carinatus|16107.2092-JKR_23732	17
Ceutorhynchus_chalybaeus|53.IT-0001w	18
Ceutorhynchus_chalybaeus|16035.2020-JKR_23660	18
Ceutorhynchus_chalybaeus|16179.2164-JKR_23804	18
Ceutorhynchus_chalybaeus|16455.2441-JKR_26018	18
Ceutorhynchus_chlorophanus|548.344-JKR	19
Ceutorhynchus_chlorophanus|16548.2534-PSP_23506	19
Ceutorhynchus_coarctatus|16171.2156-JKR_23796	20
Ceutorhynchus_cochleariae|594.390-JKR	21
Ceutorhynchus_cochleariae|9779.878-CBR_3791	21
Ceutorhynchus_cochleariae|10005.1105-JKR_3441	21
Ceutorhynchus_cochleariae|10058.1158-JKR_3494	21
Ceutorhynchus_cochleariae|16273.2258-JKR_23996	21
Ceutorhynchus_cochleariae|10051.1151-JKR_3487	21
Ceutorhynchus_cochleariae|10909.1423-JKR_4192	21
Ceutorhynchus_cochleariae|9898.997-PSP_3142	21
Ceutorhynchus_cochleariae|16585.2571-PSP_23545	21
Ceutorhynchus_cochleariae|16289.2274-JKR_24205	21
Ceutorhynchus_coerulescens|11124.1638-JKR_3686	22
Ceutorhynchus_coerulescens|16202.2187-JKR_23925	22
Ceutorhynchus_constrictus|478.274-PSP	23
Ceutorhynchus_constrictus|16502.2488-PSP_23460	23
Ceutorhynchus_constrictus|508.304-JKR	23
Ceutorhynchus_constrictus|16044.2029-JKR_23669	23
Ceutorhynchus_contractus|63.IT-0011w	24
Ceutorhynchus_contractus|16272.2257-JKR_23995	24
Ceutorhynchus_erysimi|10055.1155-JKR_3491	24
Ceutorhynchus_erysimi|16087.2072-JKR_23712	24
Ceutorhynchus_erysimi|16277.2262-JKR_24192	24
Ceutorhynchus_erysimi|16335.2321-JKR_24252	24
Ceutorhynchus_erysimi|16340.2326-JKR_24257	24
Ceutorhynchus_erysimi|16104.2089-JKR_23729	24
Ceutorhynchus_contractus|67.IT-0015w	24
Ceutorhynchus_contractus|595.391-JKR	24
Ceutorhynchus_contractus|10912.1426-JKR_4195	24
Ceutorhynchus_contractus|16138.2123-JKR_23763	24
Ceutorhynchus_contractus|16561.2547-PSP_23521	24
Ceutorhynchus_erysimi|464.260-PSP	24
Ceutorhynchus_contractus|16301.2287-JKR_24218	24
Ceutorhynchus_contractus|442.238-PSP	24
Ceutorhynchus_contractus|510.306-JKR	24
Ceutorhynchus_contractus|704.500-RST	24
Ceutorhynchus_contractus|10015.1115-JKR_3451	24
Ceutorhynchus_contractus|16076.2061-JKR_23701	24
Ceutorhynchus_contractus|16077.2062-JKR_23702	24
Ceutorhynchus_contractus|16078.2063-JKR_23703	24
Ceutorhynchus_contractus|16080.2065-JKR_23705	24
Ceutorhynchus_contractus|16267.2252-JKR_23990	24
Ceutorhynchus_contractus|16072.2057-JKR_23697	24
Ceutorhynchus_contractus|10118.1218-JKR_3554	24
Ceutorhynchus_descurainiae|261.71-PST_2G2011	25
Ceutorhynchus_descurainiae|16724.2710-PST_23860	25
Ceutorhynchus_descurainiae|1033.764-PST_91T2012_3101	25
Ceutorhynchus_pyrrhorhynchus|554.350-JKR	25
Ceutorhynchus_pyrrhorhynchus|9713.812-PST_3725	25
Ceutorhynchus_pyrrhorhynchus|9951.1050-PSP_3195	25
Ceutorhynchus_pyrrhorhynchus|9975.1075-JKR_3411	25
Ceutorhynchus_pyrrhorhynchus|16513.2499-PSP_23471	25
Ceutorhynchus_pyrrhorhynchus|16738.2724-PST_23874	25
Ceutorhynchus_pyrrhorhynchus|16747.2733-PST_23883	25
Ceutorhynchus_pyrrhorhynchus|SDEI0026.2931-PST	25
Ceutorhynchus_pyrrhorhynchus|SDEI0020.2925-PST	25
Ceutorhynchus_granulicollis|10053.1153-JKR_3489	26
Ceutorhynchus_hampei|553.349-JKR	27
Ceutorhynchus_hampei|16365.2351-JKR_24282	27
Ceutorhynchus_hampei|9956.1055-PSP_3200	27
Ceutorhynchus_hirtulus|10040.1140-JKR_3476	28
Ceutorhynchus_hirtulus|16156.2141-JKR_23781	28
Ceutorhynchus_ignitus|511.307-JKR	29
Ceutorhynchus_ignitus|9899.998-PSP_3143	29
Ceutorhynchus_merkli|10023.1123-JKR_3459	29
Ceutorhynchus_inaffectatus|16219.2204-JKR_23942	30
Ceutorhynchus_intersetosus|332.137-PST_8MO2011	31
Ceutorhynchus_intersetosus|9989.1089-JKR_3425	32
Ceutorhynchus_jucundus|264.74-PST_5G2011	33
Ceutorhynchus_leprieuri|58.IT-0006w	34
Ceutorhynchus_leprieuri|81.IT-0030w	34
Ceutorhynchus_pectoralis|11139.1653-JKR_4231	34
Ceutorhynchus_pectoralis|16352.2338-JKR_24269	34
Ceutorhynchus_pectoralis|16261.2246-JKR_23984	34
Ceutorhynchus_leucorhamma|9988.1088-JKR_3424	35
Ceutorhynchus_libertorum|560.356-JKR	36
Ceutorhynchus_liliputanus|10056.1156-JKR_3492	37
Ceutorhynchus_lukesi|705.501-RST	38
Ceutorhynchus_lukesi|10004.1104-JKR_3440	38
Ceutorhynchus_striatellus|559.355-JKR	38
Ceutorhynchus_striatellus|10072.1172-JKR_3508	38
Ceutorhynchus_striatellus|10083.1183-JKR_3519	38
Ceutorhynchus_striatellus|11091.1605-JKR_3653	38
Ceutorhynchus_moraviensis|10913.1427-JKR_4196	39
Ceutorhynchus_napi|11081.1595-JKR_3643	40
Ceutorhynchus_rapae|10041.1141-JKR_3477	40
Ceutorhynchus_rapae|16121.2106-JKR_23746	40
Ceutorhynchus_rapae|11079.1593-JKR_3641	40
Ceutorhynchus_nevadensis|10080.1180-JKR_3516	41
Ceutorhynchus_nevadensis|10251.1351-PST_4167	41
Ceutorhynchus_nigritulus|16163.2148-JKR_23788	42
Ceutorhynchus_niyazii|9924.1023-PSP_3168	43
Ceutorhynchus_niyazii|10030.1130-JKR_3466	43
Ceutorhynchus_niyazii|16172.2157-JKR_23797	43
Ceutorhynchus_niyazii|16571.2557-PSP_23531	43
Ceutorhynchus_obstrictus|443.239-PSP	44
Ceutorhynchus_obstrictus|9688.787-PST_3700	44
Ceutorhynchus_obstrictus|10003.1103-JKR_3439	44
Ceutorhynchus_obstrictus|10054.1154-JKR_3490	44
Ceutorhynchus_obstrictus|10101.1201-JKR_3537	44
Ceutorhynchus_obstrictus|10960.1474-PSP_3234	44
Ceutorhynchus_obstrictus|16275.2260-JKR_24190	44
Ceutorhynchus_obstrictus|16276.2261-JKR_24191	44
Ceutorhynchus_obstrictus|16361.2347-JKR_24278	44
Ceutorhynchus_obstrictus|10022.1122-JKR_3458	44
Ceutorhynchus_obstrictus|16575.2561-PSP_23535	44
Ceutorhynchus_obstrictus|10039.1139-JKR_3475	44
Ceutorhynchus_sardeanensis|9990.1090-JKR_3426	45
Ceutorhynchus_pallidactylus|193.3-PST_1GC2011	46
Ceutorhynchus_pallidactylus|247.57-PST_1G2010	46
Ceutorhynchus_pallidactylus|861.657-PSP	46
Ceutorhynchus_pallidactylus|16682.2668-PSP_23818	46
Ceutorhynchus_pallidactylus|16274.2259-JKR_24189	46
Ceutorhynchus_pallidactylus|15999.1984-JKR_23624	46
Ceutorhynchus_pallidactylus|14973.1833-PST_26036	46
Ceutorhynchus_paroliniae|16884.2764-JKR_26213	47
Ceutorhynchus_parvulus|11122.1636-JKR_3684	48
Ceutorhynchus_pervicax|9780.879-CBR_3792	49
Ceutorhynchus_pervicax|9897.996-PSP_3141	49
Ceutorhynchus_pervicax|11096.1610-JKR_3658	49
Ceutorhynchus_pervicax|16123.2108-JKR_23748	49
Ceutorhynchus_picitarsis|333.138-PST_9MO2011	50
Ceutorhynchus_picitarsis|11070.1584-JKR_3632	50
Ceutorhynchus_picitarsis|541.337-JKR	50
Ceutorhynchus_picitarsis|9691.790-PST_3703	50
Ceutorhynchus_picitarsis|10845.1359-PST_4655	50
Ceutorhynchus_picitarsis|10031.1131-JKR_3467	50
Ceutorhynchus_pulvinatus|514.310-JKR	51
Ceutorhynchus_pulvinatus|16122.2107-JKR_23747	51
Ceutorhynchus_pulvinatus|16577.2563-PSP_23537	51
Ceutorhynchus_pumilio|513.309-JKR	52
Ceutorhynchus_pumilio|9774.873-CBR_3786	52
Ceutorhynchus_pumilio|9914.1013-PSP_3158	52
Ceutorhynchus_puncticollis|512.308-JKR	53
Ceutorhynchus_puncticollis|537.333-JKR	53
Ceutorhynchus_puncticollis|9922.1021-PSP_3166	53
Ceutorhynchus_puncticollis|11100.1614-JKR_3662	53
Ceutorhynchus_puncticollis|16075.2060-JKR_23700	53
Ceutorhynchus_puncticollis|16115.2100-JKR_23740	53
Ceutorhynchus_puncticollis|16546.2532-PSP_23504	53
Ceutorhynchus_puncticollis|16560.2546-PSP_23520	53
Ceutorhynchus_scrobicollis|9909.1008-PSP_3153	53
Ceutorhynchus_scrobicollis|11114.1628-JKR_3676	53
Ceutorhynchus_scrobicollis|16143.2128-JKR_23768	53
Ceutorhynchus_resedae|9923.1022-PSP_3167	54
Ceutorhynchus_rhenanus|16142.2127-JKR_23767	55
Ceutorhynchus_roberti|507.303-JKR	56
Ceutorhynchus_roberti|9790.889-CBR_3802	56
Ceutorhynchus_roberti|16470.2456-PSP_23428	56
Ceutorhynchus_sisymbrii|11125.1639-JKR_3687	57
Ceutorhynchus_sophiae|16120.2105-JKR_23745	58
Ceutorhynchus_sophiae|16180.2165-JKR_23805	58
Ceutorhynchus_squamulosus|10197.1297-PST_4113	59
Ceutorhynchus_sulcatus|16161.2146-JKR_23786	60
Ceutorhynchus_sulcicollis|10079.1179-JKR_3515	61
Ceutorhynchus_sulcicollis|10885.1399-PST_4695	61
Ceutorhynchus_syrites|11080.1594-JKR_3642	62
Ceutorhynchus_tangerianus|9981.1081-JKR_3417	63
Ceutorhynchus_tangerianus|9992.1092-JKR_3428	63
Ceutorhynchus_tangerianus|11059.1573-JKR_3621	63
Ceutorhynchus_tibialis|9983.1083-JKR_3419	64
Ceutorhynchus_turbatus|465.261-PSP	65
Ceutorhynchus_typhae|441.237-PSP	66
Ceutorhynchus_typhae|555.351-JKR	66
Ceutorhynchus_typhae|9958.1057-PSP_3202	66
Ceutorhynchus_typhae|11150.877-CBR_3790	66
Ceutorhynchus_typhae|16079.2064-JKR_23704	66
Ceutorhynchus_typhae|16331.2317-JKR_24248	66
Ceutorhynchus_typhae|16362.2348-JKR_24279	66
Ceutorhynchus_typhae|16134.2119-JKR_23759	66
Ceutorhynchus_typhae|16339.2325-JKR_24256	66
Ceutorhynchus_typhae|10132.1232-PST_3568	66
Ceutorhynchus_varius|536.332-JKR	67
Ceutorhynchus_wagneri|545.341-JKR	68
Ceutorhynchus_wagneri|16147.2132-JKR_23772	68
Ceutorhynchus_wagneri|16162.2147-JKR_23787	68
Ceutorhynchus_wagneri|16563.2549-PSP_23523	68
Coeliastes_lamii|505.301-JKR	69
Coeliastes_lamii|9890.989-PSP_3134	69
Coeliastes_lamii|16258.2243-JKR_23981	69
Coeliodes_rana|15911.1896-PST_24001	70
Coeliodes_ruber|9882.981-PSP_3126	71
Coeliodes_ruber|16501.2487-PSP_23459	71
Coeliodes_ruber|16041.2026-JKR_23666	71
Coeliodes_transversealbofasciatus|69.IT-0017w	72
Coeliodes_transversealbofasciatus|9783.882-CBR_3795	72
Coeliodes_transversealbofasciatus|9879.978-PSP_3123	72
Coeliodes_transversealbofasciatus|16200.2185-JKR_23923	72
Coeliodes_transversealbofasciatus|10858.1372-PST_4668	72
Coeliodinus_rubicundus|11018.1532-PSP_3292	73
Datonychidius_tener|10147.1247-PST_3583	74
Datonychus_angulosus|16584.2570-PSP_23544	75
Datonychus_arquata|16409.2395-JKR_25972	76
Datonychus_delicatulus|384.189-PST_46MO2011	77
Datonychus_maurus|379.184-PST_43MO2011	78
Datonychus_maurus|1015.746-PST_63T2012_3083	78
Datonychus_maurus|10135.1235-PST_3571	78
Datonychus_melanostictus|16410.2396-JKR_25973	78
Datonychus_melanostictus|9859.958-CBR_3871	79
Datonychus_melanostictus|11029.1543-PSP_3303	79
Datonychus_melanostictus|16494.2480-PSP_23452	79
Datonychus_paszlavszkyi|10026.1126-JKR_3462	80
Drupenatus_nasturtii|10133.1233-PST_3569	81
Eubrychius_velutus|572.368-JKR	82
Eubrychius_velutus|771.567-PSP	82
Eucoeliodes_mirabilis|16194.2179-JKR_23917	83
Glocianus_distinctus|589.385-JKR	84
Glocianus_distinctus|9852.951-CBR_3864	84
Glocianus_distinctus|10098.1198-JKR_3534	84
Glocianus_granulithorax|10134.1234-PST_3570	85
Glocianus_moelleri|16345.2331-JKR_24262	86
Glocianus_moelleri|16355.2341-JKR_24272	86
Glocianus_moelleri|16411.2397-JKR_25974	86
Glocianus_punctiger|506.302-JKR	87
Glocianus_punctiger|10009.1109-JKR_3445	87
Glocianus_punctiger|16093.2078-JKR_23718	87
Glocianus_punctiger|16515.2501-PSP_23473	87
Glocianus_punctiger|16336.2322-JKR_24253	87
Hadroplontus_litura|570.366-JKR	88
Hadroplontus_litura|717.513-RST	88
Hadroplontus_litura|9954.1053-PSP_3198	88
Hadroplontus_litura|9837.936-CBR_3849	88
Hadroplontus_trimaculatus|56.IT-0004w	89
Hadroplontus_trimaculatus|11138.1652-JKR_4230	89
Hesperorrhynchus_glutinosus|17159.2794-PST_26148	90
Hesperorrhynchus_lineatotessellatus|14987.1847-PST_26050	90
Hesperorrhynchus_lineatotessellatus|15965.1950-PST_24029	90
Hesperorrhynchus_hesperus|279.89-PST_35G2011	91
Hesperorrhynchus_hesperus|284.94-PST_4G2011	91
Hesperorrhynchus_hesperus|17735.2870-PST_4259	91
Hesperorrhynchus_hesperus|SDEI0060.2965-PST	91
Hesperorrhynchus_hesperus|17751.2886-PST_25892	91
Hesperorrhynchus_palmensis|15994.1979-JKR_23619	91
Hesperorrhynchus_phytobioides|982.713-PST_15T2012_3050	92
Hesperorrhynchus_phytobioides|10141.1241-PST_3577	92
Homorosoma_validirostre|10024.1124-JKR_3460	93
Marmaropus_besseri|790.586-PSP	94
Mesoxyonyx_sicardi|10890.1404-JKR_3693	95
Micrelus_ericae|9735.834-PST_3747	96
Micrelus_ericae|9872.971-CBR_3884	96
Micrelus_ericae|10945.1459-PSP_3219	96
Micrelus_ferrugatus|1021.752-PST_74T2012_3089	97
Microplontus_campestris|480.276-PSP	98
Microplontus_campestris|526.322-JKR	99
Microplontus_melanostigma|575.371-JKR	100
Microplontus_melanostigma|9920.1019-PSP_3164	100
Microplontus_melanostigma|11127.1641-JKR_3689	100
Microplontus_melanostigma|10092.1192-JKR_3528	100
Microplontus_melanostigma|16135.2120-JKR_23760	100
Microplontus_melanostigma|16495.2481-PSP_23453	100
Microplontus_rugulosus|564.360-JKR	100
Microplontus_rugulosus|9908.1007-PSP_3152	100
Microplontus_rugulosus|10896.1410-JKR_4179	100
Microplontus_millefolii|565.361-JKR	101
Microplontus_millefolii|9699.798-PST_3711	101
Mogulones_abbreviatulus|11121.1635-JKR_3683	102
Mogulones_abbreviatulus|16125.2110-JKR_23750	102
Mogulones_andreae|540.336-JKR	103
Mogulones_andreae|16030.2015-JKR_23655	103
Mogulones_angulicollis|16334.2320-JKR_24251	104
Mogulones_asperifoliarum|479.275-PSP	105
Mogulones_asperifoliarum|9689.788-PST_3701	105
Mogulones_asperifoliarum|10007.1107-JKR_3443	105
Mogulones_asperifoliarum|10043.1143-JKR_3479	105
Mogulones_austriacus|10045.1145-JKR_3481	106
Mogulones_austriacus|16049.2034-JKR_23674	106
Mogulones_austriacus|16102.2087-JKR_23727	106
Mogulones_biondii|195.5-PST_1GC2011	107
Mogulones_cingulatus|307.112-PST_1MO2011	108
Mogulones_crucifer|546.342-JKR	109
Mogulones_crucifer|11092.1606-JKR_3654	109
Mogulones_crucifer|16150.2135-JKR_23775	109
Mogulones_crucifer|676.472-PST	109
Mogulones_crucifer|775.571-PSP	109
Mogulones_crucifer|16190.2175-JKR_23913	110
Mogulones_cynoglossi|10035.1135-JKR_3471	111
Mogulones_cynoglossi|11101.1615-JKR_3663	111
Mogulones_deiectus|SDEI0033.2938-PST	112
Mogulones_dimidiatus|11082.1596-JKR_3644	113
Mogulones_dimidiatus|16057.2042-JKR_23682	113
Mogulones_euphorbiae|16151.2136-JKR_23776	114
Mogulones_euphorbiae|16226.2211-JKR_23949	114
Mogulones_euphorbiae|16201.2186-JKR_23924	114
Mogulones_geographicus|677.473-PST	115
Mogulones_geographicus|9686.785-PST_3698	115
Mogulones_geographicus|9821.920-CBR_3833	115
Mogulones_geographicus|9937.1036-PSP_3181	115
Mogulones_geographicus|758.554-RST	115
Mogulones_geographicus|16454.2440-JKR_26017	115
Mogulones_geographicus|10128.1228-PST_3564	115
Mogulones_gratiosus|374.179-PST_31MO2011	116
Mogulones_grisescens|80.IT-0029w	117
Mogulones_grisescens|16025.2010-JKR_23650	117
Mogulones_grisescens|314.119-PST_3MO2011	117
Mogulones_grisescens|17499.2839-PST_4235	117
Mogulones_javetii|16148.2133-JKR_23773	118
Mogulones_javetii|16263.2248-JKR_23986	118
Mogulones_larvatus|10048.1148-JKR_3484	119
Mogulones_pallidicornis|9894.993-PSP_3138	120
Mogulones_peregrinus|338.143-PST_11MO2011	121
Mogulones_peregrinus|9997.1097-JKR_3433	121
Mogulones_peregrinus|16032.2017-JKR_23657	121
Mogulones_pseudopollinarius|992.723-PST_35T2012_3060	122
Mogulones_pseudopollinarius|1013.744-PST_60T2012_3081	122
Mogulones_pseudopollinarius|12140.1689-PST_24407	122
Mogulones_raphani|539.335-JKR	123
Mogulones_raphani|16126.2111-JKR_23751	123
Mogulones_raphani|794.590-PSP	123
Mogulones_soricinus|9987.1087-JKR_3423	124
Mogulonoides_radula|756.552-RST	125
Mononychus_punctumalbum|601.397-RGO	126
Mononychus_punctumalbum|9935.1034-PSP_3179	126
Mononychus_punctumalbum|9815.914-CBR_3827	126
Mononychus_punctumalbum|11113.1627-JKR_3675	126
Mononychus_punctumalbum|13881.1795-PST_24129	126
Nedyus_quadrimaculatus|431.227-PSP	127
Nedyus_quadrimaculatus|9690.789-PST_3702	127
Nedyus_quadrimaculatus|9787.886-CBR_3799	127
Nedyus_quadrimaculatus|503.299-JKR	127
Nedyus_quadrimaculatus|16152.2137-JKR_23777	127
Nedyus_quadrimaculatus|605.401-RGO	127
Nedyus_quadrimaculatus|658.454-RGO	127
Nedyus_quadrimaculatus|10125.1225-JKR_3561	127
Neoglocianus_albovittatus|872.668-FBA	128
Neoglocianus_maculaalba|10167.1267-PST_4083	129
Neoglocianus_maculaalba|10215.1315-PST_4131	129
Neoglocianus_maculaalba|11126.1640-JKR_3688	129
Neophytobius_granatus|562.358-JKR	130
Neophytobius_granatus|10921.1435-JKR_4204	130
Oprohinus_consputus|10028.1128-JKR_3464	131
Oprohinus_suturalis|11085.1599-JKR_3647	132
Oreorrhynchaeus_alpicola|16308.2294-JKR_24225	133
Parethelcus_nesicola|194.4-PST_1GC2011	134
Parethelcus_nesicola|11195.706-PST_8T2012_3043	134
Parethelcus_nesicola|17733.2868-PST_4257	134
Parethelcus_pollinarius|430.226-PSP	135
Parethelcus_pollinarius|502.298-JKR	135
Parethelcus_pollinarius|1045.776-PST_3113	135
Parethelcus_pollinarius|9857.956-CBR_3869	135
Parethelcus_pollinarius|10131.1231-PST_3567	135
Paroxyonyx_audisioi|10085.1185-JKR_3521	136
Paroxyonyx_cinctus|10001.1101-JKR_3437	137
Paroxyonyx_cinctus|11058.1572-JKR_3620	138
Paroxyonyx_fallaciosus|11064.1578-JKR_3626	139
Paroxyonyx_imitator|10002.1102-JKR_3438	140
Pelenomus_canaliculatus|763.559-RST	141
Pelenomus_canaliculatus|16228.2213-JKR_23951	141
Pelenomus_commari|449.245-PSP	142
Pelenomus_commari|16243.2228-JKR_23966	142
Pelenomus_commari|11023.1537-PSP_3297	142
Pelenomus_commari|11103.1617-JKR_3665	142
Pelenomus_olssoni|16415.2401-JKR_25978	143
Pelenomus_velaris|504.300-JKR	144
Pelenomus_velaris|9799.898-CBR_3811	144
Pelenomus_waltoni|15907.1892-PST_23997	145
Pelenomus_waltoni|15927.1912-FBA_23303	145
Pelenomus_waltoni|16565.2551-PSP_23525	145
Perioxyonyx_splendidus|388.193-PST_51MO2011	146
Perioxyonyx_splendidus|11063.1577-JKR_3625	146
Phrydiuchus_augusti|706.502-RST	147
Phrydiuchus_augusti|10027.1127-JKR_3463	147
Phrydiuchus_quijote|10082.1182-JKR_3518	148
Phrydiuchus_tau|16169.2154-JKR_23794	149
Phrydiuchus_topiarius|566.362-JKR	150
Phrydiuchus_topiarius|16444.2430-JKR_26007	150
Phytobius_leucogaster|573.369-JKR	151
Poophagus_sisymbrii|9795.894-CBR_3807	152
Poophagus_sisymbrii|9934.1033-PSP_3178	152
Poophagus_sisymbrii|10937.1451-JKR_4220	152
Prisistus_obsoletus|16160.2145-JKR_23785	153
Prisistus_suturalba|16159.2144-JKR_23784	154
Pseudophytobius_acalloides|16023.2008-JKR_23648	155
Ranunculiphilus_faeculentus|10036.1136-JKR_3472	156
Ranunculiphilus_pseudinclemens|16427.2413-JKR_25990	156
Rhinoncus_albicinctus|583.379-JKR	157
Rhinoncus_albicinctus|11156.1165-JKR_3501	157
Rhinoncus_bosnicus|16672.2658-PSP_23808	158
Rhinoncus_castor|498.294-JKR	159
Rhinoncus_castor|751.547-RST	159
Rhinoncus_castor|9848.947-CBR_3860	159
Rhinoncus_castor|9925.1024-PSP_3169	159
Rhinoncus_castor|15990.1975-JKR_23615	159
Rhinoncus_bruchoides|591.387-JKR	160
Rhinoncus_bruchoides|10922.1436-JKR_4205	160
Rhinoncus_bruchoides|16519.2505-PSP_23477	160
Rhinoncus_henningsi|476.272-PSP	161
Rhinoncus_inconspectus|577.373-JKR	162
Rhinoncus_inconspectus|744.540-RST	162
Rhinoncus_inconspectus|787.583-PSP	162
Rhinoncus_pericarpius|452.248-PSP	163
Rhinoncus_pericarpius|9809.908-CBR_3821	163
Rhinoncus_pericarpius|10010.1110-JKR_3446	163
Rhinoncus_pericarpius|10109.1209-JKR_3545	163
Rhinoncus_pericarpius|16354.2340-JKR_24271	163
Rhinoncus_pericarpius|10012.1112-JKR_3448	163
Rhinoncus_pericarpius|10059.1159-JKR_3495	163
Rhinoncus_pericarpius|530.326-JKR	163
Rhinoncus_pericarpius|9694.793-PST_3706	163
Rhinoncus_pericarpius|10136.1236-PST_3572	163
Rhinoncus_pericarpius|10038.1138-JKR_3474	163
Rhinoncus_perpendicularis|477.273-PSP	164
Rhinoncus_perpendicularis|590.386-JKR	164
Rhinoncus_smreczynskii|531.327-JKR	164
Rhinoncus_smreczynskii|16439.2425-JKR_26002	164
Rhinoncus_smreczynskii|16081.2066-JKR_23706	164
Rhinoncus_smreczynskii|16438.2424-JKR_26001	164
Rhinoncus_perpendicularis|750.546-RST	164
Rhinoncus_perpendicularis|10064.1164-JKR_3500	164
Rhinoncus_perpendicularis|10025.1125-JKR_3461	164
Rutidosoma_graminosus|16521.2507-PSP_23479	165
Scleropteridius_fallax|9907.1006-PSP_3151	166
Scleropteridius_fallax|16480.2466-PSP_23438	166
Scleropteridius_fallax|16311.2297-JKR_24228	166
Scleropteridius_fallax|16284.2269-JKR_24200	166
Scleropterus_offensus|16306.2292-JKR_24223	167
Scleropterus_serratus|10899.1413-JKR_4182	168
Scleropterus_serratus|16227.2212-JKR_23950	168
Scleropterus_serratus|16353.2339-JKR_24270	168
Scleropterus_serratus|16412.2398-JKR_25975	168
Scleropterus_serratus|11177.359-JKR	168
Sirocalodes_depressicollis|547.343-JKR	169
Sirocalodes_depressicollis|16525.2511-PSP_23483	169
Sirocalodes_depressicollis|16206.2191-JKR_23929	169
Sirocalodes_mixtus|10862.1376-PST_4672	170
Sirocalodes_mixtus|16518.2504-PSP_23476	170
Sirocalodes_nigroterminatus|17162.2797-PST_26151	171
Sirocalodes_nigroterminatus|17490.2831-PST_4741	171
Stenocarus_cardui|11105.1619-JKR_3667	172
Stenocarus_ruficornis|568.364-JKR	173
Stenocarus_ruficornis|9710.809-PST_3722	173
Stenocarus_ruficornis|10967.1481-PSP_3241	173
Tapeinotus_sellatus|578.374-JKR	174
Tapeinotus_sellatus|9929.1028-PSP_3173	174
Thamiocolus_garajonay|255.65-PST_2G2010	175
Thamiocolus_garajonay|13896.1810-PST_4077	175
Thamiocolus_garajonay|11143.1657-PST_4701	175
Thamiocolus_garajonay|12126.1675-PST_24393	175
Thamiocolus_grancanariensis|230.40-PST_20GC2011	176
Thamiocolus_niveus|10229.1329-PST_4145	177
Thamiocolus_nubeculosus|16116.2101-JKR_23741	178
Thamiocolus_signatus|722.518-RST	179
Thamiocolus_signatus|16118.2103-JKR_23743	179
Thamiocolus_sinapis|370.175-PST_29MO2011	180
Thamiocolus_viduatus|588.384-JKR	181
Thamiocolus_viduatus|16348.2334-JKR_24265	181
Thamiocolus_virgatus|11086.1600-JKR_3648	182
Thamiocolus_virgatus|16112.2097-JKR_23737	182
Thamiocolus_wollastoni|983.714-PST_16T2012_3051	183
Thamiocolus_wollastoni|11192.685-PST_73T2012	183
Thamiocolus_wollastoni|989.720-PST_22T2012_3057	183
Thamiocolus_wollastoni|11147.1661-PST_4705	183
Trichosirocalus_barnevillei|10898.1412-JKR_4181	184
Trichosirocalus_barnevillei|16396.2382-JKR_25959	184
Trichosirocalus_histrix|9980.1080-JKR_3416	185
Trichosirocalus_horridus|569.365-JKR	186
Trichosirocalus_horridus|16166.2151-JKR_23791	186
Trichosirocalus_spurnyi|584.380-JKR	187
Trichosirocalus_thalhammeri|10018.1118-JKR_3454	188
Trichosirocalus_thalhammeri|11002.1516-PSP_3276	188
Trichosirocalus_troglodytes|551.347-JKR	189
Trichosirocalus_troglodytes|9825.924-CBR_3837	189
Trichosirocalus_troglodytes|15992.1977-JKR_23617	189
Trichosirocalus_troglodytes|9698.797-PST_3710	189
Trichosirocalus_troglodytes|16639.2625-PSP_23599	189
Zacladus_exiguus|9841.940-CBR_3853	190
Zacladus_exiguus|10897.1411-JKR_4180	190
Zacladus_exiguus|16235.2220-JKR_23958	190
Zacladus_geranii|576.372-JKR	191
Zacladus_geranii|16270.2255-JKR_23993	191
Zacladus_geranii|745.541-RST	191
Zacladus_geranii|16089.2074-JKR_23714	191
Zacladus_geranii|16408.2394-JKR_25971	191
Zacladus_geranii|10959.1473-PSP_3233	191
Zacladus_geranii|16292.2277-JKR_24208	191
