# Supplementary material for: Molecular Weevil Identification Project: A thoroughly curated barcode release of 1300 Western Palearctic weevil species (Coleoptera, Curculionoidea)
Source: Biodivers Data J. 2023 Jan 24;11:e96438. doi: 10.3897/BDJ.11.e96438 (PMC10865102; doi:10.3897/BDJ.11.e96438)
Supplement: Supplementary material 7 — ASAP analyses [file bdj-11-e96438-s007.zip › Suppl. material 7 - ASAP analyses/Ceutorhynchinae - raw data and concordance evaluation/04 - concordance evaluation/Evaluation Ceutorhynchinae.xlsx]

## Sheet: ASAPweb_Output
At the end of the clustering, ASAP scores and sorts all the different partitions using two
criteria: their p-value sorted (see iii.b) by increasing order (the smallest p-value has rank 1)
and their rank of relative barcode gap width (see v) sorted by decreasing order (the largest gap
has rank 1). The asap-score is the average of both ranks: the smaller, the better. Furthermore,

## Sheet: Comparison to Taxonomy
	ASAP results				dataset info		evaluation
	ASAP Partition	NB of species count	Treshold dist. (%)	ASAP score	no of real species (subspecies dismissed)	no of sequences	no of wrongly assigned taxa	no of wrongly assigned seqs	% of wrongly assigned seqs
	1	204	5.1	Partition 1 (score 1.0)	199	491	17	28	0.0570265
	2	191	6.9	Partition 2 (score 7.0)	199	491	19	38	0.0773931
	3	206	5	Partition 3 (score 11.0)	199	491	15	24	0.0488798
	4	186	7.7	Partition 4 (score 11.5)	199	491	19	40	0.0814664
	5	235	2.2	Partition 5 (score 13.0)	199	491	37	59	0.120163
	6	190	7.1	Partition 6 (score 13.50)	199	491	18	37	0.0753564
	7	178	8.5	Partition 7 (score 14.00)	199	491	23	64	0.130346
	8	183	7.8	Partition 8 (score 16.00)	199	491	20	42	0.0855397
	9	178	8.6	Partition 9 (score 16.50)	199	491	23	46	0.0936864
	10	203	5.5	Partition 10 (score 18.50)	199	491	18	31	0.0631365
	same data as above, but sorted for distance treshold (not sorted for asap score)
	ASAP Partition	NB of species count	Treshold dist. (%)	Treshold dist. (%)	no of wrong assigned seqs	no of wrong assigned taxa
	7	235	2.2	p-dist 2.2	36	19
	5	218	3.7	p-dist 3.7	18	15
	2	219	3.8	p-dist 3.8	28	22
	9	217	3.8	p-dist 3.8	26	21
	6	210	4.3	p-dist 4.3	20	16
	4	207	5	p-dist 5.0	28	22
	1	205	5.1	p-dist 5.1	22	17
	3	191	6.9	p-dist 6.9	31	19
	8	185	7.7	p-dist 7.7	51	37
	10	182	7.8	p-dist 7.8	31	18

## Sheet: Partition 1
Partition 1		wrong assignment
Score: 1		info only
Proba: 9.999900e-06		oversplitting
nb groups:204 (202)
------------------------------------------------------------
wrong assigned seqs count	wrong assigned taxa count	reason	Copy of partition lines discrepancies (see raw data group_1.txt)
1	1	wrong assignment	Group[ 14 ] n: 8 ;id: Ceutorhynchus_assimilis|9970.1070-JKR_3406 Ceutorhynchus_dubius|596.392-JKR Ceutorhynchus_assimilis|9971.1071-JKR_3407 Ceutorhynchus_assimilis|16073.2058-JKR_23698 Ceutorhynchus_assimilis|16173.2158-JKR_23798 Ceutorhynchus_assimilis|16532.2518-PSP_23490 Ceutorhynchus_assimilis|16573.2559-PSP_23533 Ceutorhynchus_assimilis|9978.1078-JKR_3414
7	1	wrong assignment	Group[ 24 ] n: 26 ;id: Ceutorhynchus_contractus|63.IT-0011w Ceutorhynchus_contractus|16272.2257-JKR_23995 Ceutorhynchus_erysimi|10055.1155-JKR_3491 Ceutorhynchus_erysimi|16087.2072-JKR_23712 Ceutorhynchus_erysimi|16277.2262-JKR_24192 Ceutorhynchus_erysimi|16335.2321-JKR_24252 Ceutorhynchus_erysimi|16340.2326-JKR_24257 Ceutorhynchus_erysimi|16104.2089-JKR_23729 Ceutorhynchus_contractus|67.IT-0015w…
1	1	wrong assignment	Group[ 30 ] n: 3 ;id: Ceutorhynchus_ignitus|511.307-JKR Ceutorhynchus_ignitus|9899.998-PSP_3143 Ceutorhynchus_merkli|10023.1123-JKR_3459
		info only	Group[ 32 ] n: 1 ;id: Ceutorhynchus_intersetosus|332.137-PST_8MO2011
1	1	oversplitting	Group[ 33 ] n: 1 ;id: Ceutorhynchus_intersetosus|9989.1089-JKR_3425
		info only	Group[ 55 ] n: 7 ;id: Ceutorhynchus_puncticollis|512.308-JKR Ceutorhynchus_puncticollis|537.333-JKR Ceutorhynchus_puncticollis|9922.1021-PSP_3166 Ceutorhynchus_puncticollis|11100.1614-JKR_3662 Ceutorhynchus_puncticollis|16075.2060-JKR_23700 Ceutorhynchus_puncticollis|16115.2100-JKR_23740 Ceutorhynchus_puncticollis|16546.2532-PSP_23504
1	1	oversplitting	Group[ 56 ] n: 1 ;id: Ceutorhynchus_puncticollis|16560.2546-PSP_23520
		info only	Group[ 78 ] n: 2 ;id: Coeliodes_ruber|9882.981-PSP_3126 Coeliodes_ruber|16501.2487-PSP_23459
1	1	oversplitting	Group[ 79 ] n: 1 ;id: Coeliodes_ruber|16041.2026-JKR_23666
		info only	Group[ 87 ] n: 3 ;id: Datonychus_melanostictus|9859.958-CBR_3871 Datonychus_melanostictus|11029.1543-PSP_3303 Datonychus_melanostictus|16494.2480-PSP_23452
1	1	oversplitting	Group[ 88 ] n: 1 ;id: Datonychus_melanostictus|16410.2396-JKR_25973
		info only	Group[ 96 ] n: 4 ;id: Glocianus_punctiger|506.302-JKR Glocianus_punctiger|10009.1109-JKR_3445 Glocianus_punctiger|16093.2078-JKR_23718 Glocianus_punctiger|16515.2501-PSP_23473
1	1	oversplitting	Group[ 97 ] n: 1 ;id: Glocianus_punctiger|16336.2322-JKR_24253
1	1	wrong assignment	Group[ 101 ] n: 6 ;id: Hesperorrhynchus_hesperus|279.89-PST_35G2011 Hesperorrhynchus_hesperus|284.94-PST_4G2011 Hesperorrhynchus_hesperus|17735.2870-PST_4259 Hesperorrhynchus_hesperus|SDEI0060.2965-PST Hesperorrhynchus_hesperus|17751.2886-PST_25892 Hesperorrhynchus_palmensis|15994.1979-JKR_23619
		info only	Group[ 109 ] n: 1 ;id: Microplontus_campestris|480.276-PSP
1	1	oversplitting	Group[ 110 ] n: 1 ;id: Microplontus_campestris|526.322-JKR
3	1	wrong assignment	Group[ 111 ] n: 9 ;id: Microplontus_melanostigma|575.371-JKR Microplontus_melanostigma|9920.1019-PSP_3164 Microplontus_melanostigma|11127.1641-JKR_3689 Microplontus_melanostigma|10092.1192-JKR_3528 Microplontus_melanostigma|16135.2120-JKR_23760 Microplontus_melanostigma|16495.2481-PSP_23453 Microplontus_rugulosus|564.360-JKR Microplontus_rugulosus|9908.1007-PSP_3152 Microplontus_rugulosus|10896.1…
		info only	Group[ 120 ] n: 5 ;id: Mogulones_crucifer|546.342-JKR Mogulones_crucifer|11092.1606-JKR_3654 Mogulones_crucifer|16150.2135-JKR_23775 Mogulones_crucifer|676.472-PST Mogulones_crucifer|775.571-PSP
1	1	oversplitting	Group[ 121 ] n: 1 ;id: Mogulones_crucifer|16190.2175-JKR_23913
		info only	Group[ 148 ] n: 1 ;id: Paroxyonyx_cinctus|10001.1101-JKR_3437
1	1	oversplitting	Group[ 149 ] n: 1 ;id: Paroxyonyx_cinctus|11058.1572-JKR_3620
1	1	wrong assignment	Group[ 167 ] n: 2 ;id: Ranunculiphilus_faeculentus|10036.1136-JKR_3472 Ranunculiphilus_pseudinclemens|16427.2413-JKR_25990
4	1	wrong assignment	Group[ 175 ] n: 9 ;id: Rhinoncus_perpendicularis|477.273-PSP Rhinoncus_perpendicularis|590.386-JKR Rhinoncus_smreczynskii|531.327-JKR Rhinoncus_smreczynskii|16439.2425-JKR_26002 Rhinoncus_smreczynskii|16081.2066-JKR_23706 Rhinoncus_smreczynskii|16438.2424-JKR_26001 Rhinoncus_perpendicularis|750.546-RST Rhinoncus_perpendicularis|10064.1164-JKR_3500 Rhinoncus_perpendicularis|10025.1125-JKR_3461
		info only	Group[ 179 ] n: 4 ;id: Scleropterus_serratus|10899.1413-JKR_4182 Scleropterus_serratus|16227.2212-JKR_23950 Scleropterus_serratus|16353.2339-JKR_24270 Scleropterus_serratus|16412.2398-JKR_25975
1	1	oversplitting	Group[ 180 ] n: 1 ;id: Scleropterus_serratus|11177.359-JKR
		info only	Group[ 200 ] n: 1 ;id: Trichosirocalus_thalhammeri|10018.1118-JKR_3454
1	1	oversplitting	Group[ 201 ] n: 1 ;id: Trichosirocalus_thalhammeri|11002.1516-PSP_3276
28	17	<-- SUM

## Sheet: Partition 2
Partition 2		wrong assignment
Score: 2		info only
Proba: 3.399966e-04		oversplitting
nb groups:191 (188)
------------------------------------------------------------
wrong assigned seqs count	wrong assigned taxa count	reason	Copy of partition lines discrepancies (see raw data group_2.txt)
4	2	wrong assignment	Group[ 14 ] n: 11 ;id: Ceutorhynchus_assimilis|9970.1070-JKR_3406 Ceutorhynchus_assimilis|9971.1071-JKR_3407 Ceutorhynchus_assimilis|16073.2058-JKR_23698 Ceutorhynchus_assimilis|16173.2158-JKR_23798 Ceutorhynchus_assimilis|16532.2518-PSP_23490 Ceutorhynchus_assimilis|16573.2559-PSP_23533 Ceutorhynchus_assimilis|9978.1078-JKR_3414 Ceutorhynchus_dubius|596.392-JKR Ceutorhynchus_hutchinsiae|592.388-…
7	1	wrong assignment	Group[ 24 ] n: 26 ;id: Ceutorhynchus_contractus|63.IT-0011w Ceutorhynchus_contractus|16272.2257-JKR_23995 Ceutorhynchus_erysimi|10055.1155-JKR_3491 Ceutorhynchus_erysimi|16087.2072-JKR_23712 Ceutorhynchus_erysimi|16277.2262-JKR_24192 Ceutorhynchus_erysimi|16335.2321-JKR_24252 Ceutorhynchus_erysimi|16340.2326-JKR_24257 Ceutorhynchus_erysimi|16104.2089-JKR_23729 Ceutorhynchus_contractus|67.IT-0015w…
3	1	wrong assignment	Group[ 25 ] n: 12 ;id: Ceutorhynchus_descurainiae|261.71-PST_2G2011 Ceutorhynchus_descurainiae|16724.2710-PST_23860 Ceutorhynchus_descurainiae|1033.764-PST_91T2012_3101 Ceutorhynchus_pyrrhorhynchus|554.350-JKR Ceutorhynchus_pyrrhorhynchus|9713.812-PST_3725 Ceutorhynchus_pyrrhorhynchus|9951.1050-PSP_3195 Ceutorhynchus_pyrrhorhynchus|9975.1075-JKR_3411 Ceutorhynchus_pyrrhorhynchus|16513.2499-PSP_23…
1	1	wrong assignment	Group[ 29 ] n: 3 ;id: Ceutorhynchus_ignitus|511.307-JKR Ceutorhynchus_ignitus|9899.998-PSP_3143 Ceutorhynchus_merkli|10023.1123-JKR_3459
		info only	Group[ 31 ] n: 1 ;id: Ceutorhynchus_intersetosus|332.137-PST_8MO2011
1	1	oversplitting	Group[ 32 ] n: 1 ;id: Ceutorhynchus_intersetosus|9989.1089-JKR_3425
2	1	wrong assignment	Group[ 34 ] n: 5 ;id: Ceutorhynchus_leprieuri|58.IT-0006w Ceutorhynchus_leprieuri|81.IT-0030w Ceutorhynchus_pectoralis|11139.1653-JKR_4231 Ceutorhynchus_pectoralis|16352.2338-JKR_24269 Ceutorhynchus_pectoralis|16261.2246-JKR_23984
2	1	wrong assignment	Group[ 38 ] n: 6 ;id: Ceutorhynchus_lukesi|705.501-RST Ceutorhynchus_lukesi|10004.1104-JKR_3440 Ceutorhynchus_striatellus|559.355-JKR Ceutorhynchus_striatellus|10072.1172-JKR_3508 Ceutorhynchus_striatellus|10083.1183-JKR_3519 Ceutorhynchus_striatellus|11091.1605-JKR_3653
1	1	wrong assignment	Group[ 40 ] n: 4 ;id: Ceutorhynchus_napi|11081.1595-JKR_3643 Ceutorhynchus_rapae|10041.1141-JKR_3477 Ceutorhynchus_rapae|16121.2106-JKR_23746 Ceutorhynchus_rapae|11079.1593-JKR_3641
3	1	wrong assignment	Group[ 53 ] n: 11 ;id: Ceutorhynchus_puncticollis|512.308-JKR Ceutorhynchus_puncticollis|537.333-JKR Ceutorhynchus_puncticollis|9922.1021-PSP_3166 Ceutorhynchus_puncticollis|11100.1614-JKR_3662 Ceutorhynchus_puncticollis|16075.2060-JKR_23700 Ceutorhynchus_puncticollis|16115.2100-JKR_23740 Ceutorhynchus_puncticollis|16546.2532-PSP_23504 Ceutorhynchus_puncticollis|16560.2546-PSP_23520 Ceutorhynchus…
1	1	wrong assignment	Group[ 78 ] n: 4 ;id: Datonychus_melanostictus|16410.2396-JKR_25973 Datonychus_maurus|379.184-PST_43MO2011 Datonychus_maurus|1015.746-PST_63T2012_3083 Datonychus_maurus|10135.1235-PST_3571
1	1	wrong assignment	Group[ 90 ] n: 3 ;id: Hesperorrhynchus_glutinosus|17159.2794-PST_26148 Hesperorrhynchus_lineatotessellatus|14987.1847-PST_26050 Hesperorrhynchus_lineatotessellatus|15965.1950-PST_24029
1	1	wrong assignment	Group[ 91 ] n: 6 ;id: Hesperorrhynchus_palmensis|15994.1979-JKR_23619 Hesperorrhynchus_hesperus|279.89-PST_35G2011 Hesperorrhynchus_hesperus|284.94-PST_4G2011 Hesperorrhynchus_hesperus|17735.2870-PST_4259 Hesperorrhynchus_hesperus|SDEI0060.2965-PST Hesperorrhynchus_hesperus|17751.2886-PST_25892
		info only	Group[ 98 ] n: 1 ;id: Microplontus_campestris|480.276-PSP
1	1	oversplitting	Group[ 99 ] n: 1 ;id: Microplontus_campestris|526.322-JKR
3	1	wrong assignment	Group[ 100 ] n: 9 ;id: Microplontus_melanostigma|575.371-JKR Microplontus_melanostigma|9920.1019-PSP_3164 Microplontus_melanostigma|11127.1641-JKR_3689 Microplontus_melanostigma|10092.1192-JKR_3528 Microplontus_melanostigma|16135.2120-JKR_23760 Microplontus_melanostigma|16495.2481-PSP_23453 Microplontus_rugulosus|564.360-JKR Microplontus_rugulosus|9908.1007-PSP_3152 Microplontus_rugulosus|10896.1…
		info only	Group[ 109 ] n: 5 ;id: Mogulones_crucifer|546.342-JKR Mogulones_crucifer|11092.1606-JKR_3654 Mogulones_crucifer|16150.2135-JKR_23775 Mogulones_crucifer|676.472-PST Mogulones_crucifer|775.571-PSP
1	1	oversplitting	Group[ 110 ] n: 1 ;id: Mogulones_crucifer|16190.2175-JKR_23913
		info only	Group[ 137 ] n: 1 ;id: Paroxyonyx_cinctus|10001.1101-JKR_3437
1	1	oversplitting	Group[ 138 ] n: 1 ;id: Paroxyonyx_cinctus|11058.1572-JKR_3620
1	1	wrong assignment	Group[ 156 ] n: 2 ;id: Ranunculiphilus_faeculentus|10036.1136-JKR_3472 Ranunculiphilus_pseudinclemens|16427.2413-JKR_25990
4	1	wrong assignment	Group[ 164 ] n: 9 ;id: Rhinoncus_perpendicularis|477.273-PSP Rhinoncus_perpendicularis|590.386-JKR Rhinoncus_smreczynskii|531.327-JKR Rhinoncus_smreczynskii|16439.2425-JKR_26002 Rhinoncus_smreczynskii|16081.2066-JKR_23706 Rhinoncus_smreczynskii|16438.2424-JKR_26001 Rhinoncus_perpendicularis|750.546-RST Rhinoncus_perpendicularis|10064.1164-JKR_3500 Rhinoncus_perpendicularis|10025.1125-JKR_3461
38	19	<-- SUM

## Sheet: Partition 3
Partition 3		wrong assignment
Score: 3		info only
Proba: 1.676647e-01		oversplitting
nb groups:206 (203)
------------------------------------------------------------
wrong assigned seqs count	wrong assigned taxa count	reason	Copy of partition lines discrepancies (see raw data group_3.txt)
1	1	wrong assignment	Group[ 14 ] n: 8 ;id: Ceutorhynchus_dubius|596.392-JKR Ceutorhynchus_assimilis|9970.1070-JKR_3406 Ceutorhynchus_assimilis|9971.1071-JKR_3407 Ceutorhynchus_assimilis|16073.2058-JKR_23698 Ceutorhynchus_assimilis|16173.2158-JKR_23798 Ceutorhynchus_assimilis|16532.2518-PSP_23490 Ceutorhynchus_assimilis|16573.2559-PSP_23533 Ceutorhynchus_assimilis|9978.1078-JKR_3414
7	1	wrong assignment	Group[ 24 ] n: 26 ;id: Ceutorhynchus_contractus|63.IT-0011w Ceutorhynchus_contractus|16272.2257-JKR_23995 Ceutorhynchus_erysimi|10055.1155-JKR_3491 Ceutorhynchus_erysimi|16087.2072-JKR_23712 Ceutorhynchus_erysimi|16277.2262-JKR_24192 Ceutorhynchus_erysimi|16335.2321-JKR_24252 Ceutorhynchus_erysimi|16340.2326-JKR_24257 Ceutorhynchus_erysimi|16104.2089-JKR_23729 Ceutorhynchus_contractus|67.IT-0015w…
		info only	Group[ 33 ] n: 1 ;id: Ceutorhynchus_intersetosus|332.137-PST_8MO2011
1	1	oversplitting	Group[ 34 ] n: 1 ;id: Ceutorhynchus_intersetosus|9989.1089-JKR_3425
		info only	Group[ 55 ] n: 7 ;id: Ceutorhynchus_puncticollis|512.308-JKR Ceutorhynchus_puncticollis|537.333-JKR Ceutorhynchus_puncticollis|9922.1021-PSP_3166 Ceutorhynchus_puncticollis|11100.1614-JKR_3662 Ceutorhynchus_puncticollis|16075.2060-JKR_23700 Ceutorhynchus_puncticollis|16115.2100-JKR_23740 Ceutorhynchus_puncticollis|16546.2532-PSP_23504
1	1	oversplitting	Group[ 56 ] n: 1 ;id: Ceutorhynchus_puncticollis|16560.2546-PSP_23520
		info only	Group[ 79 ] n: 2 ;id: Coeliodes_ruber|9882.981-PSP_3126 Coeliodes_ruber|16501.2487-PSP_23459
1	1	oversplitting	Group[ 80 ] n: 1 ;id: Coeliodes_ruber|16041.2026-JKR_23666
		info only	Group[ 88 ] n: 3 ;id: Datonychus_melanostictus|9859.958-CBR_3871 Datonychus_melanostictus|11029.1543-PSP_3303 Datonychus_melanostictus|16494.2480-PSP_23452
1	1	oversplitting	Group[ 89 ] n: 1 ;id: Datonychus_melanostictus|16410.2396-JKR_25973
		info only	Group[ 97 ] n: 4 ;id: Glocianus_punctiger|506.302-JKR Glocianus_punctiger|10009.1109-JKR_3445 Glocianus_punctiger|16093.2078-JKR_23718 Glocianus_punctiger|16515.2501-PSP_23473
1	1	oversplitting	Group[ 98 ] n: 1 ;id: Glocianus_punctiger|16336.2322-JKR_24253
1	1	wrong assignment	Group[ 102 ] n: 6 ;id: Hesperorrhynchus_palmensis|15994.1979-JKR_23619 Hesperorrhynchus_hesperus|279.89-PST_35G2011 Hesperorrhynchus_hesperus|284.94-PST_4G2011 Hesperorrhynchus_hesperus|17735.2870-PST_4259 Hesperorrhynchus_hesperus|SDEI0060.2965-PST Hesperorrhynchus_hesperus|17751.2886-PST_25892
		info only	Group[ 110 ] n: 1 ;id: Microplontus_campestris|480.276-PSP
1	1	oversplitting	Group[ 111 ] n: 1 ;id: Microplontus_campestris|526.322-JKR
		info only	Group[ 122 ] n: 5 ;id: Mogulones_crucifer|546.342-JKR Mogulones_crucifer|11092.1606-JKR_3654 Mogulones_crucifer|16150.2135-JKR_23775 Mogulones_crucifer|676.472-PST Mogulones_crucifer|775.571-PSP
1	1	oversplitting	Group[ 123 ] n: 1 ;id: Mogulones_crucifer|16190.2175-JKR_23913
		info only	Group[ 150 ] n: 1 ;id: Paroxyonyx_cinctus|10001.1101-JKR_3437
1	1	oversplitting	Group[ 151 ] n: 1 ;id: Paroxyonyx_cinctus|11058.1572-JKR_3620
1	1	wrong assignment	Group[ 169 ] n: 2 ;id: Ranunculiphilus_faeculentus|10036.1136-JKR_3472 Ranunculiphilus_pseudinclemens|16427.2413-JKR_25990
4	1	wrong assignment	Group[ 177 ] n: 9 ;id: Rhinoncus_perpendicularis|477.273-PSP Rhinoncus_perpendicularis|590.386-JKR Rhinoncus_smreczynskii|531.327-JKR Rhinoncus_smreczynskii|16439.2425-JKR_26002 Rhinoncus_smreczynskii|16081.2066-JKR_23706 Rhinoncus_smreczynskii|16438.2424-JKR_26001 Rhinoncus_perpendicularis|750.546-RST Rhinoncus_perpendicularis|10064.1164-JKR_3500 Rhinoncus_perpendicularis|10025.1125-JKR_3461
		info only	Group[ 181 ] n: 4 ;id: Scleropterus_serratus|10899.1413-JKR_4182 Scleropterus_serratus|16227.2212-JKR_23950 Scleropterus_serratus|16353.2339-JKR_24270 Scleropterus_serratus|16412.2398-JKR_25975
1	1	oversplitting	Group[ 182 ] n: 1 ;id: Scleropterus_serratus|11177.359-JKR
		info only	Group[ 202 ] n: 1 ;id: Trichosirocalus_thalhammeri|10018.1118-JKR_3454
1	1	oversplitting	Group[ 203 ] n: 1 ;id: Trichosirocalus_thalhammeri|11002.1516-PSP_3276
24	15	<-- SUM

## Sheet: Partition 4
Partition 4		wrong assignment
Score: 4		info only
Proba: 1.037924e-01		oversplitting
nb groups:186 (181)
------------------------------------------------------------
wrong assigned seqs count	wrong assigned taxa count	reason	Copy of partition lines discrepancies (see raw data group_4.txt)
1	1	wrong assignment	Group[ 2 ] n: 2 ;id: Aphytobius_sphaerion|10006.1106-JKR_3442 Aphytobius_veronicae|10050.1150-JKR_3486
4	2	wrong assignment	Group[ 13 ] n: 11 ;id: Ceutorhynchus_assimilis|9970.1070-JKR_3406 Ceutorhynchus_assimilis|9971.1071-JKR_3407 Ceutorhynchus_assimilis|16073.2058-JKR_23698 Ceutorhynchus_assimilis|16173.2158-JKR_23798 Ceutorhynchus_assimilis|16532.2518-PSP_23490 Ceutorhynchus_assimilis|16573.2559-PSP_23533 Ceutorhynchus_assimilis|9978.1078-JKR_3414 Ceutorhynchus_dubius|596.392-JKR Ceutorhynchus_hutchinsiae|592.388-…
1	1	wrong assignment	Group[ 16 ] n: 3 ;id: Ceutorhynchus_ignitus|511.307-JKR Ceutorhynchus_ignitus|9899.998-PSP_3143 Ceutorhynchus_merkli|10023.1123-JKR_3459
7	1	wrong assignment	Group[ 25 ] n: 26 ;id: Ceutorhynchus_contractus|63.IT-0011w Ceutorhynchus_contractus|16272.2257-JKR_23995 Ceutorhynchus_erysimi|10055.1155-JKR_3491 Ceutorhynchus_erysimi|16087.2072-JKR_23712 Ceutorhynchus_erysimi|16277.2262-JKR_24192 Ceutorhynchus_erysimi|16335.2321-JKR_24252 Ceutorhynchus_erysimi|16340.2326-JKR_24257 Ceutorhynchus_erysimi|16104.2089-JKR_23729 Ceutorhynchus_contractus|67.IT-0015w…
3	1	wrong assignment	Group[ 26 ] n: 12 ;id: Ceutorhynchus_descurainiae|261.71-PST_2G2011 Ceutorhynchus_descurainiae|16724.2710-PST_23860 Ceutorhynchus_descurainiae|1033.764-PST_91T2012_3101 Ceutorhynchus_pyrrhorhynchus|554.350-JKR Ceutorhynchus_pyrrhorhynchus|9713.812-PST_3725 Ceutorhynchus_pyrrhorhynchus|9951.1050-PSP_3195 Ceutorhynchus_pyrrhorhynchus|9975.1075-JKR_3411 Ceutorhynchus_pyrrhorhynchus|16513.2499-PSP_23…
		info only	Group[ 31 ] n: 1 ;id: Ceutorhynchus_intersetosus|332.137-PST_8MO2011
1	1	oversplitting	Group[ 32 ] n: 1 ;id: Ceutorhynchus_intersetosus|9989.1089-JKR_3425
2	1	wrong assignment	Group[ 34 ] n: 5 ;id: Ceutorhynchus_leprieuri|58.IT-0006w Ceutorhynchus_leprieuri|81.IT-0030w Ceutorhynchus_pectoralis|11139.1653-JKR_4231 Ceutorhynchus_pectoralis|16352.2338-JKR_24269 Ceutorhynchus_pectoralis|16261.2246-JKR_23984
2	1	wrong assignment	Group[ 38 ] n: 6 ;id: Ceutorhynchus_lukesi|705.501-RST Ceutorhynchus_lukesi|10004.1104-JKR_3440 Ceutorhynchus_striatellus|559.355-JKR Ceutorhynchus_striatellus|10072.1172-JKR_3508 Ceutorhynchus_striatellus|10083.1183-JKR_3519 Ceutorhynchus_striatellus|11091.1605-JKR_3653
1	1	wrong assignment	Group[ 40 ] n: 4 ;id: Ceutorhynchus_napi|11081.1595-JKR_3643 Ceutorhynchus_rapae|10041.1141-JKR_3477 Ceutorhynchus_rapae|16121.2106-JKR_23746 Ceutorhynchus_rapae|11079.1593-JKR_3641
3	1	wrong assignment	Group[ 52 ] n: 11 ;id: Ceutorhynchus_scrobicollis|9909.1008-PSP_3153 Ceutorhynchus_scrobicollis|11114.1628-JKR_3676 Ceutorhynchus_scrobicollis|16143.2128-JKR_23768 Ceutorhynchus_puncticollis|512.308-JKR Ceutorhynchus_puncticollis|537.333-JKR Ceutorhynchus_puncticollis|9922.1021-PSP_3166 Ceutorhynchus_puncticollis|11100.1614-JKR_3662 Ceutorhynchus_puncticollis|16075.2060-JKR_23700 Ceutorhynchus_pu…
3	1	wrong assignment	Group[ 77 ] n: 7 ;id: Datonychus_maurus|379.184-PST_43MO2011 Datonychus_maurus|1015.746-PST_63T2012_3083 Datonychus_maurus|10135.1235-PST_3571 Datonychus_melanostictus|16410.2396-JKR_25973 Datonychus_melanostictus|9859.958-CBR_3871 Datonychus_melanostictus|11029.1543-PSP_3303 Datonychus_melanostictus|16494.2480-PSP_23452
1	1	wrong assignment	Group[ 88 ] n: 3 ;id: Hesperorrhynchus_glutinosus|17159.2794-PST_26148 Hesperorrhynchus_lineatotessellatus|14987.1847-PST_26050 Hesperorrhynchus_lineatotessellatus|15965.1950-PST_24029
1	1	wrong assignment	Group[ 89 ] n: 6 ;id: Hesperorrhynchus_palmensis|15994.1979-JKR_23619 Hesperorrhynchus_hesperus|279.89-PST_35G2011 Hesperorrhynchus_hesperus|284.94-PST_4G2011 Hesperorrhynchus_hesperus|17735.2870-PST_4259 Hesperorrhynchus_hesperus|SDEI0060.2965-PST Hesperorrhynchus_hesperus|17751.2886-PST_25892
3	1	wrong assignment	Group[ 97 ] n: 9 ;id: Microplontus_rugulosus|564.360-JKR Microplontus_rugulosus|9908.1007-PSP_3152 Microplontus_rugulosus|10896.1410-JKR_4179 Microplontus_melanostigma|575.371-JKR Microplontus_melanostigma|9920.1019-PSP_3164 Microplontus_melanostigma|11127.1641-JKR_3689 Microplontus_melanostigma|10092.1192-JKR_3528 Microplontus_melanostigma|16135.2120-JKR_23760 Microplontus_melanostigma|16495.248…
1	1	wrong assignment	Group[ 103 ] n: 4 ;id: Mogulones_austriacus|10045.1145-JKR_3481 Mogulones_austriacus|16049.2034-JKR_23674 Mogulones_austriacus|16102.2087-JKR_23727 Mogulones_pallidicornis|9894.993-PSP_3138
		info only	Group[ 106 ] n: 5 ;id: Mogulones_crucifer|546.342-JKR Mogulones_crucifer|11092.1606-JKR_3654 Mogulones_crucifer|16150.2135-JKR_23775 Mogulones_crucifer|676.472-PST Mogulones_crucifer|775.571-PSP
1	1	oversplitting	Group[ 107 ] n: 1 ;id: Mogulones_crucifer|16190.2175-JKR_23913
1	1	wrong assignment	Group[ 151 ] n: 2 ;id: Ranunculiphilus_faeculentus|10036.1136-JKR_3472 Ranunculiphilus_pseudinclemens|16427.2413-JKR_25990
4	1	wrong assignment	Group[ 159 ] n: 9 ;id: Rhinoncus_perpendicularis|477.273-PSP Rhinoncus_perpendicularis|590.386-JKR Rhinoncus_smreczynskii|531.327-JKR Rhinoncus_smreczynskii|16439.2425-JKR_26002 Rhinoncus_smreczynskii|16081.2066-JKR_23706 Rhinoncus_smreczynskii|16438.2424-JKR_26001 Rhinoncus_perpendicularis|750.546-RST Rhinoncus_perpendicularis|10064.1164-JKR_3500 Rhinoncus_perpendicularis|10025.1125-JKR_3461
40	19	<-- SUM

## Sheet: Partition 5
Partition 5
Score: 5		wrong assignment
Proba: 4.811321e-02		info only
nb groups:235 (233)		oversplitting
------------------------------------------------------------
wrong assigned seqs count	wrong assigned taxa count	reason	Copy of partition lines discrepancies (see raw data group_5.txt)
		info only	Group[ 14 ] n: 2 ;id: Ceutorhynchus_assimilis|9970.1070-JKR_3406 Ceutorhynchus_assimilis|9971.1071-JKR_3407
3	1	oversplitting	Group[ 15 ] n: 4 ;id: Ceutorhynchus_assimilis|16073.2058-JKR_23698 Ceutorhynchus_assimilis|16173.2158-JKR_23798 Ceutorhynchus_assimilis|16532.2518-PSP_23490 Ceutorhynchus_assimilis|16573.2559-PSP_23533
1	1	oversplitting	Group[ 16 ] n: 1 ;id: Ceutorhynchus_assimilis|9978.1078-JKR_3414
		info only	Group[ 20 ] n: 2 ;id: Ceutorhynchus_chalybaeus|53.IT-0001w Ceutorhynchus_chalybaeus|16035.2020-JKR_23660
1	1	oversplitting	Group[ 21 ] n: 1 ;id: Ceutorhynchus_chalybaeus|16179.2164-JKR_23804
1	1	oversplitting	Group[ 22 ] n: 1 ;id: Ceutorhynchus_chalybaeus|16455.2441-JKR_26018
		info only	Group[ 29 ] n: 11 ;id: Ceutorhynchus_contractus|442.238-PSP Ceutorhynchus_contractus|510.306-JKR Ceutorhynchus_contractus|704.500-RST Ceutorhynchus_contractus|10015.1115-JKR_3451 Ceutorhynchus_contractus|16076.2061-JKR_23701 Ceutorhynchus_contractus|16077.2062-JKR_23702 Ceutorhynchus_contractus|16078.2063-JKR_23703 Ceutorhynchus_contractus|16080.2065-JKR_23705 Ceutorhynchus_contractus|16267.2252-…
8	1	oversplitting / wrong assignment	Group[ 28 ] n: 15 ;id: Ceutorhynchus_contractus|63.IT-0011w Ceutorhynchus_contractus|16272.2257-JKR_23995 Ceutorhynchus_erysimi|10055.1155-JKR_3491 Ceutorhynchus_erysimi|16087.2072-JKR_23712 Ceutorhynchus_erysimi|16277.2262-JKR_24192 Ceutorhynchus_erysimi|16335.2321-JKR_24252 Ceutorhynchus_erysimi|16340.2326-JKR_24257 Ceutorhynchus_erysimi|16104.2089-JKR_23729 Ceutorhynchus_contractus|67.IT-0015w…
		info only	Group[ 38 ] n: 1 ;id: Ceutorhynchus_intersetosus|332.137-PST_8MO2011
1	1	oversplitting	Group[ 39 ] n: 1 ;id: Ceutorhynchus_intersetosus|9989.1089-JKR_3425
		info only	Group[ 53 ] n: 6 ;id: Ceutorhynchus_pallidactylus|193.3-PST_1GC2011 Ceutorhynchus_pallidactylus|247.57-PST_1G2010 Ceutorhynchus_pallidactylus|861.657-PSP Ceutorhynchus_pallidactylus|16682.2668-PSP_23818 Ceutorhynchus_pallidactylus|16274.2259-JKR_24189 Ceutorhynchus_pallidactylus|15999.1984-JKR_23624
1	1	oversplitting	Group[ 54 ] n: 1 ;id: Ceutorhynchus_pallidactylus|14973.1833-PST_26036
		info only	Group[ 60 ] n: 3 ;id: Ceutorhynchus_picitarsis|541.337-JKR Ceutorhynchus_picitarsis|9691.790-PST_3703 Ceutorhynchus_picitarsis|10845.1359-PST_4655
2	1	oversplitting	Group[ 59 ] n: 2 ;id: Ceutorhynchus_picitarsis|333.138-PST_9MO2011 Ceutorhynchus_picitarsis|11070.1584-JKR_3632
1	1	oversplitting	Group[ 61 ] n: 1 ;id: Ceutorhynchus_picitarsis|10031.1131-JKR_3467
		info only	Group[ 64 ] n: 7 ;id: Ceutorhynchus_puncticollis|512.308-JKR Ceutorhynchus_puncticollis|537.333-JKR Ceutorhynchus_puncticollis|9922.1021-PSP_3166 Ceutorhynchus_puncticollis|11100.1614-JKR_3662 Ceutorhynchus_puncticollis|16075.2060-JKR_23700 Ceutorhynchus_puncticollis|16115.2100-JKR_23740 Ceutorhynchus_puncticollis|16546.2532-PSP_23504
1	1	oversplitting	Group[ 65 ] n: 1 ;id: Ceutorhynchus_puncticollis|16560.2546-PSP_23520
		info only	Group[ 66 ] n: 5 ;id: Ceutorhynchus_pyrrhorhynchus|554.350-JKR Ceutorhynchus_pyrrhorhynchus|9713.812-PST_3725 Ceutorhynchus_pyrrhorhynchus|9951.1050-PSP_3195 Ceutorhynchus_pyrrhorhynchus|9975.1075-JKR_3411 Ceutorhynchus_pyrrhorhynchus|16513.2499-PSP_23471
4	1	oversplitting	Group[ 67 ] n: 4 ;id: Ceutorhynchus_pyrrhorhynchus|16738.2724-PST_23874 Ceutorhynchus_pyrrhorhynchus|16747.2733-PST_23883 Ceutorhynchus_pyrrhorhynchus|SDEI0026.2931-PST Ceutorhynchus_pyrrhorhynchus|SDEI0020.2925-PST
		info only	Group[ 75 ] n: 1 ;id: Ceutorhynchus_sophiae|16120.2105-JKR_23745
1	1	oversplitting	Group[ 76 ] n: 1 ;id: Ceutorhynchus_sophiae|16180.2165-JKR_23805
		info only	Group[ 78 ] n: 2 ;id: Ceutorhynchus_striatellus|559.355-JKR Ceutorhynchus_striatellus|10072.1172-JKR_3508
2	1	oversplitting	Group[ 79 ] n: 2 ;id: Ceutorhynchus_striatellus|10083.1183-JKR_3519 Ceutorhynchus_striatellus|11091.1605-JKR_3653
		info only	Group[ 83 ] n: 2 ;id: Ceutorhynchus_tangerianus|9981.1081-JKR_3417 Ceutorhynchus_tangerianus|9992.1092-JKR_3428
1	1	oversplitting	Group[ 84 ] n: 1 ;id: Ceutorhynchus_tangerianus|11059.1573-JKR_3621
		info only	Group[ 91 ] n: 2 ;id: Coeliastes_lamii|9890.989-PSP_3134 Coeliastes_lamii|16258.2243-JKR_23981
1	1	oversplitting	Group[ 90 ] n: 1 ;id: Coeliastes_lamii|505.301-JKR
		info only	Group[ 93 ] n: 2 ;id: Coeliodes_ruber|9882.981-PSP_3126 Coeliodes_ruber|16501.2487-PSP_23459
1	1	oversplitting	Group[ 94 ] n: 1 ;id: Coeliodes_ruber|16041.2026-JKR_23666
		info only	Group[ 96 ] n: 3 ;id: Coeliodes_transversealbofasciatus|9783.882-CBR_3795 Coeliodes_transversealbofasciatus|9879.978-PSP_3123 Coeliodes_transversealbofasciatus|16200.2185-JKR_23923
1	1	oversplitting	Group[ 95 ] n: 1 ;id: Coeliodes_transversealbofasciatus|69.IT-0017w
1	1	oversplitting	Group[ 97 ] n: 1 ;id: Coeliodes_transversealbofasciatus|10858.1372-PST_4668
		info only	Group[ 104 ] n: 2 ;id: Datonychus_maurus|1015.746-PST_63T2012_3083 Datonychus_maurus|10135.1235-PST_3571
1	1	oversplitting	Group[ 103 ] n: 1 ;id: Datonychus_maurus|379.184-PST_43MO2011
		info only	Group[ 105 ] n: 3 ;id: Datonychus_melanostictus|9859.958-CBR_3871 Datonychus_melanostictus|11029.1543-PSP_3303 Datonychus_melanostictus|16494.2480-PSP_23452
1	1	oversplitting	Group[ 106 ] n: 1 ;id: Datonychus_melanostictus|16410.2396-JKR_25973
		info only	Group[ 114 ] n: 4 ;id: Glocianus_punctiger|506.302-JKR Glocianus_punctiger|10009.1109-JKR_3445 Glocianus_punctiger|16093.2078-JKR_23718 Glocianus_punctiger|16515.2501-PSP_23473
1	1	oversplitting	Group[ 115 ] n: 1 ;id: Glocianus_punctiger|16336.2322-JKR_24253
		info only	Group[ 120 ] n: 3 ;id: Hesperorrhynchus_hesperus|17735.2870-PST_4259 Hesperorrhynchus_hesperus|SDEI0060.2965-PST Hesperorrhynchus_hesperus|17751.2886-PST_25892
2	1	oversplitting	Group[ 119 ] n: 2 ;id: Hesperorrhynchus_hesperus|279.89-PST_35G2011 Hesperorrhynchus_hesperus|284.94-PST_4G2011
		info only	Group[ 129 ] n: 1 ;id: Microplontus_campestris|480.276-PSP
1	1	oversplitting	Group[ 130 ] n: 1 ;id: Microplontus_campestris|526.322-JKR
		info only	Group[ 134 ] n: 2 ;id: Microplontus_rugulosus|9908.1007-PSP_3152 Microplontus_rugulosus|10896.1410-JKR_4179
1	1	oversplitting	Group[ 133 ] n: 1 ;id: Microplontus_rugulosus|564.360-JKR
		info only	Group[ 142 ] n: 5 ;id: Mogulones_crucifer|546.342-JKR Mogulones_crucifer|11092.1606-JKR_3654 Mogulones_crucifer|16150.2135-JKR_23775 Mogulones_crucifer|676.472-PST Mogulones_crucifer|775.571-PSP
1	1	oversplitting	Group[ 143 ] n: 1 ;id: Mogulones_crucifer|16190.2175-JKR_23913
		info only	Group[ 147 ] n: 2 ;id: Mogulones_euphorbiae|16151.2136-JKR_23776 Mogulones_euphorbiae|16226.2211-JKR_23949
1	1	oversplitting	Group[ 148 ] n: 1 ;id: Mogulones_euphorbiae|16201.2186-JKR_23924
		info only	Group[ 157 ] n: 2 ;id: Mogulones_raphani|539.335-JKR Mogulones_raphani|16126.2111-JKR_23751
1	1	oversplitting	Group[ 158 ] n: 1 ;id: Mogulones_raphani|794.590-PSP
		info only	Group[ 172 ] n: 1 ;id: Paroxyonyx_cinctus|10001.1101-JKR_3437
1	1	oversplitting	Group[ 173 ] n: 1 ;id: Paroxyonyx_cinctus|11058.1572-JKR_3620
		info only	Group[ 179 ] n: 1 ;id: Pelenomus_velaris|504.300-JKR
1	1	oversplitting	Group[ 180 ] n: 1 ;id: Pelenomus_velaris|9799.898-CBR_3811
		info only	Group[ 182 ] n: 1 ;id: Perioxyonyx_splendidus|388.193-PST_51MO2011
1	1	oversplitting	Group[ 183 ] n: 1 ;id: Perioxyonyx_splendidus|11063.1577-JKR_3625
		info only	Group[ 201 ] n: 7 ;id: Rhinoncus_pericarpius|452.248-PSP Rhinoncus_pericarpius|9809.908-CBR_3821 Rhinoncus_pericarpius|10010.1110-JKR_3446 Rhinoncus_pericarpius|10109.1209-JKR_3545 Rhinoncus_pericarpius|16354.2340-JKR_24271 Rhinoncus_pericarpius|10012.1112-JKR_3448 Rhinoncus_pericarpius|10059.1159-JKR_3495
4	1	oversplitting	Group[ 202 ] n: 4 ;id: Rhinoncus_pericarpius|530.326-JKR Rhinoncus_pericarpius|9694.793-PST_3706 Rhinoncus_pericarpius|10136.1236-PST_3572 Rhinoncus_pericarpius|10038.1138-JKR_3474
4	1	wrong assignment	Group[ 203 ] n: 9 ;id: Rhinoncus_perpendicularis|477.273-PSP Rhinoncus_perpendicularis|590.386-JKR Rhinoncus_smreczynskii|531.327-JKR Rhinoncus_smreczynskii|16439.2425-JKR_26002 Rhinoncus_smreczynskii|16081.2066-JKR_23706 Rhinoncus_smreczynskii|16438.2424-JKR_26001 Rhinoncus_perpendicularis|750.546-RST Rhinoncus_perpendicularis|10064.1164-JKR_3500 Rhinoncus_perpendicularis|10025.1125-JKR_3461
		info only	Group[ 205 ] n: 3 ;id: Scleropteridius_fallax|9907.1006-PSP_3151 Scleropteridius_fallax|16480.2466-PSP_23438 Scleropteridius_fallax|16311.2297-JKR_24228
1	1	oversplitting	Group[ 206 ] n: 1 ;id: Scleropteridius_fallax|16284.2269-JKR_24200
		info only	Group[ 208 ] n: 2 ;id: Scleropterus_serratus|10899.1413-JKR_4182 Scleropterus_serratus|16227.2212-JKR_23950
2	1	oversplitting	Group[ 210 ] n: 2 ;id: Scleropterus_serratus|16353.2339-JKR_24270 Scleropterus_serratus|16412.2398-JKR_25975
1	1	oversplitting	Group[ 209 ] n: 1 ;id: Scleropterus_serratus|11177.359-JKR
		info only	Group[ 226 ] n: 1 ;id: Trichosirocalus_barnevillei|10898.1412-JKR_4181
1	1	oversplitting	Group[ 227 ] n: 1 ;id: Trichosirocalus_barnevillei|16396.2382-JKR_25959
		info only	Group[ 231 ] n: 1 ;id: Trichosirocalus_thalhammeri|10018.1118-JKR_3454
1	1	oversplitting	Group[ 232 ] n: 1 ;id: Trichosirocalus_thalhammeri|11002.1516-PSP_3276
59	37	<-- SUM

## Sheet: Partition 6
Partition 6		wrong assignment
Score: 6		info only
Proba: 2.554890e-01		oversplitting
nb groups:190 (187)
------------------------------------------------------------
wrong assigned seqs count	wrong assigned taxa count	reason	Copy of partition lines discrepancies (see raw data group_6.txt)
4	2	wrong assignment	Group[ 14 ] n: 11 ;id: Ceutorhynchus_assimilis|9970.1070-JKR_3406 Ceutorhynchus_assimilis|9971.1071-JKR_3407 Ceutorhynchus_assimilis|16073.2058-JKR_23698 Ceutorhynchus_assimilis|16173.2158-JKR_23798 Ceutorhynchus_assimilis|16532.2518-PSP_23490 Ceutorhynchus_assimilis|16573.2559-PSP_23533 Ceutorhynchus_assimilis|9978.1078-JKR_3414 Ceutorhynchus_dubius|596.392-JKR Ceutorhynchus_hutchinsiae|592.388-…
7	1	wrong assignment	Group[ 24 ] n: 26 ;id: Ceutorhynchus_contractus|63.IT-0011w Ceutorhynchus_contractus|16272.2257-JKR_23995 Ceutorhynchus_erysimi|10055.1155-JKR_3491 Ceutorhynchus_erysimi|16087.2072-JKR_23712 Ceutorhynchus_erysimi|16277.2262-JKR_24192 Ceutorhynchus_erysimi|16335.2321-JKR_24252 Ceutorhynchus_erysimi|16340.2326-JKR_24257 Ceutorhynchus_erysimi|16104.2089-JKR_23729 Ceutorhynchus_contractus|67.IT-0015w…
3	1	wrong assignment	Group[ 25 ] n: 12 ;id: Ceutorhynchus_descurainiae|261.71-PST_2G2011 Ceutorhynchus_descurainiae|16724.2710-PST_23860 Ceutorhynchus_descurainiae|1033.764-PST_91T2012_3101 Ceutorhynchus_pyrrhorhynchus|554.350-JKR Ceutorhynchus_pyrrhorhynchus|9713.812-PST_3725 Ceutorhynchus_pyrrhorhynchus|9951.1050-PSP_3195 Ceutorhynchus_pyrrhorhynchus|9975.1075-JKR_3411 Ceutorhynchus_pyrrhorhynchus|16513.2499-PSP_23…
1	1	wrong assignment	Group[ 29 ] n: 3 ;id: Ceutorhynchus_merkli|10023.1123-JKR_3459 Ceutorhynchus_ignitus|511.307-JKR Ceutorhynchus_ignitus|9899.998-PSP_3143
		info only	Group[ 31 ] n: 1 ;id: Ceutorhynchus_intersetosus|332.137-PST_8MO2011
1	1	oversplitting	Group[ 32 ] n: 1 ;id: Ceutorhynchus_intersetosus|9989.1089-JKR_3425
2	1	wrong assignment	Group[ 34 ] n: 5 ;id: Ceutorhynchus_leprieuri|58.IT-0006w Ceutorhynchus_leprieuri|81.IT-0030w Ceutorhynchus_pectoralis|11139.1653-JKR_4231 Ceutorhynchus_pectoralis|16352.2338-JKR_24269 Ceutorhynchus_pectoralis|16261.2246-JKR_23984
2	1	wrong assignment	Group[ 38 ] n: 6 ;id: Ceutorhynchus_lukesi|705.501-RST Ceutorhynchus_lukesi|10004.1104-JKR_3440 Ceutorhynchus_striatellus|559.355-JKR Ceutorhynchus_striatellus|10072.1172-JKR_3508 Ceutorhynchus_striatellus|10083.1183-JKR_3519 Ceutorhynchus_striatellus|11091.1605-JKR_3653
1	1	wrong assignment	Group[ 40 ] n: 4 ;id: Ceutorhynchus_napi|11081.1595-JKR_3643 Ceutorhynchus_rapae|10041.1141-JKR_3477 Ceutorhynchus_rapae|16121.2106-JKR_23746 Ceutorhynchus_rapae|11079.1593-JKR_3641
3	1	wrong assignment	Group[ 53 ] n: 11 ;id: Ceutorhynchus_puncticollis|512.308-JKR Ceutorhynchus_puncticollis|537.333-JKR Ceutorhynchus_puncticollis|9922.1021-PSP_3166 Ceutorhynchus_puncticollis|11100.1614-JKR_3662 Ceutorhynchus_puncticollis|16075.2060-JKR_23700 Ceutorhynchus_puncticollis|16115.2100-JKR_23740 Ceutorhynchus_puncticollis|16546.2532-PSP_23504 Ceutorhynchus_puncticollis|16560.2546-PSP_23520 Ceutorhynchus…
		info only	Group[ 79 ] n: 3 ;id: Datonychus_melanostictus|9859.958-CBR_3871 Datonychus_melanostictus|11029.1543-PSP_3303 Datonychus_melanostictus|16494.2480-PSP_23452
1	1	wrong assignment	Group[ 78 ] n: 4 ;id: Datonychus_melanostictus|16410.2396-JKR_25973 Datonychus_maurus|379.184-PST_43MO2011 Datonychus_maurus|1015.746-PST_63T2012_3083 Datonychus_maurus|10135.1235-PST_3571
1	1	wrong assignment	Group[ 90 ] n: 3 ;id: Hesperorrhynchus_glutinosus|17159.2794-PST_26148 Hesperorrhynchus_lineatotessellatus|14987.1847-PST_26050 Hesperorrhynchus_lineatotessellatus|15965.1950-PST_24029
1	1	wrong assignment	Group[ 91 ] n: 6 ;id: Hesperorrhynchus_palmensis|15994.1979-JKR_23619 Hesperorrhynchus_hesperus|279.89-PST_35G2011 Hesperorrhynchus_hesperus|284.94-PST_4G2011 Hesperorrhynchus_hesperus|17735.2870-PST_4259 Hesperorrhynchus_hesperus|SDEI0060.2965-PST Hesperorrhynchus_hesperus|17751.2886-PST_25892
		info only	Group[ 98 ] n: 1 ;id: Microplontus_campestris|480.276-PSP
1	1	oversplitting	Group[ 99 ] n: 1 ;id: Microplontus_campestris|526.322-JKR
3	1	wrong assignment	Group[ 100 ] n: 9 ;id: Microplontus_rugulosus|564.360-JKR Microplontus_rugulosus|9908.1007-PSP_3152 Microplontus_rugulosus|10896.1410-JKR_4179 Microplontus_melanostigma|575.371-JKR Microplontus_melanostigma|9920.1019-PSP_3164 Microplontus_melanostigma|11127.1641-JKR_3689 Microplontus_melanostigma|10092.1192-JKR_3528 Microplontus_melanostigma|16135.2120-JKR_23760 Microplontus_melanostigma|16495.24…
		info only	Group[ 110 ] n: 5 ;id: Mogulones_crucifer|546.342-JKR Mogulones_crucifer|11092.1606-JKR_3654 Mogulones_crucifer|16150.2135-JKR_23775 Mogulones_crucifer|676.472-PST Mogulones_crucifer|775.571-PSP
1	1	oversplitting	Group[ 111 ] n: 1 ;id: Mogulones_crucifer|16190.2175-JKR_23913
1	1	wrong assignment	Group[ 155 ] n: 2 ;id: Ranunculiphilus_faeculentus|10036.1136-JKR_3472 Ranunculiphilus_pseudinclemens|16427.2413-JKR_25990
4	1	wrong assignment	Group[ 163 ] n: 9 ;id: Rhinoncus_perpendicularis|477.273-PSP Rhinoncus_perpendicularis|590.386-JKR Rhinoncus_smreczynskii|531.327-JKR Rhinoncus_smreczynskii|16439.2425-JKR_26002 Rhinoncus_smreczynskii|16081.2066-JKR_23706 Rhinoncus_smreczynskii|16438.2424-JKR_26001 Rhinoncus_perpendicularis|750.546-RST Rhinoncus_perpendicularis|10064.1164-JKR_3500 Rhinoncus_perpendicularis|10025.1125-JKR_3461
37	18	<-- SUM

## Sheet: Partition 7
Partition 7		wrong assignment
Score: 7		info only
Proba: 8.377135e-03		oversplitting
nb groups:178 (175)
------------------------------------------------------------
wrong assigned seqs count	wrong assigned taxa count	reason	Copy of partition lines discrepancies (see raw data group_7.txt)
1	1	wrong assignment	Group[ 2 ] n: 2 ;id: Aphytobius_sphaerion|10006.1106-JKR_3442 Aphytobius_veronicae|10050.1150-JKR_3486
4	2	wrong assignment	Group[ 13 ] n: 11 ;id: Ceutorhynchus_assimilis|9970.1070-JKR_3406 Ceutorhynchus_assimilis|9971.1071-JKR_3407 Ceutorhynchus_assimilis|16073.2058-JKR_23698 Ceutorhynchus_assimilis|16173.2158-JKR_23798 Ceutorhynchus_assimilis|16532.2518-PSP_23490 Ceutorhynchus_assimilis|16573.2559-PSP_23533 Ceutorhynchus_assimilis|9978.1078-JKR_3414 Ceutorhynchus_dubius|596.392-JKR Ceutorhynchus_hutchinsiae|592.388-…
4	3	wrong assignment	Group[ 15 ] n: 8 ;id: Ceutorhynchus_barbareae|16257.2242-JKR_23980 Ceutorhynchus_ignitus|511.307-JKR Ceutorhynchus_ignitus|9899.998-PSP_3143 Ceutorhynchus_merkli|10023.1123-JKR_3459 Ceutorhynchus_pervicax|9780.879-CBR_3792 Ceutorhynchus_pervicax|9897.996-PSP_3141 Ceutorhynchus_pervicax|11096.1610-JKR_3658 Ceutorhynchus_pervicax|16123.2108-JKR_23748
4	2	wrong assignment	Group[ 21 ] n: 7 ;id: Ceutorhynchus_coerulescens|11124.1638-JKR_3686 Ceutorhynchus_coerulescens|16202.2187-JKR_23925 Ceutorhynchus_leprieuri|58.IT-0006w Ceutorhynchus_leprieuri|81.IT-0030w Ceutorhynchus_pectoralis|11139.1653-JKR_4231 Ceutorhynchus_pectoralis|16352.2338-JKR_24269 Ceutorhynchus_pectoralis|16261.2246-JKR_23984
7	1	wrong assignment	Group[ 23 ] n: 26 ;id: Ceutorhynchus_contractus|63.IT-0011w Ceutorhynchus_contractus|16272.2257-JKR_23995 Ceutorhynchus_erysimi|10055.1155-JKR_3491 Ceutorhynchus_erysimi|16087.2072-JKR_23712 Ceutorhynchus_erysimi|16277.2262-JKR_24192 Ceutorhynchus_erysimi|16335.2321-JKR_24252 Ceutorhynchus_erysimi|16340.2326-JKR_24257 Ceutorhynchus_erysimi|16104.2089-JKR_23729 Ceutorhynchus_contractus|67.IT-0015w…
3	1	wrong assignment	Group[ 24 ] n: 12 ;id: Ceutorhynchus_descurainiae|261.71-PST_2G2011 Ceutorhynchus_descurainiae|16724.2710-PST_23860 Ceutorhynchus_descurainiae|1033.764-PST_91T2012_3101 Ceutorhynchus_pyrrhorhynchus|554.350-JKR Ceutorhynchus_pyrrhorhynchus|9713.812-PST_3725 Ceutorhynchus_pyrrhorhynchus|9951.1050-PSP_3195 Ceutorhynchus_pyrrhorhynchus|9975.1075-JKR_3411 Ceutorhynchus_pyrrhorhynchus|16513.2499-PSP_23…
1	1	wrong assignment	Group[ 31 ] n: 2 ;id: Ceutorhynchus_leucorhamma|9988.1088-JKR_3424 Ceutorhynchus_squamulosus|10197.1297-PST_4113
2	1	wrong assignment	Group[ 34 ] n: 6 ;id: Ceutorhynchus_lukesi|705.501-RST Ceutorhynchus_lukesi|10004.1104-JKR_3440 Ceutorhynchus_striatellus|559.355-JKR Ceutorhynchus_striatellus|10072.1172-JKR_3508 Ceutorhynchus_striatellus|10083.1183-JKR_3519 Ceutorhynchus_striatellus|11091.1605-JKR_3653
1	1	wrong assignment	Group[ 36 ] n: 4 ;id: Ceutorhynchus_napi|11081.1595-JKR_3643 Ceutorhynchus_rapae|10041.1141-JKR_3477 Ceutorhynchus_rapae|16121.2106-JKR_23746 Ceutorhynchus_rapae|11079.1593-JKR_3641
3	1	wrong assignment	Group[ 48 ] n: 11 ;id: Ceutorhynchus_puncticollis|512.308-JKR Ceutorhynchus_puncticollis|537.333-JKR Ceutorhynchus_puncticollis|9922.1021-PSP_3166 Ceutorhynchus_puncticollis|11100.1614-JKR_3662 Ceutorhynchus_puncticollis|16075.2060-JKR_23700 Ceutorhynchus_puncticollis|16115.2100-JKR_23740 Ceutorhynchus_puncticollis|16546.2532-PSP_23504 Ceutorhynchus_puncticollis|16560.2546-PSP_23520 Ceutorhynchus…
3	1	wrong assignment	Group[ 72 ] n: 7 ;id: Datonychus_maurus|379.184-PST_43MO2011 Datonychus_maurus|1015.746-PST_63T2012_3083 Datonychus_maurus|10135.1235-PST_3571 Datonychus_melanostictus|16410.2396-JKR_25973 Datonychus_melanostictus|9859.958-CBR_3871 Datonychus_melanostictus|11029.1543-PSP_3303 Datonychus_melanostictus|16494.2480-PSP_23452
1	1	wrong assignment	Group[ 83 ] n: 3 ;id: Hesperorrhynchus_glutinosus|17159.2794-PST_26148 Hesperorrhynchus_lineatotessellatus|14987.1847-PST_26050 Hesperorrhynchus_lineatotessellatus|15965.1950-PST_24029
1	1	wrong assignment	Group[ 84 ] n: 6 ;id: Hesperorrhynchus_hesperus|279.89-PST_35G2011 Hesperorrhynchus_hesperus|284.94-PST_4G2011 Hesperorrhynchus_hesperus|17735.2870-PST_4259 Hesperorrhynchus_hesperus|SDEI0060.2965-PST Hesperorrhynchus_hesperus|17751.2886-PST_25892 Hesperorrhynchus_palmensis|15994.1979-JKR_23619
3	1	wrong assignment	Group[ 92 ] n: 9 ;id: Microplontus_melanostigma|575.371-JKR Microplontus_melanostigma|9920.1019-PSP_3164 Microplontus_melanostigma|11127.1641-JKR_3689 Microplontus_melanostigma|10092.1192-JKR_3528 Microplontus_melanostigma|16135.2120-JKR_23760 Microplontus_melanostigma|16495.2481-PSP_23453 Microplontus_rugulosus|564.360-JKR Microplontus_rugulosus|9908.1007-PSP_3152 Microplontus_rugulosus|10896.14…
1	1	wrong assignment	Group[ 98 ] n: 4 ;id: Mogulones_austriacus|10045.1145-JKR_3481 Mogulones_austriacus|16049.2034-JKR_23674 Mogulones_austriacus|16102.2087-JKR_23727 Mogulones_pallidicornis|9894.993-PSP_3138
1	1	wrong assignment	Group[ 99 ] n: 4 ;id: Mogulones_biondii|195.5-PST_1GC2011 Mogulones_pseudopollinarius|992.723-PST_35T2012_3060 Mogulones_pseudopollinarius|1013.744-PST_60T2012_3081 Mogulones_pseudopollinarius|12140.1689-PST_24407
1	1	wrong assignment	Group[ 144 ] n: 2 ;id: Ranunculiphilus_faeculentus|10036.1136-JKR_3472 Ranunculiphilus_pseudinclemens|16427.2413-JKR_25990
1	1	wrong assignment	Group[ 149 ] n: 12 ;id: Rhinoncus_henningsi|476.272-PSP Rhinoncus_pericarpius|452.248-PSP Rhinoncus_pericarpius|9809.908-CBR_3821 Rhinoncus_pericarpius|10010.1110-JKR_3446 Rhinoncus_pericarpius|10109.1209-JKR_3545 Rhinoncus_pericarpius|16354.2340-JKR_24271 Rhinoncus_pericarpius|10012.1112-JKR_3448 Rhinoncus_pericarpius|10059.1159-JKR_3495 Rhinoncus_pericarpius|530.326-JKR Rhinoncus_pericarpius|96…
4	1	wrong assignment	Group[ 151 ] n: 9 ;id: Rhinoncus_perpendicularis|477.273-PSP Rhinoncus_perpendicularis|590.386-JKR Rhinoncus_smreczynskii|531.327-JKR Rhinoncus_smreczynskii|16439.2425-JKR_26002 Rhinoncus_smreczynskii|16081.2066-JKR_23706 Rhinoncus_smreczynskii|16438.2424-JKR_26001 Rhinoncus_perpendicularis|750.546-RST Rhinoncus_perpendicularis|10064.1164-JKR_3500 Rhinoncus_perpendicularis|10025.1125-JKR_3461
46	23	<-- SUM

## Sheet: Partition8
Partition 8		wrong assignment
Score: 8		info only
Proba: 2.754491e-01		oversplitting
nb groups:183 (180)
------------------------------------------------------------
wrong assigned seqs count	wrong assigned taxa count	reason	Copy of partition lines discrepancies (see raw data group_8.txt)
1	1	wrong assignment	Group[ 2 ] n: 2 ;id: Aphytobius_sphaerion|10006.1106-JKR_3442 Aphytobius_veronicae|10050.1150-JKR_3486
4	2	wrong assignment	Group[ 13 ] n: 11 ;id: Ceutorhynchus_assimilis|9970.1070-JKR_3406 Ceutorhynchus_assimilis|9971.1071-JKR_3407 Ceutorhynchus_assimilis|16073.2058-JKR_23698 Ceutorhynchus_assimilis|16173.2158-JKR_23798 Ceutorhynchus_assimilis|16532.2518-PSP_23490 Ceutorhynchus_assimilis|16573.2559-PSP_23533 Ceutorhynchus_assimilis|9978.1078-JKR_3414 Ceutorhynchus_dubius|596.392-JKR Ceutorhynchus_hutchinsiae|592.388-…
4	3	wrong assignment	Group[ 15 ] n: 8 ;id: Ceutorhynchus_barbareae|16257.2242-JKR_23980 Ceutorhynchus_ignitus|511.307-JKR Ceutorhynchus_ignitus|9899.998-PSP_3143 Ceutorhynchus_merkli|10023.1123-JKR_3459 Ceutorhynchus_pervicax|9780.879-CBR_3792 Ceutorhynchus_pervicax|9897.996-PSP_3141 Ceutorhynchus_pervicax|11096.1610-JKR_3658 Ceutorhynchus_pervicax|16123.2108-JKR_23748
7	1	wrong assignment	Group[ 23 ] n: 26 ;id: Ceutorhynchus_contractus|63.IT-0011w Ceutorhynchus_contractus|16272.2257-JKR_23995 Ceutorhynchus_erysimi|10055.1155-JKR_3491 Ceutorhynchus_erysimi|16087.2072-JKR_23712 Ceutorhynchus_erysimi|16277.2262-JKR_24192 Ceutorhynchus_erysimi|16335.2321-JKR_24252 Ceutorhynchus_erysimi|16340.2326-JKR_24257 Ceutorhynchus_erysimi|16104.2089-JKR_23729 Ceutorhynchus_contractus|67.IT-0015w…
3	1	wrong assignment	Group[ 24 ] n: 12 ;id: Ceutorhynchus_descurainiae|261.71-PST_2G2011 Ceutorhynchus_descurainiae|16724.2710-PST_23860 Ceutorhynchus_descurainiae|1033.764-PST_91T2012_3101 Ceutorhynchus_pyrrhorhynchus|554.350-JKR Ceutorhynchus_pyrrhorhynchus|9713.812-PST_3725 Ceutorhynchus_pyrrhorhynchus|9951.1050-PSP_3195 Ceutorhynchus_pyrrhorhynchus|9975.1075-JKR_3411 Ceutorhynchus_pyrrhorhynchus|16513.2499-PSP_23…
		info only	Group[ 29 ] n: 1 ;id: Ceutorhynchus_intersetosus|332.137-PST_8MO2011
1	1	oversplitting	Group[ 30 ] n: 1 ;id: Ceutorhynchus_intersetosus|9989.1089-JKR_3425
2	1	wrong assignment	Group[ 32 ] n: 5 ;id: Ceutorhynchus_leprieuri|58.IT-0006w Ceutorhynchus_leprieuri|81.IT-0030w Ceutorhynchus_pectoralis|11139.1653-JKR_4231 Ceutorhynchus_pectoralis|16352.2338-JKR_24269 Ceutorhynchus_pectoralis|16261.2246-JKR_23984
2	1	wrong assignment	Group[ 36 ] n: 6 ;id: Ceutorhynchus_lukesi|705.501-RST Ceutorhynchus_lukesi|10004.1104-JKR_3440 Ceutorhynchus_striatellus|559.355-JKR Ceutorhynchus_striatellus|10072.1172-JKR_3508 Ceutorhynchus_striatellus|10083.1183-JKR_3519 Ceutorhynchus_striatellus|11091.1605-JKR_3653
1	1	wrong assignment	Group[ 38 ] n: 4 ;id: Ceutorhynchus_napi|11081.1595-JKR_3643 Ceutorhynchus_rapae|10041.1141-JKR_3477 Ceutorhynchus_rapae|16121.2106-JKR_23746 Ceutorhynchus_rapae|11079.1593-JKR_3641
3	1	wrong assignment	Group[ 50 ] n: 11 ;id: Ceutorhynchus_puncticollis|512.308-JKR Ceutorhynchus_puncticollis|537.333-JKR Ceutorhynchus_puncticollis|9922.1021-PSP_3166 Ceutorhynchus_puncticollis|11100.1614-JKR_3662 Ceutorhynchus_puncticollis|16075.2060-JKR_23700 Ceutorhynchus_puncticollis|16115.2100-JKR_23740 Ceutorhynchus_puncticollis|16546.2532-PSP_23504 Ceutorhynchus_puncticollis|16560.2546-PSP_23520 Ceutorhynchus…
3	1	wrong assignment	Group[ 75 ] n: 7 ;id: Datonychus_maurus|379.184-PST_43MO2011 Datonychus_maurus|1015.746-PST_63T2012_3083 Datonychus_maurus|10135.1235-PST_3571 Datonychus_melanostictus|16410.2396-JKR_25973 Datonychus_melanostictus|9859.958-CBR_3871 Datonychus_melanostictus|11029.1543-PSP_3303 Datonychus_melanostictus|16494.2480-PSP_23452
1	1	wrong assignment	Group[ 86 ] n: 3 ;id: Hesperorrhynchus_glutinosus|17159.2794-PST_26148 Hesperorrhynchus_lineatotessellatus|14987.1847-PST_26050 Hesperorrhynchus_lineatotessellatus|15965.1950-PST_24029
1	1	wrong assignment	Group[ 87 ] n: 6 ;id: Hesperorrhynchus_hesperus|279.89-PST_35G2011 Hesperorrhynchus_hesperus|284.94-PST_4G2011 Hesperorrhynchus_hesperus|17735.2870-PST_4259 Hesperorrhynchus_hesperus|SDEI0060.2965-PST Hesperorrhynchus_hesperus|17751.2886-PST_25892 Hesperorrhynchus_palmensis|15994.1979-JKR_23619
3	1	wrong assignment	Group[ 95 ] n: 9 ;id: Microplontus_melanostigma|575.371-JKR Microplontus_melanostigma|9920.1019-PSP_3164 Microplontus_melanostigma|11127.1641-JKR_3689 Microplontus_melanostigma|10092.1192-JKR_3528 Microplontus_melanostigma|16135.2120-JKR_23760 Microplontus_melanostigma|16495.2481-PSP_23453 Microplontus_rugulosus|564.360-JKR Microplontus_rugulosus|9908.1007-PSP_3152 Microplontus_rugulosus|10896.14…
1	1	wrong assignment	Group[ 101 ] n: 4 ;id: Mogulones_austriacus|10045.1145-JKR_3481 Mogulones_austriacus|16049.2034-JKR_23674 Mogulones_austriacus|16102.2087-JKR_23727 Mogulones_pallidicornis|9894.993-PSP_3138
1	1	wrong assignment	Group[ 148 ] n: 2 ;id: Ranunculiphilus_faeculentus|10036.1136-JKR_3472 Ranunculiphilus_pseudinclemens|16427.2413-JKR_25990
4	1	wrong assignment	Group[ 156 ] n: 9 ;id: Rhinoncus_perpendicularis|477.273-PSP Rhinoncus_perpendicularis|590.386-JKR Rhinoncus_smreczynskii|531.327-JKR Rhinoncus_smreczynskii|16439.2425-JKR_26002 Rhinoncus_smreczynskii|16081.2066-JKR_23706 Rhinoncus_smreczynskii|16438.2424-JKR_26001 Rhinoncus_perpendicularis|750.546-RST Rhinoncus_perpendicularis|10064.1164-JKR_3500 Rhinoncus_perpendicularis|10025.1125-JKR_3461
42	20	<-- SUM

[truncated: 2 more sheets: Partition 9, Partition 10]
