# Supplementary material for: Molecular Weevil Identification Project: A thoroughly curated barcode release of 1300 Western Palearctic weevil species (Coleoptera, Curculionoidea)
Source: Biodivers Data J. 2023 Jan 24;11:e96438. doi: 10.3897/BDJ.11.e96438 (PMC10865102; doi:10.3897/BDJ.11.e96438)
Supplement: Supplementary material 7 — ASAP analyses [file bdj-11-e96438-s007.zip › Suppl. material 7 - ASAP analyses/Ceutorhynchinae - raw data and concordance evaluation/xxx_müll/info - hinweise zu vorherigen runs.txt]

---> 14.06.2021 <---

Datensatz vom 05.03.2021 enthielt noch ein paar wenige falsch bestimmte Taxa (29 Sequenzen) und wurde daher verworfen.
Distats und ASAPweb wurde daher im Juni 2021 neu laufen gelassen bzw. neu ausgewertet.

JETZT OHNE (Sequenzen aus ASAPweb Alignment entfernt):
1580-JKR	:	Ceutorhynchus erysimi (ist ne ganz andere Art, muss resyn werden, daher nun cf und in Gruppe 4)
1581-JKR	:	Ceutorhynchus contractus (ist ne ganz andere Art, muss resyn werden, daher nun cf und in Gruppe 4)
2138-JKR	:	Ceutorhynchus hirtulus (ist sehr wahrscheinlich varius, daher nun det. unc. und Gruppe 4)
26 Sequenzen von Ceutorhynchus contractus und Ceutorhynchus erysimi

Es befinden sich jetzt 517 Sequenzen im Datensatz


-----------------------------------------------------------------------------
-----------------------------------------------------------------------------

---> 05.03.2021 <---
Distats Ergebnis vom 20.07.2020 wurde verworfen.
Distats wurde zuletzt am 05.03.2021 mit weniger Sequenzen im Datensatz laufen gelassen, selber Datensatz wurde auch für ASAPweb verwendet!
Nachfolgende Fehler waren am 05.03.2021 nicht mehr vorhanden:

JETZT OHNE (Sequenzen aus ASAPweb Alignment entfernt):
Coeliodes rana 982-PSP_3127 (SEQUENZ GELÖSCHT)
Calosirus cf. terminatus 2023-JKR (JETZT GRUPPE 4)
Phrydichius cf. topiarius 2558-PSP (JETZT GRUPPE 4)
Phrydichius cf. topiarius 542-RST (JETZT GRUPPE 4)
Phrydichius cf. topiarius 2153-JKR (JETZT GRUPPE 4)
Mogulones uncipes 1230-PST (JETZT GRUPPE 4)
Mogulones uncipes 1239-PST (JETZT GRUPPE 4)
Ceutorhynchus wellschmiedi 1608-JKR (JETZT GRUPPE 4)
Ceutorhynchus cf. erysimi|11066.1580-JKR_3628 (JETZT GRUPPE 4)
Ceutorhynchus cf. contractus|11067.1581-JKR_3629 (JETZT GRUPPE 4)
Ceutorhynchus cf. leucorhamma 1086-JKR (JETZT GRUPPE 4 "cf")

NAME CORRECTION:
Ceutorhynchus_leucorhamma 1088-JKR (vorher falsch: C. leucorrhama)

-----------------------------------------------------------------------------
