# Supplementary material for: Molecular Weevil Identification Project: A thoroughly curated barcode release of 1300 Western Palearctic weevil species (Coleoptera, Curculionoidea)
Source: Biodivers Data J. 2023 Jan 24;11:e96438. doi: 10.3897/BDJ.11.e96438 (PMC10865102; doi:10.3897/BDJ.11.e96438)
Supplement: Supplementary material 7 — ASAP analyses [file bdj-11-e96438-s007.zip › Suppl. material 7 - ASAP analyses/Cryptorhynchinae - raw data and concordance evaluation/01 - ASAP input data/Cryptorhynchinae_Alignment_24.05.2021.fasta]

>Acalles_almeriaensis|8836.E-0186-alm
AACTTTATATTTCATTTTTGGATCATGATCAGGGATACTAGGAACCTCATTGAGTATATTAATTCGAACTGAACTTAGTAACCCCGGAACAATAATTGGAAATGACCAAATTTATAATAGAATTGTTACCGCACATGCCTTTATTATAATTTTTTTTATAGTTATACCTATTATAATCGGAGGGTTTGGAAACTGATTAGTCCCCCTAATATTAGGAGCCCCTGATATAGCCTTCCCACGATTAAACAATATAAGATTCTGGCTACTCCCCCCATCTTTAAGACTGCTCTTAATAAGTAGAATTATTGATAACGGTGCAGGCACCGGATGAACAGTTTACCCCCCACTATCAGCCAATATTGCCCACGAAGGGGTTAGTGTTGACTTAGCCATTTTCAGGCTTCATATAGCCGGAATCTCATCAATTCTTGGAGCCTTAAATTTTATTTCCACTATGGCTAATATACGCCCAGCAGGTATAAATCTGGATAGAATGCCTTTATTTTCCTGAGCCGTAAAAATCACAGCTATTTTACTTCTTTTATCTTTACCAGTTCTAGCAGGAGCAATTACAATGCTTCTAACCGACCGAAATATTAATACATCATTTTTCGACCCAGCCGGAGGAGGAGACCCCATTCTCTACCAACACCTATTT
>Acalles_almeriaensis|8921.E-0192-alme
AACTTTATATTTCATTTTTGGATCATGATCAGGAATACTAGGAACCTCATTGAGTATATTAATTCGAACTGAACTTAGTAACCCTGGAACAATAATTGGGAATGATCAAATTTATAACAGAATTGTTACCGCACATGCCTTTATTATAATTTTTTTTATAGTTATACCTATTATAATCGGAGGATTTGGAAACTGATTAGTCCCCCTAATATTAGGAGCCCCTGATATAGCCTTCCCACGATTAAACAATATAAGATTCTGGCTACTCCCCCCATCTTTAAGGCTACTCTTAATAAGTAGAATTATTGATAACGGAGCAGGCACCGGATGAACAGTTTACCCCCCACTATCAGCCAATATTGCCCACGAAGGGGTTAGTGTTGACTTAGCCATTTTCAGACTTCATATAGCCGGAATTTCATCAATTCTTGGAGCCTTAAATTTTATTTCCACTATGGCTAATATACGCCCAGTAGGTATAAATCTGGATAGAATGCCTTTATTTTCCTGAGCCGTAAAAATCACGGCTATTCTACTTCTTTTATCTTTACCAGTTCTAGCAGGAGCAATTACTATACTTCTAACCGACCGAAATATTAATACATCATTTTTCGACCCAGCCGGAGGGGGAGATCCCATTCTCTACCAACACTTATTT
>Acalles_almeriaensis|9202.E-601-alm
AACTTTATATTTCATTTTTGGATCATGATCCGGGATACTGGGAACCTCATTGAGTATATTAATTCGAACTGAACTTAGTAACCCCGGAACAATAATTGGAAATGACCAAATTTATAACAGAATTGTTACCGCACATGCCTTTATTATAATTTTTTTTATAGTTATACCTATTATAATCGGAGGGTTTGGAAACTGATTAGTCCCCCTAATATTAGGAGCCCCTGATATAGCCTTCCCACGATTAAACAATATAAGATTCTGGCTACTCCCCCCATCTTTAAGACTACTCTTAATAAGTAGAATTATTGATAACGGTGCAGGCACCGGATGAACAGTTTACCCCCCACTATCAGCCAATATTGCCCACGAGGGGGTTAGTGTCGACTTAGCCATTTTCAGGCTTCATATAGCCGGGATTTCATCAATTCTTGGGGCCTTAAATTTTATTTCCACTATGGCTAATATACGCCCACCAGGTATAAATCTGGATAAAATGCCTTTATTTTCCTGAGCCGTAAAAATCACGGCTATTTTACTTCTTTTATCTCTACCAGTTCTAGCAGGGGCAATTACTATGCTTCTAACCGACCGAAATATTAATACATCATTTTTCGACCCAGCCGGGGGAGGAGACCCCATTCTCTACCAGCACCTATTT
>Acalles_almeriaensis|9204.E-603-alm
AACTTTATATTTCATTTTTGGATCATGATCCGGGATACTGGGAACCTCATTGAGTATATTAATTCGAACTGAACTTAGTAACCCCGGAACAATAATTGGAAATGACCAAATTTATAACAGAATTGTTACCGCACATGCCTTTATTATAATTTTTTTTATAGTTATACCTATTATAATCGGAGGGTTTGGAAACTGATTAGTCCCCCTAATATTAGGAGCCCCTGATATAGCCTTCCCACGATTAAACAATATAAGATTCTGGCTACTCCCCCCATCTTTAAGACTACTCTTAATAAGTAGAATTATTGATAACGGTGCAGGCACCGGATGAACAGTTTACCCCCCACTATCAGCCAATATTGCCCACGAGGGGGTTAGTGTCGACTTAGCCATTTTCAGGCTTCATATAGCCGGAATTTCATCAATTCTTGGGGCCTTAAATTTTATTTCCACTATGGCTAATATACGCCCACCAGGTATAAATCTGGATAAAATGCCTTTATTTTCCTGAGCCGTAAAAATCACGGCTATTTTACTTCTTTTATCTCTACCAGTTCTAGCAGGGGCAATTACTATGCTTCTAACCGACCGAAATATTAATACATCATTTTTCGACCCAGCCGGGGGAGGAGACCCCATTCTCTACCAGCACCTATTT
>Acalles_almeriaensis|9209.E-608-alm
AACTTTATATTTCATTTTTGGATCATGATCCGGGATACTGGGAACCTCATTGAGTATATTAATTCGAACTGAACTTAGTAACCCCGGAACAATAATTGGAAATGACCAAATTTATAACAGAATTGTTACCGCACATGCCTTTATTATAATTTTTTTTATAGTTATACCTATTATAATCGGAGGGTTTGGAAACTGATTAGTCCCCCTAATATTAGGAGCCCCTGATATAGCCTTCCCACGATTAAACAATATAAGATTCTGGCTACTCCCCCCATCTTTAAGACTACTCTTAATAAGTAGAATTATTGATAACGGTGCAGGCACCGGATGAACAGTTTACCCCCCACTATCAGCCAATATTGCCCACGAGGGGGTTAGTGTCGACTTAGCCATTTTCAGGCTTCATATAGCCGGGATTTCATCAATTCTTGGGGCCTTAAATTTTATTTCCACTATGGCTAATATACGCCCACCAGGTATAAATCTGGATAAAATGCCTTTATTTTCCTGAGCCGTAAAAATCACGGCTATTTTACTTCTTTTATCTCTACCAGTTCTAGCAGGGGCAATTACTATGCTTCTAACCGACCGAAATATTAATACATCATTTTTCGACCCAGCCGGGGGAGGAGACCCCATTCTCTACCAGCACCTATTT
>Acalles_almeriaensis|9393.E-760-alm
AACTTTATATTTCATTTTTGGATCATGATCAGGAATACTAGGAACCTCATTAAGTATACTAATTCGAACTGAACTTAGTAACCCTGGAACAATAATTGGAAATGACCAAATTTATAACAGAATTGTTACCGCACATGCCTTTATTATAATTTTTTTCATAGTTATACCTATCATAATCGGGGGATTTGGAAACTGATTAGTCCCCCTAATATTAGGAGCCCCTGATATAGCCTTCCCACGATTAAACAATATAAGATTCTGACTGCTCCCTCCATCTTTAAGGCTACTCTTAATAAGTAGAATTATTGATAACGGTGCAGGCACCGGATGAACAGTTTACCCACCACTATCAGCCAATATTGCCCACGAGGGGGTTAGTGTTGACTTAGCCATTTTCAGGCTTCATATAGCCGGAATTTCATCGATTCTTGGAGCCTTAAATTTCATTTCCACTATGGCTAATATACGCCCAGCAGGTATAAATCTGGATAGAATGCCTTTATTCTCCTGAGCCGTAAAAATCACAGCTATTCTACTTCTTTTATCTCTACCAGTTCTAGCAGGTGCAATTACTATGCTTTTAACTGACCGAAATATTAATACATCATTTTTCGACCCAGCCGGAGGAGGAGATCCCATTCTCTATCAACACTTGTTT
>Acalles_almeriaensis|9399.E-759-alm
AACTTTATATTTCATTTTTGGATCATGATCAGGAATACTAGGAACCTCATTAAGTATACTAATTCGAACTGAACTTAGTAGCCCTGGAACAATAATTGGAAATGACCAAATTTATAACAGAATTGTTACCGCACATGCCTTTATTATAATTTTTTTCATAGTTATACCTATCATAATCGGGGGATTTGGAAACTGATTAGTCCCCCTAATATTAGGAGCCCCTGATATAGCCTTCCCACGATTAAACAATATAAGATTCTGACTGCTCCCTCCATCTTTAAGGCTACTCTTAATAAGTAGAATTATTGATAACGGTGCAGGCACCGGATGAACAGTTTACCCACCACTATCAGCCAATATTGCCCACGAGGGGGTTAGTGTTGACTTAGCCATTTTCAGGCTTCATATAGCCGGAATTTCATCGATTCTTGGAGCCTTAAATTTTATTTCCACTATGGCTAATATACGCCCAGCAGGTATAAATCTGGATAGAATGCCTTTATTCTCCTGAGCCGTAAAAATCACAGCTATTCTACTTCTTTTATCTCTACCAGTTCTAGCAGGTGCAATTACTATGCTTTTAACTGACCGAAATATTAATACATCATTTTTCGACCCAGCCGGAGGAGGAGATCCCATTCTCTATCAACACTTGTTT
>Acalles_almeriaensis|10180.1280-PST_4096
AACTTTATATTTCATTTTTGGATCATGATCAGGAATACTAGGAACCTCATTGAGTATACTAATTCGAACTGAACTTAGAAACCCTGGAACAATAATTGGAAATGACCAAATCTATAACAGAATTGTTACCGCACATGCCTTTATTATAATTTTCTTTATAGTTATACCTATCATAATTGGAGGGTTTGGAAACTGATTAGTCCCCCTAATATTAGGAGCCCCTGATATAGCCTTCCCACGATTAAACAATATAAGATTCTGGCTGCTCCCCCCATCTTTAAGGCTACTCTTAATAAGTAGAATTATTGATAACGGTGCAGGAACCGGATGAACAGTTTATCCACCACTATCAGCCAATATTGCCCACGAAGGGGTTAGTGTTGACCTAGCCATTTTCAGGCTTCATATAGCTGGAATTTCATCAATTCTTGGAGCCCTAAATTTTATTTCCACTATGGCTAATATACGCCCAGCAGGTATAAATCTGGATAAAATGCCTTTATTCTCCTGAGCAGTAAAAATCACCGCTATTTTACTTCTTTTATCTCTACCAGTTCTAGCAGGAGCAATTACTATGCTTTTAACTGACCGAAATATTAATACATCATTTTTCGACCCAGCCGGAGGTGGAGATCCCATTCTCTACCAACACTTATTT
>Acalles_biokovoensis|8891.HR-0330-bio
AACCCTATATTTTATTCTCGGATCATGATCAGGAATACTAGGAACTTCATTAAGTATACTAATTCGAACCGAACTTAGAAATCCTGGAACTATAATTGGGAATGATCAAGTCTACAACAGAATTGTCACTGCCCATGCCTTTATTATAATTTTTTTTATAGTAATACCTATCATAATCGGAGGATTTGGAAATTGATTAATTCCATTAATGCTCGGAGCCCCAGATATAGCCTTTCCACGATTAAACAATATAAGATTTTGACTACTCCCGCCATCTATAATTCTACTTTTGATAGGAATAATTATTGATAAAGGAGCAGGAACAGGATGAACGGTTTATCCACCACTATCAGCCAATATTGCCCACGAAGGAGCCTCTGTTGATTTTACTATTTTTAGACTTCACATAGCAGGAATATCCTCAATTCTAGGAGCTATTAATTTTATTTCAACTATAGCCAATATACGCCCTACAGGAATAAATTTAGACAAAATATCTCTATTCTCCTGAGCAGTAAAAGTCACAGCTATCTTACTATTATTATCTCTCCCAGTTTTAGCTGGAGCAATTACCATACTTTTAACAGATCGAAATATCAACACATCATTTTTTGACCCAGCAGGCGGGGGAGATCCTATTCTTTATCAACATTTATTT
>Acalles_biokovoensis|8892.HR-0341-bio
AACCCTATATTTTATTCTCGGATCATGATCAGGAATACTAGGAACTTCATTAAGTATACTAATTCGAACCGAACTTAGAAATCCTGGAACTATAATTGGGAATGATCAAGTTTACAATAGAATTGTCACTGCCCATGCCTTTATTATAATTTTTTTTATAGTAATACCTATCATAATCGGAGGATTTGGAAATTGATTAATTCCATTAATGCTCGGAGCCCCAGATATAGCCTTTCCACGATTAAACAATATAAGATTTTGACTACTCCCGCCATCTATAATTCTACTTTTGATAGGAATAATTATTGATAAAGGAGCAGGAACAGGATGAACGGTTTATCCACCACTATCAGCCAATATTGCCCACGAAGGAGCCTCTGTTGATTTTACTATTTTTAGACTTCACATAGCAGGAATATCCTCAATTCTAGGAGCTATTAATTTTATTTCAACTATAGCCAATATACGCCCTACAGGAATAAATTTAGACAAAATATCTCTATTCTCCTGAGCAGTAAAAGTCACAGCTATCTTACTATTATTATCTCTCCCAGTTTTAGCTGGAGCAATTACCATACTTTTAACAGATCGAAATATCAACACATCATTTTTTGACCCAGCGGGCGGGGGAGATCCCATTCTTTATCAACATTTATTT
>Acalles_breiti|9104.E-542-bre
CACCTTATATTTTATTTTCGGAACATGATCAGGAATGCTGGGAACTTCATTAAGCATATTAATTCGAACAGAACTTAGAAACCCAGGAACTATAATTGGAAATGACCAAATTTATAATAGAATTGTCACAGCACATGCCTTTATTATAATTTTTTTTATAGTTATACCTATTATAATTGGAGGATTTGGAAATTGGTTAATTCCATTAATATTAGGAGCCCCAGATATAGCCTTTCCACGATTAAACAATATAAGATTCTGGCTCCTTCCTCCCTCCTTAAGTCTACTTCTAATAAGAAGAATCATTGATACTGGAGTTGGTACTGGATGAACAGTTTATCCCCCACTATCAGCTAATATTGCCCATGAAGGAGCCTCTGTCGATTTAGCCATTTTCAGACTACACATAGCCGGAATTTCATCAATCCTAGGAGCCTTAAATTTCATTTCTACCATAGCCAATATACGACCAACAGGTATAAATCTAGATAAAATACCTCTATTCTCCTGAGCTGTTAAAGTTACAGCCATCTTGCTGCTATTATCCTTGCCAGTTTTAGCAGGGGCAATCACTATACTTTTAACCGACCGAAATATTAATACATCATTTTTTGATCCAGCCGGTGGGGGAGATCCTATTCTTTACCAACACTTATTT
>Acalles_breiti|9105.E-543-bre
CACCTTATATTTTATTTTCGGAACATGATCAGGAATGCTGGGAACTTCATTAAGCATATTAATTCGAACAGAACTTAGAAACCCAGGAACTATAATTGGAAATGACCAAATTTATAATAGAATTGTCACAGCACATGCCTTTATTATAATTTTTTTTATAGTTATACCTATTATAATTGGAGGATTTGGAAATTGGTTAATTCCATTAATATTAGGAGCCCCAGATATAGCCTTTCCACGATTAAACAATATAAGATTCTGGCTCCTTCCTCCCTCCTTAAGTCTACTTCTAATAAGAAGAATCATTGATACTGGAGTTGGTACTGGATGAACAGTTTATCCCCCACTATCAGCTAATATTGCCCATGAAGGAGCCTCTGTCGATTTAGCCATTTTCAGACTACACATAGCCGGAATTTCATCAATCCTAGGAGCCCTAAATTTCATTTCTACCATAGCCAATATACGACCAACAGGTATAAATCTAGATAAAATACCTCTATTCTCCTGAGCTGTTAAAGTTACAGCCATCTTGCTGCTATTATCCTTGCCAGTTTTAGCAGGGGCAATCACTATACTTTTAACCGACCGAAATATTAATACATCATTTTTTGATCCAGCCGGTGGGGGAGATCCTATTCTTTACCAACACTTATTT
>Acalles_camelus|8679.I-0026-cam
AACCCTATATTTTATTCTAGGAACATGATCAGGAATATTGGGAACTTCCTTAAGAATACTAATCCGAACCGAACTTAGAAATCCAGGAACTATAATTGGAAATGACCAAATTTATAATAGAATTGTAACTTCCCATGCTTTTATTATAATTTTTTTTATAGTAATACCAATTATAATAGGAGGATTTGGAAACTGATTAGTCCCATTAATACTAGGAGCCCCAGATATAGCCTTTCCACGATTAAACAATATAAGATTTTGATTACTTCCCCCATCTTTAACACTTCTTTTAATAAGTAGATATATTGATAAAGGAGTGGGAACTGGATGAACGGTTTATCCCCCCCTATCAGGCAATATTGCCCATGAAGGAGTATCTGTAGATTTAGCCATTTTTAGACTTCACATGGCAGGTATCTCATCAATTCTGGGAGCTATTAATTTTATCTCAACCATAGCTAATATACGCCCAACAGGTATACGCCTTGATAAAATACCACTTTTCTCTTGAGCTGTTAAAATTACAGCAATCCTACTACTATTATCCCTACCAGTTTTAGCTGGAGCTATTACCATACTTTTAACAGACCGAAATATCAACACATCATTTTTTGACCCGGCAGGGGGAGGAGACCCAATTTTATACCAACATTTATTT
>Acalles_camelus|8707.I-0034-cam
AACCCTATATTTTATTCTAGGAACATGATCAGGAATATTGGGAACTTCCTTAAGAATACTAATCCGAACCGAACTTAGAAATCCAGGAACTATAATTGGAAATGACCAAATTTATAATAGAATTGTAACTTCCCATGCTTTTATTATAATTTTTTTTATAGTAATACCAATTATAATAGGAGGATTTGGAAACTGATTAGTCCCATTAATACTAGGAGCCCCAGATATAGCCTTTCCACGATTAAACAATATAAGATTTTGATTACTTCCCCCATCTTTAACACTTCTTTTAATAAGTAGATATATTGATAAAGGAGTGGGAACTGGATGAACGGTTTATCCCCCCCTATCAGGCAATATTGCCCATGAAGGAGTATCTGTAGATTTAGCCATTTTTAGACTTCACATGGCAGGTATCTCATCAATTCTGGGAGCTATTAATTTTATCTCAACCATAGCTAATATACGCCCAACAGGTATACGCCTTGATAAAATACCACTTTTCTCTTGAGCTGTTAAAATTACAGCAATCCTACTACTATTATCCCTACCAGTTTTAGCTGGAGCTATTACCATACTTTTAACAGACCGAAATATCAACACATCATTTTTTGACCCGGCAGGGGGAGGAGACCCAATTTTATACCAACATTTATTT
>Acalles_camelus|8824.I-0016-cam
AACCTTATATTTTATTCTAGGAACATGATCAGGAATACTAGGAACCTCCTTGAGAATACTAATTCGAACCGAACTTAGAAGCCCAGGAACTATAATTGGAAATGATCAAATTTATAATAGAATTGTAACTTCCCATGCTTTTATTATAATTTTTTTTATAGTAATACCAATTATAATAGGAGGATTTGGAAACTGACTAGTCCCATTAATACTAGGAGCCCCAGATATAGCCTTTCCACGATTAAATAATATAAGATTTTGACTACTCCCCCCCTCTTTAACCTTACTTTTGATAAGTAGATATATTGATAAAGGAGTAGGAACTGGATGAACAGTTTATCCCCCCTTATCAGCCAATATTGCCCATGAAGGGGTATCCGTAGATTTAGCCATTTTTAGACTTCATATAGCAGGTATCTCATCAATTCTAGGAGCTATTAATTTTATCTCAACTATAGCTAATATACGCCCAACAGGTATACGCCTTGACAAAATACCACTTTTCTCCTGAGCTGTTAAAATTACAGCAATCCTACTACTATTATCCCTACCAGTCTTAGCCGGAGCTATTACTATACTTTTAACAGACCGAAATATTAACACATCATTTTTTGATCCAGCAGGAGGAGGAGACCCAATTTTATACCAACATTTATTT
>Acalles_camelus|8845.SLO-0227-cam
AACCCTATATTTTATTCTAGGAACATGATCAGGAATATTGGGAACTTCCTTAAGAATACTAATCCGAACCGAACTTAGAAATCCAGGAACTATAATTGGAAATGACCAAATTTATAATAGAATTGTAACTTCCCATGCTTTTATTATAATTTTTTTTATAGTAATACCAATTATAATAGGAGGATTTGGAAACTGATTAGTCCCATTAATACTAGGAGCCCCAGATATAGCCTTTCCACGATTAAACAATATAAGATTTTGATTACTTCCCCCATCTTTAACACTTCTTTTAATAAGTAGATATATTGATAAAGGAGTGGGAACTGGATGAACGGTTTATCCCCCCCTATCAGCCAATATTGCCCATGAAGGAGTATCTGTAGATTTAGCCATTTTTAGACTTCACATGGCAGGTATCTCATCAATTCTGGGAGCTATTAATTTTATCTCAACCATAGCTAATATACGCCCAACAGGTATACGCCTTGATAAAATACCACTTTTCTCTTGAGCTGTTAAAATTACAGCAATCCTACTACTATTATCCCTACCAGTTTTAGCTGGAGCTATTACCATACTTTTAACAGACCGAAATATCAACACGTCATTTTTTGACCCGGCAGGGGGAGGAGACCCAATTTTATACCAACATTTATTT
>Acalles_camelus|8846.A-0228-cam
AACCCTATATTTTATTCTAGGAACATGATCAGGAATATTGGGAACTTCCTTAAGAATACTAATCCGAACCGAACTTAGAAATCCAGGAACTATAATTGGAAATGACCAAATTTATAATAGAATTGTAACTTCCCATGCTTTTATTATAATTTTTTTTATAGTAATACCAATTATAATAGGAGGATTTGGAAACTGATTAGTCCCATTAATACTAGGAGCCCCAGATATAGCCTTTCCACGATTAAACAATATAAGATTTTGATTACTTCCCCCATCTTTAACACTTCTTTTAATAAGTAGATATATTGATAAAGGAGTGGGAACTGGATGAACGGTTTATCCCCCCCTATCAGGCAATATTGCCCATGAAGGAGTATCTGTAGATTTAGCCATTTTTAGACTTCACATGGCAGGTATCTCATCAATTCTGGGAGCTATTAATTTTATCTCAACCATAGCTAATATACGCCCAACAGGTATACGCCTTGATAAAATACCACTTTTCTCTTGAGCTGTTAAAATTACAGCAATCCTACTACTATTATCCCTACCAGTTTTAGCTGGAGCTATTACCATACTTTTAACAGACCGAAATATCAACACATCATTTTTTGACCCGGCAGGGGGAGGAGACCCAATTTTATACCAACATTTATTT
>Acalles_camelus|8856.HR-0336-cam
AACCCTATATTTTATTCTAGGAACATGATCAGGAATATTGGGAACTTCCTTAAGAATACTAATCCGAACCGAACTTAGAAATCCAGGAACTATAATTGGAAATGACCAAATTTATAATAGAATTGTAACTTCCCATGCTTTTATTATAATTTTTTTTATAGTAATACCAATTATAATAGGAGGATTTGGAAACTGATTAGTCCCATTAATATTAGGAGCCCCAGATATAGCCTTTCCACGATTAAACAATATAAGATTTTGATTACTTCCCCCATCTTTAACACTTCTTTTAATAAGTAGATATATTGATAAAGGAGTGGGAACTGGATGAACGGTTTATCCCCCCCTATCAGCCAATATTGCCCATGAAGGAGTATCTGTAGATTTAGCCATTTTTAGACTTCACATAGCAGGTATCTCATCAATTCTGGGAGCTATTAATTTTATCTCAACCATAGCTAATATACGCCCAACAGGTATACGCCTTGATAAAATACCACTTTTCTCTTGAGCTGTTAAAATTACAGCAATCCTACTACTATTATCCCTACCAGTTTTAGCTGGAGCTATTACCATACTTTTAACAGACCGAAATATCAACACATCATTTTTTGACCCGGCAGGGGGAGGAGACCCAATTTTATACCAACATTTATTT
>Acalles_camelus|8946.SLO-0229-cam
AACCCTATATTTTATTCTAGGAACATGATCAGGAATATTGGGAACTTCCTTAAGAATACTAATCCGAACCGAACTTAGAAATCCAGGAACTATAATTGGAAATGACCAAATTTATAATAGAATTGTAACTTCCCATGCTTTTATTATAATTTTTTTTATAGTAATACCAATTATAATAGGAGGATTTGGAAACTGATTAGTCCCATTAATACTAGGAGCCCCAGATATAGCCTTTCCACGATTAAACAATATAAGATTTTGATTACTTCCCCCATCTTTAACACTTCTTTTAATAAGTAGATATATTGATAAAGGAGTGGGAACTGGATGAACGGTTTATCCCCCCCTATCAGCCAATATTGCCCATGAAGGAGTATCTGTAGATTTAGCCATTTTTAGACTTCACATGGCAGGTATCTCATCAATTCTGGGAGCTATTAATTTTATCTCAACCATAGCTAATATACGCCCAACAGGTATACGCCTTGATAAAATACCACTTTTCTCTTGAGCTGTTAAAATTACAGCAATCCTACTACTATTATCCCTACCAGTTTTAGCTGGAGCTATTACCATACTTTTAACAGACCGAAATATCAACACGTCATTTTTTGANNNNNNNNNNNNNNNNNNNNNNNNNNNNNNNNNNNNNNNNNNN
>Acalles_camelus|9229.I-628-cam
AACCTTATATTTTATTCTAGGAACATGATCAGGAATACTAGGAACCTCCTTAAGAATACTAATTCGAACCGAACTTAGAAACCCAGGAACTATAATTGGAAATGATCAGATTTATAATAGAATTGTAACTTCCCATGCTTTTATTATAATTTTTTTTATAGTAATACCAGTTATAATAGGAGGGTTTGGAAACTGACTAGTCCCATTAATACTAGGAGCCCCAGATATAGCCTTTCCACGATTAAATAATATAAGATTTTGGCTACTTCCCCCCTCTTTAACCTTACTTTTAATAAGTAGATATATTGATAAAGGAGTAGGAACTGGATGAACAGTTTATCCCCCCTTATCAGCCAATATTGCCCATGAAGGAGTATCTGTAGATTTAGCCATTTTCAGACTTCATATAGCAGGTATCTCATCAATTCTAGGAGCTATTAATTTTATCTCAACTATAGCTAATATACGCCCAACAGGTATACGCCTTGATAAAATACCACTTTTCTCCTGAGCTGTTAAGATTACAGCAATCCTACTACTATTATCCCTACCAGTCTTAGCCGGAGCTATTACTATACTTTTAACAGACCGAAATATTAACACATCATTTTTTGATCCAGCAGGAGGGGGAGACCCAATTTTATACCAACATTTATTT
>Acalles_camelus|9238.I-637-cam
AACCTTATATTTTATTCTAGGAACATGATCAGGAATATTAGGAACCTCATTAAGAATACTAATTCGAACCGAACTTAGAAGCCCAGGAACTATAATTGGGAATGATCAAATTTATAATAGAATTGTAACTTCCCATGCTTTTATTATAATTTTTTTTATAGTAATACCAATTATAATAGGAGGGTTTGGAAACTGACTAGTCCCATTAATACTAGGAGCCCCAGATATAGCCTTTCCACGATTAAATAATATAAGATTTTGACTACTTCCCCCCTCTTTAACCTTACTTTTAATAAGTAGATATATTGATAAAGGAGTAGGGACTGGATGAACAGTTTATCCCCCCTTATCAGCCAATATTGCCCATGAAGGGGTATCTGTAGATTTAGCCATTTTTAGACTTCATATAGCAGGTATCTCATCAATTCTAGGAGCTATTAATTTTATCTCAACTATAGCTAATATACGCCCAACAGGTATACGCCTTGACAAAATACCACTTTTCTCCTGAGCTGTTAAAATTACAGCAATCCTACTACTATTATCCCTACCAGTCTTAGCCGGAGCTATTACTATACTTTTAACAGACCGAAATATTAACACATCATTTTTTGATCCAGCAGGAGGAGGAGACCCAATTTTATACCAACATTTATTT
>Acalles_camelus|9257.I-656-cam
AACCTTATATTTTATTATAGGAACATGATCAGGAATACTAGGAACTTCTTTAAGAATATTAATTCGAACCGAACTTAGAAACCCAGGAACTATAATTGGAAATGATCAAATTTATAATAGTATCGTAACTTCCCATGCTTTTATTATAATTTTTTTTATAGTAATACCAATTATAATAGGGGGATTTGGAAACTGACTAGTCCCATTAATACTAGGAGCCCCAGATATAGCCTTTCCACGATTAAATAATATAAGATTTTGATTACTTCCCCCCTCTTTAACCTTACTTTTAATAAGTAGGTATATTGATAAAGGAGTAGGAACTGGATGAACAGTTTATCCCCCCTTATCAGCCAATATTGCCCATGAAGGAGTATCCGTAGATTTAGCCATTTTTAGACTTCATATAGCAGGTATCTCATCAATTCTAGGAGCTATTAATTTTGTATCAACTATAGCTAATATACGCCCAACAGGCATACGCCTTGACAAAATACCACTTTTCTCCTGAGCTGTTAAAATTACAGCAATCCTACTACTATTATCCCTACCAGTCTTAGCCGGAGCTATTACTATACTTTTAACAGACCGAAATATCAACACATCATTTTTTGATCCAGCAGGAGGAGGAGACCCAATTTTATACCAACATTTATTT
>Acalles_camelus|9333.S-662-cam
AACCCTATATTTTATTCTAGGAACATGATCAGGAATATTGGGAACTTCCTTAAGAATACTAATCCGAACCGAACTTAGAAATCCAGGAACTATAATTGGAAATGACCAAATTTATAATAGAATTGTAACTTCCCATGCTTTTATTATAATTTTTTTTATAGTAATACCAATTATAATAGGAGGATTTGGAAACTGATTAGTCCCATTAATACTAGGAGCCCCAGATATAGCCTTTCCACGATTAAACAATATAAGATTTTGATTACTTCCCCCATCTTTAACACTTCTTTTAATAAGTAGATATATTGATAAAGGAGTGGGAACTGGATGAACGGTTTATCCCCCCCTATCAGGCAATATTGCCCATGAAGGAGTATCTGTAGATTTAGCCATTTTTAGGCTTCACATGGCAGGTATCTCATCAATTCTGGGAGCTATTAATTTTATCTCAACCATAGCTAATATACGCCCAACAGGTATACGCCTTGATAAAATACCACTTTTCTCTTGAGCTGTTAAAATTACAGCAATCCTACTACTATTATCCCTACCAGTTTTAGCTGGAGCTATTACCATACTTTTAACAGACCGAAATATCAACACATCATTTTTTGACCCGGCAGGGGGAGGAGACCCAATTTTATACCAACATTTATTT
>Acalles_camelus|9337.D-666-cam
AACCCTATATTTTATTCTAGGAACATGATCAGGAATATTGGGAACTTCCTTAAGAATACTAATCCGAACCGAACTTAGAAATCCAGGAACTATAATTGGAAATGACCAAATTTATAATAGAATTGTAACTTCCCATGCTTTTATTATAATTTTTTTTATAGTAATACCAATTATAATAGGAGGATTTGGAAACTGATTAGTCCCATTAATACTAGGAGCCCCAGATATAGCCTTTCCACGATTAAACAATATAAGATTTTGATTACTTCCCCCATCTTTAACACTTCTTTTAATAAGTAGATATATTGATAAAGGAGTGGGAACTGGATGAACGGTTTATCCCCCCCTATCAGGCAATATTGCCCATGAAGGAGTATCTGTAGATTTAGCCATTTTTAGGCTTCACATGGCAGGTATCTCATCAATTCTGGGAGCTATTAATTTTATCTCAACCATAGCTAATATACGCCCAACAGGTATACGCCTTGATAAAATACCACTTTTCTCTTGAGCTGTTAAAATTACAGCAATCCTACTACTATTATCCCTACCAGTTTTAGCTGGAGCTATTACCATACTTTTAACAGACCGAAATATCAACACATCATTTTTTGACCCGGCAGGGGGAGGAGACCCAATTTTATACCAACATTTATTT
>Acalles_camelus|9637.CZ1054
AACCCTATATTTTATTCTAGGAACATGATCAGGAATATTGGGAACTTCCTTAAGAATACTAATCCGAACCGAACTTAGAAATCCAGGAACTATAATTGGAAATGACCAAATTTATAATAGAATTGTAACTTCCCATGCTTTTATTATAATTTTTTTTATAGTAATACCAATTATAATAGGAGGATTTGGAAACTGATTAGTCCCATTAATACTAGGAGCCCCAGATATAGCCTTTCCACGATTAAACAATATAAGATTTTGATTACTTCCCCCATCTTTAACACTTCTTTTAATAAGTAGATATATTGATAAAGGAGTGGGAACTGGATGAACGGTTTATCCCCCCCTATCAGGCAATATTGCCCATGAAGGAGTATCTGTAGATTTAGCCATTTTTAGGCTTCACATGGCAGGTATCTCATCAATTCTGGGAGCTATTAATTTTATCTCAACCATAGCTAATATACGCCCAACAGGTATACGCCTTGATAAAATACCACTTTTCTCTTGAGCTGTTAAAATTACAGCAATCCTACTACTATTATCCCTACCAGTTTTAGCTGGAGCTATTACCATACTTTTAACAGACCGAAATATCAACACATCATTTTTTGACCCGGCAGGGGGAGGAGACCCAATTTTATACCAACATTTATTT
>Acalles_camelus|10878.1392-PST_4688
AACCTTATATTTTATTATAGGAACATGATCAGGAATACTAGGAACTTCTTTAAGAATATTAATTCGAACCGAACTTAGAAACCCAGGAACTATAATTGGAAATGATCAAATTTATAATAGTATCGTAACTTCCCATGCTTTTATTATAATTTTTTTTATAGTAATACCAATTATAATAGGGGGATTTGGAAACTGACTAGTCCCATTAATACTAGGAGCCCCAGATATAGCCTTTCCACGATTAAATAATATAAGATTTTGATTACTTCCCCCCTCTTTAACCTTACTTTTAATAAGTAGGTATATTGATAAAGGAGTAGGAACTGGATGAACAGTTTATCCCCCCTTATCAGCCAATATTGCCCATGAAGGAGTATCCGTAGATTTAGCCATTTTTAGACTTCATATAGCAGGTATCTCATCAATTCTAGGAGCTATTAATTTTGTATCAACTATAGCTAATATACGCCCAACAGGCATACGCCTTGACAAAATACCACTTTTCTCCTGAGCTGTTAAAATTACAGCAATCCTACTACTATTATCCCTACCAGTCTTAGCCGGAGCTATTACTATACTTTTAACAGACCGAAATATCAACACATCATTTTTTGATCCAGCAGGAGGAGGAGACCCAATTTTATACCAACATTTATTT
>Acalles_camelus|16431.2417-JKR_25994
AACCCTATATTTTATTCTAGGAACATGATCAGGAATATTGGGAACTTCCTTAAGAATACTAATCCGAACCGAACTTAGAAATCCAGGAACTATAATTGGAAATGACCAAATTTATAATAGAATTGTAACTTCCCATGCTTTTATTATAATTTTTTTTATAGTAATACCAATTATAATAGGAGGATTTGGAAACTGATTAGTCCCATTAATACTAGGAGCCCCAGATATAGCCTTTCCACGATTAAACAATATAAGATTTTGATTACTTCCCCCATCTTTAACACTTCTTTTAATAAGTAGATATATTGATAAAGGAGTGGGAACTGGATGAACGGTTTATCCCCCCCTATCAGGCAATATTGCCCATGAAGGAGTATCTGTAGATTTAGCCATTTTTAGGCTTCACATGGCAGGTATCTCATCAATTCTGGGAGCTATTAATTTTATCTCAACCATAGCTAATATACGCCCAACAGGTATACGCCTTGATAAAATACCACTTTTCTCTTGAGCTGTTAAAATTACAGCAATCCTACTACTATTATCCCTACCAGTTTTAGCTGGAGCTATTACCATACTTTTAACAGACCGAAATATCAACACATCATTTTTTGACCCGGCAGGGGGAGGAGACCCAATTTTATACCAACATTTATTT
>Acalles_camelus|16460.2446-JKR_26023
AACCCTATATTTTATTCTAGGAACATGATCAGGAATATTGGGAACTTCCTTAAGAATACTAATCCGAACCGAACTTAGAAATCCAGGAACTATAATTGGAAATGACCAAATTTATAATAGAATTGTAACTTCCCATGCTTTTATTATAATTTTTTTTATAGTAATACCAATTATAATAGGAGGATTTGGAAACTGATTAGTCCCATTAATACTAGGAGCCCCAGATATAGCCTTTCCACGATTAAACAATATAAGATTTTGATTACTTCCCCCATCTTTAACACTTCTTTTAATAAGTAGATATATTGATAAAGGAGTGGGAACTGGATGAACGGTTTATCCCCCCCTATCAGGCAATATTGCCCATGAAGGAGTATCTGTAGATTTAGCCATTTTTAGACTTCACATGGCAGGTATCTCATCAATTCTGGGAGCTATTAATTTTATCTCAACCATAGCTAATATACGCCCAACAGGTATACGCCTTGATAAAATACCACTTTTCTCTTGAGCTGTTAAAATTACAGCAATCCTACTACTATTATCCCTACCAGTTTTAGCTGGAGCTATTACCATACTTTTAACAGACCGAAATATCAACACATCATTTTTTGACCCGGCAGGGGGAGGAGACCCAATTTTATACCAACATTTATTT
>Acalles_camelus|17762.2897-PST_25903
AACCCTATATTTTATTCTAGGAACATGATCAGGAATATTAGGAACTTCCTTAAGAATACTAATCCGAACCGAACTTAGAAATCCAGGAACTATAATTGGAAATGATCAAATTTATAATAGAATTGTAACTTCCCATGCTTTTATTATAATTTTTTTTATAGTAATACCAATTATAATAGGAGGATTTGGAAATTGATTAGTCCCATTAATACTAGGAGCCCCAGATATAGCCTTTCCACGATTAAACAATATAAGATTTTGATTACTTCCCCCATCTTTGACCCTTCTTCTAATAAGTAGATATATTGATAAAGGAGTAGGAACTGGATGAACAGTTTATCCCCCCCTATCAGCCAATATTGCCCATGAGGGCGTATCTGTAGATTTAGCCATTTTTAGACTTCACATAGCAGGTATCTCATCAATTCTAGGAGCTATTAATTTTATCTCAACCATAGCTAATATACGCCCAACAGGTATACGCCTTGATAAAATACCACTTTTCTCTTGAGCTGTTAAAATTACAGCAATCCTACTACTATTATCCCTGCCAGTTTTAGCGGGAGCTATTACCATACTTTTAACAGACCGAAATATCAACACATCATTTTTTGACCCGGCAGGAGGAGGAGACCCAATTTTATATCAACACTTGTTT
>Acalles_camelus|17767.2902-PST_25909
AACCCTATATTTTATTCTAGGAACATGATCAGGAATATTGGGAACTTCCTTAAGAATACTAATCCGAACCGAACTTAGAAATCCAGGAACTATAATTGGAAATGACCAAATTTATAATAGAATTGTAACTTCCCATGCTTTTATTATAATTTTTTTTATAGTAATACCAATTATAATAGGAGGATTTGGAAACTGATTAGTCCCATTAATACTAGGAGCCCCAGATATAGCCTTTCCACGATTAAACAATATAAGATTTTGATTACTTCCCCCATCTTTAACACTTCTTTTAATAAGTAGATATATTGATAAAGGAGTGGGAACTGGATGAACGGTTTATCCCCCCCTATCAGGCAATATTGCCCATGAAGGAGTATCTGTAGATTTAGCCATTTTTAGACTTCACATGGCAGGTATCTCATCAATTCTGGGAGCTATTAATTTTATCTCAACCATAGCTAATATACGCCCAACAGGTATACGCCTTGATAAAATACCACTTTTCTCTTGAGCTGTTAAAATTACAGCAATCCTACTACTATTATCCCTACCAGTTTTAGCTGGAGCTATTACCATACTTTTAACAGACCGAAATATCAACACATCATTTTTTGACCCGGCAGGGGGAGGAGACCCAATTTTATACCAACATTTATTT
>Acalles_dieckmanni|9717.816-PST_3729
AACTTTATACTTCATTTTTGGAACTTGATCTGGTATATTAGGAACCTCATTAAGAATATTAATTCGGGCCGAACTTTCCAACCCAGGCACTATAATTGGAAATGATCAAATCTACAATAGAATCGTTACTGCTCATGCCTTTATTATAATTTTTTTTATAGTAATGCCAATTATGATTGGAGGATTTGGAAATTGATTGGTTCCATTAATACTTGGAGCTCCAGACATAGCCTTTCCACGATTAAACAATATAAGATTCTGGCTACTCCCCCCATCTTTGACCCTTCTCTTAATAAGTAGAATTATTGATAAAGGAGCAGGCACAGGTTGAACTGTTTATCCCCCATTATCAGCAAATATTGCACATGAAGGAGCATCTGTTGATCTAGCCATTTTTAGACTCCATATAGCCGGTATTTCATCAATTTTAGGAGCCATTAATTTTATTTCTACTATAGCTAATATACGACCAGCTGGAATAAACTTAGATAAAATACCCCTATTCTCTTGAGCTGTTAAAATCACAGCAATCTTATTGCTTTTATCCCTTCCAGTTTTAGCTGGGGCTATCACTATACTTCTAACAGATCGAAATATTAATACATCATTTTTTGATCCTGCAGGAGGTGGAGACCCAATTCTCTACCAACATCTATTT
>Acalles_dubius|8694.M-0066-dub
AACCCTATATTTCATTTTTGGAACATGATCAGGAATACTAGGAACCTCATTGAGCATACTAATTCGTGTCGAACTTAGCAACCCAGGTACAATAATTGGAAACGACCAAATCTATAATAGAATCGTTACCGCCCACGCCTTTATTATAATTTTTTTTATAGTAATACCAATTATAATCGGAGGATTTGGAAACTGATTAATCCCATTAATACTTGGAGCACCAGATATGGCTTTCCCACGATTAAACAATATAAGATTTTGGCTACTTCCACCATCTTTAACACTTCTATTAATAAGAAGAATTATTGATAATGGAGCTGGCACTGGATGAACCGTCTACCCACCATTATCCGCTAATATTGCTCATGAAGGGACATCTGTTGATTTAGCCATTTTTAGCCTTCATATAGCTGGGATTTCATCAATCTTGGGGGCTATCAACTTTATCTCTACTATAGCCAATATACGACCAGTAGGGATAAAGCTAGACAAAATACCCTTATTCTCTTGGGCCGTAAAAATTACAGCTATTTTACTACTTTTATCTTTACCAGTTTTAGCCGGAGCTATTACTATACTTCTTACAGACCGAAATATTAACACATCATTCTTCGATCCGGCCGGAGGCGGGGATCCTATTCTGTATCAACATTTATTT
>Acalles_dubius|8822.D-0094-dub
AACCCTATATTTCATTTTTGGAACATGATCAGGAATACTAGGAACCTCATTGAGCATACTAATTCGTGTCGAACTTAGCAACCCAGGTACAATAATTGGAAACGACCAAATCTATAATAGAATCGTTACCGCCCACGCCTTTATTATAATTTTTTTTATAGTAATACCAATTATAATCGGAGGATTTGGAAACTGATTAATCCCATTAATACTTGGAGCACCAGATATGGCTTTCCCACGATTAAACAATATAAGATTTTGGCTACTTCCACCATCTTTAACACTTCTATTAATAAGAAGAATTATTGATAATGGAGCTGGCACTGGATGAACCGTCTACCCACCATTATCCGCTAATATTGCTCATGAAGGGACATCTGTTGATTTAGCCATTTTTAGCCTTCATATAGCTGGGATTTCATCAATCTTGGGGGCTATCAACTTTATCTCTACTATAGCCAATATACGACCAGTAGGGATAAAGCTAGACAAAATACCCTTATTCTCTTGGGCCGTAAAAATTACAGCTATTTTACTACTTTTATCTTTACCAGTTTTAGCCGGAGCTATTACTATACTTCTTACAGACCGAAATATTAACACATCATTCTTCGATCCGGCCGGAGGCGGGGATCCTATTCTGTATCAACATTTATTT
>Acalles_dubius|9009.D-0423-dub
AACCCTATATTTCATTTTTGGAACATGATCAGGAATACTAGGAACCTCATTGAGCATACTAATTCGTGTCGAACTTAGCAACCCAGGTACAATAATTGGAAACGACCAAATCTATAATAGAATCGTTACCGCCCACGCCTTTATTATAATTTTTTTTATAGTAATACCAATTATAATCGGAGGATTTGGAAACTGATTAATCCCATTAATACTTGGAGCACCAGATATGGCTTTCCCACGATTAAACAATATAAGATTTTGGCTACTTCCACCATCTTTAACACTTCTATTAATAAGAAGAATTATTGATAATGGAGCTGGCACTGGATGAACCGTCTACCCACCATTATCCGCTAATATTGCTCATGAAGGGACATCTGTTGATTTAGCCATTTTTAGCCTTCATATAGCTGGGATTTCATCAATCTTGGGGGCTATCAACTTTATCTCTACTATAGCCAATATACGACCAGTAGGGATAAAGCTAGACAAAATACCCTTATTCTCTTGGGCCGTAAAAATTACAGCTATTTTACTACTTTTATCTTTACCAGTTTTAGCCGGAGCTATTACTATACTTCTTACAGACCGAAATATTAACACATCATTCTTCGATCCGGCCGGAGGCGGGGATCCTATTCTGTATCAACATTTATTT
>Acalles_dubius|9695.794-PST_3707
AACCCTATATTTCATTTTTGGAACATGATCAGGAATACTAGGAACCTCATTGAGCATACTAATTCGTGTCGAACTTAGCAACCCAGGTACAATAATTGGAAACGACCAAATCTATAATAGAATCGTTACCGCCCACGCCTTTATTATAATTTTTTTTATAGTAATACCAATTATAATCGGAGGATTTGGAAACTGATTAATCCCATTAATACTTGGAGCACCAGATATGGCTTTCCCACGATTAAACAATATAAGATATTGGCTACTTCCACCATCTTTAACACTTCTATTAATAAGAAGAATTATTGATAATGGAGCTGGCACTGGATGAACCGTCTACCCACCATTATCCGCTAATATTGCTCATGAAGGGACATCTGTTGATTTAGCCATTTTTAGCCTTCATATAGCTGGGATTTCATCAATCTTGGGGGCTATCAACTTTATCTCTACTATAGCCAATATACGACCAGTAGGGATAAAGCTAGACAAAATACCCTTATTCTCTTGGGCCGTAAAAATTACAGCTATTTTACTACTTTTATCTTTACCAGTTTTAGCCGGAGCTATTACTATACTTCTTACAGACCGAAATATTAACACATCATTCTTTGATCCGGCCGGAGGCGGGGATCCTATTCTGTATCAACATTTATTT
>Acalles_echinatus|8737.A-0093-ech
NNNNNNNNNNTTCATTTTTGGGGCATGATCAGGAATACTAGGAACCTCATTAAGAATATTAATTCGAACTGAACTTAGTAGCCCTGGGACTATAATTGGGAACGACCAAATCTATAATAGAATTGTCACTGCCCACGCTTTTATTATAATCTTTTTTATGGTTATACCAATTATAATTGGAGGGTTTGGAAACTGGCTAGTCCCACTAATATTAGCAGCCCCAGATATAGCCTTCCCCCGGTTAAACAATATAAGATTCTGGTTACTCCCCCCATCTTTAAGCTTACTTTTAATGAGAAGAATTATCGATAAAGGAGCCGGAACTGGATGAACAGTTTACCCMCCATTATCAGCCAATATTGCTCACGAAGGAGTATCTGTTGATTTAGCCATTTTCAGTCTTCACATAGCGGGAATATCCTCAATCTTAGGAGCTATTAATTTTGTTTCAACAATAGCTAATATACGACCAACAGGGATAAATCTTGATAAAATACCATTATTCTCTTGAGCAGTTAAAATTACAGCAATCCTACTCCTTTTATCTCTTCCAGTTTTAGCCGGAGCTATTACCATACTATTAACAGACCGAAACATCAACACATCATTTTTTGACCCANNNNNNNNNNNNNNNNNNNNNNNNNNNNNNNNNNNNNNN
>Acalles_echinatus|8855.HR-0334-ech
AACCCTCTACTTTATTTTTGGGGCATGGTCAGGAATATTAGGAACCTCATTAAGAATACTAATTCGAACTGAACTCAGTACTCCTGGGACTATAATTGGAAATGACCAAATCTATAATAGAATCGTCACTGCCCATGCTTTTATTATAATCTTTTTTATAGTAATACCAATTATAATTGGAGGGTTTGGGAACTGGTTGATCCCACTAATATTAGGAGCCCCAGATATAGCCTTCCCCCGACTAAACAATATAAGATTCTGGCTACTCCCCCCATCTTTAAGCTTACTTTTAATAAGAAGAATTATCGACAAAGGAGCTGGAACTGGATGAACAGTTTACCCTCCATTATCAGCCAATATCGCTCATGAAGGTGTATCTGTTGATTTAGCCATTTTCAGCCTTCATATAGCCGGGATATCATCAATCTTGGGAGCTATCAATTTTGTCTCAACAATAGCTAATATACGACCAGCAGGAATAAATCTTGATAAAATACCACTATTCTCTTGAGCAGTTAAAATCACAGCAATCTTACTCCTGTTATCTCTTCCAGTTTTAGCTGGGGCTATTACCATACTATTAACAGACCGAAACATCAACACATCATTTTTTGACCCAGCAGGGGGCGGAGATCCTATTCTCTATCAACACTTATTT
>Acalles_echinatus|8864.D-0234-ech
AACCCTCTACTTTATTTTTGGGGCATGGTCAGGAATATTGGGGACCTCATTAAGAATACTAATTCGAACTGAACTTAGTGCTCCTGGAACTATAATTGGAGATGATCAAATCTATAATAGAATCGTCACTGCCCATGCTTTTATTATAATCTTTTTTATAGTAATGCCAATTATAATCGGAGGGTTTGGGAACTGATTGGTTCCACTAATATTGGGGGCCCCAGATATAGCCTTCCCCCGACTAAACAATATGAGATTCTGGCTACTCCCCCCAGCTTTAAGCTTACTTTTAATAAGAAGAATTATCGACAAAGGAGCTGGAACTGGATGAACAGTTTACCCCCCATTATCAGCCAATATAGCTCATGAAGGTATATCTGTTGATTTAGCCATTTTCAGTCTTCATATAGCAGGGATATCGTCAATCTTAGGAGCTATCAATTTTGTCTCAACAATAGCTAATATACGACCAGCAGGGATAAATCTTGATAGAATACCGTTATTCTCTTGAGCAGTTAAAATTACAGCAATTTTACTCCTACTATCTCTTCCAGTTTTAGCCGGGGCTATTACCATACTATTGACAGACCGAAACATCAACACATCATTTTTTGACCCAGCAGGAGGAGGTGATCCTATTCTCTATCAACACTTATTT
>Acalles_echinatus|8948.CZ-0231-ech
AACCCTCTACTTCATTTTTGGAGCATGATCAGGAATACTAGGAACCTCATTAAGAATATTAATTCGAACTGAACTTAGTAGCCCTGGAACTATAATTGGAAACGACCAAATCTATAATAGAATTGTCACTGCCCACGCTTTTATTATAATCTTTTTTATGGTTATACCAATTATAATTGGAGGATTTGGAAACTGGTTAGTCCCACTAATATTAGCAGCCCCAGATATAGCCTTCCCCCGGTTAAACAATATAAGATTCTGGTTACTCCCCCCATCTTTAAGCTTACTTTTAATGAGAAGAATTATCGATAAAGGAGCCGGAACTGGATGAACAGTTTACCCACCATTATCAGCCAATATTGCTCATGAAGGAGTATCTGTTGATTTAGCCATTTTCAGTCTTCACATAGCGGGGATATCCTCAATCTTAGGAGCTATTAATTTTGTTTCAACAATAGCTAATATACGACCAACAGGGATAAATCTTGATAAAATACCATTATTCTCTTGAGCAGTTAAAATTACAGCAATCCTACTCCTATTATCTCTTCCAGTTTTAGCCGGAGCTATTACCATACTATTAACAGACCGAAACATCAACACATCATTTTTTGACCCAGCAGGAGGTGGAGATCCAATCCTCTATCAACACTTATTT
>Acalles_echinatus|8992.HR-0338-ech
AACCCTCTACTTTATTTTTGGGGCATGGTCAGGAATATTAGGAACCTCATTAAGAATACTAATTCGAACTGAACTCAGTACTCCTGGGACTATAATTGGAAATGACCAAATCTATAATAGAATCGTCACTGCCCATGCTTTTATTATAATCTTTTTTATAGTAATACCAATTATAATTGGAGGGTTTGGGAACTGGTTGATCCCACTAATATTAGGAGCCCCAGATATAGCCTTCCCCCGACTAAACAATATAAGATTCTGGCTACTCCCCCCATCTTTAAGCTTACTTTTAATAAGAAGAATTATCGACAAAGGAGCTGGAACTGGATGAACAGTTTACCCTCCATTATCAGCCAATATCGCTCATGAAGGTGTATCTGTTGATTTAGCCATTTTCAGCCTTCATATAGCCGGGATATCATCAATCTTGGGAGCTATCAATTTTGTCTCAACAATAGCTAATATACGACCAGCAGGAATAAATCTTGATAAAATACCACTATTCTCTTGAGCAGTTAAAATCACAGCAATCTTACTCCTGTTATCTCTTCCAGTTTTAGCTGGGGCTATTACCATACTATTAACAGACCGAAACATCAACACATCATTTTTTGACCCAGCAGGGGGCGGGGATCCTATTCTCTATCAACACTTATTT
>Acalles_echinatus|8993.BUL-0344-ech
NNNNNNNNNNNNNNNNNNNNNNNNNNNNNNNNNNNNNNNNGGAACCTCATTAAGAATGCTAATTCGAACTGAACTTAGTACTCCTGGAACTATAATTGGAAATGACCAAATCTATAATAGAATCGTCACTGCCCATGCTTTTATTATAATCTTTTTTATAGTAATACCAATTATAATTGGAGGGTTTGGGAACTGGTTAGTTCCACTAATATTAGGAGCCCCAGATATAGCCTTCCCCCGACTAAACAATATAAGATTCTGGCTACTCCCCCCATCTTTATGCTTACTTTTAATAAGAAGAATTATCGACAAAGGAGCTGGGACTGGGTGAACAGTTTACCCCCCACTATCAGCCAATATCGCTCATGAAGGTGTATCTGTTGATTTAGCCATTTTCAGCCTTCATATAGCAGGGATATCATCAATCTTAGGAGCCATTAATTTTGTCTCAACAATAGCTAATATACGACCAACAGGAATAAATCTTGATAAAATACCACTATTCTCTTGAGCAGTTAAAATTACGGCAATCTTACTCCTGCTATCTCTTCCAGTTTTAGCTGGGGCCATTACCATACTATTAACAGACCGAAACATTAACACATCATTTTTTGACCCAGCAGGGGGCGGAGATCCTATTCTATACCAACACTTATTT
>Acalles_echinatus|8994.BUL-0345-ech
AACCCTATACTTTATTTTTGGAACATGGTCAGGAATACTAGGAACCTCATTAAGAATGCTAATTCGAACTGAACTTAGTACTCCTGGAACTATAATTGGAAATGACCAAATCTATAATAGAATCGTCACTGCCCATGCTTTTATTATAATCTTTTTTATAGTAATACCAATTATAATTGGAGGGTTTGGGAACTGGTTAGTTCCACTAATATTAGGAGCCCCAGATATAGCCTTCCCCCGACTAAACAATATAAGATTCTGGCTACTCCCCCCATCTTTATGCTTACTTTTAATAAGAAGAATTATCGACAAAGGAGCTGGGACTGGGTGAACAGTTTACCCCCCACTATCAGCCAATATCGCTCATGAAGGTGTATCTGTTGATTTAGCCATTTTCAGCCTTCATATAGCAGGGATATCATCAATCTTAGGAGCCATTAATTTTGTCTCAACAATAGCTAATATACGACCAACAGGAATAAATCTTGATAAAATACCACTATTCTCTTGAGCAGTTAAAATTACGGCAATCTTACTCCTGCTATCTCTTCCAGTTTTAGCTGGGGCCATTACCATACTATTAACAGACCGAAACATTAACACATCATTTTTNNNNNNNNNNNNNNNNNNNNNNNNNNNNNNNNNNNNNNNNNNNNNN
>Acalles_echinatus|9007.RU-0410-ech
AACCCTCTACTTTATTTTTGGAGCATGGTCAGGAATATTAGGAACCTCATTAAGGATACTAATTCGAACTGAACTCAGTACTCCTGGGGCTATAATTGGAAATGACCAAATCTATAATAGAATCGTCACTGCCCATGCTTTTATTATAATCTTTTTTATAGTGATACCAATTATAATTGGAGGGTTTGGGAACTGGCTGATTCCACTAATATTAGGAGCCCCAGATATAGCCTTCCCCCGACTAAACAATATAAGATTCTGGCTACTCCCCCCATCTTTAAGCTTACTTTTAATAAGGATAATTATCGACAAAGGAGCTGGAACTGGATGAACAGTTTACCCCCCATTATCAGCCAATATCGCTCATGAAGGTGTATCTGTTGATTTAGCCATTTTCAGCCTTCATATAGCCGGGATATCATCAATCTTGGGAGCTATCAATTTTGTCTCAACAATAGCTAATATACGACCAGCAAAAATAAATCTTGATAAAATACCACTATTCTCTTGAGCAGTTAAAATCACAGCAATCTTACTCCTGTTATCTCTTCCAGTTTTAGCTGGGGCTATTACCATACTATTAACAGACCGAAACATCAACACATCATTTTTTGACCCAGCAGGGGGCGGGGATCCTATTCTCTATCAACACTTATTT
>Acalles_echinatus|9339.R-668-ech
AACCCTCTACTTTATTTTTGGAGCATGGTCAGGAATATTAGGAACCTCATTAAGGATACTAATTCGAACTGAACTCAGTACTCCTGGGGCTATAATTGGAAATGACCAAATCTATAATAGAATCGTCACTGCCCATGCTTTTATTATAATCTTTTTTATAGTGATACCAATTATAATTGGAGGGTTTGGGAACTGGCTGATTCCACTAATATTAGGAGCCCCAGATATAGCCTTCCCCCGACTAAACAATATAAGATTCTGGCTACTCCCCCCATCTTTAAGCTTACTTTTAATAAGGATAATTATCGACAAAGGAGCTGGAACTGGATGAACAGTTTACCCCCCATTATCAGCCAATATCGCTCATGAAGGTGTATCTGTTGATTTAGCCATTTTCAGCCTTCATATAGCCGGGATATCATCAATCTTGGGAGCTATCAATTTTGTCTCAACAATAGCTAATATACGACCAGCAAAAATAAATCTTGATAAAATACCACTATTCTCTTGAGCAGTTAAAATCACAGCAATCTTACTCCTGTTATCTCTTCCAGTTTTAGCTGGGGCTATTACCATACTATTAACAGACCGAAACATCAACACATCATTTTTTGACCCAGCAGGGGGCGGGGATCCTATTCTCTATCAACACTTATTT
>Acalles_echinatus|9340.R-669-ech
AACCCTCTACTTTATTTTTGGAGCATGGTCAGGAATATTAGGAACCTCATTAAGGATACTAATTCGAACTGAACTCAGTACTCCTGGGGCTATAATTGGAAATGACCAAATCTATAATAGAATCGTCACTGCCCATGCTTTTATTATAATCTTTTTTATAGTGATACCAATTATAATTGGAGGGTTTGGGAACTGGCTGATTCCACTAATATTAGGAGCCCCAGATATAGCCTTCCCCCGACTAAACAATATAAGATTCTGGCTACTCCCCCCATCTTTAAGCTTACTTTTAATAAGGATAATTATCGACAAAGGAGCTGGAACTGGATGAACAGTTTACCCCCCATTATCAGCCAATATCGCTCATGAAGGTGTATCTGTTGATTTAGCCATTTTCAGCCTTCATATAGCCGGGATATCATCAATCTTGGGAGCTATCAATTTTGTCTCAACAATAGCTAATATACGACCAGCAAAAATAAATCTTGATAAAATACCACTATTCTCTTGAGCAGTTAAAATCACAGCAATCTTACTCCTGTTATCTCTTCCAGTTTTAGCTGGGGCTATTACCATACTATTAACAGACCGAAACATCAACACATCATTTTTTGACCCAGCAGGGGGCGGGGATCCTATTCTCTATCAACACTTATTT
>Acalles_echinatus|9632.IT1049
AACCCTCTACTTTATTTTTGGGACATGGTCAGGAATATTGGGAACCTCATTAAGAATACTAATTCGAACTGAACTTAGTGCTCCTGGAACTATAATTGGAGATGATCAAATCTATAATAGAATCGTCACTGCCCATGCTTTTATTATAATCTTTTTTATAGTAATGCCAATTATAATCGGAGGATTTGGGAACTGATTGATTCCACTAATATTGGGAGCCCCAGATATAGCCTTCCCCCGACTAAACAATATAAGATTCTGGCTACTCCCACCAGCTTTAAGCTTACTTTTAATAAGAAGAATTATCGACAAAGGGGCTGGAACTGGATGAACAGTTTACCCCCCATTATCAGCCAATATAGCTCATGAAGGTATATCTGTTGATTTAGCCATTTTCAGCCTTCATATAGCAGGAATATCGTCAATCTTAGGAGCTATCAATTTTGTCTCAACAATAGCTAATATACGACCAACAGGGATAAATCTTGATAAAATGCCGTTATTCTCTTGAGCAGTTAAAATTACAGCAATTTTACTCCTACTATCTCTTCCAGTTTTAGCCGGAGCTATTACCATACTATTGACAGACCGAAACATCAACACATCATTTTTTGACCCAGCAGGAGGTGGTGATCCTATTCTCTATCAACACTTATTT
>Acalles_echinatus|10121.1221-JKR_3557
AACCCTCTACTTTATTTTTGGGGCATGGTCAGGAATATTAGGAACCTCATTAAGAATACTAATTCGAACTGAACTCAGTACTCCTGGGACTATAATTGGAAATGACCAAATCTATAATAGAATCGTCACTGCCCATGCTTTTATTATAATCTTTTTTATAGTAATACCAATTATAATTGGGGGGTTTGGGAACTGGTTAATTCCACTGATATTAGGAGCCCCAGATATAGCCTTCCCCCGACTAAACAATATAAGATTCTGGCTACTCCCCCCATCTTTAAGTTTACTTTTAATAAGAAGAATTATCGACAAAGGAGCTGGAACTGGATGAACAGTTTACCCCCCATTATCAGCCAATATCGCTCATGAAGGTGTATCTGTTGATTTAGCCATTTTCAGCCTTCATATAGCCGGGATATCATCAATCTTGGGAGCTATCAATTTTGTCTCAACAATAGCTAATATACGACCAGCAGAAATAAATCTTGATAAAATACCACTATTCTCTTGAGCAGTCAAAATCACAGCAATCTTACTCCTGTTATCTCTTCCAGTTTTAGCTGGAGCTATTACCATACTATTAACAGACCGAAACATCAACACATCATTTTTTGACCCGGCAGGGGGCGGGGATCCTATTCTCTATCAACACTTATTT
>Acalles_echinatus|10371.461-PST
AACCCTTTACTTTATTTTTGGGGCATGGTCAGGAATATTGGGGACCTCATTAAGAATACTAATTCGAACTGAACTTAGTGCTCCTGGAACTATAATTGGAGATGATCAAATCTATAATAGAATCGTCACTGCCCATGCTTTTATTATAATCTTTTTTATAGTAATGCCAATTATAATCGGAGGGTTTGGGAACTGATTGGTTCCACTAATATTGGGGGCCCCAGATATAGCCTTCCCCCGACTAAACAATATAAGATTCTGGCTACTCCCCCCAGCTTTAAGCTTACTTTTAATAAGAAGAATTATCGACAAAGGAGCTGGAACTGGATGAACAGTTTACCCCCCATTATCAGCCAATATAGCTCATGAAGGTATATCTGTTGATTTAGCCATTTTCAGTCTTCATATAGCAGGGATATCGTCAATCTTAGGAGCTATCAATTTTGTCTCAACAATAGCTAATATACGACCAGCAGGGATAAATCTTGATAAAATACCGTTATTCTCTTGAGCAGTTAAAATTACAGCAATTTTACTCCTACTATCTCTTCCAGTTTTAGCCGGGGCTATTACCATACTATTGACAGACCGAAACATCAACACATCATTTTTTGACCCAGCAGGAGGCGGTGATCCTATTCTCTATCAACACTTATTT
>Acalles_fallax|8853.HR-0332-fal
AACCTTATACTTTATCTTCGGAACATGATCAGGTATACTTGGAACCTCATTAAGAATGCTAATTCGAACCGAACTTAGAAGCCCTGGAACTATAATTGGGAATGACCAAATTTATAATAGAATTGTCACTGCCCATGCTTTCATTATAATTTTTTTTATAGTAATACCAATCATAATTGGAGGATTTGGAAACTGATTAATCCCATTAATACTAGGAGCCCCAGATATAGCTTTCCCACGATTAAACAATATAAGATTTTGATTACTACCCCCATCCTTAACCCTACTTATAATAAGTAGAATTATCGACAAAGGAGCAGGTACCGGATGAACAGTTTATCCCCCATTATCAGCCAATATTGCCCATGAAGGGCCCTCTGTTGACCTAGCCATCTTCAGACTCCATATAGCAGGAATTTCATCAATCTTAGGGGCTATCAATTTTGTTTCCACAATAGCAAATATACGACCAACAGGAATAAGGCTAGACAAAATACCATTATTCTCTTGAGCTGTAAAAGTTACAGCCATCTTATTACTCCTATCTCTACCAGTTTTAGCTGGAGCTATTACTATACTATTAACGGACCGAAATATCAATACATCATTTTTTGACCCAGCAGGCGGAGGAGATCCTATCCTTTACCAACATTTATTT
>Acalles_fallax|8950.SLO-0235-fal
NNNNNNNNNNNNNNNNNNNGGAACATGATCAGGTATACTTGGAACCTCATTAAGAATACTAATTCGAACCGAACTTAGAAGCCCTGGAACTATAATTGGAAATGACCAAATTTATAATAGAATTGTCACTGCCCATGCTTTCATTATAATTTTTTTTATAGTAATACCAATCATAATTGGAGGGTTTGGAAACTGATTAATCCCATTAATACTAGGAGCCCCAGATATAGCTTTCCCACGATTAAACAATATAAGATTTTGATTACTACCCCCATCCTTAACCCTACTTATAATAAGTAGAATTATCGACAAAGGAGCAGGTACCGGATGAACAGTTTATCCCCCATTATCAGCCAATATTGCCCATGAAGGGCCCTCTGTTGACCTAGCCATCTTCAGACTCCATATAGCAGGAATTTCATCAATCTTAGGGGCTATCAATTTTGTTTCCACAATAGCAAATATACGACCAACAGGAATAAGGCTAGACAAAATACCATTATTCTCTTGGGCTGTAAAAGTTACAGCCATCTTATTACTCCTATCTCTACCAGTTTTAGCCGGAGCTATTACTATACTATTAACAGACCGAAATATCAATACATCATTTTTTGACCCAGCAGGCGGGGGAGATCCTATCCTTTACCAACATTTATTT
>Acalles_fallax|9425.Cz-797-fal
TACCTTATACTTTATCTTCGGAACATGATCAGGTATACTTGGAACCTCATTAAGAATGCTAATTCGAACCGAACTTAGAAGCCCTGGAACTATAATTGGGAATGACCAAATTTATAATAGAATTGTCACTGCCCATGCTTTCATTATAATTTTTTTTATAGTAATACCAATCATAATTGGAGGATTTGGAAACTGATTAATCCCATTAATACTAGGAGCCCCAGATATAGCTTTCCCACGATTAAACAATATAAGATTTTGATTACTACCCCCATCCTTAACCCTACTTATAATAAGTAGAATTATCGACAAAGGAGCAGGTACCGGATGAACAGTTTATCCCCCATTATCAGCCAATATTGCCCATGAAGGGCCCTCTGTTGACCTAGCCATCTTCAGACTCCATATAGCAGGAATTTCATCAATCTTAGGGGCTATCAATTTTGTTTCCACAATAGCAAATATACGACCAACAGGAATAAGGCTAGACAAAATACCATTATTCTCTTGAGCTGTAAAAGTTACAGCCATCTTATTACTCCTATCTCTACCAGTTTTAGCTGGAGCTATTACTATACTATTAACGGACCGAAATATCAATACATCATTTTTTGACCCAGCAGGCGGAGGAGATCCTATCCTTTACCAACATTTATTT
>Acalles_fallax|9451.D-831-fal
AACCTTATACTTTATCTTCGGAACATGATCAGGTATACTTGGAACCTCATTAAGAATGCTAATTCGAACCGAACTTAGAAGCCCTGGAACTATAATTGGGAATGACCAAATTTATAATAGAATTGTCACTGCCCATGCTTTCATTATAATTTTTTTTATAGTAATACCAATCATAATTGGAGGATTTGGAAACTGATTAATCCCATTAATACTAGGAGCCCCAGATATAGCTTTCCCACGATTAAACAATATAAGATTTTGATTACTACCCCCATCCTTAACCCTACTTATAATAAGTAGAATTATCGACAAAGGAGCAGGTACCGGATGAACAGTTTATCCCCCATTATCAGCCAATATTGCCCATGAAGGGCCCTCTGTTGACCTAGCCATCTTCAGACTCCATATAGCAGGAATTTCATCAATCTTAGGGGCTATCAATTTTGTTTCCACAATAGCAAATATACGACCAACAGGAATAAGGCTAGACAAAATACCATTATTCTCTTGAGCTGTAAAAGTTACAGCCATCTTATTACTCCTATCTCTACCAGTTTTAGCTGGAGCTATTACTATACTATTAACGGACCGAAATATCAATACATCATTTTTTGACCCAGCAGGCGGAGGAGATCCTATCCTTTACCAACATTTATTT
>Acalles_fallax|9635.CZ1052
AACCTTATACTTTATCTTCGGAACATGATCAGGTATACTTGGAACCTCATTAAGAATGCTAATTCGAACCGAACTTAGAAGCCCTGGAACTATAATTGGAAATGACCAAATTTATAATAGAATTGTCACTGCCCATGCTTTCATTATAATTTTTTTTATAGTAATACCAATCATAATTGGAGGATTTGGAAACTGATTAATCCCATTAATACTAGGAGCCCCAGATATAGCTTTCCCACGATTAAACAATATAAGATTTTGATTACTACCCCCATCCTTAACCCTACTTATAATAAGTAGAATTATCGACAAAGGAGCAGGTACCGGATGAACAGTTTATCCCCCATTATCAGCCAATATTGCCCATGAAGGGCCCTCTGTTGACCTAGCCATCTTCAGACTCCATATAGCAGGAATTTCATCAATCTTAGGGGCTATCAATTTTGTTTCCACAATAGCAAATATACGACCAACAGGAATAAGGCTAGACAAAATACCATTATTCTCTTGAGCTGTAAAAGTTACAGCCATCTTATTACTCCTATCTCTACCAGTTTTAGCTGGAGCTATTACTATACTATTAACGGACCGAAATATCAATACATCATTTTTTGACCCAGCAGGCGGAGGAGATCCTATCCNTTACCAACATTTATNT
>Acalles_fallax|10112.1212-JKR_3548
AACCTTATACTTTATCTTCGGAACATGATCAGGTATACTTGGAACCTCATTAAGAATGCTAATTCGAACCGAACTTAGAAGCCCTGGAACTATAATTGGGAATGACCAAATTTATAATAGAATTGTCACTGCCCATGCTTTCATTATAATTTTTTTTATAGTAATACCAATCATAATTGGAGGATTTGGAAACTGATTAATCCCATTAATACTAGGAGCCCCAGATATAGCTTTCCCACGATTAAACAATATAAGATTTTGATTACTACCCCCATCCTTAACCCTACTTATAATAAGTAGAATTATCGACAAAGGAGCAGGTACCGGATGAACAGTTTATCCCCCATTATCAGCCAATATTGCCCATGAAGGGCCCTCTGTTGACCTAGCCATCTTCAGACTCCATATAGCAGGAATTTCATCAATCTTAGGGGCTATCAATTTTGTTTCCACAATAGCAAATATACGACCAACAGGAATAAGGCTAGACAAAATACCATTATTCTCTTGAGCTGTAAAAGTTACAGCCATCTTATTACTCCTATCTCTACCAGTTTTAGCTGGAGCTATTACTATACTATTAACGGACCGAAATATCAATACATCATTTTTTGACCCAGCAGGCGGAGGAGATCCTATCCTTTACCAACATTTATTT
>Acalles_fallax|10932.1446-JKR_4215
AACCTTATACTTTATCTTCGGAACATGATCAGGTATACTTGGAACCTCATTAAGAATGCTAATTCGAACCGAACTTAGAAGCCCTGGAACTATAATTGGGAATGACCAAATTTATAATAGAATTGTCACTGCCCATGCTTTCATTATAATTTTTTTTATAGTAATACCAATCATAATTGGAGGATTTGGAAACTGATTAATCCCATTAATACTAGGAGCCCCAGATATAGCTTTCCCACGATTAAACAATATAAGATTTTGATTACTACCCCCATCCTTAACCCTACTTATAATAAGTAGAATTATCGACAAAGGAGCAGGTACCGGATGAACAGTTTATCCCCCATTATCAGCCAATATTGCCCATGAAGGGCCCTCTGTTGACCTAGCCATCTTCAGACTCCATATAGCAGGAATTTCATCAATCTTAGGGGCTATCAATTTTGTTTCCACAATAGCAAATATACGACCAACAGGAATAAGGCTAGACAAAATACCATTATTCTCTTGAGCTGTAAAAGTTACAGCCATCTTATTACTCCTATCTCTACCAGTTTTAGCTGGAGCTATTACTATACTATTAACGGACCGAAATATCAATACATCATTTTTTGACCCAGCAGGCGGAGGAGATCCTATCCTTTACCAACATTTATTT
>Acalles_fallax|11162.1214-JKR_3550
AACCTTATACTTTATCTTCGGAACATGATCAGGTATACTTGGAACCTCATTAAGAATGCTAATTCGAACCGAACTTAGAAGCCCTGGAACTATAATTGGGAATGACCAAATTTATAATAGAATTGTCACTGCCCATGCTTTCATTATAATTTTTTTTATAGTAATACCAATCATAATTGGAGGATTTGGAAACTGATTAATCCCATTAATACTAGGAGCCCCAGATATAGCTTTCCCACGATTAAACAATATAAGATTTTGATTACTACCCCCATCCTTAACCCTACTTATAATAAGTAGAATTATCGACAAAGGAGCAGGTACCGGATGAACAGTTTATCCCCCATTATCAGCCAATATTGCCCATGAAGGGCCCTCTGTTGACCTAGCCATCTTCAGACTCCATATAGCAGGAATTTCATCAATCTTAGGGGCTATCAATTTTGTTTCCACAATAGCAAATATACGACCAACAGGAATAAGGCTAGACAAAATACCATTATTCTCTTGAGCTGTAAAAGTTACAGCCATCTTATTACTCCTATCTCTACCAGTTTTAGCTGGAGCTATTACTATACTATTAACGGACCGAAATATCAATACATCATTTTTTGACCCAGCAGGCGGAGGAGATCCTATCCTTTACCAACATTTATTT
>Acalles_fallax|16099.2084-JKR_23724
AACCTTATACTTTATCTTCGGAACATGATCAGGTATACTTGGAACCTCATTAAGAATGCTAATTCGAACCGAACTTAGAAGCCCTGGAACTATAATTGGGAATGATCAAATTTATAATAGAATTGTCACTGCCCATGCTTTCATTATAATTTTTTTTATAGTAATACCAATCATAATTGGAGGATTTGGAAACTGATTAATCCCATTAATACTAGGAGCCCCAGATATAGCTTTCCCACGATTAAACAATATAAGATTTTGATTACTACCCCCATCCTTAACCCTACTTATAATAAGTAGAATTATCGACAAAGGAGCAGGTACCGGATGAACAGTTTATCCCCCATTATCAGCCAATATTGCCCATGAAGGGCCCTCTGTTGACCTAGCCATCTTCAGACTCCATATAGCAGGAATTTCATCAATCTTAGGGGCTATCAATTTTGTTTCCACAATAGCAAATATACGACCAACAGGAATAAGGCTAGACAAAATACCATTATTCTCTTGAGCTGTAAAAGTTACAGCCATCTTATTACTCCTATCTCTACCAGTTTTAGCTGGAGCTATTACTATACTATTAACGGACCGAAATATTAATACATCATTTTTTGACCCAGCAGGCGGAGGAGATCCTATCCTTTACCAGCATTTATTT
>Acalles_fallax|16430.2416-JKR_25993
AACCTTATACTTTATCTTCGGAACATGATCAGGTATACTTGGAACCTCATTAAGAATGCTAATTCGAACCGAACTTAGAAGCCCTGGAACTATAATTGGAAATGACCAAATTTATAATAGAATTGTCACTGCCCATGCTTTCATTATAATTTTTTTTATAGTAATACCAATCATAATTGGAGGATTTGGAAACTGATTAATCCCATTAATACTAGGAGCCCCAGATATAGCTTTCCCACGATTAAACAATATAAGATTTTGATTACTACCCCCATCCTTAACCCTACTTATAATAAGTAGAATTATCGACAAAGGAGCAGGTACCGGATGAACAGTTTATCCCCCATTATCAGCCAATATTGCCCATGAAGGGCCCTCTGTTGACCTAGCCATCTTCAGACTCCATATAGCAGGAATTTCATCAATCTTAGGGGCTATCAATTTTGTTTCCACAATAGCAAATATACGACCAACAGGAATAAGGCTAGACAAAATACCATTATTCTCTTGAGCTGTAAAAGTTACAGCCATCTTATTACTCCTATCTCTACCAGTTTTAGCTGGAGCTATTACTATACTATTAACGGACCGAAATATCAATACATCATTTTTTGACCCAGCAGGCGGAGGAGATCCTATCCTTTACCAACATTTATTT
>Acalles_fallax|16433.2419-JKR_25996
AACCTTATACTTTATCTTCGGAACATGATCAGGTATACTTGGAACCTCATTAAGAATGCTAATTCGAACCGAACTTAGAAGCCCTGGAACTATAATTGGAAATGACCAAATTTATAATAGAATTGTCACTGCCCATGCTTTCATTATAATTTTTTTTATAGTAATACCAATCATAATTGGAGGATTTGGAAACTGATTAATCCCATTAATACTAGGAGCCCCAGATATAGCTTTCCCACGATTAAACAATATAAGATTTTGATTACTACCCCCATCCTTAACCCTACTTATAATAAGTAGAATTATCGACAAAGGAGCAGGTACCGGATGAACAGTTTATCCCCCATTATCAGCCAATATTGCCCATGAAGGGCCCTCTGTTGACCTAGCCATCTTCAGACTCCATATAGCAGGAATTTCATCAATCTTAGGGGCTATCAATTTTGTTTCCACAATAGCAAATATACGACCAACAGGAATAAGGCTAGACAAAATACCATTATTCTCTTGAGCTGTAAAAGTTACAGCCATCTTATTACTCCTATCTCTACCAGTTTTAGCTGGAGCTATTACTATACTATTAACGGACCGAAATATCAATACATCATTTTTTGACCCAGCAGGCGGAGGAGATCCTATCCTTTACCAACATTTATTT
>Acalles_fallax|16462.2448-JKR_26025
AACCTTATACTTTATCTTCGGAACATGATCAGGTATACTTGGAACCTCATTAAGAATACTAATTCGAACCGAACTTAGAAGCCCTGGAACTATAATTGGAAATGACCAAATTTATAATAGAATTGTCACTGCCCATGCTTTCATTATAATTTTTTTTATAGTAATACCAATCATAATTGGAGGGTTTGGAAACTGATTAATCCCATTAATACTAGGAGCCCCAGATATAGCTTTCCCACGATTAAACAATATAAGATTTTGATTACTACCCCCATCCTTAACCCTACTTATAATAAGTAGAATTATCGACAAAGGAGCAGGTACCGGATGAACAGTTTATCCCCCATTATCAGCCAATATTGCCCATGAAGGACCCTCTGTTGACCTAGCCATCTTCAGACTCCATATAGCAGGAATTTCATCAATCTTAGGGGCTATCAATTTTGTTTCCACAATAGCAAATATACGACCAACAGGAATAAGGCTAGACAAAATACCATTATTCTCTTGGGCTGTAAAAGTTACAGCCATCTTATTACTCCTATCTCTACCAGTTTTAGCTGGAGCTATTACTATACTATTAACAGACCGAAATATCAATACATCATTTTTTGACCCAGCAGGCGGAGGAGATCCTATCCTTTACCAACATTTATTT
>Acalles_fallax|17763.2898-PST_25904
AACCTTATACTTTATCTTCGGAACATGATCAGGTATACTTGGAACCTCATTAAGAATGCTAATTCGAACCGAACTTAGAAGCCCTGGAACTATAATTGGGAATGATCAAATTTATAATAGAATTGTCACTGCCCATGCTTTCATTATAATTTTTTTTATAGTAATACCAATCATAATTGGAGGATTTGGAAACTGATTAATCCCATTAATACTAGGAGCCCCAGATATAGCTTTCCCACGATTAAACAATATAAGATTTTGATTACTACCCCCATCCTTAACCCTACTTATAATAAGTAGAATTATCGACAAAGGAGCAGGTACCGGATGAACAGTTTATCCCCCATTATCAGCCAATATTGCCCATGAAGGGCCCTCTGTTGACCTAGCCATCTTCAGACTCCATATAGCAGGAATTTCATCAATCTTAGGGGCTATCAATTTTGTTTCCACAATAGCAAATATACGACCAACAGGAATAAGGCTAGACAAAATACCATTATTCTCTTGAGCTGTAAAAGTTACAGCCATCTTATTACTCCTATCTCTACCAGTTTTAGCTGGAGCTATTACTATACTATTAACGGACCGAAATATTAATACATCATTTTTTGACCCAGCAGGCGGAGGAGATCCTATCCTTTACCAGCATTTATTT
>Acalles_fallax|17764.2899-PST_25905
AACCTTATACTTTATCTTCGGAACATGATCAGGTATACTTGGAACCTCATTAAGAATGCTAATTCGAACCGAACTTAGAAGCCCTGGAACTATAATTGGAAATGACCAAATTTATAATAGAATTGTCACTGCCCATGCTTTCATTATAATTTTTTTTATAGTAATACCAATCATAATTGGAGGATTTGGAAACTGATTAATCCCATTAATACTAGGAGCCCCAGATATAGCTTTCCCACGATTAAACAATATAAGATTTTGATTACTACCCCCATCCTTAACCCTACTTATAATAAGTAGAATTATCGACAAAGGAGCAGGTACCGGATGAACAGTTTATCCCCCATTATCAGCCAATATTGCCCATGAAGGGCCCTCTGTTGACCTAGCCATCTTCAGACTCCATATAGCAGGAATTTCATCAATCTTAGGGGCTATCAATTTTGTTTCCACAATAGCAAATATACGACCAACAGGAATAAGGCTAGACAAAATACCATTATTCTCTTGAGCTGTAAAAGTTACAGCCATCTTATTACTCCTATCTCTACCAGTTTTAGCTGGAGCTATTACTATACTATTAACGGACCGAAATATCAATACATCATTTTTTGACCCAGCAGGCGGAGGAGATCCTATCCTTTACCAACATTTATTT
>Acalles_gadorensis|8740.E-0097-gad
AACCTTATATTTTATTTTTGGAGCTTGATCAGGTATACTGGGAACCTCATTAAGAATACTAATTCGGACCGAACTCAGCAACCCTGGAACCTTAATTGGGAATGATCAAATTTATAATAGAATTGTCACTGCCCATGCCTTCATTATAATTTTTTTCATAGTAATACCAATTATAATCGGAGGTTTTGGAAACTGGTTAATTCCTTTAATACTTGGAGCCCCAGATATAGCCTTTCCTCGATTAAACAATATAAGATTCTGATTACTCCCCCCATCCTTAACTCTTTTATTAATAAGCAGAATTATTGATAAAGGGGTTGGCACCGGCTGAACGGTTTACCCCCCATTATCAGCCAATATCGCTCATGAAGGAGTTTCTATTGATTTAGCCATTTTCAGGCTCCACATGGCGGGTATTTCATCAATCCTAGGAGCCTTAAATTTTATTTCTACAATAGCCAATATACGACCAGCAGGGATAAATCTAGATAAAATGCCACTATTTTCTTGAGCTGTTAAAATCACAGCTATTCTACTTCTACTGTCCCTCCCGGTTCTGGCAGGGGCTATTACTATGCTATTAACAGATCGAAATATCAACACATCATTTTTTGACCCCGCCGGTGGCGGGGACCCTATTCTTTATCAACATTTATTT
>Acalles_globulipennis|204.14-PST_7GC2011
AACTCTGTATTTTATTTTTGGGGCATGATCAGGAATATTAGGAACTTCCCTAAGTATATTAATTCGAACTGAATTAAGAAATCCAGGAACCTTGATTGGAAATGACCAAATTTACAATAGAATTGTAACCGCTCATGCTTTTATTATAATTTTTTTTATAGTTATACCAATTATAATTGGGGGATTTGGAAACTGGTTAGTTCCATTAATACTTGGAGCCCCTGATATAGCTTTCCCACGTTTAAATAATATAAGATTTTGACTATTACCACCATCCCTAGCTTTATTACTAATAAGAAGAATTATTGATAAAGGTGCAGGAACTGGATGAACTGTTTACCCCCCACTATCAGCAAATATTGCTCATGAAGGGGCCTCTGTAGATCTAGCCATTTTTAGTTTACATATAGCAGGAATTTCCTCAATCCTAGGAGCTATTAATTTTGTCTCCACAATAGCTAATATACGATCAATAGGGATAGATTTAGATAAAATACCCCTATTCTCCTGAGCCGTAAAAATTACAGCTATCCTACTCCTTTTATCTCTCCCTGTTCTAGCAGGAGCTATTACTATACTTTTAACAGATCGAAATATTAATACTTCTTTTTTTGATCCTGCGGGTGGTGGTGATCCAATTCTATACCAACATTTGTTT
>Acalles_globulipennis|9092.P-528-glo
AACTCTATATTTTATTTTTGGATCATGATCAGGAATATTAGGAACTTCCCTGAGTATATTAATTCGAACTGAATTAAGAAATCCAGGAACCTTAATTGGAAATGACCAAATTTATAATAGAATTGTAACCGCTCATGCTTTTATTATAATTTTTTTTATAGTTATACCARTTATAATTGGAGGATTTGGAAACTGGTTAGTTCCATTAATACTTGGAGCCCCTGATATAGCTTTCCCACGTTTAAATAATATAAGATTTTGGTTATTACCCCCATCCCTAGCTTTATTACTAATAAGAAGAATTATTGATAAAGGTGCAGGAACCGGATGAACTGTTTACCCTCCACTATCAGCAAATATTGCCCATGAAGGAGCATCTGTAGATCTAGCCATTTTTAGCTTACATATAGCCGGAATCTCCTCAATCCTAGGAGCTATTAATTTTGTCTCCACAATAGCTAATATACGAACAATAGGGATAAATTTAGATAAAATACCCCTATTTTCCTGAGCCGTAAAAATTACGGCTATCTTACTACTTTTATCTCTTCCTGTTCTAGCAGGAGCTATTACTATGCTTTTAACAGATCGAAATATTAATACTTCTTTTTTTGATCCCGCTGGTGGTGGTGATCCAATCTTGTATCAACATTTGTTC
>Acalles_globulipennis|9118.P-521-glo
AACTCTATATTTTATTTTTGGGGCATGATCAGGAATATTAGGAACTTCCCTAAGTATATTAATTCGAACTGAATTAAGAAATCCAGGAACCTTAATTGGAAATGACCAAATTTATAATAGAATTGTAACCGCTCATGCTTTTATTATAATTTTTTTTATAGTTATACCAATTATAATTGGAGGATTTGGAAACTGGTTAGTTCCATTAATACTTGGAGCCCCTGATATAGCTTTCCCACGTTTAAATAATATAAGATTTTGGTTATTACCACCATCCCTAGCTTTATTACTAATAAGAAGAATTATTGATAAAGGTGCAGGAACTGGATGAACTGTTTACCCCCCACTATCGGCAAATATTGCCCATGAAGGAGCCTCTGTAGATCTAGCCATTTTTAGCTTACATATAGCCGGAATCTCCTCAATCCTAGGAGCTATTAATTTTGTCTCCACAATAGCTAATATACGAACAATAGGAATAAATTTAGATAAAATACCTCTATTTTCCTGAGCCGTAAAAATTACAGCTATCTTACTCCTTTTATCTCTCCCTGTTCTAGCAGGAGCTATTACTATACTTTTAACAGATCGAAATATTAATACTTCTTTTTTTGATCCTGCAGGTGGNNNNNNNNNNNNNNNNNNNNNNNNNNNNNNN
>Acalles_globulipennis|9265.E-676-glo
AACTCTATATTTTATTTTTGGAGCATGATCAGGAATATTAGGAACTTCTCTAAGTATATTAATTCGAACTGAATTAAGAAACCCAGGAACCCTGATTGGGAATGACCAAATTTATAACAGAATTGTAACCGCTCATGCTTTTATTATAATTTTTTTTATAGTTATACCAATTATAATTGGAGGGTTTGGAAACTGGTTAGTTCCATTAATACTTGGGGCCCCTGATATAGCTTTCCCACGTTTAAACAATATAAGATTTTGATTGCTACCACCATCCCTAGCTTTATTATTAATAAGAAGAATTATTGATAAAGGTGCAGGAACTGGATGAACTGTTTATCCCCCACTATCAGCAAATATTGCCCATGAAGGGGCCTCTGTTGACCTAGCCATTTTTAGTTTACATATAGCCGGAATTTCCTCAATCTTGGGAGCTATTAATTTTGTCTCCACAATAGCTAATATACGAACAATAGGGATAGATTTAGATAAAATACCCCTATTCTCCTGGGCCGTAAAAATTACAGCAATCTTACTTCTTTTATCTCTCCCGGTTCTAGCAGGAGCTATTACTATACTTTTAACAGATCGAAATATTAATACTTCTTTTTTTGATCCTGCAGGTGGGGGTGATCCAATCTTATATCAACATTTGTTC
>Acalles_globulipennis|9268.E-679-glo
AACTTTATATTTTATTTTCGGGGCATGATCAGGAATATTGGGGACTTCCCTAAGTATACTAATTCGAACTGAATTAAGAAACCCAGGAACCTTAATTGGAAATGACCAAATTTACAATAGAATTGTAACCGCTCATGCTTTTATTATAATTTTTTTTATAGTTATACCAATTATAATTGGAGGATTTGGAAACTGATTAGTTCCATTAATACTTGGAGCCCCCGATATAGCTTTCCCACGATTAAATAATATAAGATTTTGGTTATTACCTCCATCCCTAGCTTTATTGTTAATAAGAAGAATTATTGACAAAGGTGCAGGGACTGGATGAACGGTTTACCCCCCACTATCAGCAAATATTGCTCATGAAGGAGCCTCTGTTGATCTAGCCATTTTTAGATTACATATAGCAGGAGTATCCTCAATCTTAGGAGCTATTAATTTTGTGTCTACAATAGCCAATATACGAACAATAGGAATAGACTTAGATAAAATACCTTTATTCTCCTGAGCCGTAAAAATTACAGCTATTTTACTCCTTTTATCTCTTCCTGTTCTAGCAGGAGCTATCACTATACTTTTAACAGATCGAAATATTAATACTTCCTTTTTTGATCCCGCAGGTGGAGGTGACCCAATCTTATATCAACATTTATTC
>Acalles_globulipennis|9485.E-866-glo
AACTCTATATTTTATTTTTGGGGCATGATCAGGAATATTAGGAACTTCTCTAAGTATACTAATTCGAACTGAATTAAGAAATCCAGGAACCCTGATTGGAAATGACCAAATTTACAACAGAATTGTAACCGCTCATGCTTTTATTATAATTTTTTTTATAGTTATACCAGTTATAATTGGAGGGTTTGGAAACTGGTTAGTTCCATTAATACTTGGGGCTCCTGATATAGCTTTTCCACGTTTAAACAATATAAGATTTTGATTGCTACCACCATCCCTAGCTTTATTATTAATAAGAAGAATTATTGATAAAGGTGCAGGAACTGGGTGAACTGTTTACCCCCCGCTATCAGCAAATATTGCTCATGAAGGGGCCTCTGTTGACCTAGCCATTTTTAGTTTACATATAGCCGGAATTTCCTCAATCTTGGGGGCTATTAATTTTGTCTCCACAATAGCTAATATACGAACAATAGGGATAGATTTAGATAAAATACCCCTATTCTCCTGGGCCGTAAAAATTACAGCTATCTTACTTCTTTTATCTCTCCCTGTTCTAGCGGGAGCTATTACTATACTTTTAACAGATCGAAATATTAATACTTCTTTTTTTGATCCTGCAGGTGGGGGTGATCCAATCTTATATCAACATTTGTTC
>Acalles_globulipennis|9744.843-PST_3756
AACTCTATATTTTATTTTTGGGGCATGATCAGGAATATTAGGAACTTCTCTAAGTATACTAATTCGAACTGAATTAAGAAATCCAGGAACCCTGATTGGAAATGACCAAATTTACAACAGAATTGTAACCGCTCATGCTTTTATTATAATTTTTTTTATAGTTATACCAATTATAATTGGAGGGTTTGGAAACTGGTTAGTTCCATTAATACTTGGGGCTCCTGATATAGCTTTTCCACGTTTAAACAATATAAGATTTTGATTGCTACCACCATCCCTAGCTTTATTATTAATAAGAAGAATTATTGATAAAGGTGCAGGAACTGGGTGAACTGTTTACCCCCCGCTATCAGCAAATATTGCTCATGAAGGGGCCTCTGTTGACCTAGCCATTTTTAGTTTACATATAGCCGGAATTTCCTCAATCTTGGGGGCTATTAATTTTGTCTCCACAATAGCTAATATACGAACAATAGGGATAGATTTAGATAAAATACCCCTATTCTCCTGGGCCGTAAAAATTACAGCTATCTTACTTCTTTTATCTCTCCCTGTTCTAGCGGGAGCTATTACTATACTTTTAACAGATCGAAATATTAATACTTCTTTTTTTGATCCTGCAGGTGGGGGTGATCCAATCTTATATCAACATTTGTTC
>Acalles_globulipennis|14985.1845-PST_26048
AACTCTATATTTTATTTTTGGGGCATGATCAGGAATATTAGGAACTTCCCTAAGTATATTAATTCGAACTGAATTAAGAAATCCAGGAACCTTAATTGGAAATGACCAAATTTATAATAGAATTGTAACCGCTCATGCTTTTATTATAATTTTTTTTATAGTTATACCAATTATAATTGGAGGATTCGGAAACTGGTTAGTTCCATTAATACTTGGAGCCCCTGATATAGCTTTCCCACGTTTAAATAATATAAGATTTTGGTTATTACCACCATCCCTAGCTTTATTACTAATAAGAAGAATTATTGATAAAGGTGCAGGAACTGGATGAACTGTTTACCCCCCACTATCGGCAAATATTGCCCATGAAGGAGCCTCTGTAGATCTAGCCATTTTTAGCTTACATATAGCCGGAATCTCCTCAATCCTAGGAGCTATTAATTTTGTCTCCACAATAGCTAATATACGAACAATAGGAATAAATTTAGATAAAATACCTCTATTTTCCTGAGCCGTAAAAATTACAGCTATCTTACTCCTTTTATCTCTCCCTGTTCTAGCAGGGGCTATTACTATACTTTTAACAGATCGAAATATCAATACTTCTTTTTTTGATCCTGCAGGTGGGGGTGATCCAATCTTGTATCAGCATTTATTC
>Acalles_granulimaculosus|9306.E-717-pil
AACCTTATATTTTATCTTTGGGGCATGGTCAGGAATACTAGGAACTTCGTTAAGTATACTTATTCGAACCGAACTAAGAAACCCAGGAACACTAATCGGAAATGACCAAATTTACAATAGAATTGTAACTGCTCATGCCTTTATTATAATTTTTTTTATAGTTATACCAATTATAATTGGAGGGTTTGGTAATTGGTTAGTTCCATTAATACTTGGAGCCCCAGATATGGCCTTCCCACGATTAAATAATATAAGATTCTGATTATTACCTCCCTCTTTAGGACTTCTTTTAATAAGAAGAATTATTGATAAAGGAGCAGGCACTGGTTGAACGGTTTATCCCCCCCTTTCGGCAAATATCGCTCACGAAGGAGCTTCTGTTGATTTAGCTATTTTTAGTTTACATATAGCAGGAATCTCTTCAATTTTAGGAGCCATTAATTTTGTTTCTACTATAGCTAATATACGAACAATAGGCATAAACTTAGATAGAATACCCCTATTCTCCTGGGCTGTGAAAATTACAGCTATTTTACTTCTATTATCTCTTCCAGTCCTAGCCGGAGCTATCACTATACTTTTAACAGATCGAAATATTAATACTTCATTTTTTGACCCAGCTGGTGGGGGAGACCCTATTCTTTACCAACACTTATTC
>Acalles_granulimaculosus|9313.E-724-pil
AACCTTATATTTTATCTTTGGGGCATGATCAGGTATACTAGGAACTTCGTTAAGTATACTTATTCGAACCGAACTAAGAAACCCAGGAACACTAATCGGAAATGACCAAATTTACAATAGAATTGTAACTGCTCATGCCTTTATTATAATTTTTTTTATAGTTATACCAATTATAATTGGAGGGTTTGGTAATTGGTTAGTTCCACTAATACTCGGAGCCCCCGATATAGCCTTCCCACGATTAAATAATATAAGATTCTGGTTATTACCTCCCTCTTTAGGACTTCTTTTAATAAGAAGAATTATTGATAAAGGAGCAGGTACTGGTTGAACAGTTTACCCTCCCCTTTCGGCAAATATCGCTCACGAAGGAGCTTCTGTTGATTTAGCTATTTTTAGTTTACATATGGCAGGAATCTCTTCAATTTTAGGAGCCATTAATTTTGTTTCTACTATAGCTAATATACGAACAATAGGTATAAACTTAGATAGAATACCCCTATTCTCCTGGGCTGTAAAAATTACAGCTATTTTACTTCTATTATCTCTTCCAGTCCTAGCCGGAGCTATCACTATACTTTTAACAGATCGAAATATTAATACTTCATTTTTTGACCCAGCTGGTGGAGGAGACCCTATTCTTTACCAACACTTATTC
>Acalles_kippenbergi|664.460-PST
AACACTATATTTCATTTTTGGAACATGATCAGGCATACTAGGAACTTCCCTTAGAATAATTATTCGTGCTGAACTTAGAAGCCCAGGAACACTAATTGGAAATGATCAAATTTATAATAGAATTGTAACCGCTCACGCTTTTATCATAATTTTTTTTATAGTTATACCAATTATAATCGGAGGATTTGGTAACTGACTAATTCCTTTAATATTAACAGCACCAGATATAGCCTTTCCCCGATTAAACAATATAAGATTTTGATTATTGCCACCATCTTTAATATTGCTCTTAATAAGAAGAATTACCGATAAAGGTGTGGGTACAGGATGAACAGTCTACCCCCCACTATCAGCCAATATTGCACACGAAGGCGCCTCTGTTGATTTAGCCATTTTTAGTCTCCACATAGCTGGAATTTCATCAATCTTAGGTGCCATCAATTTCGTTTCCACTATAGCCAATATACGACCAGCAGGAATAAATTTAGATAAAATACCATTATTCTCCTGGGCTGTAAAAATCACAGCAATTCTGTTATTATTGTCTTTACCAGTTTTAGCAGGAGCTATCACCATACTTTTAACAGACCGTAATATCAACACATCATTTTTCGATCCAGCAGGTGGTGGAGACCCTATTCTTTACCAACATCTATTC
>Acalles_lemur|8675.I-0005-leL
AACTCTTTATTTTATTTTTGGAGCATGATCCGGCATGCTAGGAACTTCATTAAGAATATTAATTCGAACTGAACTTAGCAATCCTGGAACCATTATTGGAAGTGACCAAATTTACAATAGAATTGTTACTGCTCACGCCTTTATTATAATTTTCTTTATAGTTATACCAATTATAATTGGGGGATTCGGAAATTGGCTAATTCCACTAATATTAGGAGCTCCAGATATAGCCTTCCCACGATTAAACAATATAAGATTTTGGTTGTTACCCCCATCTTTAACCCTTCTTTTAATAAGAAGAATTATTGACAAAGGAGCTGGAACTGGATGAACGGTCTATCCCCCATTATCAGGAAATATTGCACATGAAGGAGCATCTGTTGATCTAGCCATCTTCAGACTTCATATAGCAGGAATCTCATCAATTTTAGGGGCTATCAATTTTATTTCCACTATAGCTAATATACGACCAGCAGGAATAAATTTAGATAAAATACCCCTATTCTCCTGAGCTGTTAAAGTTACTGCCATCCTACTTCTTTTATCCCTACCAGTTTTAGCCGGAGCTATCACCATACTTTTAACAGACCGAAATATTAATACATCATTTTTTGACCCAGCCGGAGGAGGAGACCCTATTCTATACCAACATTTATTT
>Acalles_lemur|8676.I-0010-leL
AACTCTTTATTTTATTTTTGGAGCATGATCCGGCATGCTAGGAACTTCATTAAGAATATTAATTCGAACTGAACTTAGCAATCCTGGAACCATTATTGGAAGTGACCAAATTTACAATAGAATTGTTACTGCTCACGCCTTTATTATAATTTTCTTTATAGTTATACCAATTATAATTGGGGGATTCGGAAATTGGCTAATTCCACTAATATTAGGAGCTCCAGATATAGCCTTCCCACGATTAAACAATATAAGATTTTGGTTGTTACCCCCATCTTTAACCCTTCTTTTAATAAGAAGAATTATTGACAAAGGAGCTGGAACTGGATGAACGGTCTATCCCCCATTATCAGGAAATATTGCACATGAAGGAGCATCTGTTGATCTAGCCATCTTCAGACTTCATATAGCAGGAATCTCATCAATTTTAGGGGCTATCAATTTTATTTCCACTATAGCTAATATACGACCAGCAGGAATAAATTTAGATAAAATACCCCTATTCTCCTGAGCTGTTAAAGTTACTGCCATCCTACTTCTTTTATCCCTACCAGTTTTAGCCGGAGCTATCACCATACTTTTAACAGACCGAAATATTAATACATCATTTTTTGACCCAGCCGGAGGAGGAGACCCTATTCTATACCAACATTTATTT
>Acalles_lemur|8700.M-0061-leL
AACTCTTTATTTTATTTTTGGGGCATGATCCGGCATGCTAGGGACTTCATTAAGAATATTAATTCGGACCGAACTCAGCAATCCTGGAACCATTATCGGAAGTGACCAAATTTATAATAGAATTGTTACTGCTCACGCCTTTATTATAATTTTCTTTATAGTTATGCCAATTATAATTGGAGGATTCGGAAATTGACTAATTCCACTAATACTAGGAGCTCCAGATATAGCCTTCCCACGATTAAACAATATAAGATTTTGATTGCTCCCCCCATCTTTAACCCTTCTTTTAATAAGAAGAATTATTGACAAAGGAGCTGGAACTGGGTGAACGGTCTATCCCCCATTATCAGGAAATATTGCACATGAAGGAGCATCTGTTGATCTAGCCATCTTCAGACTTCATATAGCAGGAATTTCATCAATTTTAGGGGCTATCAATTTTATTTCCACTATAGCTAATATACGACCAACAGGAATAAATTTAGATAAAATACCCCTATTCTCCTGAGCTGTTAAAGTTACTGCCATCTTACTTCTTTTATCCCTACCAGTTTTAGCCGGGGCTATCACCATACTTTTAACAGACCGAAATATTAATACATCATTTTTTGACCCAGCCGGAGGAGGAGACCCTATTTTATATCAACATTTATTC
>Acalles_lemur|8701.M-0059-leL
AACTCTTTATTTTATTTTTGGGGCATGATCCGGCATGCTAGGGACTTCATTAAGAATATTAATTCGGACCGAACTCAGCAATCCTGGAACCATTATCGGAAGTGACCAAATTTATAATAGAATTGTTACTGCTCACGCCTTTATTATAATTTTCTTTATAGTTATGCCAATTATAATTGGAGGATTCGGAAATTGACTAATTCCACTAATACTAGGAGCTCCAGATATAGCCTTCCCACGATTAAACAATATAAGATTTTGATTGCTCCCCCCATCTTTAACCCTTCTTTTAATAAGAAGAATTATTGACAAAGGAGCTGGAACTGGGTGAACGGTCTATCCCCCATTATCAGGAAATATTGCACATGAAGGAGCATCTGTTGATCTAGCCATCTTCAGACTTCATATAGCAGGAATTTCATCAATTTTAGGGGCTATCAATTTTATTTCCACTATAGCTAATATACGACCAACAGGAATAAATTTAGATAAAATACCCCTATTCTCCTGAGCTGTTAAAGTTACTGCCATCTTACTTCTTTTATCCCTACCAGTTTTAGCCGGGGCTATCACCATACTTTTAACAGACCGAAATATTAATACATCATTTTTTGACCCAGCCGGAGGAGGAGACCCTATTTTATATCAACATTTATTC
>Acalles_lemur|8825.I-0015-leL
AACTCTTTATTTTATTTTTGGAGCATGATCCGGCATGCTAGGAACTTCATTAAGAATATTAATTCGAACTGAACTTAGCAATCCTGGAACCATTATTGGAAGTGACCAAATTTACAATAGAATTGTTACTGCTCACGCCTTTATTATAATTTTCTTTATAGTTATACCAATTATAATTGGGGGATTCGGAAATTGGCTAATTCCACTAATATTAGGAGCTCCAGATATAGCCTTCCCACGATTAAACAATATAAGATTTTGGTTGTTACCCCCATCTTTAACCCTTCTTTTAATAAGAAGAATTATTGACAAAGGAGCTGGAACTGGATGAACGGTCTATCCCCCATTATCAGGAAATATTGCACATGAAGGAGCATCTGTTGATCTAGCCATCTTCAGACTTCATATAGCAGGAATCTCATCAATTTTAGGGGCTATCAATTTTATTTCCACTATAGCTAATATACGACCAGCAGGAATAAATTTAGATAAAATACCCCTATTCTCCTGAGCTGTTAAAGTTACTGCCATCCTACTTCTTTTATCCCTACCAGTTTTAGCCGGAGCTATCACCATACTTTTAACAGACCGAAATATTAATACATCATTTTTTGACCCAGCCGGAGGAGGAGACCCTATTCTATACCAACATTTATTT
>Acalles_lemur|9008.D-0422-lem
AACTCTTTATTTTATTTTTGGAGCATGATCCGGCATGCTAGGAACTTCATTAAGAATATTAATTCGAACTGAACTTAGCAATCCTGGAACCATTATTGGAAGTGACCAAATTTACAATAGAATTGTTACTGCTCACGCCTTTATTATAATTTTCTTTATAGTTATACCAATTATAATTGGGGGATTCGGAAATTGGCTAATTCCACTAATATTAGGAGCTCCAGATATAGCCTTCCCACGATTAAACAATATAAGATTTTGGTTGTTACCCCCATCTTTAACCCTTCTTTTAATAAGAAGAATTATTGACAAAGGAGCTGGAACTGGATGAACGGTCTATCCCCCATTATCAGGAAATATTGCACATGAAGGAGCATCTGTTGATCTAGCCATCTTCAGACTTCATATAGCAGGAATCTCATCAATTTTAGGGGCTATCAATTTTATTTCCACTATAGCTAATATACGACCAGCAGGAATAAATTTAGATAAAATACCCCTATTCTCCTGAGCTGTTAAAGTTACTGCCATCCTACTTCTTTTATCCCTACCAGTTTTAGCCGGAGCTATCACCATACTTTTAACAGACCGAAATATTAATACATCATTTTTTGACCCAGCCGGAGGAGGAGACCCTATTCTATACCAACATTTATTT
>Acalles_lemur|9071.F-438-lem
AACTCTTTATTTTATTTTTGGAGCATGATCCGGCATGCTAGGAACTTCATTAAGAATATTAATTCGAACTGAACTAAGCAATCCTGGAACCATTATCGGAAGTGACCAAATTTACAATAGAATTGTTACTGCTCACGCCTTTATTATAATTTTCTTTATAGTTATACCAATTATAATTGGAGGATTCGGAAATTGGCTAATTCCACTAATATTAGGAGCTCCAGATATAGCCTTCCCACGATTAAACAACATAAGATTTTGGTTGCTACCCCCATCTTTAACCCTTCTTTTAATAAGAAGAATTATTGACAAAGGAGCTGGAACTGGATGAACGGTCTATCCCCCATTATCAGGAAATATCGCACATGAAGGAGCATCTGTTGATCTAGCCATCTTCAGACTTCATATAGCAGGAATCTCATCAATTTTAGGGGCTATCAATTTTATTTCCACTATAGCTAATATACGACCAACAGGAATAAATTTAGATAAAATACCCCTATTCTCCTGAGCTGTTAAAGTTACTGCCATCCTACTTCTTTTATCTCTACCAGTTTTAGCCGGAGCTATCACCATACTTTTAACAGACCGAAATATTAATACATCATTTTTTGACCCAGCCGGAGGAGGAGACCCTATTCTATACCAACATTTATTT
>Acalles_lemur|9227.I-626-cis
NNNNNNNNNNNNNNNNNNNNNNNNNNNNNCCGGCATGCTAGGAACTTCATTAAGAATATTAATTCGAACCGAATTAAGTAGTCCTGGAACCATTATCGGAAGTGATCAAATCTACAATAGAATCGTCACTGCTCACGCCTTTATTATAATTTTCTTTATAGTTATACCAATCATAATTGGAGGATTTGGTAATTGACTAATTCCATTAATACTAGGAGCCCCAGATATAGCCTTCCCACGATTAAATAATATAAGATTTTGGTTGCTCCCCCCATCTTTAACTCTCCTTTTAATAAGAAGAATTATTGACAAAGGAGTCGGAACTGGATGAACAGTCTATCCACCGTTATCGGGAAATATTGCACATGAAGGAGCATCTGTTGATCTAGCTATCTTTAGGCTTCACATAGCCGGGATCTCATCAATTTTAGGAGCTATTAATTTTATTTCCACCATAGCTAATATACGACCCACAGGTATAAATTTAGATAAGATACCCCTATTCTCTTGAGCTGTCAAAATCACTGCCATCTTACTTCTTTTATCTCTACCAGTTTTAGCTGGAGCTATCACTATACTTTTAACAGACCGGAATATTAATACATCATTTTTTGACCCAGCNNNNNNNNNNNNNNNNNNNNNNNNNNNNNNNNNNNNN
>Acalles_lemur|9235.I-634-cis
AACTCTTTATTTTATTTTTGGTGCATGATCCGGCATGCTAGGAACTTCTCTAAGAATATTAATTCGAACCGAACTCAGCAACCCCGGAACTATTATTGGAAGTGATCAAATTTACAATAGAATTGTTACTGCCCACGCCTTTATTATAATTTTCTTTATAGTTATACCAATTATAATAGGAGGATTCGGGAACTGGTTAATTCCATTAATACTTGGAGCTCCAGATATAGCCTTCCCACGGTTAAACAATATAAGATTTTGGTTACTCCCCCCATCTTTAACTCTTCTTTTAATAAGAAGAATCATTGATAAAGGAGCTGGGACTGGATGAACAGTCTATCCCCCACTATCAGGAAATATTGCACATGAAGGAGCATCTGTTGACCTAGCCATTTTTAGACTTCATATAGCAGGAATTTCATCAATTTTGGGAGCTATTAATTTTATTTCCACTATAGCTAATATACGCCCAACAGGGATAAATTTAGACAAGATACCTTTATTTTCCTGGGCTGTAAAAATTACTGCTATTTTACTTCTTTTATCCCTTCCAGTTCTAGCCGGAGCTATCACCATACTTTTAACAGACCGAAACATTAATACATCATTTTTTGACCCAGCCGGAGGAGGAGACCCTATCTTGTACCAACATTTATTT
>Acalles_lemur|9256.I-655-cis
AACTCTTTATTTTATTTTTGGTGCATGATCCGGCATGCTAGGAACTTCTCTAAGAATATTAATTCGAACCGAACTCAGCAACCCCGGAACTATTATTGGAAGTGATCAAATTTACAATAGAATTGTTACTGCCCACGCCTTTATTATAATTTTCTTTATAGTTATACCAATTATAATAGGAGGATTCGGGAACTGGTTAATTCCATTAATACTTGGAGCTCCAGATATAGCCTTCCCACGGTTAAACAATATAAGGTTTTGGTTACTCCCCCCATCTTTAACTCTTCTTTTAATAAGAAGAATCATTGATAAAGGAGCTGGAACTGGATGAACAGTCTATCCCCCACTATCAGGAAATATTGCACATGAAGGAGCATCTGTTGACCTAGCCATTTTTAGACTTCATATAGCAGGAATTTCATCAATTTTGGGGGCTATTAATTTTATTTCCACTATAGCTAATATACGACCAACAGGCATAAATTTAGACAAGATACCTTTATTTTCCTGGGCTGTAAAAATTACTGCTATTTTACTTCTTTTATCCCTTCCAGTTCTAGCCGGAGCTATCACCATACTTTTAACAGACCGAAACATTAATACATCATTTTTTGACCCAGCCGGAGGAGGAGACCCTATCTTGTACCAANNNNNNNNN
>Acalles_lemur|9364.D-673-lem
AACTCTTTATTTTATTTTTGGGGCATGATCCGGCATGCTAGGGACTTCATTAAGAATATTAATTCGGACCGAACTCAGCAATCCTGGAACCATTATCGGAAGTGACCAAATTTATAATAGAATTGTTACTGCTCACGCCTTTATTATAATTTTCTTTATAGTTATGCCAATTATAATTGGAGGATTCGGAAATTGACTAATTCCACTAATACTAGGAGCTCCAGATATAGCCTTCCCACGATTAAACAATATAAGATTTTGATTGCTCCCCCCATCTTTAACCCTTCTTTTAATAAGAAGAATTATTGACAAAGGAGCTGGAACTGGGTGAACGGTCTATCCCCCATTATCAGGAAATATTGCACATGAAGGAGCATCTGTTGATCTAGCCATCTTCAGACTTCATATAGCAGGAATTTCATCAATTTTAGGGGCTATCAATTTTATTTCCACTATAGCTAATATACGACCAACAGGAATAAATTTAGATAAAATACCCCTATTCTCCTGAGCTGTTAAAGTTACTGCCATCTTACTTCTTTTATCCCTACCAGTTTTAGCCGGGGCTATCACCATACTTTTAACAGACCGAAATATTAATACATCATTTTTTGACCCAGCCGGAGGAGGAGACCCTATTTTATATCAACATTTATTC
>Acalles_lemur|9444.I-824-cis
AACTCTTTATTTTATTTTTGGTGCATGATCCGGCATGCTAGGAACTTCTCTAAGAATATTAATTCGAACCGAACTCAGCAACCCCGGAACTATTATTGGAAGTGATCAAATTTACAATAGAATTGTTACTGCCCACGCCTTTATTATAATTTTCTTTATAGTTATACCAATTATAATAGGAGGATTCGGGAACTGGTTAATTCCATTAATACTTGGAGCTCCAGATATAGCCTTCCCACGGTTAAACAATATAAGGTTTTGGTTACTCCCCCCATCTTTAACTCTTCTTTTAATAAGAAGAATCATTGATAAAGGAGCTGGAACTGGATGAACAGTCTATCCCCCACTATCAGGAAATATTGCACATGAAGGAGCATCTGTTGACCTAGCCATTTTTAGACTTCATATAGCAGGAATTTCATCAATTTTGGGGGCTATTAATTTTATTTCCACTATAGCTAATATACGACCAACAGGGATAAATTTAGACAAGATACCTTTATTTTCCTGGGCTGTAAAAATTACTGCTATTTTACTTCTTTTATCCCTTCCAGTTCTAGCCGGAGCTATCACCATACTTTTAACAGACCGAAACATTAATACATCATTTTTTGACCCAGCCGGAGGAGGAGACCCTATCTTGTACCAACATTTATTT
>Acalles_lemur|10848.1362-PST_4658
AACTCTTTATTTTATTTTTGGTGCATGATCCGGCATGCTAGGAACTTCTCTAAGAATATTAATTCGAACCGAACTCAGCAACCCCGGAACTATTATTGGAAGTGATCAAATTTACAATAGAATTGTTACTGCCCACGCCTTTATTATAATTTTCTTTATAGTTATACCAATTATAATAGGAGGATTCGGGAACTGGTTAATTCCATTAATACTTGGAGCTCCAGATATAGCCTTCCCACGGTTAAACAATATAAGGTTTTGGTTACTCCCCCCATCTTTAACTCTTCTTTTAATAAGAAGAATCATTGATAAAGGAGCTGGAACTGGATGAACAGTCTATCCCCCACTATCAGGAAATATTGCACATGAAGGAGCATCTATTGACCTAGCCATTTTTAGACTTCATATAGCAGGAATTTCATCAATTTTGGGGGCTATTAATTTTATTTCCACTATAGCTAATATACGACCAACAGGGATAAATTTAGACAAGATACCTTTATTTTCCTGGGCTGTAAAAATTACTGCTATTTTACTTCTTTTATCCCTTCCAGTTCTAGCCGGAGCTATCACCATACTTTTAACAGACCGAAACATTAATACATCATTTTTTGACCCAGCCGGAGGAGGAGACCCTATCTTGTACCAACATTTATTT
>Acalles_lemur|10855.1369-PST_4665
AACTCTATATTTTATTTTTGGAGCATGGTCCGGGATACTAGGAACCTCATTAAGAATGCTAATTCGGACTGAACTTAGCAACCCTGGAACTATTATTGGAAGTGACCAAATTTATAATAGAATTGTCACCGCCCATGCTTTTATTATAATTTTTTTTATAGTTATACCAATTATAATCGGAGGATTTGGTAATTGGTTAATTCCACTAATATTAGGAGCCCCAGATATAGCCTTCCCACGACTAAACAATATAAGATTTTGATTACTCCCGCCTTCCCTAACTCTACTTTTAATAAGAAGAATCATCGATAATGGAGCTGGGACAGGATGGACAGTTTACCCCCCATTATCAGGAAATATTGCCCACGAAGGAGCTTCTGTTGATCTAGCTATTTTTAGACTCCATATAGCAGGAATCTCGTCAATCTTAGGAGCTATTAACTTTATCTCTACTATAGCTAATATACGACCAGCAGGTATAGATTTAGATAAAATACCCCTATTTTCTTGGGCTGTAAAAATTACTGCCATTTTACTACTTCTGTCTCTCCCGGTTTTAGCAGGAGCTATCACCATACTCTTAACAGACCGAAACATCAACACATCATTTTTTGATCCAGCCGGAGGGGGAGATCCAATTCTCTACCAACATTTATTT
>Acalles_lemur|10879.1393-PST_4689
AACTCTTTATTTTATTTTTGGTGCATGATCCGGCATGCTAGGAACTTCTCTAAGAATATTAATTCGAACCGAACTCAGCAACCCCGGAACTATTATTGGAAGTGATCAAATTTACAATAGAATTGTTACTGCCCACGCCTTTATTATAATTTTCTTTATAGTTATACCAATTATAATAGGAGGATTCGGGAACTGGTTAATTCCATTAATACTTGGAGCTCCAGATATAGCCTTCCCACGGTTAAACAATATAAGGTTTTGGTTACTCCCCCCATCTTTAACTCTTCTTTTAATAAGAAGAATCATTGATAAAGGAGCTGGAACTGGATGAACAGTCTATCCCCCACTATCAGGAAATATTGCACATGAAGGAGCATCTGTTGACCTAGCCATTTTTAGACTTCATATAGCAGGAATTTCATCAATTTTGGGGGCTATTAATTTTATTTCCACTATAGCTAATATACGACCAACAGGGATAAATTTAGACAAGATACCTTTATTTTCCTGGGCTGTAAAAATTACTGCTATTTTACTTCTTTTATCCCTTCCAGTTCTAGCCGGAGCTATCACCATACTTTTAACAGACCGAAACATTAATACATCATTTTTTGACCCAGCCGGAGGAGGAGACCCTATCTTGTACCAACATTTATTT
>Acalles_micros|8669.I-0017-mic
AACCCTTTATTTTATTTTTGGGGCATGATCCGGAATACTAGGAACTTCCCTAAGTATAATAATTCGAACCGAACTTAGTAACCCAGGAACCTTAATTGGAAACGACCAAATCTATAATAGAATTGTGACCGCCCATGCCTTTATTATAATTTTTTTTATAGTTATACCAATTATAATCGGAGGATTTGGTAACTGATTAATTCCTTTGATATTAACAGCCCCAGATATAGCCTTCCCACGATTAAACAATATAAGATTCTGGTTACTCCCGCCTTCTTTAACCTTACTTCTTATAAGAAGAATCATTGATAAAGGAGCAGGTACTGGCTGAACTGTTTATCCCCCATTATCAGCCAATATTGCCCATGAAGGTGCTTCTGTTGATCTAGCCATCTTTAGTCTTCACATAGCGGGAATTTCATCTATTTTAGGAGCCATCAATTTTATTTCTACTATAGCCAATATACGACCAACAGGAATAAACTTAGACAAAATACCTCTATTTTCATGAGCTGTAAAAATTACGGCTGTCCTATTACTGTTATCCTTACCAGTTTTAGCTGGAGCTATTACTATACTCTTAACAGACCGTAATATTAACACATCATTTTTTGATCCAGCAGGTGGAGGAGATCCCATTCTGTACCAACATCTGTTT
>Acalles_micros|8677.I-0003-mic
AACCCTTTATTTTATTTTTGGGGCATGATCCGGAATACTAGGAACTTCCCTAAGTATAATAATTCGAACCGAACTTAGTAACCCAGGAACCTTAATTGGAAACGACCAAATCTATAATAGAATTGTGACCGCCCATGCCTTTATTATAATTTTTTTTATAGTTATACCAATTATAATCGGAGGATTTGGTAACTGATTAATTCCTTTGATATTAACAGCCCCAGATATAGCCTTCCCACGATTAAACAATATAAGATTCTGGTTACTCCCGCCTTCTTTAACCTTACTTCTTATAAGAAGAATCATTGATAAAGGAGCAGGTACTGGCTGAACTGTTTATCCCCCATTATCAGCCAATATTGCCCATGAAGGTGCTTCTGTTGATCTAGCCATCTTTAGTCTTCACATAGCGGGAATTTCATCTATTTTAGGAGCCATCAATTTTATTTCTACTATAGCCAATATACGACCAACAGGAATAAACTTAGACAAAATACCTCTATTTTCATGAGCTGTAAAAATTACGGCTGTCCTATTACTGTTATCCTTACCAGTTTTAGCTGGAGCTATTACTATACTCTTAACAGACCGTAATATTAACACATCATTTTTTGATCCAGCAGGTGGAGGAGATCCCATTCTGTACCAACATCTGTTT
>Acalles_micros|8826.I-0030-mic
AACCCTTTATTTTATTTTTGGGGCATGATCCGGAATACTAGGAACTTCCCTAAGTATAATAATTCGAACCGAACTTAGTAACCCAGGAACCTTAATTGGAAACGACCAAATCTATAATAGAATTGTGACCGCCCATGCCTTTATTATAATTTTTTTTATAGTTATACCAATTATAATCGGAGGATTTGGTAACTGATTAATTCCTTTGATATTAACAGCCCCAGATATAGCCTTCCCACGATTAAACAATATAAGATTCTGGTTACTCCCGCCTTCTTTAACCTTACTTCTTATAAGAAGAATCATTGATAAAGGAGCAGGTACTGGCTGAACTGTTTATCCCCCATTATCAGCCAATATTGCCCATGAAGGTGCTTCTGTTGATCTAGCCATCTTTAGTCTTCACATAGCGGGAATTTCATCTATTTTAGGAGCCATCAATTTTATTTCTACTATAGCCAATATACGACCAACAGGAATAAACTTAGACAAAATACCTCTATTTTCATGAGCTGTAAAAATTACGGCTGTCCTATTACTGTTATCCTTACCAGTTTTAGCTGGAGCTATTACTATACTCTTAACAGACCGTAATATTAACACATCATTTTTTGATCCAGCAGGTGGAGGAGATCCCATTCTGTACCAACATCTGTTT
>Acalles_micros|8952.F-0242-mic
AACCCTTTATTTTATTTTTGGGGCATGATCCGGAATACTAGGAACTTCCCTAAGTATAATAATTCGAACCGAACTTAGTAACCCAGGAACCTTAATTGGAAACGACCAAATCTAYAATAGAATTGTGACCGCCCATGCCTTTATTATAATTTTTTTTATAGTTATACCAATTATAATCGGAGGATTTGGTAACTGATTAATTCCTTTRATATTAACAGCCCCAGATATAGCCTTCCCACGATTAAACAATATAAGATTCTGGTTACTCCCGCCTTCTTTAACCTTACTTCTTATAAGAAGAATCATTGATAAAGGAGCAGGTACTGGCTGAACTGTTTATCCCCCATTATCAGCCAATATTGCCCATGAAGGTGCTTCTGTTGATCTAGCCATCTTTAGTCTTCACATAGCGGGAATTTCATCTATTTTAGGAGCCATCAATTTTATTTCTACTATAGCCAATATACGACCAACAGGAATAAACTTAGACAAAATACCTCTATTTTCATGAGCTGTAAAAATTACGGCTGTCCTATTACTGTTATCCTTACCAGTTTTAGCWGGAGCTATTACTATACTCTTAACAGACCGTAATATTAACACATCATTTTTTGATCCAGCAGGTGGAGGAGATCCCATTCTGTACCAACATCTGTTT
>Acalles_micros|8953.D-0243-mic
AACCCTTTATTTTATTTTTGGGGCATGATCCGGAATACTAGGAACTTCCCTAAGTATAATAATTCGAACCGAACTTAGTAACCCAGGAACCTTAATTGGAAACGACCAAATCTATAATAGAATTGTGACCGCCCATGCCTTTATTATAATTTTTTTTATAGTTATACCAATTATAATCGGAGGATTTGGTAACTGATTAATTCCTTTGATATTAACAGCCCCAGATATAGCCTTCCCACGATTAAACAATATAAGATTCTGGTTACTCCCGCCTTCTTTAACCTTACTTCTTATAAGAAGAATCATTGATAAAGGAGCAGGTACTGGCTGAACTGTTTATCCCCCATTATCAGCCAATATTGCCCATGAAGGTGCTTCTGTTGATCTAGCCATCTTTAGTCTTCACATAGCGGGAATTTCATCTATTTTAGGAGCCATCAATTTTATTTCTACTATAGCCAATATACGACCAACAGGAATAAACTTAGACAAAATACCTCTATTTTCATGAGCTGTAAAAATTACGGCTGTCCTATTACTATTATCCTTACCAGTTTTAGCTGGGGCTATTACTATACTCTTAACAGACCGTAATATTAACACATCATTTTTTGATCCAGCAGGTGGAGGAGATCCCATTCTGTACCAACATCTGTTT
>Acalles_micros|9363.D-672-mic
AACCCTTTATTTTATTTTTGGGGCATGATCCGGAATACTAGGAACTTCCCTAAGTATAATAATTCGAACCGAACTTAGTAACCCAGGAACCTTAATTGGAAACGACCAAATCTATAATAGAATTGTGACCGCCCATGCCTTTATTATAATTTTTTTTATAGTTATACCAATTATAATCGGAGGATTTGGTAACTGATTAATTCCTTTGATATTAACAGCCCCAGATATAGCCTTCCCACGATTAAACAATATAAGATTCTGGTTACTCCCGCCTTCTTTAACCTTACTTCTTATAAGAAGAATCATTGATAAAGGAGCAGGTACTGGCTGAACTGTTTATCCCCCATTATCAGCCAATATTGCCCATGAAGGTGCTTCTGTTGATCTAGCCATCTTTAGTCTTCACATAGCGGGAATTTCATCTATTTTAGGAGCCATCAATTTTATTTCTACTATAGCCAATATACGACCAACAGGAATAAACTTAGACAAAATACCTCTATTTTCATGAGCTGTAAAAATTACGGCTGTCCTATTACTGTTATCCTTACCAGTTTTAGCTGGAGCTATTACTATACTCTTAACAGACCGTAATATTAACACATCATTTTTTGATCCAGCAGGTGGAGGAGATCCCATTCTGTACCAACATCTGTTT
>Acalles_micros|9564.F-929-mic
AACCCTTTATTTTATTTTTGGGGCATGATCCGGAATACTAGGAACTTCCCTAAGTATAATAATTCGAACCGAACTTAGTAACCCAGGAACCTTAATTGGAAACGACCAAATCTATAATAGAATTGTGACCGCCCATGCCTTTATTATAATTTTTTTTATAGTTATACCAATTATAATCGGAGGATTTGGTAACTGATTAATTCCTTTGATATTAACAGCCCCAGATATAGCCTTCCCACGATTAAACAATATAAGATTCTGGTTACTCCCGCCTTCTTTAACCTTACTTCTTATAAGGAGAATCATTGATAAAGGAGCAGGTACTGGCTGAACTGTTTATCCCCCATTATCAGCCAATATTGCCCATGAAGGTGCTTCTGTTGATCTAGCCATCTTTAGTCTTCACATAGCGGGAATTTCATCTATTTTAGGAGCCATCAATTTTATTTCTACTATAGCCAATATACGACCAACAGGAATAAACTTAGACAAAATACCTCTATTTTCATGAGCTGTAAAAATTACGGCTGTCCTATTACTGTTATCCTTACCAGTTTTAGCTGGAGCTATTACTATACTCTTAACAGACCGTAATATTAACACATCATTTTTTGATCCAGCAGGTGGAGGAGATCCCATTCTGTACCAACATCTGTTT
>Acalles_minutissimus|11974.1763-BAN_24999
AACTTTATATTTTATTTTTGGCTCCTGATCAGGAATAATTGGAACCTCATTAAGAATCTTAATCCGAACTGAATTAGGAAATCCAGGAACATTAATTGGAAATGATCAAATCTACAACTCCATTGTTACAGCTCACGCCTTTATTATAATTTTTTTCATAGTAATACCCATTATAATTGGGGGATTCGGGAATTGACTAGTCCCCTTGATACTAGGAGCCCCAGATATAGCCTTCCCCCGCTTAAACAATATAAGTTTCTGATTACTCCCTCCTTCTCTATCCTTATTATTAATATCTAATATTATTGATAAAGGAACCGGAACAGGATGAACCGTTTACCCACCTTTATCAAGAAACATTGCCCATGAAGGCATTTCTATTGATTTAGCTATCTTTAGCCTACATATAGCTGGAATCTCGTCTATCTTAGGGGCTATCAATTTTATTTCAACTATCATTAATATACGTCCAATTGGAATAAACCTAGACCGTATACCCCTTTTTGTTTGATCTGTCAAAATTACAGCCATCCTATTACTTCTATCCCTCCCAGTTTTAGCTAGAGCTATCACTATACTTTTAACTGACCGTAATATTAACACTTCTTTTTTTGACCCGGCAGGAGGGGGAGACCCAATTCTTTACCAACACCTATTT
>Acalles_misellus|888.684-PST
AACCCTCTACTTTATTTTTGGGGCATGATCAGGAATACTAGGAACCTCATTAAGAATACTAATTCGAACTGAACTTTCCAGTCCTGGAACTATAATTGGGAATGACCAAATCTATAACAGAATCGTCACTGCCCATGCTTTTATTATAATCTTTTTCATAGTAATACCAATTATAATTGGGGGATTCGGAAACTGGTTAATTCCACTGATATTAGGAGCCCCAGATATAGCCTTTCCCCGACTAAACAATATAAGATTCTGATTACTACCACCATCTTTAAGCTTACTTTTAATAAGAAGAATTATTGATAAAGGAGCGGGAACTGGATGAACAGTTTACCCCCCATTATCAGCCAATATCGCTCATGAAGGAGTATCTGTTGATTTAGCCATTTTCAGTCTTCACATAGCAGGAATATCATCAATCCTGGGAGCTATCAATTTTGTATCAACAATAACTAATATACGACCAGCAGGAATAGATCTAGATAAAATACCACTATTCTCTTGAGCAGTTAAAATTACCGCAATCCTGCTCCTATTATCCCTTCCAGTCTTAGCTGGGGCTATCACCATACTATTAACAGATCGAAACATTAACACATCATTTTTTGACCCAGCGGGGGGCGGAGATCCTATTCTCTACCAACACTTATTT
>Acalles_misellus|9211.E-610-mis
NNNNNNNNNNNNNNNNNNNNNNNNNNNNNNNGGAATACTAGGAACCTCATTAAGAATACTAATTCGAACTGAACTTTCCAGTCCTGGAACTATAATTGGGAATGACCAAATCTATAACAGAATCGTCACTGCCCATGCTTTTATTATAATCTTTTTCATAGTAATACCAATTATAATTGGGGGATTCGGAAACTGGTTAATTCCACTAATATTAGGAGCCCCAGATATAGCCTTTCCCCGACTAAACAATATAAGATTCTGATTACTACCACCATCTTTAAGCTTACTTTTAATAAGAAGAATTATTGATAAAGGGGCAGGAACTGGATGAACAGTTTACCCCCCATTATCAGCCAATATCGCTCATGAAGGAGTATCTGTTGATTTAGCCATTTTCAGTCTTCACATAGCAGGAATATCATCAATCCTGGGAGCTATCAATTTTGTATCAACAATAACTAATATACGACCAGCAGGAATAGATCTAGATAAAATACCACTATTCTCTTGAGCAGTTAAAATTACCGCAATCCTGCTCCTATTATCCCTTCCAGTCTTAGCTGGGGCTATCACCATACTATTAACAGATCGAAACATTAACACATCATTTTTTGACCCAGCAGGGGGCGGAGATCCTATTCTCTACCAACACTTATTT
>Acalles_misellus|9214.E-613-mis
AACCCTCTACTTTATTTTTGGGGCATGATCAGGAATACTAGGAACCTCATTAAGAATACTAATTCGAACTGAACTTTCCAGTCCTGGAACTATAATTGGGAATGACCAAATCTATAACAGAATCGTCACTGCCCATGCTTTTATTATAATCTTTTTCATAGTAATACCAATTATAATTGGGGGATTCGGAAACTGGTTAATTCCACTAATATTAGGAGCCCCAGATATAGCCTTTCCCCGACTAAACAATATAAGATTCTGATTACTACCACCATCTTTAAGCTTACTTTTAATAAGAAGAATTATTGATAAAGGGGCAGGAACTGGATGAACAGTTTACCCCCCATTATCAGCCAATATCGCTCATGAAGGAGTATCTGTTGATTTAGCCATTTTCAGTCTTCACATAGCAGGAATATCATCAATCCTGGGAGCTATCAATTTTGTATCAACAATAACTAATATACGACCAGCAGGAATAGATCTAGATAAAATACCACTATTCTCTTGAGCAGTTAAAATTACCGCAATCCTGCTCCTATTATCCCTTCCAGTCTTAGCTGGGGCTATCACCATACTATTAACAGATCGAAACATTAACACATCATTTTTTGACCCAGCAGGGGGCGGAGATCCTATTCTCTACCAACACTTATTT
>Acalles_misellus|9216.E-615-mis
AACCCTCTACTTTATTTTTGGGGCATGATCAGGAATACTAGGAACCTCATTAAGAATACTAATTCGAACTGAACTTTCCAGTCCTGGAACTATAATTGGGAATGACCAAATCTATAACAGAATCGTCACTGCCCATGCTTTTATTATAATCTTTTTCATAGTAATACCAATTATAATTGGGGGATTCGGAAACTGGTTAATTCCACTAATATTAGGAGCCCCAGATATAGCCTTTCCCCGACTAAACAATATAAGATTCTGATTACTACCACCATCTTTAAGCTTACTTTTAATAAGAAGAATTATTGATAAAGGGGCAGGAACTGGATGAACAGTTTACCCCCCATTATCAGCCAATATCGCTCATGAAGGAGTATCTGTTGATTTAGCCATTTTCAGTCTTCACATAGCAGGAATATCATCAATCCTGGGAGCTATCAATTTTGTATCAACAATAACTAATATACGACCAGCAGGAATAGATCTAGATAAAATACCACTATTCTCTTGAGCAGTTAAAATTACCGCAATCCTGCTCCTATTATCCCTTCCAGTCTTAGCTGGGGCTATCACCATACTATTAACAGATCGAAACATTAACACATCATTTTTTGACCCAGCAGGGGGCGGAGATCCTATTCTCTACCAACACTTATTT
>Acalles_misellus|9217.E-616-mis
AACCCTCTACTTTATTTTTGGGGCATGATCAGGAATACTAGGAACCTCATTAAGAATACTAATTCGAACTGAACTTTCCAGTCCTGGAACTATAATTGGGAATGACCAAATCTATAACAGAATCGTCACTGCCCATGCTTTTATTATAATCTTTTTCATAGTAATACCAATTATAATTGGGGGATTCGGAAACTGGTTAATTCCACTGATATTAGGAGCCCCAGATATAGCCTTTCCCCGACTAAACAATATAAGATTCTGATTACTACCACCATCTTTAAGCTTACTTTTAATAAGAAGAATTATTGATAAAGGAGCGGGAACTGGATGAACAGTTTACCCCCCATTATCAGCCAATATCGCCCATGAAGGAGTATCTGTTGATTTAGCCATTTTCAGTCTTCACATAGCAGGAATATCATCAATCCTGGGAGCTATCAATTTTGTATCAACAATAACTAATATACGACCAGCAGGGATAGATCTAGATAAAATACCACTATTCTCTTGAGCAGTTAAAATTACCGCAATCCTGCTCCTATTATCCCTTCCAGTCTTAGCTGGGGCTATCACCATACTATTAACAGATCGAAACATTAACACATCATTTTTTGACCCAGCAGGGGGCGGAGATCCTATTCTCTACCAACACTTATTT
>Acalles_misellus|9452.NL-832-mis
AACCCTCTACTTTATTTTTGGGGCATGATCAGGAATACTAGGAACCTCATTAAGAATACTAATTCGAACTGAACTTTCCAGTCCTGGAACTATAATTGGAAATGACCAAATCTATAACAGAATCGTCACTGCCCATGCTTTTATTATAATCTTTTTCATAGTAATACCAATTATAATTGGGGGATTCGGAAACTGGTTAATTCCACTGATATTAGGAGCCCCAGATATAGCCTTTCCCCGGCTAAACAATATAAGATTCTGATTACTACCACCATCTTTAAGCTTACTTTTAATAAGAAGAATTATTGATAAAGGAGCGGGAACTGGATGAACAGTTTACCCCCCATTATCAGCCAATATCGCTCATGAAGGAGTATCTGTTGATTTAGCCATTTTCAGTCTTCACATAGCAGGAATATCATCAATCCTGGGAGCTATCAATTTTGTATCAACAATAACTAATATACGACCAGCAGGAATAGATCTAGATAAAATACCACTATTCTCTTGAGCAGTTAAAATTACCGCAATCCTGCTCCTATTATCCCTTCCAGTCTTAGCTGGGGCTATCACCATACTATTAACAGATCGAAACATTAACACATCATTTTTTGACCCAGCAGGGGGCGGAGATCCTATTCTCTACCAACACTTATTT
>Acalles_misellus|9491.E-872-mis
AACCCTCTACTTTATTTTTGGGGCATGATCAGGAATACTAGGAACCTCATTAAGAATACTAATTCGAACTGAACTTTCCAGTCCTGGAACTATAATTGGAAATGACCAAATCTATAACAGAATCGTCACTGCCCATGCTTTTATTATAATCTTTTTCATAGTAATACCAATTATAATTGGGGGATTCGGAAACTGGTTAATTCCACTGATATTAGGAGCCCCAGATATAGCCTTTCCCCGACTAAACAATATAAGATTCTGATTACTACCACCATCTTTAAGCTTACTTTTAATAAGAAGAATTATTGATAAAGGAGCGGGAACTGGATGAACAGTTTACCCCCCATTATCAGCCAATATCGCTCATGAAGGAGTATCTGTTGATTTAGCCATTTTCAGTCTTCACATAGCAGGAATATCATCAATCCTGGGAGCTATCAATTTTGTATCAACAATAACTAATATACGACCAGCAGGAATAGATCTAGATAAAATACCACTATTCTCTTGAGCAGTTAAAATTACCGCAATCCTGCTCCTATTATCCCTTCCAGTCTTAGCTGGGGCTATCACCATACTATTAACAGATCGAAACATTAACACATCATTTTTTGACCCAGCAGGGGGCGGAGATCCTATTCTCTACCAACACTTATTT
>Acalles_misellus|9493.E-874-mis
AACCCTCTACTTTATTTTTGGGGCATGATCAGGAATACTAGGAACCTCATTAAGAATACTAATTCGAACTGAACTTTCCAGTCCTGGAACTATAATTGGGAATGACCAAATCTATAACAGAATCGTCACTGCCCATGCTTTTATTATAATCTTTTTCATAGTAATACCAATTATAATTGGGGGATTCGGAAACTGGTTAATTCCACTGATATTAAGAGCCCCAGATATAGCCTTTCCCCGACTAAACAATATAAGATTCTGATTACTACCACCATCTTTAAGCTTACTTTTAATAAGAAGAATTATTGATAAAGGAGCGGGAACTGGATGAACAGTTTACCCCCCATTATCAGCCAATATCGCTCATGAAGGAGTATCTGTTGATTTAGCCATTTTCAGTCTTCACATAGCAGGAATATCATCAATCCTGGGAGCTATCAATTTTGTATCAACAATAACTAATATACGACCAGCAGGAATAGATCTAGATAAAATACCACTATTCTCTTGAGCAGTTAAAATTACCGCAATCCTGCTCCTATTATCCCTTCCAGTCTTAGCTGGGGCTATCACCATACTATTAACAGATCGAAACATTAACACATCATTTTTTGACCCAGCAGGGGGCGGAGATCCTATTCTCTACCAACACTTATTT
>Acalles_misellus|9570.F-937-mis
AACCCTCTACTTTATTTTTGGGGCATGATCAGGAATACTAGGAACCTCATTAAGAATACTAATTCGAACTGAACTTTCCAGTCCTGGAACTATAATTGGAAATGACCAAATCTATAACAGAATCGTCACTGCCCATGCTTTTATTATAATCTTTTTCATAGTAATACCAATTATAATTGGGGGATTCGGAAACTGGTTAATTCCACTGATATTAGGAGCCCCAGATATAGCCTTTCCCCGACTAAACAATATAAGATTCTGATTACTACCACCATCTTTAAGCTTACTTTTAATAAGAAGAATTATTGATAAAGGAGCGGGAACTGGATGAACAGTTTACCCCCCATTATCAGCCAATATCGCTCATGAAGGAGTATCTGTTGATTTAGCCATTTTCAGTCTTCACATAGCAGGAATATCATCAATCCTGGGAGCTATCAATTTTGTATCAACAATAACTAATATACGACCAGCAGGAATAGATCTAGATAAAATACCACTATTCTCTTGAGCAGTTAAAATTACCGCAATCCTGCTCCTATTATCCCTTCCAGTCTTAGCTGGGGCTATCACCATACTATTAACAGATCGAAACATTAACACATCATTTTTTGACCCAGCAGGGGGCGGAGATCCTATTCTCTACCAACACTTATTT
>Acalles_misellus|9571.F-938-mis
NNNNNNNTACTTTATTTTTGGGGCATGATCAGGAATACTAGGAACCTCATTAAGAATACTAATTCGAACTGAACTTTCCAGTCCTGGAACTATAATTGGGAATGACCAAATCTATAACAGAATCGTCACTGCCCATGCTTTTATTATAATCTTTTTCATAGTAATACCAATTATAATTGGGGGATTCGGAAACTGGTTAATTCCACTGATATTAAGAGCCCCAGATATAGCCTTTCCCCGACTAAACAATATAAGATTCTGATTACTACCACCATCTTTAAGCTTACTTTTAATAAGAAGAATTATTGATAAAGGAGCGGGAACTGGATGAACAGTTTACCCCCCATTATCAGCCAATATCGCTCATGAAGGAGTATCTGTTGATTTAGCCATTTTCAGTCTTCACATAGCAGGAATATCATCAATCCTGGGAGCTATCAATTTTGTATCAACAATAACTAATATACGACCAGCAGGAATAGATCTAGATAAAATACCACTATTCTCTTGAGCAGTTAAAATTACCGCAATCCTGCTCCTATTATCCCTTCCAGTCTTAGCTGGGGCTATCACCATACTATTAACAGATCGAAACATTAACACATCATTTTTTGACCCAGCAGGGGGCGGAGATCCTATTCTCTACCAACACTTATTT
>Acalles_misellus|10162.1262-PST_4078
AACCCTCTACTTTATTTTTGGGGCATGATCAGGAATACTAGGAACCTCATTAAGAATACTAATTCGAACTGAACTTTCCAGTCCAGGAACTATAATTGGGAATGACCAAATCTATAACAGAATCGTCACTGCCCATGCTTTTATTATAATCTTTTTCATGGTAATACCAATTATAATTGGGGGATTCGGAAACTGGTTAATTCCACTGATATTAGGAGCCCCAGATATAGCCTTTCCCCGACTAAACAATATAAGATTCTGATTACTCCCGCCATCTTTAAGCTTACTTTTAATAAGAAGAATTATTGATAAAGGAGCGGGAACTGGATGAACAGTTTACCCCCCATTATCAGCCAATATTGCCCATGAAGGAGTATCTGTTGATTTAGCCATTTTCAGTCTTCACATAGCAGGAATATCATCGATCCTGGGAGCTATCAATTTTGTATCAACAATAACTAATATACGACCAGCAGGAATAGATCTAGATAAAATACCACTATTCTCTTGAGCAGTTAAAATTACCGCAATCCTGCTCCTATTATCCCTTCCAGTCTTAGCTGGGGCTATCACCATACTATTAACAGATCGAAACATTAACACATCATTTTTTGACCCGGCAGGGGGCGGAGATCCTATTCTCTACCAACACTTATTT
>Acalles_misellus|10166.1266-PST_4082
AACCCTCTACTTTATTTTTGGGGCATGATCAGGAATACTAGGAACCTCATTAAGAATACTAATTCGAACTGAACTTTCCAGTCCTGGAACTATAATTGGGAATGACCAAATCTATAACAGAATCGTCACTGCCCATGCTTTTATTATAATCTTTTTCATAGTAATACCAATTATAATTGGGGGATTCGGAAACTGGTTAATTCCACTGATATTAGGAGCCCCAGATATAGCCTTTCCCCGACTAAACAATATAAGATTCTGATTACTACCACCATCTTTAAGCTTACTTTTAATAAGAAGAATTATTGATAAAGGAGCGGGAACTGGATGAACAGTTTACCCCCCATTATCAGCCAATATCGCTCATGAAGGAGTATCTGTTGATTTAGCCATTTTCAGTCTTCACATAGCAGGAATATCATCAATCCTGGGAGCTATCAATTTTGTATCAACAATAACTAATATACGACCAGCAGGAATAGATCTAGATAAAATACCACTATTCTCTTGAGCAGTTAAAATTACCGCAATCCTGCTCCTATTATCCCTTCCAGTCTTAGCTGGGGCTATCACCATACTATTAACAGATCGAAACATTAACACATCATTTTTTGACCCAGCAGGGGGCGGAGATCCTATTCTCTACCAACACTTATTT
>Acalles_ossetiensis|16876.2756-PST_26853
GACTCTGTACTTCATCTTCGGGAGATGATCAGGAATACTAGGAACATCTCTAAGAATACTAATTCGAATTGAGCTTAGTAACCCTGGAACCCTAATCGGAAATGATCAAATCTATAACAGAATTGTCACTGCCCATGCTTTTATTATAATTTTTTTTATAGTAATACCAATTATAATTGGTGGATTTGGAAACTGATTAGTTCCCCTAATACTTGGAGCTCCAGATATAGCCTTTCCCCGATTAAACAACATAAGATTCTGATTACTCCCCCCTTCTTTAACCTTACTTCTAATAAGTAGAATTATTGATAAAGGAGTTGGAACTGGATGAACAGTTTATCCACCATTATCAGCAAATATTGCACATGAAGGAGTTTCTATTGATTTAGCAATTTTTAGGCTCCACATAGCTGGCATCTCATCAATCCTAGGAGCTATTAATTTTATTTCTACCATAGCCAATATACGACCAACAGGGATAACCTTAGACAAAATGCCCCTATTTTCTTGAGCCGTTAAAGTTACAGCCATCCTCTTGCTCCTATCCTTACCAGTCTTGGCAGGAGCTATCACTATACTTTTAACAGATCGAAACATTAATACATCATTTTTTGACCCAGCTGGAGGAGGAGACCCAATCCTTTATCAACATTTATTT
>Acalles_ossetiensis|16879.2759-PST_26856
GACTCTGTACTTCATCTTCGGGAGATGATCAGGAATACTAGGAACATCTCTAAGAATACTAATTCGAATTGAGCTTAGTAACCCTGGAACCCTAATCGGAAATGATCAAATCTATAACAGAATTGTCACTGCCCATGCTTTTATTATAATTTTTTTTATAGTAATACCAATTATAATTGGTGGATTTGGAAACTGATTAGTTCCCCTAATACTTGGAGCTCCAGATATAGCCTTTCCCCGATTAAACAACATAAGATTCTGATTACTCCCCCCTTCTTTAACCTTACTTCTAATAAGTAGAATTATTGATAAAGGAGTTGGAACTGGATGAACAGTTTATCCACCATTATCAGCAAATATTGCACATGAAGGAGTTTCTATTGATTTAGCAATTTTTAGGCTCCACATAGCTGGCATCTCATCAATCCTAGGAGCTATTAATTTTATTTCTACCATAGCCAATATACGACCAACAGGGATAACCTTAGACAAAATGCCCCTATTTTCTTGAGCCGTTAAAGTTACAGCCATCCTCTTGCTCCTATCCTTACCAGTCTTGGCAGGAGCTATCACTATACTTTTAACAGATCGAAACATTAATACATCATTTTTTGACCCAGCTGGAGGAGGAGACCCAATCCTTTATCAACATTTATTT
>Acalles_papei|8852.HR-0327-pap
AACTTTATACTTTATTTTCGGAACATGATCAGGAATGCTAGGAACATCATTAAGAATACTAATTCGAGCCGAACTCAATAATCCAGGAACTCTAATTGGAGATGACCAAATTTATAATAGAGTCGTTACCGCTCATGCCTTCATTATAATTTTTTTCATAGTAATACCAATTATAATTGGTGGATTCGGAAATTGATTAATTCCATTAATACTAGGAGCCCCAGATATAGCCTTTCCACGATTAAATAATATAAGATATTGGCTACTCCCCCCCTCCTTAACCCTGCTTTTAATAAGAATAATTATTGATAAAGGAGCTGGCACTGGATGAACAGTGTATCCCCCACTATCAGCTAATATTGCCCACGAAGGAGCTTCTGTTGATCTAACTATTTTTAGACTCCATATAGCAGGAATTTCATCTATTCTAGGAGCTATCAATTTTATTTCTACCATAGCTAATATACGACCAACAGGTATAAATCTAGATAAAATACCTCTATTCTCCTGAGCTGTTAAAATCACAGCTATCTTACTACTTTTATCTCTACCAGTTCTAGCAGGAGCTATTACCATATTACTTACAGACCGAAATATTAATACCTCATTTTTTGACCCTGGGGGAGGGGGAGACCCCATTCTCTATCAGCATTTATTT
>Acalles_papei|8996.KO-0369-pap
AACTTTATACTTTATTTTCGGAACATGATCAGGAATGCTAGGAACATCATTAAGAATACTAATTCGAGCCGAACTCAATAATCCAGGAACTCTAATTGGAGATGACCAAATTTATAATAGAGTCGTTACCGCTCATGCCTTCATTATAATTTTTTTCATAGTAATACCAATTATAATTGGTGGATTCGGAAATTGATTAATTCCATTAATACTAGGAGCCCCAGATATAGCCTTCCCACGATTAAATAATATAAGATATTGACTACTCCCCCCCTCCTTAACCCTGCTTTTAATAAGAATAATTATTGATAAAGGAGCTGGCACTGGATGAACAGTATATCCCCCACTATCAGCTAATATTGCCCACGAAGGAGCTTCTGTTGATCTAACTATTTTTAGACTCCATATAGCAGGAATTTCATCTATTCTAGGAGCTATCAATTTTATTTCTACCATAGCTAATATACGACCAACAGGTATAAATCTAGATAAGATACCTCTATTCTCCTGAGCTGTTAAAATCACAGCTATCTTACTACTTTTATCTCTACCAGTTCTAGCAGGAGCTATTACCATATTACTTACAGACCGAAATATTAATACCTCATTTTTTGACCCTGGGGGAGGAGGAGATCCCATTCTCTATCAGCATTTATTT
>Acalles_papei|9006.EP-0403-pap
AACTTTATACTTTATTTTCGGAACATGATCAGGAATGCTAGGAACATCATTAAGAATACTAATTCGAGCCGAACTCAATAATCCAGGAACTCTAATTGGAGATGACCAAATTTATAATAGAATCGTTACCGCTCATGCCTTCATTATAATCTTTTTCATAGTAATACCAATTATAATTGGAGGATTCGGAAATTGATTAATTCCATTAATACTAGGAGCCCCAGATATGGCCTTCCCACGATTAAATAATATAAGATATTGGCTACTCCCCCCCTCCTTAACCCTACTTTTAATAAGAATAGTTATTGATAAAGGAACTGGCACTGGATGAACAGTATATCCCCCGCTATCAGCTAATATTGCTCATGAAGGAGCTTCTGTTGATCTAACTATTTTTAGACTCCATATAGCAGGAATTTCATCTATTCTAGGAGCTATCAATTTTATTTCTACCATGGCTAATATACGACCAACAGGTATAAATCTAGATAAAATACCTCTATTCTCCTGAGCTGTTAAAATCACAGCTATCTTGCTACTTCTATCTCTACCAGTTCTAGCAGGAGCTATTACTATACTACTTACAGACCGAAATATTAATACTTCATTTTTTGACCCTGGGGGAGGAGGAGACCCCATTCTCTATCAGCATTTATTT
>Acalles_papei|9368.KO-0378-pap
AACTTTATACTTTATTTTCGGAACATGATCAGGAATGCTAGGAACATCATTAAGAATACTAATTCGAGCCGAACTCAATAATCCAGGAACTCTAATTGGAGATGACCAAATTTATAATAGAGTCGTTACCGCTCATGCCTTCATTATAATTTTTTTCATAGTAATACCAATTATAATTGGTGGATTCGGAAATTGATTAATTCCATTAATACTAGGAGCCCCAGATATAGCCTTCCCACGATTAAATAATATAAGATATTGACTACTCCCCCCCTCCTTAACCCTGCTTTTAATAAGAATAATTATTGACAAAGGAGCTGGTACTGGATGAACAGTATATCCCCCACTATCAGCTAATATTGCCCACGAAGGAGCTTCTGTTGATCTAACTATTTTTAGACTCCATATAGCAGGAATTTCATCTATTCTAGGAGCTATCAATTTTATTTCTACTATAGCTAATATACGACCAACAGGTATAAATCTAGATAAAATACCTCTATTCTCCTGAGCTGTTAAAATCACAGCTATCTTACTACTTCTATCTCTACCAGTTCTAGCAGGAGCTATTACCATATTACTTACAGACCGAAATATTAATACCTCATTTTTTGACCCTGGAGGAGGAGGAGACCCCATTCTCTATCAGCATTTATTT
>Acalles_papei|9370.EP-0399-pap
AACTTTATACTTTATTTTCGGAACATGATCAGGAATGCTAGGAACATCATTAAGAATACTAATTCGAGCCGAACTCAATAATCCAGGAACTCTAATTGGAGATGACCAAATTTATAATAGAGTCGTTACCGCTCATGCCTTCATTATAATTTTTTTCATAGTAATACCAATTATAATTGGTGGATTCGGAAATTGATTAATTCCATTAATACTAGGAGCCCCAGATATAGCCTTCCCACGATTAAATAATATAAGATATTGACTACTCCCCCCCTCCTTAACCCTGCTTTTAATAAGAATAATTATTGATAAAGGAGCTGGCACTGGATGAACAGTATATCCCCCACTATCAGCTAATATTGCCCACGAAGGAGCTTCTGTTGATCTAACTATTTTTAGACTCCATATAGCAGGAATTTCATCTATTCTAGGAGCTATCAATTTTATTTCTACCATAGCTAATATACGACCAACAGGTATAAATCTAGATAAGATACCTCTATTCTCCTGAGCTGTTAAAATCACAGCTATCTTACTACTTTTATCTCTACCAGTTCTAGCAGGAGCTATTACCATATTACTTACAGACCGAAATATTAATACCTCATTTTTTGACCCTGGGGGAGGAGGAGATCCCATTNNNNNNNNNNNNNNNNNN
>Acalles_parvulus|8680.I-0008-par
AACCCTATATTTCATTTTTGGGGCATGATCAGGTATACTAGGAACCTCATTGAGTATATTAATCCGTATTGAACTTAGTAACCCAGGAAGTATAATTGGAAATGACCAAATTTATAATAGAATTGTTACCGCTCATGCCTTTATTATAATTTTCTTCATAGTAATACCAATTATAATTGGAGGATTTGGTAACTGATTAGTTCCACTAATGCTCAGAGCACCAGATATAGCTTTCCCACGATTAAACAATATAAGATTTTGATTACTCCCACCATCTTTAAGGCTTCTATTAATAAGAAGAATTATTGACAAAGGAGCTGGAACTGGATGGACTGTCTACCCCCCACTATCAGCCAACATTGCGCATGAGGGAGTATCTGTTGATTTAGCCATTTTTAGTCTTCATATAGCCGGGATTTCATCAATCTTAGGAGCCATTAACTTTATCTCCACCATAGCCAATATACGACCAGCAGGTATAAATCTAGATAAAATACCTCTATTCTCTTGGGCTGTAAAAATCACGGCTATTTTACTACTCTTATCCTTACCAGTTTTAGCTGGGGCTATTACTATACTTCTAACAGACCGAAATATTAACACATCATTTTTTGACCCCGCGGGAGGCGGGGATCCCATTCTATACCAGCATTTATTT
>Acalles_parvulus|8681.I-0023-tem
AACCCTATATTTCATTTTTGGGGCATGATCAGGTATACTGGGAACCTCATTGAGTATACTAATCCGTATTGAACTTAGTAACCCGGGAAGTATAATTGGAAATGATCAAATTTATAATAGAATTGTTACCGCTCATGCCTTTATTATAATTTTCTTCATAGTAATACCAATTATAATTGGGGGATTTGGTAACTGATTAGTTCCACTAATACTTGGAGCACCAGATATAGCCTTCCCACGATTAAATAATATAAGATTTTGATTACTCCCACCATCTTTAAGACTTCTATTAATAAGAAGAATTATTGATAAAGGAGCTGGAACTGGATGAACTGTCTACCCCCCACTATCAGCAAATATTGCACATGAGGGGGTATCTGTTGATTTAGCCATTTTTAGTCTTCATATAGCGGGGATTTCATCAATCTTGGGGGCCATTAACTTTATCTCCACTATAGCCAATATACGACCAGCAGGTATAAATCTAGATAAAATACCTCTATTCTCTTGAGCTGTAAAAATCACGGCTATTTTACTGCTCTTATCCTTACCAGTTTTAGCTGGAGCTATCACTATACTCCTAACAGACCGAAATATTAACACATCATTTTTCGACCCCGCAGGAGGAGGAGATCCCATTCTATATCAACATTTATTT
>Acalles_parvulus|8682.I-0029-tem
AACCCTATATTTCATTTTTGGGGCATGATCAGGTATACTAGGAACCTCATTGAGTATACTAATCCGTATTGAACTTAGTAACCCGGGAAGTATAATTGGAAATGATCAAATTTATAATAGAATTGTTACCGCTCATGCCTTTATTATAATTTTCTTCATAGTAATACCAATTATAATTGGGGGATTTGGTAACTGATTAGTTCCACTAATACTTGGAGCACCAGATATAGCCTTCCCACGATTAAATAATATAAGATTTTGATTACTCCCACCATCTTTAAGACTTCTATTAATAAGAAGAATTATTGATAAAGGAGCTGGAACTGGATGAACTGTCTACCCCCCACTATCAGCAAATATTGCACATGAGGGGGTATCTGTTGATTTAGCCATTTTTAGTCTTCATATAGCGGGGATTTCATCAATCTTGGGAGCCATTAACTTTATCTCCACTATAGCCAATATACGACCAGCAGGTATAAATCTAGATAAAATACCTCTATTCTCTTGAGCTGTAAAAATCACGGCTATTTTACTGCTCTTATCCTTACCAGTTTTAGCTGGAGCTATCACTATACTCCTAACAGACCGAAATATTAACACATCATTTTTCGACCCCGCAGGAGGAGGAGATCCCATTCTATATCAACATTTATTT
>Acalles_parvulus|8690.D-0069-par
AACCCTATATTTCATTTTTGGGGCATGATCAGGTATACTAGGAACCTCATTGAGTATATTAATCCGTATTGAACTTAGTAACCCAGGAAGTATAATTGGAAATGACCAAATTTATAATAGAATTGTTACCGCTCATGCCTTTATTATAATTTTCTTCATAGTAATACCAATTATAATTGGAGGATTTGGTAACTGATTAGTTCCACTAATGCTCAGAGCACCAGATATAGCTTTCCCACGATTAAACAATATAAGATTTTGATTACTCCCACCATCTTTAAGGCTTCTATTAATAAGAAGAATTATTGACAAAGGAGCTGGAACTGGATGGACTGTCTACCCCCCACTATCAGCCAACATTGCGCATGAGGGAGTATCTGTTGATTTAGCCATTTTTAGTCTTCATATAGCCGGGATTTCATCAATCTTAGGAGCCATTAACTTTATCTCCACCATAGCCAATATACGACCAGCAGGTATAAATCTAGATAAAATACCTCTATTCTCTTGGGCTGTAAAAATCACGGCTATTTTACTACTCTTATCCTTACCAGTTTTAGCTGGGGCTATTACTATACTTCTAACAGACCGAAATATTAACACATCATTTTTTGACCCCGCGGGAGGCGGGGATCCCATTCTATACCAGCATTTATTT
>Acalles_parvulus|8698.M-0060-par
AACCCTATATTTCATTTTTGGGGCATGATCAGGTATACTAGGAACCTCATTGAGTATATTAATCCGTATTGAACTTAGTAACCCAGGAAGTATAATTGGAAATGACCAAATTTATAATAGAATTGTTACCGCTCATGCCTTTATTATAATTTTCTTCATAGTAATACCAATTATAATTGGAGGATTTGGTAACTGATTAGTTCCACTAATGCTCAGAGCACCAGATATAGCTTTCCCACGATTAAACAATATAAGATTTTGATTACTCCCACCATCTTTAAGGCTTCTATTAATAAGAAGAATTATTGACAAAGGAGCTGGAACTGGATGGACTGTCTACCCCCCACTATCAGCCAACATTGCGCATGAGGGAGTATCTGTTGATTTAGCCATTTTTAGTCTTCATATAGCCGGGATTTCATCAATCTTAGGAGCCATTAACTTTATCTCCACCATAGCCAATATACGACCAGCAGGTATAAATCTAGATAAAATACCTCTATTCTCTTGGGCTGTAAAAATCACGGCTATTTTACTACTCTTATCCTTACCAGTTTTAGCTGGGGCTATTACTATACTTCTAACAGACCGAAATATTAACACATCATTTTTTGACCCCGCGGGAGGCGGGGATCCCATTCTATACCAGCATTTATTT
>Acalles_parvulus|8708.I-0002-par
AACCCTATATTTCATTTTTGGGGCATGATCAGGTATACTAGGAACCTCATTGAGTATATTAATCCGTATTGAACTTAGTAACCCAGGAAGTATAATTGGAAATGACCAAATTTATAATAGAATTGTTACCGCTCATGCCTTTATTATAATTTTCTTCATAGTAATACCAATTATAATTGGAGGATTTGGTAACTGATTAGTTCCACTAATGCTCAGAGCACCAGATATAGCTTTCCCACGATTAAACAATATAAGATTTTGATTACTCCCACCATCTTTAAGGCTTCTATTAATAAGAAGAATTATTGACAAAGGAGCTGGAACTGGATGGACTGTCTACCCCCCACTATCAGCCAACATTGCGCATGAGGGAGTATCTGTTGATTTAGCCATTTTTAGTCTTCATATAGCCGGGATTTCATCAATCTTAGGAGCCATTAACTTTATCTCCACCATAGCCAATATACGACCAGCAGGTATAAATCTAGATAAAATACCTCTATTCTCTTGGGCTGTAAAAATCACGGCTATTTTACTACTCTTATCCTTACCAGTTTTAGCTGGGGCTATTACTATACTTCTAACAGACCGAAATATTAACACATCATTTTTTGACCCCGCGGGAGGCGGGGATCCCATTCTATACCAGCATTTATTT
>Acalles_parvulus|8827.I-0042-tem
AACCCTATATTTCATTTTTGGGGCATGATCAGGTATACTGGGAACCTCATTGAGTATACTAATCCGTATTGAACTTAGTAACCCGGGAAGTATAATTGGAAATGATCAAATTTATAATAGAATTGTTACCGCTCATGCCTTTATTATAATTTTCTTCATAGTAATACCAATTATAATTGGGGGATTTGGTAACTGATTAGTTCCACTAATACTTGGAGCACCAGATATAGCCTTCCCACGATTAAATAATATAAGATTTTGATTACTCCCACCATCTTTAAGACTTCTATTAATAAGAAGAATTATTGATAAAGGAGCTGGAACTGGATGAACTGTCTACCCCCCACTATCAGCAAATATTGCACATGAGGGGGTATCTGTTGATTTAGCCATTTTTAGTCTTCATATAGCGGGGATTTCATCAATCTTGGGAGCCATTAACTTTATCTCCACTATAGCCAATATACGACCAGCAGGTATAAATCTAGATAAAATACCTCTATTCTCTTGAGCTGTAAAAATCACGGCTATTTTACTGCTCTTATCCTTACCAGTTTTAGCTGGAGCTATCACTATACTCCTAACAGACCGAAATATTAACACATCATTTTTCGACCCCGCAGGAGGAGGAGATCCCATTCTATATCAACATTTATTT
>Acalles_parvulus|8956.F-0248-par
AACCCTATATTTCATTTTTGGGGCATGATCAGGTATACTAGGAACCTCATTGAGTATATTAATCCGTATTGAACTTAGTAACCCAGGAAGTATAATTGGAAATGACCAAATTTATAATAGAATTGTTACCGCTCATGCCTTTATTATAATTTTCTTCATAGTAATACCAATTATAATTGGAGGATTTGGTAACTGATTAGTTCCACTAATGCTCAGAGCACCAGATATAGCTTTCCCACGATTAAACAATATAAGATTTTGATTACTCCCACCATCTTTAAGGCTTCTATTAATAAGAAGAATTATTGACAAAGGAGCTGGAACTGGATGGACTGTCTACCCCCCACTATCAGCCAACATTGCGCATGAGGGAGTATCTGTTGATTTAGCCATTTTTAGTCTTCATATAGCCGGGATTTCATCAATCTTAGGAGCCATTAACTTTATCTCCACCATAGCCAATATACGACCAGCAGGTATAAATCTAGATAAAATACCTCTATTCTCTTGGGCTGTAAAAATCACGGCTATTTTACTACTCTTATCCTTACCAGTTTTAGCTGGGGCTATTACTATACTTCTAACAGACCGAAATATTAACACATCATTTTTTGACCCCGCGGGAGGCGGGGATCCCATTCTATACCAGCATTTATTT
>Acalles_parvulus|8957.F-0249-par
AACCCTATATTTCATTTTTGGGGCATGATCAGGTATACTAGGAACCTCATTGAGTATATTAATCCGTATTGAACTTAGTAACCCAGGAAGTATAATTGGAAATGACCAAATTTATAATAGAATTGTTACCGCTCATGCCTTTATTATAATTTTCTTCATAGTAATACCAATTATAATTGGAGGATTTGGTAACTGATTAGTTCCACTAATGCTCAGAGCACCAGATATAGCTTTCCCACGATTAAACAATATAAGATTTTGATTACTCCCACCATCTTTAAGGCTTCTATTAATAAGAAGAATTATTGACAAAGGAGCTGGAACTGGATGGACTGTCTACCCCCCACTATCAGCCAACATTGCGCATGAGGGAGTATCTGTTGATTTAGCCATTTTTAGTCTTCATATAGCCGGGATTTCATCAATCTTAGGAGCCATTAACTTTATCTCCACCATAGCCAATATACGACCAGCAGGTATAAATCTAGATAAAATACCTCTATTCTCTTGGGCTGTAAAAATCACGGCTATTTTACTACTCTTATCCTTACCAGTTTTAGCTGGGGCTATTACTATACTTCTAACAGACCGAAATATTAACACATCATTTTTTGACCCCGCGGGAGGCGGGGATCCCATTCTATACCAGCATTTATTT
>Acalles_parvulus|8958.D-0250-par
NNNNNNNNNNNNNNNNNNNNNNNNNNNNNNNNNNNNNNNNNNNNNCTCATTGAGTATATTAATCCGTATTGAACTTAGTAACCCAGGAAGTATAATTGGAAATGACCAAATTTATAATAGAATTGTTACCGCTCATGCCTTTATTATAATTTTCTTCATAGTAATACCAATTATAATTGGAGGATTTGGTAACTGATTAGTTCCACTAATGCTCAGAGCACCAGATATAGCTTTCCCACGATTAAACAATATAAGATTTTGATTACTCCCACCATCTTTAAGGCTTCTATTAATAAGAAGAATTATTGACAAAGGAGCTGGAACTGGATGGACTGTCTACCCCCCACTATCAGCCAACATTGCGCATGAGGGAGTATCTGTTGATTTAGCCATTTTTAGTCTTCATATAGCCGGGATTTCATCAATCTTAGGAGCCATTAACTTTATCTCCACCATAGCCAATATACGACCAGCAGGTATAAATCTAGATAAAATACCTCTATTCTCTTGGGCTGTAAAAATCACGGCTATTTTACTACTCTTATCCTTACCAGTTTTAGCTGGGGCTATTACTATACTTCTAACAGACCGAAATATTAACACATCATTTTTTGACCCCGCGGGAGGCGGGGATCCCATTCTATACCAGCATTTATTT
>Acalles_parvulus|9065.F-432-par
AACCCTATATTTCATTTTTGGGGCATGATCAGGTATACTAGGAACCTCATTGAGTATATTAATCCGTATTGAACTTAGTAACCCAGGAAGTATAATTGGAAATGACCAAATTTATAATAGAATTGTTACCGCTCATGCCTTTATTATAATTTTCTTCATAGTAATACCAATTATAATTGGAGGATTTGGTAACTGATTAGTTCCACTAATACTCAGAGCACCAGATATAGCTTTCCCACGATTAAACAATATAAGATTTTGATTACTCCCACCATCTTTAAGGCTTCTATTAATAAGAAGAATTATTGACAAAGGAGCTGGAACTGGATGAACTGTCTACCCCCCGCTAGCAGGCAACATTGCCCATGAGGGAGTATCTGTTGATTTAGCCATTTTTAGTCTTCATATAGCCGGGATTTCATCAATCTTAGGAGCCATTAACTTTATCTCCACCATAGCCAATATACGACCAGCAGGTATAAATCTAGATAAAATACCCCTATTCTCTTGGGCTGTAAAAATCACGGCTATTTTACTACTCTTATCCTTACCAGTTTTAGCTGGGGCTATTACTATACTTCTAACAGACCGAAATATTAACACATCATTTTTCGACCCCGCGGGAGGCGGGGATCCCATTCTATACCAACATTTATTT
>Acalles_parvulus|9222.I-621-par
AACCCTATATTTCATTTTTGGGGCATGATCAGGTATACTAGGAACCTCATTGAGTATATTAATCCGTATTGAACTTAGTAACCCAGGAAGTATAATTGGAAATGACCAAATTTATAATAGAATTGTTACCGCTCATGCCTTTATTATAATTTTCTTCATAGTAATACCAATTATAATTGGAGGATTTGGTAACTGATTAGTTCCACTAATACTCAGAGCACCAGATATAGCTTTCCCACGATTAAACAATATAAGATTTTGATTACTCCCACCATCTTTAAGGCTTCTATTAATAAGAAGAATTATTGACAAAGGAGCTGGAACTGGATGAACCGTCTACCCCCCACTATCAGGCAACATTGCCCATGAGGGAGTATCTGTTGATTTAGCCATTTTTAGTCTTCATATAGCCGGGATTTCATCAATCTTAGGAGCCATTAACTTTATCTCCACCATAGCCAATATACGACCAGCAGGTATAAATCTAGATAAAATACCCCTATTCTCTTGGGCTGTAAAAATCACGGCTATTTTACTACTCTTATCCTTACCAGTTTTAGCTGGGGCTATTACTATACTTCTAACAGACCGAAATATTAACACATCATTTTTCGACCCCGCGGGAGGTGGAGATCCCATTCTATACCAACACTTATTT
>Acalles_parvulus|9431.F-804-tem
AACCCTATATTTCATTTTTGGGGCATGATCAGGTATACTGGGAACCTCATTGAGTATACTAATCCGTATTGAACTTAGTAACCCGGGAAGTATAATTGGAAATGATCAAATTTATAATAGAATTGTTACCGCTCATGCCTTTATTATAATTTTCTTCATAGTAATACCAATTATAATTGGGGGATTTGGTAACTGATTAGTTCCACTAATACTTGGAGCACCAGATATAGCCTTCCCACGATTAAATAATATAAGATTTTGATTACTCCCACCATCTTTAAGACTTCTATTAATAAGAAGAATTATTGATAAAGGAGCTGGAACTGGATGAACTGTCTACCCCCCACTATCAGCAAATATTGCACATGAGGGGGTATCTGTTGATTTAGCCATTTTTAGTCTTCATATAGCGGGGATTTCATCAATCTTGGGAGCCATTAACTTTATCTCCACTATAGCCAATATACGACCAGCAGGTATAAATCTAGATAAAATACCTCTATTCTCTTGAGCTGTAAAAATCACGGCTATTTTACTGCTCTTATCCTTACCAGTTTTAGCTGGAGCTATCACTATACTCCTAACAGACCGAAATATTAACACATCATTTTTCGACCCCGCAGGAGGAGGAGATCCCATTCTATATCAACATTTATTT
>Acalles_parvulus|9555.I-654-par
NNNNNNNNNNNNNNNNNNNNNNNNNNNNNNNNNNNNNNNNGGAACCTCATTGAGTATATTAATCCGTATTGAACTTAGTAACCCAGGAAGTATAATTGGAAATGACCAAATTTATAATAGAATTGTTACCGCTCATGCCTTTATTATAATTTTCTTCATAGTAATACCAATTATAATTGGAGGATTTGGTAACTGATTAGTTCCACTAATACTCAGAGCACCAGATATAGCTTTCCCACGATTAAACAATATAAGATTTTGATTACTCCCACCATCTTTAAGGCTTCTATTAATAAGAAGAATTATTGACAAAGGAGCTGGAACTGGATGAACCGTCTACCCCCCACTATCAGGCAACATTGCCCATGAGGGAGTATCTGTTGATTTAGCCATTTTTAGTCTTCATATAGCCGGGATTTCATCAATCTTAGGAGCCATTAACTTTATCTCCACCATAGCCAATATACGACCAGCAGGTATAAATCTAGATAAAATACCCCTATTCTCTTGGGCTGTAAAAATCACGGCTATTTTACTACTCTTATCCTTACCAGTTTTAGCTGGGGCTATTACTATACTTCTAACAGACCGAAATATTAACACATCATTTTTCGACCCCGCAGGAGGTGGGGATCCCATTCTATACCAACACTTATTT
>Acalles_parvulus|10864.1378-PST_4674
AACCCTATATTTCATTTTTGGGGCATGATCAGGTATACTAGGAACCTCATTGAGTATATTAATCCGTATTGAACTTAGTAACCCAGGAAGTATAATTGGAAATGACCAAATTTATAATAGAATTGTTACCGCTCATGCCTTTATTATAATTTTCTTCATAGTAATACCAATTATAATTGGAGGATTTGGTAACTGATTAGTTCCACTAATACTCAGAGCACCAGATATAGCTTTCCCACGATTAAACAATATAAGATTTTGATTACTCCCACCATCTTTAAGGCTTCTATTAATAAGAAGAATTATTGACAAAGGAGCTGGAACTGGATGAACCGTCTACCCCCCACTATCAGGCAACATTGCCCATGAGGGAGTATCTGTTGATTTAGCCATTTTTAGTCTTCATATAGCCGGGATTTCATCAATCTTAGGAGCCATTAACTTTATCTCCACCATAGCCAATATACGACCAGCAGGTATAAATCTAGATAAAATACCCCTATTCTCTTGGGCTGTAAAAATCACGGCTATTTTACTACTCTTATCCTTACCAGTTTTAGCTGGGGCTATTACTATACTTCTAACAGACCGAAATATTAACACATCATTTTTCGACCCCGCAGGAGGTGGGGATCCCATTCTATACCAACACTTATTT
>Acalles_pilula|8742.C-0099-pil
NNNNNNNNNNNNNNNNNNNNNNNNNNNNNNNNNNNNNTTAGGAACTTCACTTAGTATACTAATTCGAACTGAATTACGAAACCCGGGAACTCTAATCGGGAACGACCAAATTTATAACAGAATTGTAACCGCTCATGCTTTTATTATAATTTTTTTTATAGTAATACCAATTATAATTGGAGGGTTCGGAAACTGACTAGTTCCATTAATGCTTGGAGCCCCAGATATAGCCTTCCCACGATTAAACAATATAAGATTTTGATTATTACCACCCTCTTTAGCTTTACTTTTAATAAGAAGAATTATTGATAAAGGAGCAGGCACTGGTTGAACTGTTTACCCCCCATTATCAGCTAATATTGCTCATGAAGGAGCTTCTGTTGATTTAGCTATTTTTAGCCTACACATAGCCGGAATTTCATCAATTTTGGGAGCTATTAATTTTGTCTCTACTATAGCCAATATGCGAACAACAGGAATAAATTTGGATAGAATACCTTTATTTTCTTGAGCCGTTAAAATTACAGCAATCTTACTTCTTTTATCTCTCCCAGTCCTAGCKGGGGCTATTACTATACTTTTAACAGATCGAAATATTAATACTTCATTTTTTGACCCAGCCNNNNNNNNNNNNNNNNNNNNNNNNNNNNNNNNNNNN
>Acalles_pilula|8959.E-0251-pil
AACTTTATATTTTATTTTTGGAGCATGGTCAGGTATATTAGGAACTTCACTTAGTATACTAATTCGAACTGAATTAAGAAACCCGGGAACTCTAATCGGGAACGACCAAATTTATAACAGAATTGTAACCGCTCATGCTTTTATTATAATTTTTTTTATAGTAATACCAATTATAATTGGAGGGTTCGGAAACTGACTAGTTCCATTAATGCTTGGAGCCCCAGATATAGCCTTCCCACGATTAAACAATATAAGATTTTGATTATTACCACCCTCTTTAGCTTTACTTTTAATAAGAAGAATTATTGATAAAGGAGCAGGCACTGGTTGAACTGTTTACCCCCCATTATCAGCTAATATTGCTCATGAAGGAGCTTCTGTTGATTTAGCTATTTTTAGCCTACACATAGCCGGAATTTCATCAATTTTGGGAGCTATTAATTTTGTCTCTACTATAGCCAATATGCGAACAACAGGAATAAATTTGGATAGAATACCTTTATTTTCTTGAGCCGTTAAAATTACAGCAATCTTACTTCTTTTATCTCTCCCAGTCCTAGCTGGAGCTATTACTATACTTTTAACAGATCGAAATATTAATACTTCATTTTTTGACCCAGCNNNNNNNNNNNNNNNNNNNNNNNNNNNNNNNNNNNNN
>Acalles_pilula|8960.E-0252-pil
NNNNNNATATTTTATTTTTGGAGCATGATCAGGTATATTAGGAACTTCACTTAGTATACTAATTCGAACTGAATTAAGAAACCCGGGAACTCTAATCGGAAACGACCAAATTTATAATAGAATTGTAACCGCTCATGCTTTTATTATAATTTTTTTTATAGTAATACCAATTATAATTGGAGGGTTCGGGAACTGGCTGGTTCCATTAATACTTGGAGCCCCAGATATAGCCTTCCCACGATTAAACAATATAAGATTTTGGTTATTACCACCCTCTTTAACTTTACTTTTAATAAGAAGAATTATTGATAAAGGAGCAGGCACTGGTTGAACTGTTTACCCTCCACTATCAGCTAATATTGCTCATGAAGGGGCTTCTGTTGATTTAGCTATTTTTAGCCTACACATAGCCGGAATTTCATCAATTTTAGGAGCTATTAATTTTGTCTCTACTATAGCCAATATACGAACAACAGGAATAAATTTAGACAGAATACCTTTATTTTCTTGAGCCGTTAAAATTACAGCAATCTTACTTCTTTTATCTCTCCCAGTTCTAGCTGGAGCTATTACTATACTTTTAACAGATCGAAATATTAATACTTCATTTTTTGACCCNNNNNNNNNNNNNNNNNNNNNNNNNNNNNNNNNNNNNNNN
>Acalles_pilula|8961.E-0253-pil
AACTTTATATTTTATTTTTGGAGCATGGTCAGGTATATTAGGAACTTCACTTAGTATACTAATTCGAACTGAATTAAGAAACCCGGGAACTCTAATCGGGAACGACCAAATTTATAACAGAATTGTAACCGCTCATGCTTTTATTATAATTTTTTTTATAGTAATACCAATTATAATTGGAGGGTTCGGAAACTGACTAGTTCCATTAATGCTTGGAGCCCCAGATATAGCCTTCCCACGATTAAACAATATAAGATTTTGATTATTACCACCCTCTTTAGCTTTACTTTTAATAAGAAGAATTATTGATAAAGGAGCAGGCACTGGTTGAACTGTTTACCCCCCATTATCAGCTAATATTGCTCATGAAGGAGCTTCTGTTGATTTAGCTATTTTTAGCCTACACATAGCCGGAATTTCATCAATTTTGGGGGCTATTAATTTTGTCTCTACTATAGCCAATATGCGAACAACAGGAATAAATTTGGATAGAATACCTTTATTTTCTTGAGCCGTTAAAATTACAGCAATCTTACTTCTTTTATCTCTCCCAGTCCTAGCTGGAGCTATTACTATACTTTTAACAGATCGAAATATTAATACTTCATTTTTTGACCNNNNNNNNNNNNNNNNNNNNNNNNNNNNNNNNNNNNNNNNN
>Acalles_pilula|8964.E-0255-pil
AACTTTATATTTTATTTTTGGAGCATGATCAGGTATATTAGGAACTTCACTTAGTATACTAATTCGAACTGAATTAAGAAACCCGGGAACTCTAATCGGAAACGACCAAATTTATAATAGAATTGTAACCGCTCATGCTTTTATTATAATTTTTTTTATAGTAATACCAATTATAATTGGGGGGTTCGGGAACTGGCTGGTTCCATTAATACTTGGAGCCCCAGATATAGCCTTCCCACGATTAAACAATATAAGATTTTGGTTATTACCACCCTCTTTAACTTTACTTTTAATAAGAAGAATTATTGATAAAGGAGCAGGCACTGGTTGAACTGTTTACCCTCCACTATCAGCTAATATTGCTCATGAAGGGGCTTCTGTTGATTTAGCTATTTTTAGCCTACACATAGCCGGAATTTCATCAATTTTGGGAGCTATTAATTTTGTCTCTACTATAGCCAATATACGAACAACAGGAATAAATTTGGACAGAATACCTTTATTTTCTTGAGCCGTTAAAATTACAGCAATCTTACTTCTTTTATCTCTCCCAGTTCTAGCTGGAGCTATTACTATACTTTTAACAGATCGAAATATCAATACTTCATTTTTTGACCCAGCTGGCGGGGGAGACCCAATTCTATACCAGCATTTATTT
>Acalles_pilula|9127.E-0254-pil
AACTTTATATTTTATTTTTGGAGCATGGTCAGGTATATTAGGAACTTCACTTAGTATACTAATTCGAACTGAATTAAGAAACCCGGGAACTCTAATCGGGAACGACCAAATTTATAACAGAATTGTAACCGCTCATGCTTTTATTATAATTTTTTTTATAGTAATACCAATTATAATTGGAGGGTTCGGGAACTGACTAGTTCCATTAATGCTTGGAGCCCCAGATATAGCCTTCCCACGATTAAACAATATAAGATTTTGATTATTACCACCCTCTTTAGCTTTACTTTTAATAAGAAGAATTATTGATAAAGGAGCAGGCACTGGTTGAACTGTTTACCCCCCATTATCAGCTAATATTGCTCATGAAGGAGCTTCTGTTGATTTAGCTATTTTTAGCCTACACATAGCCGGAATTTCATCAATTTTGGGAGCTATTAATTTTGTCTCTACTATAGCCAATATGCGAACAACAGGAATAAATTTGGATAGAATACCTTTATTTTCTTGAGCCGTTAAAATTACAGCAATCTTACTTCTTTTATCTCTCCCAGTCCTAGCTGGGGCTATTACTATACTTTTAACAGATCGAAATATTAATACTTCATTTTTTGACCCAGCTGGCGGAGGAGACCCAATTCTATACCAGCATTTATTT
>Acalles_pilula|9287.E-698-pil
AACTTTATATTTTATTTTTGGAGCATGATCAGGTATATTAGGAACTTCACTTAGTATACTAATTCGAACTGAATTAAGAAACCCAGGAACTCTAATCGGAAACGACCAAATTTATAACAGAATTGTAACCGCTCATGCTTTTATTATAATTTTTTTTATAGTAATACCAATTATAATTGGGGGGTTCGGAAACTGGTTAGTTCCATTAATACTTGGAGCCCCAGATATAGCCTTCCCACGATTAAACAATATAAGATTTTGGTTATTACCACCCTCTTTAGCTTTACTTTTAATAAGAAGAATTATTGATAAAGGAGCAGGTACTGGTTGAACTGTTTACCCCCCACTATCAGCTAATATTGCTCATGAAGGGGCTTCTGTTGATTTAGCTATTTTTAGCCTACACATAGCCGGAATTTCATCAATTTTGGGAGCTATTAATTTTGTATCTACTATAGCCAATATACGAACAACAGGAATAAATTTGGACAGAATACCTTTATTTTCTTGAGCCGTTAAAATTACAGCAATCTTACTTCTTTTATCTCTCCCAGTTCTAGCTGGAGCTATTACTATACTTTTAACAGATCGAAATATTAATACTTCATTTTTTGACCCAGCTGGCGGGGGAGACCCAATTCTGTACCAGCATTTATTT
>Acalles_ptinoides|8872.D-0256-pti
AACCCTCTATTTCATTTTCGGGGCATGATCGGGTATACTAGGAACCTCATTGAGTATACTAATTCGAACCGAACTAAGTAACCCCGGAACTTTAATTGGAAATGACCAAATTTACAATAGAATTGTAACTGCCCATGCCTTTATTATAATTTTTTTTATAGTAATGCCAATTATAATTGGGGGATTCGGAAATTGGTTAGTCCCATTAATACTAGGAGCTCCTGATATAGCCTTCCCTCGACTAAACAATATGAGATTTTGGTTACTACCGCCATCTTTAACCTTACTTTTAATAAGTAGAATTATCGATAAAGGAGCCGGCACTGGATGAACAGTTTACCCCCCATTATCCGCTAATATTGCTCATGAAGGAGTCTCTGTTGATCTAGCTATTTTTAGGCTCCATTTAGCAGGAATATCATCAATTCTAGGAGCTATTAATTTTATCTCTACTATAGCAAACATGCGACCCACGGGAATAGACTTAGATAAAATACCTTTATTTTCATGAGCCGTAAAAATCACAGCCATTCTTCTGCTATTATCCCTCCCAGTTTTAGCTGGAGCTATTACTATACTTCTTACAGATCGAAACATCAACACATCATTTTTTGATCCAGCTGGTGGAGGAGACCCAATTCTTTATCAACATTTATTT
>Acalles_ptinoides|9342.D-671-pti
AACCCTCTATTTCATTTTCGGGGCATGATCGGGTATACTAGGAACCTCATTGAGTATACTAATTCGAACCGAACTAAGTAACCCCGGAACTTTAATTGGAAATGACCAAATTTACAATAGAATTGTAACTGCCCATGCCTTTATTATAATTTTTTTTATAGTAATGCCAATTATAATTGGGGGATTCGGAAATTGGTTAGTCCCATTAATACTAGGAGCTCCTGATATAGCCTTCCCTCGACTAAACAATATGAGATTTTGGTTACTACCGCCATCTTTAACCTTACTTTTAATAAGTAGAATTATCGATAAAGGAGCCGGCACTGGATGAACAGTTTACCCCCCATTATCCGCTAATATTGCTCATGAAGGAGTCTCTGTTGATCTAGCTATTTTTAGGCTCCATTTAGCAGGAATATCATCAATTCTAGGAGCTATTAATTTTATCTCTACTATAGCAAACATGCGACCCACGGGAATAGACTTAGATAAAATACCTTTATTTTCATGAGCCGTAAAAATCACAGCCATTCTTCTGCTATTATCCCTCCCAGTTTTAGCTGGAGCTATTACTATACTTCTTACAGATCGAAACATCAACACATCATTTTTTGATCCAGCTGGTGGAGGAGACCCAATTCTTTATCAACATTTATTT
>Acalles_ptinoides|9489.E-870-pti
AACCCTCTATTTCATTTTCGGGGCATGATCAGGTATACTAGGAACCTCATTGAGTATACTAATTCGAACCGAACTAAGTAACCCCGGAACTTTAATTGGAAATGACCAAATTTACAATAGAATTGTAACTGCCCATGCCTTTATTATAATTTTTTTTATAGTAATACCAATTATAATTGGGGGATTCGGAAATTGATTAGTCCCATTAATACTAGGAGCTCCTGATATAGCCTTCCCTCGACTAAACAATATGAGATTTTGGTTACTACCACCATCTTTAACCTTACTTTTAATAAGTAGAATTATCGATAAAGGAGCCGGCACTGGATGAACAGTTTACCCCCCATTATCCGCTAATATTGCTCATGAAGGAGTCTCTGTTGATCTAGCCATTTTTAGGCTACATTTAGCAGGAATATCATCAATTCTAGGAGCTATTAATTTTGTCTCTACTATAGCAAACATGCGACCCACGGGAATAGACTTAGATAAAATACCTTTATTTTCATGGGCCGTAAAAATCACAGCCATTCTTCTGCTGTTATCCCTCCCAGTTTTAGCTGGAGCTATTACTATACTTCTTACAGATCGAAACATCAACACATCATTTTTTGATCCAGCTGGTGGAGGAGACCCAATTCTTTATCAACATTTATTT
>Acalles_ptinoides|9490.E-871-pti
AACCCTCTATTTCATTTTCGGGGCATGATCGGGTATACTAGGAACCTCATTGAGTATACTAATTCGAACCGAACTAAGTAACCCCGGAACTTTAATTGGAAATGACCAAATTTACAATAGAATTGTAACTGCCCATGCCTTTATTATAATTTTTTTTATAGTAATGCCAATTATAATTGGGGGATTCGGAAATTGGTTAGTCCCATTAATACTAGGAGCTCCTGATATAGCCTTCCCTCGACTAAACAATATGAGATTTTGGTTACTACCACCATCTTTAACCTTACTTTTAATAAGTAGAATTATCGATAAAGGAGCCGGCACTGGATGAACAGTTTACCCCCCATTATCCGCTAATATTGCTCATGAAGGAGTCTCTGTTGATCTAGCTATTTTTAGGCTCCATTTAGCAGGAATATCATCAATTCTAGGAGCTATTAATTTTATCTCTACTATAGCAAACATGCGACCCACGGGAATAGACTTAGATAAAATACCTTTATTTTCATGGGCCGTAAAAATCACAGCCATTCTTCTGCTATTATCCCTCCCAGTTTTAGCTGGAGCTATTACTATACTTCTTACAGATCGAAACATCAGCACATCATTTTTTGATCCAGCTGGTGGAGGAGACCCAATTCTTTATCAACATTTATTT
>Acalles_ptinoides|9495.E-876-pti
AACCCTCTATTTCATTTTCGGGGCATGATCAGGTATACTAGGAACCTCATTGAGTATACTAATTCGAACCGAACTAAGTAACCCCGGAACTTTAATTGGAAATGACCAAATTTACAATAGAATTGTAACTGCCCATGCCTTTATTATAATTTTTTTTATAGTAATACCAATTATAATTGGGGGATTCGGAAATTGATTAGTCCCATTAATACTAGGAGCTCCTGATATAGCCTTCCCTCGACTAAACAATATGAGATTTTGGTTACTACCACCATCTTTAACCTTACTTTTAATAAGTAGAATTATCGATAAAGGAGCCGGCACTGGATGAACAGTTTACCCCCCATTATCCGCTAATATTGCTCATGAAGGAGTCTCTGTTGATCTAGCCATTTTTAGGCTCCATTTAGCAGGAATATCATCAATTCTAGGAGCTATTAATTTTGTCTCTACTATAGCAAACATGCGACCCACGGGAATAGACTTAGATAAAATACCTTTATTTTCATGGGCCGTAAAAATCACAGCCATTCTTCTGCTGTTATCCCTCCCAGTTTTAGCTGGAGCTATTACTATACTTCTTACAGATCGAAACATCAACACATCATTTTTTGATCCAGCTGGTGGAGGAGACCCAATTCTTTATCAACATTTATTT
>Acalles_ptinoides|9562.D-927-pti
AACCCTCTATTTCATTTTCGGGGCATGATCAGGTATACTAGGAACCTCATTGAGTATACTAATTCGAACCGAACTAAGTAACCCCGGAACTTTAATTGGAAATGACCAAATTTACAATAGAATTGTAACTGCCCATGCCTTTATTATAATTTTTTTTATAGTAATACCAATTATAATTGGGGGATTCGGAAATTGATTAGTCCCATTAATACTAGGAGCTCCTGATATAGCCTTCCCTCGACTAAACAATATGAGATTTTGGTTACTACCACCATCTTTAACCTTACTTTTAATAAGTAGAATTATCGATAAAGGAGCCGGCACTGGATGAACAGTTTACCCCCCATTATCCGCTAATATTGCTCATGAAGGAGTCTCTGTTGATCTAGCCATTTTTAGGCTACATTTAGCAGGAATATCATCAATTCTAGGAGCTATTAATTTTGTCTCTACTATAGCAAACATGCGACCCACGGGAATAGACTTAGATAAAATACCTTTATTTTCATGGGCCGTAAAAATCACAGCCATTCTTCTGCTGTTATCCCTCCCAGTTTTAGCTGGAGCTATTACTATACTTCTTACAGATCGAAACATCAACACATCATTTTTTGATCCAGCTGGTGGAGGAGACCCAATTCTTTATCAACATTTATTT
>Acalles_ptinoides|10164.1264-PST_4080
AACCCTCTATTTCATTTTCGGGGCATGATCGGGTATACTAGGAACCTCATTGAGTATACTAATTCGAACCGAACTAAGTAACCCCGGAACTTTAATTGGAAATGACCAAATTTACAATAGAATTGTAACTGCCCATGCCTTTATTATAATTTTTTTTATAGTAATGCCAATTATAATTGGGGGATTCGGAAATTGGTTAGTCCCATTAATACTAGGAGCTCCTGATATAGCCTTCCCTCGACTAAACAATATGAGATTTTGGTTACTACCACCATCTTTAACCTTACTTTTAATAAGTAGAATTATCGATAAAGGAGCCGGCACTGGATGAACAGTTTACCCCCCATTATCCGCTAATATTGCTCATGAAGGAGTCTCTGTTGATCTAGCTATTTTTAGGCTCCATTTAGCAGGAATATCATCAATTCTAGGAGCTATTAATTTTATCTCTACTATAGCAAACATGCGACCCACGGGAATAGACTTAGATAAAATACCTTTATTTTCATGGGCCGTAAAAATCACAGCCATTCTTCTGCTATTATCCCTCCCAGTTTTAGCTGGAGCTATTACTATACTTCTTACAGATCGAAACATCAGCACATCATTTTTTGATCCAGCTGGTGGAGGAGACCCAATTCTTTATCAACATTTATTT
>Acalles_ptinoides|15908.1893-PST_23998
AACCCTCTATTTCATTTTCGGGGCATGATCGGGTATACTAGGAACCTCATTGAGTATACTAATTCGAACCGAACTAAGTAACCCCGGAACTTTAATTGGAAATGACCAAATTTACAATAGAATTGTAACTGCCCATGCCTTTATTATAATTTTTTTTATAGTAATGCCAATTATAATTGGGGGATTCGGAAATTGGTTAGTCCCATTAATACTAGGAGCTCCTGATATAGCCTTCCCTCGACTAAACAATATGAGATTTTGGTTACTACCGCCATCTTTAACCTTACTTTTAATAAGTAGAATTATCGATAAAGGAGCCGGCACTGGATGAACAGTTTACCCCCCATTATCCGCTAATATTGCTCATGAAGGAGTCTCTGTTGATCTAGCTATTTTTAGGCTCCATTTAGCAGGAATATCATCAATTCTAGGAGCTATTAATTTTATCTCTACTATAGCAAACATGCGACCCACGGGAATAGACTTAGATAAAATACCTTTATTTTCATGAGCCGTAAAAATCACAGCCATTCTTCTGCTATTATCCCTCCCAGTTTTAGCTGGAGCTATTACTATACTTCTTACAGATCGAAACATCAACACATCATTTTTTGATCCAGCTGGTGGAGGAGACCCAATTCTTTATCAACATTTATTT
>Acalles_ptinoides|15919.1904-PST_24009
AACCCTCTATTTCATTTTCGGGGCATGATCGGGTATACTAGGAACCTCATTGAGTATACTAATTCGAACCGAACTAAGTAACCCCGGAACTTTAATTGGAAATGACCAAATTTACAATAGAATTGTAACTGCCCATGCCTTTATTATAATTTTTTTTATAGTAATGCCAATTATAATTGGGGGATTCGGAAATTGGTTAGTCCCATTAATACTAGGAGCTCCTGATATAGCCTTCCCTCGACTAAACAATATGAGATTTTGGTTACTACCGCCATCTTTAACCTTACTTTTAATAAGTAGAATTATCGATAAAGGAGCCGGCACTGGATGAACAGTTTACCCCCCATTATCCGCTAATATTGCTCATGAAGGAGTCTCTGTTGATCTAGCTATTTTTAGGCTCCATTTAGCAGGAATATCATCAATTCTAGGAGCTATTAATTTTATCTCTACTATAGCAAACATGCGACCCACGGGAATAGACTTAGATAAAATACCTTTATTTTCATGAGCCGTAAAAATCACAGCCATTCTTCTGCTATTATCCCTCCCAGTTTTAGCTGGAGCTATTACTATACTTCTTACAGATCGAAACATCAACACATCATTTTTTGATCCAGCTGGTGGAGGAGACCCAATTCTTTATCAACATTTATTT
>Acalles_reitteri|SDEI0112.3018-KRA
TACTMTATATTTTATTTTTGGATCCTGATCAGGAATAATTGGAACATCCTTAAGAATATTAATCCGTACAGAATTAGGAAATCCTGGAACATTAATTGGAAATGACCAAATTTATAATTCAATCGTCACCGCTCATGCTTTTATTATAATTTTTTTTATAGTTATACCAATTATAATTGGAGGATTTGGTAACTGATTAATTCCTCTTATACTTGGGGCACCAGATATAGCCTTTCCACGATTAAATAATATAAGATTCTGGCTTCTCCCGCCTTCTTTAATTCTCCTCTTAATAAGAAGTATTATTGATAAAGGAGCCGGAACTGGATGAACCGTCTATCCACCTTTATCAGCTAATATAGCTCATGAAGGAATCTCTATTGATTTAGCTATTTTCAGTTTACACATAGCAGGAATTTCTTCTATTTTAGGAGCTATTAATTTTATTTCCACAATTATCAATATACGTCCTATAAAAATAAAATTAGACCAAATACCTTTATTTATCTGAGCAGTAAAAATTACAGCTATTCTTCTTCTTTTATCCCTCCCTGTTCTAGCCGGAGCAATTACTATACTTTTAACAGATCGAAATATTAACACTTCATTTTTCGATCCTGCAGGCGGGGGAGATCCAATTCTTTACCAACATTTATTT
>Acalles_sablensis|11975.1764-BAN_25001
AACTTTATATTTTATTTTTGGTTCATGATCAGGAATAATTGGAACTTCACTTAGTATCCTTATTCGCACTGAATTAGGAAATCCTGGAACTTTAATTGGAAATGACCAAATTTATAATTCTATTGTCACAGCTCATGCTTTTATTATAATTTTTTTTATAGTAATACCTATTATAATTGGAGGATTTGGAAATTGGCTAGTTCCATTAATATTAGGAGCTCCTGACATAGCTTTTCCACGAATAAATAATATAAGATTTTGATTATTACCTCCTTCCTTATCATTATTATTAATGTCTAATATTATTGATAAAGGAACAGGAACAGGATGAACTGTTTACCCACCTTTATCAAGTAATATTGCTCATGAAGGTGTTTCTATTGACTTAGCAATTTTTAGTCTCCACATAGCTGGAATTTCTTCAATTCTTGGGGCAATTAATTTCATTTCAACTGTTATTAATATACGCCCTAATGGTATAAATCTAGATCGTATACCTCTTTTTGTCTGATCAGTAAAAATTACTGCAATTCTATTATTATTATCTCTCCCAGTCTTAGCAAGAGCAATTACAATACTCCTAACCGATCGTAATATTAATACTTCTTTCTTTGATCCAGCAGGAGGAGGAGACCCCATTCTTTACCAACATTTATTT
>Acalles_sardiniaensis|9017.I-460-sar
TACTTTATACTTTATTTTTGGAGCTTGATCTGGTATATTAGGAACCTCATTAAGAATACTAATTCGAACCGAACTTTCCAACCCAGGAACTATAATTGGAAATGATCAAATTTACAATAGAATTGTTACTGCTCATGCCTTTATTATAATTTTTTTCATAGTAATACCAATTATAATAGGAGGGTTTGGAAATTGACTAGTTCCTCTAATACTTGGGGCCCCAGATATAGCCTTCCCACGATTAAACAATATAAGATTTTGGCTACTTCCACCATCTTTAACCCTACTTCTAATAAGTAGAATTATTGATAAAGGAGCTGGCACTGGTTGAACTGTTTACCCCCCATTATCAGCCAATATTGCACATGAAGGAGTATCTATTGATCTAGCCATTTTTAGACTTCATATAGCCGGTATTTCTTCAATTTTAGGAGCTATCAATTTTATTTCTACTATAGCTAATATACGACCAGCAGGAATAAACCTAGATAAAATACCTCTATTCTCTTGGGCTATTAAAATTACAGCAATCTTATTACTTTTATCCCTCCCGGTTTTAGCCGGGGCTATCACTATACTTTTAACAGATCGAAATATCAATACATCATTTTTTGACCCTGCCGGGGGAGGAGATCCAATTCTCTACCAACATCTATTT
>Acalles_sardiniaensis|9655.IT1072c
NNNNNNNNNCTTTATTTTTGGAGCTTGATCTGGTATATTAGGAACCTCATTAAGAATACTAATTCGAACCGAACTTTCCAACCCAGGAACTATAATTGGAAATGATCAAATTTACAATAGAATTGTTACTGCTCATGCCTTTATTATAATTTTTTTCATAGTAATACCAATTATAATAGGAGGGTTTGGAAATTGACTAGTTCCTCTAATACTTGGGGCCCCAGATATAGCCTTCCCACGATTAAACAATATAAGATTTTGGCTACTTCCACCATCTTTAACCCTACTTCTAATAAGTAGAATTATTGATAAAGGAGCTGGCACTGGTTGAACTGTTTACCCCCCATTATCAGCCAATATTGCACATGAAGGAGTATCTATTGATCTAGCCATTTTTAGACTTCATATAGCCGGTATTTCTTCAATTTTAGGAGCTATCAATTTTATTTCTACTATAGCTAATATACGACCAGCAGGAATAAACCTAGATAAAATACCTCTATTCTCTTGGGCTATTAAAATTACAGCAATCTTATTACTTTTATCCCTCCCGGTTTTAGCCGGGGCTATCACTATACTTTTAACAGATCGAAATATCAATACATCATTTTTTGACCCTGCCGGGGGAGGAGATCCAATTCTCTACCAACATCTATTT
>Acalles_sardiniaensis|9657.IT1074c
AACTTTATACTTTATTTTTGGAGCTTGATCTGGTATATTAGGAACCTCATTAAGAATACTAATTCGAACCGAACTTTCCAACCCAGGAACTATAATTGGAAATGATCAAATTTACAATAGAATTGTTACTGCTCATGCCTTTATTATAATTTTTTTCATAGTAATACCAATTATAATAGGAGGGTTTGGAAATTGACTAGTTCCTCTAATACTTGGGGCCCCAGATATAGCCTTCCCACGATTAAACAATATAAGATTTTGGCTACTTCCACCATCTTTAACCCTACTTCTAATAAGTAGAATTATTGATAAAGGAGCTGGCACTGGTTGAACTGTTTACCCCCCATTATCAGCCAATATTGCACATGAAGGAGTATCTATTGATCTAGCCATTTTTAGACTTCATATAGCCGGTATTTCTTCAATTTTAGGAGCTATCAATTTTATTTCTACTATAGCTAATATACGACCAGCAGGAATAAACCTAGATAAAATACCTCTATTCTCTTGGGCTATTAAAATTACAGCAATCTTATTACTTTTATCCCTCCCGGTTTTAGCCGGGGCTATCACTATACTTTTAACAGATCGAAATATCAATACATCATTTTTTGACCCTGCCGGGGGAGGAGATCCAATTCTCTACCAACATCTATTT
>Acalles_sardiniaensis|9661.IT1078c
AACTTTATACTTTATTTTTGGAGCTTGATCTGGTATATTAGGAACCTCATTAAGAATACTAATTCGAACCGAACTTTCCAACCCAGGAACTATAATTGGAAATGATCAAATTTACAATAGAATTGTTACTGCTCATGCCTTTATTATAATTTTTTTCATAGTAATACCAATTATAATAGGAGGGTTTGGAAATTGACTAGTTCCTCTAATACTTGGGGCCCCAGATATAGCCTTCCCACGATTAAACAATATAAGATTTTGGCTACTTCCACCATCTTTAACCCTACTTCTAATAAGTAGAATTATTGATAAAGGAGCTGGCACTGGTTGAACTGTTTACCCCCCATTATCAGCCAATATTGCACATGAAGGAGTATCTATTGATCTAGCCATTTTTAGACTTCATATAGCCGGTATTTCTTCAATTTTAGGAGCTATCAATTTTATTTCTACTATAGCTAATATACGACCAGCAGGAATAAACCTAGATAAAATACCTCTATTCTCTTGGGCTATTAAAATTACAGCAATCTTATTACTTTTATCCCTCCCGGTTTTAGCCGGGGCTATCACTATACTTTTAACAGATCGAAATATCAATACATCATTTTTTGACCCTGCCGGGGGAGGAGATCCAATTCTCTACCAACATCTATTT
>Acalles_sardiniaensis|9663.IT1080c
AACTTTATACTTTATTTTTGGAGCTTGATCTGGTATATTAGGAACCTCATTAAGAATACTAATTCGAACCGAACTTTCCAACCCAGGAACTATAATTGGAAATGATCAGATTTACAATAGAATTGTTACTGCTCATGCCTTTATTATAATTTTTTTCATAGTAATACCAATTATAATAGGAGGGTTTGGAAATTGACTAGTTCCTCTAATACTTGGGGCCCCAGATATAGCCTTCCCACGATTAAACAATATAAGATTTTGGCTACTTCCACCATCTTTAACCCTACTTCTAATAAGTAGAATTATTGATAAAGGAGCTGGCACTGGTTGAACTGTTTACCCCCCATTATCAGCCAATATTGCACATGAAGGAGTATCTATTGATCTAGCCATTTTTAGACTTCATATAGCCGGTATTTCTTCAATTTTAGGAGCTATCAATTTTATTTCTACTATAGCTAATATACGACCAGCAGGAATAAACCTAGATAAAATACCCCTATTCTCTTGGGCTATTAAAATTACAGCAATCTTATTACTTTTATCCCTCCCGGTTTTAGCCGGGGCTATTACTATACTTTTAACAGATCGAAATATCAATACATCATTTTTTGACCCTGCCGGGGGAGGAGATCCAATTCTCTACCAACATCTATTT
>Acalles_sardiniaensis|9664.IT1081c
AACTTTATACTTTATTTTTGGAGCTTGATCTGGTATATTAGGAACCTCATTAAGAATACTAATTCGAACCGAACTTTCCAACCCAGGAACTATAATTGGAAATGATCAGATTTACAATAGAATTGTTACTGCTCATGCCTTTATTATAATTTTTTTCATAGTAATACCAATTATAATAGGAGGGTTTGGAAATTGACTAGTTCCTCTAATACTTGGGGCCCCAGATATAGCCTTCCCACGATTAAACAATATAAGATTTTGGCTACTTCCACCATCTTTAACCCTACTTCTAATAAGTAGAATTATTGATAAAGGAGCTGGCACTGGTTGAACTGTTTACCCCCCATTATCAGCCAATATTGCACATGAAGGAGTATCTATTGATCTAGCCATTTTTAGACTTCATATAGCCGGTATTTCTTCAATTTTAGGAGCTATCAATTTTATTTCTACTATAGCTAATATACGACCAGCAGGAATAAACCTAGATAAAATACCCCTATTCTCTTGGGCTATTAAAATTACAGCAATCTTATTACTTTTATCCCTCCCGGTTTTAGCCGGGGCTATTACTATACTTTTAACAGATCGAAATATCAATACATCATTTTTTGACCCTGCCGGGGGAGGAGATCCAATTCTCTACCAACATCTATTT
>Acalles_sardiniaensis|9670.IT1087c
AACTTTATACTTTATTTTTGGAGCTTGATCTGGTATATTAGGAACCTCATTAAGAATACTAATTCGAACCGAACTTTCCAACCCAGGAACTATAATTGGAAATGATCAGATTTACAATAGAATTGTTACTGCTCATGCCTTTATTATAATTTTTTTCATAGTAATACCAATTATAATAGGAGGGTTTGGAAATTGACTAGTTCCTCTAATACTTGGGGCCCCAGATATAGCCTTCCCACGATTAAACAATATAAGATTTTGGCTACTTCCACCATCTTTAACCCTACTTCTAATAAGTAGAATTATTGATAAAGGAGCTGGCACTGGTTGAACTGTTTACCCCCCATTATCAGCCAATATTGCACATGAAGGAGTATCTATTGATCTAGCCATTTTTAGACTTCATATAGCCGGTATTTCTTCAATTTTAGGAGCTATCAATTTTATTTCTACTATAGCTAATATACGACCAGCAGGAATAAACCTAGATAAAATACCCCTATTCTCTTGGGCTATTAAAGTTACAGCAATCTTATTACTTTTATCCCTCCCGGTTTTAGCCGGGGCTATCACTATACTTTTAACAGATCGAAATATCAATACATCATTTTTTGACCCTGCCGGGGGAGGAGATCCAATTCTCTACCAACATCTATTT
>Acalles_sintraniensis|9473.E-853-sin
AACCCTATATTTTATCTTTGGGGCATGATCAGGAATACTAGGAACTTCACTAAGTATACTAATTCGGACTGAACTTAGTAACCCCGGAACTATAATCGGAAATGACCAAATTTACAATAGAATTGTAACTGCTCATGCTTTTATTATAATTTTCTTTATAGTAATACCAATTATAATTGGAGGTTTCGGAAATTGATTAATCCCACTAATACTAGGAGCACCAGATATAGCTTTCCCTCGATTAAACAATATAAGATTTTGGTTACTTCCCCCATCCTTGAGTTTACTTCTAATAAGAAGAATTATTGACAAAGGAGCCGGAACTGGATGAACGGTGTATCCTCCTTTATCAGCTAATATTGCACATGAAGGAGTATCTGTAGATCTAGCTATTTTTAGACTACATATAGCCGGAATTTCTTCGATTCTTGGAGCTATCAATTTTGTTTCTACTATAGCTAATATACGACCAGCAGGAATAAACCTAGATAAAATACCGTTATTTTCCTGGGCTGTAAAAATTACAGCTATTTTATTACTCTTATCTTTACCAGTCCTAGCAGGGGCTATTACCATGCTTTTAACAGATCGAAACATCAATACTTCATTTTTTGACCCAGCTGGAGGGGGAGACCCCATTCTCTACCAACACTTATTC
>Acalles_sintraniensis|9476.E-856-sin
AACCCTATATTTTATCTTTGGGGCATGATCAGGAATACTAGGAACTTCACTAAGTATACTAATTCGGACTGAACTTAGTAACCCCGGAACTATAATCGGAAATGACCAAATTTACAATAGAATTGTAACTGCTCATGCTTTTATTATAATTTTCTTTATAGTAATACCAATTATAATTGGAGGTTTCGGAAATTGATTAATCCCACTAATACTAGGAGCACCAGATATAGCTTTCCCTCGATTAAACAATATAAGATTTTGGTTACTTCCCCCATCCTTGAGTTTACTTCTAATAAGAAGAATTATTGACAAAGGAGCCGGAACTGGATGAACGGTGTATCCTCCTTTATCAGCTAATATTGCACATGAAGGAGTATCTGTAGATCTAGCTATTTTTAGACTACATATAGCCGGAATTTCTTCGATTCTTGGAGCTATCAATTTTGTTTCTACTATAGCTAATATACGACCAGCAGGAATAAACCTAGATAAAATACCGTTATTTTCCTGGGCTGTAAAAATTACAGCTATTTTATTACTCTTATCTTTACCAGTCCTAGCAGGGGCTATTACTATGCTTTTAACAGATCGAAACATCAATACTTCATTTTTTGACCCAGCTGGAGGGGGAGACCCCATTCTCTACCAACACTTATTC
>Acalles_sintraniensis|9728.827-PST_3740
AACCCTTTATTTTATCTTTGGGGCATGATCAGGAATACTAGGAACTTCACTAAGTATACTAATTCGGACTGAACTTAGTAACCCCGGAACTATAATCGGAAATGACCAAATTTACAATAGAATTGTAACTGCTCATGCTTTTATTATAATTTTCTTTATAGTAATACCAATTATAATTGGAGGCTTCGGAAATTGATTAATCCCACTAATACTAGGAGCACCAGATATGGCTTTCCCTCGATTAAACAATATAAGATTTTGGTTACTTCCCCCATCCTTGAGTTTACTTCTAATAAGAAAAATTATTGACAAAGGGGCCGGAACTGGATGAACGGTATATCCTCCTTTATCAGCTAATATTGCACATGAAGGAGTATCTGTAGATCTAGCTATTTTTAGACTACATATAGCTGGAATTTCTTCAATTCTTGGAGCTATCAATTTTGTTTCTACTATAGCTAATATACGACCAGCAGGAATAAACCTAGATAAAATACCGTTATTTTCCTGGGCTGTAAAAATTACAGCTATTTTATTACTCTTATCTTTACCAGTTCTAGCAGGGGCTATTACCATGCTTTTAACAGATCGAAACATCAATACTTCATTCTTTGACCCAGCTGGAGGGGGAGACCCCATTCTCTACCAACACTTATTC
>Acalles_sintraniensis|9734.833-PST_3746
AACCCTTTATTTTATCTTTGGGGCATGATCAGGAATACTAGGAACTTCACTAAGTATACTAATTCGGACTGAACTTAGTAACCCCGGAACTATAATCGGAAATGACCAAATTTACAATAGAATTGTAACTGCTCATGCTTTTATTATAATTTTCTTTATAGTAATACCGATTATAATTGGAGGCTTCGGAAATTGATTAATCCCACTAATACTAGGAGCGCCAGATATGGCTTTCCCTCGATTAAACAATATAAGATTTTGGTTACTTCCCCCATCCTTGAGTTTACTTCTAATAAGAAAAATTATTGACAAAGGAGCCGGAACTGGATGAACGGTATATCCTCCTTTATCAGCTAATATCGCACATGAAGGAGTATCTGTAGATCTAGCTATTTTTAGACTACATATAGCTGGAATTTCTTCAATTCTTGGAGCTATCAATTTTGTTTCTACTATAGCTAATATACGACCAGCAGGAATAAACCTAGATAAAATACCGTTATTTTCCTGGGCTGTAAAAATTACAGCTATTTTATTACTCTTATCTTTACCAGTTCTAGCAGGAGCTATTACCATGCTTTTAACAGATCGAAACATCAATACTTCATTCTTTGACCCAGCTGGAGGGGGAGACCCCATTCTCTACCAACACTTATTC
>Acalles_sylvosus|11976.1765-BAN_25739
TACCCTATACTTCATCCTTGGAGCCTGATCTGGAATAGTTGGAACTTCTTTAAGTATACTTATCCGAACAGAACTTGGCACTCCAGGAACCTTAATTGGAAATGACCAAATTTATAACACAATTGTTACAGCCCATGCATTTATTATAATTTTTTTTATAGTTATACCTATAATAATTGGAGGATTTGGAAATTGATTAGTCCCTTTAATACTTGGAGCTCCTGACATAGCTTTCCCACGTCTTAATAATATAAGATTTTGACTTTTACCCCCATCCTTAACCCTCCTTCTTGCAAGAAGAATCATTGATAAAGGAGCTGGAACAGGTTGAACAGTCTATCCACCACTATCCGCCAATATTGCCCATGAAGGACCTTCAATTGATTTAGCAATTTTTAGACTTCATATAGCTGGAATCTCATCTATCTTAGGAGCCATTAATTTTATTTCTACTATTATTAACATACGACCAAAAGGAATAAAACTAGATCAAATGCCTCTCTTTGTTTGAGCAGTTAAAATTACTGCTATCCTTTTATTATTATCTTTACCAGTTCTTGCAGGTGCCATTACTATACTTTTAACTGACCGAAACATTAATACCTCTTTCTTTGACCCAGCCGGGGGAGGCGACCCTATCCTATATCAACACTTATTT
>Acalles_tibialis|9068.F-435-tib
AACCCTATACTTTATTTTTGGGGCATGAGCAGGAATACTAGGAACCTCCTTAAGAATACTAATTCGGGTTGAACTTAATAACCCAGGAACCTTAATTGGGGATGACCAAATTTATAACAGAATTGTTACCGCCCACGCCTTCATTATAATTTTTTTTATAGTAATACCAATTATAATTGGAGGATTCGGAAATTGATTAATTCCTTTAATACTTGGAGCCCCAGATATAGCCTTCCCACGATTAAATAATATAAGATTTTGACTACTCCCCCCGTCTCTAACTCTTCTTCTGATAAGAAGAATTATTGATAAAGGAGCAGGAACTGGTTGAACAGTTTATCCACCACTATCAGCCAATATTGCACATGAAGGAGTATCTGTTGATTTAGCCATTTTCAGCCTTCATATAGCAGGTATCTCATCAATCTTAGGAGCTATCAACTTTATCTCTACTATAGCCAATATACGACCAGCAGGAATATACCTAGACAAAATACCCTTATTCTCATGAGCTGTAAAAATTACAGCCATCTTACTACTCTTGTCATTGCCAGTTTTAGCAGGTGCCATCACTATACTTTTAACAGACCGAAATATTAATACATCATTTTTCGACCCAGCAGGAGGTGGAGACCCAATTCTTTATCAACATTTATTT
>Acalles_tibialis|9075.F-442-tib
AACCCTATACTTTATTTTTGGGGCATGAGCAGGAATACTAGGAACCTCCTTAAGAATACTAATTCGGGTTGAACTTAATAACCCAGGAACCTTAATTGGGGATGACCAAATTTATAACAGAATTGTTACCGCCCACGCCTTCATTATAATTTTTTTTATAGTAATACCAATTATAATTGGAGGATTTGGAAATTGATTAATTCCTTTAATACTTGGAGCCCCAGATATAGCCTTCCCACGATTAAATAATATAAGATTTTGACTACTCCCCCCGTCTCTAACTCTTCTTCTGATAAGAAGAATTATTGATAAAGGAGCAGGAACTGGTTGAACAGTTTATCCACCACTATCAGCCAATATTGCACATGAAGGAGTATCTGTTGATTTAGCCATTTTCAGCCTTCATATAGCAGGTATCTCATCAATCTTAGGAGCTATCAACTTTATCTCTACTATAGCCAATATACGACCAGCAGGAATATACCTAGACAAAATACCCTTATTCTCATGAGCTGTAAAAATTACAGCCATCTTACTACTCTTGTCATTGCCAGTTTTAGCAGGTGCCATCACTATACTTTTAACAGACCGAAATATTAATACATCATTTTTCGACCCAGCAGGAGGTGGAGACCCAATTCTTTATCAACATTTATTT
>Acalles_vorsti|10258.1358-PST_22183
TACCTTGTACTTTATTTTCGGAGCATGATCAGGTATACTAGGAACTTCATTAAGTATATTAATCCGAACTGAACTTAGAAACCCAGGAACTATAATTGGAAACGATCAAATTTATAATAGAATTGTCACTGCACACGCCTTTATTATAATTTTTTTCATAGTTATACCTATTATAATTGGAGGCTTTGGAAATTGATTAGTTCCATTAATATTAGGAGCTCCAGATATGGCCTTCCCACGATTAAACAATATAAGATTCTGGCTCCTTCCTCCCTCTCTAAGTTTACTTCTAATAAGTAGAATTATTGATACTGGAGTTGGAACTGGATGAACAGTTTACCCMCCACTATCAGCTAATATCGCCCACGAAGGCGCCTCTGTTGATTTAGCTATTTTCAGCCTTCACATAGCAGGAATTTCATCAATCCTAGGAGCTTTAAACTTTATTTCTACTATAGCCAATATACGTCCAACAGGAATAAATTTAGATAAAATGCCCCTATTCTCCTGAGCTGTAAAAGTTACAGCCATCTTGCTACTATTATCCTTACCCGTTTTAGCAGGGGCAATTACTATACTTTTAACCGACCGAAATATTAATACATCATTTTTTGATCCAGCCGGCGGAGGGGATCCCATCCTTTACCAACACTTATTT
>Acallocrates_colonnellii|8745.SLO-0119-col
AACACTCTACTTCATTTTTGGAGCCTGATCTGGAATGGTGGGTACCTCATTAAGAATGATAATTCGAGTAGAATTAGGAAGCCCTGGAACACTCATTGGTAATGATCAAATTTATAATACAATTGTGACTGCTCACGCATTCATTATAATTTTTTTCATAGTAATACCTATTTTAATTGGAGGGTTTGGTAATTGATTAGTACCTCTCATAATTGGTGCCCCAGATATGGCCTTCCCTCGTCTTAATAATTTAAGATTCTGATTGTTACCTCCATCTTTAACCCTTCTTTTAATAAGAAGAATTGCTGACTCTGGTGCCGGAACAGGTTGAACTGTTTATCCTCCTTTATCAACAACACTAGCTCATAGTGGAGCTTCAATTGATTTAGCTATTTTTAGACTACATATAGCAGGAATTTCTTCTATTCTTGGAGCTATTAATTTCATCTCAACTGTCATTAATATACGCTCTACAGGAATAAATTCAGAAAAAACCCCACTATTTGTATGAGCTGTCAATATTACAGCCATCCTCCTTCTTCTCTCCCTCCCAGTTTTAGCAGGAGCTATCACTATATTACTTACTGACCGTAATATTAATACATCTTTTTTTGATCCTGCTGGAGGAGGGGATCCTATTCTTTACCAACATTTATTT
>Acallocrates_colonnellii|8854.HR-0333-col
AACCCTTTATTTCATTTTTGGAGCCTGATCTGGAATGGTAGGCACCTCATTAAGAATGATAGTTCGAGTAGAATTAAGAAGCCCTGGAACACTTATTGGTAATGATCAAATTTATAATACAATCGTAACTGCTCACGCATTCATTATAATTTTTTTCATAGTAATACCTATTTTAATTGGAGGATTTGGTAATTGATTAGTGCCCCTCATAATTGGTGCCCCAGATATAGCCTTTCCTCGTCTCAATAATTTAAGATTCTGATTGTTACCTCCATCTTTAACTCTTCTTCTAATAAGAAGAATTGCTGACTCTGGTGCCGGAACAGGTTGAACTGTTTATCCCCCTTTATCAACAACACTAACTCATAGTGGAGCTTCAATTGATTTAGCTATTTTTAGACTACATATAGCAGGAATCTCCTCTATTCTTGGGGCTATTAATTTCATCTCAACTGTTATTAATATACGCTCTACAGGAATAAATTCAGAAAAAACTCCACTATTTGTATGAGCTGTCAATATTACAGCTATCCTCCTTCTTCTTTCCCTCCCAGTTCTAGCAGGAGCTATCACTATATTACTTACTGACCGTAATATTAATACATCTTTTTTTGATCCTGCCGGAGGGGGAGACCCTATTCTTTACCAACATTTATTT
>Acallocrates_colonnellii|9638.CZ1055
AACACTCTACTTCATTTTTGGAGCCTGATCTGGAATGGTGGGTACCTCATTAAGAATGATAATTCGAGTAGAATTAGGAAGCCCTGGAACACTCATTGGTAATGATCAAATTTATAATACAATTGTGACTGCTCACGCATTCATTATAATTTTTTTCATAGTAATACCTATTTTAATTGGAGGGTTTGGTAATTGATTAGTACCTCTCATAATTGGTGCCCCAGATATGGCCTTCCCTCGTCTTAATAATTTAAGATTCTGATTGTTACCTCCATCTTTAACCCTTCTTTTAATAAGAAGAATTGCTGACTCTGGTGCCGGAACAGGTTGAACTGTTTATCCTCCTTTATCAACAACACTAGCTCATAGTGGAGCTTCAATTGATTTAGCTATTTTTAGACTACATATAGCAGGAATTTCTTCTATTCTTGGAGCTATTAATTTCATCTCAACTGTCATTAATATACGCTCTACAGGAATAAATTCAGAAAAAACCCCACTATTTGTATGAGCTGTCAATATTACAGCTATCCTCCTTCTTCTCTCCCTCCCAGTTTTAGCAGGAGCTATCACTATATTACTTACTGACCGTAATATTAATACATCTTTTTTTGATCCTGCTGGAGGAGGGGATCCTATTCTTTACCAACATTTATTT
>Acallocrates_colonnellii|10122.1222-JKR_3558
AACACTCTACTTCATTTTTGGAGCCTGATCTGGAATGGTGGGTACCTCATTAAGAATAATAGTTCGAGTAGAATTAGGAAGCCCTGGAACACTCATTGGTAATGATCAAATTTATAATACAATTGTGACTGCTCACGCATTCATTATAATTTTTTTCATAGTAATACCTATTTTAATTGGAGGATTTGGTAATTGATTAGTACCTCTCATAATTGGTGCCCCAGATATGGCCTTCCCTCGTCTTAATAATTTAAGATTCTGATTGTTACCTCCATCTTTAACCCTTCTTTTAATAAGAAGAATTGCTGACTCTGGTGCCGGAACAGGTTGAACTGTTTATCCTCCTTTATCAACAACACTAGCTCATAGTGGAGCTTCAATTGATTTAGCTATTTTTAGACTACATATAGCAGGAATTTCTTCTATTCTTGGAGCTATTAATTTCATCTCAACTGTCATTAATATACGCTCTACAGGAATAAATTCAGAAAAAACCCCACTATTTGTATGAGCTGTCAATATTACAGCTATCCTCCTTCTTCTCTCCCTCCCAGTTTTAGCAGGAGCTATCACTATATTACTTACTGACCGTAATATTAATACATCTTTTTTTGATCCTGCTGGAGGAGGGGATCCTATTCTTTACCAACATTTATTT
>Acallocrates_colonnellii|SDEI0085.2990-PST
AACACTCTACTTCATTTTTGGAGCCTGATCTGGAATGGTGGGTACCTCATTAAGAATAATAATTCGAGTAGAATTAGGAAGCCCTGGAACACTCATTGGTAATGATCAAATTTATAATACAATTGTGACTGCTCACGCATTCATTATAATTTTTTTCATAGTAATACCTATTTTAATTGGAGGGTTTGGTAATTGATTGGTACCTCTTATAATTGGTGCCCCAGATATAGCCTTCCCTCGTCTTAATAATTTAAGATTTTGATTGTTACCTCCATCTTTAACCCTTCTTTTAATAAGAAGAATTGCTGACTCTGGTGCCGGAACAGGTTGAACTGTTTACCCTCCTTTATCAACAACATTAGCTCATAGTGGAGCTTCAATTGATTTAGCTATTTTTAGACTACATATAGCAGGGATTTCTTCTATTCTTGGAGCTATTAATTTCATCTCAACTGTCATTAATATACGCTCTACAGGAATAAATTCAGAAAAAACCCCACTATTTGTATGAGCTGTCAATATTACAGCTATCCTCCTTCTTCTCTCCCTCCCAGTTTTAGCAGGAGCTATCACTATATTACTTACTGACCGTAATATTAATACATCTTTTTTTGATCCTGCTGGAGGAGGGGACCCTATTCTTTACCAACATTTATTT
>Acallocrates_denticollis|8758.GR-0118-den
AACACTCTACTTTATTTTCGGATCATGATCTGGGATAATTGGTACTTCCCTAAGAATAATAATTCGAACAGAATTAGGAAGCCCTGGTACATTAATTGGTAATGATCAAATCTATAATACTATTGTAACTGCCCATGCATTTATTATAATTTTTTTCATAGTAATACCAATCCTAATTGGTGGATTTGGTAATTGACTAGTACCTTTAATAATTGGTGCCCCAGATATAGCTTTTCCACGTCTCAATAATCTCAGATTTTGATTATTACCCCCCTCATTAACTCTTCTTTTAATAAGAAGAATTGCTGATTCAGGAGCTGGTACAGGTTGAACCGTATACCCCCCTCTTTCTTCAACGTTAGCTCACAGCGGAGCTTCCATCGATTTAGCTATTTTTAGTCTCCATTTAGCAGGAATCTCCTCTATTTTAGGCGCTATCAATTTTATCTCAACAGTCATTAATATACGATCCACAGGTATAAACTCAGAAAAAACCCCTTTATTTGTATGAGCAGTTAATATTACTGCTATTCTCCTCCTTCTCTCTCTTCCTGTCCTAGCAGGTGCTATTACTATACTACTTACAGATCGAAATATTAATACATCTTTCTTTGATCCTGCAGGTGGTGGAGACCCAATTCTTTATCAACATTTATTT
>Acallocrates_denticollis|8851.HR-0320-den
AACACTCTACTTCATTTTTGGATCATGGTCAGGAATAGTCGGCACCTCTCTAAGTATGATAATCCGAACAGAATTAGGAAGTCCTGGTACATTAATTGGTAATGATCAAATTTATAATACAATTGTAACTGCTCATGCATTTATTATAATTTTTTTCATAGTAATACCAATTCTAATTGGAGGATTCGGCAACTGATTAGTACCCTTAATAATTGGTGCCCCAGACATAGCTTTCCCACGTCTTAACAATCTTAGATTTTGATTATTACCACCCTCTTTAACACTTCTTCTTATAAGAAGAATCGCTGATTCAGGAGCCGGTACAGGCTGAACTGTATATCCACCTCTTTCCTCAACATTAGCTCACAGAGGAGCTTCTATTGATTTAGCTATTTTTAGTCTTCACATAGCAGGAATTTCATCTATTTTAGGAGCTATTAATTTTATTTCAACAGTCATTAATATACGTTCCACAGGAATAAATTCAGAAAAAACTCCATTATTTGTATGAGCAGTAAACATCACCGCTATTCTTCTCCTTCTCTCTCTTCCTGTCTTAGCAGGAGCGATTACTATATTACTCACAGACCGAAATATTAATACATCCTTTTTTGATCCAGCAGGTGGTGGTGATCCTATCCTTTACCAACACTTATTT
>Acallocrates_denticollis|8988.HR-0325-den
AACACTCTACTTCATTTTTGGATCGTGGTCAGGAATAGTCGGCACCTCTCTAAGTATAATAATCCGAACAGAATTAGGAAGTCCTGGTACATTAATTGGTAATGATCAAATTTATAATACAATTGTAACTGCTCATGCATTTATTATAATTTTTTTCATAGTAATACCAATTCTAATTGGAGGATTCGGCAACTGATTAGTACCCTTAATAATTGGTGCCCCAGACATAGCTTTCCCACGTCTTAACAATCTTAGATTTTGATTATTACCACCCTCTTTAACACTTCTTCTTATAAGAAGAATCGCTGATTCAGGGGCCGGTACAGGCTGAACTGTATACCCACCTCTTTCCTCAACATTAACTCACAGAGGAGCCTCTATTGATTTGGCTATTTTTAGTCTTCACATAGCAGGAATTTCATCTATTTTAGGAGCTATTAATTTTATTTCAACAGTCATTAATATACGTTCCACAGGAATAAATTCAGAAAAAACTCCATTATTTGTATGAGCAGTAAACATCACCGCTATCCTTCTCCTCCTTTCTCTTCCTGTCTTAGCAGGAGCGATTACTATATTACTCACAGACCGAAATATTAATACATCCTTTTTTGATCCAGCAGGTGGTGGTGATCCTATCCTTTACCAACACTTATTT
>Acallocrates_denticollis|8998.KO-0382-den
AACACTTTACTTTATTTTTGGATCCTGATCTGGAATAATTGGAACCTCTCTAAGAATAATAATTCGAACAGAATTGGGTAGACCGGGTACATTAATCGGTAATGATCAAATTTATAATACAATTGTAACTGCTCATGCATTTATTATAATTTTTTTTATAGTAATACCAATCCTAATTGGAGGATTTGGTAACTGATTAGTACCCTTAATAATTGGCGCCCCAGATATAGCTTTCCCACGTCTTAATAATCTTAGATTCTGATTATTACCCCCCTCATTATTACTTCTTTTAATAAGAAGAATTGCCGACTCAGGTGCTGGTACTGGTTGGACTGTCTATCCACCCCTTTCCTCAACGTTAGCTCATAGAGGAGCTTCTATTGATTTAGCCATTTTTAGACTTCATATAGCAGGAATTTCCTCTATTTTAGGGGCTATTAATTTTATTTCAACAGTTATTAATATACGTTCTACAGGAATAAACTCAGAAAAAACCCCTTTATTTGTATGAGCAGTTAATATCACTGCTATTCTCCTTCTTCTCTCACTCCCTGTTTTAGCAGGTGCTATTACTATACTACTTACAGATCGAAATATTAATACATCCTTTTTCGACCCAGCAGGAGGTGGGGACCCTATCCTTTATCAACACTTATTT
>Acallocrates_denticollis|9002.EP-0387-den
AACACTATATTTTATTTTTGGATCATGATCTGGTATAATCGGTACCTCTCTAAGAATAATAATCCGAACAGAACTAGGAAGCCCCGGCACACTAATTGGTAATGACCAAATTTACAATACAATTGTAACTGCTCATGCGTTTATTATAATTTTTTTCATAGTAATACCAATTCTCATTGGTGGATTCGGTAATTGATTAGTACCCTTAATAATTGGTGCCCCAGATATAGCTTTCCCACGCCTTAATAATCTCAGATTTTGATTATTACCCCCCTCATTAACACTCCTCCTAATAAGAAGAATTGCTGATTCCGGGGCTGGTACAGGTTGAACTGTATACCCACCTCTTTCTTCAACATTAGCTCACAGAGGAGCTTCTATCGATCTAGCCATCTTTAGCCTTCATATAGCAGGGATCTCCTCTATTTTAGGTGCTATTAATTTTATTTCAACAGTCATCAATATACGTTCCACAGGAATAGACTCAGAAAAAACCCCCCTATTTGTATGAGCAGTCAATATTACCGCCATTCTTCTTCTTCTCTCTCTTCCTGTTTTAGCAGGGGCTATTACTATACTACTTACAGACCGAAATATTAATACATCTTTTTTTGACCCCGCAGGAGGAGGTGATCCTATTCTTTATCAACATTTATTT
>Acallocrates_denticollis|9369.EP-0389-den
AACACTATATTTTATTTTTGGATCATGATCTGGTATAATCGGTACCTCTCTAAGAATAATAATCCGAACAGAACTGGGAAGCCCTGGCACACTAATTGGTAATGACCAAATTTACAATACAATCGTAACTGCTCATGCATTTATTATAATTTTTTTCATAGTAATACCAATTCTCATTGGTGGATTCGGTAATTGATTAGTACCCTTAATAATTGGTGCCCCAGATATAGCTTTCCCACGCCTTAATAATCTCAGATTTTGATTGTTACCCCCCTCATTAACACTCCTCCTAATAAGAAGAATTGCTGATTCTGGGGCTGGTACAGGTTGAACTGTATACCCACCTCTTTCTTCAACATTAGCTCACAGAGGAGCTTCTATCGATCTAGCCATCTTTAGCCTTCATATAGCAGGAATCTCCTCTATTTTAGGTGCTATTAATTTTATTTCAACAGTCATCAATATACGTTCCACAGGAATAGACTCAGAAAAAACCCCCCTATTTGTATGAGCAGTCAATATTACCGCCATTCTTCTTCTTCTCTCTCTTCCTGTTCTAGCAGGAGCTATTACTATACTACTTACAGACCGAAATATTAATACATCTTTTTTTGACCCCGCAGGAGGAGGTGACCCTATTCTTTATCAACATTTATTT
>Acallocrates_denticollis|9764.863-PST_3776
GACACTTTACTTTATTTTTGGATCATGGTCCGGAATAGTTGGTACTTCTCTAAGAATAATAATTCGAACAGAATTAGGAAGTCCTGGTACATTAATTGGCAATGACCAAATTTATAATACCATTGTAACTGCTCATGCATTTATTATAATTTTTTTCATAGTAATACCAATTCTAATTGGAGGATTCGGTAATTGATTAGTACCTTTAATAATTGGTGCTCCAGATATAGCTTTTCCTCGTCTTAATAATCTTAGATTTTGACTTCTACCCCCCTCTCTAACACTTCTCCTAATAAGAAGAATCGCCGATTCAGGTGCTGGTACAGGTTGAACTGTTTATCCCCCACTTTCCTCAACATTAGCTCATACCGGAGCCTCTATTGATCTAGCTATTTTTAGCCTTCATATAGCAGGAATTTCCTCTATCTTAGGTGCTATTAATTTTATTTCAACAGTTATTAATATGCGTTCTACAGGAATAAATTCAGAAAAAACCCCTTTATTTGTATGAGCAGTTAATATTACTGCCATTCTTCTTCTCCTTTCTCTTCCTGTCTTAGCAGGAGCTATTACTATACTACTTACAGACCGAAATATTAATACATCCTTTTTTGACCCAGCAGGAGGTGGGGACCCAATCCTCTACCAACATTTATTT
>Acallocrates_denticollis|SDEI0070.2975-PST
AACACTATATTTTATTTTTGGATCATGATCTGGTATAATCGGTACCTCTCTAAGAATAATAATCCGAACAGAACTAGGAAGCCCCGGCACACTAATTGGTAATGACCAAATTTACAATACAATCGTAACTGCTCATGCGTTTATTATAATTTTTTTCATAGTAATACCAATTCTCATTGGTGGATTCGGTAATTGATTAGTGCCCTTAATAATTGGTGCCCCAGATATAGCTTTCCCACGCCTTAATAATCTCAGATTTTGATTATTACCACCCTCATTAACACTCCTCCTAATAAGAAGAATTGCTGATTCTGGGGCTGGTACAGGTTGAACTGTATACCCACCTCTTTCTTCAACATTAGCTCACAGAGGAGCTTCTATCGATCTAGCCATCTTTAGCCTTCATATAGCAGGAATCTCCTCTATTTTAGGTGCTATTAATTTTATTTCAACAGTCATCAATATACGTTCCACAGGAATAGACTCAGAAAAAACCCCCCTATTTGTATGAGCAGTCAATATTACCGCCATTCTTCTTCTTCTCTCTCTCCCTGTTTTAGCAGGAGCTATTACTATACTACTTACAGACCGAAATATTAATACATCTTTTTTTGACCCCGCAGGAGGAGGTGACCCTATTCTTTATCAACATTTATTT
>Acallocrates_minutesquamosus|8847.F-0262-min
AACACTCTATTTTATTTTCGGATCTTGGTCTGGAATATTAGGAACTTCATTAAGAATAATAATTCGAACAGAACTAGGAACTCCGGGTACATTAATTGGTAATGATCAAATCTACAATTCCATTGTAACTGCTCATGCATTTATTATAATTTTCTTTATAGTTATACCAATCTTAATTGGGGGATTCGGTAATTGACTAGTACCTTTAATAATTGGTGCTCCAGACATAGCCTTTCCACGACTTAATAATTTAAGATTCTGATTATTACCTCCTTCCCTAACCCTCCTTTTAATAAGAAGAATTGCTGACTCAGGTGCTGGAACAGGTTGAACAGTATACCCCCCTTTATCATCAACATTAACTCATAGTGGAGCTTCTATTGATTTAGCTATTTTTAGCCTTCATATAGCAGGTATTTCCTCTATCCTTGGTGCTATTAATTTCATTTCAACAGTTATTAATATACGTTCAACAGGAATAAATTCAGAAAAAACCCCTCTATTTGTATGAGCAGTCAATATTACAGCTATTCTTCTTCTTCTCTCCCTCCCTGTTTTAGCTGGGGCAATCACCATACTTCTTACTGATCGCAACATCAATACATCCTTTTTTGACCCAGCTGGTGGTGGAGATCCTATTCTTTATCAACATTTATTC
>Acallocrates_minutesquamosus|9231.I-630-min
NNNNNNNNNNNNNNNNNNNNNNNNNNNNNNNNNNNNNNNNNNNNCTTCATTAAGAATAATAATTCGAACAGAACTAGGAACCCCGGGCACATTAATTGGTAATGATCAAATCTACAACTCCATTGTAACTGCTCATGCATTTATTATAATTTTCTTTATAGTTATACCAATCTTAATTGGAGGGTTTGGTAATTGGTTAGTACCTTTAATAATTGGTGCCCCAGACATAGCCTTCCCACGACTTAATAATTTAAGATTCTGATTATTACCCCCGTCCCTAACCCTCCTTTTAATAAGAAGAATTGCTGACTCAGGTGCTGGAACAGGTTGAACAGTTTACCCTCCTTTATCATCAACATTAACCCATAGCGGAGCTTCTATTGATTTAGCCATTTTTAGCCTTCATATAGCAGGTATTTCTTCTATCCTTGGGGCCATTAACTTTATTTCAACAGTTATTAATATACGTTCAACAGGAATAAATTCAGAAAAAACCCCTCTATTTGTATGAGCAGTCAATATCACAGCTATCCTTCTTCTTCTCTCCCTCCCCGTTTTAGCTGGAGCAATCACTATACTCCTCACTGATCGCAACATTAATACATCCTTTTTCGACCCAGCTGGTGGAGGAGATCCTATTCTTTATCAACATTTATTC
>Acallocrates_minutesquamosus|9244.I-643-min
NNNNNNNNNNNNNNNNNNNNNNNNNNNNNNNNNNNNNNTAGGGAACTTCTTAAGAATAATAATTCGAACAGAACTAGGAACTCCGGGTACTTTAATTGGTAATGATCAAATCTATAATTCCATTGTAACTGCTCATGCATTTATCATAATTTTCTTTATAGTTATACCAATCTTAATTGGAGGTTTTGGCAATTGATTGGTACCTTTAATAATTGGAGCTCCAGACATAGCCTTTCCACGACTTAACAACTTAAGATTCTGGCTATTACCTCCTTCCCTAACCCTTCTTTTAATAAGAAGAATTGCTGACTCAGGTGCTGGAACAGGTTGAACAGTATATCCCCCTTTATCATCAACATTAACTCATAGTGGAGCTTCTATTGATTTAGCCATTTTTAGCCTTCATATAGCAGGTATTTCTTCTATTCTTGGAGCCATTAACTTCATTTCAACAGTTATTAATATACGTTCAACAGGAATAAATTCAGAAAAAACCCCCCTATTTGTATGAGCAGTCAATATTACAGCTATCCTTCTTCTTCTCTCCCTCCCTGTTTTAGCTGGAGCAATCACCATACTCCTCACTGATCGCAACATCAATACATCATTTTTTGATCCGGCTGGTGGGGGAGATCCTATTCTTTATCAACATTTATTC
>Acallocrates_minutesquamosus|10870.1384-PST_4680
AACACTCTATTTCATTTTCGGATCTTGATCTGGAATATTAGGAACTTCATTAAGAATGATAATTCGAACAGAACTAGGAACTCCAGGCACATTAATTGGTAATGATCAAATCTACAACTCCATTGTAACCGCTCATGCATTTATTATAATTTTCTTTATAGTTATACCAATCTTAATTGGGGGATTTGGTAACTGATTAGTACCTTTAATAATTGGTGCCCCAGATATAGCTTTTCCACGACTTAATAATTTAAGATTCTGATTATTACCTCCTTCCCTAACCCTCCTTTTAATAAGAAGAATTGCTGACTCAGGTGCTGGGACAGGTTGAACAGTATACCCTCCTTTATCATCAACATTAACTCATAGTGGAGCTTCTATTGATTTAGCCATTTTTAGCCTTCATATAGCAGGTATTTCTTCTATCCTTGGGGCCATTAACTTCATTTCAACAGTTATCAACATACGTTCAACAGGAATAAATTCAGAAAAAACCCCTCTATTTGTATGAGCAGTCAATATTACAGCTATTCTCCTTCTCCTCTCCCTCCCTGTTCTAGCTGGAGCAATCACCATACTCCTCACTGATCGCAACATTAATACATCCTTTTTTGACCCAGCTGGTGGGGGAGATCCTATTCTTTATCAACACTTATTC
>Acallorneuma_doderoi|8727.S-0082-dod
AACTCTTTATTTCATTTTTGGATCCTGATCAGGAATAGTGGGAACATCTTTAAGAATAATTATTCGTACTGAACTAGGAACCCCAGGTAGTTTAATTGAAAATGATCAAATTTATAATTCTATTGTTACAGCCCACGCTTTCATCATAATCTTTTTTATAGTTATACCAATTATAATTGGTGGATTTGGAAACTGACTAATCCCATTAATATTAGGAGCTCCTGATATAGCCTTCCCACGATTAAATAATATAAGATTTTGGTTTCTTCCGCCCTCCTTAACCCTCTTATTGATAAGAAGAATTAACGATAAAGGAGCTGGAACAGGTTGAACAGTCTACCCACCTCTATCTTCAAATATTGCCCATGAAGGAAGATCTGTAGATTTAGCAATTTTTAGTCTACATATAGCAGGCATCTCATCTATTTTAGGAGCTATAAACTTTATCTCTACTATAATTAATATACGACCTAAAGGAATAAACCCAGACTCAATACCCCTTTTCATTTGAGCAGTAAAAATTACTGCTATCCTTCTACTCCTTTCTCTACCAGTTTTAGCTGGAGCTATCACTATATTACTTACTGATCGAAATATTAATACATCCTTCTTTGACCCAGCTGGAGGAGGAGATCCAGTTCTTTACCAACACTTATTT
>Acallorneuma_doderoi|8759.I-0120-dod
AACTCTTTATTTCATTTTTGGATCCTGATCAGGAATAGTAGGAACCTCTTTAAGAATAATTATTCGCACTGAACTAGGAACCCCAGGTAGTTTAATTGAAAATGAYCAAATTTAYAATTCTGTTGTTACAGCCCACGCTTTCATCATAATCTTTTTTATAGTTATACCAATTATAATTGGTGGATTTGGAAACTGATTAATCCCWTTAATATTAGGAGCTCCTGATATAGCCTTCCCACGATTAAATAATATAAGATTTTGGTTTCTTCCGCCCTCCYTAACTCTCTTATTAATAAGAAGAATTAACGATAAAGGAGCTGGAACAGGTTGAACAGTTTATCCACCTCTATCTTCAAATATTGCCCATGAAGGAAGATCTGTAGATTTAGCAATTTTTAGTCTACATATAGCAGGCRTYTCATCTATTTTAGGAGCCATAAACTTCATCTCTACTATAATTAATATACGACCTAAAGGAATAAACCCAGATTCAATACCCCTTTTCATTTGAGCAGTAAAAATTACTGCTATCCTTCTACTYCTTTCTCTACCAGTTTTAGCTGGAGCTATCANNNNNNNNNNNNNNNNNNNNNNNNNNNNNNNNNNNNNNNNNNNNNNNNNNNNNNNNNNNNNNNNNNNNNNNNNNNNNNNNNNNNNN
>Acallorneuma_ibericum|10196.1296-PST_4112
AACCCTTTATTTCATTTTTGGATCATGATCAGGAATGGTAGGAACATCCCTAAGAATTTTGATCCGAACTGAACTAGGAACCCCGGGCAGCCTAATCAGAAACGACCAAATTTACAATTCCATCGTTACAGCTCATGCCTTCATTATAATTTTTTTTATGGTTATACCAATCATAATTGGGGGGTTTGGAAACTGATTAATCCCACTAATACTAGGAGCCCCTGATATAGCCTTCCCGCGACTAAATAATATAAGATTTTGATTTCTTCCGCCATCACTAACTCTTCTTTTAATAAGAAGAATCATTGATAAAGGAGCTGGTACTGGATGAACAGTTTACCCCCCACTATCCTCCAATATTGCCCACGAAGGTAGGTCAGTAGATTTAGCAATTTTTAGATTACACATAGCAGGAATTTCCTCTATTCTAGGAGCCATAAATTTTATCTCAACTATAATTAATATACGACCAGGGGGTATAAATTCAGACTCAATACCTCTCTTTATTTGAGCAGTGAAAATCACTGCTATTCTCCTTCTGCTTTCCCTTCCAGTTCTAGCCGGAGCTATCACCATACTACTTACTGATCGAAATATTAACACATCATTTTTTGACCCAGCAGGAGGGGGAGATCCAGTTCTTTACCAGCACCTATTT
>Acallorneuma_ibericum|10224.1324-PST_4140
AACCCTTTATTTCATTTTTGGATCATGATCAGGAATAGTAGGAACCTCACTAAGAATTTTGATTCGAACTGAACTAGGAACCCCGGGGAGCCTAATCAGAAACGACCAAATTTACAATTCCATCGTTACAGCTCATGCCTTCATTATAATTTTTTTTATAGTCATACCAATCATAATTGGAGGATTTGGAAACTGATTAATCCCGCTAATACTAGGAGCCCCTGATATAGCTTTCCCGCGACTAAATAATATAAGATTTTGGTTTCTTCCGCCATCGTTAACTCTTCTTTTAATAAGAAGAATCATTGATAAAGGAGCTGGTACTGGGTGAACAGTCTACCCCCCACTATCCTCCAATATTGCCCATGAAGGTAGATCAGTAGATTTAGCAATTTTTAGATTACACATAGCAGGAATTTCCTCTATTCTAGGAGCTATAAATTTTATCTCAACTATAATTAATATACGACCAGGGGGTATAAATTCAGACTCCATACCTCTCTTTATTTGAGCAGTGAAAATCACTGCTATTCTCCTTCTGCTTTCCCTCCCAGTTCTAGCTGGAGCTATCACCATACTACTTACTGATCGAAATATCAACACATCATTTTTTGACCCAGCGGGAGGGGGAGACCCGGTTCTTTACCAACACCTATTT
>Acallorneuma_ibericum|10236.1336-PST_4152
AACCCTTTATTTCATTTTTGGATCATGATCAGGAATAGTCGGAACCTCCATAAGAATTTTGATCCGAACTGAACTGGGAACCCCAGGCAGCCTAATCAGAAACGATCAAATTTACAATTCCATCGTTACAGCTCATGCCTTCATTATAATTTTTTTTATAGTCATACCAATCATAATTGGGGGGTTTGGAAACTGATTAATCCCATTAATACTAGGAGCCCCAGATATAGCTTTCCCGCGACTAAATAATATAAGATTTTGGTTTCTTCCGCCGTCATTAACCCTTCTTTTAATAAGAAGAATCATTGATAAAGGAGCTGGTACTGGGTGAACAGTTTACCCCCCGCTATCCTCCAATATTGCCCACGAAGGTAGATCAGTAGATTTAGCAATTTTTAGATTACACATAGCAGGAATTTCCTCTATTCTAGGGGCCATAAATTTTATCTCAACTATAATTAATATGCGACCAGGAGGGATAAATTCAGACTCAATACCTCTCTTTATTTGAGCTGTGAAAATCACTGCTATTCTCCTTCTGCTTTCCCTGCCAGTTCTGGCTGGAGCTATCACCATACTACTTACTGATCGAAATATCAACACATCGTTTTTTGACCCAGCGGGAGGGGGAGACCCAGTTCTTTACCAACACCTATTT
>Acallorneuma_ingoi|13857.1771-PST_24095
AACTCTTTATTTCATTTTTGGATCTTGATCAGGAATAGTGGGAACCTCTTTAAGAATAATTATTCGCACTGAACTAGGAACCCCAGGTAGTTTAATTGAAAATGACCAAATTTATAATTCTATTGTTACAGCCCATGCTTTCATCATAATCTTTTTTATAGTTATGCCAATTATAATTGGTGGATTTGGAAACTGATTAATCCCATTAATATTAGGAGCTCCTGATATAGCTTTCCCACGATTAAATAATATAAGATTTTGATTTCTTCCGCCGTCTTTAACTCTCCTATTAATAAGAAGAATTAATGATAAAGGAGCTGGAACAGGTTGAACAGTATACCCACCCCTATCTTCAAATATTGCCCATGAAGGAAGATCTGTAGATTTAGCAATTTTTAGCCTACACATAGCAGGCATTTCATCTATTTTAGGAGCTATAAACTTTATCTCAACCATAATTAATATACGACCTAGAGGAATAAACCCAGATTCAATACCCCTTTTTATTTGAGCAGTAAAAATCACTGCTATCCTTCTACTCCTTTCTCTTCCAGTTTTAGCTGGAGCTATCACTATATTACTTACTGACCGAAATATTAATACATCCTTCTTTGACCCAGCAGGTGGGGGAGACCCAGTTCTTTACCAACACTTATTT
>Acallorneuma_ingoi|13860.1774-PST_24098
AACTCTTTATTTCATTTTTGGATCTTGATCAGGAATAGTGGGAACCTCTTTAAGAATAATTATTCGCACTGAACTAGGAACCCCAGGTAGTTTAATTGAAAATGACCAAATTTATAATTCTATTGTTACAGCCCATGCTTTCATCATAATCTTTTTTATAGTTATGCCAATTATAATTGGTGGATTTGGAAACTGATTAATCCCATTAATATTAGGAGCTCCTGATATAGCTTTCCCACGATTAAATAATATAAGATTTTGATTTCTTCCGCCGTCTTTAACTCTCCTATTAATAAGAAGAATTAATGATAAAGGAGCTGGAACAGGTTGAACAGTATACCCACCCCTATCTTCAAATATTGCCCATGAAGGAAGATCTGTAGATTTAGCAATTTTTAGCCTACACATAGCAGGCATTTCATCTATTTTAGGAGCTATAAACTTTATCTCAACCATAATTAATATACGACCTAGAGGAATAAACCCAGATTCAATACCCCTTTTTATTTGAGCAGTAAAAATCACTGCTATCCTTCTACTCCTTTCTCTTCCAGTTTTAGCTGGAGCTATCACTATATTACTTACTGACCGAAATATTAATACATCCTTCTTTGACCCAGCAGGTGGAGGAGACCCAGTTCTTTACCAACACTTATTT
>Acallorneuma_ingoi|13862.1776-PST_24100
AACTCTTTATTTCATTTTTGGATCTTGATCAGGAATAGTGGGAACCTCTTTAAGAATAATTATTCGCACTGAACTAGGAACCCCAGGTAGTTTAATTGAAAATGACCAAATTTATAATTCTATTGTTACAGCCCATGCTTTCATCATAATCTTTTTTATAGTTATGCCAATTATAATTGGTGGATTTGGAAACTGATTAATCCCATTAATATTAGGAGCTCCTGATATAGCTTTCCCACGATTAAATAATATAAGATTTTGATTTCTTCCGCCGTCTTTAACTCTCCTATTAATAAGAAGAATTAATGATAAAGGAGCTGGAACAGGTTGAACAGTATACCCACCCCTATCTTCAAATATTGCCCATGAAGGAAGATCTGTAGATTTAGCAATTTTTAGCCTACACATAGCAGGCATTTCATCTATTTTAGGAGCTATAAACTTTATCTCAACCATAATTAATATACGACCTAGAGGAATAAACCCAGATTCAATACCCCTTTTTATTTGAGCAGTAAAAATCACTGCTATCCTTCTACTCCTTTCTCTTCCAGTTTTAGCTGGAGCTATCACTATATTACTTACTGACCGAAATATTAATACATCCTTCTTTGACCCAGCAGGTGGGGGAGACCCAGTTCTTTACCAACACTTATTT
>Acallorneuma_ingoi|13864.1778-PST_24102
AACTCTTTATTTCATTTTTGGATCTTGATCAGGAATAGTGGGAACCTCTTTAAGAATAATTATTCGCACTGAACTAGGAACCCCAGGTAGTTTAATTGAAAATGACCAAATTTATAATTCTATTGTTACAGCCCATGCTTTCATCATAATCTTTTTTATAGTTATGCCAATTATAATTGGTGGATTTGGAAACTGATTAATCCCATTAATATTAGGAGCTCCTGATATAGCTTTCCCACGATTAAATAATATAAGATTTTGATTTCTTCCGCCGTCTTTAACTCTCCTATTAATAAGAAGAATTAATGATAAAGGAGCTGGAACAGGTTGAACAGTATACCCACCCCTATCTTCAAATATTGCCCATGAAGGAAGATCTGTAGATTTAGCAATTTTTAGCCTACACATAGCAGGCATTTCATCTATTTTAGGAGCTATAAACTTTATCTCAACCATAATTAATATACGACCTAGAGGAATAAACCCAGATTCAATACCCCTTTTTATTTGAGCAGTAAAAATCACTGCTATCCTTCTACTCCTTTCTCTTCCAGTTTTAGCTGGAGCTATCACTATATTACTTACTGACCGAAATATTAATACATCCTTCTTTGACCCAGCAGGTGGGGGAGACCCAGTTCTTTACCAACACTTATTT
>Acallorneuma_mainardii|13871.1785-PST_24109
AACTCTTTATTTCATTTTTGGATCTTGATCAGGAATAGTGGGAACCTCTTTAAGAATTATTATTCGTACTGAACTAGGAACCCCAGGTAGTTTAATCGAAAATGATCAAATTTATAATTCTATTGTTACAGCCCACGCTTTTATCATAATCTTTTTTATAGTAATACCAATTATAATTGGCGGATTTGGAAATTGATTAATCCCACTAATATTAGGAGCCCCTGATATAGCCTTCCCTCGGCTAAATAATATAAGATTCTGGTTTCTTCCACCGTCCTTAACTCTCTTATTAATAAGAAGAATTAACGATAAAGGAGTTGGAACAGGTTGAACAGTATATCCACCCCTATCTTCAAATATTGCCCATGAAGGAAGATCTGTAGATTTAGCAATTTTTAGTCTACATATAGCAGGCATTTCATCTATTTTAGGAGCTATAAACTTTATCTCTACTATAATTAATATACGACCCAGAGGAATAAACCCAGATTCAATACCCCTTTTTATTTGAGCAGTAAAAATTACCGCCATTCTTCTTCTTCTTTCCCTCCCAGTCTTAGCTGGAGCTATCACTATATTACTTACTGATCGAAATATCAATACATCCTTCTTTGACCCAGCAGGGGGGGGAGACCCAGTTCTTTACCAACACTTATTT
>Acallorneuma_montisalbi|9649.IT1066c
AACCCTATACTTTATTTTCGGATCTTGATCAGGTATGGTAGGAACTTCTTTAAGGATCCTTATTCGCACTGAACTAGGAAACCCAGGAAGCCTTATTGGAAATGACCAAATTTATAATTCAATCGTTACAGCCCACGCCTTTATCATAATTTTCTTTATAGTTATACCAATTATAATTGGAGGATTTGGAAACTGATTAATTCCACTAATATTAGGAGCCCCAGATATAGCTTTCCCACGATTAAATAATATAAGATTTTGGTTTCTTCCACCATCCCTAACTCTTCTATTAATAAGAAGAATTATTGATAAAGGAGCTGGCACAGGATGAACAGTTTATCCACCTCTATCTTCCAATATTGCCCATGAAGGAAGATCTGTAGATTTAGCAATTTTTAGATTACATATAGCAGGAATTTCCTCCATTCTAGGAGCTATAAATTTTATTTCTACAATAATTAATATACGCCCCAGAGGAATAAACCCAGATTCTATGCCTCTTTTTATCTGAGCAGTAAAAATTACCGCCATTCTTCTCCTTCTCTCTCTCCCAGTTCTAGCTGGAGCTATCACTATATTACTTACTGATCGAAATATTAATACATCCTTCTTTGACCCAGCAGGAGGGGGGGACCCAGTCCTATATCAACACTTATTT
>Acallorneuma_montisalbi|9681.IT1098c
AACCCTATACTTTATTTTCGGATCTTGATCAGGTATGGTAGGAACTTCTTTAAGGATCCTTATTCGCACTGAACTAGGAAACCCAGGAAGCCTTATTGGAAATGACCAAATTTATAATTCAATCGTTACAGCCCACGCCTTTATCATAATTTTCTTTATAGTTATACCAATTATAATTGGAGGATTTGGAAACTGATTAATTCCACTAATATTAGGAGCCCCAGATATAGCTTTCCCACGATTAAATAATATAAGATTTTGGTTTCTTCCACCATCCCTAACTCTTCTATTAATAAGAAGAATTATTGATAAAGGAGCTGGCACAGGATGAACAGTTTATCCACCTCTATCTTCCAATATTGCCCATGAAGGAAGATCTGTAGATTTAGCAATTTTTAGATTACATATAGCAGGAATTTCCTCCATTCTAGGAGCTATAAATTTTATTTCTACAATAATTAATATACGCCCCAGAGGAATAAACCCAGATTCTATGCCTCTTTTTATCTGAGCAGTAAAAATTACCGCCATTCTTCTCCTTCTCTCTCTCCCAGTTCTAGCTGGAGCTATCACTATATTACTTACTGATCGAAATATTAATACATCCTTCTTTGACCCAGCAGGAGGGGGGGACCCAGTCCTATATCAACACTTATTT
>Acallorneuma_montisalbi|13899.1813-PST_24118
AACCCTATACTTTATTTTCGGATCTTGATCAGGTATGGTAGGAACTTCTTTAAGGATCCTTATTCGCACTGAACTAGGAAACCCAGGAAGCCTTATTGGAAATGACCAAATTTATAATTCAATCGTTACAGCCCACGCCTTTATCATAATTTTCTTTATAGTTATACCAATTATAATTGGAGGATTTGGAAACTGATTAATTCCACTAATATTAGGAGCCCCAGATATAGCTTTCCCACGATTAAATAATATAAGATTTTGGTTTCTTCCACCATCCCTAACTCTTCTATTAATAAGAAGAATTATTGATAAAGGAGCTGGCACAGGATGAACAGTTTATCCACCTCTATCTTCCAATATTGCCCATGAAGGAAGATCTGTAGATTTAGCAATTTTTAGATTACATATAGCAGGAATTTCCTCCATTCTAGGAGCTATAAATTTTATTTCTACAATAATTAATATACGCCCCAGAGGAATAAACCCAGATTCTATGCCTCTTTTTATCTGAGCAGTAAAAATTACCGCCATTCTTCTCCTTCTCTCTCTCCCAGTTCTAGCTGGAGCTATCACTATATTACTTACTGATCGAAATATTAATACATCCTTCTTTGACCCAGCAGGAGGGGGGGACCCAGTCCTATATCAACACTTATTT
>Acallorneuma_reitteri|13863.1777-PST_24101
AACCCTCTATTTTATTTTTGGGTCTTGATCAGGAATAGTAGGAACCTCTTTAAGAATTATTATTCGCACTGAACTAGGAACCCCTGGAAGCCTCATTGAAAATGACCAAATTTATAATTCAATCGTTACAGCCCATGCTTTTATTATAATTTTCTTTATAGTTATACCAATTATAATTGGTGGATTCGGAAACTGATTAATTCCATTAATATTAGGAGCCCCTGATATAGCTTTCCCACGATTAAATAATATAAGATTTTGGTTTCTTCCACCATCTTTAACTCTTCTATTAATAAGAAGAATCATCGATAAAGGAGCCGGCACAGGATGAACAGTATATCCACCTTTATCTTCTAATATTGCTCATGAAGGTAGATCTGTAGATTTAGCAATTTTCAGATTACATATAGCAGGAGTTTCTTCCATTCTAGGAGCCATAAACTTTATTTCTACTATAATTAATATACGTCCCAGAGGGATAAACCCAGATTCTATACCCCTTTTTATCTGAGCAGTAAAAATCACTGCCATCCTTCTTCTTCTATCTCTTCCAGTTTTAGCTGGAGCTATTACTATATTACTTACTGATCGAAATATTAATACATCTTTTTTTGATCCAGCAGGAGGAGGAGATCCAGTTCTTTATCAACATTTATTT
>Acallorneuma_reitteri|13866.1780-PST_24104
AACCCTCTATTTTATTTTTGGGTCTTGATCAGGAATAGTAGGAACCTCTTTAAGAATTATTATTCGCACTGAACTAGGAACCCCTGGAAGCCTCATTGAAAATGACCAAATTTATAATTCAATCGTTACAGCCCATGCTTTTATTATAATTTTCTTTATAGTTATACCAATTATAATTGGTGGATTCGGAAACTGATTAATTCCATTAATATTAGGAGCCCCTGATATAGCTTTCCCACGATTAAATAATATAAGATTTTGGTTTCTTCCACCATCTTTGACTCTTCTATTAATAAGAAGAATCATCGATAAAGGAGCCGGCACAGGATGAACAGTATATCCACCTTTATCTTCTAATATTGCTCATGAAGGTAGATCTGTAGATTTAGCAATTTTCAGATTACATATAGCAGGAGTTTCTTCCATTCTAGGAGCCATAAACTTTATTTCTACTATAATTAATATACGTCCCATAGGGATAAATCCAGATTCTATACCCCTTTTTATCTGAGCAGTAAAAATCACTGCCATCCTTCTTCTTCTATCTCTTCCAGTTTTAGCTGGAGCTATTACTATATTACTTACTGATCGAAATATTAATACATCTTTTTTTGATCCAGCAGGAGGAGGAGATCCAGTTCTTTATCAACATTTATTT
>Acallorneuma_reitteri|13868.1782-PST_24106
AACCCTCTATTTTATTTTTGGGTCTTGATCAGGAATAGTAGGAACCTCTTTAAGAATTATTATTCGCACTGAACTAGGAACCCCTGGAAGCCTCATTGAAAATGACCAAATTTATAATTCAATCGTTACAGCCCATGCTTTTATTATAATTTTCTTTATAGTTATACCAATTATAATTGGTGGATTCGGAAACTGATTAATTCCATTAATATTAGGAGCCCCTGATATAGCTTTCCCACGATTAAATAATATAAGATTTTGGTTTCTTCCACCATCTTTGACTCTTCTATTAATAAGAAGAATCATCGATAAAGGAGCCGGCACAGGATGAACAGTATATCCACCTTTATCTTCTAATATTGCTCATGAAGGTAGATCTGTAGATTTAGCAATTTTCAGATTACATATAGCAGGAGTTTCTTCCATTCTAGGAGCCATAAACTTTATTTCTACTATAATTAATATACGTCCCATAGGGATAAACCCAGATTCTATACCCCTTTTTATCTGAGCAGTAAAAATCACTGCCATCCTTCTTCTTCTATCTCTTCCAGTTTTAGCTGGAGCTATTACTATATTACTTACTGATCGAAATATTAATACATCTTTTTTTGATCCAGCAGGAGGAGGAGATCCAGTTCTTTATCAACATTTATTT
>Acallorneuma_sardiniense|9679.IT1096c
AACTCTTTATTTCATTTTTGGATCTTGATCAGGAATAGTGGGAACCTCTTTAAGAATAATTATTCGTACTGAACTAGGAACCCCAGGTAGTTTAATTGAAAATGACCAAATTTATAATTCTATTGTTACATCCCATGCTTTCATCATAATCTTTTTTATAGTTATACCAATTATAATTGGTGGATTTGGAAATTGATTAATCCCATTAATATTAGGAGCTCCTGATATAGCTTTCCCACGATTAAATAATATAAGATTTTGGTTTCTTCCACCTTCATTAACTCTCTTATTAATAAGAAGAATTAATGATAAAGGAGCTGGAACAGGTTGAACAGTATACCCCCCCCTATCTTCAAATATTGCCCATGAAGGAAGATCTGTAGATTTAGCAATTTTTAGCTTACACATAGCAGGCATCTCATCTATTTTAGGAGCTATAAACTTTATCTCAACTATAATTAATATACGACCCAGAGGAATAAACCCAGATTCAATACCCCTATTTATTTGAGCAGTAAAAATTACTGCTATCCTTCTACTCCTCTCTCTTCCAGTCTTAGCTGGAGCTATCACTATACTACTTACTGATCGAAATATTAATACATCCTTCTTTGACCCAGCAGGTGGGGGAGACCCAGTTCTTTACCAACACTTATTT
>Acallorneuma_sardiniense|13869.1783-PST_24107
AACTCTTTATTTCATTTTTGGATCTTGATCAGGGATAGTAGGAACCTCTTTAAGAATAATTATTCGTACTGAACTAGGAACCCCAGGTAGTTTAATTGAAAATGACCAAATTTATAATTCTATTGTTACATCCCATGCTTTCATCATAATCTTTTTTATAGTTATACCAATTATAATTGGTGGATTTGGAAATTGATTAATCCCATTAATATTAGGAGCTCCTGATATAGCTTTCCCACGATTAAATAATATAAGATTTTGGTTTCTTCCGCCTTCATTAACTCTCTTATTAATAAGAAGAATTAATGATAAAGGAGCTGGAACAGGTTGAACAGTATATCCACCCCTATCTTCAAATATTGCCCATGAAGGAAGATCTGTAGATTTAGCAATTTTTAGCTTACACATAGCAGGCATCTCATCTATTTTAGGAGCTATAAACTTTATCTCAACTATAATTAATATACGACCTAGAGGGATAAACCCAGATTCAATACCCCTATTTATTTGAGCAGTAAAAATTACTGCTATCCTTCTACTCCTTTCTCTTCCAGTCTTAGCCGGAGCTATCACTATACTACTTACTGATCGAAATATTAATACATCCTTCTTTGACCCAGCAGGTGGGGGAGACCCAGTTCTTTACCAACACTTATTT
>Aeoniacalles_aeonii|1016.747-PST_66T2012_3084
AACTCTTTACTTTATTCTTGGCTCTTGAGCAGGAATAGTAGGAACATCACTCAGAATATTAATTCGAGCAGAGCTAGGCAACCCCGGAACCCTTATCGGAAATGACCAAATTTATAACACTATTGTAACAGCCCATGCTTTTATCATAATTTTCTTTATAGTAATACCTGTAATAATTGGAGGTTTCGGTAATTGATTAATCCCACTTATATTAGGAGCTCCAGATATAGCATTTCCCCGACTAAATAATATAAGATTTTGACTTTTACCTCCATCTTTGATTCTTCTATTAATAAGAAGAATTATTGATAAAGGAGCAGGAACTGGTTGAACAGTTTACCCCCCCTTATCAGCCAACACCGCTCATGAAGGCGCCTCTGTAGATCTTGCTATTTTCAGGCTTCACATAGCTGGTATTTCTTCCATTCTAGGAGCTATTAATTTCATTTCTACAACTATCAATATACGTCCAATAGGAATAAATTTAGACCAAATACCCCTTTTTATCTGAGCAGTAAAAATTACTGCTATCCTATTACTAATTTCATTACCAGTTTTAGCAGGAGCTATTACTATACTTTTAACAGATCGAAACATCAATACATCCTTCTTTGACCCAGCAGGGGGAGGAGACCCTATTCTATATCAACACTTATTT
>Aeoniacalles_aeonii|8811.C-0101-aeo
AACTCTTTACTTTATTCTTGGCTCTTGAGCAGGAATAGTAGGAACATCACTCAGAATATTAATTCGAGCAGAGCTAGGCAACCCCGGAACCCTTATCGGAAATGACCAAATTTATAACACTATTGTAACAGCCCATGCTTTTATCATAATTTTCTTTATAGTAATACCTGTAATAATTGGGGGTTTCGGTAATTGGTTAATCCCACTTATATTAGGAGCTCCAGATATAGCATTTCCCCGACTAAATAATATAAGATTTTGACTTTTACCCCCATCTTTAATTCTTCTATTAATAAGAAGAATTATTGATAAAGGAGCAGGAACTGGCTGAACAGTTTACCCCCCCTTATCAGCCAACACCGCTCATGAAGGCGCCTCTGTAGATCTTGCTATTTTCAGACTTCACATAGCTGGTATTTCTTCCATTCTAGGAGCTATTAATTTCATTTCTACAACTATCAATATACGTCCAATAGGAATAAATTTAGACCAAATACCCCTTTTTATCTGAGCAGTAAAAATTACTGCTATCCTATTACTAATTTCATTACCAGTTTTAGCAGGAGCTATTACTATACTTTTAACAGATCGAAACATCAATACATCCTTCTTTGACCCAGCAGGGGGAGGAGACCCTATTCTATACCAACACTTATTT
>Aeoniacalles_aeonii|9148.E-547-bod
AACTCTTTACTTTATCCTTGGCTCCTGGGCAGGAATAGTAGGAACATCCCTTAGAATATTAATTCGAACAGAACTAGGCAACCCAGGAACTCTTATCGGAAACGACCAAATCTATAACACTATTGTTACAGCTCATGCTTTTATTATAATTTTCTTTATAGTAATACCTGTAATAATTGGGGGTTTCGGCAATTGATTAATTCCCCTTATACTAGGAGCTCCAGATATAGCATTCCCACGACTAAATAATATAAGATTCTGACTTTTACCTCCATCCTTGATTCTTCTACTAATAAGAAGAATTATTGATAAAGGAGCAGGAACTGGCTGAACAGTTTACCCACCTTTATCAGCCAATACTGCTCACGAAGGTGCTTCTGTAGATTTAGCCATTTTCAGGCTCCATATAGCTGGTATTTCCTCTATCCTAGGAGCCATCAATTTTATTTCTACAGTTATCAATATACGCCCAATAGGAATAAATCTAGATCAAATACCCCTCTTCATTTGAGCAGTAAAAATTACTGCTATCTTACTGCTTCTTTCCTTACCAGTTTTAGCAGGAGCTATTACTATGCTTTTAACAGACCGAAATGTAAACACATCCTTCTTTGATCCAGCAGGAGGGGGAGACCCTATCTTATACCAACACCTATNN
>Aeoniacalles_aeonii|9278.E-689-aeo
AACTCTTTACTTTATTCTTGGCTCTTGAGCAGGAATAGTAGGAACATCACTCAGAATATTAATTCGAGCAGAGCTAGGCAACCCCGGAACCCTTATCGGAAATGACCAAATTTATAACACTATTGTAACAGCCCATGCTTTTATCATAATTTTCTTTATAGTAATACCTGTAATAATTGGGGGTTTCGGTAATTGATTAATCCCACTTATATTAGGAGCTCCAGATATAGCATTTCCCCGACTAAATAATATAAGATTTTGACTTTTACCCCCATCTTTAATTCTTCTATTAATAAGAAGAATTATTGATAAAGGAGCAGGAACTGGCTGAACAGTTTACCCCCCCTTATCAGCCAACACCGCTCATGAAGGCGCCTCTGTAGATCTTGCTATTTTCAGACTTCACATAGCTGGTATTTCTTCCATTCTAGGAGCTATTAATTTCATTTCTACAACTATCAATATACGTCCAGTAGGAATAAATTTAGACCAAATACCCCTTTTTATCTGAGCAGTAAAAATTACTGCTATCCTATTACTAATTTCATTACCAGTTTTAGCAGGAGCTATTACTATACTTTTAACAGATCGAAACATCAATACATCCTTCTTTGACCCAGCAGGGGGAGGAGACCCTATTCTATACCAACACTTATTT
>Aeoniacalles_aeonii|9293.E-704-aeo
AACTCTTTACTTTATTCTTGGCTCTTGAGCAGGAATAGTAGGAACATCACTCAGAATATTAATTCGAGCAGAGCTAGGCAACCCCGGAACCCTTATCGGAAATGACCAAATTTATAACACTATTGTAACAGCCCATGCTTTTATTATAATTTTCTTTATAGTAATACCTGTAATAATTGGAGGTTTCGGTAATTGATTAATCCCACTTATATTAGGAGCCCCAGATATAGCATTTCCCCGACTAAATAATATAAGATTTTGACTTTTACCTCCATCTTTGATTCTTCTATTAATAAGAAGAATTATTGATAAAGGAGCAGGAACTGGTTGAACAGTTTACCCCCCCTTATCAGCCAACACCGCCCATGAAGGCGCCTCTGTAGATCTTGCTATTTTCAGGCTTCACATAGCAGGTATTTCTTCCATTCTAGGAGCTATTAATTTCATTTCTACAACTATCAATATACGTCCAATAGGAATAAATTTAGACCAAATACCCCTTTTTATCTGAGCAGTAAAAATTACTGCTATCCTATTACTAATTTCATTACCAGTTTTAGCAGGAGCTATTACTATACTTTTAACAGATCGAAACATCAATACATCCTTCTTTGACCCAGCAGGGGGAGGAGACCCTATTCTATATCAACACTTATTT
>Aeoniacalles_aeonisimilis|9314.E-725-aes
AACCCTTTATTTTATTTTGGGGTCCTGAGCAGGAATAGTAGGAACATCTCTCAGAATGCTCATTCGGGCCGAACTTGGTAACCCCGGAACCCTAATTGGAAATGACCAAATTTACAATTCTATTGTAACAGCCCATGCTTTTGTTATAATCTTCTTTATGGTTATACCTGTAATAATTGGAGGTTTCGGTAATTGGCTAATTCCCCTTATACTGGGGGCCCCTGATATAGCATTCCCCCGACTAAACAATATAAGATTCTGGCTTCTGCCACCATCCTTAATTCTCTTACTTATAAGAAGAATTATTGATAAGGGAGTAGGCACTGGTTGAACAGTATACCCACCTTTATCCGCAAACTCTGCCCATGAAGGAGCTTCTGTAGACCTCGCTATCTTCAGACTACACATAGCAGGAGTTTCCTCTATCCTAGGGGCTATTAATTTTATTTCAACAATTATCAATATACGCTCAATAGGAATAAGCCTCGATCAAATGCCCCTCTTCATCTGAGCAGTTAAAATTACTGCTATTTTACTGCTACTATCCCTACCAGTTTTAGCAGGAGCCATTACTATACTCCTAACAGATCGAAATATCAATACATCCTTTTTTGACCCAGCAGGGGGAGGAGATCCTATCTTATACCAACACTTATTC
>Aeoniacalles_aeonisimilis|9590.ES1007
AACCCTTTATTTTATTTTAGGGTCCTGAGCAGGAATAGTAGGAACATCTCTCAGAATGCTCATTCGGGCCGAACTTGGTAACCCCGGAACCTTAATTGGAAATGACCAAATTTACAATTCTATTGTAACAGCCCATGCTTTTGTTATAATCTTCTTTATGGTTATACCTGTAATAATTGGAGGTTTCGGTAATTGGCTAATTCCCCTTATACTGGGGGCCCCAGATATAGCATTCCCCCGACTAAACAATATAAGATTCTGGCTTCTGCCACCATCCTTAATTCTCTTACTTATAAGAAGAATTATTGATAAGGGAGTAGGCACTGGTTGAACAGTATACCCACCTTTATCCGCAAACTCTGCCCATGAAGGAGCTTCTGTAGACCTCGCTATCTTCAGACTACACATAGCAGGAGTTTCCTCTATCCTAGGGGCTATTAATTTTATTTCAACAATTATCAATATACGCTCAATAGGAATAAGCCTCGATCAAATGCCCCTCTTCATCTGAGCAGTTAAAATTACTGCTATTTTACTGCTACTATCCCTACCAGTTTTAGCAGGAGCCATTACTATACTCCTAACAGATCGAAATATCAATACATCCTTTTTTGACCCAGCAGGGGGAGGAGATCCTATCTTATACCAACACTTATTC
>Aeoniacalles_aeonisimilis|9594.ES1011
AACCCTTTATTTTATTTTAGGGTCCTGAGCAGGAATAGTAGGAACATCTCTCAGAATGCTCATTCGGGCCGAACTTGGTAACCCCGGAACCTTAATTGGAAATGACCAAATTTACAATTCTATTGTAACAGCCCATGCTTTTGTTATAATCTTCTTTATGGTTATACCTGTAATAATTGGAGGTTTCGGTAATTGGCTAATTCCCCTTATACTGGGGGCCCCAGATATAGCATTCCCACGACTAAACAATATAAGATTCTGGCTTCTGCCACCATCCTTAATTCTCTTACTTATAAGAAGAATTATTGATAAGGGAGTAGGCACTGGTTGAACAGTATACCCACCTTTATCCGCAAACTCTGCCCATGAAGGAGCTTCTGTAGACCTCGCTATCTTCAGACTACATATAGCAGGAGTTTCCTCTATCCTAGGGGCTATTAATTTTATTTCAACAATTATCAATATACGCTTAATAGGAATAAGCCTCGATCAAATGCCCCTCTTCATCTGAGCAGTTAAAATTACTGCTATTTTACTGCTACTATCCCTACCAGTTTTAGCAGGAGCCATTACTATACTCCTAACAGATCGAAATATCAATACATCCTTTTTTGACCCAGCAGGGGGAGGAGATCCTATCTTATACCAACACTTATTC
>Aeoniacalles_aeonisimilis|9621.ES1038
ACCCTTTTATTTTATTTTAGGGTCCTGAGCAGGAATAGTAGGAACATCTCTCAGAATGCTCATTCGGGCCGAACTTGGTAACCCCGGAACCTTAATTGGAAATGACCAAATTTACAATTCTATTGTAACAGCCCATGCTTTTGTTATAATCTTCTTTATGGTTATACCTGTAATAATTGGAGGTTTCGGTAATTGGCTAATTCCCCTTATACTGGGGGCCCCAGATATAGCATTCCCCCGACTAAACAATATAAGATTCTGGCTTCTGCCACCATCCTTAATTCTCTTACTTATAAGAAGAATTATTGATAAGGGAGTAGGCACTGGTTGAACAGTATACCCACCTTTATCCGCAAACTCTGCCCATGAAGGAGCTTCTGTAGACCTCGCTATCTTCAGACTACATATAGCAGGAGTTTCCTCTATCCTAGGGGCTATTAATTTTATTTCAACAATTATCAATATACGCTCAATAGGAATAAGCCTCGATCAAATACCCCTCTTCATCTGAGCAGTTAAAATTACTGCTATTTTACTGCTACTATCCCTACCAGTTTTAGCAGGAGCCATTACTATACTCCTAACAGATCGAAATATCAATACATCCTTTTTTGACCCAGCAGGGGGAGGAGATCCTATCTTATACCAACACTTATTC
>Aeoniacalles_aeonisimilis|16728.2714-PST_23864
AACCCTTTATTTCATTTTAGGGTCCTGAGCAGGAATAGTAGGAACATCTCTCAGAATGCTCATTCGGGCCGAACTTGGTAACCCCGGAACCTTAATTGGAAATGACCAAATTTACAATTCTATTGTAACAGCCCATGCTTTTGTTATAATCTTCTTTATGGTTATACCTGTAATAATTGGAGGTTTCGGTAATTGGCTAATTCCCCTTATACTGGGGGCCCCAGATATAGCATTCCCCCGACTAAACAATATAAGATTCTGGCTTCTGCCACCATCCTTAATTCTCTTACTTATAAGAAGAATTATTGATAAGGGAGTAGGCACTGGTTGAACAGTATACCCACCTTTATCCGCAAACTCTGCCCATGAAGGAGCTTCTGTAGACCTCGCTATCTTCAGACTACATATAGCAGGAGTTTCCTCTATCCTAGGGGCTATTAATTTTATTTCAACAATTATCAATATACGCTCAATAGGAATAAGCCTCGATCAAATGCCCCTCTTCATCTGAGCAGTTAAAATTACTGCTATTTTACTGCTACTATCCCTACCAGTTTTAGCAGGAGCCATTACTATACTCCTAACAGATCGAAATATCAATACATCCTTTTTTGACCCAGCAGGGGGAGGAGATCCTATCTTATACCAACACTTATTC
>Aeoniacalles_argillosus|8814.C-0103-arg
AACTCTATATTTTATCCTTGGCTCCTGAGCAGGAATAGTAGGAACTTCTCTTAGAATATTAATTCGAGCAGAACTAGGCAACCCCGGGACTCTCATCGGAAACGACCAAATTTATAACACTATTGTTACAGCCCACGCATTTATTATAATTTTCTTTATAGTAATACCTGTAATAATTGGAGGTTTCGGTAATTGATTAATCCCCCTTATACTAGGAGCCCCAGATATAGCATTCCCCCGGCTAAACAATATAAGATTCTGGCTCTTACCCCCATCCTTGATTCTTCTATTAATAAGAAGAATCATCGATAAAGGAGCAGGTACTGGCTGAACAGTTTATCCCCCTTTATCAGCCAATACCGCTCATGAAGGTGCCTCTGTAGATCTTGCCATTTTCAGGCTCCATATAGCTGGAATTTCCTCCATCCTAGGAGCTATTAATTTTATTTCCACAGTTATCAATATACGCCCCATAGGAATAAATTTTGATCAAATACCCCTATTTATTTGAGCAGTAAAAATCACCGCTATCCTGTTACTTCTTTCCCTGCCAGTTCTAGCAGGAGCCATTACTATACTTTTAACAGACCGAAATATTAACACATCCTTCTTTGACCCAGCAGGAGGGGGAGACCCTATTCTATATCAACACCTATTT
>Aeoniacalles_argillosus|8815.C-0105-arg
AACTCTCTATTTTATCCTTGGCTCTTGAGCAGGAATAGCAGGAACGTCTCTTAGAATACTAATTCGAGCAGAACTAGGCAACCCCGGAACTCTTATCGGAAACGACCAAATTTATAACACTATTGTTACAGCCCACGCATTTATTATAATTTTCTTTATAGTAATACCTGTAATAATTGGAGGTTTCGGTAATTGATTAATCCCCCTTATACTAGGAGCCCCAGATATAGCATTCCCCCGGCTAAACAATATAAGATTCTGGCTCTTACCTCCATCCTTGATTCTTCTATTAACAAGAAGAATCATCGATAAAGGAGCAGGTACTGGCTGAACAGTTTATCCCCCTTTATCAGCCAATACCGCTCATGAAGGTGCCTCTGTAGATCTTGCCATTTTCAGGCTCCATATAGCTGGAATTTCCTCCATCCTAGGAGCTATTAATTTTATTTCTACAGTTATCAATATACGCCCTATAGGAATAAATTTTGATCAAATACCCCTATTTATTTGAGCAGTAAAAATCACTGCTATCCTGTTACTTCTTTCCCTACCAGTTCTAGCAGGAGCCATTACCATACTTTTAACAGACCGAAATATTAACACATCCTTCTTTGACCCAGCAGGAGGAGGAGACCCCATTCTATATCAACACCTATTT
>Aeoniacalles_argillosus|8943.E-0221-arg
AACTCTATATTTTATCCTTGGCTCCTGAGCAGGAATAGTAGGGACTTCTCTTAGAATATTAATTCGAGCAGAACTAGGCAACCCCGGGACTCTCATCGGAAACGACCAAATTTATAACACTATTGTTACAGCCCACGCATTTATTATAATTTTCTTTATAGTAATACCTGTAATAATTGGAGGTTTCGGTAATTGATTAATCCCCCTTATACTAGGAGCCCCAGATATAGCATTCCCCCGGCTAAACAATATAAGATTCTGGCTCTTACCCCCATCCTTGATTCTTCTATTAATAAGAAGAGTCATCGATAAAGGAGCAGGTACTGGCTGAACAGTTTATCCCCCTTTATCAGCCAATACCGCTCATGAAGGTGCCTCTGTAGATCTTGCCATTTTCAGGCTCCATATAGCTGGAATTTCCTCCATCCTAGGAGCTATTAATTTTATTTCCACAGTTATCAATATACGCCCCATAGGAATAAATTTTGATCAAATACCCCTATTTATTTGAGCAGTAAAAATCACCGCTATCCTGTTACTTCTTTCCCTGCCAGTTCTAGCAGGAGCCATTACTATACTTTTAACAGACCGAAATATTAACACATCCTTCTTTGACCCAGCAGGAGGGGGAGACCCTATTCTATATCAACACCTATTT
>Aeoniacalles_argillosus|8944.E-0222-arg
AACTCTATATTTTATCCTTGGCTCCTGAGCAGGAATAGTAGGAACTTCTCTTAGAATATTAATTCGAGCAGAACTAGGCAACCCCGGGACTCTCATCGGAAACGACCAAATTTATAACACTATTGTTACAGCCCACGCATTTATTATAATTTTCTTTATAGTAATACCTGTAATAATTGGAGGTTTCGGTAATTGATTAATCCCCCTTATACTAGGAGCCCCAGATATAGCATTCCCCCGGCTAAACAATATAAGATTCTGGCTCTTACCCCCATCCTTGATTCTTCTATTAATAAGAAGAATCATCGATAAAGGAGCAGGTACTGGCTGAACAGTTTATCCCCCTTTATCAGCCAATACCGCTCATGAAGGTGCCTCTGTAGATCTTGCCATTTTCAGGCTCCATATAGCTGGAATTTCCTCCATCCTAGGAGCTATTAATTTTATTTCCACAGTTATCAATATACGCCCCATAGGAATAAATTTTGATCAAATACCCCTATTTATTTGAGCAGTAAAAATCACCGCTATCCTGTTACTTCTTTCCCTGCCAGTTCTAGCAGGAGCCATTACTATACTTTTAACAGACCGAAATATTAACACATCCTTCTTTGACCCGGCAGGAGGGGGAGACCCTATTCTATATCAACACCTATTT
>Aeoniacalles_argillosus|8945.E-0223-arg
AACTCTATATTTTATCCTTGGCTCCTGAGCAGGAATAGTAGGAACTTCTCTTAGAATATTAATTCGAGCAGAACTAGGCAACCCCGGGACTCTCATCGGAAACGACCAAATTTATAACACTATTGTTACAGCCCACGCATTTATTATAATTTTCTTTATAGTAATACCTGTAATAATTGGAGGTTTCGGTAATTGATTAATCCCCCTTATACTAGGAGCCCCAGATATAGCATTCCCCCGGCTAAACAATATAAGATTCTGGCTCTTACCCCCATCCTTGATTCTTCTATTAATAAGAAGAATCATCGATAAAGGAGCAGGTACTGGCTGAACAGTTTATCCCCCTTTATCAGCCAATACCGCTCATGAAGGTGCCTCTGTAGATCTTGCCATTTTCAGGCTCCATATAGCTGGAATTTCCTCCATCCTAGGAGCTATTAATTTTATTTCCACAGTTATCAATATACGCCCCATAGGAATAAATTTTGATCAAATACCCCTATTTATTTGAGCAGTAAAAATCACCGCTATCCTGTTACTTCTTTCCCTGCCAGTTCTAGCAGGAGCCATTACTATACTTTTAACAGACCGAAATATTAACACATCCTTCTTTGACCCGGCAGGAGGGGGAGACCCTATTCTATATCAACACCTATTT
>Aeoniacalles_argillosus|9151.E-550-arg
AACTCTCTATTTTATCCTTGGCTCTTGAGCAGGAATAGTAGGATCGTCTCTTAGAATACTAATTCGAGCAGAACTAGGCAACCCCGGAACTCTCATCGGAAACGACCAAATTTACAACACTATTGTTACAGCCCACGCATTTATTATAATTTTCTTTATAGTAATACCTGTAATAATTGGAGGTTTCGGTAATTGATTAATCCCCCTTATACTAGGAGCCCCAGATATAGCATTCCCCCGGCTAAACAATATAAGATTCTGGCTTTTACCTCCATCCCTAATTCTTCTATTAATAAGAAGAATCATTGATAAAGGAGCAGGTACTGGCTGAACAGTTTATCCCCCTTTATCAACCAATACCACCCATGAGGGCGCCTCTGTAGATCTTGCCATTTTCAGACTCCATATAGCTGGAATTTCCTCCATTCTAGGAGCTATTAATTTTATTTCTACAGTTATCAATATACGCCCTATAGGAATAAATTTTGATCAAATACCCCTATTTATTTGAGCAGTAAAAATCACCGCTATCCTGCTACTTCTCTCCCTGCCAGTCCTAGCAGGAGCCATTACTATACTTTTAACAGACCGAAATATTAACACATCCTTCTTTGACCCAGCAGGAGGAGGAGACCCCATTCTATACCAACACCTATTT
>Aeoniacalles_argillosus|9325.E-736-arg
AACTCTCTATTTTATCCTTGGCTCTTGAGCAGGAATAGTAGGATCGTCTCTTAGAATACTAATTCGAGCAGAACTAGGCAACCCCGGAACTCTCATCGGAAACGACCAAATTTATAACACTATTGTTACAGCCCACGCATTTATTATAATTTTCTTTATAGTAATACCTGTAATAATTGGAGGTTTCGGTAATTGATTAATCCCCCTTATACTAGGAGCCCCAGATATAGCATTCCCCCGGCTAAACAATATAAGATTCTGGCTTTTACCTCCATCCCTAATTCTTCTATTAATAAGAAGAATCATTGATAAAGGAGCAGGTACTGGCTGAACAGTTTATCCCCCTTTATCAACCAATACCGCCCATGAGGGCGCCTCTGTAGATCTTGCCATTTTCAGACTCCATATAGCTGGAATTTCCTCCATTCTAGGAGCTATTAATTTTATTTCTACAGTTATCAATATACGCCCTATAGGAATAAATTTTGATCAAATACCCCTATTTATTTGAGCAGTAAAAATCACCGCTATCCTGCTACTTCTTTCCCTGCCAGTCCTAGCAGGAGCCATTACTATACTTTTAACAGACCGAAATATTAACACATCCTTCTTTGACCCAGCAGGAGGAGGAGACCCCATTCTATACCAACACCTATTT
>Aeoniacalles_argillosus|9614.ES1031
AACTCTCTATTTTATCCTTGGCTCTTGAGCAGGAATAGTAGGATCGTCTCTTAGAATACTAATTCGAGCAGAACTAGGCAACCCCGGAACTCTCATCGGAAACGACCAAATTTATAACACTATTGTTACAGCCCACGCATTTATTATAATTTTCTTTATAGTAATACCTGTAATAATTGGAGGTTTCGGTAATTGATTAATCCCCCTTATACTAGGAGCCCCAGATATAGCATTCCCCCGGCTAAACAATATAAGATTCTGGCTTTTACCTCCATCCCTAATTCTTCTATTAATAAGAAGAATCATTGATAAAGGAGCAGGTACTGGCTGAACAGTTTATCCCCCTTTATCAACCAATACCGCCCATGAGGGCGCCTCTGTAGATCTTGCCATTTTCAGACTCCATATAGCTGGAATTTCCTCCATTCTAGGAGCTATTAATTTTATTTCTACAGTTATCAATATACGCCCTATAGGAATAAATTTTGATCAAATACCCCTATTTATTTGAGCAGTAAAAATCACCGCTATCCTGCTACTTCTTTCCCTGCCAGTCCTAGCAGGAGCCATTACTATACTTTTAACAGACCGAAATATTAACACATCCTTCTTTGACCCAGCAGGAGGAGGAGACCCCATTCTATACCAACACCTATTT
>Aeoniacalles_argillosus|11047.1561-JKR_3609
AACTCTATATTTTATCCTTGGCTCCTGAGCAGGAATAGTAGGAACTTCTCTTAGAATATTAATTCGAGCAGAACTAGGCAACCCAGGGACTCTCATCGGAAACGACCAAATTTATAACACTATTGTTACAGCCCACGCATTTATTATAATTTTCTTTATAGTAATACCTGTAATAATTGGAGGTTTCGGTAATTGATTAATCCCCCTTATACTAGGAGCCCCAGATATAGCATTCCCCCGGCTAAACAATATAAGATTCTGGCTCTTACCCCCATCCTTGATTCTTCTATTAATAAGAAGAATCATCGATAAAGGAGCAGGTACTGGCTGAACAGTTTATCCCCCTTTATCAGCCAATACCGCTCATGAAGGTGCCTCTGTAGATCTTGCCATTTTCAGGCTCCATATAGCTGGAATTTCCTCCATCCTAGGAGCTATTAATTTTATTTCCACAGTTATCAATATACGCCCCATAGGAATAAATTTTGATCAAATACCCCTATTTATTTGAGCAGTAAAAATCACCGCTATCCTGTTACTTCTTTCCCTGCCAGTTCTAGCAGGAGCCATTACTATACTTTTAACAGACCGAAATATTAACACATCCTTCTTTGACCCAGCAGGAGGGGGAGACCCTATTCTATATCAACACCTATTT
>Aeoniacalles_grancanariensis|196.6-PST_2GC2011
NNNNNNNNNNTTCATCCTAGGCTCTTGAGCAGGTATAGTAGGAACATCTCTTAGAATACTAATTCGAGCAGAGCTAGGCAATCCCGGAACTCTAATCGGAAACGACCAAATTTATAACACTATTGTTACAGCCCACGCTTTTATTATAATTTTTTTTATAGTAATGCCCGTAATAATTGGAGGTTTTGGTAATTGGCTAATCCCACTTATATTAGGAGCCCCAGATATAGCATTTCCCCGATTAAACAATATAAGATTCTGGCTTTTGCCCCCATCCTTAATTCTTCTACTAATAAGAAGAATCATTGACAAAGGAGCAGGAACTGGCTGAACAGTCTACCCACCTTTATCAGCCAATACCGCCCATGAAGGTGCCTCTGTAGATTTAGCCATCTTTAGACTCCATATAGCCGGTATCTCTTCCATCCTAGGAGCTATTAATTTCATTTCCACAGTTATTAATATACGCCCAATAGGAATAAACTTAGATCAAATGCCCCTATTTATTTGAGCAGTGAAAATTACTGCTATCTTATTACTTCTTTCCTTGCCAGTTCTAGCAGGAGCCATTACTATACTTTTAACAGACCGAAATGTTAATACATCCTTCTTTGACCCAGCAGGAGGAGGAGACCCCATCTTATACCAACACTTATTC
>Aeoniacalles_grancanariensis|214.24-PST_12GC2011
AACTCTTTACTTCATCCTAGGCTCTTGAGCAGGAATAGTAGGAACATCTCTTAGAATACTAATTCGAGCAGAACTAGGCAACCCTGGAACTCTAATCGGAAACGATCAAATTTATAACACTATCGTTACAGCCCACGCTTTTATTATAATTTTTTTTATAGTTATACCTGTAATAATTGGAGGTTTCGGTAATTGATTAATCCCACTTATACTAGGAGCCCCAGATATAGCATTTCCCCGATTAAACAATATAAGATTCTGGCTTCTACCCCCATCCTTAATCCTTCTACTAATAAGAAGAATTATTGACAAAGGAGCAGGAACTGGTTGAACAGTCTACCCACCTCTATCAGCCAATACCGCCCATGAAGGTGCCTCTGTAGATCTAGCCATCTTTAGACTCCATATAGCCGGTATCTCCTCCATCTTAGGAGCTATTAATTTCATTTCCACAGTTATCAATATACGCCCAATAGGAATAAACTTAGATCAAATACCCCTATTTATTTGAGCAGTGAAAATTACCGCTATTTTATTACTTCTTTCCTTGCCAGTTCTAGCAGGAGCCATTACTATACTTTTAACAGACCGAAATGTTAATACATCCTTCTTTGACCCAGCAGGAGGAGGAGACCCCATCTTATACCAACACTTGTTT
>Aeoniacalles_grancanariensis|9353.E-752-gra
AACTCTTTACTTCATCCTAGGCTCTTGAGCAGGAATAGTAGGAACATCTCTTAGAATACTAATTCGAGCAGAACTAGGCAACCCTGGAACTCTAATCGGAAACGATCAAATTTATAACACTATCGTTACAGCCCACGCTTTTATTATAATTTTTTTTATAGTTATACCTGTAATAATTGGAGGTTTCGGTAATTGATTAATCCCACTTATACTAGGAGCCCCAGATATAGCATTTCCCCGATTAAACAATATAAGATTCTGGCTTCTACCCCCATCCTTAATCCTTCTACTAATAAGAAGAATTATTGACAAAGGAGCAGGAACTGGTTGAACAGTCTACCCACCTCTATCAGCCAATACCGCCCATGAAGGTGCCTCTGTAGATCTAGCCATCTTTAGACTCCATATAGCCGGTATCTCCTCCATCTTAGGAGCTATTAATTTCATTTCCACAGTTATCAATATACGCCCAATAGGAATAAACTTAGATCAAATACCCCTATTTATTTGAGCAGTGAAAATTACCGCTATTTTATTACTTCTTTCCTTGCCAGTTCTAGCAGGAGCCATTACTATACTTTTAACAGACCGAAATGTTAATACATCCTTCTTTGACCCAGCAGGAGGAGGAGATCCNNNNNNNNNNNNNNNNNNNNNN
>Aeoniacalles_neptunus|15969.1954-PST_24033
AACTCTCTACTTTATTCTTGGCTCTTGAGCAGGAATAGTAGGAACATCTCTTAGAATACTCATTCGAGCAGAACTAGGTAACCCAGGCACTCTTATCGGAAATGATCAAATTTATAACACTATTGTCACAGCCCATGCTTTTATTATAATTTTCTTTATAGTAATACCTGTAATAATTGGAGGTTTCGGTAACTGATTAATTCCTCTCATACTAGGAGCACCAGATATAGCATTCCCCCGGCTAAATAATATAAGATTCTGGCTTTTACCACCATCCTTAATACTTCTATTAATAAGAAGAATTATTGACAAAGGAGCAGGAACTGGCTGAACAGTTTATCCACCTTTATCAGCTAATACTGCTCATGAAGGTGCTTCTGTAGATCTTGCTATTTTCAGACTACATATAGCTGGTATTTCCTCCATCCTAGGGGCTATTAATTTCATTTCCACAATTATCAATATACGCCCAATAGGAATAAATTTAGACCAAATACCCCTTTTTATTTGAGCAGTAAAAATTACCGCTATTTTACTGCTTCTTTCCTTACCTGTTTTAGCCGGAGCTATTACTATACTTTTAACAGACCGAAACATCAATACATCCTTTTTTGACCCAGCAGGAGGAGGAGACCCCATTCTATACCAACATCTATTC
>Aeoniacalles_neptunus|15981.1966-PST_24045
AACTCTTTACTTTATTCTTGGCTCTTGAGCAGGAATAGTAGGAACATCTCTTAGAATACTCATTCGAGCAGAACTAGGTAACCCAGGCACTCTTATCGGAAATGATCAAATTTATAACACTATTGTCACAGCCCATGCTTTTATTATAATTTTCTTTATAGTAATACCTGTAATAATTGGAGGTTTCGGTAACTGATTAATTCCTCTCATACTAGGAGCACCAGATATAGCATTCCCCCGGCTAAATAATATAAGATTCTGGCTTTTACCACCATCCTTAATACTTCTATTAATAAGAAGAATTATTGACAAAGGAGCAGGAACTGGCTGAACAGTTTATCCACCTTTATCAGCTAATACTGCTCATGAAGGTGCTTCTGTAGATCTTGCTATTTTCAGACTACATATAGCCGGTATTTCCTCCATCCTAGGGGCTATTAATTTCATTTCCACAATTATCAATATACGCCCAATAGGAATAAATTTAGACCAAATACCCCTTTTTATTTGAGCAGTAAAAATTACCGCTATTTTACTGCTTCTTTCCTTACCTGTTTTAGCCGGAGCTATTACTATACTTTTAACAGACCGAAACATCAATACATCCTTTTTTGACCCAGCAGGAGGAGGAGACCCCATTCTATACCAACATCTATTC
>Aeoniacalles_tabladoensis|8813.C-0102-aes
AACCCTTTATTTTATTTTAGGGTCCTGGGCAGGAATAGTAGGAACGTCCCTTAGAATACTTATCCGAGCAGAACTTGGTAATCCAGGAACCCTAATTGGAAACGACCAAATCTATAATACTATTGTAACAGCCCATGCTTTTATTATAATCTTCTTTATAGTAATACCCGTAATAATTGGAGGCTTTGGCAATTGACTAATTCCCCTTATACTAGGAGCCCCTGATATAGCATTCCCCCGGCTAAACAATATAAGATTCTGGCTTCTGCCACCATCCTTAATTCTCTTACTTATAAGAAGAACTATTGATAAAGGAGCAGGCACTGGCTGAACAGTATACCCTCCTTTATCAGCAAACTCTGCCCATGAAGGAGCTTCTGTAGACCTTGCCATCTTTAGTCTCCATATAGCAGGAGTTTCCTCCATCCTTGGAGCTATTAATTTTATTTCTACAATTATCAACATACGCTCAATAGGAATAAGCCTTGATAAAATACCTCTCTTCATTTGAGCAGTTAAAATCACTGCTATTTTGTTACTTCTATCCCTACCAGTTTTAGCAGGAGCTATTACCATACTTCTAACAGATCGAAATATCAATACATCCTTTTTTGATCCAGCAGGAGGAGGAGACCCCATCTTATACCAACACTTATTC
>Calacalles_affinis|17473.2815-PST_25861
AACATTATATTTTATTCTTGGCTCATGATCTGGAATAGTCGGAACCTCACTTAGTATACTAATTCGTACAGAACTAGGCAACCCTGGAACATTAATTGGAAACGACCAAATTTATAATACTATTGTTACAGCCCACGCTTTTATTATAATTTTTTTTATAGTTATACCAGTTATAATCGGCGGATTTGGTAACTGATTAATCCCACTAATGCTTGGAGCACCAGACATAGCCTTCCCCCGGCTTAATAATATAAGATTTTGACTTTTACCCCCATCATTAACCTTATTATTAATAAGAAGAATTATTGACAAAGGAGCCGGAACTGGATGAACAGTTTACCCCCCGCTATCTGCCAACATCGCCCATGAAGGAGCATCGGTAGATTTAGCTATTTTTAGTCTTCATATAGCAGGAATTTCATCAATTTTAGGAGCTATTAATTTTATTTCTACAGTAATCAATATACGACCTATAGGCATAAACTTAGATCAAATACCNNNNNNNNNNNNNNNNNNNNNNNNNNNNNNNNNNNNNNNNNNNNNNNNNNNNNNNNNNNNNNNNNNNNNNNNNNNNNNNNNNNNNNNNNNNNNNNNNNNNNNNNNNNNNNNNNNNNNNNNNNNNNNNNNNNNNNNNNNNNNNNNNNNNNNNNNNNNNNNN
>Calacalles_affinis|17474.2816-PST_25862
AACATTATATTTTATTCTTGGCTCATGATCTGGAATAGTCGGAACCTCACTTAGTATACTAATTCGTACAGAACTAGGCAACCCTGGAACATTAATTGGAAACGACCAAATTTATAATACTATTGTTACAGCCCACGCTTTTATTATAATTTTTTTTATAGTTATACCAGTTATAATCGGCGGATTTGGTAACTGATTAATCCCACTAATGCTTGGAGCACCAGACATAGCCTTCCCCCGGCTTAATAATATAAGATTTTGACTTTTACCCCCATCATTAACCTTATTATTAATAAGAAGAATTATTGACAAAGGAGCCGGAACTGGATGAACAGTTTACCCCCCGCTATCTGCCAACATCGCCCATGAAGGAGCATCGGTAGATTTAGCTATTTTTAGTCTTCATATAGCAGGAATTTCATCAATTCTAGGAGCTATTAATTTTATTTCTACAGTAATCAATATACGACCTATAGGAATAAACCTAGATCAAATACCTCTATTTATTTGAGCTGTAAAAATTACAGCAATTTTATTACTTTTATCCTTACCAGTATTAGCTGGGGCTATCACTATACTATTAACAGACCGTAATATCAATACCTCTTTTTTTGACCCAGCAGGAGGTGGAGATCCTATTCTCTATCAACATTTATTT
>Calacalles_atomarius|9177.E-576-ato
AACTTTATATTTTATTCTCGGCTCATGATCCGGAATAGTCGGAACTTCACTTAGTATACTAATTCGTACAGAACTGGGTAACCCTGGAACTTTGATTGGGAATGATCAAATTTATAACACTATTGTAACAGCCCATGCTTTTATTATAATCTTTTTTATAGTAATACCAGTTATAATCGGAGGATTTGGAAACTGATTAATCCCGCTAATACTTGGAGCACCAGATATAGCCTTCCCACGACTTAATAATATGAGATTTTGACTTTTACCACCCTCATTAACTTTACTCTTAATGAGAAGAATTATTGATAAAGGGGCTGGAACTGGTTGAACAGTTTACCCCCCGCTATCTGCAAACATTGCTCATGAAGGAGCTTCTGTAGATTTAGCTATTTTTAGTCTTCATATAGCAGGAATCTCATCAATTTTAGGAGCTATTAATTTTATTTCTACAGTAATCAATATACGACCTATAGGAATAAACCTAGATCAAATACCCCTGTTTATCTGAGCTGTAAAAATTACAGCAATTTTATTACTTCTATCCTTACCAGTATTAGCTGGAGCTATTACTATACTCTTAACAGATCGTAATATCAACACCTCTTTTTTTGATCCAGCAGGAGGTGGAGATCCTATTCTCTACCAACATTTATTT
>Calacalles_bandamaensis|197.7-PST_2GC2011
AACCTTATATTTTATCTTAGGCTCATGATCCGGGATAGTCGGAACATCACTTAGTATACTAATTCGTACAGAATTAGGCAACCCTGGAACATTAATTGGTAACGACCAAATTTATAACACTATTGTTACAGCTCATGCCTTTATCATAATTTTTTTTATGGTAATACCTGTTATAATTGGAGGATTTGGTAATTGATTAATCCCTCTCATACTGGGTGCCCCAGATATAGCCTTCCCCCGTCTTAATAATATAAGATTCTGATTACTTCCGCCCTCATTAACGCTACTATTAATAAGAAGAATTATCGATAAAGGTGCAGGAACCGGGTGAACAGTTTACCCACCATTATCCGCTAATATTGCTCATGAAGGGGCATCTGTAGATTTAGCTATCTTTAGTCTTCACATAGCAGGTATTTCATCAATTCTAGGAGCAATTAACTTTATTTCTACAGTAATTAATATACGACCTGTTGGAATAAATCTAGACCAAATACCTCTATTTATTTGAGCTGTTAAAATTACAGCAATCTTACTACTTCTTTCCCTACCAGTGTTAGCTGGGGCTATCACTATACTTCTCACAGACCGTAATATCAACACCTCTTTTTTTGACCCAGCAGGAGGGGGAGACCCCATTCTTTATCAACANNNNNNN
>Calacalles_bandamaensis|302.107-PST_div
NNNNNNNNNNNNNNNNNNNNNNNNNNNNNNNNNNNNNNNNNNNNNNNNNNNTAGTATACTAATTCGTACAGAATTAGGCAACCCTGGAACATTAATTGGTAACGACCAAATTTATAACACTATTGTTACAGCTCATGCCTTTATCATAATTTTTTTTATGGTAATACCTGTTATAATTGGAGGATTTGGTAATTGATTAATCCCTCTCATACTGGGTGCCCCAGATATAGCCTTCCCCCGTCTTAATAATATAAGATTCTGATTACTTCCGCCCTCATTAACGCTACTATTAATAAGAAGAATTATCGATAAAGGTGCAGGAACCGGGTGAACAGTTTACCCACCATTATCCGCTAATATTGCTCATGAAGGAGCATCTGTAGATTTAGCTATCTTTAGTCTTCACATAGCAGGTATTTCATCAATTCTAGGAGCAATTAACTTTATTTCTACAGTAATTAATATACGGCCTGTTGGAATAAATCTAGACCAAATACCTCTATTTATTTGAGCTGTTAAAATTACAGCAATCTTACTACTTCTTTCCCTACCAGTGTTAGCTGGGGCTATCACTATACTTCTCACAGACCGTAATATCAACACCTCTTTTTTTGACCCAGCAGGAGGGGGAGACCCCATTCTTTATCAACATTTATTT
>Calacalles_bandamaensis|305.110-PST_div
NNNNNNNNNNNNNNNNNNNNNNNNNNNNNNNNNNNNNNNNNNNNNNNNNNNTAGTATACTAATTCGTACAGAATTAGGCAACCCTGGAACATTAATTGGTAACGACCAAATTTATAACACTATTGTTACAGCTCATGCCTTTATCATAATTTTTTTTATGGTAATACCTGTTATAATTGGAGGATTTGGTAATTGATTAATCCCTCTCATACTGGGTGCCCCAGATATAGCCTTCCCCCGTCTTAATAATATAAGATTCTGATTACTTCCGCCCTCATTAACGCTACTATTAATAAGAAGAATTATCGATAAAGGTGCAGGAACCGGGTGAACAGTTTACCCACCATTATCCGCTAATATTGCTCATGAAGGGGCATCTGTAGATTTAGCTATCTTTAGTCTTCACATAGCAGGTATTTCATCAATTCTAGGAGCAATTAACTTTATTTCTACAGTAATTAATATACGACCTGTTGGAATAAATCTAGACCAAATACCTCTATTTATTTGAGCTGTTAAAATTACAGCAATCTTACTACTTCTTTCCCTACCAGTGTTAGCTGGGGCTATCACTATACTTCTCACAGACCGTAATATCAACACCTCTTTTTTTGACCCAGCAGGAGGGGGAGACCCCATTCTTTATCAACATTTATTT
>Calacalles_citvorator|8970.E-0266-set
AACCCTATATTTTATTCTCGGCTCATGGTCAGGAATAGTTGGAACTTCACTTAGAATATTAATCCGCACAGAATTAGGTAATCCTGGGACATTAATCGGCAACGATCAAATTTATAACACTATTGTTACAGCCCATGCCTTCATCATAATCTTTTTTATAGTAATACCAGTAATAATCGGGGGATTTGGTAATTGATTAATTCCCCTGATACTAGGGGCACCAGACATAGCCTTCCCCCGACTAAATAATATAAGATTTTGGCTACTGCCCCCTTCACTAACTTTACTCTTAATAAGAAGAATTATTGATAAAGGTGCCGGAACTGGATGAACAGTATACCCCCCACTATCTGCTAATATCGCCCATGAAGGGGCTTCTGTGGATCTAGCTATCTTTAGACTTCACATAGCAGGTATTTCATCAATTCTAGGAGCTATTAATTTTATTTCTACAGTAATTAATATACGACCAGTCGGTATAAACCTAGACCAAATACCTTTATTTATTTGAGCCGTTAAAATTACAGCAGTTCTACTACTTTTATCCTTACCAGTATTAGCTGGGGCTATTACAATACTCTTAACAGACCGAAATATTAACACCTCTTTTTTTGACCCTGCGGGAGGGGGGGACCCTATTTTATACCAACATTTATTT
>Calacalles_citvorator|12154.1703-PST_24421
AACCCTATATTTTATTCTCGGCTCATGGTCAGGAATAGTTGGAACTTCACTTAGAATATTAATCCGCACAGAATTAGGTAATCCTGGGACATTAATCGGCAACGATCAAATTTATAACACTATTGTTACAGCCCATGCCTTCATCATAATCTTTTTTATAGTAATACCAGTAATAATCGGGGGATTTGGTAATTGATTAATTCCCCTGATACTAGGGGCACCAGACATAGCCTTCCCCCGACTAAATAATATAAGATTTTGGCTACTGCCCCCTTCACTAACTTTACTCTTAATAAGAAGAATTATTGATAAAGGTGCCGGAACTGGATGAACAGTATACCCCCCACTATCTGCTAATATCGCCCATGAAGGGGCTTCTGTGGATCTAGCTATCTTTAGACTTCACATAGCAGGTATTTCATCAATTCTAGGAGCTATTAATTTTATTTCTACAGTAATTAATATACGACCAGTCGGTATAAACCTAGACCAAATACCTTTATTTATTTGAGCCGTTAAAATTACAGCAGTTCTACTACTTTTATCCTTACCAGTATTAGCTGGGGCTATTACAATACTCTTAACAGACCGAAATATTAACACCTCTTTTTTTGACCCTGCGGGAGGGGGGGATCCTATTTTATACCAACATTTATTT
>Calacalles_droueti|8762.P-0123-dro
AACTTTATATTTTATTCTGGGTTCATGATCTGGCATAGTCGGAACCTCACTTAGTATACTAATTCGTACAGAATTAGGCAACCCCGGAACTCTAATTGGTAATGACCAAATTTATAACACTATTGTTACAGCCCATGCTTTTATCATAATTTTTTTTATAGTAATACCAGTTATAATTGGAGGATTTGGTAATTGATTAATTCCCTTAATACTCGGAGCACCAGATATAGCCTTCCCGCGACTTAATAATATAAGATTTTGATTATTGCCCCCATCATTAACTTTATTATTAATAAGAAGAATTATTGATAAAGGGGCCGGAACCGGCTGAACAGTTTACCCACCATTATCAGCTAATATTGCCCATGAAGGAGCATCAGTAGACCTAGCTATTTTTAGTCTTCATATAGCAGGAATCTCCTCAATTCTAGGAGCTATTAACTTCATCTCTACAGTAGTAAATATACGACCCACAGGAATAAATTTAGATCAAATACCCCTATTCATCTGAGCCGTTAAAATTACAGCAATTCTGTTATTATTATCCCTACCAGTATTAGCTGGGGCTATTACTATGCTCCTAACAGATCGTAATATCAATACCTCTTTTTTTGATCCAGCCGGAGGAGGAGACCCCATTCTCTATCAGCATTTATTT
>Calacalles_droueti|8764.P-0125-azo
AACTTTATATTTTATTCTGGGTTCATGATCTGGCATAGTCGGAACCTCACTTAGTATACTAATTCGTACAGAATTAGGCAACCCCGGAACTCTAATTGGTAATGACCAAATTTATAACACTATTGTTACAGCCCATGCTTTTATCATAATTTTTTTTATAGTAATACCAGTTATAATTGGAGGATTTGGTAATTGATTAATTCCTTTGATACTCGGAGCACCAGATATGGCCTTCCCACGACTTAATAATATAAGATTTTGATTATTACCCCCATCATTAACTTTATTATTAATAAGAAGAATTATTGATAAAGGGGCCGGAACCGGCTGAACAGTTTATCCACCACTATCAGCTAATATTGCCCATGAAGGAGCATCAGTAGACCTAGCTATTTTTAGCCTTCATATAGCAGGAATCTCCTCAATTCTAGGAGCTATTAACTTCATCTCTACAGTAGTAAATATACGACCCACAGGAATAAATTTAGATCAAATACCTCTATTCATCTGAGCCGTTAAAATTACAGCAATTCTGCTATTATTATCCCTACCAGTATTAGCTGGAGCTATTACTATGCTCCTAACAGATCGTAATATCAATACCTCTTTTTTTGATCCAGCCGGAGGGGGAGACCCCATTCTCTATCAACATTTATTT
>Calacalles_droueti|9179.E-578-dro
AACTTTATATTTTATTCTGGGTTCATGATCTGGTATAGTCGGAACCTCACTTAGTATACTAATTCGTACAGAATTAGGCAACCCCGGAACTCTAATTGGTAATGACCAAATTTATAACACTATTGTTACAGCCCATGCTTTTATCATAATTTTTTTTATAGTAATACCAGTTATAATTGGAGGATTTGGTAATTGATTAATTCCTTTAATACTCGGAGCACCAGATATAGCCTTCCCACGACTTAATAATATAAGATTTTGATTATTACCCCCATCATTAACTTTATTATTAATAAGAAGAATTATTGATAAAGGGGCCGGAACCGGCTGAACAGTTTATCCACCACTATCAGCTAATATTGCCCATGAAGGAGCATCAGTAGACCTAGCTATTTTTAGCCTTCATATAGCAGGAATCTCCTCAATTCTAGGAGCTATTAACTTCATCTCTACAGTAGTAAATATACGACCCACAGGAATAAATTTAGATCAAATACCTCTATTCATCTGAGCCGTTAAAATTACAGCAATTCTGCTATTATTATCCCTACCAGTATTAGCTGGAGCTATTACTATGCTCCTAACAGATCGTAATATCAATACCTCTTTTTTTGATCCAGCCGGAGGNNNNNNNNNNNNNNNNNNNNNNNNNNNNNNN
>Calacalles_droueti|10357.P-0264-dro
AACTTTATATTTTATTCTGGGTTCATGATCTGGCATAGTCGGAACCTCACTTAGTATACTAATTCGTACAGAATTAGGCAACCCCGGAACTCTAATTGGTAATGACCAAATTTATAACACTATTGTTACAGCCCATGCTTTTATCATAATTTTTTTTATAGTAATACCAGTTATAATTGGAGGATTTGGTAATTGATTAATTCCCTTAATACTCGGAGCACCAGATATAGCCTTCCCGCGACTTAATAATATAAGATTTTGGTTATTGCCCCCATCATTAACTTTATTATTAATAAGAAGAATTATTGATAAAGGGGCCGGAACCGGCTGAACAGTTTACCCACCATTATCAGCTAATATTGCCCATGAAGGAGCATCAGTAGACCTAGCTATTTTTAGTCTTCATATAGCAGGAATCTCCTCAATTCTAGGAGCTATTAACTTCATCTCTACAGTAGTAAATATACGACCCACAGGAATAAATTTAGATCAAATACCCCTATTCATCTGAGCCGTTAAAATTACAGCAATTCTGTTATTGTTATCCCTACCAGTATTAGCTGGAGCTATTACTATGCTCCTAACAGATCGTAATATCAATACCTCTTTTTTTGATCCAGCCGGAGGAGGAGACCCCATTCTCTATCAGCATTTATTT
>Calacalles_exiguus|9381.E-817-exi
AACCTTATATTTTATCCTTGGTTCATGATCAGGAATAGTTGGAACATCACTTAGTATATTAATCCGCACAGAATTGGGTAATCCTGGAACATTAATTGGCAATGATCAAATTTATAACACTATCGTTACAGCCCATGCCTTTATTATAATTTTTTTTATAGTAATACCTGTAATAATTGGAGGATTTGGTAATTGGCTAATTCCTCTTATATTAGGTGCACCAGATATAGCCTTCCCTCGACTTAATAATATAAGATTTTGACTTTTACCACCCTCATTAACTCTACTATTAATAAGAAGTATCATTGACAAAGGTGCCGGAACTGGATGAACAGTGTATCCACCGCTATCTGCCAATATCGCTCATGAAGGGGCATCAGTGGATCTCGCCATTTTTAGTCTTCATATAGCAGGTATCTCATCAATTCTAGGGGCTATTAATTTTATTTCTACAGTAATCAATATACGACCAATAGGAATAAATCTAGATCAAATACCTTTATTTATTTGAGCTGTAAAAATTACAGCAATTTTATTACTCTTATCCTTACCAGTATTAGCCGGAGCCATCACAATACTTTTAACAGATCGAAATATTAATACCTCTTTTTTTGACCCCGCAGGAGGTGGGGACCCTATTCTATACCAACACTTATTT
>Calacalles_exiguus|9385.E-818-exi
AACCTTATATTTTATCCTTGGTTCATGATCAGGAATAGTTGGAACATCACTTAGTATATTAATCCGCACAGAATTAGGTAATCCTGGAACATTAATTGGCAATGATCAAATTTATAACACTATCGTTACAGCCCATGCCTTTATTATAATTTTTTTTATAGTAATACCTGTAATAATTGGAGGATTTGGTAATTGGCTAATTCCTCTTATATTAGGTGCACCAGATATAGCCTTCCCTCGACTTAATAATATAAGATTTTGACTTTTACCACCCTCATTAACTCTACTATTAATAAGAAGTATCATTGACAAAGGTGCCGGAACTGGATGAACAGTGTATCCACCGCTATCTGCCAATATCGCTCATGAAGGGGCATCAGTGGATCTCGCCATTTTTAGTCTTCATATAGCAGGTATCTCATCAATTCTAGGGGCTATTAATTTTATTTCTACAGTAATCAATATACGACCAATAGGAATAAATCTAGATCAAATACCTTTATTTATTTGAGCTGTAAAAATTACAGCAATTTTATTACTCTTATCCTTACCAGTATTAGCCGGAGCCATCACAATACTTTTAACAGATCGAAATATTAATACCTCTTTTTTTGACCCCGCAGGAGGTGGGGACCCTATTCTATACCAACACTTATTT
>Calacalles_exiguus|9387.E-820-exi
AACCTTATATTTTATCCTTGGTTCATGATCAGGAATAGTTGGAACATCACTTAGTATATTAATCCGCACAGAATTGGGTAATCCTGGAACATTAATTGGCAATGATCAAATTTATAACACTATCGTTACAGCCCATGCCTTTATTATAATTTTTTTTATAGTAATACCTGTAATAATTGGAGGATTTGGTAATTGGCTAATTCCTCTTATATTAGGTGCACCAGATATAGCCTTCCCTCGACTTAATAATATAAGATTTTGACTTTTACCACCCTCATTAACTCTACTATTAATAAGAAGTATCATTGACAAAGGTGCCGGAACTGGATGAACAGTGTATCCACCGCTATCTGCCAATATCGCTCATGAAGGGGCATCAGTGGATCTCGCCATTTTTAGTCTTCATATAGCAGGTATCTCATCAATTCTAGGGGCTATTAATTTTATTTCTACAGTAATCAATATACGACCAATAGGAATAAATTTAGATCAAATACCTTTATTTATTTGAGCTGTAAAAATTACAGCAATTTTATTACTCTTATCCTTACCAGTATTAGCCGGAGCCATCACAATACTTTTAACAGATCGAAATATTAATACCTCTTTTTTTGACCCCGCAGGAGGTGGGGACCCTATTCTATACCAACACTTATTT
>Calacalles_fuerteventurensis|16753.2739-PST_23889
AACTTTATATTTTATTCTTGGTTCATGATCAGGAATAGTCGGAACATCCCTCAGAATATTAATTCGCACAGAATTAGGTAATCCTGGAACATTAATTGGCAATGATCAAATTTATAATACTATTGTTACAGCTCACGCTTTTATTATAATTTTCTTTATAGTAATACCTGTGATAATCGGGGGATTTGGAAATTGACTAATCCCATTAATATTGGGCGCACCTGATATAGCCTTTCCTCGACTTAATAATATAAGATTTTGGTTACTACCACCATCCCTGACCCTTTTATTGATAAGAAGAATTATTGATAAAGGAGCCGGAACTGGTTGAACAGTTTACCCCCCATTATCAGCAAATATCGCCCATGAAGGAGCATCTGTAGATCTAGCCATTTTCAGACTTCATTTAGCTGGAATTTCTTCGATTCTTGGGGCTATCAATTTTATTTCCACAGTAATCAATATACGACCTATAGGAATAAACCTAGACCAAATACCTTTATTTATTTGAGCCGTAAAAATTACAGCAATTTTACTGCTTCTATCTCTGCCGGTACTAGCTGGTGCTATCACTATACTTTTAACAGATCGTAATATTAATACATCTTTTTTTGACCCCGCAGGAGGGGGAGACCCTATTCTATACCAACATTTATTC
>Calacalles_fuerteventurensis|16756.2742-PST_23892
NNNNTTATATTTTATTCTTGGTTCATGATCAGGAATAGTCGGAACATCCCTCAGAATATTAATTCGCACAGAATTAGGTAATCCTGGAACATTAATTGGCAATGATCAAATTTATAATACTATTGTTACAGCTCACGCTTTTATTATAATTTTCTTTATAGTAATACCTGTGATAATCGGGGGATTTGGAAATTGACTAATCCCATTAATATTAGGCGCACCTGATATAGCCTTTCCTCGACTTAATAATATAAGATTTTGGTTACTACCACCATCCCTGACCCTTTTATTGATAAGAAGAATTATTGATAAAGGAGCCGGAACTGGTTGAACAGTTTACCCCCCATTATCAGCAAATATCGCCCATGAAGGGGCATCTGTAGATCTAGCCATTTTCAGACTTCATTTAGCTGGAATTTCTTCGATTCTTGGGGCTATCAATTTTATTTCCACAGTAATCAATATACGACCTATAGGAATAAACCTAGACCAAATACCTTTATTTATTTGAGCCGTAAAAATTACAGCAATTTTACTGCTTCTATCTCTGCCGGTACTAGCTGGTGCTATCACTATACTTTTAACAGATCGTAATATTAATACATCTTTTTTTGACCCCGCAGGAGGGGGAGACCCTATTCTATACCAACATTTATTC
>Calacalles_hermigua|9343.E-742-set
AACCCTATATTTTATTCTTGGCTCATGATCAGGAATAGTCGGAACCTCCCTTAGTATATTAATCCGCACAGAATTGGGTAATCCCGGAACATTAATTGGCAACGACCAAATTTATAATACTATTGTTACAGCCCATGCCTTTATTATAATTTTTTTTATGGTAATACCAGTAATAATTGGAGGATTTGGTAATTGATTAATCCCTCTAATACTGGGAGCACCAGACATAGCTTTTCCCCGACTCAATAATATAAGATTTTGACTCCTACCCCCCTCACTAACTTTACTCTTAATAAGAAGAATTATTGATAAAGGTGCTGGAACTGGGTGAACAGTGTACCCCCCACTATCTGCCAATATTGCCCACGAAGGAGCATCTGTAGACCTAGCCATCTTTAGACTTCATATAGCAGGTATCTCATCAATTCTAGGAGCTATTAATTTTATTTCTACAGTAATTAATATACGGCCAACGGGAATAAATCTAGACCAAATACCCCTGTTTATTTGAGCCGTTAAAATTACAGCAGTTCTACTACTTTTATCTTTACCAGTATTAGCTGGAGCTATTACTATACTCTTAACAGACCGAAATATTAACACCTCTTTTTTCGACCCTGCAGGAGGGGGAGACCCCATTTTATACCAACACTTATTT
>Calacalles_hermigua|9347.E-746-set
AACCCTATATTTTATTCTTGGCTCATGATCAGGAATAGTCGGAACCTCCCTTAGTATATTAATCCGCACAGAATTGGGTAATCCCGGAACATTAATTGGCAACGACCAAATTTATAATACTATTGTTACAGCCCATGCCTTTATTATAATTTTTTTTATGGTAATACCAGTAATAATTGGGGGATTTGGTAATTGATTAATCCCTCTAATACTGGGAGCACCAGATATAGCTTTCCCCCGACTCAATAATATAAGATTTTGACTCCTACCCCCCTCACTAACTTTACTCTTAATAAGAAGAATTATTGATAAAGGTGCTGGAACTGGGTGAACAGTGTACCCCCCACTATCTGCCAATATTGCCCACGAAGGAGCATCTGTAGACCTAGCCATCTTTAGACTTCATATAGCAGGTATTTCATCAATTCTAGGAGCTATTAATTTTATTTCTACAGTAATTAATATACGGCCAGTGGGAATAAATCTAGACCAAATACCCCTGTTTATTTGAGCCGTTAAAATTACAGCAGTTCTACTACTTTTATCTTTACCAGTATTAGCTGGAGCTATTACTATACTCTTAACAGACCGAAATATTAACACCTCTTTTTTCGACCCTGCAGGAGGGGGAGACCCCATTTTATACCAGCACTTATTT
>Calacalles_hermigua|9348.E-747-set
AACCCTATATTTTATTCTTGGCTCATGATCAGGAATAGTCGGAACCTCCCTTAGTATATTAATCCGCACAGAATTGGGTAATCCCGGAACATTAATTGGCAACGACCAAATTTATAATACTATTGTTACAGCCCATGCCTTTATTATAATTTTTTTTATGGTAATACCAGTAATAATTGGGGGATTTGGTAATTGATTAATCCCTCTAATACTGGGAGCACCAGATATAGCTTTCCCCCGACTCAATAATATAAGATTTTGACTCCTACCCCCCTCACTAACTTTACTCTTAATAAGAAGAATTATTGATAAAGGTGCTGGAACTGGGTGAACAGTGTACCCCCCACTATCTGCCAATATTGCCCACGAAGGAGCATCTGTAGACCTAGCCATCTTTAGACTTCATATAGCAGGTATTTCATCAATTCTAGGAGCTATTAATTTTATTTCTACAGTAATTAATATACGGCCAGTGGGAATAAATCTAGACCAAATACCCCTGTTTATTTGAGCCGTTAAAATTACAGCAGTTCTACTACTTTTATCTTTACCAGTATTAGCTGGAGCTATTACTATACTCTTAACAGACCGAAATATTAACACCTCTTTTTTCGACCCTGCAGGAGGGGGAGACCCCATTTTATACCAGCACTTATTT
>Calacalles_hermigua|9589.ES1006
AACCCTATATTTTATTCTTGGCTCATGATCAGGAATAGTCGGAACCTCCCTTAGTATATTAATCCGCACAGAATTGGGTAATCCCGGAACATTAATTGGCAACGACCAAATTTATAATACTATTGTTACAGCCCATGCCTTTATTATAATTTTTTTTATGGTAATACCAGTAATAATTGGAGGATTTGGTAATTGATTAATCCCTCTAATACTGGGAGCACCAGATATAGCTTTCCCCCGACTCAATAATATAAGATTTTGACTCCTACCCCCCTCACTAACTTTACTCTTAATAAGAAGAATTATTGATAAAGGTGCTGGAACTGGGTGAACAGTGTACCCCCCACTATCTGCCAATATTGCCCACGAAGGAGCATCTGTAGACCTAGCCATCTTTAGACTTCATATAGCAGGTATCTCATCAATTCTAGGAGCTATTAATTTTATTTCTACAGTAATTAATATACGGCCAGTGGGAATAAATCTAGACCAAATACCCCTGTTTATTTGAGCCGTTAAAATTACAGCAGTTCTACTACTTTTATCTTTACCAGTATTAGCTGGAGCTATTACTATACTCTTAACAGACCGAAATATTAACACCTCTTTTTTCGACCCTGCAGGAGGGGGGGACCCCATTTTATACCAACACTTATTT
>Calacalles_kabylianus|9561.L-948-kab
AACACTTTATTTCATCTTAGGATCTTGATCAGGGGTAGTAGGAACCTCCCTTAGAATATTAATTCGAACAGAATTAGGAAACCCAGGAACAATAATTGGAAATGACCAAATCTATAACTCTATTGTCACAGCTCACGCTTTTATTATAATTTTCTTTATAGTAATACCTGTAATAATTGGAGGATTTGGAAATTGATTAATTCCTCTAATATTAGGCGCACCTGATATAGCTTTTCCACGATTAAACAATATAAGATTTTGACTATTACCACCTTCATTAACCCTTTTATTAATAAGAAGAATTATTGATAAAGGTGTTGGAACAGGTTGAACAGTATACCCACCTTTATCAACCAACATTGCCCATGAAGGAGCTTCAGTAGATTTAGCTATTTTTAGCCTTCACATAGCTGGAATCTCATCAATTTTAGGAGCAATTAATTTTATTTCAACAGTTATTAATATACGACCTATAGGAATAGATTTAGATCAAATACCCCTATTCATCTGAGCAGTAAAAATTACAGCCGTTCTCCTACTCCTATCTTTACCTGTACTAGCAGGAGCTATCACCATACTCTTAACAGATCGAAACATTAATACATCTTTTTTTGATCCAGCTGGAGGAGGTGACCCAATTCTTTATCAACATTTATTT
>Calacalles_lepensis|9608.ES1025
AACTTTGTATTTTATCCTTGGTTCATGGTCAGGAATAGTTGGAACATCACTTAGAATATTAATCCGCACAGAATTAGGTAACCCTGGAACATTAATTGGTAATGATCAAATTTATAACACTATTGTTACAGCCCATGCCTTTATCATAATTTTTTTTATAGTAATACCTGTGATAATTGGAGGATTCGGCAATTGATTAATCCCACTTATGCTAGGTGCACCAGATATAGCTTTCCCTCGGCTTAATAATATAAGATTTTGACTATTACCGCCCTCATTAACTTTATTATTAATAAGAAGAATAATTGATAAAGGTGCAGGAACTGGATGAACAGTATACCCCCCATTATCTGCTAATATTGCCCACGAAGGCGCATCCGTAGACCTGGCAATCTTTAGTCTTCATATAGCAGGTATTTCATCAATTCTAGGAGCTATTAACTTTATTTCCACAGTAATCAATATACGACCTATAGGAATAAATATAGACCAAATACCTTTATTTATTTGAGCTGTAAAAATTACAGCAATTTTATTACTTTTATCTTTGCCAGTTCTAGCCGGGGCTATCACCATACTTTTAACAGATCGAAATATTAACACCTCTTTTTTTGACCCCGCAGGAGGAGGAGACCCCATTCTGTACCAACACTTATTT
>Calacalles_lepensis|10158.1258-PST_3594
AACTTTGTATTTTATCCTTGGTTCATGGTCAGGAATAGTCGGAACATCACTTAGAATACTAATCCGCACAGAATTAGGTAACCCTGGAACATTAATTGGTAATGATCAAATTTATAACACTATTGTTACAGCCCATGCCTTTATCATAATTTTTTTTATAGTAATACCTGTGATAATTGGAGGATTCGGCAATTGATTAATCCCACTTATGCTAGGTGCACCAGATATAGCTTTCCCTCGGCTTAATAATATAAGATTTTGACTATTACCACCCTCATTAACTTTATTATTAATAAGAAGAATAATTGATAAAGGTGCAGGAACTGGATGAACAGTATACCCCCCATTATCTGCTAATATTGCCCACGAAGGCGCATCCGTAGACCTTGCAATCTTTAGTCTTCATATAGCAGGTATTTCATCAATTCTAGGAGCTATTAACTTTATTTCCACAGTAATCAATATACGACCTATAGGAATAAATATAGACCAAATACCTTTATTTATTTGAGCTGTAAAAATTACAGCAATTTTATTACTTTTATCTTTGCCAGTTCTAGCCGGAGCTATCACCATACTTTTAACAGATCGAAATATTAACACCTCTTTTTTTGACCCCGCAGGAGGGGGAGACCCCATTCTATACCAACACTTATTT
>Calacalles_lepensis|10245.1345-PST_4161
AACTTTGTATTTTATCCTTGGTTCATGGTCAGGAATAGTTGGAACATCACTTAGAATATTAATCCGCACAGAATTAGGTAACCCTGGAACATTAATTGGTAATGATCAAATTTATAACACTATTGTTACAGCCCATGCCTTTATCATAATTTTTTTTATAGTAATACCTGTGATAATTGGAGGATTCGGCAATTGATTAATCCCACTTATGCTAGGTGCACCAGATATAGCTTTCCCTCGGCTTAATAATATAAGATTTTGACTATTACCGCCCTCATTAACTTTATTATTAATAAGAAGAATAATTGATAAAGGTGCAGGAACTGGATGAACAGTATACCCCCCATTATCTGCTAATATTGCCCACGAGGGTGCATCCGTAGACCTTGCAATCTTTAGTCTTCATATAGCAGGTATTTCATCAATTCTAGGAGCTATTAACTTTATTTCCACAGTAATCAATATACGACCTATAGGAATAAATATAGACCAAATACCTTTATTTATTTGAGCTGTAAAAATTACAGCAATTTTATTACTTTTATCTTTGCCAGTTCTAGCCGGGGCTATCACCATACTTTTAACAGATCGAAATATCAACACCTCTTTTTTTGACCCCGCAGGAGGGGGGGACCCCATTCTGTACCAACACTTATTT
>Calacalles_manriquei|SDEI0028.2933-PST
AACTTTATATTTTATTCTAGGTTCATGATCTGGTATAGTCGGAACTTCGCTTAGAATATTAATTCGCACAGAACTCGGCAACCCCGGAACATTAATCGGTAACGATCAAATTTATAACACTATCGTTACAGCCCACGCCTTTATTATAATTTTTTTTATAGTAATGCCAGTAATAATCGGAGGATTTGGAAATTGATTAATTCCACTAATACTTGGGGCACCTGATATAGCCTTCCCACGGCTTAATAATATAAGATTTTGGTTACTACCACCTTCATTAACTTTGCTACTAATAAGAAGAATTATTGATAAGGGGGCTGGAACTGGTTGAACAGTTTATCCCCCGCTATCAGCCAATATTGCCCATGAAGGAGCGTCTGTAGACTTAGCCATTTTTAGTCTTCATATGGCCGGAATCTCATCAATCCTAGGAGCTATTAATTTTATCTCTACAGTAATCAATATACGACCTATAGGAATAAACCTTGACCAAATACCCTTATTTATCTGAGCTGTTAAAATCACAGCAATCTTACTACTTCTATCCTTACCAGTATTAGCAGGAGCTATCACTATACTTCTAACAGACCGTAACATTAATACCTCTTTTTTTGACCCGGCAGGGGGAGGAGACCCAATTCTCTATCAACATTTATTT
>Calacalles_minutus|9379.E-822-min
AACCTTATATTTTATTTTAGGATCATGGTCCGGAATAGTCGGAACATCACTTAGTATATTAATTCGCACAGAATTAGGAAACCCCGGAACATTAATTGGTAATGACCAAATTTATAACACTATTGTTACAGCTCATGCCTTTATTATAATTTTTTTTATAGTAATACCTGTTATAATCGGAGGATTCGGCAATTGATTAATCCCTCTCATACTGGGTGCCCCAGATATAGCCTTTCCCCGTCTTAATAATATAAGATTCTGATTACTCCCACCCTCATTAACTCTACTCTTAATAAGAAGAATTATCGATAAGGGAGCAGGAACCGGATGAACAGTTTACCCACCATTATCCGCTAATATTGCCCATGAAGGAGCATCTGTCGATCTAGCCATCTTTAGCCTTCATATAGCAGGTATTTCATCAATTCTTGGGGCAATTAACTTTATTTCCACAATAATTAATATACGCCCTGTTGGGATAAACCTAGACCAAATACCCCTATTTATTTGAGCTGTTAAAATTACAGCAATCTTACTACTTCTTTCCCTACCAGTATTAGCTGGGGCCATCACCATACTTCTTACAGACCGTAATATCAACACCTCTTTTTTTGATCCAGCAGGAGGGGGAGACCCCATTCTTTATCAACATTTATTT
>Calacalles_montelunatus|12167.1716-PST_24434
AACCCTATATTTTATCCTTGGTTCATGATCAGGAATAGTCGGAACTTCACTTAGTATATTAATCCGCACAGAATTAGGCAATCCTGGAACATTAATTGGCAACGATCAAATCTATAACACTATTGTTACAGCCCATGCCTTTATTATAATTTTTTTTATAGTAATACCAGTAATAATCGGAGGATTTGGTAATTGACTAATTCCTCTAATACTAGGAGCGCCAGATATAGCCTTCCCCCGACTCAATAATATAAGATTTTGGCTGCTACCGCCCTCACTAACTTTACTCTTAATAAGAAGAATTATTGATAAAGGCGCTGGAACTGGATGAACAGTGTACCCACCACTATCTGCTAATATCGCCCATGAAGGAGCATCTGTAGACCTAGCCATCTTTAGACTACACATAGCAGGTATTTCGTCAATTCTAGGGGCTATTAATTTTATTTCTACAGTAATTAATATACGACCAGTCGGCATAAACCTAGACCAAATACCTTTATTTATTTGAGCCGTTAAAATTACAGCAGTTTTACTACTTTTATCTTTGCCAGTATTAGCAGGAGCTATTACTATACTCTTAACAGACCGAAATATTAACACCTCTTTTTTCGACCCTGCAGGAGGGGGGGACCCTATTTTATACCAACACTTATTT
>Calacalles_montelunatus|12171.1720-PST_24438
AACCCTATATTTTATCCTTGGTTCATGATCAGGAATAGTCGGAACTTCACTTAGTATATTAATCCGCACAGAATTGGGCAATCCTGGAACATTAATTGGCAACGATCAAATCTATAACACTATTGTTACAGCCCATGCCTTTATTATAATTTTTTTTATAGTAATACCAGTAATAATCGGAGGATTTGGTAATTGACTAATTCCTCTAATACTAGGAGCGCCAGATATAGCCTTCCCCCGACTCAATAATATAAGATTTTGGCTGCTACCGCCCTCACTAACTTTACTCTTAATAAGAAGAATTATTGATAAAGGCGCTGGAACTGGATGAACAGTGTACCCACCACTATCTGCTAATATCGCCCATGAAGGAGCATCTGTAGACCTAGCCATCTTTAGACTACACATAGCAGGTATTTCGTCAATTCTAGGAGCTATTAATTTTATTTCTACAGTAATTAATATACGACCAGTCGGCATAAACCTAGACCAAATACCTTTATTTATTTGAGCCGTTAAAATTACAGCAGTTTTACTACTTTTATCTTTGCCAGTATTAGCAGGAGCTATTACTATACTCTTAACAGACCGAAATATTAACACCTCTTTTTTCGACCCTGCAGGAGGGGGGGACCCTATTTTATACCAACACTTATTT
>Calacalles_montelunatus|12172.1721-PST_24439
AACCCTATATTTTATCCTTGGTTCATGATCAGGAATAGTCGGAACTTCACTTAGTATATTAATCCGCACAGAATTAGGCAATCCTGGAACATTAATTGGCAACGATCAAATCTATAACACTATTGTTACAGCCCATGCCTTTATTATAATTTTTTTTATAGTAATACCAGTAATAATCGGAGGATTTGGTAATTGACTAATTCCTCTAATACTAGGAGCGCCAGATATAGCCTTCCCCCGACTCAATAATATAAGATTTTGGCTGCTACCGCCCTCACTAACTTTACTCTTAATAAGAAGAATTATTGATAAAGGCGCTGGAACTGGATGAACAGTGTACCCACCACTATCTGCTAATATCGCCCATGAAGGAGCATCTGTAGACCTAGCCATCTTTAGACTACACATAGCAGGTATTTCGTCAATTCTAGGGGCTATTAATTTTATTTCTACAGTAATTAATATACGACCAGTCGGCATAAACCTAGACCAAATACCTTTATTTATTTGAGCCGTTAAAATTACAGCAGTTTTACTACTTTTATCTTTGCCAGTATTAGCAGGAGCTATTACTATACTCTTAACAGACCGAAATATTAACACCTCTTTTTTCGACCCTGCAGGAGGGGGGGACCCTATTTTATACCAACACTTATTT
>Calacalles_mulagua|9585.ES1002
AACTTTATATTTTATTCTAGGTTCATGATCCGGTATAGTCGGAACTTCGCTTAGAATATTAATTCGCACAGAACTCGGCAACCCCGGAACATTAATCGGTAACGATCAAATTTATAACACTATCGTTACAGCTCACGCCTTTATTATAATTTTTTTTATAGTAATACCGGTAATAATTGGAGGATTTGGAAATTGGTTAATTCCATTAATACTTGGAGCACCTGATATAGCCTTCCCGCGACTTAATAATATAAGATTTTGATTACTACCGCCTTCATTAACTTTACTACTAATAAGAAGAATTATTGATAAAGGAGCCGGAACTGGCTGAACAGTTTACCCCCCGCTATCATCCAATATCGCCCATGAGGGCGCATCTGTAGACTTAGCCATTTTTAGTCTTCATATGGCCGGAATCTCATCAATTCTAGGAGCTATTAATTTTATTTCTACAGTAATCAATATACGACCTATAGGAATAAACCTTGACCAAATACCTTTATTTATTTGAGCTGTTAAAATCACAGCAATCTTATTACTTCTATCCTTACCGGTATTAGCGGGAGCTATTACTATACTTCTAACAGATCGTAACATTAATACCTCTTTTTTTGACCCAGCAGGGGGAGGAGATCCAATTCTCTACCAACATTTATTT
>Calacalles_mulagua|9609.ES1026
AACTTTATATTTTATTCTAGGTTCATGATCTGGTATAGTCGGAACTTCGCTTAGAATATTAATTCGCACAGAACTCGGCAACCCCGGAACATTAATCGGTAACGATCAAATTTATAACACTATCGTTACAGCCCACGCCTTTATTATAATTTTTTTTATAGTAATACCGGTAATAATCGGAGGATTTGGAAATTGGTTAATTCCATTAATACTTGGAGCACCTGATATAGCCTTCCCGCGACTTAATAATATAAGATTTTGATTACTACCGCCTTCATTAACTTTACTACTAATAAGAAGAATTATTGATAAAGGAGCCGGAACTGGCTGAACAGTTTACCCCCCGCTATCATCCAATATCGCCCATGAGGGTGCATCTGTAGACTTAGCCATTTTTAGTCTTCATATGGCCGGAATCTCATCAATTCTAGGAGCTATTAATTTTATTTCTACAGTAATCAATATACGACCTATAGGAATAAACCTTGACCAAATACCTTTATTTATCTGAGCTGTTAAAATCACAGCAATCTTATTACTTTTATCCTTACCGGTATTGGCAGGAGCTATTACTATACTTCTAACAGATCGTAACATTAATACCTCTTTTTTTGACCCAGCAGGAGGAGGAGACCCAATTCTCTACCAACATTTATTT
>Calacalles_mulagua|9613.ES1030
AACTTTATATTTTATTCTAGGTTCATGATCTGGTATAGTCGGAACTTCGCTTAGAATATTAATTCGCACAGAACTCGGCAACCCCGGAACATTAATCGGTAACGATCAAATTTATAACACTATCGTTACAGCCCACGCCTTTATTATAATTTTTTTTATAGTAATACCGGTAATAATCGGAGGATTTGGAAATTGGTTAATTCCATTAATACTTGGAGCACCTGATATAGCCTTCCCGCGGCTTAATAATATAAGATTTTGATTACTACCGCCTTCATTAACTTTACTACTAATAAGAAGAATTATTGATAAAGGAGCCGGAACTGGCTGAACAGTTTACCCCCCGCTATCATCCAATATCGCCCATGAGGGCGCATCTGTAGACTTAGCCATTTTTAGTCTTCATATGGCCGGAATCTCATCAATTCTAGGAGCTATTAATTTTATTTCTACAGTAATCAATATACGACCTATAGGAATAAACCTTGACCAAATACCTTTATTTATCTGAGCTGTTAAAATCACAGCAATCTTATTACTTCTATCCTTACCAGTATTAGCGGGAGCTATTACTATACTTCTAACAGATCGTAACATTAATACCTCTTTTTTTGACCCAGCAGGGGGAGGAGACCCAATTCTCTACCAACATTTATTT
>Calacalles_mulagua|9617.ES1034
AACTTTATATTTTATTCTAGGTTCATGATCTGGTATAGTCGGAACTTCGCTTAGAATATTAATTCGCACAGAACTCGGCAACCCCGGAACATTAATCGGTAACGATCAAATTTATAACACTATCGTTACAGCCCACGCCTTTATTATAATTTTTTTTATAGTAATACCGGTAATAATCGGAGGATTTGGAAATTGGTTAATTCCATTAATACTTGGAGCACCTGATATAGCCTTCCCGCGACTTAATAATATAAGATTTTGATTACTACCGCCTTCATTAACTTTACTACTAATAAGAAGAATTATTGATAAAGGGGCCGGAACTGGCTGAACAGTTTACCCCCCGCTTTCATCCAATATCGCCCATGAGGGCGCATCTGTAGACTTAGCCATTTTTAGTCTTCATATGGCCGGAATCTCATCAATTCTAGGAGCTATTAATTTTATTTCTACAGTAATCAATATACGACCTATAGGAATAAACCTTGACCAAATACCTTTATTTATCTGAGCTGTTAAAATCACAGCAATCTTATTACTTCTATCCTTACCAGTATTAGCGGGGGCTATTACTATACTTCTAACAGATCGTAACATTAATACCTCTTTTTTTGACCCAGCAGGGGGAGGAGACCCAATTCTCTACCAACATTTATTT
>Calacalles_mulagua|9619.ES1036
AACTTTATATTTTATTCTAGGTTCATGATCTGGTATAGTCGGAACTTCGCTTAGAATATTAATTCGCACAGAACTCGGCAACCCCGGAACATTAATCGGTAACGATCAAATTTATAACACTATCGTTACAGCCCACGCCTTTATTATAATTTTTTTTATAGTAATACCGGTAATAATCGGAGGATTTGGAAATTGGTTAATTCCATTAATACTTGGAGCACCTGATATAGCCTTCCCGCGACTTAATAATATAAGATTTTGATTACTACCGCCTTCATTAACTTTACTACTAATAAGAAGAATTATTGATAAAGGAGCCGGAACTGGCTGAACAGTTTACCCCCCGCTATCATCCAATATCGCCCATGAGGGTGCATCTGTAGACTTAGCCATTTTTAGTCTTCATATGGCCGGAATCTCATCAATTCTAGGAGCTATTAATTTTATTTCTACAGTAATCAATATACGACCTATAGGAATAAACCTTGACCAAATACCTTTATTTATCTGAGCTGTTAAAATCACAGCAATCTTATTACTTTTATCCTTACCGGTATTAGCAGGAGCTATTACTATACTTCTAACAGATCGTAACATTAATACCTCTTTTTTTGACCCAGCAGGAGGAGGAGACCCAATTCTCTACCAACATTTATTT
>Calacalles_mulagua|9620.ES1037
AACTTTATATTTTATTCTAGGTTCATGATCCGGTATAGTCGGAACTTCGCTTAGAATATTAATTCGCACAGAACTCGGCAACCCCGGAACATTAATCGGTAACGATCAAATTTATAACACTATCGTTACAGCTCACGCCTTTATTATAATTTTTTTTATAGTAATACCGGTAATAATTGGAGGATTTGGAAATTGGTTAATTCCATTAATACTTGGAGCACCTGATATAGCCTTCCCGCGACTTAATAATATAAGATTTTGATTACTACCGCCTTCATTAACTTTACTACTAATAAGAAGAATTATTGATAAAGGAGCCGGAACTGGCTGAACAGTTTACCCCCCGCTATCATCCAATATCGCCCATGAGGGCGCATCTGTAGACTTAGCCATTTTTAGTCTTCATATGGCCGGAATCTCATCAATTCTAGGAGCTATTAATTTTATTTCTACAGTAATCAATATACGACCTATAGGAATAAACCTTGACCAAATACCTTTATTTATTTGAGCTGTTAAAATCACAGCAATCTTATTACTTCTATCCTTACCGGTATTAGCGGGAGCTATTACTATACTTCTAACAGATCGTAACATTAATACCTCTTTTTTTGACCCAGCAGGGGGAGGAGATCCAATTCTCTACCAACATTTATTT
>Calacalles_mulagua|9622.ES1039
AACTTTATATTTTATTCTAGGTTCATGATCTGGTATAGTCGGAACTTCGCTTAGAATATTAATTCGCACAGAACTCGGCAACCCCGGAACATTAATCGGTAACGATCAAATTTATAACACTATCGTTACAGCCCACGCCTTTATTATAATTTTTTTTATAGTAATACCGGTAATAATCGGAGGATTTGGAAATTGATTAATTCCATTAATACTTGGAGCACCTGATATAGCCTTCCCGCGACTTAATAATATAAGATTTTGGTTACTACCGCCTTCATTAACTTTACTACTAATAAGAAGAATTATTGATAAAGGAGCCGGAACTGGTTGAACAGTTTACCCCCCGCTATCATCCAATATCGCCCATGAGGGCGCATCTGTAGACTTAGCCATTTTTAGTCTTCATATAGCCGGAATCTCATCAATTCTAGGAGCTATTAATTTTATTTCTACAGTAATCAATATACGACCTATAGGAATAAACCTTGACCAAATACCTTTATTTATCTGAGCTGTTAAAATCACAGCAATCTTATTACTTCTATCCTTACCAGTATTAGCGGGAGCTATTACTATACTTCTAACAGATCGTAACATTAATACCTCTTTTTTTGACCCAGCAGGGGGAGGAGACCCAATTCTCTACCAACATTTATTT
>Calacalles_mulagua|16733.2719-PST_23869
AACTTTATATTTTATTCTAGGTTCATGATCTGGTATAGTCGGAACTTCGCTTAGAATATTAATTCGCACAGAACTCGGCAACCCCGGAACATTAATCGGTAACGATCAAATTTATAACACTATCGTTACAGCCCACGCCTTTATTATAATTTTTTTTATAGTAATACCGGTAATAATCGGAGGATTTGGAAATTGGTTAATTCCATTAATACTTGGAGCACCTGATATAGCCTTCCCGCGACTTAATAATATAAGATTTTGATTACTACCGCCTTCATTAACTTTACTACTAATAAGAAGAATTATTGATAAAGGAGCCGGAACTGGCTGAACAGTTTACCCTCCGCTATCATCCAATATCGCCCATGAGGGCGCATCTGTAGACTTAGCCATTTTTAGTCTTCATATGGCCGGAATCTCATCAATTCTAGGAGCTATTAATTTTATTTCTACAGTAATCAATATACGACCTATAGGAATAAACCTTGACCAAATACCTTTATTTATCTGAGCTGTTAAAATCACAGCAATCTTATTACTTCTATCCTTACCAGTATTAGCGGGAGCTATTACTATACTTCTAACAGATCGTAACATTAATACCTCTTTTTTTGACCCAGCAGGGGGAGGAGACCCAATTCTCTACCAACATTTATTT
>Calacalles_nataliae|9344.E-743-nat
AACTTTGTATTTTATCCTTGGTTCATGGTCAGGAATAGTTGGAACATCACTTAGAATACTAATCCGCACAGAATTAGGTAACCCTGGAACATTAATTGGTAATGACCAAATTTATAACACTATTGTTACAGCCCACGCCTTTATCATAATTTTTTTTATAGTAATACCTGTGATAATTGGGGGATTCGGCAATTGATTAATCCCACTTATGCTAGGTGCACCAGATATAGCTTTCCCTCGGCTTAATAATATAAGATTTTGACTATTACCACCCTCATTAACTTTATTATTAATAAGAAGAATAATTGATAAAGGTGCAGGAACTGGATGAACAGTTTATCCCCCATTATCTGCCAATATCGCCCACGAGGGCGCATCCGTAGACCTAGCAATCTTTAGTCTTCATATAGCAGGTATCTCATCAATTCTGGGAGCTATTAACTTTATTTCTACAGTAATCAATATACGACCTATAGGAATAAATATAGACCAAATACCTCTATTTATTTGAGCTGTAAAAATTACAGCAATTTTATTACTTTTATCTTTGCCGGTACTAGCTGGGGCTATCACCATACTTTTAACAGATCGAAATATCAACACCTCTTTTTTTGACCCTGCAGGAGGGGGGGACCCCATTCTATACCAGCACTTATTT
>Calacalles_nataliae|9345.E-744-nat
AACTTTGTATTTTATCCTTGGTTCATGGTCAGGAATAGTTGGAACATCACTTAGAATACTAATCCGCACAGAATTAGGTAACCCTGGAACATTAATTGGTAATGACCAAATTTATAACACTATTGTTACAGCCCACGCCTTTATCATAATTTTTTTTATAGTAATACCTGTGATAATTGGGGGATTCGGCAATTGATTAATCCCACTTATGCTAGGTGCACCAGATATAGCTTTCCCTCGGCTTAATAATATAAGATTTTGACTATTACCACCCTCATTAACTTTATTATTAATAAGAAGAATAATTGATAAAGGTGCAGGAACTGGATGAACAGTTTATCCCCCATTATCTGCCAATATCGCCCACGAGGGCGCATCCGTAGACCTAGCAATCTTTAGTCTTCATATAGCAGGTATCTCTTCAATTCTGGGAGCTATTAACTTTATTTCTACAGTAATCAATATACGACCTATAGGAATAAATATAGACCAAATACCTCTATTTATTTGAGCTGTAAAAATTACAGCAATTTTATTACTTTTATCTTTGCCGGTACTAGCTGGGGCTATCACCATACTTTTAACAGATCGAAATATCAACACCTCTTTTTTTGACCCGGCAGGAGGGGGGGACCCCATTCTATACCAGCACTTATTT
>Calacalles_nataliae|9346.E-745-nat
AACTTTGTATTTTATCCTTGGTTCATGGTCAGGAATAGTTGGAACATCACTTAGAATACTAATCCGCACAGAATTAGGTAACCCTGGAACATTAATTGGTAATGACCAAATTTATAACACTATTGTTACAGCCCACGCCTTTATCATAATTTTTTTTATAGTAATACCTGTGATAATTGGGGGATTCGGCAATTGATTAATCCCACTTATGCTAGGTGCACCAGATATAGCTTTCCCTCGGCTTAATAATATAAGATTTTGACTATTACCACCCTCATTAACTTTATTATTAATAAGAAGAATAATTGATAAAGGTGCAGGAACTGGATGAACAGTTTATCCCCCATTATCTGCCAATATCGCCCACGAGGGCGCATCCGTAGACCTAGCAATCTTTAGTCTTCATATAGCAGGTATCTCTTCAATTCTGGGAGCTATTAACTTTATTTCTACAGTAATCAATATACGACCTATAGGAATAAATATAGACCAAATACCTCTATTTATTTGAGCTGTAAAAATTACAGCAATTTTATTACTTTTATCTTTGCCGGTACTAGCTGGGGCTATCACCATACTTTTAACAGATCGAAATATCAACACCTCTTTTTTTGACCCGGCAGGAGGGGGGGACCCCATTCTATACCAGCACTTATTT
>Calacalles_nataliae|9595.ES1012
AACTTTGTATTTTATCCTTGGTTCATGGTCAGGAATAGTTGGAACATCACTTAGAATACTAATCCGCACAGAATTAGGTAACCCTGGAACATTAATTGGTAATGACCAAATTTATAACACTATTGTTACAGCCCACGCCTTTATCATAATTTTTTTTATAGTAATACCTGTGATAATTGGAGGATTCGGCAATTGATTAATCCCACTTATGCTAGGTGCACCAGACATAGCTTTTCCTCGGCTTAATAATATAAGATTTTGACTATTACCACCCTCATTAACTTTATTATTAATAAGAAGAATAATTGATAAAGGCGCAGGAACTGGATGAACAGTTTATCCCCCATTATCTGCCAATATCGCCCACGAGGGCGCATCCGTAGACCTAGCAATCTTTAGTCTTCATATAGCAGGTATCTCATCAATTCTGGGAGCTATTAACTTTATTTCCACAGTAATCAATATACGACCTATAGGAATAAATATAGACCAAATACCTCTATTTATTTGAGCTGTAAAAATTACAGCAATTTTATTACTTTTATCTTTGCCGGTACTAGCTGGGGCTATCACCATACTTTTAACAGATCGAAATATCAACACCTCTTTTTTTGACCCTGCAGGAGGGGGGGACCCCATTCTATACCAGCACTTATTT
>Calacalles_nataliae|10159.1259-PST_3595
AACTTTATATTTTATCCTTGGTTCATGGTCAGGAATAGTTGGAACATCACTTAGAATACTAATCCGCACAGAATTAGGTAACCCCGGAACATTAATTGGTAATGACCAAATTTATAACACTATTGTTACAGCCCACGCCTTTATCATAATTTTTTTTATAGTAATACCTGTGATAATTGGAGGATTCGGCAATTGATTAATCCCACTTATGCTAGGTGCACCAGATATAGCTTTCCCTCGGCTTAATAATATAAGATTCTGACTATTACCACCCTCATTAACTTTATTATTAATAAGAAGAATAATTGATAAAGGTGCAGGAACTGGATGAACAGTTTATCCCCCATTATCTGCCAATATCGCCCACGAGGGCGCATCCGTAGACCTAGCAATCTTTAGTCTTCATATAGCAGGTATCTCATCAATTCTGGGAGCTATTAACTTTATTTCCACAGTAATCAATATACGACCTATAGGAATAAATATAGACCAAATACCTCTATTTATTTGAGCTGTAAAAATTACAGCAATTTTATTACTTTTATCTTTGCCAGTACTAGCTGGGGCTATCACCATACTTTTAACAGATCGAAATATCAACACCTCTTTTTTTGACCCGGCAGGAGGGGGGGACCCAATTCTATACCAGCACTTATTT
>Calacalles_palmensis|8760.C-0121-set
AACCTTATATTTTATTTTAGGATCATGGTCCGGAATAGTCGGAACATCACTTAGTATACTAATTCGCACAGAATTAGGCAATCCCGGAACATTAATTGGTAACGACCAAATTTATAATACTATTGTTACAGCTCATGCCTTTATTATAATTTTTTTTATGGTAATACCTGTTATAATCGGAGGATTCGGTAACTGATTAATCCCTCTCATACTGGGTGCCCCAGATATAGCCTTTCCCCGTCTTAATAATATAAGATTTTGATTACTTCCACCCTCATTAACTTTACTATTAATAAGAAGAATTATCGACAAGGGGGCAGGGACCGGATGAACAGTTTATCCCCCATTATCCGCTAATATCGCCCATGAAGGGGCATCTGTTGATTTAGCCATTTTTAGCCTCCATATAGCAGGTATTTCATCAATTCTCGGAGCAATTAACTTTATTTCTACAGTAATTAATATACGACCTGTTGGAATAAATCTAGACCAAATACCTCTATTTATTTGAGCTGTTAAAATTACAGCTATCTTATTACTTCTTTCCCTACCAGTATTAGCTGGGGCCATCACCATACTTCTTACAGACCGTAATATTAACACCTCTTTTTTTGATCCAGCAGGAGGAGGAGATCCCATCCTTTACCAACATTTATTT
>Calacalles_palmensis|12151.1700-PST_24418
AACCTTATATTTTATTTTAGGATCATGGTCCGGAATAGTCGGAACATCACTTAGTATACTAATTCGCACAGAATTAGGCAATCCCGGAACATTAATTGGTAACGACCAAATTTATAATACTATTGTTACAGCTCATGCCTTTATTATAATTTTTTTTATGGTAATACCTGTTATAATCGGAGGATTCGGTAACTGATTAATCCCTCTCATACTGGGTGCCCCAGATATAGCCTTTCCCCGTCTTAATAATATAAGATTTTGGTTACTTCCACCCTCATTAACTTTACTATTAATAAGAAGAATTATCGACAAGGGGGCAGGGACCGGATGAACAGTTTATCCCCCATTATCCGCTAATATCGCCCATGAAGGGGCATCTGTTGATTTAGCCATTTTTAGCCTCCATATAGCAGGTATTTCATCAATTCTCGGAGCAATTAACTTTATTTCTACAGTAATTAATATACGACCTGTTGGAATAAATCTAGACCAAATACCTCTATTTATTTGAGCTGTTAAAATTACAGCTATCTTATTACTTCTTTCCCTACCAGTATTAGCTGGGGCCATCACCATACTTCTTACAGACCGTAATATTAACACCTCTTTTTTTGATCCAGCAGGAGGGGGAGATCCCATCCTTTACCAACATTTATTT
>Calacalles_palmensis|12190.1739-PST_24457
AACCTTATATTTTATTTTAGGATCATGATCCGGGATAGTCGGAACATCGCTTAGTATACTAATTCGCACAGAATTAGGTAATCCCGGAACATTAATTGGTAACGACCAAATTTATAATACTATTGTCACAGCTCATGCCTTTATTATAATTTTTTTTATGGTAATACCTGTTATAATCGGAGGATTCGGTAACTGATTAATCCCCCTCATACTGGGTGCCCCAGATATAGCCTTCCCCCGTCTTAATAATATAAGATTTTGATTACTTCCACCCTCATTAACTTTACTATTAATAAGAAGAATTATCGACAAAGGAGCAGGGACCGGATGAACAGTTTATCCTCCATTATCCGCTAATATCGCCCATGAAGGAGCATCTGTTGATTTAGCCATCTTTAGCCTTCATATAGCAGGTATTTCGTCAATTCTCGGAGCAATTAACTTTATTTCTACAGTAATTAATATACGACCTGTTGGAATAAATCTAGACCAAATACCTCTATTTATTTGAGCTGTTAAAATTACAGCTATCTTATTACTTCTTTCCCTACCAGTATTAGCTGGGGCCATCACCATACTTCTTACAGACCGTAATATCAACACCTCTTTTTTTGATCCAGCAGGAGGGGGAGATCCCATCCTTTATCAACATTTATTT
>Calacalles_pumilio|9380.E-811-pum
AACTTTATACTTCATTCTTGGTTCATGATCAGGAATAGTTGGAACCTCGCTTAGTATAATAATTCGTACCGAATTAGGAAACCCAGGAACATTAATTGGTAATGACCAAATTTATAACACTATTGTAACAGCCCATGCCTTTATTATAATTTTTTTTATAGTTATACCTGTTATAATTGGGGGATTCGGTAATTGATTAATTCCTCTTATACTAGGTGCGCCAGATATAGCTTTTCCCCGACTTAATAATATAAGATTTTGGTTGCTACCACCATCACTAACTTTACTCTTAATAAGAAGGATTATTGATAAAGGTGCTGGAACTGGTTGAACAGTCTACCCCCCATTATCTGCAAATATCGCCCATGAGGGCGCATCTGTAGATTTAGCCATCTTTAGTTTACACATAGCAGGTATTTCATCAATTCTAGGAGCCATTAATTTTATTTCCACAGTAATCAATATACGACCAATAGGAATAAACTTAGATCAAATACCTCTATTTATTTGAGCTGTTAAAATCACAGCAATCCTATTACTCCTATCATTACCAGTATTAGCCGGTGCTATCACTATACTCTTAACAGATCGTAATATCAACACCTCTTTTTTTGACCCTGCAGGGGGTGGAGACCCTATTCTCTACCAACATTTATTT
>Calacalles_pumilio|9383.E-812-pum
AACTTTATACTTCATTCTTGGCTCATGATCAGGAATAGTTGGAACCTCGCTTAGTATAATAATTCGTACCGAATTAGGAAACCCAGGAACATTAATTGGTAATGACCAAATTTATAACACTATTGTAACAGCCCATGCCTTTATTATAATTTTTTTTATAGTTATACCTGTTATAATTGGAGGATTCGGTAATTGATTAATTCCTCTTATACTAGGTGCGCCAGATATAGCTTTTCCCCGACTTAATAATATAAGATTTTGGTTGCTACCACCATCACTAACTTTACTCTTAATAAGAAGGATTATTGATAAAGGCGCTGGAACTGGTTGAACAGTCTACCCCCCATTATCTGCAAATATCGCCCATGAGGGCGCATCTGTAGATTTAGCCATCTTTAGTCTACACATAGCAGGTATTTCATCAATTCTAGGAGCTATTAATTTTATTTCCACAGTAATCAATATACGACCAATAGGAATAAACTTAGATCAAATACCTCTATTTATTTGAGCCGTTAAAATCACAGCAATCCTATTACTCCTATCATTACCAGTATTAGCCGGTGCTATCACTATACTCTTAACAGATCGTAATATCAACACCTCTTTTTTTGATCCTGCAGGGGGTGGGGACCCTATTCTCTACCAACATTTATTT
>Calacalles_pumilio|9612.ES1029
AACTTTATACTTCATTCTTGGCTCATGATCAGGAATAGTTGGAACCTCGCTTAGTATAATAATTCGTACCGAATTAGGAAACCCAGGAACATTAATTGGTAATGACCAAATTTATAACACTATTGTAACAGCCCATGCCTTTATTATAATTTTTTTTATAGTTATACCTGTTATAATTGGGGGATTCGGTAATTGATTAATTCCTCTTATACTAGGTGCGCCAGATATAGCTTTCCCCCGACTTAATAATATAAGATTTTGGTTGTTACCACCATCACTAACTTTACTCTTAATAAGAAGGATTATTGATAAAGGTGCTGGAACTGGTTGAACAGTCTACCCCCCATTATCTGCGAATATCGCCCATGAGGGCGCATCTGTAGATTTAGCCATCTTTAGTTTACACATAGCAGGTATTTCATCAATTCTAGGAGCTATTAATTTTATTTCCACAGTAATCAATATACGACCAATAGGAATAAACTTAGATCAAATACCTCTATTTATTTGAGCTGTTAAAATCACAGCAATCCTATTACTCCTATCATTACCAGTATTAGCCGGTGCTATCACTATACTCTTAACAGATCGTAATATCAACACCTCTTTTTTTGACCCTGCAGGGGGTGGAGACCCTATTCTCTACCAACATTTATTT
>Calacalles_pumilio|16727.2713-PST_23863
AACTTTATACTTCATTCTTGGTTCATGATCAGGAATAGTTGGAACCTCGCTTAGTATAATAATTCGTACCGAATTAGGAAACCCAGGAACATTAATTGGTAATGACCAAATTTATAACACTATTGTAACAGCCCATGCCTTTATTATAATTTTTTTTATAGTTATACCTGTTATAATTGGGGGATTCGGTAATTGATTAATTCCTCTTATACTAGGTGCGCCAGATATAGCTTTTCCCCGACTTAATAATATAAGATTTTGGTTGTTACCACCATCACTAACTTTACTCTTAATAAGAAGGATTATTGATAAAGGCGCTGGAACTGGTTGAACAGTCTACCCCCCATTATCTGCAAATATCGCCCATGAGGGCGCATCTGTAGATTTAGCCATCTTTAGTTTACACATAGCAGGTATTTCATCAATTCTAGGAGCTATTAATTTTATTTCCACAGTAATCAATATACGGCCAATAGGAATAAACTTAGATCAAATACCTCTATTTATTTGAGCTGTTAAAATCACAGCAATCCTATTACTCCTATCATTACCAGTATTAGCCGGTGCTATCACTATACTCTTAACAGATCGTAATATCAACACCTCTTTTTTTGACCCTGCAGGAGGTGGAGACCCTATTCTCTACCAACATTTATTT
>Calacalles_pusillus|978.709-PST_10T2012_3046
AACTTTATATTTTATTCTAGGTTCATGATCCGGCATAGTCGGAACTTCACTTAGAATATTAATTCGCACAGAACTCGGTAACCCTGGAACATTAATCGGTAATGATCAAATTTATAACACTATCGTTACAGCCCACGCCTTTATTATAATTTTTTTTATAGTAATACCAGTAATAATCGGAGGATTTGGAAATTGGTTAATTCCACTAATACTTGGAGCACCCGATATAGCCTTCCCGCGACTTAATAATATAAGATTTTGGTTACTACCGCCCTCATTAACTTTACTACTAATAAGAAGAATTATTGACAAAGGAGCCGGAACTGGTTGAACAGTTTATCCACCGCTATCAGCCAATATTGCCCATGAAGGAGCATCTGTAGACTTAGCCATTTTTAGCCTTCATATAGCCGGAATCTCATCAATCCTAGGAGCTATTAATTTTATCTCCACAGTAATCAATATACGACCTATAGGAATAAACCTTGACCAAATACCTTTATTTATCTGAGCTGTTAAAATCACAGCAATCTTATTACTTCTATCCTTACCAGTATTAGCCGGAGCTATCACCATACTTTTAACAGATCGTAACATTAACACCTCTTTTTTTGACCCAGCAGGAGGGGGAGACCCAATTCTCTATCAACATTTATTT
>Calacalles_pusillus|991.722-PST_32T2012_3059
AACTTTATATTTTATTCTAGGTTCATGATCCGGCATAGTCGGAACTTCACTTAGAATATTAATTCGCACAGAACTCGGTAACCCTGGAACATTAATCGGTAATGATCAAATTTATAACACTATCGTTACAGCCCACGCCTTTATTATAATTTTTTTTATAGTAATACCAGTAATAATCGGAGGATTTGGAAATTGATTAATTCCACTAATACTTGGAGCACCCGATATAGCCTTCCCGCGACTTAATAATATAAGATTTTGGTTACTACCGCCCTCATTAACTTTACTACTAATAAGAAGAATTATTGACAAAGGGGCCGGAACTGGCTGAACAGTTTATCCACCGCTATCAGCCAATATCGCCCATGAAGGAGCATCTGTAGACTTAGCCATTTTTAGCCTTCATATAGCCGGAATCTCATCAATCCTAGGAGCTATTAATTTTATCTCCACAGTAATCAATATACGACCTATAGGAATAAACCTTGACCAAATACCTTTATTTATCTGAGCTGTTAAAATTACAGCAATCTTATTACTTCTATCCTTACCAGTGTTAGCCGGAGCTATCACCATACTTTTAACAGATCGTAACATTAACACCTCTTTTTTTGACCCAGCAGGGGGAGGAGACCCAATTCTCTATCAACATTTATTT
>Calacalles_pusillus|1007.738-PST_52T2012_3075
AACTTTATATTTTATTCTAGGTTCATGATCCGGCATAGTCGGAACTTCACTTAGAATATTAATTCGCACAGAACTCGGTAACCCTGGAACATTAATCGGTAATGATCAAATTTATAACACTATCGTTACAGCCCACGCCTTTATTATAATTTTTTTTATAGTAATACCAGTAATAATCGGAGGATTTGGAAATTGGTTAATTCCACTAATACTTGGAGCACCCGATATAGCCTTCCCGCGACTTAATAATATAAGATTTTGGTTACTACCGCCCTCATTAACTTTACTACTAATAAGAAGAATTATTGACAAAGGAGCCGGAACTGGTTGAACAGTTTACCCACCGCTATCAGCCAATATTGCCCATGAAGGAGCATCTGTAGACTTAGCCATTTTTAGCCTTCATATAGCCGGAATCTCATCAATCCTAGGAGCTATTAATTTTATCTCCACAGTAATCAATATACGACCTATAGGAATAAACCTTGACCAAATACCTTTATTTATCTGAGCTGTTAAAATCACAGCAATCTTATTACTTCTATCCTTACCAGTATTAGCCGGAGCTATCACCATACTTTTAACAGATCGTAACATTAACACCTCTTTTTTTGACCCAGCAGGAGGGGGAGACCCAATTCTCTATCAACATTTATTT
>Calacalles_pusillus|9291.E-702-pus
AACTTTATATTTTATTCTAGGTTCATGATCCGGCATAGTCGGAACTTCACTTAGAATATTAATTCGCACAGAACTCGGTAACCCTGGAACATTAATCGGTAATGATCAAATTTATAACACTATCGTTACAGCCCACGCCTTTATTATAATTTTTTTTATAGTAATACCAGTAATAATCGGAGGATTTGGAAATTGGTTAATTCCACTAATACTTGGAGCACCCGATATAGCCTTCCCGCGACTTAATAATATAAGATTTTGGTTACTACCGCCCTCATTAACTTTACTACTAATAAGAAGAATTATTGACAAAGGAGCCGGAACTGGTTGAACAGTTTATCCACCGCTATCAGCCAATATTGCCCATGGAGGAGCATCTGTAGACTTAGCCATTTTTAGCCTTCATATGGCCGGAATCTCATCAATCCTAGGAGCTATTAATTTTATCTCCACAGTAATCAATATACGACCTATAGGAATAAACCTTGACCAAATACCTTTATTTATCTGAGCTGTTAAAATCACAGCAATCTTATTACTTCTATCCTTACCAGTATTAGCCGGAGCTATCACCATACTTTTAACAGATCGTAACATTAACACCTCTTTTTTTGACCCAGCAGGAGGGGGAGACCCAATTCTCTATCAACATTTATTT
>Calacalles_seticollis|8761.C-0122-set
AACCCTATATTTTATTCTTGGCTCATGGTCAGGAATAGTCGGAACTTCGCTTAGCATACTAATCCGTACAGAACTAGGTAACCCTGGAACATTAATTGGAAACGATCAAATTTATAACACTATTGTTACAGCCCATGCTTTCATTATAATTTTTTTTATAGTAATACCAGTAATAATTGGAGGATTTGGTAATTGATTAATTCCTCTTATACTAGGAGCACCAGATATAGCTTTCCCCCGACTCAATAATATAAGATTTTGGCTACTGCCTCCCTCACTAACTTTACTCTTAATAAGAAGAATTATTGATAAAGGTGCTGGAACTGGATGAACAGTATACCCCCCACTATCTGCTAATATCGCCCATGAAGGAGCATCTGTAGACCTAGCCATCTTTAGGCTCCACATAGCTGGTATTTCATCAATTCTAGGAGCTATTAATTTTATTTCTACAGTAATTAATATACGACCAGTCGGCATAAGCCTAGACCAAATACCTTTATTTATCTGAGCCGTTAAAATTACAGCAGTTCTACTACTTTTATCCTTACCAGTATTAGCTGGAGCTATTACTATACTCTTAACAGACCGAAATATCAACACCTCTTTTTTTGACCCCGCAGGGGGAGGAGACCCTATTTTATACCAACACTTATTC
>Calacalles_seticollis|8969.E-0265-set
AACCCTATATTTTATTCTTGGCTCATGGTCAGGAATAGTCGGAACTTCGCTTAGCATACTAATCCGTACAGAACTAGGTAACCCTGGAACATTAATTGGAAACGATCAAATTTATAACACTATTGTTACAGCCCATGCTTTCATTATAATTTTTTTTATAGTAATACCAGTAATAATTGGAGGATTTGGTAATTGATTAATTCCTCTTATACTAGGAGCACCAGATATAGCTTTTCCCCGACTCAATAATATAAGATTTTGGCTACTGCCTCCCTCACTAACTTTACTCTTAATAAGAAGAATTATTGATAAAGGTGCTGGAACTGGATGAACAGTATACCCCCCACTATCTGCTAATATCGCCCATGAAGGAGCATCTGTAGACCTAGCCATCTTTAGACTCCACATAGCTGGTATTTCATCAATTCTAGGAGCTATTAATTTTATTTCTACAGTAATTAATATACGACCAGTCGGCATAAGCCTAGACCAAATACCTTTATTTATCTGAGCCGTTAAAATTACAGCAGTTCTACTACTTTTATCCTTACCAGTATTAGCTGGAGCTATTACTATACTCTTAACAGACCGAAATATCAACACCTCTTTTTTCGACCCCGCAGGGGGAGGAGACCCTATTTTATACCAACACTTATTC
>Calacalles_theryi|9382.E-865-the
AACACTTTACTTTATTTTAGGCTCCTGATCAGGAATAGTGGGAACTTCTCTCAGTATACTAATCCGAACAGAACTAGGAAACCCAGGAACATTAATCGGAAACGACCAAATTTATAATTCTATTGTTACAGCCCACGCTTTTATTATAATTTTCTTTATAGTTATACCTGTTATAATTGGCGGCTTCGGAAATTGGTTAATCCCCCTAATACTAGGTGCCCCTGATATAGCATTCCCACGACTAAACAATATAAGATTTTGATTATTACCCCCTTCTTTAACCCTTTTACTTATAAGAAGAATCATTGATAAAGGAGCCGGAACGGGTTGAACAGTATACCCACCCTTATCTGCCAATATTGCCCATGAGGGAGCCTCTGTAGATCTAGCTATCTTTAGCCTCCACATAGCTGGGATCTCCTCAATCCTAGGGGCCATTAATTTCATTTCAACAGTTATTAATATACGACCCGTAGGTATAAATTTAGACCAAATACCTTTATTTGTTTGAGCAGTGAAAATTACAGCCATTTTGCTTCTCCTCTCCTTACCTGTTCTAGCAGGAGCAATTACTATACTTTTAACCGATCGAAACATTAACACATCTTTCTTTGACCCAGCAGGAGGAGGAGACCCTATTCTTTACCAACACTTATTT
>Calacalles_theryi|9386.E-914-the
AACACTATACTTTATTTTAGGCTCCTGATCAGGAATAGTGGGAACTTCTCTCAGTATACTAATCCGAACAGAACTAAGAAACCCAGGAACATTAATCGGAAACGACCAAATTTATAATTCTATTGTTACAGCCCACGCTTTTATTATAATTTTCTTTATAGTTATACCTGTTATAATTGGCGGCTTCGGAAATTGATTAATCCCCCTAATACTAGGTGCCCCTGATATAGCATTCCCACGACTAAACAATATAAGATTTTGATTATTGCCCCCTTCTTTAACCCTTTTACTTATAAGAAGAATCATTGATAAAGGAGCCGGAACGGGTTGAACAGTATACCCACCCTTATCTGCCAATATTGCCCATGAAGGAGCCTCTGTAGATCTGGCTATCTTTAGCCTCCACATAGCTGGAATCTCCTCAATCCTAGGGGCCATTAATTTCATTTCAACAGTTATTAATATACGACCCGTAGGTATAAATTTAGACCAAATACCTTTATTTGTTTGAGCAGTGAAAATTACAGCCATTTTGCTTCTCCTCTCCTTACCTGTTCTAGCAGGAGCAATTACTATACTTTTAACCGATCGAAACATTAACACATCTTTCTTTGACCCAGCAGGAGGGGGAGACCCTATTCTTTACCAACACTTATTT
>Calacalles_theryi|10148.1248-PST_3584
AACACTATACTTTATTTTAGGCTCCTGATCAGGAATAGTGGGAACTTCTCTCAGTATACTAATCCGAACAGAACTAGGAAACCCAGGAACATTAATCGGAAACGACCAAATTTATAATTCTATTGTTACAGCCCACGCTTTTATTATAATTTTCTTTATAGTTATACCTGTTATAATTGGCGGCTTCGGAAATTGGTTAATCCCCCTAATACTAGGTGCCCCTGATATAGCATTCCCACGACTAAACAATATAAGATTTTGATTATTACCCCCTTCTTTAACCCTTTTACTTATAAGAAGAATCATTGATAAAGGAGCCGGAACGGGTTGAACAGTATACCCACCCTTATCTGCCAATATTGCCCATGAGGGGGCCTCTGTAGATCTAGCTATCTTTAGCCTCCACATAGCTGGGATCTCCTCAATCCTAGGGGCCATTAATTTCATTTCAACAGTTATTAATATACGACCCGTAGGTATAAATTTAGACCAAATACCTTTATTTGTTTGAGCAGTGAAAATTACAGCCATTTTGCTTCTCCTCTCCTTACCTGTTCTAGCAGGAGCAATTACTATACTTTTAACCGATCGAAACATTAACACATCTTTCTTTGACCCAGCAGGAGGAGGAGACCCTATTCTTTACCAACACTTATTT
>Calacalles_wollastoni|9106.P-507-wol
AACTTTATACTTCATTCTTGGTTCATGGTCAGGAATAGTTGGAACCTCGCTTAGTATAATAATTCGTACTGAATTAGGAAACCCAGGAACATTAATTGGTAATGACCAAATTTATAACACTATTGTAACAGCCCATGCCTTTATTATAATTTTTTTTATAGTAATACCTGTTATAATTGGAGGATTCGGTAATTGATTAATTCCTCTTATACTAGGTGCACCAGATATAGCTTTCCCCCGACTTAATAATATAAGATTTTGATTACTACCGCCATCACTAACTTTACTATTAATAAGAAGAATTATTGATAAGGGTGCTGGAACTGGTTGAACAGTCTACCCCCCATTATCTTCAAATATTGCCCACGAGGGGGCATCTGTAGATTTAGCCATCTTTAGTCTACACATAGCAGGTATTTCATCAATTCTAGGAGCTATTAATTTTATTTCCACAGTAATCAATATACGACCAATAGGAATAAATTTAGATCAAATACCTCTATTTATTTGAGCCGTTAAAATCACAGCAATCCTATTACTCTTATCCTTACCAGTATTAGCCGGTGCCATCACTATACTCTTAACAGACCGTAATATCAACACCTCTTTTTTTGACCCCGCAGGGGGGGGAGACCCTATTCTGTACCAACATTTATTT
>Calacalles_wollastoni|9117.P-520-wol
AACTTTATACTTCATTCTTGGTTCATGGTCAGGAATAGTTGGAACCTCGCTTAGTATAATAATTCGTACTGAATTAGGAAACCCAGGAACATTAATTGGTAATGACCAAATTTATAACACTATTGTAACAGCCCATGCCTTTATTATAATTTTTTTTATAGTAATACCTGTTATAATTGGAGGATTCGGTAATTGATTAATTCCTCTTATACTAGGTGCACCAGATATAGCTTTCCCCCGACTTAATAATATAAGATTTTGATTACTACCGCCATCACTAACTTTACTATTAATAAGAAGAATTATTGATAAGGGTGCTGGAACTGGTTGAACAGTCTACCCCCCATTATCTTCAAATATTGCCCACGAGGGGGCATCTGTAGATTTAGCCATCTTTAGTCTACACATAGCAGGTATTTCATCAATTCTAGGAGCTATTAATTTTATTTCCACAGTAATCAATATACGACCAATAGGAATAAATTTAGATCAAATACCTCTATTTATTTGAGCCGTTAAAATCACAGCAATCCTATTACTCTTATCCTTACCAGTATTAGCCGGTGCCATCACTATACTCTTAACAGACCGTAATATCAACACCTCTTTTTTTGACCCCGCAGGGGGGGGAGACCCTATTCTGTACCAACATTTATTT
>Calacalles_wollastoni|14981.1841-PST_26044
AACTTTATACTTCATTCTTGGTTCATGGTCAGGAATAGTTGGAACCTCGCTTAGTATAATAATTCGTACTGAATTAGGAAACCCAGGAACATTAATTGGTAATGACCAAATTTATAACACTATTGTAACAGCCCATGCCTTTATTATAATTTTTTTTATAGTAATACCTGTTATAATTGGAGGATTCGGTAATTGATTAATTCCTCTTATACTAGGTGCACCAGATATAGCTTTCCCCCGACTTAATAATATAAGATTTTGATTACTACCGCCATCACTAACTTTACTATTAATAAGAAGAATTATTGATAAAGGTGCTGGAACTGGTTGAACAGTCTACCCCCCATTATCTTCAAATATTGCCCACGAGGGGGCATCTGTAGATTTAGCCATCTTTAGTCTACACATAGCAGGTATTTCATCAATTCTAGGAGCAATTAATTTTATTTCCACAGTAATCAATATACGACCAATAGGAATAAACTTAGATCAAATACCTCTATTTATTTGAGCTGTTAAAATCACAGCAATCCTATTACTCCTATCCTTACCAGTATTAGCCGGCGCCATCACTATACTCTTAACAGACCGTAATATCAACACCTCTTTTTTTGACCCCGCAGGGGGGGGAGACCCTATTCTGTACCAACATTTATTT
>Calacalles_wollastoni|17491.2832-PST_4742
AACTTTATACTTCATTCTTGGCTCATGGTCAGGAATAGTTGGAACCTCACTTAGTATAATAATTCGTACTGAATTAGGAAATCCAGGAACATTAATTGGTAATGACCAAATTTATAACACTATTGTAACAGCCCATGCCTTTATTATAATTTTTTTTATAGTAATACCTGTTATAATTGGAGGATTCGGTAATTGATTAATTCCTCTTATACTAGGTGCACCAGATATAGCTTTTCCCCGACTTAATAATATAAGATTTTGATTACTACCGCCATCACTAACTTTACTCTTAATAAGAAGAATTATTGATAAAGGTGCTGGAACTGGTTGAACAGTCTACCCCCCATTATCCTCAAATATTGCCCACGAAGGGGCATCTGTAGATTTAGCCATCTTTAGCCTGCACATAGCAGGTATTTCATCAATTCTAGGAGCTATTAATTTTATTTCCACAGTAATCAATATACGACCAATAGGAATAAACTTAGATCAAATACCTCTATTTATTTGAGCTGTTAAAATTACAGCTATCCTATTACTCCTATCCTTGCCAGTATTAGCCGGTGCCATCACTATACTCTTAACAGACCGTAATATCAACACCTCTTTTTTTGACCCCGCAGGAGGGGGGGACCCTATTCTATACCAACATTTATTT
>Calacalles_wollastoni|17504.2845-PST_4240
AACTTTATACTTCATTCTTGGCTCATGGTCAGGAATAGTTGGAACCTCACTTAGTATAATAATTCGTACTGAATTAGGAAATCCAGGAACATTAATTGGTAATGACCAAATTTATAACACTATTGTAACAGCCCATGCCTTTATTATAATTTTTTTTATAGTAATACCTGTTATAATTGGGGGATTCGGTAATTGATTAATTCCTCTCATACTGGGTGCACCAGATATAGCTTTTCCCCGACTTAATAATATAAGATTTTGATTACTACCGCCATCACTAACTTTACTCTTAATAAGAAGAATTATTGATAAAGGTGCTGGAACTGGTTGAACAGTCTACCCCCCATTATCCTCAAATATTGCCCACGAAGGGGCATCTGTAGATTTAGCCATCTTTAGCCTACACATAGCAGGTATTTCATCAATTCTAGGAGCTATTAATTTTATTTCCACAGTAATCAATATACGACCAATAGGAATAAACTTAGATCAAATACCTCTATTTATTTGAGCTGTTAAAATTACAGCTATCCTATTACTTCTATCCTTGCCAGTATTAGCCGGTGCCATCACTATACTCTTAACAGACCGTAATATCAACACCTCTTTTTTTGACCCCGCAGGCGGGGGGGACCCTATTCTATACCAACATTTATTT
>Canariacalles_alluaudi|221.31-PST_17GC2011
AACTCTTTACTTCATCCTAGGATCATGAGCCGGAATAGTTGGAACATCCCTCAGAATATTAATCCGGACAGAACTAGGAAATCCCGGAACTCTAATTGGAAATGACCAAATCTATAATACTATTGTTACAGCCCATGCTTTCATTATAATCTTCTTTATAGTCATACCCGTAATAATTGGTGGTTTCGGAAACTGATTAATTCCACTCATACTCGGCGCACCTGATATAGCATTCCCCCGACTTAACAACATAAGATTTTGACTCTTACCACCGTCTTTGACTCTTCTTCTTATAAGAAGAATTGTCGATAAAGGAGCCGGAACTGGGTGAACAGTATACCCACCTTTATCAGCCAACACTGCCCACGAAGGAGCATCAGTAGACCTAGCTATTTTTAGGCTACACATAGCGGGAATCTCCTCTATTCTTGGGGCTATCAATTTTATCTCCACAGTTATCAATATACGCCCCATAGGAATAAACCTAGATCAAATACCTCTTTTTATCTGAGCAGTAAAAATTACTGCAATCTTATTACTTCTCTCTCTTCCCGTATTAGCGGGAGCCATCACTATACTCTTAACAGACCGAAACATTAATACCTCCTTCTTTGACCCAGCGGGAGGAGGTGACCCAATCCTATACCAACATTTATCT
>Canariacalles_alluaudi|8942.E-0220-all
AACTCTCTACTTCATCCTAGGATCATGAGCCGGAATAGTTGGAACATCCCTCAGAATATTAATCCGGACAGAACTAGGAAATCCAGGAACTCTAATTGGAAATGACCAAATCTATAATACTATTGTTACAGCCCATGCTTTCATTATAATCTTCTTTATAGTTATACCCGTAATAATTGGTGGTTTCGGAAACTGATTAATTCCACTTATACTCGGAGCTCCTGATATAGCATTCCCCCGACTTAACAATATAAGATTTTGACTCTTACCACCATCCTTAACTCTTCTTCTTATAAGAAGAATTGTTGATAAAGGAGCCGGAACTGGATGAACAGTATATCCACCTTTATCGGCCAACACTGCCCACGAAGGAGCATCAGTAGACCTAGCTATTTTTAGTTTACATATAGCAGGAATCTCCTCTATTCTTGGAGCTATCAATTTTATCTCCACAGTTATTAATATACGCCCCATAGGAATAAACCTAGATCAAATGCCTCTTTTTATCTGAGCAGTAAAAATTACTGCAATCTTATTACTTCTCTCTCTTCCCGTATTAGCAGGAGCTATCACTATACTCTTAACAGACCGAAACATTAATACCTCCTTCTTTGATCCAGCAGGCGGAGGTGATCCAATCCTATACCAACATTTATTT
>Canariacalles_alluaudi|9284.E-695-all
AACTCTCTACTTCATCCTAGGATCATGAGCCGGAATAGTTGGAACATCCCTCAGAATATTAATCCGGACAGAACTAGGAAATCCAGGAACTCTAATTGGAAATGACCAAATCTATAATACTATTGTTACAGCCCATGCTTTCATTATAATCTTCTTTATAGTTATACCCGTAATAATTGGTGGTTTCGGAAACTGATTAATTCCACTTATACTCGGAGCTCCTGATATAGCATTCCCCCGACTTAACAATATAAGATTTTGACTCTTACCACCATCCTTAACTCTTCTTCTTATAAGAAGAATTGTTGATAAAGGAGCCGGAACTGGATGAACAGTATATCCACCTTTATCGGCCAACACTGCCCACGAAGGAACATCAGTAGACCTAGCTATTTTTAGTTTACATATAGCAGGAATCTCCTCTATTCTTGGAGCTATCAATTTTATCTCCACAGTTATTAATATACGCCCCATAGGAATAAACCTAGATCAAATGCCTCTTTTTATCTGAGCAGTAAAAATTACTGCAATCTTATTACTTCTCTCTCTTCCCGTATTAGCAGGAGCTATCACTATACTCTTAACAGACCGAAACATTAATACCTCCTTCTTTGATCCAGCAGGCGGAGGTGATCCAATCCTATACCAACATTTATTT
>Canariacalles_alluaudi|9289.E-700-all
AACTCTCTACTTCATCCTAGGATCATGAGCCGGAATAGTTGGAACATCCCTCAGAATATTAATCCGGACAGAACTAGGAAATCCAGGAACTCTAATTGGAAATGACCAAATCTATAATACTATTGTTACAGCCCATGCTTTCATTATAATCTTCTTTATAGTTATACCCGTAATAATTGGTGGTTTCGGAAACTGATTAATTCCACTTATACTCGGAGCTCCTGATATAGCATTCCCCCGACTTAACAATATAAGATTTTGACTCTTACCACCATCCTTAACTCTTCTTCTTATAAGAAGAATTGTCGATAAAGGAGCCGGAACTGGATGAACAGTATATCCACCTTTATCGGCCAACACTGCCCACGAAGGAGCATCAGTAGACCTAGCTATTTTTAGTTTACATATAGCAGGAATCTCCTCTATTCTTGGAGCTATCAATTTTATCTCCACAGTTATTAATATACGCCCCATAGGAATAAACCTAGATCAAATGCCTCTTTTTATCTGAGCAGTAAAAATTACTGCAATCTTATTACTTCTCTCTCTTCCCGTATTAGCAGGAGCTATCACTATACTCTTAACAGACCGAAACATTAATACCTCCTTCTTTGATCCAGCAGGCGGAGGTGACCCAATCCTATACCAACATTTATTT
>Canariacalles_alluaudi|9298.E-709-all
AACTCTCTACTTCATCCTAGGATCATGAGCCGGAATAGTTGGAACATCCCTCAGAATATTAATCCGGACAGAACTAGGAAATCCAGGAACTCTAATTGGAAATGACCAAATCTATAATACTATTGTTACAGCCCATGCTTTCATTATAATCTTCTTTATAGTTATACCCGTAATAATTGGTGGTTTCGGAAACTGATTAATTCCACTTATACTCGGAGCTCCTGATATAGCATTCCCCCGACTTAACAATATAAGATTTTGACTCTTACCACCATCCTTAACTCTTCTTCTTATAAGAAGAATTGTTGATAAAGGAGCCGGAACTGGATGAACAGTATATCCACCTTTATCGGCCAACACTGCCCACGAAGGAACATCAGTAGACCTAGCTATTTTTAGTTTACATATAGCAGGAATCTCCTCTATTCTTGGAGCTATCAATTTTATCTCCACAGTTATTAATATACGCCCCATAGGAATAAACCTAGATCAAATGCCTCTTTTTATCTGAGCAGTAAAAATTACTGCAATCTTATTACTTCTCTCTCTTCCCGTATTAGCAGGAGCTATCACTATACTCTTAACAGACCGAAACATTAATACCTCCTTCTTTGATCCAGCAGGCGGAGGTGATCCAATCCTATACCAACATTTATTT
>Canariacalles_alluaudi|11164.9-PST_3GC2011
AACTCTCTACTTCATCCTAGGATCATGAGCCGGAATAGTTGGAACATCCCTCAGAATATTAATCCGGACAGAACTAGGAAATCCCGGAACTCTAATTGGAAATGACCAAATCTATAATACTATTGTTACAGCCCATGCTTTCATTATAATCTTCTTTATAGTCATACCCGTAATAATTGGTGGTTTCGGAAACTGATTAATTCCACTCATACTCGGCGCACCTGATATAGCATTCCCCCGACTTAACAACATAAGATTTTGACTCTTACCACCGTCTTTGACTCTTCTTCTTATAAGAAGAATTGTCGATAAAGGAGCCGGAACTGGGTGGACAGTATACCCACCTTTATCAGCCAACACTGCCCACGAAGGAGCATCAGTAGACCTAGCTATTTTTAGGCTACACATAGCGGGAATCTCCTCTATTCTTGGGGCTATCAATTTTATCTCCACAGTTATCAATATACGCCCCATAGGAATAAACCTAGATCAAATACCTCTTTTTATCTGAGCAGTAAAAATTACTGCAATCTTATTACTTCTCTCTCTTCCCGTATTAGCGGGAGCCATCACTATACTCTTAACAGACCGAAACATTAATACCTCCTTCTTTGACCCAGCAGGAGGAGGTGACCCAATCCTATACCAACATTTATTT
>Canariacalles_lanzarotensis|16882.2762-PST_26211
AACTCTTTACTTCATCCTAGGATCCTGAGCCGGAATAGTAGGAACATCCCTCAGAATGCTAATCCGGACAGAACTAGGAAACCCCGGAACTCTAATCGGAAATGACCAAATCTATAATACTATTGTTACGGCTCATGCTTTCATTATAATCTTCTTTATAGTTATACCCGTAATAATTGGTGGCTTCGGAAACTGATTAGTTCCACTCATGCTCGGAGCCCCCGATATAGCATTCCCCCGGCTTAACAATATAAGATTTTGACTTTTACCACCATCTTTAACTCTTCTTCTTATAAGAAGAATTGTCGACAAAGGAGCCGGAACTGGTTGAACGGTATATCCCCCTTTATCGGCCAACACTGCCCATGAAGGAGCCTCGGTAGACCTAGCTATCTTTAGATTACACATAGCAGGAATCTCTTCTATTCTTGGAGCTATTAATTTTATCTCCACAGTTATCAATATACGCCCTATAGGAATAAATCTAGATCAAATACCTCTTTTTATCTGAGCAGTAAAAATTACTGCAATTTTACTACTTCTTTCTCTTCCAGTATTAGCAGGAGCTATCACTATACTCTTAACAGACCGAAACATTAATACTTCCTTCTTTGATCCTGCAGGGGGAGGTGACCCAATCCTATACCAACATTTATTT
>Canariacalles_lanzarotensis|SDEI0027.2932-PST
AACTCTTTACTTCATCCTAGGATCCTGAGCCGGAATAGTAGGAACATCCCTCAGAATGCTAATCCGGACAGAACTAGGAAACCCCGGAACTCTAATCGGAAATGACCAAATCTATAATACTATTGTTACGGCTCATGCTTTCATTATAATCTTCTTTATAGTTATACCCGTAATAATTGGTGGCTTCGGAAACTGATTAGTTCCACTCATGCTCGGAGCCCCCGATATAGCATTCCCCCGGCTTAACAATATAAGATTTTGACTTTTACCACCATCTTTAACTCTTCTTCTTATAAGAAGAATTGTCGACAAAGGAGCCGGAACTGGTTGAACGGTATATCCCCCTTTATCAGCCAACACTGCCCATGAAGGAGCCTCGGTAGACCTAGCTATCTTTAGATTACACATAGCAGGAATCTCTTCTATTCTTGGAGCTATTAATTTTATCTCCACAGTTATCAATATACGCCCTATAGGAATAAATCTAGATCAAATACCTCTTTTTATCTGAGCAGTAAAAATTACTGCAATTTTACTACTTCTTTCTCTTCCAGTATTAGCAGGAGCTATCACTATACTCTTAACAGACCGAAACATTAATACTTCCTTCTTTGATCCTGCAGGGGGAGGTGACCCAATCCTATACCAACATTTATTT
>Caucasusacalles_lederi|16874.2754-PST_26851
TACTTTATACTTTATTTTTGGATCCTGAGCAGGAATAGTCGGCACATCCTTAAGAATACTAATTCGAACAGAACTAGGTAACCCCGGAACTTTAATTGGGAATGACCAAATTTACAATTCTATCGTGACTGCCCATGCTTTTATTATAATTTTCTTTATGGTAATACCAATTATAATTGGGGGGTTTGGCAATTGACTAATTCCATTAATACTTGGAGCTCCCGATATAGCTTTTCCTCGATTAAACAATATAAGTTTCTGACTACTACCCCCATCATTAACTCTTTTATTAATAAGAAGAATTATTGATAAGGGAGCCGGCACAGGATGAACAGTCTATCCCCCATTATCAGCAAATATTGCTCATGAAGGAGCTTCAGTAGATTTAGCTATTTTTTCTCTTCACATAGCGGGAATTTCTTCTATTTTAGGGGCAATAAACTTTATTTCTACCATAATTAATATACGTCCAACAGGAATAAACCCTGATCAAATACCTTTATTTGTTTGAGCTGTAAAAATTACAGCAGTATTATTATTATTATCTTTACCAGTATTAGCAGGCGCTATTACTATACTTTTAACAGATCGAAATATTAACACATCATTTTTTGATCCGGCCGGAGGAGGGGATCCAATTCTTTACCAACATCTATTT
>Cionus_longicollis|8704.M-0068-CiS
TACATTATATTTTATTTTTGGTATATGATCAGGTACAGTTGGGACTTCATTAAGTATATTAATCCGAACAGAACTAGGAAACCCTGGTAGATTAATTGGTGACGACCAAATTTATAACACGATTGTTACTGCCCATGCTTTCATTATAATTTTTTTTATAGTTATACCTATTATAATTGGAGGATTTGGTAATTGATTAGTCCCATTAATACTCGGAGCACCTGATATAGCTTTCCCTCGATTAAATAATATAAGATTTTGACTATTACCACCCTCAATTACTTTATTACTAATAAGAAGAATTGTGGAAAAGGGGGCTGGAACAGGATGAACTGTTTATCCACCTTTATCAAATAATGTAAACCATGAAGGAGCTTCTGTAGACTTAGCAATTTTCAGATTACACATAGCAGGAATCTCCTCAATTCTAGGAGCTATTAATTTTATTTCCACAGTTTCAAATATACGAACAAAAGGAATAGACTATGACCGAACACCTCTTTTTGTATGATCAGTAAATATTACAGCCCTTTTATTATTGGTGTCTCTACCAGTACTTGCCGGAGCTATTACTATACTATTGACTGATCGAAATATTAATACATCATTTTTCGACCCTTCCGGTGGTGGGGACCCTATTCTATACCAACACTTATTT
>Coloracalles_edoughensis|9212.E-611-edo
TACTTTATATTTTATTTTTGGCTCCTGATCTGGTATACTAGGAACTTCTTTAAGAATACTAATTCGAACTGAATTAGGAAACCCCGGAACATTAATTGGAAATGATCAAATTTACAACTCTATTGTAACTGCTCATGCTTTTATTATAATCTTTTTTATAGTAATACCAATCATAATTGGCGGATTTGGTAATTGACTAATTCCATTAATACTAGGGGCCCCAGATATAGCCTTTCCCCGACTCAATAATATAAGATTTTGACTTCTCCCTCCTTCATTAACATTACTTTTAATAAGAAGAATCATTGATAAAGGAGCAGGAACAGGCTGAACTGTCTATCCGCCCCTATCTACTAATATTGCTCATGAAGGAGTATCTATTGATTTAGCTATTTTTAGACTACATATAGCAGGGATTTCTTCTATTTTAGGTGCAATAAACTTTATCTCAACCGTAATTAATATACGACCAACAGGAATAAACCCTGATCAAATACCTTTATTTATTTGAGCTGTAAAAATTACTGCAATTTTACTACTCTTATCTCTTCCAGTACTAGCCGGAGCTATTACTATATTATTAACAGATCGTAATATTAATACATCATTCTTTGACCCTGCTGGAGGTGGAGATCCAATTTTATACCAACATTTATTT
>Coloracalles_humerosus|8741.F-0098-hum
TACCTTATATTTCATTTTTGGATCATGATCAGGTATAGTAGGAACATCTTTAAGAATATTAATTCGAACTGAATTAGGAAACCCAGGAACATTAATTGGAAACGATCAAATTTATAATTCAATTGTAACTGCCCATGCTTTTATTATAATTTTTTTTATAGTAATACCAATTATAATTGGGGGATTTGGAAATTGATTAATTCCACTTATACTAGGAGCCCCAGATATAGCCTTCCCTCGACTTAACAACATAAGATTCTGACTATTACCCCCTTCTTTAACCTTACTTTTAATAAGAAGAATTATTGACAAAGGAGCAGGAACAGGTTGAACAGTTTATCCACCATTATCAGCCAATATTGCACATGAAGGAACTTCTGTTGATTTAGCAATTTTTAGATTACACATAGCAGGAATCTCTTCAATTCTAGGAGCAATAAATTTTATTTCTACTGTAATTAATATACGACCAACAGGAATAGATTATGACCAAATACCTTTATTTATTTGAGCTGTAAAAATTACAGCAATTTTACTACTTTTATCTTTACCAGTACTAGCTGGGGCTATCACTATATTATTAACAGATCGAAATATTAATACTTCATTCTTTGACCCTGCAGGAGGAGGAGACCCAATTTTATACCAACACTTATTT
>Coloracalles_humerosus|9207.E-606-hum
TACCTTATATTTCATTTTTGGATCATGATCAGGTATAGTAGGAACATCTTTAAGAATATTAATTCGAACTGAATTAGGAAACCCAGGAACATTAATTGGAAACGATCAAATTTATAATTCAATTGTAACTGCCCATGCTTTTATTATAATTTTTTTTATAGTAATACCAATTATAATTGGGGGATTTGGAAATTGATTAATTCCACTTATACTAGGAGCCCCAGATATAGCCTTCCCTCGACTTAACAACATAAGATTCTGACTATTACCCCCTTCTTTAACCTTACTTTTAATAAGAAGAATTATTGACAAAGGAGCAGGAACAGGTTGAACAGTTTATCCACCATTATCAGCCAATATTGCACATGAAGGAACTTCTGTTGATTTAGCAATTTTTAGATTACACATAGCAGGAATCTCTTCAATTCTAGGAGCAATAAATTTTATTTCTACTGTAATTAATATACGACCAACAGGAATAGATTATGACCAAATACCTTTATTTATTTGAGCTGTAAAAATTACAGCAATTTTACTACTTTTATCTTTACCAGTACTAGCTGGGGCTATCACTATATTATTAACAGATCGAAATATTAATACTTCATTCTTTGACCCTGCAGGAGGAGGAGACCCAATTTTATACCAACACTTATTT
>Coloracalles_humerosus|9210.E-609-hum
TACCTTATATTTCATTTTTGGATCATGATCAGGTATAGTAGGAACATCTTTAAGAATATTAATTCGAACTGAATTAGGAAACCCAGGAACATTAATTGGAAACGATCAAATTTATAATTCAATTGTAACTGCCCATGCTTTTATTATAATTTTTTTTATAGTAATACCAATTATAATTGGGGGATTTGGAAATTGATTAATTCCACTTATACTAGGAGCCCCAGATATAGCCTTCCCTCGACTTAACAACATAAGATTCTGACTATTACCCCCTTCTTTAACCTTACTTTTAATAAGAAGAATTATTGACAAAGGAGCAGGAACAGGTTGAACAGTTTATCCACCATTATCAGCCAATATTGCACATGAAGGAACTTCTGTTGATTTAGCAATTTTTAGATTACACATAGCAGGAATCTCTTCAATTCTAGGAGCAATAAATTTTATTTCTACTGTAATTAATATACGACCAACAGGAATAGATTATGACCAAATACCTTTATTTATTTGAGCTGTAAAAATTACAGCAATTTTACTACTTTTATCTTTACCAGTACTAGCTGGGGCTATCACTATATTATTAACAGATCGAAATATTAATACTTCATTCTTTGACCCTGCAGGAGGAGNNNNNNNNNNNNNNNNNNNNNNNNNNNNN
>Coloracalles_humerosus|10893.1407-JKR_4176
TACCTTATATTTCATTTTTGGATCATGATCAGGTATAGTAGGAACATCTTTAAGAATATTAATTCGAACTGAATTAGGAAACCCAGGAACATTAATTGGAAACGATCAAATTTATAATTCAATTGTAACTGCCCATGCTTTTATTATAATTTTTTTTATAGTAATACCAATTATAATTGGGGGATTTGGAAATTGATTAATTCCACTTATACTAGGAGCCCCAGATATAGCCTTCCCTCGACTTAACAACATAAGATTCTGACTATTACCCCCTTCTTTAACCTTACTTTTAATAAGAAGAATTATTGACAAAGGAGCAGGAACAGGTTGAACAGTTTATCCACCATTATCAGCCAATATTGCACATGAAGGAACTTCTGTTGATTTAGCAATTTTTAGATTACACATAGCAGGAATCTCTTCAATTCTAGGAGCAATAAATTTTATTTCTACTGTAATTAATATACGACCAACAGGAATAGATTATGACCAAATACCTTTATTTATTTGAGCTGTAAAAATTACAGCAATTTTACTACTTTTATCTTTACCAGTACTAGCTGGGGCTATCACTATATTATTAACAGATCGAAATATTAATACTTCATTCTTTGACCCTGCAGGAGGAGGAGACCCAATTTTATACCAACACTTATTT
>Cryptorhynchus_lapathi|8876.D-0354-lap
GACACTATATTTTATTTTTGGAGCATGATCTGGCATAGTAGGAACATCCCTAAGAATACTCATTCGAACAGAATTAGGTAACCCAGGAAGATTAATTGGTAATGACCAAATCTATAATTCCATTGTTACAGCTCATGCTTTTATCATAATTTTCTTTATAGTAATACCAATCATAATCGGAGGATTTGGAAATTGATTAGTCCCTTTAATATTAGGAGCCCCAGATATAGCATTCCCTCGCCTTAATAATATAAGATTTTGACTTTTACCCCCCTCACTCACTCTTCTACTAATAAGAAGTATTATCGATAAAGGAGCAGGAACAGGATGAACTGTTTACCCACCCTTATCGACTAATATTGCCCATGAAGGAGCTTCTGTAGATTTAGCTATTTTTAGTCTTCATATAGCAGGAATTTCTTCTATTCTAGGGGCAATAAATTTCATTTCTACAGTAGCTAATATACACCCCACAGGAATAAAATTAGACCAACTACCCCTTTTTGTGTGAGCTGTTAAAATTACAGCAATTTTACTCTTACTATCTTTACCAGTATTAGCAGGGGCTATCACAATACTTTTAACAGATCGAAATGTCAATACTTCTTTCTTTGACCCTGCTGGAGGGGGCGACCCAATTCTTTACCAACATCTATTT
>Cryptorhynchus_lapathi|16414.2400-JKR_25977
GACACTATATTTTATTTTTGGAGCATGATCTGGCATAGTAGGAACATCCCTAAGAATACTCATTCGAACAGAATTAGGTAACCCAGGAAGATTAATTGGTAATGACCAAATCTATAATTCCATTGTTACAGCTCATGCTTTTATCATAATTTTCTTTATAGTAATACCAATCATAATCGGAGGATTTGGAAATTGATTAGTCCCTTTAATATTAGGAGCCCCAGATATAGCATTCCCTCGCCTTAATAATATAAGATTTTGACTTTTACCCCCCTCACTCACTCTTCTACTAATAAGAAGTATTATCGATAAAGGAGCAGGAACAGGATGAACTGTTTACCCACCCTTATCGACTAATATTGCCCATGAAGGAGCTTCTGTAGATTTAGCTATTTTTAGTCTTCATATAGCAGGAATTTCTTCTATTCTAGGGGCAATAAATTTCATTTCTACAGTAGCTAATATACACCCCACAGGAATAAAATTAGACCAACTACCCCTTTTTGTGTGAGCTGTTAAAATTACAGCAATTTTACTCTTACTATCTCTACCAGTATTAGCAGGGGCTATCACAATACTTTTAACAGATCGAAATGTCAATACTTCTTTCTTTGACCCTGCTGGAGGGGGCGACCCAATTCTTTACCAACATCTATTT
>Dendroacalles_brevitarsis|216.26-PST_13GC2011
AACCCTTTACTTTATTTTAGGATCTTGAGCCGGAATAGTAGGAACGTCCCTTAGAATACTCATTCGAGCAGAGTTAGGTAACCCTGGTACCCTAATCGGGAATGATCAAATCTATAATACTATTGTTACAGCCCACGCTTTTATTATAATTTTTTTTATAGTAATACCAGTAATAATCGGGGGTTTCGGAAATTGACTAATCCCCCTTATACTAGGAGCCCCTGATATGGCATTCCCTCGATTAAATAATATAAGATTCTGACTCCTACCCCCCAGACTAATTCTACTATTAATAAGAAGAATAATTGACAAAGGGGCAGGAACTGGCTGAACAGTTTACCCACCACTATCAGCTAATACCGCCCATGAAGGAGCATCCGTAGACCTAGCAATCTTCAGGCTTCATATGGCAGGAATTTCTTCCATTTTAGGAGCCATTAACTTTATTTCTACCGTTATTAATATACGCCCAATAGGAATAACCCTAGACCAAATAGCCCTATTCATTTGAGCAGTAAAAATTACTGCAATCTTGCTCCTTCTCTCCTTACCAGTCTTGGCAGGAGCTATCACCATACTCTTAACAGATCGAAACATTAATACATCCTTCTTCGATCCCGCAGGAGGAGGAGACCCTATCCTATACCAACACCTGTTC
>Dendroacalles_brevitarsis|225.35-PST_23GC2011
AACCCTTTACTTTATTTTAGGATCTTGAGCCGGGATAGTAGGAACGTCCCTTAGAATACTCATTCGAGCAGAGTTAGGTAACCCTGGCACCCTAATCGGGAATGATCAAATCTATAATACTATTGTTACAGCCCACGCTTTTATTATAATTTTTTTTATAGTAATACCAGTAATAATCGGGGGTTTCGGAAATTGACTAATCCCCCTTATACTAGGAGCCCCTGATATAGCATTCCCTCGATTAAACAATATAAGATTCTGACTCCTACCCCCCAGGCTAATTCTACTATTAATAAGAAGAATCATTGACAAAGGAGCAGGAACTGGCTGAACAGTTTACCCACCACTATCAGCTAATACCGCCCATGAAGGAGCATCCGTAGACCTAGCAATCTTCAGGCTTCATATGGCAGGAATTTCTTCCATTTTAGGAGCCATTAACTTTATTTCTACCGTTATTAATATACGCCCAATAGGAATAACCCTAGACCAAATAGCCCTATTCATTTGAGCAGTAAAAATTACTGCAATCTTGCTCCTTCTCTCCTTACCAGTCTTGGCAGGAGCTATCACCATACTCTTAACAGATCGAAACATTAATACATCCTTCTTCGATCCCGCAGGAGGAGGAGACCCTATCCTATACCAACACCTGTTC
>Dendroacalles_brevitarsis|304.109-PST_div
NNNNNNNNNNNNNNNNNNNNNNNNNNNNNNNNNNNNNNNNNNNNNNNNNNNTAGAATACTCATTCGAGCAGAGTTAGGTAACCCTGGTACCCTAATCGGGAATGATCAAATCTATAATACTATTGTTACAGCCCACGCTTTTATTATAATTTTTTTTATAGTAATACCAGTAATAATCGGGGGTTTCGGAAATTGACTAATCCCCCTTATACTAGGAGCCCCTGATATAGCATTCCCTCGATTAAATAATATAAGATTCTGACTCCTACCACCCAGGCTAATTCTACTATTAATAAGAAGAATCATTGACAAAGGAGCAGGAACTGGCTGAACAGTTTACCCACCACTATCAGCTAATACCGCCCATGAAGGAGCATCCGTAGACCTAGCAATCTTCAGGCTTCATATGGCAGGAATTTCTTCCATTTTAGGAGCCATTAACTTTATTTCTACCGTTATTAATATACACCCAATAGGAATAACCCTAGACCAAATAGCCCTATTCATTTGAGCAGTAAAAATTACTGCAATCTTGCTCCTTCTCTCCTTACCAGTCTTGGCAGGAGCTATCACCATACTCTTAACAGATCGAAACATTAATACATCCTTCTTCGATCCCGCAGGAGGAGGAGACCCTATCCTATACCAACACCTGTTC
>Dendroacalles_euphorbiacus|8775.C-0138-eup
AACCCTTTACTTTATTCTGGGATCTTGAGCAGGAATAGTAGGAACATCCCTTAGAATACTTATTCGGGCAGAACTAGGTAACCCCGGAACCCTAATTGGAAATGATCAAATCTATAACACTATTGTCACAGCCCACGCTTTTATTATGATTTTCTTCATAGTAATACCTGTAATAATTGGAGGTTTCGGAAATTGGCTAATCCCTCTCATACTTGGAGCCCCTGATATAGCATTCCCCCGATTAAACAATATAAGATTCTGACTCCTGCCCCCCAGGCTAGTTTTACTACTAATAAGAAGAATCATTGACAAAGGGGCGGGAACTGGCTGAACAGTTTACCCACCGCTATCTGCAAATACCGCCCATGAAGGAGCATCTGTAGACCTAGCAATCTTTAGGCTTCACATGGCAGGAGTTTCTTCCATTCTGGGAGCTATTAACTTTATCTCTACCATTATTAATATACGCCCAAGAGGAATAACCCTAGACCAAATAGCTCTTTTCATTTGAGCAGTAAAAATTACGGCAATCTTGCTTCTTCTCTCCTTACCGGTCTTAGCAGGAGCTATCACTATACTCCTAACAGATCGAAACATTAATACATCCTTCTTCGACCCCGCAGGAGGAGGAGACCCTATTTTATACCAACACCTATTT
>Dendroacalles_euphorbiacus|8971.E-0267-eup
AACCCTTTACTTTATTTTAGGATCCTGGGCTGGAATAGTAGGAACATCCCTTAGAATACTTATTCGAGCAGAACTAGGCAACCCTGGAACCCTAATTGGCAACGATCAAATCTATAATACTATTGTCACAGCCCACGCTTTCATCATAATTTTCTTTATAGTAATACCTGTAATAATTGGAGGTTTCGGAAATTGACTAATCCCACTCATACTTGGAGCCCCCGATATAGCATTCCCCCGATTAAATAATATAAGATTCTGACTCCTGCCCCCCAGACTAGTTTTACTACTAATAAGAAGAATCATTGATAAAGGGGCAGGAACTGGCTGAACAGTCTACCCACCGCTATCCGCTAATACTGCCCATGAGGGAGCATCCGTAGACCTAGCAATCTTTAGGCTCCACATGGCAGGAATTTCCTCCATTCTAGGAGCTATTAACTTTATTTCTACCGTTATTAATATGCGCCCAAGAGGGATATCCCTAGACCAAATAGCTCTTTTCATTTGAGCAGTAAAAATTACTGCAATCTTACTTCTTCTCTCCCTACCAGTTTTAGCAGGAGCTATCACAATACTCCTAACAGATCGAAACATTAATACATCCTTCTTCGACCCCGCAGGGGGAGGAGACCCAATCTTATACCAGCACCTATTC
>Dendroacalles_euphorbiacus|12170.1719-PST_24437
AACCCTTTACTTTATTTTAGGATCCTGGGCTGGAATAGTAGGAACATCCCTTAGAATACTTATTCGAGCAGAACTAGGCAACCCTGGAACCCTAATTGGCAACGATCAAATCTATAATACTATTGTCACAGCCCACGCTTTCATCATAATTTTCTTTATAGTAATACCTGTAATAATTGGAGGTTTCGGAAATTGACTAATCCCACTCATACTTGGAGCCCCCGATATAGCATTCCCCCGATTAAATAATATAAGATTCTGACTCCTGCCCCCCAGACTAGTTTTACTACTAATAAGAAGAATCATTGATAAAGGGGCAGGAACTGGCTGAACAGTCTACCCACCGCTATCCGCTAATACTGCCCATGAGGGGGCATCCGTAGACCTAGCAATCTTTAGGCTCCACATGGCAGGAATTTCCTCCATTCTAGGAGCTATTAACTTTATTTCTACCGTTATTAATATGCGCCCAAGAGGGATATCCCTAGACCAAATAGCTCTTTTCATTTGAGCAGTAAAAATTACTGCAATCTTACTTCTTCTCTCCCTACCAGTTTTAGCAGGAGCTATCACAATACTCCTAACAGATCGAAACATTAATACATCCTTCTTCGACCCCGCAGGAGGAGGAGACCCAATCTTATACCAGCACCTATTC
>Dendroacalles_euphorbiacus|12193.1742-PST_24460
AACCCTTTACTTTATTTTAGGATCCTGGGCTGGAATAGTAGGAACATCCCTTAGAATACTTATTCGAGCAGAACTAGGCAACCCTGGAACCCTAATTGGCAACGATCAAATCTATAATACTATTGTCACAGCCCACGCTTTCATCATAATTTTCTTTATAGTAATACCTGTAATAATTGGAGGTTTCGGAAATTGACTAATCCCACTCATACTTGGAGCCCCCGATATAGCATTCCCCCGATTAAATAATATAAGATTCTGACTCCTGCCCCCCAGACTAGTTTTACTACTAATAAGAAGAATCATTGATAAAGGGGCAGGAACTGGCTGAACAGTCTACCCACCGCTATCCGCTAATACTGCCCATGAGGGGGCATCCGTAGACCTAGCAATCTTTAGGCTCCACATGGCAGGAATTTCCTCCATTCTAGGAGCTATTAACTTTATTTCTACCGTTATTAATATGCGCCCAAGAGGGATATCCCTAGACCAAATAGCTCTTTTCATTTGAGCAGTAAAAATTACTGCAATCTTACTTCTTCTCTCCCTACCAGTTTTAGCAGGAGCTATCACAATACTCCTAACAGATCGAAACATTAATACATCCTTCTTCGACCCCGCAGGAGGAGGAGACCCAATCTTATACCAGCACCTATTC
>Dendroacalles_fortunatus|9303.E-714-rut
AACCCTTTACTTTATCCTAGGGTCCTGAGCTGGAATAGTAGGAACATCTCTCAGAATACTAATTCGGGCAGAGCTAGGTAATCCTGGAACTTTAATTGGCAATGATCAAATCTATAATACTATTGTCACAGCCCATGCTTTTATTATAATTTTCTTCATAGTAATACCCGTAATAATTGGGGGTTTCGGAAATTGATTAGTCCCCCTCATGCTAGGAGCCCCTGATATAGCATTCCCCCGACTAAATAATATAAGATTCTGGCTTCTACCCCCCTCCTTAGCCCTTCTACTTATAAGAAGAATAATTGATAAAGGGGCAGGAACTGGTTGAACAGTCTACCCACCTTTATCAGCTAACACTGCTCATGAGGGTGCGTCTGTTGATCTAGCTATTTTCAGACTTCATATGGCAGGAGTTTCCTCTATTCTTGGAGCAATTAACTTTATCTCTACTGTTATCAATATACGTCCAATAGGAATAAATTTAGACCAAATACCCCTTTTTATTTGAGCAGTAAAAATTACCGCTATCCTATTACTTCTTTCTTTGCCAGTTTTAGCAGGAGCTATCACTATACTTTTAACCGACCGAAACATTAATACATCCTTTTTCGACCCTGCAGGAGGAGGAGACCCTATTTTATATCAACATTTATTT
>Dendroacalles_fortunatus|9304.E-715-for
AACCCTTTACTTTATCCTAGGGTCCTGAGCTGGAATAGTAGGAACATCTCTCAGAATACTAATTCGGGCAGAGCTAGGTAATCCTGGAACTTTAATTGGCAATGATCAAATCTATAATACTATTGTCACAGCCCATGCTTTTATTATAATTTTCTTCATAGTAATRCCCGTAATAATTGGRGGTTTCGGAAATTGATTARTCCCCCTCATGCTAGGAGCCCCTGATATAGCATTCCCCCGACTAAATAATATAAGATTCTGGCTTCTACCCCCCTCCTTAGCCCTTCTACTTATAAGAAGAATWATTGATAAAGGGGCAGGAACTGGTTGAACAGTCTACCCACCTTTATCAGCTAACACTGCTCATGARGGTGCGTCTGTTGAYCTAGCTATTTTCAGACTTCATATGGCAGGAGTTTCCTCTATTCTTGGAGCAATTAACTTTATYTCTACTGTTATCAATATACGTCCAATAGGAATAAATTTAGACCAAATACCCCTTTTTATTTGAGCAGTAAAAATTACCGCTATCCTATTACTTCTTTCTTTGCCAGTTTTAGCAGGAGCTATCACTATACTTTTAACCGACCGAAACATTAATACATCCTTTTTCGACCCYGCAGGAGGAGGAGACCCTATTTTATATCAACATTTATTT
>Dendroacalles_fortunatus|9309.E-720-rut
AACCCTTTACTTTATCCTAGGGTCCTGAGCTGGAATAGTAGGAACATCTCTCAGAATACTAATTCGGGCAGAGCTAGGTAATCCTGGAACTTTAATTGGCAATGATCAAATCTATAATACTATTGTCACAGCCCATGCTTTTATTATAATTTTCTTCATAGTAATACCCGTAATAATTGGGGGTTTCGGAAATTGATTAGTCCCCCTCATGCTAGGAGCCCCTGATATAGCATTCCCCCGACTAAATAATATAAGATTCTGGCTTCTACCCCCCTCCTTAGCCCTTCTACTTATAAGAAGAATAATTGATAAAGGGGCAGGAACTGGTTGAACAGTCTACCCACCTTTATCAGCTAACACTGCTCATGAGGGTGCGTCTGTTGATCTAGCTATTTTCAGACTTCATATGGCAGGAGTTTCCTCTATTCTTGGAGCAATTAACTTTATCTCTACTGTTATCAATATACGTCCAATAGGAATAAATTTAGACCAAATACCCCTTTTTATTTGAGCAGTAAAAATTACCGCTATCCTATTACTTCTTTCTTTGCCAGTTTTAGCAGGAGCTATCACTATACTTTTAACCGACCGAAACATTAATACATCCTTTTTCGACCCTGCAGGAGGAGGAGACCCTATTTTATATCAACATTTATTT
>Dendroacalles_fortunatus|9311.E-722-for
AACTCTTTACTTTATCCTAGGGTCCTGAGCTGGAATAGTAGGAACATCTCTCAGAATACTAATTCGGGCAGAGCTAGGTAACCCTGGAACTTTAATTGGCAATGATCAAATCTATAATACTATTGTCACAGCCCATGCTTTTATTATAATTTTCTTCATAGTAATRCCCGTAATAATTGGRGGTTTCGGAAATTGATTAGTCCCCCTCATGCTAGGAGCCCCTGATATAGCATTCCCCCGACTAAATAATATAAGATTCTGGCTTCTTCCCCCCTCCTTAGCCCTTCTACTTATAAGAAGAATWATTGATAAAGGGGCAGGAACTGGTTGAACAGTCTACCCACCTTTATCAGCTAACACTGCTCATGAGGGTGCGTCTGTTGATCTAGCTATTTTCAGACTTCATATGGCAGGAGTTTCCTCTATTCTTGGAGCAATTAACTTTATCTCTACTGTTATCAATATACGTCCAATAGGAATAAATTTAGACCAAATACCCCTTTTTATTTGAGCAGTAAAAATTACCGCTATCCTATTACTTCTTTCTTTGCCAGTTTTAGCAGGAGCTATCACTATACTTTTAACCGACCGAAACATTAATACATCCTTTTTCGACCCYGCAGGAGGAGGAGACCCTATTTTATATCAACATTTATTT
>Dendroacalles_fortunatus|9434.E-807-for
AACCCTTTACTTTATCCTAGGGTCCTGAGCTGGAATAGTAGGAACATCTCTCAGAATACTAATTCGGGCAGAGCTAGGTAATCCTGGAACTTTAATTGGCAATGATCAAATCTATAATACTATTGTCACAGCCCATGCTTTTATTATAATTTTCTTCATAGTAATACCCGTAATAATTGGGGGTTTCGGAAATTGATTAGTCCCCCTCATGCTAGGAGCCCCTGATATAGCATTCCCCCGACTAAATAATATAAGATTCTGGCTTCTACCCCCCTCCTTAGCCCTTCTACTTATAAGAAGAATAATTGATAAAGGGGCAGGAACTGGTTGAACAGTCTACCCACCTTTATCAGCTAACACTGCTCATGAGGGTGCGTCTGTTGATCTAGCTATTTTCAGACTTCATATGGCAGGAGTTTCCTCTATTCTTGGAGCAATTAACTTTATCTCTACTGTTATCAATATACGTCCAATAGGAATAAATTTAGACCAAATACCCCTTTTTATTTGAGCAGTAAAAATTACCGCTATCCTATTACTTCTTTCTTTGCCAGTTTTAGCAGGAGCTATCACTATACTTTTAACCGACCGAAACATTAATACATCCTTTTTCGACCCTGCAGGAGGAGGAGACCCTATTTTATATCAACATTTATTT
>Dendroacalles_fortunatus|9435.E-808-for
AACCCTTTACTTCATCCTAGGGTCCTGAGCTGGAATAGTAGGAACATCTCTCAGAATACTAATTCGGGCAGAACTAGGTAATCCTGGAACTTTAATTGGCAATGATCAAATCTATAATACTATTGTCACAGCCCATGCTTTTATTATAATTTTCTTCATAGTAATGCCCGTAATAATTGGAGGTTTCGGAAATTGATTAATCCCCCTCATGCTAGGAGCCCCTGATATAGCATTCCCCCGACTAAATAATATAAGATTCTGGCTTCTACCCCCCTCCTTAGCCCTTCTACTTATAAGAAGAATTATTGATAAAGGGGCAGGAACTGGTTGAACAGTCTACCCACCTTTATCAGCTAACACTGCTCATGAAGGTGCRTCTGTTGACCTAGCTATTTTCAGACTTCATATGGCAGGAGTTTCCTCTATTCTTGGAGCAATTAACTTTATTTCTACTGTTATCAATATACGCCCAATAGGAATAAATTTAGAYCAAATACCCCTTTTTATTTGAGCAGTAAAAATTACCGCTATCCTATTACTTCTTTCTTTGCCAGTTTTAGCAGGAGCTATCACTATACTTTTAACCGACCGAAACATTAATACATCCTTTTTCGACCCCGCAGGAGGAGGAGACCCTATTTTATACCAACATTTATTT
>Dendroacalles_fortunatus|9436.E-809-for
AACCCTTTACTTTATCCTAGGGTCCTGAGCTGGAATAGTAGGAACATCTCTCAGAATACTAATTCGGGCAGAGCTAGGTAATCCTGGAACTTTAATTGGCAATGATCAAATCTATAATACTATTGTCACAGCCCATGCTTTTATTATAATTTTCTTCATAGTAATRCCCGTAATAATTGGRGGTTTCGGAAATTGATTARTCCCCCTCATGCTAGGAGCCCCTGATATAGCATTCCCCCGACTAAATAATATAAGATTCTGGCTTCTACCCCCCTCCTTAGCCCTTCTACTTATAAGAAGAATAATTGATAAAGGGGCAGGAACTGGTTGAACAGTCTACCCACCTTTATCAGCTAACACTGCTCATGAGGGTGCGTCTGTTGATCTAGCTATTTTCAGACTTCATATGGCAGGAGTTTCCTCTATTCTTGGAGCAATTAACTTTATTTCTACTGTTATCAATATACGTCCAATAGGAATAAATTTAGACCAAATACCCCTTTTTATTTGAGCAGTAAAAATTACCGCTATCCTATTACTTCTTTCTTTGCCAGTTTTAGCAGGAGCTATCACTATACTTTTAACCGACCGAAACATTAATACATCCTTTTTCGACCNNNNNNNNNNNNNNNNNNNNNNNNNNNNNNNNNNNNNNNNN
>Dendroacalles_fortunatus|9588.ES1005
AACCCTTTACTTTATCCTAGGGTCCTGAGCTGGAATAGTAGGAACATCTCTCAGAATACTAATTCGGGCAGAGCTAGGTAATCCTGGAACTTTAATTGGCAATGATCAAATCTATAATACTATTGTCACAGCCCATGCTTTTATTATAATTTTCTTCATAGTAATACCCGTAATAATTGGGGGTTTCGGAAATTGATTAGTCCCCCTCATGCTAGGAGCCCCTGATATAGCATTCCCCCGACTAAATAATATAAGATTCTGGCTTCTACCCCCCTCCTTAGCCCTTCTACTTATAAGAAGAATAATTGATAAAGGGGCAGGAACTGGTTGAACAGTCTACCCACCTTTATCAGCTAACACTGCTCATGAGGGTGCGTCTGTTGATCTAGCTATTTTCAGACTTCATATGGCAGGAGTTTCCTCTATTCTTGGAGCAATTAACTTTATCTCTACTGTTATCAATATACGTCCAATAGGAATAAATTTAGACCAAATACCCCTTTTTATTTGAGCAGTAAAAATTACCGCTATCCTATTACTTCTTTCTTTGCCAGTTTTAGCAGGAGCTATCACTATACTTTTAACCGACCGAAACATTAATACATCCTTTTTCGACCCTGCAGGAGGAGGAGACCCTATTTTATATCAACATTTATTT
>Dendroacalles_fortunatus|16721.2707-PST_23857
AACCCTTTACTTTATCCTAGGGTCCTGAGCTGGAATAGTAGGAACATCTCTCAGAATACTAATTCGGGCAGAACTAGGTAACCCTGGAACTTTAATTGGCAATGATCAAATCTATAATACTATTGTCACAGCCCATGCTTTTATTATAATTTTCTTCATAGTAATGCCCGTAATAATTGGAGGTTTCGGAAATTGATTAATCCCCCTCATGCTAGGAGCCCCTGATATAGCATTCCCCCGACTAAATAATATAAGATTCTGGCTTCTACCCCCCTCCTTAGCCCTTCTACTTATAAGAAGAATTATTGATAAAGGGGCAGGAACTGGTTGAACAGTCTACCCACCTTTATCAGCTAACACTGCTCATGAAGGTGCATCTGTTGACCTAGCTATTTTCAGACTTCATATGGCAGGAGTTTCCTCTATTCTTGGAGCAATTAACTTTATTTCTACTGTTATCAATATACGCCCAATAGGAATAAATTTAGATCAAATACCCCTTTTTATTTGAGCAGTAAAAATTACCGCTATCCTATTACTTCTTTCTTTGCCAGTTTTAGCAGGAGCCATCACTATACTTTTAACCGACCGAAACATTAATACATCCTTTTTCGACCCCGCAGGAGGAGGAGACCCTATTTTATACCAACATTTATTT
>Dendroacalles_ornatus|9094.P-530-orn
AACCCTTTACTTTATCCTAGGGTCCTGAGCTGGAATAGTAGGAACATCTCTCAGAATACTAATTCGGGCAGAACTAGGTAACCCTGGAACTTTAATTGGCAATGATCAAATCTATAATACTATTGTCACAGCCCATGCTTTTATTATAATTTTCTTCATAGTAATACCCGTAATAATTGGAGGTTTCGGAAATTGATTAATCCCCCTCATGCTAGGAGCCCCTGATATAGCATTCCCCCGACTAAATAATATAAGATTCTGGCTTCTACCCCCCTCATTAGCTCTTCTACTTATAAGAAGAATCATTGATAAAGGAGCAGGAACTGGTTGAACAGTCTATCCACCTTTATCAGCTAACACTGCTCATGAAGGTGCATCTGTTGACCTAGCTATTTTCAGACTTCATATAGCAGGAGTTTCCTCTATTCTTGGAGCAATTAACTTTATTTCTACTGTTATCAATATACGCCCAATAGGAATAAATTTAGACCAAATACCTCTTTTTATTTGAGCAGTAAAAATTACCGCTATCCTATTACTTCTTTCTTTACCAGTTTTAGCAGGAGCTATCACTATACTTTTAACCGACCGAAACATTAATACATCCTTTTTCGACCCCGCAGGAGGAGGAGACCCTATTTTATATCAACATTTATTT
>Dendroacalles_ornatus|14986.1846-PST_26049
AACCCTTTACTTTATCCTAGGGTCCTGAGCTGGAATAGTAGGAACATCTCTCAGAATACTAATTCGGGCAGAACTAGGTAACCCTGGAACTTTAATTGGCAATGATCAAATCTATAATACTATTGTCACAGCCCATGCTTTTATTATAATTTTCTTCATAGTAATACCCGTAATAATTGGAGGTTTCGGAAATTGATTAATCCCCCTCATGCTAGGAGCCCCTGATATAGCATTCCCCCGACTAAATAATATAAGATTCTGGCTTCTACCCCCCTCATTAGCTCTTCTACTTATAAGAAGAATCATTGATAAAGGAGCAGGAACTGGTTGAACAGTCTATCCACCTTTATCAGCTAACACTGCTCATGAAGGTGCATCTGTTGACCTAGCTATTTTCAGACTTCATATAGCAGGAGTTTCCTCTATTCTTGGAGCAATTAACTTTATTTCTACTGTTATCAATATACGCCCAATAGGAATAAATTTAGACCAAATACCTCTTTTTATTTGAGCAGTAAAAATTACCGCTATCCTATTACTTCTTTCTTTACCAGTTTTAGCAGGAGCTATCACTATACTTTTAACCGACCGAAACATTAATACATCCTTTTTCGACCCCGCAGGAGGAGGAGACCCTATTTTATATCAACATTTATTT
>Dendroacalles_poneli|8776.C-0141-pon
AACCCTATACTTCATTCTAGGATCCTGAGCAGGAATAGTAGGAACATCTCTCAGAATACTAATTCGAGCTGAGCTAGGTAACCCTGGAACCTTAATTGGTAATGATCAAATCTATAATACTATTGTTACAGCCCATGCCTTTATTATAATTTTTTTTATAGTAATACCTGTAATAATTGGTGGCTTCGGAAATTGACTAATCCCCCTCATGCTAGGAGCCCCTGATATAGCATTCCCACGACTAAATAATATAAGATTTTGGCTTCTGCCCCCATCCTTAGCCCTTCTACTTATAAGAAGAATAATTGACAAAGGAGCAGGAACTGGATGAACAGTCTATCCACCCCTATCAGCCAACACTGCTCACGAAGGAGCTTCCGTTGATCTAGCTATCTTCAGACTCCATATGGCAGGAATTTCTTCTATTCTAGGAGCTATTAACTTTATCTCTACTGTTATTAATATACGCCCAATAGGAATAGATTTAGATCAAATACCCCTTTTTATTTGAGCAGTAAAAATTACTGCTATCCTACTACTACTTTCTTTACCAGTCTTAGCTGGAGCTATTACCATACTTTTAACAGACCGAAACATTAATACGTCCTTTTTCGACCCAGCAGGAGGAGGAGATCCCATTCTGTACCAACATTTGTTT
>Dendroacalles_poneli|8804.C-0139-pon
AACCCTTTACTTCATTCTAGGATCCTGAGCAGGAATAGTAGGAACATCTCTCAGAATATTAATTCGAGCAGAGCTAGGTAACCCTGGAACCTTAATTGGTAATGATCAAATCTATAATACTATTGTTACAGCCCATGCCTTTATTATAATTTTTTTTATAGTAATACCTGTCATAATTGGTGGCTTCGGAAATTGACTAATCCCCCTCATGCTAGGGGCCCCTGATATAGCATTTCCACGACTAAATAATATAAGATTTTGGCTTCTTCCCCCATCCTTAGCCCTTCTACTTATAAGAAGAATAATTGACAAAGGGGCAGGAACTGGATGAACAGTCTATCCCCCCCTGTCAGCCAACACCGCTCACGAAGGAGCTTCCGTTGATTTAGCTATTTTCAGGCTCCATATGGCAGGAATTTCTTCTATCCTAGGAGCTATTAACTTTATCTCTACTGTTATTAATATACGCCCAATAGGAATAGATTTAGATCAAATACCCCTTTTTATTTGAGCAGTAAAAATTACTGCTATCCTACTACTTCTTTCTTTACCAGTCTTAGCAGGAGCTATTACTATACTTTTAACAGACCGAAACATTAATACATCCTTCTTCGACCCAGCAGGAGGAGGAGACCCCATTCTATACCAACATTTATTT
>Dendroacalles_poneli|8820.C-0140-pon
AACTCTTTACTTCATTCTAGGATCCTGAGCAGGAATAGTAGGAACATCTCTCAGAATACTAATTCGAGCAGAACTAGGTAACCCTGGAACCTTAATTGGTAATGATCAAATCTATAATACTATTGTTACAGCCCATGCCTTTATTATAATTTTTTTTATAGTAATACCTGTAATAATTGGTGGCTTCGGAAATTGACTAATCCCCCTCATGCTAGGGGCCCCTGATATAGCATTCCCACGACTAAATAATATAAGATTTTGGCTTCTTCCCCCATCCTTAGCCCTTCTACTTATAAGAAGAATAATTGACAAAGGAGCAGGAACTGGATGAACAGTCTATCCACCCCTGTCAGCCAACACCGCTCACGAAGGAGCTTCCGTTGATCTAGCTATTTTCAGGCTCCATATAGCAGGAATTTCTTCTATTCTAGGAGCTATTAACTTTATCTCTACCGTTATTAATATACGCCCAATAGGAATAGATTTAGATCAAATACCCCTTTTTATTTGAGCAGTAAAAATTACTGCTATCCTACTACTTCTTTCTTTACCAGTCTTAGCAGGAGCTATTACTATACTTTTAACAGACCGAAACATTAATACATCCTTTTTCGACCCAGCAGGAGGAGGAGACCCCATTCTATACCAACATTTATTT
>Dendroacalles_poneli|8976.E-0273-pon
AACCCTATACTTCATTCTAGGATCCTGAGCAGGAATAGTAGGAACATCTCTCAGAATACTAATTCGAGCTGAGCTAGGTAACCCTGGAACCTTAATTGGTAATGATCAAATCTATAATACTATTGTTACAGCCCATGCCTTTATTATAATTTTTTTTATAGTAATACCTGTAATAATTGGTGGCTTCGGAAATTGACTAATCCCCCTCATGCTAGGAGCCCCTGATATAGCATTCCCACGACTAAATAATATAAGATTTTGGCTTCTGCCCCCATCCTTAGCCCTTCTACTTATAAGAAGAATAATTGACAAAGGAGCAGGAACTGGATGAACAGTCTATCCACCCCTATCAGCCAACACTGCTCACGAAGGAGCTTCCGTTGATCTAGCTATCTTCAGACTCCATATGGCAGGAATTTCTTCTATTCTAGGAGCTATTAACTTTATCTCTACTGTTATTAATATACGCCCAATAGGAATAGATTTAGATCAAATACCCCTTTTTATTTGAGCAGTAAAAATTACTGCTATCCTACTACTACTTTCTTTACCAGTCTTAGCTGGAGCTATTACCATACTTTTAACAGACCGAAACATTAATACGTCCTTTTTCGACCCAGCAGGAGGAGGAGATCCCATTCTGTACCAACATTTGTTT
>Dendroacalles_poneli|9283.E-694-pon
AACCCTTTACTTCATTCTAGGATCCTGAGCAGGAATAGTAGGAACATCTCTCAGAATATTAATTCGAGCAGAGCTAGGTAACCCTGGAACCTTAATTGGTAATGATCAAATCTATAATACTATTGTTACAGCCCATGCCTTTATTATAATTTTTTTTATAGTAATACCTGTCATAATTGGTGGCTTCGGAAATTGACTAATCCCCCTCATGCTAGGGGCCCCTGATATAGCATTYCCACGACTAAATAATATAAGATTTTGGCTTCTTCCCCCATCCTTAGCCCTTCTACTTATAAGAAGAATAATTGACAAAGGAGCAGGAACTGGATGAACAGTCTATCCCCCCCTGTCAGCCAACACCGCTCACGAAGGAGCTTCCGTTGATTTAGCTATTTTCAGGCTCCATATGGCAGGAATTTCTTCTATCCTAGGAGCTATTAACTTTATCTCTACTGTTATTAATATACGCCCAATAGGAATAGATTTAGATCAAATACCCCTTTTTATTTGAGCAGTAAAAATTACTGCTATCCTACTACTTCTTTCTTTACCAGTCTTAGCAGGAGCTATTACTATACTTTTAACAGACCGAAACATTAATACATCCTTCTTCGACCCAGCAGGAGGAGGAGACCCCATTCTATACCAACATTTATTT
>Dendroacalles_poneli|9294.E-705-pon
AACCCTTTACTTCATTCTAGGATCCTGAGCAGGAATAGTAGGAACATCTCTCAGAATATTAATTCGAGCAGAGCTAGGTAACCCTGGAACCTTAATTGGTAATGATCAAATCTATAATACTATTGTTACAGCCCATGCCTTTATTATAATTTTTTTTATAGTAATACCTGTCATAATTGGTGGCTTCGGAAATTGACTAATCCCCCTCATGCTAGGGGCCCCTGATATAGCATTTCCACGACTAAATAATATAAGATTTTGGCTTCTTCCCCCATCCTTAGCCCTTCTACTTATAAGAAGAATAATTGACAAAGGGGCAGGAACTGGATGAACAGTCTATCCCCCCCTGTCAGCCAACACCGCTCACGAAGGAGCTTCCGTTGATTTAGCTATTTTCAGGCTCCATATGGCAGGAATTTCTTCTATCCTAGGAGCTATTAACTTTATCTCTACTGTTATTAATATACGCCCAATAGGAATAGATTTAGATCAAATACCCCTTTTTATTTGAGCAGTAAAAATTACTGCTATCCTACTACTTCTTTCTTTACCAGTCTTAGCAGGAGCTATTACTATACTTTTAACAGACCGAAACATTAATACATCCTTCTTCGACCCAGCAGGAGGAGGAGACCCCATTCTATACCAACATTTATTT
>Dendroacalles_poneli|9319.E-730-pon
AACTCTTTACTTCATTCTAGGATCCTGAGCAGGAATAGTAGGAACATCTCTCAGAATACTAATTCGAGCAGAACTAGGTAACCCTGGAACCTTAATTGGTAATGATCAAATCTATAATACTATTGTTACAGCCCATGCCTTTATTATAATTTTTTTTATAGTAATACCTGTAATAATTGGTGGCTTCGGAAATTGACTAATCCCCCTCATGCTAGGAGCCCCTGATATAGCATTCCCACGACTAAATAATATAAGATTTTGGCTTCTTCCCCCATCCTTAGCCCTTCTACTTATAAGAAGAATAATTGACAAAGGAGCAGGAACTGGATGAACAGTCTATCCACCCCTGTCAGCCAACACCGCTCACGAAGGAGCTTCCGTTGATCTAGCTATTTTCAGGCTTCATATAGCAGGAATTTCTTCTATTCTAGGAGCTATTAACTTTATCTCTACCGTTATTAATATACGCCCAATAGGAATAGATTTAGATCAAATACCCCTTTTTATTTGAGCAGTAAAAATTACTGCTATCCTACTACTTCTTTCTTTACCAGTCTTAGCAGGAGCTATTACTATACTTTTAACAGACCGAAACATTAATACATCCTTTTTCGACCCAGCAGGAGGAGGAGACCCCATTCTATACCAACATTTATTT
>Dendroacalles_poneli|9324.E-735-pon
AACTCTTTACTTCATTCTAGGATCCTGAGCAGGAATAGTAGGAACATCTCTCAGAATACTAATTCGAGCAGAACTAGGTAACCCTGGAACCTTAATTGGTAATGATCAAATCTATAATACTATTGTTACAGCCCATGCCTTTATTATAATTTTTTTTATAGTAATACCTGTAATAATTGGTGGCTTCGGAAATTGACTAATCCCCCTCATGCTAGGGGCCCCTGATATAGCATTCCCACGACTAAATAATATAAGATTTTGGCTTCTTCCCCCATCCTTAGCCCTTCTACTTATAAGAAGAATAATTGACAAAGGAGCAGGAACTGGATGAACAGTCTATCCACCCCTGTCAGCCAACACCGCTCACGAAGGAGCTTCCGTTGATCTAGCTATTTTCAGGCTCCATATGGCAGGAATTTCTTCTATTCTAGGAGCTATTAACTTTATCTCTACCGTTATTAATATACGCCCAATAGGAATAGATTTAGATCAAATACCCCTTTTTATTTGAGCAGTAAAAATTACTGCTATCCTACTACTTCTTTCTTTACCAGTCTTAGCAGGAGCTATTACTATACTTTTAACAGACCGAAACATTAATACATCCTTTTTCGACCCAGCAGGAGGAGGAGACCCCATTCTATACCAACATTTATTT
>Dendroacalles_poneli|9329.E-740-pon
AACTCTTTACTTCATTCTAGGATCCTGAGCAGGAATAGTAGGAACATCTCTCAGAATACTAATTCGAGCAGAACTAGGTAACCCTGGAACCTTAATTGGTAATGATCAAATCTATAATACTATTGTTACAGCCCATGCCTTTATTATAATTTTTTTTATAGTAATACCTGTAATAATTGGTGGCTTCGGAAATTGACTAATCCCCCTCATGCTAGGAGCCCCTGATATAGCATTCCCACGACTAAATAATATAAGATTTTGGCTTCTTCCCCCATCCTTAGCCCTTTTACTTATAAGAAGAATAATTGACAAAGGAGCAGGAACTGGATGAACAGTCTATCCACCCCTGTCAGCCAACACCGCTCACGAAGGAGCTTCCGTTGATCTAGCTATTTTCAGGCTCCATATAGCAGGAATTTCTTCTATTCTAGGAGCTATTAACTTTATCTCTACCGTTATTAATATACGCCCAATAGGAATAGATTTAGATCAAATACCCCTTTTTATTTGAGCAGTAAAAATTACTGCTATCCTACTACTTCTTTCTTTACCAGTCTTAGCAGGAGCTATTACTATACTTTTAACAGACCGAAACATTAATACATCCTTTTTCGACCCAGCAGGAGGAGGAGACCCCATTCTATACCAACATTTATTT
>Dendroacalles_poneli|9600.ES1017
AACTCTTTACTTCATTCTAGGATCCTGAGCAGGAATAGTAGGAACATCTCTCAGAATACTAATTCGAGCAGAACTAGGTAACCCTGGAACCTTAATTGGTAATGATCAAATCTATAATACTATTGTTACAGCCCATGCCTTTATTATAATTTTTTTTATAGTAATACCTGTAATAATTGGTGGCTTCGGAAATTGACTAATCCCCCTCATGCTAGGAGCCCCTGATATAGCATTCCCACGACTAAATAATATAAGATTTTGGCTTCTTCCCCCATCCTTAGCCCTTCTACTTATAAGAAGAATAATTGACAAAGGAGCAGGAACTGGATGAACAGTCTATCCACCCCTGTCAGCCAACACCGCTCACGAAGGAGCTTCCGTTGATCTAGCTATTTTCAGGCTTCATATAGCAGGAATTTCTTCTATTCTAGGAGCTATTAACTTTATCTCTACCGTTATTAATATACGCCCAATAGGAATAGATTTAGATCAAATACCCCTTTTTATTTGAGCAGTAAAAATTACTGCTATCCTACTACTTCTTTCTTTACCAGTCTTAGCAGGAGCTATTACTATACTTTTAACAGACCGAAACATTAATACATCCTTTTTCGACCCAGCAGGAGGAGGAGACCCCATTCTATACCAACATTTATTT
>Dendroacalles_poneli|9603.ES1020
AACTCTTTACTTCATTCTAGGATCCTGAGCAGGAATAGTAGGAACATCTCTCAGAATACTAATTCGAGCAGAACTAGGTAACCCTGGAACCTTAATTGGTAATGATCAAATCTATAATACTATTGTTACAGCCCATGCCTTTATTATAATTTTTTTTATAGTAATACCTGTAATAATTGGTGGCTTCGGAAATTGACTAATCCCCCTCATGCTAGGAGCCCCTGATATAGCATTCCCACGACTAAATAATATAAGATTTTGGCTTCTTCCCCCATCCTTAGCCATTCTACTTATAAGAAGAATAATTGACAAAGGAGCAGGAACTGGATGAACAGTCTATCCACCCCTATCAGCCAACACCGCTCACGAAGGAGCTTCCGTTGATCTAGCTATTTTCAGGCTCCATATGGCAGGAATTTCTTCTATTCTAGGAGCTATTAACTTTATCTCTACCGTTATTAATATACGCCCAATAGGWATAGATTTAGATCAAATACCCCTTTTTATTTGAGCAGTAAAAATTACTGCTATCCTACTACTTCTTTCTTTACCAGTCTTAGCAGGAGCTATTACYATACTTTTAACAGACCGAAACATTAATACATCCTTTTTCGACCCAGCAGGAGGAGGAGACCCCATTCTATACCAACATTTATTT
>Dendroacalles_poneli|9604.ES1021
AACTCTTTACTTCATTCTAGGATCCTGAGCAGGAATAGTAGGAACATCTCTCAGAATACTAATTCGAGCAGAACTAGGTAACCCTGGAACCTTAATTGGTAATGATCAAATCTATAATACTATTGTTACAGCCCATGCCTTTATTATAATTTTTTTTATAGTAATACCTGTAATAATTGGTGGCTTCGGAAATTGACTAATCCCCCTCATGCTAGGGGCCCCTGATATAGCATTCCCACGACTAAATAATATAAGATTTTGGCTTCTTCCCCCATCCTTAGCCCTTCTACTTATAAGAAGAATAATTGACAAAGGAGCAGGAACTGGATGAACAGTCTATCCACCCCTGTCAGCCAACACCGCTCACGAAGGAGCTTCCGTTGATCTAGCTATTTTCAGGCTCCATATAGCAGGAATTTCTTCTATTCTAGGAGCTATTAACTTTATCTCTACCGTTATTAATATACGCCCAATAGGAATAGATTTAGATCAAATACCCCTTTTTATTTGAGCAGTAAAAATTACTGCTATCCTACTACTTCTTTCTTTACCAGTCTTAGCAGGAGCTATTACTATACTTTTAACAGACCGAAACATTAATACATCCTTTTTCGACCCAGCAGGAGGAGGAGACCCCATTCTATACCAACATTTATTT
>Dendroacalles_poneli|9607.ES1024
AACCCTTTACTTCATTCTAGGATCCTGGGCAGGAATAGTAGGAACATCTCTCAGAATACTAATTCGAGCAGAGCTAGGTAACCCTGGAACCTTAATTGGTAATGATCAAATCTATAATACTATTGTTACAGCCCATGCCTTTATTATAATTTTTTTTATAGTAATACCTGTAATAATTGGTGGCTTCGGAAATTGACTAATCCCCCTCATGCTAGGAGCCCCTGATATAGCATTCCCACGACTAAATAATATAAGATTTTGGCTTCTTCCCCCATCCTTAGCCCTTCTACTTATAAGAAGAATAATTGACAAAGGAGCAGGAACTGGATGAACAGTCTATCCACCCCTGTCAGCCAACACCGCTCACGAAGGAGCTTCCGTTGATCTAGCTATTTTCAGGCTCCATATGGCAGGAATTTCTTCTATTCTAGGAGCTATTAACTTTATCTCTACTGTTATTAATATACGCCCAATAGGAATAGATTTAGATCAAATACCCCTTTTTATTTGAGCAGTAAAAATTACTGCTATCCTACTACTTCTTTCTTTACCAGTCTTAGCAGGAGCTATTACTATACTTTTAACAGACCGAAACATTAATACATCCTTTTTTGACCCAGCAGGAGGAGGGGACCCCATTCTATACCAACATTTATTT
>Dendroacalles_poneli|12132.1681-PST_24399
AACCCTTTACTTCATTCTAGGATCCTGGGCAGGAATAGTAGGAACATCTCTCAGAATACTAATTCGAGCAGAGCTAGGTAACCCTGGAACCTTAATTGGTAATGATCAAATCTATAATACTATTGTTACAGCCCATGCCTTTATTATAATTTTTTTTATAGTAATACCTGTAATAATTGGTGGCTTCGGAAATTGACTAATCCCCCTCATGCTAGGAGCCCCTGATATAGCATTCCCACGACTAAATAATATAAGATTTTGGCTTCTTCCCCCATCCTTAGCCCTTCTACTTATAAGAAGAATAATTGACAAAGGAGCAGGAACTGGATGAACAGTCTATCCACCCCTGTCAGCCAACACCGCTCACGAAGGAGCTTCCGTTGATCTAGCTATTTTCAGGCTCCATATGGCAGGAATTTCTTCTATTCTAGGAGCTATTAACTTTATCTCTACTGTTATTAATATACGCCCAATAGGAATAGATTTAGATCAAATACCCCTTTTTATTTGAGCAGTAAAAATTACTGCTATCCTACTACTTCTTTCTTTACCAGTCTTAGCAGGAGCTATTACTATACTTTTAACAGACCGAAACATTAATACATCCTTTTTTGACCCAGCAGGAGGAGGGGACCCCATTCTATACCAACATTTATTT
>Dendroacalles_ruteri|232.42-PST_30GC2011
NNNNNNNNNNNNNNNNNTTGGGATCTGAGCTGGAATAGTAGGAACATCTCTCAGAATACTAATTCGAGCAGAACTAGGTAACCCTGGGACTCTAATTGGTAATGATCAAATCTATAATACTATTGTCACAGCCCATGCTTTTATTATAATTTTCTTCATAGTAATGCCCGTAATAATTGGAGGTTTTGGAAATTGACTAATTCCCCTCATGCTAGGAGCCCCTGATATAGCATTCCCCCGACTAAATAATATAAGATTCTGGCTTCTACCCCCCTCCTTAGCCCTTCTACTTATAAGAAGAATCATTGATAAAGGAGTAGGAACTGGCTGAACAGTCTACCCACCTTTGTCAGCTAACACTGCTCATGAAGGTGCATCTGTTGACCTAGCTATTTTCAGACTTCATATGGCAGGAGTTTCCTCTATTCTTGGGGCAATTAATTTTATTTCTACTGTTATTAATATACGCCCAATAGGGATAAATTTAGATCAAATACCCCTTTTTATTTGAGCAGTAAAAATTACCGCTATCCTATTACTTCTTTCTTTACCAGTTTTGGCAGGAGCTATTACTATACTTTTAACCGACCGAAACATTAATACATCCTTTTTCGACCCCGCAGGNNNNNNNNNNNNNNNNNNNNNNNNNNNNNNNNNN
>Dendroacalles_ruteri|8769.C-0132-rut
AACCCTTTACTTTATCTTGGGATCCTGAGCCGGAATAGTAGGAACATCTCTCAGAATACTAATTCGAGCAGAACTAGGTAACCCTGGGACTCTAATTGGTAATGATCAAATCTATAATACTATTGTCACAGCCCATGCTTTTATTATAATTTTCTTCATAGTAATGCCCGTAATAATTGGAGGTTTTGGAAATTGACTAATTCCCCTCATGCTAGGAGCCCCTGATATAGCATTCCCCCGACTAAACAATATAAGATTCTGGCTTCTACCCCCCTCCTTAGCCCTTCTACTTATAAGAAGAATCATTGATAAAGGAGTAGGAACTGGCTGAACAGTCTACCCACCTTTGTCAGCTAACACTGCTCATGAAGGTGCATCTGTTGACCTAGCTATTTTCAGACTTCATATGGCAGGAGTTTCCTCTATTCTTGGGGCAATTAATTTTATTTCTACTGTTATTAATATACGCCCAATAGGGATAAATTTAGATCAAATACCCCTTTTTATTTGAGCAGTAAAAATTACCGCTATCCTATTACTTCTTTCTTTACCAGTTTTGGCAGGAGCTATTACTATACTTTTAACCGACCGAAACATTAATACATCCTTTTTCGACCCCGCAGGGGGAGGAGACCCTGTTTTATACCAACATTTATTC
>Dendroacalles_ruteri|9440.E-815-rut
AACCCTTTACTTTATCTTGGGATCCTGAGCTGGAATAGTAGGAACATCTCTCAGAATACTAATTCGAGTAGAACTAGGTAACCCTGGAACTCTAATTGGTAATGATCAAATCTATAATACTATTGTCACAGCCCATGCTTTTATTATAATTTTCTTCATAGTAATGCCCGTAATAATTGGAGGTTTTGGAAATTGACTAATTCCCCTCATGCTAGGAGCCCCTGATATAGCATTCCCCCGACTAAATAATATAAGATTCTGGCTTCTACCCCCCTCCTTAGCCCTTCTACTTATAAGAAGAATCATTGATAAAGGGGTAGGAACTGGCTGAACAGTCTACCCACCTTTGTCAGCTAACACTGCTCATGAAGGTGCATCTGTTGACCTAGCTATTTTCAGACTTCATATGGCAGGAGTTTCCTCTATTCTTGGGGCAATTAATTTTATTTCTACTGTTATTAATATACGCCCAATAGGGATAAATTTAGATCAAATACCCCTTTTTATTTGAGCAGTAAAAATTACCGCTATCCTATTACTTCTTTCTTTACCAGTTTTGGCAGGGGCTATTACTATACTTTTAACCGACCGAAACATTAATACATCCTTTTTCGACCCCGCAGGTGGAGGAGACCCTGTTTTATACCAACATTTATTC
>Dendroacalles_ruteri|9442.E-819-rut
AACCCTTTACTTTATCTTGGGATCCTGAGCTGGAATAGTAGGAACATCTCTCAGAATACTAATTCGGGCAGAACTAGGTAACCCTGGAACTCTAATTGGTAATGATCAAATCTATAATACTATTGTCACAGCCCATGCTTTTATTATAATTTTCTTCATAGTAATGCCCGTAATAATTGGAGGTTTTGGAAATTGACTAATTCCCCTCATGCTAGGAGCCCCTGATATAGCATTCCCCCGACTAAATAATATAAGATTCTGGCTTCTCCCCCCCTCCTTAGCCCTTCTACTTATAAGAAGAATCATTGATAAAGGGGTAGGAACTGGCTGAACAGTCTACCCACCTTTATCAGCTAACACTGCTCATGAAGGTGCATCTGTTGACCTAGCTATTTTCAGACTTCATATGGCAGGAGTTTCCTCTATTCTTGGGGCAATTAATTTTATTTCTACTGTTATTAATATACGCCCAATAGGGATAAATTTAGATCAAATACCCCTTTTTATTTGAGCAGTAAAAATTACCGCTATCCTATTACTTCTTTCTTTACCAGTTTTGGCAGGAGCTATTACTATACTTTTAACCGACCGAAACATTAATACATCCTTTTTCGACCCCGCAGGCGGAGGAGATCCTGTTTTATACCAACATTTATTC
>Dendroacalles_ruteri|12149.1698-PST_24416
AACCCTTTACTTTATCTTGGGATCCTGAGCCGGAATAGTAGGAACATCTCTCAGAATACTAATTCGAGCAGAACTAGGTAACCCTGGAACTCTAATTGGTAATGATCAAATCTATAATACTATTGTCACAGCCCATGCTTTTATTATAATTTTCTTCATAGTAATGCCCGTAATAATTGGAGGTTTTGGAAATTGACTAATTCCCCTCATGCTAGGAGCCCCTGATATAGCATTCCCCCGACTAAACAATATAAGATTCTGGCTTCTACCCCCCTCCTTAGCCCTTCTACTTATAAGAAGAATCATTGATAAAGGAGTAGGAACTGGCTGAACAGTCTACCCACCTTTGTCAGCTAACACTGCTCATGAAGGGGCATCTGTTGACCTAGCTATTTTCAGACTTCATATGGCAGGAATTTCCTCTATTCTTGGGGCAATTAATTTTATTTCTACTGTTATTAATATACGCCCAATAGGGATAAATTTAGATCAAATACCCCTTTTTATTTGAGCAGTAAAAATTACCGCTATCCTATTACTTCTTTCTTTACCAGTTTTGGCAGGAGCTATTACTATACTTTTAACCGACCGAAACATTAATACATCCTTTTTCGACCCCGCAGGGGGAGGAGATCCTGTTTTATACCAACATTTATTC
>Dendroacalles_ruteri|12162.1711-PST_24429
AACCCTTTACTTTATCTTAGGATCCTGAGCCGGAATAGTAGGAACATCTCTCAGAATACTAATTCGAGCTGAACTAGGTAACCCTGGAACTCTAATTGGTAATGATCAAATTTATAATACTATTGTCACAGCCCATGCTTTTATTATAATTTTCTTCATAGTAATGCCCGTAATAATTGGAGGTTTTGGAAATTGACTAATTCCCCTCATGCTAGGAGCCCCTGATATAGCATTCCCCCGACTAAACAATATAAGATTCTGGCTTCTACCCCCCTCCTTAGCCCTTCTACTTATAAGAAGAATCATTGATAAAGGAGTAGGAACTGGCTGAACAGTCTACCCACCTTTGTCAGCTAACACTGCTCATGAAGGTGCATCTGTTGACCTAGCTATTTTCAGACTTCATATGGCAGGAGTTTCCTCTATTCTTGGGGCAATTAATTTTATTTCTACTGTTATTAATATACGCCCAATAGGGATAAATTTAGATCAAATACCCCTTTTTATTTGAGCAGTAAAAATTACCGCTATCCTATTACTTCTTTCTTTACCAGTTTTAGCAGGAGCTATTACCATACTTTTAACCGACCGAAACATTAATACATCCTTTTTCGACCCCGCAGGAGGAGGAGACCCTGTTTTATACCAACATTTATTC
>Dendroacalles_ruteri|16886.2766-JKR_26215
AACCCTTTACTTTATCTTGGGATCCTGAGCTGGAATAGTAGGAACATCTCTCAGAATACTAATTCGAGCAGAACTAGGTAACCCTGGGACTCTAATTGGTAATGATCAAATCTATAATACTATTGTCACAGCCCATGCTTTTATTATAATTTTCTTCATAGTAATGCCCGTAATAATTGGAGGTTTTGGAAATTGACTAATTCCCCTCATGCTAGGAGCCCCTGATATAGCATTCCCCCGACTAAATAATATAAGATTCTGGCTTCTACCCCCCTCCTTAGCCCTTCTACTTATAAGAAGAATCATTGATAAAGGAGTAGGAACTGGCTGAACAGTCTACCCACCTTTGTCAGCTAACACTGCTCATGAAGGTGCATCTGTTGACCTAGCTATTTTCAGACTTCATATGGCAGGAGTTTCCTCTATTCTTGGGGCAATTAATTTTATTTCTACTGTTATTAATATACGCCCAATAGGGATAAATTTAGATCAAATACCCCTTTTTATTTGAGCAGTAAAAATTACCGCTATCCTATTACTTCTTTCTTTACCAGTTTTGGCAGGAGCTATTACTATACTTTTAACCGACCGAAACATTAATACATCCTTTTTCGACCCCGCAGGCGGAGGAGATCCTGTTTTATACCAGCATTTATTC
>Dendroacalles_sigma|9155.E-554-sig
AACCCTATACTTTATCCTAGGGTCCTGAGCTGGAATAGTAGGAACATCCCTCAGAATACTAATTCGGGCAGAACTAGGTAACCCTGGAACTTTAATTGGCAATGATCAAATCTATAATACTATTGTCACAGCCCATGCTTTTATTATAATTTTCTTCATAGTAATACCCGTAATAATTGGAGGTTTCGGAAATTGATTAATCCCCCTCATGCTAGGAGCCCCTGATATAGCATTCCCCCGGCTAAATAATATAAGATTCTGGCTTCTACCCCCGTCCTTAGCTCTTCTACTTATAAGAAGAATCATTGATAAAGGAGCAGGAACTGGTTGAACAGTTTACCCACCTTTATCAGCTAACACTGCTCATGAAGGTGCATCTGTTGACCTAGCTATTTTCAGACTTCATATGGCAGGAGTTTCCTCTATTCTTGGAGCAATTAACTTTATTTCTACTGTTATCAATATACGCCCAATAGGAATAAATTTAGACCAAATACCTCTTTTTATTTGAGCAGTAAAAATTACCGCTATCCTATTACTTCTTTCTTTACCAGTTTTAGCAGGAGCTATCACTATACTTTTAACCGACCGAAACATCAATACATCCTTTTTCGACCCCGCAGGAGGAGGAGACCCTATTTTATATCAACATTTATTT
>Dendroacalles_sigma|11041.1555-JKR_3603
AACCCTATACTTTATCCTAGGGTCCTGAGCTGGAATAGTAGGAACATCCCTCAGAATACTAATTCGGGCAGAACTAGGTAACCCTGGAACTTTAATTGGCAATGATCAAATCTATAATACTATTGTCACAGCCCATGCTTTTATTATAATTTTCTTCATAGTAATACCCGTAATAATTGGAGGTTTCGGAAATTGATTAATCCCCCTCATGCTAGGAGCCCCTGATATAGCATTCCCCCGGCTAAATAATATAAGATTCTGGCTTCTACCCCCGTCCTTAGCTCTTCTACTTATAAGAAGAATCATTGATAAAGGAGCAGGAACTGGTTGAACAGTTTACCCACCTTTATCAGCTAACACTGCTCATGAAGGTGCATCTGTTGACCTAGCTATTTTCAGACTTCATATAGCAGGAGTTTCCTCTATTCTTGGAGCAATTAACTTTATTTCTACTGTTATCAATATACGCCCAATAGGAATAAATTTAGACCAAATACCTCTTTTTATTTGAGCAGTAAAAATTACCGCTATCCTATTACTTCTTTCTTTACCAGTTTTAGCAGGAGCTATCACTATACTTTTAACCGACCGAAACATCAATACATCCTTTTTCGACCCCGCAGGAGGAGGAGACCCTATTTTATATCAACATTTATTT
>Dendroacalles_sigma|12165.1714-PST_24432
AACCCTATACTTTATCCTAGGGTCCTGAGCTGGAATAGTAGGAACATCCCTCAGAATACTAATTCGGGCAGAACTAGGTAACCCTGGAACTTTAATTGGCAATGATCAAATCTATAATACTATTGTCACAGCCCATGCTTTTATTATAATTTTCTTCATAGTAATACCCGTAATAATTGGAGGTTTCGGAAATTGATTAATCCCCCTCATGCTAGGAGCCCCTGATATAGCATTCCCCCGGCTAAATAATATAAGATTCTGGCTTCTACCCCCGTCCTTAGCTCTTCTACTTATAAGAAGAATCATTGATAAAGGAGCAGGAACTGGTTGAACAGTTTACCCACCTTTATCAGCTAACACTGCTCATGAAGGTGCATCTGTTGACCTAGCTATTTTCAGACTTCATATGGCAGGAGTTTCCTCTATTCTTGGAGCAATTAACTTTATTTCTACTGTTATCAATATACGCCCAATAGGAATAAATTTAGACCAAATACCTCTTTTTATTTGAGCAGTAAAAATTACCGCTATCCTATTACTTCTTTCTTTACCAGTTTTAGCAGGAGCTATCACTATACTTTTAACCGACCGAAACATCAATACATCCTTTTTCGACCCCGCAGGAGGAGGAGACCCTATTTTATATCAACATTTATTT
>Dendroacalles_sigma|12181.1730-PST_24448
AACCCTATACTTTATCCTAGGGTCCTGAGCTGGAATAGTAGGAACATCCCTCAGAATACTAATTCGGGCAGAGCTAGGTAACCCTGGAACTTTAATTGGCAATGATCAAATCTATAATACTATTGTCACAGCCCATGCTTTTATTATAATTTTCTTCATAGTAATACCCGTAATAATTGGAGGTTTCGGAAATTGATTAATCCCCCTCATGCTAGGAGCCCCTGATATAGCATTCCCCCGGCTAAATAATATAAGATTCTGGCTTCTACCCCCGTCCTTAGCTCTTCTACTTATAAGAAGAATCATTGATAAAGGAGCAGGAACTGGTTGAACAGTTTACCCACCTTTATCAGCTAACACTGCTCATGAAGGTGCATCTGTTGACCTAGCTATTTTCAGACTTCATATGGCAGGAGTTTCCTCTATTCTTGGAGCAATTAACTTTATTTCTACTGTTATCAATATACGCCCAATAGGAATAAATTTAGACCAAATACCTCTTTTTATTTGAGCAGTAAAAATTACCGCTATCCTATTACTTCTTTCTTTACCAGTTTTAGCAGGAGCTATCACTATACTTTTAACCGACCGAAACATCAATACATCCTTTTTCGACCCCGCAGGAGGAGGAGACCCTATTTTATATCAACATTTATTT
>Dendroacalles_sigma|16004.1989-JKR_23629
AACCCTATACTTTATCCTAGGGTCCTGAGCTGGAATAGTAGGAACATCCCTCAGAATACTAATTCGGGCAGAACTAGGTAACCCTGGAACTTTAATTGGCAATGATCAAATCTATAATACTATTGTCACAGCCCATGCTTTTATTATAATTTTCTTCATAGTAATACCCGTAATAATTGGAGGTTTCGGAAATTGATTAATCCCCCTCATGCTAGGAGCCCCTGATATAGCATTCCCCCGGCTAAATAATATAAGATTCTGGCTTCTACCCCCGTCCTTAGCTCTTCTACTTATAAGAAGAATCATTGATAAAGGAGCAGGAACTGGTTGAACAGTTTACCCACCTTTATCAGCTAACACTGCTCATGAAGGTGCATCTGTTGACCTAGCTATTTTCAGACTTCATATAGCAGGAGTTTCCTCTATTCTTGGAGCAATTAACTTTATTTCTACTGTTATCAATATACGCCCAATAGGAATAAATTTAGACCAAATACCTCTTTTTATTTGAGCAGTAAAAATTACCGCTATCCTATTACTTCTTTCTTTACCAGTTTTAGCAGGAGCTATCACTATACTTTTAACCGACCGAAACATCAATACATCCTTTTTCGACCCCGCAGGAGGAGGAGACCCTATTTTATATCAACATTTATTT
>Dichromacalles_albopictus|9080.F-447-alb
TACGTTATATTTTGTTTTAGGATCCTGGGCAGGCATAATCGGAACATCTTTAAGTATACTTATTCGTACCGAGTTAGGTACCCCAGGAACCCTAATCGGAAATGATCAAATCTATAATACTATCGTTACAGCCCACGCTTTTATTATAATTTTCTTTATAGTTATACCTGTAATAATTGGAGGATTTGGAAATTGGCTTATCCCCTTAATACTGGGCGCACCAGATATAGCCTTTCCCCGACTAAATAATATAAGATTCTGACTTCTCCCCCCATCATTAACCCTCTTAATTATAAGAAGAATTATTGATAAAGGAGCAGGAACTGGTTGAACAGTATATCCCCCACTATCAACAAATATTGCCCACGAAGGAGCGTCTGTTGATTTAGCAATTTTTAGATTACATATAGCAGGTATCTCATCAATTCTAGGAGCTATCAATTTTATTTCAACAGTTGCAAACATACGTCCCATAGGTATAGATTTAGATCAAATACCTCTATTTATTTGAGCTGTAAAAATCACTGCCATCTTACTTCTTCTTTCCCTTCCAGTATTAGCAGGAGCAATTACAATACTATTAACAGATCGAAATATTAACACCTCTTTCTTTGACCCAGCAGGGGGAGGAGATCCAATTTTATACCAACATTTATTT
>Dichromacalles_albopictus|9083.F-450-alb
NNNNNNNNNNNNNNNNNNNNNNNNNNNNNNNNNNNNNNNCGGAACATCTTTAAGTATACTTATTCGTACCGAATTAGGTACCCCAGGAACCCTAATCGGAAATGATCAAATCTATAATACTATCGTTACAGCCCACGCTTTTATTATAATTTTCTTCATAGTTATACCTGTAATAATTGGAGGATTTGGAAATTGGCTTATCCCCTTAATACTGGGCGCACCAGATATAGCCTTTCCCCGACTAAATAATATAAGATTCTGACTTCTCCCCCCATCATTAACTCTCTTAATTATAAGAAGAGTTATTGATAAAGGAGCAGGAACTGGATGAACAGTATATCCTCCACTATCAACAAATATTGCCCACGAAGGAGCGTCTGTTGATTTAGCAATTTTTAGATTACATATAGCAGGTATTTCATCAATTCTAGGAGCTATCAATTTTATTTCAACAGTTGCAAACATACGTCCCATAGGCATAGATTTAGATCAAATACCTCTATTTATTTGAGCTGTAAAAATCACTGCCATCTTACTTCTTCTTTCCCTTCCAGTATTAGCAGGAGCAATTACAATACTATTAACAGATCGAAATATTAACACCTCTTTCTTTGACCCAGCAGGGGGAGGAGATCCAATTTTATACCAACATTTATTT
>Dichromacalles_albopictus|9716.815-PST_3728
TACGTTATATTTTGTTTTAGGATCCTGAGCAGGTATAATCGGAACATCTTTAAGTATACTTATTCGTACCGAATTAGGTACCCCAGGAACCCTAATCGGAAATGATCAAATCTATAATACTATCGTTACAGCCCACGCTTTTATTATAATTTTCTTCATAGTTATACCTGTAATAATTGGAGGATTTGGAAATTGGCTTATCCCCTTAATACTGGGCGCACCAGATATAGCCTTTCCCCGACTAAATAATATAAGATTCTGACTTCTCCCCCCATCATTAACTCTCTTAATTATAAGAAGAGTTATTGATAAAGGAGCAGGAACTGGATGAACAGTATATCCTCCACTATCAACAAATATTGCCCACGAAGGAGCGTCTGTTGATTTAGCAATTTTTAGATTACATATAGCAGGTATTTCATCAATTCTAGGAGCTATCAATTTTATTTCAACAGTTGCAAACATACGTCCCATAGGCATAGATTTAGATCAAATACCTCTATTTATTTGAGCTGTAAAAATCACTGCCATCTTACTTCTTCTTTCCCTTCCAGTATTAGCAGGAGCAATTACAATACTATTAACAGATCGAAATATTAACACCTCTTTCTTTGACCCAGCAGGGGGAGGAGATCCAATTTTATACCAACATTTATTT
>Dichromacalles_algecirasensis|8840.E-0204-dio
AACTTTATATTTCATTTTAGGATCCTGGGCAGGAATAGCAGGAACATCCCTCAGTGTGCTAATTCGGACTGAATTAGGAAATCCAGGAACTCTTATTGGTAACGATCAAATTTATAATTCCATTGTAACTGCCCATGCTTTTATCATAATTTTCTTTATAGTAATGCCTGTAATAATTGGTGGATTTGGCAATTGATTAGTGCCTCTTATGCTAGGAGCACCGGATATAGCCTTCCCCCGATTAAACAACATAAGTTTTTGATTGCTCCCCCCATCACTAACGTTGCTTATTATAAGAAGAATCGTTGATAAAGGAGCAGGAACTGGTTGAACCGTATACCCCCCGCTATCAACTAATATTGCACACGAAGGAACCTCGGTAGACCTAGCTATTTTTAGACTTCATTTAGCCGGAATCTCCTCAATTCTAGGAGCTATTAATTTCATTTCCACAGTTATTAATATACGGCCAACCGGCATAGATCTTGACCAAATACCTCTGTTTATTTGAGCTGTAAAGATTACAGCAATTTTATTGCTACTTTCTCTTCCAGTTCTGGCAGGGGCTATTACTATACTCCTAACTGATCGAAATATTAACACATCTTTCTTTGACCCGGCAGGCGGAGGAGACCCAATTCTCTACCAACATCTATTC
>Dichromacalles_algecirasensis|9191.E-590-dio
AACTTTATATTTCATTTTAGGATCCTGAGCAGGAATAGCAGGAACATCCCTCAGTATGCTAATTCGGACTGAATTAGGAAACCCCGGAACTCTTATTGGTAATGATCAAATTTATAACTCCATTGTAACTGCCCATGCTTTTATTATAATTTTCTTTATAGTAATGCCAGTAATGATTGGTGGATTTGGTAATTGATTAGTGCCTCTTATGCTAGGGGCACCAGATATAGCCTTCCCCCGATTAAACAATATAAGTTTTTGATTACTCCCCCCATCACTAACATTGCTTATTATAAGAAGAATCGTTGATAAAGGTGCAGGAACTGGTTGAACCGTGTATCCCCCACTATCAACTAACATTGCACATGAAGGAACCTCGGTAGACTTAGCTATTTTTAGACTTCATTTAGCCGGAATCTCCTCAATTCTAGGAGCTATCAATTTCATTTCCACAGTTATTAATATACGCCCAACAGGTATAGATCTTGACCAAATACCCCTGTTTATTTGAGCTGTAAAAATTACAGCAATTTTATTGCTACTTTCTCTTCCAGTTCTAGCAGGGGCTATCACTATACTTCTAACTGATCGAAATATTAATACATCTTTCTTTGACCCTGCTGGAGGAGGAGACCCAATTCTCTATCAACATCTCTTC
>Dichromacalles_algecirasensis|9413.E-782-dio
AACTTTATATTTCATTTTAGGATCCTGAGCAGGAATAGCAGGAACATCCCTCAGTATGCTAATTCGGACTGAATTAGGAAACCCCGGAACTCTTATTGGTAATGATCAAATTTATAACTCCATTGTAACTGCCCATGCTTTTATTATAATTTTCTTTATAGTAATGCCAGTAATGATTGGTGGATTTGGTAATTGATTAGTGCCTCTTATACTAGGGGCACCAGATATAGCCTTCCCCCGATTAAACAATATAAGTTTTTGATTACTCCCCCCATCACTAACATTGCTTATTATAAGAAGAATCGTTGATAAAGGTGCAGGAACTGGTTGAACCGTGTATCCCCCACTATCAACTAACATTGCACATGAAGGAACCTCGGTAGACTTAGCTATTTTTAGACTTCATTTAGCCGGAATCTCCTCAATTCTAGGAGCTATCAATTTCATTTCCACAGTTATTAATATACGCCCAACAGGTATAGATCTTGACCAAATACCCCTGTTTATTTGAGCTGTAAAAATTACAGCAATTTTATTGCTACTTTCTCTTCCAGTTCTAGCAGGGGCTATCACTATACTTCTAACTGATCGAAATATTAATACATCTTTCTTTGACCCTGCTGGAGGAGGAGACCCAATTCTCTATCAACATCTCTTC
>Dichromacalles_algecirasensis|9421.E-793-dio
AACTTTATATTTCATTTTAGGATCCTGAGCAGGAATAGCAGGAACATCCCTCAGTATGCTAATTCGGACTGAATTAGGAAACCCCGGAACTCTTATTGGTAATGATCAAATTTATAACTCCATTGTAACTGCCCATGCTTTTATTATAATTTTCTTTATAGTAATGCCAGTAATGATTGGTGGATTTGGTAATTGATTAGTGCCTCTTATACTAGGGGCACCAGATATAGCCTTCCCCCGATTAAACAATATAAGTTTTTGATTACTCCCCCCATCACTAACATTGCTTATTATAAGAAGAATCGTTGATAAAGGTGCAGGAACTGGTTGAACCGTGTATCCCCCACTATCAACTAACATTGCACATGAAGGAACCTCGGTAGACTTAGCTATTTTTAGACTTCATTTAGCCGGAATCTCCTCAATTCTAGGAGCTATCAATTTCATTTCCACAGTTATTAATATACGCCCAACAGGTATAGATCTTGACCAAATACCCCTGTTTATTTGAGCTGTAAAAATTACAGCAATTTTATTGCTACTTTCTCTTCCAGTTCTAGCAGGGGCTATCACTATACTTCTAACTGATCGAAATATTAATACATCTTTCTTTGACCCTGCTGGAGGAGGAGACCCAATTCTCTATCAACATCTCTTC
>Dichromacalles_andalusiensis|10161.1261-PST_3597
CACGTTATATTTTATTTTAGGATCCTGAGCAGGAATAATCGGAACATCATTAAGTGTACTAATCCGCACAGAATTAGGTAGCCCAGGAACTTTAATTGGAAATGACCAAATTTATAACACTATTGTCACAGCCCATGCTTTTATTATAATTTTCTTTATAGTTATGCCAGTAATAATCGGAGGATTTGGTAATTGATTAATTCCACTAATACTAGGAGCCCCAGATATAGCTTTCCCTCGACTAAATAATATAAGATTCTGGCTTCTACCCCCATCATTAACTCTTTTAGTTATAAGAAGAATTATTGACAAAGGAGCAGGAACTGGTTGAACAGTATATCCCCCACTATCAACAAATATTGCTCATGAAGGGCCTTCTGTAGACTTAGCAATCTTCAGACTTCATATAGCAGGAATTTCATCAATTCTTGGAGCCATTAATTTTATTTCTACAGTTGCAAATATACGCCCCATAGGTATAGATTTAGATCAAATACCTTTGTTTATTTGATCTGTAAAAATCACCGCAATTCTTCTTCTTTTATCCCTACCAGTATTAGCAGGGGCCATTACCATATTATTAACAGATCGAAACATTAACACATCTTTTTTTGACCCAGCAGGAGGTGGAGACCCAATTCTATACCAACATTTATTT
>Dichromacalles_andalusiensis|10206.1306-PST_4122
CACGTTATATTTTATTTTAGGATCCTGGGCAGGAATAACCGGAACATCATTAAGTGTACTTATTCGTACAGAATTAGGTAACCCAGGAACTTTAATTGGAAATGACCAAATTTATAACTCTATTGTCACGGCTCACGCTTTTATCATAATTTTCTTCATAGTTATGCCAGTAATAATTGGAGGATTTGGTAATTGATTAATTCCACTAATACTAGGAGCCCCAGATATAGCCTTTCCACGCCTAAATAATATAAGATTCTGACTTCTACCCCCATCGCTAACTCTTTTAATTATAAGAAGAATTATCGACAAAGGAGCAGGAACTGGTTGAACTGTGTACCCCCCACTATCAACAAATATTGCCCATGAAGGACCTTCTGTAGACTTAGCAATCTTCAGACTTCACATAGCAGGAATTTCATCAATTCTTGGTGCCATTAATTTTATTTCTACAGTTGCAAATATACGCCCCATAGGTATAGATTTAGACCAAATACCTCTGTTTATTTGAGCTGTAAAAATCACGGCAATTTTACTTCTCTTGTCCCTCCCAGTGCTAGCAGGAGCAATTACTATACTATTAACAGATCGAAACATTAATACATCTTTTTTTGATCCTGCAGGAGGAGGAGATCCCATTCTATACCAACATTTATTT
>Dichromacalles_andalusiensis|10234.1334-PST_4150
CACGTTATATTTTATTTTAGGATCCTGGGCAGGAATAACCGGAACATCATTAAGTGTACTTATTCGTACAGAATTAGGTAACCCAGGAACTTTAATTGGAAATGACCAAATTTATAACTCTATTGTCACGGCTCACGCTTTTATCATAATTTTCTTCATAGTTATGCCAGTAATAATTGGAGGATTTGGTAATTGATTAATTCCACTAATACTAGGAGCCCCAGATATAGCCTTTCCACGCCTAAATAATATAAGATTCTGACTTCTACCCCCATCGCTAACTCTTTTAATTATAAGAAGAATTATCGACAAAGGAGCAGGAACTGGTTGAACTGTGTACCCCCCACTATCAACAAATATTGCCCATGAAGGACCTTCTGTAGACTTAGCAATCTTCAGACTTCACATAGCAGGAATTTCATCAATTCTTGGTGCCATTAATTTTATTTCTACAGTTGCAAATATACGCCCCATAGGTATAGATTTAGACCAAATACCTCTGTTTATTTGAGCTGTAAAAATCACGGCAATTTTACTTCTCTTGTCCCTCCCAGTGCTAGCAGGAGCAATTACTATACTATTAACAGATCGAAACATTAATACATCTTTTTTTGATCCTGCAGGAGGAGGAGATCCCATTCTATACCAACATTTATTT
>Dichromacalles_boroveci|9583.GR-953-bor
CACCCTATACTTCATCCTCGGATCCTGAGCAGGAATAGTAGGAACATCTCTAAGTATACTGATTCGTACCGAACTAGGAAACCCAGGAACTTTAATTGGCAATGACCAAATCTATAATACTATTGTTACCGCTCACGCTTTCATTATAATTTTCTTCATAGTTATACCAATTATAATTGGGGGTTTCAGTAACTGGTTAATTCCTCTTATATTAGGGGCACCAGATATAGCATTTCCCCGACTTAACAATATAAGATTCTGACTTCTCCCCCCCTCTCTTACTCTCTTAATTATAAGAAGAATTATTGATAAAGGCGCAGGAACTGGCTGAACAGTCTACCCCCCTTTATCTACCAATATCGCCCATGAAGGAGCCTCTGTAGATTTAGCTATTTTTAGCCTACACATAGCTGGAATTTCATCAATCCTAGGAGCTATTAATTTTATTTCCACTGTAGCTAATATACGCCCCATAGGAATAAATTTAAATTCAATACCACTTTTCATCTGAGCAGTTAAAATCACTGCTATTTTATTACTATTATCCCTGCCAGTACTAGCAGGAGCAATTACAATGCTACTAACAGATCGAAATATTAACACCTCTTTTTTTGACCCTGCAGGTGGGGGAGACCCCATTCTTTACCAACACTTATTT
>Dichromacalles_boroveci|13904.1818-PST_24123
CACCCTATACTTCATCCTCGGATCCTGAGCAGGAATAGTGGGAACATCTCTAAGTATACTAATTCGTACTGAACTAGGAAACCCGGGAACTTTAATTGGTAATGACCAAATCTATAATACTATTGTCACCGCTCACGCTTTCATTATAATTTTCTTCATAGTTATACCAATTATAATTGGAGGTTTCGGTAACTGGTTAATTCCTCTTATATTAGGAGCACCAGATATAGCATTCCCCCGACTTAACAATATAAGATTCTGACTTCTCCCCCCCTCTCTTACTCTCTTAATTATAAGAAGAATTATTGATAAAGGCGCAGGAACTGGTTGAACAGTCTACCCCCCTTTATCTACCAATATCGCCCATGAAGGAGCCTCTGTAGATTTGGCTATTTTTAGCCTACACATAGCTGGAATTTCATCAATCCTAGGGGCTATTAATTTTATTTCCACTGTAGCTAATATACGCCCCATAGGAATAAATTTAGATTCAATACCACTTTTCATCTGAGCAGTTAAAATCACTGCTATTTTATTACTATTATCCCTACCAGTACTAGCAGGGGCAATTACAATACTACTAACAGATCGAAATATTAACACCTCTTTTTTTGACCCTGCAGGCGGGGGAGACCCTATTCTTTACCAACACTTATTT
>Dichromacalles_creticus|8746.GR-0130-cre
CACCCTATATTTCATCCTTGGATCCTGGGCAGGAATAGTAGGAACATCCTTAAGTATATTAATTCGTACTGAATTAGGAAACCCTGGAACTTTAATTGGAAATGACCAAATTTATAATACTATTGTTACCGCCCACGCTTTTATTATAATTTTCTTCATAGTTATACCAATTATAATTGGAGGTTTTGGTAACTGATTAATTCCTCTTATATTAGGAGCACCAGACATGGCATTTCCCCGACTCAATAATATAAGATTTTGACTTCTACCCCCCTCTCTTACTCTCTTAATCATAAGAAGAATTATTGATAAAGGAGCAGGAACTGGTTGAACAGTCTACCCCCCTTTATCAACCAATATCGCCCATGAAGGAGCCTCTGTAGATTTAGCTATTTTTAGACTACATATAGCTGGAATCTCATCAATCCTTGGAGCTATTAATTTTATTTCAACTGTAGCTAATATACGCCCCATAGGAATAAATTTAGATTCAATACCACTTTTCATCTGAGCAGTTAAAATTACTGCTATTTTATTATTATTATCTCTACCAGTTCTAGCAGGAGCAATTACAATACTACTAACAGATCGTAATATTAATACCTCTTTTTTTGATCCCGCAGGTGGAGGAGATCCTATCCTGTACCAGCACTTATTT
>Dichromacalles_diocletianus|961.692-FBA_3029
GACATTATACTTTATTTTAGGGTCCTGAGCAGGGATAGCTGGCACATCCTTAAGAATACTAATTCGAACTGAGTTAGGAAACCCAGGAACCCTTATCGGCAATGACCAAATTTACAATTCTATTGTAACTGCGCATGCCTTTATTATAATCTTCTTTATAGTTATACCAGTAATAATTGGAGGATTTGGAAACTGACTAGTACCCCTCATACTAGGAGCACCAGATATAGCATTCCCCCGATTAAATAATATAAGATTCTGATTACTACCACCTTCTCTCACATTATTAATTATAAGAAGAATTGTTGATAAAGGAGCAGGTACTGGATGGACAGTTTATCCACCCCTATCAACAAATATTGCTCATGAAGGAGCATCTGTTGATCTAGCTATTTTTAGTTTACATTTAGCAGGAATCTCTTCAATCCTCGGAGCAATCAATTTTATCTCTACAGTTATTAATATACGACCAGTTGGAATAGATTTTGATCAAATACCCCTATTCATTTGAGCTGTTAAAATCACTGCAATCTTATTGTTACTCTCCCTCCCAGTTCTAGCAGGAGCCATTACTATACTATTAACAGATCGAAACATTAATACATCTTTTTTTGACCCTGCGGGGGGCGGTGATCCCATTCTTTATCAACATCTATTT
>Dichromacalles_diocletianus|9249.I-648-dio
AACATTATACTTTATTTTAGGGTCCTGAGCAGGAATAGCTGGCACATCCTTAAGAATACTAATTCGAACTGAGTTAGGAAACCCAGGAACCCTTATCGGCAATGACCAAATTTATAATTCTATTGTAACTGCGCATGCCTTTATTATAATCTTCTTTATAGTTATACCAGTAATAATTGGAGGATTTGGAAACTGACTAGTACCCCTCATACTAGGAGCACCAGATATAGCATTCCCCCGATTAAATAATATAAGATTCTGATTACTACCACCTTCTCTCACATTATTAATTATAAGAAGAATTGTTGATAAAGGAGCAGGTACTGGATGAACAGTTTATCCACCCCTATCAACAAATATTGCTCATGAAGGAGCATCTGTTGATCTAGCTATTTTTAGTTTACATTTAGCAGGAATCTCTTCAATCCTCGGAGCAATCAATTTTATCTCTACAGCTATTAATATACGACCAGTTGGAATAGATTTTGATCAAATACCCCTATTCATTTGAGCTGTTAAAATCACTGCAATTTTATTATTACTCTCCCTCCCAGTTCTAGCAGGAGCCATCACTATACTATTAACAGATCGAAACATTAATACATCTTTTTTTGACCCTGCAGGGGGTGGTGATCCCATTCTTTATCAACATCTATTT
>Dichromacalles_diocletianus|9557.F-933-dio
AACATTATACTTTATTTTAGGGTCCTGAGCAGGAATAGCTGGCACATCCTTAAGAATACTAATTCGAACTGAGTTAGGAAACCCAGGAACCCTTATCGGCAATGACCAAATTTACAATTCTATTGTAACTGCGCATGCCTTTATTATAATCTTCTTTATAGTTATACCAGTAATAATTGGAGGGTTTGGAAACTGACTAGTACCCCTCATACTAGGAGCACCAGATATAGCATTCCCCCGATTAAATAATATAAGATTCTGATTACTACCACCTTCTCTCACATTATTAATTATAAGAAGAATTGTTGATAAAGGAGCAGGTACTGGATGAACAGTTTATCCACCCCTATCAACAAATATTGCTCATGAAGGAGCATCTGTTGATCTAGCTATTTTTAGTTTACATTTAGCAGGAATCTCTTCAATCCTCGGAGCAATCAATTTTATCTCTACAGTTATTAATATACGACCAGTTGGAATAGATTTTGATCAAATACCCCTATTCATTTGAGCTGTTAAAATCACTGCAATCTTATTATTACTCTCCCTCCCGGTTCTAGCAGGAGCCATCACTATATTATTAACAGATCGAAACATTAATACATCTTTTTTTGACCCTGCAGGGGGCGGTGATCCCATTCTTTATCAACATCTATTT
>Dichromacalles_diocletianus|9568.F-934-dio
AACATTATACTTTATTTTAGGGTCCTGAGCAGGAATAGCTGGCACATCCTTAAGAATACTAATTCGAACTGAGTTAGGAAACCCAGGAACCCTTATCGGCAATGACCAAATTTACAATTCTATTGTAACTGCGCATGCCTTTATTATAATCTTCTTTATAGTTATACCAGTAATAATTGGAGGGTTTGGAAACTGACTAGTACCCCTCATACTAGGAGCACCAGATATAGCATTCCCCCGATTAAATAATATAAGATTCTGATTACTACCACCTTCTCTCACATTATTAATTATAAGAAGAATTGTTGATAAAGGAGCAGGTACTGGATGAACAGTTTATCCACCCCTATCAACAAATATTGCTCATGAAGGAGCATCTGTTGATCTAGCTATTTTTAGTTTACATTTAGCAGGAATCTCTTCAATCCTCGGAGCAATCAATTTTATCTCTACAGTTATTAATATACGACCAGTTGGAATAGATTTTGATCAAATACCCCTATTCATTTGAGCTGTTAAAATCACTGCAATCTTATTATTACTCTCCCTCCCGGTTCTAGCAGGAGCCATCACTATATTATTAACAGATCGAAACATTAATACATCTTTTTTTGACCCTGCAGGGGGCGGTGATCCCATTCTTTATCAACATCTATTT
>Dichromacalles_diocletianus|10265.693-FBA_3030
AACACTATACTTTATTTTAGGATCCTGAGCAGGAATAGCTGGCACATCCCTCAGAATACTAATTCGAACTGAATTAGGAAACCCAGGAACCCTAATTGGAAATGATCAAATTTACAATTCAATTGTAACCGCCCATGCCTTTATTATAATCTTCTTCATAGTTATACCTGTAATAATTGGAGGATTTGGAAATTGACTAGTACCCCTCATACTAGGAGCACCAGATATAGCATTCCCCCGATTAAATAATATAAGCTTCTGGCTATTACCCCCGTCTCTTTCATTACTAGTTATAAGAAGAATTGTAGATAAAGGAGCAGGTACTGGATGAACTGTTTATCCCCCATTATCAACAAATATCGCCCATGAAGGAGCATCAGTCGATCTAGCTATTTTCAGACTACATTTAGCAGGAATTTCCTCAATCCTAGGAGCAATTAATTTTATTTCCACAGTAATCAATATACGACCAGTCGGAATAGATTTTGATCAAATAACCTTATTTATCTGAGCTGTTAAAATCACTGCAATCTTACTATTACTTTCTCTACCAGTTCTAGCTGGAGCCATCACTATACTTCTAACAGATCGAAACATTAATACATCCTTTTTTGACCCCGCTGGAGGTGGAGACCCTATTCTTTACCAACATTTATTT
>Dichromacalles_diocletianus|17471.2813b-FBA_3315
GACCCTGTACTTTATTTTAGGATCCTGAGCAGGGATAGCTGGCACATCCCTTAGAATGTTAATCCGAACTGAACTGGGAAACCCTGGAACCCTTATTGGAAATGATCAAATTTATAATTCCATTGTAACTGCCCACGCCTTTATCATAATCTTCTTTATAGTAATACCAGTAATAATCGGAGGATTCGGAAACTGACTAGTACCCCTCATACTAGGAGCACCAGATATAGCATTCCCCCGATTAAATAATATAAGATTCTGACTATTACCCCCATCTCTTACACTATTAATTATAAGTAGTATCGTCGATAAAGGAGCAGGTACCGGATGAACAGTTTATCCACCCCTATCAACAAATATTGCCCATGAAGGAGCTTCAGTTGACCTGGCTATTTTTAGACTCCATTTAGCTGGAATTTCATCAATTCTCGGAGCAATCAATTTCATCTCTACAGTTATTAATATACGACCAATAGGAATATATTTCGATCAAATACCCCTATTTATTTGAGCTGTAAAAATCACTGCGATCTTACTTCTCCTTTCCCTGCCAGTTCTTGCAAGTGCTATCACTATGCTCTTAACAGATCGAAATATCAACACATCCTTTTTTGACCCAGCAGGAGGAGGAGACCCTATTCTTTATCAACATTTATTT
>Dichromacalles_dromedarius|219.29-PST_16GC2011
AACCTTATATTTTATCCTAGGATCCTGAGCAGGAATAGCAGGAACATCTCTCAGAATGCTAATCCGAACAGAATTAGGAAACCCGGGAACTCTAATTGGAAATGACCAAATTTATAATACTATTGTAACTGCCCATGCTTTTATTATAATTTTCTTCATAGTAATGCCAGTAATAATTGGGGGATTCGGAAACTGACTTGTACCCCTCATGCTAGGTGCACCAGATATAGCTTTCCCACGCCTAAATAATATAAGATTCTGACTTCTTCCCCCTTCCCTAACTCTTCTAGTTATAAGAAGAATTATTGATAAAGGAGCAGGTACCGGATGAACAGTTTACCCCCCCTTATCAACTAATATCGCCCATGAAGGAGCATCAGTAGATCTTGCCATCTTCAGCCTTCATCTAGCTGGAATCTCTTCAATCTTAGGAGCTATCAACTTTATCTCAACAGTTATTAATATACGGCCTGAAGGAATATATATAGACCAAATACCTTTATTCACTTGAGCCGTTAAAATTACTGCAATTCTTCTGTTACTTTCCCTTCCAGTGCTAGCAGGAGCAATCACTATACTCTTAACAGACCGAAACATTAATACTTCGTTTTTTGACCCAGCAGGAGGAGGAGACCCCATCTNNNNNNNNNNNNNNNNN
>Dichromacalles_dromedarius|8766.C-0127-dro
AACCTTATATTTTATCCTAGGATCCTGAGCAGGAATAGCAGGAACATCTCTCAGAATGCTAATCCGAACAGAATTAGGAAACCCGGGAACTCTAATTGGAAATGACCAAATTTATAATACTATTGTAACTGCCCATGCTTTTATTATAATTTTCTTCATAGTAATGCCAGTAATAATTGGGGGATTCGGAAACTGACTTGTACCCCTCATGCTAGGTGCACCAGATATAGCTTTCCCACGCCTAAATAATATAAGATTCTGACTTCTTCCCCCTTCCCTAACTCTTCTAGTTATAAGAAGAATTATTGATAAAGGAGCAGGTACCGGATGAACAGTTTACCCCCCCTTATCAACTAATATCGCCCATGAAGGAGCATCAGTAGATCTTGCCATCTTCAGCCTTCATCTAGCTGGAATCTCTTCAATCTTAGGAGCTATCAACTTTATCTCAACAGTTATTAATATACGGCCTGAAGGAATACATATAGACCAAATACCTTTATTCACTTGAGCCGTTAAAATTACTGCAATTCTTCTGTTACTTTCCCTTCCAGTGCTAGCAGGAGCAATCACTATACTCTTAACAGACCGAAACATTAATACTTCGTTTTTTGACCCAGCAGGAGGAGGAGACCCAATTCTTTACCAACACCTATTC
>Dichromacalles_dromedarius|8863.E-0208-dro
AACCTTATATTTCATCCTAGGATCCTGAGCAGGAATAGCAGGAACATCTCTCAGAATGCTAATCCGAACAGAATTAGGAAACCCGGGAACTCTAATTGGAAATGACCAAATTTATAATACTATTGTAACTGCCCATGCTTTTATTATAATTTTCTTCATAGTAATGCCAGTAATAATTGGGGGATTCGGAAACTGACTTGTACCCCTCATGCTAGGTGCACCAGATATAGCCTTCCCACGCCTAAATAATATAAGATTCTGACTTCTTCCCCCTTCCCTAACTCTTCTAGTTATAAGAAGAATTATTGATAAAGGAGCAGGTACCGGATGAACAGTTTACCCCCCCTTATCAACTAATATCGCCCATGAAGGAGCATCAGTAGATCTTGCCATCTTCAGCCTTCATCTAGCTGGAATCTCTTCAATCTTAGGAGCTATCAACTTTATCTCGACAGTTATTAATATACGGCCTGAAGGAATACATATAGACCAAATACCTTTATTCACTTGAGCCGTTAAAATTACTGCAATTCTTCTGTTACTTTCCCTTCCAGTGCTAGCAGGAGCAATCACTATACTCTTAACAGACCGAAACATTAATACTTCGTTTTTTGACCCAGCAGGAGGAGGAGACCCAATTCTTTACCAACACCTATTC
>Dichromacalles_dromedarius|9113.P-515-dro
AACCTTGTATTTCATCCTAGGATCCTGGGCAGGAATGGCCGGAACATCTCTTAGAATGCTAATCCGAACAGAGTTGGGGAATCCAGGAACTCTGATTGGAAATGACCAAATTTATAATACTATTGTAACTGCCCATGCTTTTATTATAATTTTCTTTATAGTAATGCCAGTAATAATTGGGGGATTCGGAAACTGACTTGTGCCCCTCATGCTAGGGGCACCAGATATAGCTTTCCCACGCCTAAATAATATAAGATTCTGACTTCTCCCCCCTTCCCTTACTCTTCTAGTTATAAGAAGAATTATTGATAAAGGAGCAGGTACCGGATGAACAGTTTACCCTCCCTTGTCAACTAATATTGCCCATGAAGGAGCGTCAGTAGATCTCGCCATCTTCAGTCTACATCTAGCAGGAATCTCTTCAATCTTAGGAGCTATCAACTTCATCTCAACAGTTATCAATATACGACCTGAAGGAATAGATATAGACCAAATACCTTTATTCACTTGAGCCGTTAAAATTACTGCAATCCTTCTTTTACTTTCCCTACCAGTACTAGCAGGAGCAATTACTATACTTTTAACAGACCGAAACATTAATACTTCATTTTTTGACCCAGCAGGGGGAGGAGATCCAATTCTTTACCAACATTTATTC
>Dichromacalles_dromedarius|9297.E-708-dro
AACCTTATATTTCATCCTAGGATCCTGAGCAGGAATAGCAGGAACATCTCTCAGAATGCTAATCCGAACAGAATTAGGAAACCCGGGAACTCTAATTGGAAATGACCAAATTTATAATACTATTGTAACTGCCCATGCTTTTATTATAATTTTCTTCATAGTAATGCCAGTAATAATTGGGGGATTCGGAAACTGACTTGTACCCCTCATGCTAGGTGCACCAGATATAGCTTTCCCACGCCTAAATAATATAAGATTCTGACTTCTTCCCCCTTCCCTAACTCTTCTAGTTATAAGAAGAATTATTGATAAAGGAGCAGGTACCGGATGAACAGTTTACCCCCCCTTATCAACTAATATCGCCCATGAAGGAGCATCAGTAGATCTTGCCATCTTCAGCCTTCATCTAGCTGGAATCTCTTCAATCTTAGGAGCTATCAACTTTATCTCGACAGTTATTAATATACGGCCTGAAGGAATACATATAGACCAAATACCTTTATTCACTTGAGCCGTTAAAATTACTGCAATTCTTCTGTTACTTTCCCTTCCAGTGCTAGCAGGAGCAATCACTATACTCTTAACAGACCGAAACATTAATACTTCGTTTTTTGACCCAGCAGGAGGAGGAGACCCAATTCTTTACCAACACCTATTC
>Dichromacalles_dromedarius|9403.E-771-dro
AACCTTATATTTCATCCTAGGATCCTGAGCAGGAATAGCAGGAACATCTCTCAGAATGCTAATCCGAACAGAATTAGGAAACCCGGGAACTCTAATTGGAAATGACCAAATTTATAATACTATTGTAACTGCCCATGCTTTTATTATAATTTTCTTCATAGTAATGCCAGTAATAATTGGGGGATTCGGAAACTGACTTGTACCCCTCATGCTAGGTGCACCAGATATAGCTTTCCCACGCCTAAATAATATAAGATTCTGACTTCTTCCCCCTTCCCTAACTCTTCTAGTTATAAGAAGAATTATTGATAAAGGAGCAGGTACCGGATGAACAGTTTACCCCCCCTTATCAACTAATATCGCCCATGAAGGAGCATCAGTAGATCTTACCATCTTCAGCCTTCATCTAGCTGGAATCTCTTCAATCTTAGGAGCTATCAACTTTATCTCAACAGTTATTAATATACGGCCTGAAGGAATACATATAGACCAAATACCTTTATTCACTTGAGCCGTTAAAATTACTGCAATTCTTCTGTTACTTTCCCTTCCAGTGCTAGCAGGAGCAATCACTATACTCTTAACAGACCGAAACATTAATACTTCGTTTTTTGACCCAGCAGGAGGAGGGGACCCAATTCTTTACCAACACCTATTC
>Dichromacalles_dromedarius|9423.E-796-dro
AACCTTATATTTCATCCTAGGATCCTGAGCAGGAATAGCAGGAACATCTCTCAGAATGCTAATCCGAACAGAATTAGGAAACCCGGGAACTCTAATTGGAAATGACCAAATTTATAATACTATTGTAACTGCCCATGCTTTTATTATAATTTTCTTCATAGTAATGCCAGTAATAATTGGGGGATTCGGAAACTGACTTGTACCCCTCATGCTAGGTGCACCAGATATAGCTTTCCCACGCCTAAATAATATAAGATTCTGACTTCTTCCCCCTTCCCTAACTCTTCTAGTTATAAGAAGAATTATTGATAAAGGAGCAGGTACCGGATGAACAGTTTACCCCCCCTTATCAACTAATATCGCCCATGAAGGAGCATCAGTAGATCTTACCATCTTCAGCCTTCATCTAGCTGGAATCTCTTCAATCTTAGGAGCTATCAACTTTATCTCAACAGTTATTAATATACGGCCTGAAGGAATACATATAGACCAAATACCTTTATTCACTTGAGCCGTTAAAATTACTGCAATTCTTCTGTTACTTTCCCTTCCAGTGCTAGCAGGAGCAATCACTATACTCTTAACAGACCGAAACATTAATACTTCGTTTTTTGACCCAGCAGGAGGAGGGGACCCAATTCTTTACCAACACCTATTC
>Dichromacalles_dromedarius|9524.E-905-dro
AACCTTATATTTTATCCTAGGATCCTGAGCAGGAATAGCAGGAACATCTCTCAGAATGCTAATCCGAACAGAATTAGGAAACCCGGGAACTCTAATTGGAAATGACCAAATTTATAATACTATTGTAACTGCCCATGCTTTTATTATAATTTTCTTCATAGTAATGCCAGTAATAATTGGGGGATTCGGAAACTGACTTGTACCCCTCATGCTAGGTGCACCAGATATAGCTTTCCCACGCCTAAATAATATAAGATTCTGACTTCTTCCCCCTTCCCTAACTCTTCTAGTTATAAGAAGAATTATTGATAAAGGAGCAGGTACCGGATGAACAGTTTACCCCCCCTTATCAACTAATATCGCCCATGAAGGAGCATCAGTAGATCTTGCCATCTTCAGCCTTCATCTAGCTGGAATCTCTTCAATCTTAGGAGCTATCAACTTTATCTCAACAGTTATTAATATACGGCCTGAAGGAATACACATAGACCAAATACCTTTATTCACTTGAGCCGTTAAAATTACTGCAATTCTTCTGTTACTTTCCCTTCCAGTGCTAGCAGGAGCAATCACTATACTCTTAACAGACCGAAACATTAATACTTCGTTTTTTGACCCAGCAGGAGGAGGAGACCCAATTCTTTACCAACACCTATTC
>Dichromacalles_dromedarius|15014.1874-PST_26077
AACCTTGTATTTCATCCTAGGATCCTGGGCAGGAATGGCCGGAACATCTCTTAGAATGCTAATCCGAACAGAGTTGGGGAATCCAGGAACTCTGATTGGAAATGACCAAATTTATAATACTATTGTAACTGCCCATGCTTTTATTATAATTTTCTTTATAGTAATGCCAGTAATAATTGGGGGATTCGGAAACTGACTTGTGCCCCTCATGCTAGGGGCACCAGATATAGCTTTCCCACGCCTAAATAATATAAGATTCTGACTTCTCCCCCCTTCCCTTACTCTTCTAGTTATAAGAAGAATTATTGATAAAGGAGCAGGTACCGGATGAACAGTTTACCCTCCCTTGTCAACTAATATTGCCCATGAAGGAGCGTCAGTAGATCTCGCCATCTTCAGTCTACATCTAGCAGGAATCTCTTCAATCTTAGGAGCTATCAACTTCATCTCAACAGTTATCAATATACGACCTGAAGGAATAGATATAGACCAAATACCTTTATTCACTTGAGCCGTTAAAATTACTGCAATCCTTCTTTTACTTTCCCTACCAGTACTAGCAGGAGCAATTACTATACTTTTAACAGACCGAAACATTAATACTTCATTTTTTGACCCAGCAGGGGGAGGAGATCCAATTCTTTACCAACATTTATTC
>Dichromacalles_dromedarius|16018.2003-JKR_23643
AACCTTATATTTTATCCTAGGATCCTGAGCAGGAATAGCAGGAACATCTCTCAGAATGCTAATCCGAACAGAATTAGGAAACCCGGGAACTCTAATTGGAAATGACCAAATTTATAATACTATTGTAACTGCCCATGCTTTTATTATAATTTTCTTCATAGTAATGCCAGTAATAATTGGGGGATTCGGAAACTGACTTGTACCCCTCATGCTAGGTGCACCAGATATAGCTTTCCCACGCCTAAATAATATAAGATTCTGACTTCTTCCCCCTTCCCTAACTCTTCTAGTTATAAGAAGAATTATTGATAAAGGAGCAGGTACCGGATGAACAGTTTACCCCCCCTTATCAACTAATATCGCCCATGAAGGAGCATCAGTAGATCTTGCCATCTTCAGCCTTCATCTAGCTGGAATCTCTTCAATCTTAGGAGCTATCAACTTTATCTCAACAGTTATTAATATACGGCCTGAAGGAATACATATAGACCAAATACCTTTATTCACTTGAGCCGTTAAAATTACTGCAATTCTTCTGTTACTTTCCCTTCCAGTGCTAGCAGGAGCAATCACTATACTCTTAACAGACCGAAACATTAATACTTCGTTTTTTGACCCAGCAGGAGGAGGAGACCCAATTCTTTACCAACACCTATTC
>Dichromacalles_dromedarius|17158.2793-PST_26147
AACCTTGTATTTCATCCTAGGATCCTGGGCAGGAATGGCCGGAACATCTCTTAGAATGCTAATCCGAACAGAGTTGGGGAATCCAGGAACTCTGATTGGAAATGACCAAATTTATAATACTATTGTAACTGCCCATGCTTTTATTATAATTTTCTTTATAGTAATGCCAGTAATAATTGGGGGATTCGGAAACTGACTTGTGCCCCTCATGCTAGGGGCACCAGATATAGCTTTCCCACGCCTAAATAATATAAGATTCTGACTTCTCCCCCCTTCCCTTACTCTTCTAGTTATAAGAAGAATTATTGATAAAGGAGCAGGTACCGGATGAACAGTTTACCCTCCCTTGTCAACTAATATTGCCCATGAAGGAGCGTCAGTAGATCTCGCCATCTTCAGTCTACATCTAGCAGGAATCTCTTCAATCTTAGGAGCTATCAACTTCATCTCAACAGTTATCAATATACGACCTGAAGGAATAGATATAGACCAAATACCTTTATTCACTTGAGCCGTTAAAATTACTGCAATCCTTCTTTTACTTTCCCTACCAGTACTAGCAGGAGCAATTACTATACTTTTAACAGACCGAAACATTAATACTTCATTTTTTGACCCAGCAGGGGGAGGAGATCCAATTCTTTACCAACATTTATTC
>Dichromacalles_dromedarius|17509.2850-PST_4245
AACCTTGTATTTCATCCTAGGATCCTGGGCAGGAATGGCCGGAACATCTCTTAGAATGCTAATCCGAACAGAGTTGGGGAATCCAGGAACTCTGATTGGAAATGACCAAATTTATAATACTATTGTAACTGCCCATGCTTTTATTATAATTTTCTTTATAGTAATGCCAGTAATAATTGGGGGATTCGGAAACTGACTTGTGCCCCTCATACTAGGGGCACCAGATATAGCTTTCCCACGCCTAAATAATATAAGATTCTGACTTCTCCCCCCTTCCCTTACTCTTCTAGTTATAAGAAGAATTATTGATAAAGGAGCAGGTACCGGATGAACAGTTTACCCTCCCTTGTCAACTAATATTGCCCATGAAGGAGCGTCAGTAGATCTCGCCATCTTCAGTCTACATCTAGCAGGAATCTCTTCAATCTTAGGAGCTATCAACTTCATCTCAACAGTTATCAATATACGACCTGAAGGAATAGATATAGACCAAATACCTTTATTCACTTGAGCCGTTAAAATTACTGCAATCCTTCTTTTACTTTCCCTACCAGTACTAGCAGGAGCAATTACTATACTTTTAACAGACCGAAACATTAATACTTCATTTTTTGACCCAGCAGGGGGAGGAGATCCAATTCTTTACCAACATTTATTC
>Dichromacalles_lentisci|9412.E-781-len
CACACTCTACTTCATTCTAGGATCATGAGCAGGCATAGTTGGAACATCCCTTAGTATATTAATTCGTACAGAACTAGGAAACCCAGGAACTTTAATCGGCAATGATCAAATTTATAATACTATTGTAACAGCTCATGCTTTCATTATAATTTTTTTTATAGTAATACCAGTAATAATTGGCGGATTTGGAAACTGATTAATTCCCCTTATATTAGGAGCCCCAGATATAGCTTTCCCGCGACTAAATAATATAAGATTTTGGTTACTACCCCCATCATTAATTCTTCTAATTATAAGAAGAATTATTGATAAAGGCGCCGGAACTGGTTGAACTGTTTATCCACCATTATCAACTAATATTGCCCATGAAGGGGCATCAGTAGATTTAGCAATCTTTAGATTACACATAGCAGGAATCTCATCAATTCTAGGAGCAATCAATTTTATCTCCACAGTTATCAACATACATCCAATAGGAATAGATTTCGATCAAATACCTTTATTTATTTGAGCAGTAAAAATTACTGCTATTTTACTTCTTCTATCGCTACCAGTATTAGCCGGGGCAATTACTATACTTCTAACAGACCGGAACATCAACACATCATTCTTTGACCCAGCAGGAGGGGGGGATCCTATCTTATACCAACACCTATTC
>Dichromacalles_lentisci|9416.E-786-len
CACACTCTACTTCATTCTAGGATCATGAGCAGGCATAGTTGGAACATCCCTTAGTATATTAATTCGTACAGAACTAGGAAACCCAGGAACTTTAATCGGCAATGATCAAATTTATAATACTATTGTAACAGCTCATGCTTTCATTATAATTTTTTTTATAGTAATACCAGTAATAATTGGCGGATTTGGAAACTGATTAATTCCCCTTATATTAGGAGCCCCAGATATAGCTTTCCCGCGACTAAATAATATAAGATTTTGGTTACTACCCCCATCATTAATTCTTCTAATTATAAGAAGAATTATTGATAAAGGCGCCGGAACTGGTTGAACTGTTTACCCACCATTATCAACTAATATTGCCCATGAAGGGGCATCAGTAGATTTAGCAATCTTTAGATTACACATAGCAGGAATCTCATCAATTCTAGGAGCAATCAATTTTATCTCCACAGTTATCAACATACATCCAATAGGAATAGATTTCGATCAAATACCTTTATTTATTTGAGCAGTAAAAATTACTGCTATTTTACTTCTTCTGTCGCTACCAGTATTAGCCGGGGCAATTACTATACTTCTAACAGACCGGAACATCAACACATCATTCTTTGACCCAGCAGGAGGGGGGGATCCTATCTTATACCAACACCTATTC
>Dichromacalles_lentisci|9523.E-904-len
CACACTCTACTTCATTCTAGGATCATGAGCAGGCATAGTTGGAACATCCCTTAGTATATTAATTCGTACAGAACTAGGAAACCCAGGAACTTTAATCGGCAATGATCAAATTTATAATACTATTGTAACAGCTCATGCTTTCATTATAATTTTTTTTATAGTAATACCAGTAATAATTGGCGGATTTGGAAACTGATTAATTCCCCTTATATTAGGAGCCCCAGATATAGCTTTCCCGCGACTAAATAATATAAGATTTTGGTTACTACCCCCATCATTAATTCTTCTAATTATAAGAAGAATTATTGATAAAGGCGCCGGAACTGGTTGAACTGTTTATCCACCATTATCAACTAATATTGCCCATGAAGGGGCATCAGTAGATTTAGCAATCTTTAGATTACACATAGCAGGAATCTCATCAATTCTAGGAGCAATCAATTTTATCTCCACAGTTATCAACATACATCCAATAGGAATAGATTTCGATCAAATACCTTTATTTATTTGAGCAGTAAAAATTACTGCTATTTTACTTCTTCTGTCGCTACCAGTATTAGCCGGGGCAATTACTATACTTCTAACAGACCGGAACATCAACACATCATTCTTTGACCCAGCAGGAGGGGGGGATCCTATCTTATACCAACACCTATTC
>Dichromacalles_querilhaci|9558.F-935-que
CACGTTATATTTCGTTCTAGGATCATGAGCAGGTATAATTGGAACATCTTTAAGTGTATTAATCCGTACTGAATTAGGTAACCCTGGAACTTTAATCGGAAATGATCAAATTTATAATACTATTGTCACAGCCCATGCTTTTATTATAATTTTTTTTATAGTCATACCCGTAATAATTGGAGGATTCGGTAATTGATTAATCCCACTAATACTAGGTGCACCAGATATAGCCTTTCCTCGCCTCAACAATATAAGATTTTGACTTCTACCTCCCTCGTTAACTCTTTTAATTATAAGAAGAATTATCGATAAAGGAGCAGGAACCGGTTGAACAGTATATCCTCCTTTATCAACAAATATCGCCCATGAAGGAGCCTCTGTCGACTTAGCAATTTTTAGTTTACACATAGCAGGTATTTCATCAATTCTAGGAGCTATTAACTTCATTTCTACAGTTGCAAATATACGCCCAATAGGTATAGATTTAGATCAAATACCATTATTTATTTGAGCTGTAAAAATTACTGCCATCCTACTTCTTCTATCTCTCCCGGTATTAGCAGGAGCCATTACAATATTATTAACAGACCGAAATATTAATACCTCCTTCTTCGACCCAGCAGGAGGGGGAGATCCTATTTTGTATCAACATTTATTT
>Dichromacalles_rolletii|874.670-FBA
NNNNNNNNNNNNNNNNNNNGGGTCATGAGCAAGAATAGTAGGGACATCTCTTAGTATATTAATTCGGACTGAACTAGGAAACCCAGGAACTTTAATCGGTAATGATCAAATCTATAATACTATTGTTACTGCTCACGCTTTTATTATAATTTTCTTTATAGTTATACCAGTTATAATTGGAGGATTCGGTAATTGATTAATTCCTCTCATACTAGGAGCCCCCGACATAGCATTCCCCCGACTTAATAATATAAGATTTTGACTTCTACCCCCGTCGCTTACTCTCCTTATTATAAGAAGCATTATCGATAAAGGTGCAGGAACCGGTTGAACTGTATACCCCCCTTTATCAACCAATATTGCCCATGAAGGAGCCTCAGTAGATTTAGCCATTTTTAGTCTACACTTAGCAGGAATTTCATCAATTCTAGGAGCTATTAACTTTATTTCTACTATAATTAATATACGCCCTATAGGAATAGATCTAGACTCAATACCGCTCTTTATCTGAGCAGTAAAAATCACTGCCATCCTATTACTACTATCTTTACCAGTACTGGCAGGAGCAATTACAATATTATTAACTGATCGTAACATCAATACATCTTTTTTTGACCCAGCAGGAGGGGGCGACCCTATCCTCTATCAACACTTATTC
>Dichromacalles_rolletii|8768.I-0129-rol
TACCTTATATTTTATTTTAGGGTCATGAGCAGGAATAGTAGGAACATCTCTTAGTATATTAATTCGTACTGAACTAGGAAACCCAGGAACTTTAATCGGTAATGATCAAATCTATAATACTATTGTTACCGCTCACGCTTTTATTATAATTTTCTTTATAGTTATACCAGTTATAATTGGAGGATTCGGTAATTGATTAATTCCCCTCATACTAGGAGCCCCCGACATAGCATTCCCCCGACTTAATAATATAAGATTTTGACTTCTACCCCCGTCGCTTACCCTCCTTATTATAAGAAGCATTATCGATAAAGGTGCAGGAACCGGTTGAACTGTATACCCCCCTTTATCAACCAATATTGCCCATGAAGGAGCCTCAGTAGATTTAGCCATTTTTAGTCTACACTTAGCAGGAATTTCATCAATTCTAGGAGCTATTAACTTTATTTCTACTGTAATTAATATACGCCCTATGGGAATAGATCTAGACTCAATACCGCTCTTTATCTGAGCAGTAAAAATCACTACCATCCTATTACTATTATCTTTACCAGTACTGGCAGGAGCAATTACAATATTATTAACTGATCGTAACATTAATACATCTTTTTTTGACCCAGCAGGAGGGGGAGACCCTATCCTCTATCAACACTTATTC
>Dichromacalles_rolletii|8978.I-0276-rol
TACCTTATATTTTATTTTAGGGTCATGAGCAAGAATAGTAGGAACATCTCTTAGTATATTAATTCGTACTGAACTAGGAAACCCAGGAACTTTAATCGGTAATGATCAAATCTATAATACTATTGTTACTGCTCACGCTTTTATTATAATTTTCTTTATAGTTATACCAGTTATAATTGGAGGATTCGGTAATTGATTAATTCCTCTCATACTAGGAGCCCCCGACATAGCATTCCCCCGACTTAATAATATAAGATTTTGACTTCTACCCCCGTCGCTTACTCTCCTTATTATAAGAAGTATTATCGATAAAGGTGCAGGAACCGGTTGAACTGTATACCCCCCTTTATCAACCAATATTGCCCATGAAGGAGCCTCAGTAGATTTAGCCATTTTTAGTCTACACTTAGCAGGAATTTCATCAATTCTAGGAGCTATTAACTTTATTTCTACTATAATTAATATACGCCCTATAGGAATAGATCTAGACTCAATACCGCTCTTTATCTGAGCAGTAAAAATCACTGCCATCCTATTACTACTATCTTTACCAGTACTGGCAGGAGCAATTACAATATTATTAACTGATCGTAACATCAATACATCTTTTTNNNNNNNNNNNNNNNNNNNNNNNNNNNNNNNNNNNNNNNNNNNNNNN
>Dichromacalles_rolletii|9085.F-452-rol
TNCCTTATATTTTATTTTAGGGTCATGAGCAGGAATAGTAGGAACATCTCTTAGTATATTAATTCGTACTGAACTAGGAAACCCAGGAACTTTAATCGGTAATGATCAAATCTATAATACTATTGTTACCGCTCACGCTTTTATTATAATTTTCTTTATAGTTATACCAGTTATAATTGGGGGATTCGGTAATTGATTAATTCCTCTCATACTAGGAGCCCCCGACATAGCATTCCCCCGACTTAATAATATAAGATTTTGACTTCTACCCCCGTCGCTTACCCTCCTTATTATAAGAAGCATTATCGATAAAGGTGCAGGAACCGGTTGAACTGTATACCCCCCTTTATCAACCAATATTGCCCATGAAGGAGCCTCAGTAGATTTAGCCATTTTTAGTCTACACTTAGCAGGAATTTCATCAATTCTAGGAGCTATTAACTTTATTTCTACTGTAATTAATATACGCCCTATAGGAATAGATCTAGACTCAATACCGCTCTTTATCTGAGCAGTAAAAATCACTGCCATCCTATTACTATTATCTTTACCAGTACTGGCAGGAGCAATTACAATATTATTAACTGATCGTAACATCAATACATCTTTTTTTGACCCAGCAGGAGGGGGAGACCCTATCCTCTATCAACACTTATTC
>Dichromacalles_rolletii|11136.1650-JKR_4228
TACCTTATATTTTATTTTAGGGTCATGAGCAGGAATAGTAGGAACATCTCTTAGTATATTAATTCGTACTGAACTAGGAAACCCAGGAACTTTAATCGGTAATGATCAAATCTATAATACTATTGTTACCGCTCACGCTTTTATTATAATTTTCTTTATAGTTATACCAGTTATAATTGGAGGATTCGGTAATTGATTAATTCCTCTCATACTAGGAGCCCCCGACATAGCATTCCCCCGACTTAATAATATAAGATTTTGACTTCTACCCCCGTCGCTTACCCTCCTTATTATAAGAAGCATTATCGATAAAGGTGCAGGAACCGGTTGAACTGTATACCCCCCTTTATCAACCAATATTGCCCATGAAGGAGCCTCAGTAGATTTAGCCATTTTTAGTCTACACTTAGCAGGAATTTCATCAATTCTAGGAGCTATTAACTTTATTTCTACTGTAATTAATATACGCCCTATAGGAATAGATCTAGACTCAATACCGCTCTTTATCTGAGCAGTAAAAATCACTGCCATCCTATTACTATTATCTTTACCAGTACTGGCGGGAGCAATTACAATATTATTAACTGATCGTAACATCAATACATCTTTTTTTGACCCAGCAGGAGGGGGAGACCCTATCCTCTATCAACACTTATTC
>Dichromacalles_tuberculatus|8861.E-0203-tub
AACACTATATTTTATTCTAGGTTCATGAGCAGGAATAATCGGAACATCTCTAAGTATACTAATCCGTACTGAGCTAGGTACCCCGGGAACTCTAATTGGAAATGATCAAATCTATAATACTATTGTAACAGCTCATGCCTTTATTATAATTTTTTTCATAGTAATACCTATTATAATTGGAGGATTCGGAAATTGATTAATTCCATTAATACTAGGAGCACCTGATATAGCCTTCCCACGCCTCAATAATATAAGATTCTGGCTACTCCCACCTTCATTAACTCTCCTAATTATAAGAAGAATCATTGACAAAGGAGCAGGAACAGGTTGAACAGTATACCCACCTTTATCAGCAAATATTGCACATGAAGGGGCATCTGTAGACTTAGCAATTTTCAGGCTACATATAGCAGGTATTTCATCAATTCTTGGAGCAATTAATTTTATTTCAACCGTTGCAAATATACGTCCAATAGGCATAGACCTAGATAAAATACCCCTATTTATTTGAGCTGTAAAAATTACTGCCATTCTACTACTACTATCACTTCCAGTATTAGCAGGGGCAATTACTATACTACTCACAGACCGAAATATTAACACATCTTTTTTTGACCCTGCAGGGGGAGGTGACCCAATTTTATATCAACACCTATTC
>Dichromacalles_tuberculatus|9405.E-773-tub
GACACTATATTTTATTCTAGGTTCATGAGCAGGAATAATCGGAACATCTCTAAGTATACTAATCCGTACTGAGCTAGGTACCCCAGGAACTCTAATTGGAAATGATCAAATCTATAATACTATTGTAACAGCTCATGCCTTTATTATAATTTTTTTCATAGTAATACCCATTATAATTGGGGGATTCGGAAATTGATTAATTCCATTAATACTAGGAGCACCTGATATAGCCTTCCCACGCCTAAATAATATAAGATTCTGGCTACTCCCACCTTCATTAACTCTCCTAATTATAAGAAGAATCATTGACAAAGGAGCAGGAACAGGTTGAACAGTATACCCACCTTTATCAGCAAATATTGCACATGAAGGAGCATCTGTAGACTTAGCAATTTTCAGGCTACATATAGCGGGTATTTCATCAATTCTTGGAGCAATTAATTTTATTTCAACCGTTGCAAATATACGCCCAATAGGCATAGACCTAGATAAAATACCTCTATTTATTTGAGCTGTAAAAATTACTGCCATTCTACTACTACTATCACTTCCAGTATTAGCAGGAGCAATTACTATACTACTCACAGACCGAAATATTAACACATCTTTTTTTGACCCTGCAGGGGGAGGTGACCCAATTTTATACCAACACCTATTC
>Dichromacalles_tuberculatus|9414.E-783-tub
GACACTATATTTTATTCTAGGTTCATGAGCAGGAATAATCGGAACATCTCTAAGTATACTAATCCGTACTGAGCTAGGTACCCCAGGAACTCTAATTGGAAATGATCAAATCTATAATACTATTGTAACAGCTCATGCCTTTATTATAATTTTTTTCATAGTAATACCCATTATAATTGGGGGATTCGGAAATTGATTAATTCCATTAATACTAGGAGCACCTGATATAGCCTTCCCACGCCTAAATAATATAAGATTCTGGCTACTCCCACCTTCATTAACTCTCCTAATTATAAGAAGAATCATTGACAAAGGAGCAGGAACAGGTTGAACAGTATACCCACCTTTATCAGCAAATATTGCACATGAAGGAGCATCTGTAGACTTAGCAATTTTCAGGCTACATATAGCGGGTATTTCATCAATTCTTGGAGCAATTAATTTTATTTCAACCGTTGCAAATATACGCCCAATAGGCATAGACCTAGATAAAATACCTCTATTTATTTGAGCTGTAAAAATTACTGCCATTCTACTACTACTATCACTTCCAGTATTAGCAGGAGCAATTACTATACTACTCACAGACCGAAATATTAACACATCTTTTTTTGACCCTGCAGGGGGAGGTGACCCAATTTTATACCAACACCTATTC
>Dichromacalles_tuberculatus|9419.E-791-tub
GACACTATATTTTATTCTAGGTTCATGAGCAGGAATAATCGGAACATCTCTAAGTATACTAATCCGTACTGAGCTAGGTACCCCAGGAACTCTAATTGGAAATGATCAAATCTATAATACTATTGTAACAGCTCATGCCTTTATTATAATTTTTTTCATAGTAATACCCATTATAATTGGGGGATTCGGAAATTGATTAATTCCATTAATACTAGGAGCACCTGATATAGCCTTCCCACGCCTAAATAATATAAGATTCTGGCTACTCCCACCTTCATTAACTCTCCTAATTATAAGAAGAATCATTGACAAAGGAGCAGGAACAGGTTGAACAGTATACCCACCTTTATCAGCAAATATTGCACATGAAGGAGCATCTGTAGACTTAGCAATTTTCAGGCTACATATAGCGGGTATTTCATCAATTCTTGGAGCAATTAATTTTATTTCAACCGTTGCAAATATACGCCCAATAGGCATAGACCTAGATAAAATACCTCTATTTATTTGAGCTGTAAAAATTACTGCCATTCTACTACTACTATCACTTCCAGTATTAGCAGGAGCAATTACTATACTACTCACAGACCGAAATATTAACACATCTTTTTTTGACCCTGCAGGGGGAGGTGACCCAATTTTATACCAACACCTATTC
>Dichromacalles_tuberculatus|9522.E-903-tub
AACATTATACTTTATCCTAGGTTCGTGAGCAGGCATAATCGGAACATCCCTGAGTATTTTAATCCGTACTGAACTAGGCACCCCAGGAACTCTAATTGGAAATGATCAAATTTATAATACTATCGTAACAGCCCACGCTTTTATTATAATTTTTTTTATAGTAATACCTATCATAATTGGAGGATTCGGAAATTGATTAATTCCATTAATACTCGGAGCACCTGATATAGCTTTCCCACGCCTAAATAATATAAGATTTTGACTTCTACCACCCTCGCTAACTCTCCTAATCATAAGAAGAATTATTGACAAAGGTGTAGGAACAGGTTGAACAGTATACCCACCTTTATCAGCAAATATTGCACATGAAGGAGCATCTGTAGATTTAGCAATTTTCAGATTACATATAGCAGGTATCTCATCAATTCTTGGAGCAATTAATTTTATTTCAACAGTTGCAAATATACGCCCAATAGGTATAGACTTAGATAAAATACCCCTATTCATTTGAGCTGTAAAAATTACTGCTATTCTTCTACTCCTATCACTTCCAGTATTAGCAGGAGCAATTACCATACTACTAACAGATCGAAATATTAATACATCCTTTTTTGACCCTGCTGGGGGAGGTGACCCAATTTTATATCAACACCTATTC
>Dichromacalles_tuberculatus|9730.829-PST_3742
AACACTATATTTTATCCTAGGTTCATGGGCAGGAATAATCGGAACATCTCTAAGTGTACTAATCCGTACAGAATTAGGTACTCCAGGAACTCTAATTGGAAATGATCAAATTTATAATACTATTGTAACAGCTCATGCTTTTATTATAATTTTTTTTATAGTAATGCCTATTATAATTGGGGGATTTGGAAATTGATTAATTCCATTAATACTAGGAGCACCTGATATAGCCTTTCCACGACTAAATAATATAAGATTCTGGCTACTACCACCTTCATTAACTCTATTAATTATAAGAAGAATCATTGACAAAGGAGCAGGGACAGGTTGAACAGTATACCCTCCTTTATCAGCAAATATCGCACACGAAGGGGCATCTGTAGACTTAGCAATTTTTAGATTACATATAGCAGGTATTTCATCAATTCTTGGAGCAATTAACTTTATTTCAACCGTTGCAAATATACGCCCAATAGGTATAGACCTAGATAAAATACCCCTATTTATTTGAGCTGTAAAAATTACTGCCATTTTACTACTGTTATCACTTCCAGTATTAGCAGGAGCAATTACTATACTACTCACAGACCGAAATATTAATACATCTTTTTTTGACCCTGCCGGGGGAGGTGATCCAATTTTATACCAACACCTATTC
>Echinodera_adriatica|8889.HR-0311-adr
AACCTTATATTTCATTTTTGGCTCATGATCAGGCATAATAGGCACCTCTCTTAGCATATTAATCCGAACAGAATTGGGAAACCCAGGAACCTTAATTGGAAATGACCAAATCTACAATACAATTGTAACCGCTCATGCTTTTATTATAATCTTCTTTATAGTGATACCCGTTATAATTGGTGGCTTTGGAAATTGATTAATCCCTTTAATACTAGGAGCCCCTGATATAGCCTTCCCCCGGCTAAATAATATAAGGTTTTGACTACTCCCCCCATCCATTATCCTTCTCTTAATAAGAAGAATCATCGATAAAGGAGCCGGAACTGGTTGAACAGTTTACCCGCCCTTATCCTCAAATATTGCCCATGAGGGACCCTCTATTGATCTAGCCATTTTTAGCCTTCACATAGCCGGAATTTCGTCAATTTTAGGAGCCATAAACTTTATCTCCACAGTAATCAATATACGCCCAATAGGAATAAAACTTGACCGAATACCCTTATTTATCTGAGCCGTAAAAATCACTACTATTCTTCTCCTCCTATCTTTACCTGTCCTAGCAGGGGCAATTACCATACTTTTAACAGATCGTAATATTAATACATCATTCTTTGATCCCGCTGGAGGAGGAGACCCCATTCTCTACCAGCACCTATTC
>Echinodera_adriatica|8890.HR-0318-adr
AACCTTATATTTCATTTTTGGCTCATGATCAGGCATAATAGGTACCTCTCTTAGCATATTAATCCGAACAGAATTGGGAAACCCAGGAACCTTAATTGGAAATGACCAAATCTACAATACAATTGTAACCGCTCATGCTTTTATTATAATCTTCTTTATAGTAATACCCGTTATAATTGGTGGCTTTGGAAATTGATTAATCCCTTTAATACTAGGAGCCCCTGATATAGCCTTCCCCCGGCTAAATAATATAAGGTTTTGGCTACTCCCCCCATCCATTACCCTTCTCTTAATAAGAAGAATCATCGATAAAGGAGCTGGAACTGGTTGAACAGTTTACCCGCCCTTATCCTCAAATATTGCCCATGAGGGACCCTCTATCGATCTAGCCATTTTTAGTCTTCACATAGCCGGAATTTCGTCAATTTTAGGAGCCATAAACTTTATCTCCACAGTAATCAATATACGCCCAATAGGAATAAAACTTGACCGAATACCCTTATTTATCTGAGCCGTAAAAATCACTGCTATTCTTCTCCTCCTATCTTTACCTGTCCTAGCAGGAGCAATTACCATACTTTTAACAGATCGTAATATTAATACATCATTCTTTGATCCCGCTGGAGGAGGAGACCCCATTCTCTACCAGCACCTATTC
>Echinodera_adriatica|8989.HR-0328-adr
AACCTTATATTTCATTTTTGGCTCATGATCAGGCATAATAGGTACCTCTCTTAGCATATTAATCCGAACAGAATTGGGAAACCCAGGAACCTTAATTGGAAATGACCAAATCTACAATACAATTGTAACCGCTCATGCTTTTATTATAATCTTCTTTATAGTAATACCCGTTATAATTGGTGGCTTTGGAAATTGATTAATCCCTTTAATACTGGGAGCCCCTGATATAGCCTTCCCCCGGCTAAATAATATAAGGTTTTGGCTACTCCCCCCATCCATTACCCTTCTCTTAATAAGAAGAATCATCGATAAAGGAGCTGGGACTGGTTGAACAGTTTACCCGCCCTTATCCTCAAATATTGCCCATGAGGGACCCTCTATCGATCTAGCCATTTTTAGTCTTCACATAGCCGGAATTTCGTCAATTTTAGGAGCCATAAACTTTATCTCCACAGTAATCAATATACGCCCAATAGGAATAAAACTTGACCGAATACCCTTATTTATCTGAGCCGTAAAAATCACTGCTATTCTTCTCCTCCTATCTTTACCTGTCCTAGCAGGAGCAATTACCATACTTTTAACAGATCGTAATATTAATACATCATTCTTTGATCCCGCTGGAGGAGGAGACCCCATTCTCTACCAGCACCTATTC
>Echinodera_adriatica|10313.HR-0313-adr
AACCTTATATTTCATTTTTGGCTCATGATCAGGCATAATAGGTACCTCTCTTAGCATATTAATCCGAACAGAATTGGGAAACCCAGGAACCTTAATTGGAAATGACCAAATCTACAATACAATTGTAACCGCTCATGCTTTTATTATAATCTTCTTTATAGTGATACCCGTTATAATTGGTGGCTTTGGAAATTGATTAATCCCTTTAATACTAGGAGCCCCTGATATAGCCTTCCCCCGGCTAAATAATATAAGGTTTTGACTACTCCCCCCATCCATTATCCTTCTCTTAATAAGAAGAATCATCGATAAAGGAGCCGGAACTGGTTGAACAGTTTACCCGCCCTTATCCTCAAATATTGCCCATGAGGGACCCTCTATTGATCTAGCCATTTTTAGCCTTCACATAGCCGGAATTTCGTCAATTTTAGGAGCCATAAACTTTATCTCCACAGTAATCAATATACGCCCAATAGGAATAAAACTTGACCGAATACCCTTATTTATCTGAGCCGTAAAAATCACTACTATTCTTCTCCTCCTATCTTTACCTGTCCTAGCAGGGGCAATTACCATACTTTTAACAGATCGTAATATTAATACATCATTCTTTGATCCCGCTGGAGGAGGAGACCCCATTCTCTACCAGCACCTATTC
>Echinodera_adriatica|10314.HR-0314-adr
AACCTTATATTTCATTTTTGGCTCATGATCAGGCATAATAGGTACCTCTCTTAGCATATTAATCCGAACAGAATTGGGAAACCCAGGAACCTTAATTGGAAATGACCAAATCTACAATACAATTGTAACCGCTCATGCTTTTATTATAATCTTCTTTATAGTGATACCCGTTATAATTGGTGGCTTTGGAAATTGATTAATCCCTTTAATACTAGGAGCCCCTGATATAGCCTTCCCCCGGCTAAATAATATAAGGTTTTGACTACTCCCCCCATCCATTATCCTTCTCTTAATAAGAAGAATCATCGATAAAGGAGCCGGAACTGGTTGAACAGTTTACCCGCCCTTATCCTCAAATATTGCCCATGAGGGACCCTCTATTGATCTAGCCATTTTTAGCCTTCACATAGCCGGAATTTCGTCAATTTTAGGAGCCATAAACTTTATCTCCACAGTAATCAATATACGCCCAATAGGAATAAAACTTGACCGAATACCCTTATTTATCTGAGCCGTAAAAATCACTACTATTCTTCTCCTCCTATCTTTACCTGTCCTAGCAGGGGCAATTACCATACTTTTAACAGATCGTAATATTAATACATCATTCTTTGATCCCGCTGGAGGAGGAGACCCCATTCTCTACCAGCACCTATTC
>Echinodera_adriatica|10315.HR-0316-adr
NNNNNNNNNNNNNNNNNNNNNNNNNNNNNNNNNNNNNNNNNNNACCTCTCTTAGCATATTAATCCGAACAGAATTGGGAAACCCAGGAACCTTAATTGGAAATGACCAAATCTACAATACAATTGTAACCGCTCATGCTTTTATTATAATCTTCTTTATAGTGATACCCGTTATAATTGGTGGCTTTGGAAATTGATTAATCCCTTTAATACTAGGAGCCCCTGATATAGCCTTCCCCCGGCTAAATAATATAAGGTTTTGACTACTCCCCCCATCCATTATCCTTCTCTTAATAAGAAGAATCATCGATAAAGGAGCCGGAACTGGTTGAACAGTTTACCCGCCCTTATCCTCAAATATTGCCCATGAGGGACCCTCTATTGATCTAGCCATTTTTAGCCTTCACATAGCCGGAATTTCGTCAATTTTAGGAGCCATAAACTTTATCTCCACAGTAATCAATATACGCCCAATAGGAATAAAACTTGACCGAATACCCTTATTTATCTGAGCCGTAAAAATCACTACTATTCTTCTCCTCCTATCTTTACCTGGCCTAGCAGGGGCAATTACCATTCTTTNNNNNNNNNNNNNNNNNNNNNNNNNNNNNNNNNNNNNNNNNNNNNNNNNNNNNNNNNNNNNNNNNNNNNNNNNNNNN
>Echinodera_adriatica|10316.HR-0321-adr
AACCTTATATTTCATTTTTGGCTCATGATCAGGCATAATAGGTACCTCTCTTAGCATATTAATCCGGACAGAATTGGGAAACCCAGGAACCTTAATTGGAAATGACCAAATCTACAATACAATTGTAACCGCTCATGCTTTTATTATAATCTTCTTTATAGTAATACCCGTTATAATTGGTGGCTTTGGAAATTGATTAATCCCTTTAATACTAGGAGCCCCTGATATAGCCTTCCCCCGGCTAAATAATATAAGGTTTTGGCTACTCCCCCCATCCATTACCCTTCTCTTAATAAGAAGAATCATCGATAAAGGAGCTGGAACTGGTTGAACAGTTTACCCGCCCTTATCCTCAAATATTGCCCATGAGGGACCCTCTATCGATCTAGCCATTTTTAGTCTTCACATAGCCGGAATTTCGTCAATTTTAGGAGCCATAAACTTTATCTCCACAGTAATCAATATACGCCCAATAGGAATAAAACTTGACCGAATACCCTTATTTATCTGAGCCGTAAAAATCACTGCTATTCTTCTCCTCCTATCTTTACCTGTCCTAGCAGGAGCAATTACCATACTTTTAACAGATCGTAATATTAATACATCATTCTTTGATCCCGCTGGAGGAGGAGACCCCATTCTCTACCAGCACCTATTC
>Echinodera_adriatica|10317.HR-0322-adr
AACCTTATATTTCATTTTTGGCTCATGATCAGGCATAATAGGTACCTCTCTTAGCATATTAATCCGAACAGAATTGGGAAACCCAGGAACCTTAATTGGAAATGACCAAATCTACAATACAATTGTAACCGCTCATGCTTTTATTATAATCTTCTTTATAGTGATACCCGTTATAATTGGTGGCTTTGGAAATTGATTAATCCCTTTAATACTAGGAGCCCCTGATATAGCCTTCCCCCGGCTAAATAATATAAGGTTTTGACTACTCCCCCCATCCATTATCCTTCTCTTAATAAGAAGAATCATCGATAAAGGAGCCGGAACTGGTTGAACAGTTTACCCGCCCTTATCCTCAAATATTGCCCATGAGGGACCCTCTATTGATCTAGCCATTTTTAGCCTTCACATAGCCGGAATTTCGTCAATTTTAGGAGCCATAAACTTTATCTCCACAGTAATCAATATACGCCCAATAGGAATAAAACTTGACCGAATACCCTTATTTATCTGAGCCGTAAAAATCACTACTATTCTTCTCCTCCTATCTTTACCTGTCCTAGCAGGGGCAATTACCATACTTTTAACAGATCGTAATATTAATACATCATTCTTTGATCCCGCTGGAGGAGGAGACCCCATTCTCTACCAGCACCTATTC
>Echinodera_adriatica|10318.HR-0342-adr
AACCTTATATTTCATTTTTGGCTCATGATCAGGCATAATAGGTACCTCTCTTAGCATATTAATCCGAACAGAATTGGGAAACCCAGGAACCTTAATTGGAAATGACCAAATCTACAATACAATTGTAACCGCTCATGCTTTTATTATAATCTTCTTTATAGTGATACCCGTTATAATTGGTGGCTTTGGAAATTGATTAATCCCTTTAATACTAGGAGCCCCTGATATAGCCTTCCCCCGGCTAAATAATATAAGGTTTTGACTACTCCCCCCATCCATTATCCTTCTCTTAATAAGAAGAATCATCGATAAAGGAGCCGGAACTGGTTGAACAGTTTACCCGCCCTTATCCTCAAATATTGCCCATGAGGGACCCTCTATTGATCTAGCCATTTTTAGCCTTCACATAGCCGGAATTTCGTCAATTTTAGGAGCCATAAACTTTATCTCCACAGTAATCAATATACGCCCAATAGGAATAAAACTTGACCGAATACCCTTATTTATCTGAGCCGTAAAAATCACTACTATTCTTCTCCTCCTATCTTTACCTGTCCTAGCAGGGGCAATTACCATACTTTTAACAGATCGTAATATTAATACATCATTCTTTGATCCCGCTGGAGGAGGAGACCCCATTCTCTACCAGCACCTATTC
>Echinodera_andalusiensis|8862.E-0205-and
AACTCTCTACTTTATTTTTGGATCATGATCAGGAATAGTAGGAACATCATTAAGTATATTAATCCGCACAGAACTAGGAAATCCAGGAACCTTAATCGGTAACGATCAAATCTATAACACAATTGTTACTGCCCATGCTTTCATTATAATCTTTTTCATAGTTATACCTATTATAATTGGAGGATTCGGAAATTGATTAATTCCTTTAATACTAGGAGCCCCCGACATAGCATTCCCCCGACTTAATAATATAAGATTCTGGTTATTACCCCCATCTCTTACCCTTCTATTAATAAGAAGAATCATTGATAAAGGAGCCGGAACTGGTTGAACAGTTTACCCCCCACTTTCCTCAAATATTGCTCATGAAGGAGCCTCTATTGACTTAGCCATTTTCAGTCTTCATATAGCAGGAATTTCCTCTATCCTAGGAGCCATAAACTTTATCTCCACAGTAATCAATATACGCCCAATAGGCATAAATCTAGACCGAATACCCTTATTTATTTGAGCTGTAAAGATTACTGCCATTCTCCTACTTTTATCCCTCCCTGTCCTTGCAGGAGCTATCACCATACTATTAACAGATCGAAATATCAATACATCTTTTTTCGACCCTGCGGGAGGAGGTGACCCAATCCTCTACCAACACTTATTT
>Echinodera_andalusiensis|8931.E-0207-and
AACTCTCTACTTTATTTTTGGATCATGATCAGGAATAGTAGGAACATCATTAAGTATATTAATCCGCACAGAACTAGGAAATCCAGGAACCTTAATCGGTAACGATCAAATCTATAACACAATTGTTACTGCCCATGCTTTCATTATAATCTTTTTCATAGTTATACCTATTATAATTGGAGGATTCGGAAATTGATTAATTCCTTTAATACTAGGAGCCCCCGACATAGCATTCCCCCGACTTAATAATATAAGATTCTGGTTATTACCCCCATCTCTTACCCTTCTATTAATAAGAAGAATCATTGATAAAGGAGCCGGAACTGGTTGAACAGTTTACCCCCCACTTTCCTCAAATATTGCTCATGAAGGAGCCTCTATTGACTTAGCCATTTTCAGTCTTCATATAGCAGGAATTTCCTCTATCCTAGGAGCCATAAACTTTATCTCCACAGTAATCAATATACGCCCAATAGGCATAAATCTAGACCGAATACCCTTATTTATTTGAGCTGTAAAGATTACTGCCATTCTCCTACTTTTATCCCTCCCTGTCCTTGCAGGAGCTATCACCATACTATTAACAGATCGAAATATCAATACATCTTTTTTCGACCCTGCGGGAGGAGGTGACCCAATCCTCTACCAACACTTATTT
>Echinodera_andalusiensis|8932.E-0209-and
AACTCTCTACTTTATTTTTGGATCATGATCAGGAATAGTGGGAACATCATTAAGTATATTAATCCGCACAGAACTAGGAAATCCAGGAACCTTAATCGGTAACGATCAAATCTATAACACAATTGTTACTGCCCATGCTTTCATTATAATCTTTTTCATAGTTATACCTATTATAATTGGAGGATTCGGAAATTGATTAATTCCTTTAATACTAGGAGCCCCCGACATAGCATTCCCCCGACTTAATAATATAAGATTCTGACTATTACCCCCATCTCTTACCCTTCTATTAATAAGAAGAATCATTGATAAAGGAGCCGGAACTGGTTGAACAGTTTACCCCCCACTTTCCTCAAATATTGCCCATGAAGGAGCCTCTATTGACTTAGCCATTTTCAGTCTTCATATAGCAGGAATTTCCTCTATCCTAGGAGCCATAAACTTTATCTCCACAGTAATCAATATACGCCCAATAGGCATAAATCTAGACCGAATACCCTTATTTATTTGAGCTGTAAAGATTACTGCCATTCTCCTACTTTTATCCCTCCCTGTCCTTGCAGGAGCTATCACCATACTATTAACAGATCGAAATATCAATACATCTTTTTTCGACCCTGCGGGAGGAGGTGACCCAATCCTCTACCAACACTTATTT
>Echinodera_andalusiensis|8935.E-0212-and
AACTCTCTACTTTATTTTTGGATCATGATCAGGAATAGTAGGAACATCATTAAGTATATTAATCCGCACAGAACTAGGAAATCCAGGAACCTTAATCGGTAACGATCAAATCTATAACACAATTGTTACTGCCCATGCTTTCATTATAATCTTTTTCATAGTTATACCTATTATAATTGGAGGATTCGGAAATTGATTAATTCCTTTAATACTAGGAGCCCCCGACATAGCATTCCCCCGACTTAATAATATAAGATTCTGACTATTACCCCCATCTCTTACCCTTCTATTAATAAGAAGAATCATTGATAAAGGAGCCGGGACTGGTTGAACAGTTTACCCCCCACTTTCCTCAAATATTGCTCATGAAGGAGCCTCTATTGACTTAGCCATTTTCAGTCTTCATATAGCAGGAATTTCCTCTATCCTAGGAGCCATAAACTTTATCTCCACAGTAATCAATATACGCCCAATAGGCATAAATCTAGACCGAATACCCTTATTTATTTGAGCTGTAAAGATTACTGCCATTCTCCTACTTTTATCCCTCCCTGTCCTTGCAGGGGCTATCACCATACTATTAACAGATCGAAATGTCAATACATCTTTTTTCGACCCTGCGGGAGGAGGTGACCCAATCCTCTACCAACACTTATTT
>Echinodera_andalusiensis|9394.E-764-and
AACTCTCTACTTTATTTTTGGATCATGATCAGGAATAGTGGGAACATCATTAAGTATATTAATCCGCACAGAACTAGGAAATCCAGGAACCTTAATCGGTAACGATCAAATCTATAACACAATTGTTACTGCCCATGCTTTCATTATAATCTTTTTCATAGTTATACCTATTATAATTGGAGGATTCGGAAATTGATTAATTCCTTTAATACTAAGAGCCCCCGACATAGCATTCCCCCGACTTAATAATATAAGATTCTGACTATTACCCCCATCTCTTACCCTTCTATTAATAAGAAGAATCATTGATAAAGGAGCCGGAACTGGTTGAACAGTTTACCCCCCACTTTCCTCAAATATTGCTCATGAAGGAGCCTCTATTGACTTAGCCATTTTCAGTCTTCATATAGCAGGAATTTCCTCTATCCTAGGAGCCATAAACTTTATCTCCACAGTAATCAATATACGCCCAATAGGCATAAATCTAGACCGAATACCCTTATTTATTTGAGCTGTAAAGATTACTGCCATTCTCCTACTTTTATCCCTCCCTGTCCTTGCAGGGGCTATCACCATACTATTAACAGATCGAAATATCAATACATCTTTTTTCGACCCTGCGGGAGGAGGTGACCCAATCCTCTACCAACACTTATTT
>Echinodera_andalusiensis|9398.E-765-and
AACTCTCTACTTTATTTTTGGATCATGATCAGGAATAGTAGGAACATCATTAAGTATATTAATCCGCACAGAACTAGGAAATCCAGGAACCTTAATCGGTAACGATCAAATCTATAACACAATTGTTACTGCCCATGCTTTCATTATAATCTTTTTCATAGTTATACCTATTATAATTGGAGGATTCGGAAATTGATTAATTCCTTTAATACTAGGAGCCCCCGACATAGCATTCCCCCGACTTAATAATATAAGATTCTGGTTATTACCCCCATCTCTTACCCTTCTATTAATAAGAAGAATCATTGATAAAGGAGCCGGAACTGGTTGAACAGTTTACCCCCCACTTTCCTCAAATATTGCTCATGAAGGAGCCTCTATTGACTTAGCCATTTTCAGTCTTCATATAGCAGGAATTTCCTCTATCCTAGGAGCCATAAACTTTATCTCCACAGTAATCAATATACGCCCAATAGGCATAAATCTAGACCGAATACCCTTATTTATTTGAGCTGTAAAGATTACTGCCATTCTCCTACTTTTATCCCTCCCTGTCCTTGCAGGAGCTATCACCATACTATTAACAGATCGAAATATCAATACATCTTTTTTCGACCCTGCGGGAGGAGGTGACCCAATCCTCTACCAACACTTATTT
>Echinodera_andalusiensis|9402.E-770-and
AACTCTCTACTTTATTTTTGGATCATGATCAGGAATAGTAGGAACATCATTAAGTATATTAATCCGCACAGAACTAGGAAATCCAGGAACCTTAATCGGTAACGATCAAATCTATAACACAATTGTTACTGCCCATGCTTTCATTATAATCTTTTTCATAGTTATACCTATTATAATTGGAGGATTCGGAAATTGATTAATTCCTTTAATACTAGGAGCCCCCGACATAGCATTCCCCCGACTTAATAATATAAGATTCTGATTATTGCCCCCATCTCTTACCCTTCTATTAATAAGAAGAATCATTGATAAAGGAGCCGGAACTGGTTGAACAGTTTACCCCCCACTTTCCTCAAATATTGCTCATGAAGGAGCCTCTATTGACTTAGCCATTTTCAGTCTTCATATAGCAGGAATTTCCTCTATCCTAGGAGCCATAAACTTTATCTCCACAGTAATCAATATACGCCCAATAGGCATAAATCTAGACCGAATACCCTTATTTATTTGAGCTGTAAAGATTACTGCCATTCTCCTACTTTTATCCCTCCCTGTCCTTGCAGGGGCTATCACCATACTATTAACAGATCGAAATATCAATACATCTTTTTTCGACCCTGCGGGAGGAGGTGACCCAATCCTCTACCAACACTTATTT
>Echinodera_andalusiensis|9404.E-772-and
AACTCTCTACTTTATTTTTGGATCATGATCAGGAATAGTAGGAACATCATTAAGTATATTAATCCGCACAGAACTAGGAAATCCAGGAACCTTAATCGGTAACGATCAAATCTATAACACAATTGTTACTGCCCATGCTTTCATTATAATCTTTTTCATAGTTATACCTATTATAATTGGAGGATTCGGAAATTGATTAATTCCTTTAATACTAGGAGCCCCCGACATAGCATTCCCCCGACTTAATAATATAAGATTCTGGTTATTACCCCCATCTCTTACCCTTCTATTAATAAGAAGAATCATTGATAAAGGAGCCGGAACTGGTTGAACAGTTTACCCCCCACTTTCCTCAAATATTGCTCATGAAGGAGCCTCTATTGACTTAGCCATTTTCAGTCTTCATATAGCAGGAATTTCCTCTATCCTAGGAGCCATAAACTTTATCTCCACAGTAATCAATATACGCCCAATAGGCATAAATCTAGACCGAATACCCTTATTTATTTGAGCTGTAAAGATTACTGCCATTCTCCTACTTTTATCCCTCCCTGTCCTTGCAGGAGCTATCACCATACTATTAACAGATCGAAATATCAATACATCTTTTTTCGACCCTGCGGGAGGAGGTGACCCAATCCTCTACCAACACTTATTT
>Echinodera_andalusiensis|9411.E-780-and
AACTCTCTACTTTATTTTTGGGTCATGATCAGGAATAGTAGGAACATCATTAAGTATATTAATCCGCACAGAACTAGGAAATCCAGGAACCTTAATCGGTAACGATCAAATCTATAACACAATTGTTACTGCCCATGCTTTCATTATAATCTTTTTCATAGTTATACCTATTATAATTGGAGGATTCGGAAATTGATTAATTCCTTTAATACTAGGAGCCCCCGACATAGCATTCCCCCGACTTAATAATATAAGATTCTGATTATTACCCCCATCTCTTACCCTTCTATTAATAAGAAGAATCATTGATAAAGGAGCCGGAACTGGTTGAACAGTTTACCCCCCACTTTCCTCAAATATTGCTCATGAAGGAGCCTCTATTGACTTAGCCATTTTCAGTCTTCATATAGCAGGAATTTCCTCTATCCTAGGAGCCATAAACTTTATCTCCACAGTAATCAATATACGCCCAATAGGCATAAATCTAGACCGAATACCCTTATTTATTTGAGCTGTAAAGATTACTGCCATTCTCCTACTTTTATCCCTCCCTGTCCTTGCAGGAGCTATCACCATACTATTAACAGATCGAAATATCAATACATCTTTTTTCGACCCTGCGGGAGGAGGCGACCCAATCCTCTACCAACACTTATTT
>Echinodera_andalusiensis|9420.E-792-and
AACTCTCTACTTTATTTTTGGATCATGATCAGGAATAGTAGGAACATCATTAAGTATATTAATCCGCACAGAACTAGGAAATCCAGGAACCTTAATCGGTAACGATCAAATCTATAACACAATTGTTACTGCCCATGCTTTCATTATAATCTTTTTCATAGTTATACCTATTATAATTGGAGGATTCGGAAATTGATTAATTCCTTTAATACTAGGAGCCCCCGACATAGCATTCCCCCGACTTAATAATATAAGATTCTGATTATTRCCCCCATCTCTTACCCTTCTATTAATAAGAAGAATCATTGATAAAGGAGCCGGAACTGGTTGAACAGTTTACCCCCCACTTTCCTCAAATATTGCTCATGAAGGAGCCTCTATTGACTTAGCCATTTTCAGTCTTCATATAGCAGGAATTTCCTCTATCCTAGGAGCCATAAACTTTATCTCCACAGTAATCAATATACGCCCAATAGGCATAAATCTAGACCGAATACCCTTATTTATTTGAGCTGTAAAGATTACTGCCATTCTCCTACTTTTATCCCTCCCTGTCCTTGCAGGRGCTATCACCATACTATTAACAGATCGAAATATCAATACATCTTTTTTCGACCCTGCGGGAGGAGGTGACCCAATCCTCTACCAACACTTATTT
>Echinodera_andalusiensis|9422.E-794-and
AACTCTCTACTTTATTTTTGGATCATGATCAGGAATAGTAGGAACATCATTAAGTATATTAATCCGCACAGAACTAGGAAATCCAGGAACCTTAATCGGTAACGATCAAATCTATAACACAATTGTTACTGCCCATGCTTTCATTATAATCTTTTTCATAGTTATACCTATTATAATTGGAGGATTCGGAAATTGATTAATTCCTTTAATACTAGGAGCCCCCGACATAGCATTCCCCCGACTTAATAATATAAGATTCTGATTATTGCCCCCATCTCTTACCCTTCTATTAATAAGAAGAATCATTGATAAGGGAGCCGGAACTGGTTGAACAGTTTACCCCCCACTTTCCTCAAATATTGCTCATGAAGGAGCCTCTATTGACTTAGCCATTTTCAGTCTTCATATAGCAGGAATTTCCTCTATCCTAGGAGCCATAAACTTTATCTCCACAGTAATCAATATACGCCCAATAGGCATAAATCTAGACCGAATACCCTTATTTATTTGAGCTGTAAAGATTACTGCCATTCTCCTACTTTTATCCCTCCCTGTCCTTGCAGGGGCTATCACCATACTATTAACAGATCGAAATATCAATACATCTTTTTTCGACCCTGCGGGAGGAGGTGACCCAATCCTCTACCAACACTTATTT
>Echinodera_andalusiensis|9424.E-795-and
AACTCTCTACTTTATTTTTGGATCATGATCAGGAATAGTAGGAACATCATTAAGTATATTAATCCGCACAGAACTAGGAAATCCAGGAACCTTAATCGGTAACGATCAAATCTATAACACAATTGTTACTGCCCATGCTTTCATTATAATCTTTTTCATAGTTATACCTATTATAATTGGAGGATTCGGAAATTGATTAATTCCTTTAATACTAGGAGCCCCCGACATAGCATTCCCCCGACTTAATAATATAAGATTCTGATTATTACCCCCATCTCTTACCCTTCTATTAATAAGAAGAATCATTGATAAAGGAGCCGGAACTGGTTGAACAGTTTACCCCCCACTTTCCTCAAATATTGCTCATGAAGGAGCCTCTATTGACTTAGCCATTTTCAGTCTTCATATAGCAGGAATTTCCTCTATCCTAGGAGCCATAAACTTTATCTCCACAGTAATCAATATACGCCCAATAGGCATAAATCTAGACCGAATACCCTTATTTATTTGAGCTGTAAAGATTACTGCCATTCTCCTACTTTTATCCCTCCCTGTCCTTGCAGGGGCTATCACCATACTATTAACAGATCGAAATATCAATACATCTTTTTTCGACCCTGCGGGAGGAGGTGACCCAATCCTCTACCAACACTTATTT
>Echinodera_andalusiensis|9639.ES1056
AACTCTCTACTTTATTTTTGGATCATGATCAGGAATAGTGGGAACATCATTAAGTATATTAATCCGCACAGAACTAGGAAATCCAGGAACCTTAATCGGTAATGATCAAATCTATAACACAATTGTTACTGCCCATGCTTTCATTATAATCTTTTTCATAGTTATACCTATTATAATTGGGGGATTCGGAAATTGATTAATTCCTTTAATACTAGGAGCCCCCGACATAGCATTCCCCCGACTTAATAATATAAGATTCTGATTATTACCCCCATCCCTTACCCTTCTATTAATAAGAAGAATCATTGATAAAGGAGCCGGAACTGGTTGAACAGTTTACCCTCCACTTTCCTCAAATATTGCTCATGAAGGAGCCTCTATTGACTTAGCCATTTTCAGTCTTCATATAGCAGGAATTTCCTCTATCCTAGGAGCCATAAACTTTATCTCCACAGTAATCAATATACGCCCAATAGGCATAAATCTAGACCGAATACCCTTATTTATTTGAGCTGTAAAGATTACTGCCATTCTCCTACTTTTATCCCTCCCTGTCCTTGCAGGAGCTATCACCATACTATTAACAGATCGAAATATCAATACATCTTTTTTTGACCCTGCGGGAGGAGGTGACCCAATCCTCTACCAACACTTATTT
>Echinodera_angulipennis|9160.E-559-ang
AACCCTATATTTTATTTTTGGGTCATGATCCGGAATAGTGGGAACATCTTTAAGAATACTAATCCGAACAGAACTAGGAAACCCAGGAACATTCATTGGAAATGACCAAATCTACAATACAATTGTTACTGCCCACGCCTTTATTATAATTTTCTTCATAGTTATACCTATTATAATTGGGGGGTTTGGAAACTGATTAATTCCACTAATACTAGGGGCCCCAGATATAGCTTTCCCCCGCCTAAATAATATAAGATTTTGGCTACTCCCCCCATCCCTCACCCTTCTTCTAATAAGAAGAATTATTGACAAGGGGGCCGGAACGGGTTGAACGGTTTACCCACCCCTATCTTCAAATATTGCACATGAAGGACCCTCTATTGACTTAGCCATCTTTAGGCTCCATCTAGCAGGAATCTCTTCAATTCTAGGCGCCATAAATTTCATTTCAACAGTAATTAATATACGTCCCGTAGGAATAAAATTAGACCGAATACCTTTATTTATTTGGGCCGTCAAAATTACTGCCATTCTTCTTCTCCTGTCTCTTCCTGTTCTAGCCGGAGCTATCACCATACTTCTAACCGATCGAAATATTAATACATCCTTCTTTGACCCCGCAGGTGGGGGAGACCCAATCCTTTATCAACACTTATTC
>Echinodera_angulipennis|9161.E-560-ang
NNNNNNNNNNNNNNNNNNNNNNNNNNNNNNNNNNNNNNNGGGAACATCTTTAAGAATACTAATCCGAACAGAACTAGGAAACCCAGGAACATTCATTGGAAATGACCAAATCTACAACACAATTGTTACTGCCCACGCCTTTATTATAATTTTCTTCATAGTTATACCTATTATAATTGGGGGGTTCGGAAACTGATTAATTCCACTAATACTAGGAGCCCCAGATATAGCCTTCCCCCGCCTAAATAATATAAGATTTTGGCTACTCCCCCCATCCCTCACCCTTCTTCTAATAAGAAGAATTATTGACAAGGGGGCCGGAACGGGTTGAACGGTTTACCCACCCCTATCTTCAAATATTGCACATGAAGGACCCTCTATTGACTTAGCCATCTTTAGGCTCCATCTAGCAGGAATCTCTTCAATTCTAGGGGCCATAAATTTCATTTCAACAGTAATTAATATACGTCCCGTAGGGATAAAATTAGACCGAATACCTTTATTTATCTGGGCCGTCAAAATTACTGCCATTCTTCTTCTCCTGTCTCTTCCTGTTCTAGCAGGGGCTATCACCATACTTCTAACCGATCGAAATATTAATACATCCTTCTTTGACCCCGCAGGTGGGGGAGACCCAATCCTTTATCAACACTTATTC
>Echinodera_angulipennis|9279.E-690-ang
AACCCTATATTTTATTTTTGGGTCATGATCCGGAATAGTGGGAACATCTTTAAGAATACTAATCCGAACAGAACTAGGAAACCCAGGAACATTCATTGGAAATGACCAAATCTACAACACAATTGTTACTGCCCACGCCTTTATTATAATTTTCTTCATAGTTATACCTATTATAATTGGGGGGTTCGGAAACTGATTAATTCCACTAATACTAGGGGCCCCAGATATAGCTTTCCCCCGCCTAAATAATATAAGATTTTGACTACTCCCCCCATCCCTCACCCTTCTTCTAATAAGAAGAATTATTGACAAGGGGGCCGGAACGGGTTGAACGGTTTACCCGCCCCTATCTTCAAATATTGCCCATGAAGGACCCTCTATTGACTTAGCCATCTTTAGGCTCCATCTAGCAGGAATCTCTTCAATTCTAGGCGCCATAAATTTTATTTCAACAGTAATTAATATACGTCCCGTAGGGATAAAATTAGACCGAATACCTTTATTTATCTGGGCCGTCAAAATTACTGCCATTCTTCTTCTCCTGTCTCTTCCTGTTCTAGCAGGAGCTATCACCATACTTCTAACCGATCGAAATATTAATACATCCTTCTTTGACCCTGCAGGTGGGGGAGACCCAATCCTTTATCAACATTTATTC
>Echinodera_angulipennis|9292.E-703-ang
AACCCTATATTTTATTTTTGGGTCGTGGTCCGGAATAGTGGGAACATCTTTAAGAATACTAATCCGAACAGAACTAGGAAACCCAGGAACATTCATTGGAAATGACCAAATCTACAATACAATTGTTACTGCCCACGCCTTTATTATAATTTTCTTCATAGTTATACCTATTATAATTGGGGGGTTCGGAAACTGATTAATTCCACTAATACTAGGGGCCCCAGATATAGCTTTCCCCCGCCTAAATAATATAAGATTTTGGCTACTCCCCCCATCCCTCACCCTTCTTCTAATAAGAAGAATTATTGACAAGGGGGCCGGAACGGGTTGAACAGTTTACCCACCCCTATCTTCAAATATTGCACATGAAGGACCCTCTATTGATTTAGCCATCTTTAGGCTCCATCTAGCAGGAATCTCTTCAATTCTAGGGGCCATAAATTTCATTTCAACAGTAATTAACATACGTCCCGCAGGGATAAAATTAGACCGAATACCTTTATTTATCTGGGCCGTCAAAATTACTGCCATTCTTCTTCTCCTGTCTCTTCCTGTTCTAGCAGGAGCTATCACCATACTTCTGACCGATCGAAATATTAATACATCCTTCTTTGACCCTGCAGGTGGGGGAGACCCAATCCTTTATCAACACTTATTC
>Echinodera_ariadnae|8786.GR-0151-ari
AACCCTATATTTTATTTTTGGTTCATGATCAGGTATAGTTGGAACATCATTAAGAATATTAATCCGAACAGAACTTGGAAACCCAGGAATTTTAATTGGTAATGACCAAATCTATAACACAATTGTTACTGCTCATGCTTTCATTATAATCTTTTTTATAGTTATACCCATTATAATTGGAGGATTTGGAAACTGACTAATTCCATTAATACTAGGAGCCCCTGATATAGCTTTCCCTCGTCTAAATAATATAAGATTTTGGCTCCTACCTCCATCCCTTACTTTACTATTAATAAGAAGAATTATTGATAAAGGAGCCGGAACTGGTTGAACAGTGTACCCCCCATTATCCTCAAATATCGCCCATGAAGGAGCCTCTATTGATTTGGCCATTTTCAGCCTCCATATAGCTGGAATTTCATCAATTCTAGGAGCCATAAACTTTATTTCCACAGTAATCAATATACGCCCAACAGGAATAAAACTAGACCAAATACCTCTATTTATCTGAGCCGTCAAAATTACCGCCATTCTCCTCTTATTATCATTACCCGTCCTAGCAGGTGCCATCACCATACTTCTAACAGACCGAAACATTAATACATCATTTTTTGACCCTGCAGGAGGAGGCGACCCAATTCTCTACCAACATCTATTT
>Echinodera_aspromontensis|8903.I-0415-asp2
NNNNNNNNNNNNNNNNNNNNNNNNNNNNTCAGGAATAGTGGGAACATCACTAAGAATATTAATCCGAACAGAACTTGGAAACCCTGGGACCTTAATCGGTAACGACCAAATCTATAATACAATTGTTACCGCTCATGCTTTCATTATAATCTTTTTCATAGTCATACCCATCATAATCGGAGGCTTTGGTAATTGACTAATCCCATTAATACTTGGAGCTCCTGATATAGCCTTCCCCCGCCTAAATAATATAAGATTTTGACTCCTCCCACCATCGCTAACCCTTCTACTAATAAGAAGAATCATTGATAAAGGAGTTGGAACCGGTTGAACCGTCTATCCCCCCTTATCCTCTAATATTGCCCATGAAGGAGCCTCTATTGATCTAGCCATTTTCAGCCTCCACATAGCAGGAATTTCGTCAATCCTAGGAGCAATAAACTTTATTTCTACAGTAATCAACATACGCCCGACAGGAATAAAACTAGACCGAATACCCCTATTCATCTGAGCCGTAAAAATCACTGCCATTCTTCTCCTATTATCACTACCCGTTCTAGCAGGTGCTATTACTATACTTTTAACAGACCGAAATATCAATACATCATTTTTTGACCCCGCAGGAGGAGGAGATCCAATCCTCTACCAACACCTATTT
>Echinodera_aspromontensis|9221.I-620-asp
AACTTTGTACTTCATTTTTGGCTCATGGTCAGGAATAGTGGGAACATCACTAAGAATATTAATCCGAACAGAACTTGGAAACCCTGGGACCTTAATCGGTAACGACCAAATCTATAATACAATTGTTACCGCTCATGCTTTCATTATAATCTTTTTCATAGTCATACCCATCATAATCGGAGGCTTTGGTAATTGATTAATCCCATTAATACTTGGAGCTCCTGATATAGCCTTCCCCCGCCTAAATAATATAAGATTTTGGCTCCTCCCACCATCACTAACCCTTCTACTAATAAGAAGAATCATTGATAAAGGAGTTGGAACCGGTTGAACCGTCTATCCCCCCTTATCCTCTAATATTGCCCATGAAGGAGCCTCTATTGATCTAGCCATTTTCAGCCTCCACATAGCAGGAATTTCATCAATCCTAGGAGCAATAAACTTTATTTCCACAGTAATCAACATACGCCCGACAGGAATAAAACTAGACCGAATACCCCTATTCATCTGAGCCGTAAAAATCACTGCCATTCTTCTCCTATTATCACTACCTGTTCTAGCAGGTGCTATTACTATACTTTTAACAGACCGAAATATCAATACATCATTTTTTGACCCCGCAGGAGGAGGAGATCCAATCCTCTACCAACACCTATTT
>Echinodera_aspromontensis|9232.I-631-asp
AACTTTGTACTTCATTTTTGGCTCATGGTCAGGAATAGTGGGAACATCACTAAGAATATTAATCCGAACAGAACTTGGAAACCCTGGGACCTTAATCGGTAACGACCAAATCTATAATACAATTGTTACCGCTCATGCTTTCATTATAATCTTTTTCATAGTCATACCCATCATAATCGGAGGCTTTGGTAATTGATTAATCCCATTAATACTTGGAGCTCCTGATATAGCCTTCCCCCGCCTAAATAATATAAGATTTTGGCTCCTCCCACCATCACTAACCCTTCTACTAATAAGAAGAATCATTGATAAAGGAGTTGGAACCGGTTGAACCGTCTATCCCCCCTTATCCTCTAATATTGCCCATGAAGGAGCCTCTATTGATCTAGCCATTTTCAGCCTCCACATAGCAGGAATTTCATCAATCCTAGGAGCAATAAACTTTATTTCCACAGTAATCAACATACGCCCGACAGGAATAAAACTAGACCGAATACCCCTATTCATCTGAGCCGTAAAAATCACTGCCGTTCTTCTCCTATTATCACTACCTGTTCTAGCAGGTGCTATTACTATACTTTTAACAGACCGAAATATCAATACATCATTTTTTGACCCCGCAGGAGGAGGAGATCCAATCCTCTACCAACACCTATTT
>Echinodera_aspromontensis|9233.I-632-asp
NNCTTTGTACTTCATTTTTGGCTCATGGTCAGGAATAGTGGGAACATCACTAAGAATATTAATCCGAACAGAACTTGGAAACCCTGGGACCTTAATCGGTAACGACCAAATCTATAATACAATTGTTACCGCTCATGCTTTCATTATAATCTTTTTCATAGTCATACCCATCATAATCGGAGGCTTTGGTAATTGATTAATCCCATTAATACTTGGAGCTCCTGATATAGCCTTCCCCCGCCTAAATAATATAAGATTTTGGCTCCTCCCACCATCACTAACCCTTCTACTAATAAGAAGAATCATTGATAAAGGAGTTGGAACCGGTTGAACCGTCTATCCCCCCTTATCCTCTAATATTGCCCATGAAGGAGCCTCTATTGATCTAGCCATTTTCAGCCTCCACATAGCAGGAATTTCATCAATCCTAGGAGCAATAAACTTTATTTCCACAGTAATCAACATACGCCCGACAGGAATAAAACTAGACCGAATACCCCTATTCATCTGAGCCGTAAAAATCACTGCCGTTCTTCTCCTATTATCACTACCTGTTCTAGCAGGTGCTATTACTATACTTTTAACAGACCGAAATATCAATACATCATTTTTTGACCCCGCAGGAGGAGGAGATCCAATCCTCTACCAACACCTATTT
>Echinodera_aspromontensis|9234.I-633-asp
AACTTTGTACTTCATTTTTGGCTCATGGTCAGGAATAGTGGGAACATCACTAAGAATATTAATCCGAACAGAACTTGGAAACCCTGGGACCTTAATCGGTAACGACCAAATCTATAATACAATTGTTACCGCTCATGCTTTCATTATAATCTTTTTCATAGTCATACCCATCATAATCGGAGGCTTTGGTAATTGATTAATCCCATTAATACTTGGAGCTCCTGATATAGCCTTCCCCCGCCTAAATAATATAAGATTTTGGCTCCTCCCACCATCACTAACCCTTCTACTAATAAGAAGAATCATTGATAAAGGAGTTGGAACCGGTTGAACCGTCTATCCCCCCTTATCCTCTAATATTGCCCATGAAGGAGCCTCTATTGATCTAGCCATTTTCAGCCTCCACATAGCAGGAATTTCATCAATCCTAGGAGCAATAAACTTTATTTCCACAGTAATCAACATACGCCCGACAGGAATAAAACTAGACCGAATACCCCTATTCATCTGAGCCGTAAAAATCACTGCCGTTCTTCTCCTATTATCACTACCTGTTCTAGCAGGTGCTATTACTATACTTTTGACAGACCGAAATATCAATACATCATTTTTTGACCCCGCAGGAGGAGGAGATCCAATCCTCTACCAACACCTATTT
>Echinodera_aspromontensis|9241.I-640-asp
AACTTTGTACTTCATTTTTGGCTCATGGTCAGGAATAGTGGGAACATCACTAAGAATATTAATCCGAACAGAACTTGGAAACCCTGGGACCTTAATCGGTAACGACCAAATCTATAATACAATTGTTACCGCTCATGCTTTCATTATAATCTTTTTCATAGTCATACCCATCATAATCGGAGGCTTTGGTAATTGACTAATCCCATTAATACTTGGAGCTCCTGATATAGCCTTCCCCCGCCTAAATAATATAAGATTTTGACTCCTCCCACCATCGCTAACCCTTCTACTAATAAGAAGAATCATTGATAAAGGAGTTGGAACCGGTTGAACCGTCTATCCCCCCTTATCCTCTAATATTGCCCATGAAGGAGCCTCTATTGATCTAGCCATTTTCAGCCTCCACATAGCAGGAATTTCGTCAATCCTAGGAGCAATAAACTTTATTTCTACAGTAATCAACATACGCCCGACAGGAATAAAACTAGACCGAATACCCCTATTCATCTGAGCCGTAAAAATCACTGCCATTCTTCTCCTATTATCACTACCCGTTCTAGCAGGTGCTATTACTATACTTTTAACAGACCGAAATATCAATACATCATTTTTTGACCCCGCAGGAGGAGGAGATCCAATCCTCTACCAACACCTATTT
>Echinodera_aspromontensis|9243.I-642-asp
AACTTTGTACTTCATTTTTGGCTCATGGTCAGGAATAGTGGGAACATCACTAAGAATATTAATCCGAACAGAACTTGGAAACCCTGGGACCTTAATCGGTAACGACCAAATCTATAATACAATTGTTACCGCTCATGCTTTCATTATAATCTTTTTCATAGTCATACCCATCATAATCGGAGGCTTTGGTAATTGACTAATCCCATTAATACTTGGAGCTCCTGATATAGCCTTCCCCCGCCTAAATAATATAAGATTTTGACTCCTCCCACCATCGCTAACCCTTCTACTAATAAGAAGAATCATTGATAAAGGAGTTGGAACCGGTTGAACCGTCTATCCCCCCTTATCCTCTAATATTGCCCATGAAGGAGCCTCTATTGATCTAGCCATTTTCAGCCTCCACATAGCAGGAATTTCGTCAATCCTAGGAGCAATAAACTTTATTTCTACAGTAATCAACATACGCCCGACAGGAATAAAACTAGACCGAATACCCCTATTCATCTGAGCCGTAAAAATCACTGCCATTCTTCTCCTATTATCACTACCCGTTCTAGCAGGTGCTATTACTATACTTTTAACAGACCGAAATATCAATACATCATTTTTTGACCCCGCAGGAGGAGGAGATCCAATCCTCTACCAACACCTATTT
>Echinodera_aspromontensis|9246.I-645-asp
NNNTTTGTACTTCATTTTTGGCTCATGGTCAGGAATAGTGGGAACATCACTAAGAATATTAATCCGAACAGAACTTGGAAACCCTGGGACCTTAATCGGTAACGACCAAATCTATAATACAATTGTTACCGCTCATGCTTTCATTATAATCTTTTTCATAGTCATACCCATCATAATCGGAGGCTTTGGTAATTGACTAATCCCATTAATACTTGGAGCTCCTGATATAGCCTTCCCCCGCCTAAATAATATAAGATTTTGACTCCTCCCACCATCGCTAACCCTTCTACTAATAAGAAGAATCATTGATAAAGGAGTTGGAACCGGTTGAACCGTCTATCCCCCCTTATCCTCTAATATTGCCCATGAAGGAGCCTCTATTGATCTAGCCATTTTCAGCCTCCACATAGCAGGAATTTCGTCAATCCTAGGAGCAATAAACTTTATTTCTACAGTAATCAACATACGCCCGACAGGAATAAAACTAGACCGAATACCCCTATTCATCTGAGCCGTAAAAATCACTGCCATTCTTCTCCTATTATCACTACCCGTTCTAGCAGGTGCTATTACTATACTTTTAACAGACCGAAATATCAATACATCATTTTTTGACCCCGCAGGAGGAGGAGATCCAATCCTCTACCAACACCTATTT
>Echinodera_aspromontensis|9248.I-647-asp
AACTTTGTACTTCATTTTTGGCTCATGGTCAGGAATAGTGGGAACATCACTAAGAATATTAATCCGAACAGAACTTGGAAACCCTGGGACCTTAATCGGTAACGACCAAATCTATAATACAATTGTTACCGCTCATGCTTTCATTATAATCTTTTTCATAGTCATACCCATCATAATCGGAGGCTTTGGTAATTGACTAATCCCATTAATACTTGGAGCTCCTGATATAGCCTTCCCCCGCCTAAATAATATAAGATTTTGACTCCTCCCACCATCGCTAACCCTTCTACTAATAAGAAGAATCATTGATAAAGGAGTTGGAACCGGTTGAACCGTCTATCCCCCCTTATCCTCTAATATTGCCCATGAAGGAGCCTCTATTGATCTAGCCATTTTCAGCCTCCACATAGCAGGAATTTCGTCAATCCTAGGAGCAATAAACTTTATTTCTACAGTAATCAACATACGCCCGACAGGAATAAAACTAGACCGAATACCCCTATTCATCTGAGCCGTAAAAATCACTGCCATTCTTCTCCTATTATCACTACCCGTTCTAGCAGGTGCTATTACTATACTTTTAACAGACCGAAATATCAATACATCATTTTTTGACCCCGCAGGAGGAGGAGATCCAATCCTCTACCAACACCTATTT
>Echinodera_aspromontensis|9250.I-649-asp
AACTTTGTACTTCATTTTTGGCTCATGGTCAGGAATAGTGGGAACATCACTAAGAATATTAATCCGAACAGAACTTGGAAACCCTGGGACCTTAATCGGTAACGACCAAATCTATAATACAATTGTTACCGCTCATGCTTTCATTATAATCTTTTTCATAGTCATACCCATCATAATCGGAGGCTTTGGTAATTGACTAATCCCATTAATACTTGGAGCTCCTGATATAGCCTTCCCCCGCCTAAATAATATAAGATTTTGACTCCTCCCACCATCGCTAACCCTTCTACTAATAAGAAGAATCATTGATAAAGGAGTTGGAACCGGTTGAACCGTCTATCCCCCCTTATCCTCTAATATTGCCCATGAAGGAGCCTCTATTGATCTAGCCATTTTCAGCCTCCACATAGCAGGAATTTCGTCAATCCTAGGAGCAATAAACTTTATTTCTACAGTAATCAACATACGCCCGACAGGAATAAAACTAGACCGAATACCCCTATTCATCTGAGCCGTAAAAATCACTGCCATTCTTCTCCTATTATCACTACCCGTTCTAGCAGGTGCTATTACTATACTTTTAACAGACCGAAATATCAATACATCATTTTTTGACCCCGCAGGAGGAGGAGATCCAATCCTCTACCAACACCTATTT
>Echinodera_aspromontensis|9261.I-660-asp
AACTTTGTACTTCATTTTTGGCTCATGGTCAGGAATAGTGGGAACATCACTAAGAATATTAATCCGAACAGAACTTGGAAACCCTGGGACCTTAATCGGTAACGACCAAATCTATAATACAATTGTTACCGCTCATGCTTTCATTATAATCTTTTTCATAGTCATACCCATCATAATCGGAGGCTTTGGTAATTGATTAATCCCATTAATACTTGGAGCTCCTGATATAGCCTTCCCCCGCCTAAATAATATAAGATTTTGGCTCCTCCCACCATCACTAACCCTTCTACTAATAAGAAGAATCATTGATAAAGGAGTTGGAACCGGTTGAACCGTCTATCCCCCCTTATCCTCTAATATTGCCCATGAAGGAGCCTCTATTGATCTAGCCATTTTCAGCCTCCACATAGCAGGAATTTCATCAATCCTAGGAGCAATAAACTTTATTTCCACAGTAATCAACATACGCCCGACAGGAATAAAACTAGACCGAATACCCCTATTCATCTGAGCCGTAAAAATCACTGCCGTTCTTCTCCTATTATCACTACCTGTTCTAGCAGGTGCTATTACTATACTTTTAACAGACCGAAATATCAATACATCATTTTTTGACCCCGCAGGAGGAGGAGATCCAATCCTCTACCAACACCTATTT
>Echinodera_aspromontensis|9262.I-661-asp
AACTTTGTACTTCATTTTTGGCTCATGGTCAGGAATAGTAGGAACATCACTAAGAATATTAATCCGAACAGAACTTGGAAACCCTGGGACCTTAATCGGTAACGACCAAATCTATAATACAATTGTTACCGCTCATGCTTTCATTATAATCTTTTTCATAGTCATACCCATCATAATCGGAGGCTTTGGTAATTGATTAATCCCATTAATACTTGGAGCTCCTGATATAGCCTTCCCCCGCCTAAATAATATAAGATTTTGGCTCCTCCCACCATCACTAACCCTTCTACTAATAAGAAGAATCATTGATAAAGGAGTTGGAACCGGTTGAACCGTCTATCCCCCCTTATCCTCTAATATTGCCCATGAAGGAGCCTCTATTGATCTAGCCATTTTCAGCCTCCACATAGCAGGAATTTCATCAATCCTAGGAGCAATAAACTTTATTTCCACAGTAATCAACATACGCCCGACAGGAATAAAACTAGACCGAATACCCCTATTCATCTGAGCCGTAAAAATCACTGCCGTTCTTCTCCTATTATCACTACCTGTTCTAGCAGGTGCTATTACTATACTTTTAACAGACCGAAATATCAATACATCATTTTTTGACCCCGCAGGAGGAGGAGATCCAATCCTCTACCAACACCTATTT
>Echinodera_aspromontensis|9553.I-652-asp
AACTTTGTACTTCATTTTTGGCTCATGGTCAGGAATAGTGGGAACATCACTAAGAATATTAATCCGAACAGAACTTGGAAACCCTGGGACCTTAATCGGTAACGACCAAATCTATAATACAATTGTTACCGCTCATGCTTTCATTATAATCTTTTTCATAGTCATACCCATCATAATCGGAGGCTTTGGTAATTGACTAATCCCATTAATACTTGGAGCTCCTGATATAGCCTTCCCCCGCCTAAATAATATAAGATTTTGACTCCTCCCACCATCGCTAACCCTTCTACTAATAAGAAGAATCATTGATAAAGGAGTTGGAACCGGTTGAACCGTCTATCCCCCCTTATCCTCTAATATTGCCCATGAAGGAGCCTCTATTGATCTAGCCATTTTCAGCCTCCACATAGCAGGAATTTCGTCAATCCTAGGAGCAATAAACTTTATTTCTACAGTAATCAACATACGCCCGACAGGAATAAAACTAGACCGAATACCCCTATTCATCTGAGCCGTAAAAATCACTGCCATTCTTCTCCTATTATCACTACCCGTTCTAGCAGGTGCTATTACTATACTTTTAACAGACCGAAATATCAATACATCATTTTTTGACCCCGCAGGAGGAGGAGATCCAATCCTCTACCAACACCTATTT
>Echinodera_aspromontensis|10851.1365-PST_4661
AACTTTGTACTTCATTTTTGGGTCATGGTCAGGAATAGTGGGAACATCACTAAGAATATTAATTCGAACAGAACTTGGAAACCCTGGGACCTTAATCGGTAACGACCAAATTTATAATACAATTGTTACCGCTCATGCTTTCATTATAATCTTTTTCATAGTCATACCCATCATAATCGGAGGCTTTGGTAATTGATTAATCCCATTAATACTTGGAGCTCCTGATATAGCCTTCCCCCGCCTAAATAATATAAGATTTTGGCTCCTCCCACCATCACTAACCCTTCTACTAATAAGAAGAATCATTGATAAAGGAGTTGGAACCGGTTGAACCGTCTATCCCCCCTTATCCTCTAATATTGCCCATGAAGGAGCCTCTATTGATCTAGCCATTTTCAGCCTCCACATAGCAGGAATTTCATCAATCCTAGGAGCAATAAACTTTATTTCCACAGTAATCAACATACGCCCGACAGGAATAAAACTAGACCGAATACCCCTATTCATCTGAGCCGTAAAAATCACTGCCGTTCTTCTCCTATTATCACTACCTGTTCTAGCAGGTGCTATTACTATACTTTTAACAGACCGAAATATCAATACATCATTTTTTGACCCCGCACGAAGAGGAGATCCCATCCTCTACCAACACCTATTT
>Echinodera_aspromontensis|10856.1370-PST_4666
AACTTTGTACTTCATTTTTGGCTCATGGTCAGGAATAGTGGGAACATCACTAAGAATATTAATCCGAACAGAACTTGGAAACCCTGGGACCTTAATCGGTAACGACCAAATCTATAATACAATTGTTACCGCTCATGCTTTCATTATAATCTTTTTCATAGTCATACCCATCATAATCGGAGGCTTTGGTAATTGATTAATCCCATTAATACTTGGAGCTCCTGATATAGCCTTCCCCCGCCTAAATAATATAAGATTTTGGCTCCTCCCACCATCACTAACCCTTCTACTAATAAGAAGAATCATTGATAAAGGAGTTGGAACCGGTTGAACCGTCTATCCCCCCTTATCCTCTAATATTGCCCATGAAGGAGCCTCTATTGATCTAGCCATTTTCAGCCTCCACATAGCAGGAATTTCATCAATCCTAGGAGCAATAAACTTTATTTCCACAGTAATCAACATACGCCCGACAGGAATAAAACTAGACCGAATACCCCTATTCATCTGAGCCGTAAAAATCACTGCCGTTCTTCTCCTATTATCACTACCTGTTCTAGCAGGTGCTATTACTATACTTTTAACAGACCGAAATATCAATACATCATTTTTTGACCCCGCAGGAGGAGGAGATCCAATCCTCTACCAACACCTATTT
>Echinodera_aspromontensis|10861.1375-PST_4671
AACTTTGTACTTCATTTTTGGCTCATGGTCAGGAATAGTGGGAACATCACTAAGAATATTAATCCGAACAGAACTTGGAAACCCTGGGACCTTAATCGGTAACGACCAAATCTATAATACAATTGTTACCGCTCATGCTTTCATTATAATCTTTTTCATAGTCATACCCATCATAATCGGAGGCTTTGGTAATTGATTAATCCCATTAATACTTGGAGCTCCTGATATAGCCTTCCCCCGCCTAAATAATATAAGATTTTGGCTCCTCCCACCATCACTAACCCTTCTACTAATAAGAAGAATCATTGATAAAGGAGTTGGAACCGGTTGAACCGTCTATCCCCCCTTATCCTCTAATATTGCCCATGAAGGAGCCTCTATTGATCTAGCCATTTTCAGCCTCCACATAGCAGGAATTTCATCAATCCTAGGAGCAATAAACTTTATTTCCACAGTAATCAACATACGCCCGACAGGAATAAAACTAGACCGAATACCCCTATTCATCTGAGCCGTAAAAATCACTGCCGTTCTTCTCCTATTATCACTACCTGTTCTAGCAGGTGCTATTACTATACTTTTAACAGACCGAAATATCAATACATCATTTTTTGACCCCGCAGGAGGAGGAGATCCAATCCTCTACCAACACCTATTT
>Echinodera_aspromontensis|10876.1390-PST_4686
AACTTTGTACTTCATTTTTGGCTCATGGTCAGGAATAGTGGGAACATCACTAAGAATATTAATCCGAACAGAACTTGGAAACCCTGGAACCTTAATCGGTAACGACCAAATCTATAATACAATTGTTACCGCTCATGCTTTCATTATAATCTTTTTCATAGTCATACCCATCATAATCGGAGGCTTTGGTAATTGATTAATCCCATTAATACTTGGAGCTCCTGATATAGCCTTCCCCCGCCTAAATAATATAAGATTTTGGCTCCTCCCACCATCACTAACCCTTCTACTAATAAGAAGAATCATTGATAAAGGAGTTGGAACCGGTTGAACCGTCTATCCCCCCTTATCCTCTAATATTGCCCATGAAGGAGCCTCTATTGATCTAGCCATTTTCAGCCTCCACATAGCAGGAATTTCATCAATCCTAGGAGCAATAAACTTTATTTCCACAGTAATCAACATACGCCCGACAGGAATAAAACTAGACCGAATACCCCTATTCATCTGAGCCGTAAAAATCACTGCCATTCTTCTCCTATTATCACTACCTGTTCTAGCAGGTGCTATTACTATACTTTTAACAGACCGAAATATCAATACATCATTTTTTGACCCCGCAGGAGGAGGAGATCCAATCCTCTACCAACACCTATTT
>Echinodera_atlasensis|9536.E-918-atl
TACCTTATACTTCATTTTCGGCTCATGGGCCGGAATAGTAGGGACTTCTCTAAGAATACTAATCCGAACAGAATTAGGGAACCCGGGAACACTAATTGGTAATGACCAAATCTACAACACAATTGTTACTGCTCACGCTTTTATTATAATTTTTTTTATAGTCATGCCTATTATAATTGGTGGATTTGGAAACTGACTAATCCCTCTAATACTAGGTGCCCCTGATATAGCATTCCCCCGCCTTAATAATATAAGATTCTGACTTCTCCCTCCATCAATTACACTCCTCTTAATAAGGAGCATTATTGATAAAGGAGCTGGAACTGGTTGAACAGTTTACCCTCCCTTATCATCCAACACAGCCCATGAAGGACCCTCTATTGATTTAGCCATTTTTAGACTCCATATGGCTGGAATCTCCTCAATCCTGGGGGCAATAAATTTTATCTCTACAGTAATCAATATACGCCCAGTAGGCATAAAGCTAGATCGAATACCCCTATTCATTTGAGCCGTTAAAATCACTGCTGTTCTCCTTCTTTTATCATTACCAGTATTGGCAGGAGCTATTACTATACTATTAACTGATCGAAACATTAACACATCATTTTTTGACCCAGCAGGAGGTGGTGACCCTATCCTTTATCAACACCTGTTT
>Echinodera_atlasensis|9537.E-919-atl
TACCTTATACTTTATTTTCGGCTCATGATCTGGAATAGTAGGAACTTCTTTGAGAATATTAATCCGAACAGAGCTAGGGAACCCGGGAACACTGATTGGTAATGACCAAATCTACAATACAATCGTTACTGCACACGCTTTTATTATAATTTTTTTCATAGTTATACCTATTATAATCGGAGGATTTGGAAACTGGTTAATTCCCCTAATATTAGGTGCCCCTGATATAGCATTCCCTCGCCTAAATAATATAAGATTTTGACTTCTCCCTCCATCAATCACGCTCCTCTTGATAAGAAGCATTATTGATAAAGGAGCTGGGACCGGTTGAACAGTTTACCCTCCTCTATCATCCAACATAGCACATGAAGGACCCTCTATTGATTTAGCTATCTTTAGACTCCATATAGCCGGAATCTCTTCAATCCTGGGAGCAATGAATTTTATCTCTACAGTAATCAACATACGCCCAGTAGGTATAAAATTAGATCGTATGCCTTTATTTATCTGAGCCGTCAAAATCACTGCAGTTCTCCTTCTTTTATCATTACCAGTACTAGCAGGAGCTATTACCATACTATTAACTGATCGAAATATCAACACATCATTCTTTGATCCGGCAGGCGGCGGGGACCCTATTCTTTATCAACACCTGTTC
>Echinodera_atlasensis|9560.Mo-947-ant
TACCTTATACTTCATTTTTGGCTCGTGGGCAGGAATAGTAGGGACTTCTCTAAGAATACTAATCCGAACAGAGTTAGGAAACCCAGGAACACTAATTGGTAATGACCAAATCTACAACACAGTTGTTACTGCCCACGCTTTTATTATAATTTTTTTTATAGTTATACCTATTATAATTGGAGGATTTGGAAACTGATTAATTCCTTTAATACTAGGAGCCCCTGACATAGCATTCCCCCGCCTTAATAATATAAGATTCTGACTTCTCCCACCATCAATTACACTCCTCTTAATAAGAAGCATTATTGATAAAGGAGCTGGAACTGGTTGAACAGTTTACCCTCCCTTATCATCCAACACAGCACATGAAGGACCCTCTATTGATTTAGCCATTTTTAGACTCCATATAGCTGGAATCTCCTCAATCCTAGGAGCAATAAATTTTATCTCTACAGTAATCAATATACGCCCAGTAGGCATAAAATTAGACCGAATACCCCTATTCATTTGAGCTGTCAAAATCACTGCTGTCCTCCTTCTTTTGTCATTGCCAGTATTAGCAGGAGCTATTACTATACTACTAACTGATCGAAACATTAACACATCATTTTTTGACCCAGCAGGAGGTGGGGACCCTATTCTTTACCAACACCTGTTT
>Echinodera_atlasensis|9581.E-920-atl
TACCTTATACTTCATTTTCGGCTCATGGGCCGGAATAGTAGGGACTTCTCTAAGAATACTAATCCGAACAGAATTAGGGAACCCAGGAACACTAATTGGTAATGACCAAATCTACAACACAATTGTTACTGCTCACGCTTTTATTATAATTTTTTTTATAGTCATGCCTATTATAATTGGTGGATTTGGGAACTGGCTAATCCCTCTAATACTAGGTGCCCCTGATATAGCATTCCCTCGCCTAAATAATATAAGATTCTGACTTCTCCCTCCATCAATTACACTCCTCTTAATAAGGAGCATTATTGATAAAGGAGCTGGAACTGGTTGAACAGTTTACCCCCCCTTATCATCCAACACAGCCCATGAAGGACCCTCTATTGATTTAGCCATTTTTAGACTCCATATGGCTGGAATCTCCTCAATCCTGGGAGCAATAAATTTTATCTCTACAGTAATCAATATACGCCCAGTAGGTATAAAGCTAGACCGAATGCCCCTATTCATTTGAGCCGTTAAAATTACTGCTGTTCTCCTTCTTTTATCATTACCAGTATTGGCAGGAGCTATTACTATGCTATTAACTGATCGAAACATTAACACATCATTTTTTGACCCAGCAGGAGGTGGGGACCCTATCCTTTATCAACACCTGTTT
>Echinodera_bargouensis|9056.T-499-zag
AACCCTCTACTTCATCTTTGGCTCATGATCAGGAATAGTAGGCACATCTTTAAGCATATTAATTCGTACTGAACTTAGAAACCCAGGAACACTAATTGGAAACGACCAAGTCTACAACACAATTGTCACCGCCCATGCCTTCGTCATAATTTTCTTTATAGTTATGCCCATTATAATTGGAGGTTTCGGAAACTGATTAATTCCGCTCATACTGGGAGCCCCAGATATAGCCTTTCCTCGACTTAACAATATAAGATTTTGATTACTCCCCCCATCTTTAACCCTTCTTCTAATAAGAAGAATCATCGACAAAGGAACCGGAACCGGCTGAACCGTCTATCCTCCCCTATCCTCAAATATTGCTCATGAAGGAGCCTCCATTGACCTAGCCATTTTCAGCCTCCACATAGCCGGAATTTCATCAATTTTAGGAGCCATAAACTTTATTTCTACTGTAATCAACATACGCCCAACAGGTATAAAACTAGACCGAATACCCTTATTTATTTGAGCAGTAAAAATCACTGCCATCCTACTTTTACTATCACTACCCGTATTGGCTGGAGCCATCACCATACTCCTAACAGACCGTAACATTAATACATCATTTTTTGACCCTGCAGGAGGTGGAGACCCAATCTTATATCAACACCTATTT
>Echinodera_bargouensis|9559.TU-946-bar
AACCCTCTACTTCATCTTTGGCTCATGATCAGGAATAGTAGGCACATCTTTAAGCATATTAATTCGTACTGAACTTAGAAACCCAGGAACACTAATTGGAAACGACCAAGTCTACAACACAATTGTCACTGCCCATGCCTTCGTCATAATTTTCTTTATAGTTATGCCCATTATAATTGGAGGTTTCGGAAACTGATTAATTCCGCTCATACTGGGAGCCCCAGATATAGCCTTTCCTCGACTTAACAATATAAGATTTTGATTACTCCCCCCATCTTTAACCCTTCTTCTAATAAGAAGAATCATCGACAAAGGAGCCGGAACCGGCTGAACCGTCTATCCTCCCCTATCCTCAAATATTGCTCATGAAGGAGCCTCCATTGACCTAGCCATTTTCAGCCTCCACATAGCTGGAATTTCATCAATTTTAGGAGCCATAAACTTTATTTCTACTGTAATCAACATACGCCCAACAGGTATAAAACTAGACCGAATACCCTTATTTATTTGAGCAGTAAAAATCACTGCCATCCTACTTTTGCTATCACTACCCGTATTGGCTGGAGCCATCACCATACTCCTAACAGACCGTAACATTAATACATCATTTTTTGACCCTGCAGGAGGTGGAGACACAATCTTATATCAACACCTATTT
>Echinodera_behnei|15941.1926-FBA_23317
AACTTTATATTTCATTTTTGGTTCATGATCAGGCATAGTAGGGACCTCCCTAAGTATGCAAATCCGAACAGAACTAGGAAGCCCAGGAACCTTAATTGGAAACGATCAAATCTATAATACAATTGTAACCGCCCATGCTTTCATCATAATTTTCTTTATAGTAATACCTATCATAATTGGGGGGTTTGGAAATTGGTTAATCCCTTTAATGCTTGGAGCCCCAGATATAGCCTTCCCCCGCCTAAATAATATAAGATTTTGGCTACTTCCCCCCTCACTCACCCTCCTTCTAATAAGAAGAATTATTGACAAAGGAACAGGGACTGGTTGAACAGTCTATCCCCCTTTATCTTCAAATATTGCCCATGAAGGCCCTTCTATTGATTTAGCCATCTTTAGGCTCCATATAGCCGGAATCTCCTCAATTCTAGGAGCCATAAACTTTATTTCCACAGTAATCAACATACGCCCTACAGGCATAAAACTTGATCGAATACCCTTATTTATTTGAGCTGTAAAAATCACCGCTATCCTTCTCCTCTTATCCCTGCCCGTCCTAGCAGGGGCAATCACCATACTCTTAACAGATCGTAATATTAACACATCATTTTTCGACCCCGCTGGAGGTGGAGACCCTATTCTCTACCAACACCTATTC
>Echinodera_behnei|15945.1930-FBA_23321
AACTTTATATTTCATTTTTGGTTCATGATCAGGCATAGTAGGGACCTCCCTAAGTATGCAAATCCGAACAGAGCTAAGAAGCCCAGGAACCTTAATTGGAAACGATCAAATCTATAATACAATCGTAACCGCCCATGCTTTCATCATAATTTTCTTTATAGTAATACCTATCATAATTGGAGGGTTTGGAAATTGGTTAATCCCTTTAATGCTTGGAGCCCCAGATATAGCCTTCCCCCGCCTAAATAATATAAGATTTTGGCTACTTCCCCCCTCACTCACCCTCCTTCTAATAAGAAGAATTATTGACAAAGGAACAGGGACTGGTTGAACAGTCTATCCCCCTTTATCTTCAAATATTGCCCATGAAGGCCCTTCTATTGATTTAGCCATCTTCAGGCTCCATATAGCCGGAATCTCGTCAATTCTAGGAGCCATAAACTTTATTTCCACAGTAATCAACATACGCCCTACAGGCATAAAACTTGATCGAATACCCTTATTTATTTGAGCTGTAAAAATCACCGCTATCCTTCTCCTCTTATCCCTGCCCGTCCTAGCAGGAGCAATCACCATACTCTTAACAGATCGTAATATTAACACATCATTTTTCGACCCCGCTGGAGGTGGGGACCCTATTCTCTACCAACACCTATTC
>Echinodera_behnei|SDEI0082.2987-PST
NNNNNNNNNNNNNNNNNNNNGTTCATGATCAGGCATAGTAGGGACCTCCCTAAGTATGCAAATCCGAACAGAACTAGGAAGCCCAGGAACCTTAATTGGAAACGATCAAATCTATAATACAATTGTAACCGCCCATGCTTTCATCATAATTTTCTTTATAGTAATACCTATCATAATTGGGGGGTTTGGAAATTGGTTAATCCCTTTAATGCTTGGAGCCCCAGATATAGCCTTCCCCCGCCTAAATAATATAARATTTTGGCTACTTCCCCCCTCACTCACCCTCCTTCTAATAAGAAGAATTATTGACAAAGGAACAGGGACTGGTTGAACAGTCTATCCCCCTTTATCTTCAAATATTGCCCATGAAGGCCCTTCTATTGATTTAGCCATCTTTAGGCTCCATATAGCCGGAATCTCGTCAATTCTAGGAGCCATAAACTTTATTTCCACAGTAATCAACATACGCCCTACAGGCATAAAACTTGATCGAATACCCTTATTTATTTGAGCTGTAAAAATCACCGCTATCCTTCTCCTCTTATCCCTGCCCGTCCTAGCAGGGGCAATCACCATACTCTTAACAGATCGTAATATTAACACATCATTTTTCGACCCCGCTCGAGGTGGAGACCCTATTCTCTACCAACACCTATAC
>Echinodera_behnei|SDEI0088.2993-PST
AACTTTATATTTCATTTTTGGTTCATGATCAGGCATAGTAGGAACCTCCCTAAGTATGCAAATCCGAACAGAGCTAGGAAGCCCAGGAACCTTAATTGGAAACGATCAAATCTATAATACAATTGTAACCGCCCATGCTTTCATCATAATTTTCTTTATAGTAATACCTATCATAATTGGGGGGTTTGGAAATTGGCTAATCCCTTTAATGCTTGGAGCCCCAGATATAGCCTTCCCCCGCCTAAATAATATAAGATTTTGGCTACTTCCCCCCTCACTCACCCTCCTTCTAATAAGAAGAATTATTGACAAAGGAACAGGGACTGGTTGAACAGTCTATCCCCCTCTATCTTCAAATATTGCCCATGAAGGCCCTTCTATTGATTTAGCCATCTTCAGGCTCCATATAGCCGGAATCTCGTCAATTCTAGGAGCCATAAACTTTATTTCCACAGTAATCAACATACGCCCTACAGGCATAAAACTTGATCGAATACCCTTATTTATTTGAGCTGTAAAAATCACCGCTATCCTTCTCCTCTTATCTCTGCCCGTCCTAGCAGGTGCAATCACCATACTCTTAACAGATCGTAATATTAACACATCATTTTTCGACCCCGCTGGAGGTGGAGACCCTATTCTCTACCAACACCTATTC
>Echinodera_bellieri|8800.I-0173-bel
NNNNNNNNNNNNNNNNNNNNNNNNNNNNNNNNNNNNNNNNGGAACTTCATTAAGAATACTTATTCGAACAGAATTAGGAAACCCAGGAACTTTAATTGGAAATGACCAAATCTACAACACAATTGTTACTGCTCATGCTTTTATTATAATCTTTTTTATAGTTATACCAATTATAATTGGTGGTTTTGGAAATTGATTAATCCCATTAATATTAGGAGCCCCTGATATAGCCTTTCCCCGTTTAAACAATATAAGATTTTGACTTCTTCCTCCATCACTAACCTTACTATTAATAAGAAGAATCATTGATAAAGGAGCTGGAACTGGTTGAACAGTATACCCACCTTTATCTTCAAATATTGCCCATGAGGGACCTTCTGTTGACTTAGCTATTTTTAGACTTCATATAGCTGGAATTTCTTCTATTCTTGGAGCTATAAATTTTATCTCTACAGTAATTAATATACGTCCAGCAGGAATAACTCTAGACCGAATACCTTTATTTATTTGAGCTGTTAAAATTACTGCTATCCTTCTTCTTTTATCATTACCCGTCCTAGCCGGAGCTATCACCATACTTTTAACGGATCGTAATATCAACACCTCATTTTTTGACCCAGCAGGAGGTGGAGACCCTATCCTCTATCAACATTTATTT
>Echinodera_bellieri|8849.I-0298-bel
AACTTTATATTTTATTTTTGGTTCTTGATCAGGAATACTAGGAACCTCATTAAGAATACTTATTCGAACAGAATTAGGTAATCCAGGAACTTTAATCGGAAATGACCAAATCTACAACACAATTGTTACTGCTCATGCTTTTATTATAATCTTCTTCATAGTTATACCAATTATAATTGGTGGTTTTGGAAATTGATTAATTCCATTAATATTGGGAGCCCCTGATATAGCTTTTCCCCGTTTAAATAATATAAGATTTTGACTTCTTCCTCCATCACTAACCTTACTATTAATAAGAAGAATCATTGATAAAGGAGCTGGAACTGGTTGAACAGTATACCCACCTTTATCTTCAAATATTGCTCATGAAGGACCCTCTATTGACTTAGCTATTTTTAGACTTCATATAGCAGGAATTTCTTCTATTCTTGGAGCTATAAATTTTATCTCTACAGTAATTAATATACGTCCAGCAGGAATAACTCTAGACCGAATACCTTTATTTATTTGAGCTGTTAAAATCACTGCTATCCTTCTTCTTTTATCATTACCCGTCCTAGCTGGTGCTATCACTATACTTTTAACAGATCGTAATATCAACACTTCATTCTTTGATCCAGCAGGAGGAGGAGATCCTATCCTCTATCAACATTTATTT
>Echinodera_bellieri|8894.KO-0367-bel
AACTTTATATTTTATCTTTGGCTCCTGATCAGGAATATTAGGAACCTCACTAAGAATATTAATTCGAACAGAATTAGGTAATCCAGGAACTTTAATCGGAAATGACCAAATTTATAATACAATTGTTACTGCTCATGCTTTTATTATAATCTTCTTCATGGTAATACCAATCATAATCGGGGGATTTGGAAATTGATTAATTCCACTAATATTAGGAGCCCCTGATATAGCTTTTCCCCGTTTAAATAATATAAGATTTTGACTTCTACCCCCATCACTCACCCTACTACTAATAAGAAGAATTATTGATAAAGGAGCTGGAACTGGTTGAACAGTTTACCCTCCTTTATCCTCAAATATTGCTCATGAAGGACCTTCTATTGATTTAGCTATTTTTAGACTCCATATAGCAGGAATCTCATCCATTCTTGGAGCTATAAATTTTATTTCTACAGTAATTAATATACGCCCAGCCGGAATAACCTTAGACCGAATACCCTTATTTATCTGAGCTGTTAAAATTACTGCCATTCTTCTACTTTTATCTCTACCTGTTCTAGCCGGAGCTATCACTATACTCTTAACAGATCGTAACATCAACACTTCATTTTTTGACCCAGCGGGAGGTGGAGATCCTATCCTCTATCAACATCTATTC
>Echinodera_bellieri|8899.EP-0398-bel
AACTTTATATTTTATCTTTGGCTCCTGATCAGGAATATTAGGAACCTCACTAAGAATATTAATTCGAACAGAATTAGGTAACCCAGGAACTTTAATCGGAAATGACCAAATTTATAATACAATTGTTACTGCTCATGCTTTTATTATAATCTTCTTCATGGTTATACCAATCATAATCGGAGGATTTGGAAATTGATTAATTCCACTAATATTAGGAGCCCCTGATATAGCTTTTCCCCGTTTAAATAATATAAGATTTTGACTTTTACCCCCATCACTCACCCTACTACTAATAAGAAGAATTATTGATAAAGGAGCTGGAACTGGTTGAACAGTTTACCCTCCTCTATCCTCAAATATTGCTCATGAAGGACCTTCTATTGATTTAGCTATTTTTAGACTCCATATAGCAGGAATCTCATCCATTCTTGGAGCTATAAATTTTATTTCTACAGTAATTAATATACGCCCAGCCGGAATAACCTTAGACCGAATGCCTTTATTTATCTGAGCTGTTAAAATTACTGCCATTCTTCTACTTTTATCTCTACCTGTTCTAGCCGGAGCTATCACTATACTCTTAACAGATCGTAACATCAACACTTCATTTTTTGACCCAGCAGGAGGTGGAGACCCTATCCTCTATCAACATCTATTC
>Echinodera_bellieri|9004.EP-0390-bel
AACTTTATATTTTATCTTTGGCTCCTGATCAGGAATATTAGGAACCTCACTAAGAATATTAATTCGAACAGAATTAGGTAATCCAGGAACTTTAATCGGAAATGACCAAATTTATAATACAATTGTTACTGCTCATGCTTTTATTATAATCTTCTTCATGGTTATACCAATCATAATCGGAGGATTTGGAAATTGATTAATTCCACTAATATTAGGAGCCCCTGATATAGCTTTCCCCCGTTTAAATAATATAAGATTTTGACTTCTACCCCCATCACTCACCCTACTACTAATAAGAAGAATTATTGATAAAGGGGCTGGAACTGGTTGAACAGTTTACCCGCCTTTATCCTCAAATATTGCTCATGAAGGACCTTCTATTGATTTAGCTATTTTTAGACTCCATATAGCAGGAATTTCATCCATTCTTGGAGCTATAAATTTTATTTCTACAGTAATTAATATACGCCCAGCCGGAATAACCTTAGACCGAATGCCCTTATTTATTTGAGCTGTTAAAATTACTGCCATTCTTCTACTTTTATCTCTACCTGTTCTAGCCGGAGCTATCACTATACTCTTAACAGATCGTAACATCAACACTTCATTTTTTGACCCAGCGGGAGGTGGAGATCCTATCCTCTATCAACATCTATTC
>Echinodera_bellieri|9230.I-629-tyr
AACTTTATATTTTATCTTTGGCTCCTGATCAGGGATACTCGGAACTTCACTAAGAATATTAATTCGTACAGAATTAGGTAACCCAGGAACTTTAATCGGAAATGACCAAATTTATAATACAATTGTTACCGCCCATGCTTTTATTATAATCTTCTTCATAGTTATACCAATTATGATTGGGGGGTTTGGAAATTGATTAATCCCATTAATATTAGGGGCTCCTGATATAGCTTTCCCCCGTTTAAATAATATAAGATTCTGACTTCTCCCCCCATCACTTACCCTATTATTAATAAGAAGAATTATTGACAAAGGGGCTGGCACTGGTTGAACAGTTTATCCACCTTTATCCTCAAATATTGCTCATGAAGGACCTTCTATTGATTTAGCTATTTTTAGGCTCCATATAGCAGGAATTTCATCCATTCTTGGGGCAATAAATTTTATTTCTACAGTAATTAATATACGCCCAGCTGGAATAACCCTAGACCGAATACCCCTGTTTATCTGAGCTGTTGAGATCACTGCCATTCTCCTCCTTTTGTCTTTACCTGTTCTAGCCGGAGCTATTACTATACTCTTAACAGATCGTAACATCAACACCTCATTTTTTGACCCAGCAGGAGGGGGAGACCCTATCCTCTATCAACATTTATTC
>Echinodera_bellieri|9242.I-641-tyr
AACTTTATATTTTATCTTTGGCTCCTGATCAGGAATACTAGGAACCTCATTAAGAATATTAATTCGAACAGAATTAGGTAACCCAGGAACTTTAATCGGAAATGACCAAATTTATAACACAATTGTTACCGCTCATGCTTTTATTATAATCTTCTTTATAGTTATACCAATCATAATCGGAGGATTTGGAAATTGATTAATCCCATTAATATTAGGAGCCCCTGATATAGCTTTCCCCCGTTTAAATAATATAAGATTTTGACTTCTACCCCCATCCCTTACCCTACTATTAATAAGAAGAATTATTGATAAAGGGGTTGGTACTGGTTGAACAGTTTATCCACCTTTATCCTCAAATATTGCTCATGAAGGACCTTCTATTGATTTAGCTATTTTTAGACTCCATATAGCAGGAATTTCATCTATTCTTGGAGCTATAAATTTTATTTCTACAGTAATTAATATACGCCCAGCTGGAATAACTCTAGACCGAATACCCCTATTTATTTGAGCTGTTAAAATTACTGCCATTCTTCTCCTTTTATCTTTACCTGTTCTAGCTGGAGCTATCACCATACTCTTAACAGATCGTAACATCAACACTTCATTTTTTGACCCAGCCGGAGGAGGAGACCCTATTCTATACCAACATTTATTT
>Echinodera_bellieri|9247.I-646-tyr
AACTTTATATTTTATCTTTGGTTCCTGATCAGGAATACTAGGAACCTCATTAAGAATATTAATTCGAACAGAATTAGGTAACCCAGGAACTTTAATCGGAAATGACCAAATTTATAACACAATTGTTACCGCTCATGCTTTTATTATAATCTTCTTTATAGTTATACCAATCATAATCGGAGGATTTGGAAATTGATTAATCCCATTAATATTAGGAGCCCCTGATATAGCTTTCCCCCGTTTAAATAATATAAGATTTTGACTTCTACCCCCATCCCTTACCCTACTATTAATAAGAAGAATTATTGATAAAGGGGTTGGTACTGGTTGAACAGTTTATCCACCTTTATCCTCAAATATTGCTCATGAAGGACCTTCTATTGATTTAGCTATTTTTAGACTCCATATAGCAGGAATTTCATCTATTCTTGGAGCTATAAATTTTATTTCTACAGTAATTAATATACGCCCAGCTGGAATAACTCTAGACCGAATACCCCTATTTATCTGAGCTGTTAAAATTACTGCCATTCTTCTCCTTTTATCTTTACCTGTTCTAGCTGGAGCTATCACCATACTCTTAACAGATCGTAACATCAACACTTCATTTTTTGACCCAGCCGGAGGAGGAGACCCTATTCTATACCAACATTTATTT
>Echinodera_bellieri|9252.I-651-tyr
AACTTTATATTTTATCTTTGGCTCCTGATCAGGAATACTCGGAACTTCACTAAGAATATTAATTCGTACAGAATTAGGTAACCCAGGAACTTTAATCGGAAATGACCAAATTTATAATACAATTGTTACCGCCCATGCTTTTATTATAATCTTCTTCATAGTTATACCAATCATAATTGGGGGGTTTGGAAATTGATTAATCCCATTAATATTAGGGGCTCCTGATATAGCTTTCCCCCGTTTAAATAATATAAGATTCTGACTTCTCCCCCCATCACTTACCCTATTATTAATAAGAAGAATTATTGACAAAGGGGCTGGCACTGGTTGAACAGTTTATCCACCTTTATCCTCAAATATTGCTCATGAAGGACCTTCTATTGATTTAGCTATTTTTAGGCTCCATATAGCAGGAATTTCATCCATTCTTGGGGCAATAAATTTTATTTCTACAGTAATTAATATACGCCCAGCTGGAATAACCCTAGACCGAATACCCCTGTTTATCTGAGCTGTTGAGATCACTGCCATTCTCCTCCTTTTGTCTTTACCTGTTCTAGCCGGAGCTATTACTATACTCTTAACAGATCGTAACATCAACACCTCATTTTTTGACCCAGCAGGAGGGGGAGACCCTATCCTCTATCAACATTTATTC
>Echinodera_bellieri|9367.KO-0374-bel
AACTTTATATTTTATCTTTGGCTCCTGATCAGGAATATTAGGAACCTCACTAAGAATATTAATTCGAACAGAATTAGGTAACCCAGGAACTTTAATCGGGAATGACCAAATTTATAATACAATTGTTACTGCTCATGCTTTTATTATAATCTTCTTCATAGTTATACCAATCATAATCGGAGGATTTGGAAATTGACTAATTCCACTAATATTAGGAGCCCCTGATATAGCTTTTCCCCGTTTAAATAATATAAGATTTTGACTTTTACCCCCATCACTCACCCTACTACTAATAAGAAGAATTATTGATAAAGGAGCTGGAACTGGTTGAACAGTTTACCCTCCTTTATCCTCAAATATTGCTCATGAAGGACCTTCTATTGATTTAGCTATTTTTAGACTCCATATAGCAGGAATCTCATCCATTCTTGGAGCTATAAATTTTATTTCTACAGTAATTAATATACGCCCAGCCGGAATAACCTTAGACCGAATACCTTTATTTATCTGAGCTGTTAAAATTACTGCCATTCTTCTGCTTTTATCTCTACCTGTTCTAGCCGGAGCTATCACTATACTCTTAACAGATCGTAATATCAACACTTCATTTTTTGACCCAGCAGGAGGTGGAGACCCTATCCTCTATCAACATCTATTC
>Echinodera_bellieri|9654.IT1071c
AACTTTATATTTTATCTTTGGCTCCTGATCAGGAATACTTGGAACCTCACTAAGAATATTAATTCGTACAGAATTAGGTAACCCAGGAACTTTAATCGGAAATGACCAAATTTATAATACAATTGTTACTGCTCATGCTTTTATTATAATTTTTTTCATAGTCATACCAATCATAATCGGAGGATTTGGAAATTGATTAATCCCATTAATATTGGGAGCTCCTGATATAGCCTTTCCCCGTTTAAATAATATAAGATTTTGACTTCTACCCCCATCACTTACCCTGCTATTAATAAGAAGAATTATTGATAAAGGAGCTGGAACTGGTTGGACAGTTTATCCACCTTTATCATCAAATATTGCACATGAAGGACCTTCTATTGATTTAGCTATTTTTAGACTTCATATAGCAGGAATTTCATCTATCCTTGGAGCTATAAATTTTATTTCTACAGTAATTAATATACGCCCAACAGGAATAACCCTAGACCGAATACCCCTATTTATTTGAGCTGTCAAAATTACTGCTATTCTTCTCCTTTTATCTTTACCTGTTCTAGCCGGAGCTATCACCATACTCTTAACAGATCGTAACATCAACACTTCATTTTTTGACCCTGCTGGAGGAGGAGACCCTATCCTCTACCAACATTTGTTC
>Echinodera_bellieri|9656.IT1073c
AACTTTATTAATTATCTTTGGCTCCTGATCAGGAATACTCGGAACCTCACTAAGAATATTAATTCGTACAGAATTAGGTAACCCAGGAACTTTAATCGGAAATGACCAAATTTATAATACAATTGTTACTGCTCATGCTTTTATTATAATTTTTTTCATAGTCATACCAATCATAATCGGAGGATTTGGAAATTGGTTAATCCCATTAATATTAGGAGCTCCTGATATAGCCTTTCCCCGTTTAAATAATATAAGATTTTGACTTCTACCCCCATCACTTACCCTGCTATTAATAAGAAGAATTATTGATAAAGGAGCTGGAACTGGTTGAACAGTTTATCCACCTTTATCATCAAATATTGCACATGAAGGACCTTCTATTGATTTAGCTATTTTTAGACTTCATATAGCAGGGATTTCATCTATCCTTGGAGCTATAAATTTTATTTCTACAGTAATTAATATACGCCCAACAGGAATAACCCTAGACCGAATACCCCTATTTATTTGAGCTGTCAAAATTACTGCTATTCTTCTCCTTTTATCTTTACCTGTTCTAGCCGGAGCTATCACCATACTCTTAACAGATCGTAACATCAACACTTCATTTTTTGACCCTGCTGGAGGAGGAGACCCTATCCTCTACCAACATTTGTTC
>Echinodera_bellieri|9660.IT1077c
AACTTTATATTTTATCTTTGGCTCCTGATCAGGAATACTCGGAACCTCACTAAGAATATTAATTCGTACAGAATTAGGTAACCCAGGAACTTTAATCGGAAATGACCAAATTTATAATACAATTGTTACTGCTCATGCTTTTATTATAATTTTTTTCATAGTCATACCAATCATAATCGGGGGATTTGGAAATTGGTTAATCCCATTAATATTAGGAGCTCCTGATATAGCCTTTCCCCGTTTAAATAATATAAGATTTTGACTTCTACCCCCATCACTTACCCTGCTATTAATAAGAAGAATTATTGATAAAGGAGCTGGAACTGGTTGGACAGTTTATCCACCTTTATCATCAAATATTGCACATGAAGGACCTTCTATTGATTTAGCTATTTTTAGACTTCATATAGCAGGGATTTCATCTATCCTTGGAGCTATAAATTTTATTTCTACAGTAATTAATATACGCCCAACAGGAATAACCCTAGACCGAATACCCCTATTTATTTGAGCTGTCAAAATTACTGCTATTCTTCTCCTTTTATCTTTACCTGTTCTAGCCGGAGCTATCACCATACTCTTAACAGATCGTAACATCAACACTTCATTTTTTGACCCTGCTGGAGGAGGAGACCCTATCCTCTACCAACATTTGTTC
>Echinodera_bellieri|9662.IT1079c
AACTTTATATTTTATCTTTGGCTCCTGATCAGGAATACTCGGAACCTCACTAAGAATATTAATTCGTACAGAATTAGGTAACCCAGGAACTTTAATCGGAAATGACCAAATTTATAATACAATTGTTACTGCTCATGCTTTTATTATAATTTTTTTCATAGTCATACCAATCATAATCGGAGGATTTGGAAATTGGTTAATCCCATTAATATTAGGAGCTCCTGATATAGCCTTTCCCCGTTTAAATAATATAAGATTTTGACTTCTACCCCCATCACTTACCCTGCTATTAATAAGAAGAATTATTGATAAAGGAGCTGGAACTGGTTGAACAGTTTATCCACCTTTATCATCAAATATTGCACATGAAGGACCTTCTATTGATTTAGCTATTTTTAGACTTCATATAGCAGGGATTTCATCTATCCTTGGAGCTATAAATTTTATTTCTACAGTAATTAATATACGCCCAACAGGAATAACCCTAGACCGAATACCCCTATTTATTTGAGCTGTCAAAATTACTGCTATTCTTCTCCTTTTATCTTTACCTGTTCTAGCCGGAGCTATCACCATACTCTTAACAGATCGTAACATCAACACTTCATTTTTTGACCCTGCTGGAGGAGGAGACCCTATCCTCTACCAACATTTGTTC
>Echinodera_bellieri|9667.IT1084c
AACTTTATATTTTATCTTTGGCTCCTGGTCAGGAATACTCGGAACCTCACTAAGAATATTAATTCGAACAGAATTAGGTAACCCAGGAACTTTAATCGGAAATGACCAAATTTATAATACAATTGTTACTGCTCATGCTTTTATTATAATTTTTTTCATAGTCATACCAATCATAATCGGAGGATTTGGAAATTGATTAATCCCATTAATATTAGGAGCTCCTGATATAGCCTTTCCCCGTTTAAATAATATAAGATTTTGACTCCTACCCCCATCACTTACCCTGCTATTAATAAGAAGAATTATTGATAAAGGAGCTGGAACTGGTTGAACAGTTTATCCACCTTTATCATCAAATATTGCACATGAAGGACCTTCTATTGATTTAGCTATTTTTAGACTTCATATAGCAGGAATTTCATCTATCCTTGGAGCTATAAATTTTATTTCTACAGTAATTAATATACGTCCAGCAGGAATAACCCTAGACCGAATACCTCTATTTATTTGAGCTGTCAAAATTACTGCTATTCTTCTCCTTTTATCTTTACCTGTTCTAGCCGGAGCTATCACCATACTCTTAACAGATCGTAACATCAACACTTCATTTTTTGACCCTGCTGGTGGAGGAGACCCTATCCTCTACCAACATTTGTTC
>Echinodera_bellieri|9674.IT1091c
AACCTTATATTTTATCTTTGGCTCCTGATCAGGAATACTCGGAACCTCACTAAGAATATTAATTCGAACAGAATTAGGTAACCCAGGAACTTTAATCGGAAATGACCAAATTTATAATACAATTGTTACTGCTCATGCTTTTATTATAATTTTTTTCATAGTAATACCAATCATAATCGGAGGATTTGGAAATTGACTAATCCCATTAATATTAGGAGCTCCTGATATAGCCTTTCCCCGTTTAAATAATATAAGATTTTGACTCCTACCCCCATCACTTACCCTGCTATTAATAAGAAGAATTATTGATAAAGGAGCTGGAACTGGTTGAACAGTTTATCCACCTTTATCATCAAATATTGCACATGAAGGACCTTCTATTGATTTAGCTATTTTTAGACTTCATATAGCAGGGATTTCATCTATCCTTGGGGCTATAAATTTTATTTCTACAGTAATTAATATACGCCCAGCAGGAATAACCCTAGACCGAATACCCCTATTTATTTGAGCTGTTAAAATTACTGCTATTCTTCTCCTTTTATCTTTACCTGTTCTAGCCGGGGCTATCACCATACTCTTAACAGATCGTAACATCAACACTTCATTTTTTGACCCTGCTGGAGGAGGAGACCCTATCCTCTACCAACATTTGTTC
>Echinodera_bellieri|9677.IT1094c
AACTTTATATTTTATCTTTGGCTCCTGATCAGGAATACTCGGAACCTCGCTAAGAATATTAATTCGAACAGAATTAGGTAACCCAGGAACTTTAATCGGAAATGATCAAATTTATAATACAATTGTTACTGCTCATGCTTTTATTATAATTTTTTTCATAGTCATACCAATCATAATCGGAGGATTTGGAAATTGATTAATCCCATTAATATTAGGGGCTCCTGATATAGCCTTTCCCCGTTTAAATAATATAAGATTTTGACTCCTACCCCCATCACTTACCCTGCTATTAATAAGAAGAATTATTGATAAAGGAGCTGGAACTGGTTGAACAGTTTATCCACCTTTATCATCAAATATTGCACATGAAGGACCTTCTATTGATTTAGCTATTTTTAGACTTCATATAGCAGGGATTTCATCTATCCTTGGAGCTATAAATTTTATTTCTACAATAATTAATATACGCCCAGCAGGAATAACCCTAGACCGAATACCCCTATTTATTTGAGCTGTCAAAATTACTGCTATTCTTCTCCTTTTATCTTTACCTGTTCTAGCCGGAGCTATCACTATACTCTTAACAGATCGTAACATCAACACTTCATTTTTTGACCCTGCTGGAGGAGGAGACCCTATCCTCTACCAACATTTGTTC
>Echinodera_bellieri|13872.1786-PST_24110
AACTTTATATTTTATCTTTGGCTCCTGATCAGGAATACTCGGAACCTCACTAAGAATATTAATTCGTACAGAATTAGGTAACCCAGGAACTTTAATCGGAAATGACCAAATTTATAATACAATTGTTACTGCTCATGCTTTTATTATAATTTTTTTCATAGTCATACCAATCATAATCGGGGGATTTGGAAATTGGTTAATCCCATTAATATTAGGAGCTCCTGATATAGCCTTTCCCCGTTTAAATAATATAAGATTTTGACTTCTACCCCCATCACTTACCCTGCTATTAATAAGAAGAATTATTGATAAAGGAGCTGGAACTGGTTGGACAGTTTATCCACCTTTATCATCAAATATTGCACATGAAGGACCTTCTATTGATTTAGCTATTTTTAGACTTCATATAGCAGGGATTTCATCTATCCTTGGAGCTATAAATTTTATTTCTACAGTAATTAATATACGCCCAACAGGAATAACCCTAGACCGAATACCCCTATTTATTTGAGCTGTCAAAATTACTGCTATTCTTCTCCTTTTATCTTTACCTGTTCTAGCCGGAGCTATCACCATACTCTTAACAGATCGTAACATCAACACTTCATTTTTTGACCCTGCTGGAGGAGGAGACCCTATCCTCTACCAACATTTGTTC
>Echinodera_brachati|9539.E-922-bra
AACTCTATATTTCATTTTTGGCTCATGATCAGGAATAGTAGGAACATCATTAAGGATAYTAATCCGAACAGAACTTGGAAATCCTGGGACTTTAATTGGCAACGACCAAATTTATAACACAATTGTTACTGCACATGCTTTTATTATAATCTTCTTCATAGTTATACCCATTATAATCGGAGGCTTTGGAAATTGGTTAATCCCACTAATATTAGGAGCTCCAGATATAGCTTTCCCTCGTTTAAATAATATAAGATTTTGATTACTACCTCCTTCTCTCACCCTTTTATTAATAAGAAGAATTATTGATAAAGGAACTGGAACTGGTTGAACAGTTTATCCCCCTTTATCCTCCAATATTGCTCATGAAGGAGCCTCTATTGACCTAGCCATCTTCAGCCTCCACATAGCTGGTATTTCATCAATCCTAGGAGCCATAAACTTTATTTCTACAGTAATCAATATACGTCCAACAGGAATAAAACTAGATCGAATACCTCTATTTATTTGATCTGTAAAAATTACCGCCATTCTTCTCCTATTATCCTTACCTGTTCTAGCAGGTGCTATCACTATACTTCTAACAGACCGAAATATTAATACATCATTTTTCGACCCAGCAGGGGGAGGAGATCCAATCCTCTACCAACATTTATTC
>Echinodera_brachati|10154.1254-FBA_3590
AACTCTATATTTCATTTTTGGCTCATGATCAGGAATAGTAGGAACATCATTAAGGATACTAATCCGAACAGAACTTGGAAATCCTGGGACTTTAATTGGCAACGACCAAATTTATAACACAATTGTTACTGCACATGCTTTTATTATAATCTTCTTCATAGTTATACCCATTATAATCGGAGGCTTTGGAAATTGGTTAATCCCACTAATATTAGGAGCTCCAGATATAGCTTTCCCTCGTTTAAATAATATAAGATTTTGATTACTACCTCCTTCCCTCACCCTTTTATTAATAAGAAGAATTATTGATAAAGGAACTGGAACTGGTTGAACAGTTTATCCCCCTTTATCCTCCAATATTGCTCATGAAGGAGCCTCTATTGACCTAGCCATCTTCAGCCTCCACATAGCTGGTATTTCATCAATCCTAGGAGCCATAAACTTTATTTCTACAGTAATCAATATACGTCCAACAGGAATAAAACTAGATCGAATACCTCTATTTATTTGATCTGTAAAAATTACCGCCATTCTTCTCCTATTATCCTTACCTGTTCTAGCAGGTGCTATCACTATACTTCTAACAGACCGAAATATTAATACATCATTTTTCGACCCAGCAGGGGGAGGAGATCCAATCCTCTACCAACATTTATTC
>Echinodera_brisouti|8895.KO-0370-bri
TACTTTATATTTTATTTTTGGCTCATGATCAGGAATAGTGGGAACATCATTAAGAATATTAATCCGGACAGAACTTGGAAATCCCGGGACCCTAATTGGCAATGACCAAATTTATAACACAATTGTTACTGCCCACGCTTTCATTATAATTTTCTTTATAGTCATACCCATCATAATCGGAGGCTTTGGAAATTGATTAATTCCACTAATGCTTGGAGCTCCAGATATAGCTTTCCCTCGCCTAAATAATATAAGATTTTGACTCCTACCTCCATCTCTGACCCTTCTACTAATAAGAAGTATTATTGATAAAGGAGCCGGAACTGGTTGAACAGTTTATCCCCCTTTATCCTCAAATATTGCCCATGAAGGAGCCTCTATTGACCTAGCCATTTTCAGCCTCCACATAGCAGGAATTTCATCAATCCTTGGGGCTATAAACTTTATCTCCACAGTAATCAATATACGCCCAACAGGAATAAAACTAGATCAAATACCTCTATTTATCTGAGCAGTAAAAATTACTGCCATTCTTCTCCTATTATCCTTACCCGTTCTAGCAGGAGCTATCACTATACTTCTAACAGACCGAAATATCAACACATCATTTTTTGACCCCGCTGGGGGTGGAGACCCTATCCTCTACCAACATCTATTT
>Echinodera_brisouti|8897.KO-0383-bri
TACTTTATATTTTATTTTTGGCTCATGATCAGGAATAGTGGGAACATCATTAAGAATATTAATCCGGACAGAACTTGGAAATCCCGGAACCCTAATTGGCAATGACCAAATTTATAACACAATTGTTACTGCCCACGCTTTCATTATAATTTTCTTTATAGTTATACCCATCATAATCGGAGGCTTTGGAAATTGATTAATTCCACTAATGCTTGGAGCTCCAGATATAGCTTTCCCTCGCCTAAATAATATAAGATTTTGACTCCTACCTCCATCTCTGACCCTTCTACTAATAAGAAGTATTATTGATAAAGGAGCCGGAACTGGTTGAACAGTTTATCCCCCTTTATCCTCAAATATTGCCCATGAAGGAGCCTCTATTGACCTGGCCATTTTCAGCCTCCACATAGCAGGAATTTCATCAATCCTTGGGGCTATAAACTTTATCTCCACAGTAATCAATATACGCCCAACAGGAATAAAACTAGATCAAATACCTCTATTTATCTGAGCAGTAAAAATTACTGCCATTCTTCTCCTATTATCCTTACCCGTTCTAGCAGGAGCTATCACTATACTTCTAACAGACCGAAATATCAACACATCATTTTTTGACCCCGCTGGGGGTGGAGACCCTATCCTCTACCAACATCTATTT
>Echinodera_brisouti|8898.EP-0391-bri2
AACTTTATATTTTATTTTTGGCTCATGATCAGGAATAGTAGGAACATCATTAAGAATATTAATCCGAACAGAACTTGGAAATCCTGGAACCCTAATTGGTAATGACCAAATTTATAACACAATTGTTACTGCCCACGCTTTCATTATAATTTTCTTTATAGTCATACCCATCATAATCGGAGGCTTTGGAAATTGATTAATTCCACTAATGCTTGGAGCTCCAGATATAGCTTTCCCTCGCCTAAATAATATAAGATTTTGACTCCTACCTCCATCTCTGACCCTTCTACTAATAAGAAGTATTATTGATAAAGGAGCCGGAACTGGTTGAACAGTTTATCCCCCTTTATCCTCAAATATTGCCCATGAAGGAGCCTCTATTGACCTAGCCATTTTCAGCCTCCACATAGCAGGAATTTCATCAATCCTAGGAGCTATAAACTTTATCTCCACAGTAATCAACATACGCCCAACAGGGATAAAACTAGATCAAATACCTCTATTTATCTGAGCAGTAAAAATTACTGCCATTCTTCTCCTATTATCCTTACCCGTTCTAGCAGGAGCTGTCACTATACTTCTGACAGACCGAAATATCAACACATCATTTTTTGACCCCGCTGGGGGTGGAGACCCTATCCTCTACCAACATCTATTT
>Echinodera_brisouti|9005.EP-0401-bri2
AACTTTATATTTTATTTTTGGCTCATGATCAGGAATAGTGGGAACATCATTAAGAATATTAATCCGAACAGAACTTGGAAATCCTGGGACCCTAATTGGCAATGACCAAATTTATAACACAATTGTTACTGCCCACGCTTTCATTATAATTTTCTTTATAGTCATACCCATCATAATCGGAGGCTTTGGAAATTGATTAATTCCACTAATGCTTGGAGCTCCAGATATAGCTTTCCCTCGCCTAAATAATATAAGATTTTGACTCCTACCTCCATCTCTGACCCTTCTACTAATAAGAAGTATTATTGATAAAGGAGCCGGAACTGGTTGAACAGTTTATCCCCCTTTATCCTCAAATATTGCCCATGAAGGAGCCTCTATTGACCTAGCCATTTTCAGTCTCCACATAGCAGGAATTTCATCAATCCTAGGAGCTATAAACTTTATCTCCACAGTAATCAACATACGCCCAACAGGGATAAAACTAGATCAAATACCTCTATTTATCTGAGCAGTAAAAATTACTGCCATTCTTCTCCTATTATCCTTACCCGTTCTAGCAGGAGCTATCACTATACTTCTAACAGACCGAAATATCAACACATCATTTTTTGACCCCGCTGGGGGTGGAGACCCTATCCTTTACCAACATCTGTTT
>Echinodera_bulbosa|8886.E-0188-bul
AACTCTCTATTTCATTTTTGGATCATGATCAGGAATAGTCGGAACATCCCTAAGCTTACTAATTCGAACAGAACTTGGAAACCCAGGAACCTTAATCGGAAACGACCAAATCTATAACACAATTGTTACCGCCCACGCCTTTATCATAATCTTTTTTATAGTTATACCTATTATAATTGGAGGATTCGGAAATTGACTAATTCCCCTAATGCTAGGTGCCCCCGATATAGCATTCCCCCGACTTAATAATATAAGATTCTGATTATTACCTCCATCCCTTACCCTCCTCCTAATAAGAAGAGCAATTGATAAAGGGTCTGGAACTGGTTGAACAGTCTACCCTCCCCTATCCTCAAATATTGCCCATGAAGGAGCCTCTATTGATTTAGCTATTTTCAGACTACACATAGCTGGAATCTCCTCAATTCTAGGTGCCATAAACTTTATTTCTACAGTAATTAATATACGTCCAGCAGGCATAAATTTAGACCGTATACCTCTATTTATTTGAGCTGTAAAAATCACAGCTACCTTACTACTCTTGTCTTTACCTGTTCTCGCAGGAGCTATTACAATACTCCTAACAGACCGAAATATTAATACATCATTCTTTGACCCCGCCGGAGGAGGAGACCCAATCCTTTACCAACACTTATTT
>Echinodera_bulbosa|8920.E-0191-bul
AACTCTCTATTTCATTTTTGGATCATGATCAGGAATAGTCGGAACATCCCTAAGCTTACTAATTCGAACAGAACTTGGAAACCCAGGAACCTTAATCGGAAACGACCAAATCTATAACACAATTGTTACCGCCCACGCCTTTATCATAATCTTTTTTATAGTTATACCTATTATAATTGGAGGATTCGGAAATTGACTAATTCCCCTAATGCTAGGTGCCCCCGATATAGCATTCCCCCGACTTAATAATATAAGATTCTGATTATTACCTCCATCCCTTACCCTCCTCCTAATAAGAAGAGCAATTGATAAAGGGTCTGGAACTGGTTGAACAGTCTACCCTCCCCTATCCTCAAATATTGCCCATGAAGGAGCCTCTATTGATTTAGCTATTTTCAGACTACACATAGCTGGAATCTCCTCAATTCTAGGTGCCATAAACTTTATTTCTACAGTAATTAATATACGTCCAGCAGGCATAAATTTAGACCGTATACCTCTATTTATTTGAGCTGTAAAAATCACAGCTACCTTACTACTCTTGTCTTTACCTGTTCTCGCAGGAGCTATTACAATACTCCTAACAGACCGAAATATTAATACATCATTCTTTGACCCCGCCGGAGGAGGAGACCCAATCCTTTACCAACACTTATTT
>Echinodera_bulbosa|8922.E-0193-bul
AACTCTCTATTTCATTTTTGGATCATGATCAGGAATAGTCGGAACATCCCTAAGCTTACTAATTCGAACAGAACTTGGAAACCCAGGAACCTTAATCGGAAACGACCAAATCTATAACACAATTGTTACCGCCCACGCCTTTATCATAATCTTTTTTATAGTTATACCTATTATAATTGGAGGATTCGGAAATTGACTAATTCCCCTAATGCTAGGTGCCCCCGATATAGCATTCCCCCGACTTAATAATATAAGATTCTGATTATTACCTCCATCCCTTACCCTCCTCCTAATAAGAAGAGCAATTGATAAAGGGTCTGGAACTGGTTGAACAGTCTACCCTCCCCTATCCTCAAATATTGCCCATGAAGGAGCCTCTATTGATTTAGCTATTTTCAGACTACACATAGCTGGGATCTCCTCAATTCTAGGTGCCATAAACTTTATTTCTACAGTAATTAATATACGTCCAGCAGGCATAAATTTAGACCGTATACCTCTATTTATTTGAGCTGTAAAAATCACAGCTACCTTACTACTCTTGTCTTTACCTGTTCTCGCAGGAGCTATTACAATACTCCTAACAGACCGAAATATTAATACATCATTCTTTGACCCCGCCGGAGGAGGAGACCCAATCCTTTACCAACACTTATTT
>Echinodera_bulbosa|10174.1274-PST_4090
AACTCTCTATTTCATTTTTGGATCATGATCAGGAATAGTTGGAACGTCCCTAAGTTTACTAATTCGAACAGAACTTGGAAACCCAGGAACCCTAATCGGAAACGATCAAATCTATAACACAATTGTTACTGCCCACGCCTTTATTATAATCTTTTTTATAGTTATACCTATTATAATTGGAGGATTCGGAAATTGATTAATTCCCCTAATGCTAGGTGCCCCCGATATAGCATTCCCCCGACTTAATAATATAAGATTCTGATTATTACCTCCATCCCTTACCCTCCTCCTAATAAGAAGAACAATTGATAAAGGATCTGGAACTGGTTGAACAGTCTACCCTCCCCTATCCTCAAATATTGCCCATGAAGGAGCCTCTATTGATTTAGCTATTTTCAGACTACACATAGCTGGGATCTCCTCAATTCTAGGTGCCATAAACTTTATTTCTACAGTAATTAATATACGTCCAGCAGGCATAAATTTAGACCGAATACCTCTATTTATTTGAGCTGTAAAAGTCACAGCTACCTTACTACTCTTGTCTTTACCTGTCCTCGCAGGAGCTATTACAATACTCCTAACAGACCGAAATATTAATACATCATTCTTTGATCCCGCCGGAGGAGGAGACCCAATCCTTTACCAACACTTATTT
>Echinodera_bulbosa|10178.1278-PST_4094
AACTCTCTATTTCATTTTTGGATCATGATCAGGAATAGTCGGAACGTCCCTAAGTTTACTAATTCGAACAGAACTTGGAAACCCAGGAACCCTAATCGGAAACGATCAAATCTATAACACAATTGTTACTGCCCACGCCTTTATTATAATCTTTTTTATAGTTATACCTATTATAATTGGAGGATTCGGAAATTGATTAATTCCCCTAATGCTAGGTGCCCCCGATATAGCATTCCCCCGACTTAATAATATAAGATTCTGATTATTACCTCCATCCCTTACCCTCCTCCTAATAAGAAGAGCAATTGATAAAGGATCTGGAACTGGTTGAACAGTCTACCCTCCCCTATCCTCAAATATTGCCCATGAAGGAGCCTCTATTGATTTAGCTATTTTCAGACTACACATAGCTGGAATCTCCTCAATTCTAGGTGCCATAAACTTTATTTCTACAGTAATTAATATACGTCCAGCAGGCATAAATTTAGACCGAATACCTCTATTTATTTGAGCTGTAAAAGTCACAGCTACCTTACTACTCTTGTCTTTACCTGTCCTCGCAGGAGCTATTACAATACTCCTAACAGACCGAAATATTAATACATCATTCTTTGATCCCGCCGGAGGAGGAGACCCAATCCTTTACCAACACTTATTT
>Echinodera_bulbosa|10182.1282-PST_4098
AACTCTCTATTTCATTTTTGGATCATGATCAGGAATAGTCGGAACGTCCCTAAGTTTACTAATTCGAACAGAACTTGGAAACCCAGGAACCCTAATCGGAAACGATCAAATCTATAACACAATTGTTACTGCCCACGCCTTTATTATAATCTTTTTTATAGTTATACCTATTATAATTGGAGGATTCGGAAATTGATTAATTCCCCTAATGCTAGGTGCCCCTGATATAGCATTCCCCCGACTTAATAATATAAGATTCTGATTATTACCTCCATCCCTTACCCTCCTCCTAATAAGAAGAACAATTGATAAAGGATCTGGAACTGGTTGAACAGTCTACCCTCCCCTATCCTCAAATATTGCCCATGAAGGAGCCTCTATTGATTTAGCTATTTTCAGACTACACATAGCTGGAATCTCCTCAATTCTAGGTGCCATAAACTTTATTTCTACAGTAATTAATATACGTCCAGCAGGCATAAATTTAGACCGAATACCTCTATTTATTTGAGCTGTAAAAGTCACAGCTACCTTACTACTCTTGTCTTTACCTGTCCTCGCAGGAGCTATTACAATACTCCTAACAGACCGAAATATTAATACATCATTCTTTGATCCCGCCGGAGGAGGAGACCCAATCCTTTACCAACACTTATTT
>Echinodera_capbonensis|9012.T-455-cab
CACCCTGTATTTTATCTTTGGTTCATGATCAGGAATAGTTGGAACTTCGCTAAGTATATTAATCCGAACAGAACTTAGAAACCCAGGAACTTTCATTGGAAACGACCAGATCTATAATACAATTGTTACTGCACATGCCTTCGTAATAATTTTTTTCATAGTTATACCTATTATAATCGGAGGGTTCGGAAACTGATTAATTCCTCTTATATTAGGAGCCCCCGATATAGCCTTCCCTCGATTAAATAATATAAGATTTTGGTTACTCCCACCATCTCTCACTCTCCTTCTAATAAGAAGAATTATTGATAAAGGAGCCGGAACTGGCTGAACAGTTTACCCACCTTTATCCTCCAATGTAGCTCATGAAGGCCCATCAGTAGACTTAGCCATTTTCAGCCTCCATATAGCAGGAATCTCATCAATCCTTGGGGCCATAAATTTCATCTCAACAATAATCAATATACGTCCAGCAGGAATAAAATTAGAGCAAATACCATTATTTATCTGAGCTGTGAAAATTACAGCTATCCTTCTTCTCCTATCTCTCCCAGTCTTGGCAGGAGCTATTACTATATTATTGACAGATCGAAACATCAACACATCATTCTTTGACCCTGCCGGAGGRGGAGACCCCATCCTCTATCAACACCTATTC
>Echinodera_capbonensis|9059.T-502-cap
CACCCTGTATTTTATCTTTGGTTCATGATCAGGAATAGTTGGAACTTCACTAAGTATATTAATCCGAACAGAACTTAGAAACCCAGGAACTTTCATTGGAAACGACCAGATCTATAATACAATTGTTACTGCACATGCCTTCGTAATAATTTTTTTCATAGTTATACCTATTATAATCGGAGGGTTCGGAAACTGATTAATTCCTCTTATATTAGGAGCCCCCGATATAGCCTTCCCTCGATTAAATAATATAAGATTTTGGTTACTCCCACCATCTCTCACTCTCCTTCTAATAAGAAGAATTATTGATAAAGGAGCCGGAACTGGCTGAACAGTTTACCCACCTTTATCCTCCAATGTAGCTCATGAAGGCCCATCAGTAGACTTAGCCATTTTCAGCCTCCATATAGCAGGAATCTCATCAATCCTTGGGGCCATAAATTTCATCTCAACAATAATCAATATACGTCCAGCAGGAATAAAATTAGAGCAAATACCATTATTTATCTGAGCTGTGAAAATTACAGCTATCCTTCTTCTCCTATCTCTCCCAGTCTTGGCAGGAGCTATTACTATATTATTGACAGATCGAAACATCAACACATCATTCTTTGACCCTGCCGGAGGGGGAGACCCCATCCTCTATCAACACCTATTC
>Echinodera_capbonensis|9060.T-503-cap
CACCCTGTATTTTATCTTTGGTTCATGATCAGGAATAGTTGGAACTTCACTAAGTATATTAATCCGAACAGAACTTAGAAACCCAGGAACTTTCATTGGAAACGACCAGATCTATAATACAATTGTTACTGCACATGCCTTCGTAATAATTTTTTTCATAGTTATACCTATTATAATCGGAGGGTTCGGAAACTGATTAATTCCTCTTATATTAGGAGCCCCCGATATAGCCTTCCCTCGATTAAATAATATAAGATTTTGGTTACTCCCACCATCTCTCACTCTCCTTCTAATAAGAAGAATTATTGATAAAGGAGCCGGAACTGGCTGAACAGTTTACCCACCTTTATCCTCCAATGTAGCTCATGAAGGCCCATCAGTAGACTTAGCCATTTTCAGCCTCCATATAGCAGGAATCTCATCAATCCTTGGGGCCATAAATTTCATCTCAACAATAATCAATATACGTCCAGCAGGAATAAAATTAGAGCAAATACCATTATTTATCTGAGCTGTGAAAATTACAGCTATCCTTCTTCTCCTATCTCTCCCAGTCTTGGCAGGAGCTATTACTATATTATTGACAGATCGAAACATCAACACATCATTCTTTGACCCTGCCGGAGGGGGAGACCCCATCCTCTATCAACACCTATTC
>Echinodera_capbonensis|9189.E-588-cab
CACCCTGTATTTTATCTTTGGTTCATGATCAGGAATAGTTGGAACTTCACTAAGTATATTAATCCGAACAGAACTTAGAAACCCAGGAACTTTCATTGGAAACGACCAGATCTATAATACAATTGTTACTGCACATGCCTTCGTAATAATTTTTTTCATAGTTATACCTATTATAATCGGAGGGTTCGGAAACTGATTAATTCCTCTTATATTAGGAGCCCCCGATATAGCCTTCCCTCGATTAAATAATATAAGATTTTGGTTACTCCCACCATCTCTCACTCTCCTTCTAATAAGAAGAATTATTGATAAAGGAGCCGGAACTGGCTGAACAGTTTACCCACCTTTATCCTCCAATGTAGCTCATGAAGGCCCATCAGTAGACTTAGCCATTTTCAGCCTCCATATAGCAGGAATCTCATCAATCCTTGGGGCCATAAATTTCATCTCAACAATAATCAATATACGTCCAGCAGGAATAAAATTAGAGCAAATACCATTATTTATCTGAGCTGTGAAAATTACAGCTATCCTTCTTCTCCTATCTCTCCCAGTCTTGGCAGGAGCTATTACTATATTATTGACAGATCGAAACATCAACACATCATTCTTTGACCCTGCCGGAGGGGGAGACCCCATCCTCTATCAACACCTATTC
>Echinodera_capbonensis|9550.I-942-dit
CACCCTATATTTTATTTTTGGTTCATGATCAGGAATAGTTGGAACTTCACTAAGTATGTTAATCCGGACAGAACTTGGAAACCCAGGAACTTTCATTGGAAACGACCAGATCTATAATACAATTGTTACTGCACACGCTTTCGTAATAATTTTTTTCATAGTTATACCTATTATAATCGGAGGGTTCGGAAACTGATTAATTCCTCTTATATTAGGGGCCCCCGATATAGCCTTCCCTCGATTAAATAATATAAGATTTTGGTTACTCCCACCATCCCTCACTCTCCTTCTAATAAGAAGAATTATTGATAAAGGAGCCGGAACTGGCTGAACAGTTTACCCACCTTTATCCTCCAATGTAGCTCATGAAGGCCCATCAGTAGACTTAGCCATTTTCAGCCTCCATATAGCAGGAATCTCATCAATCCTTGGGGCCATAAATTTCATCTCAACAATAATCAATATACGTCCAGCAGGAATAAAATTAGAGCAAATACCATTATTTATCTGAGCTGTGAAAATTACAGCTATCCTTCTTCTCCTGTCTCTCCCAGTCTTGGCAGGAGCTATTACTATATTATTGACAGATCGAAACATCAACACATCATTCTTTGACCCTGCCGGAGGGGGAGACCCCATCCTCTATCAACACCTATTC
>Echinodera_capiomonti|9045.I-488-cap
AACCCTCTATTTCATTTTTGGCTCTTGGTCCGGAATAGTAGGAACATCCTTAAGTATGTTAATCCGAACAGAACTTGGGAACCCTGGAACCTTAATTGGAAATGATCAAATCTATAATACAATTGTCACCGCACATGCTTTTATTATAATCTTCTTTATAGTTATACCTATTATAATTGGTGGATTTGGAAATTGATTAATTCCCTTAATACTTGGAGCCCCAGACATAGCCTTCCCCCGACTAAATAATATAAGATTTTGACTACTACCCCCCTCCCTTAGCCTCCTCCTAATAAGAAGAATCATTGATAAAGGAGCTGGGACCGGATGGACCGTTTATCCCCCCTTATCCTCAAATATTGCCCATGAAGGAGCTTCTATTGACTTAGCTATTTTCAGACTTCATATAGCTGGAATCTCCTCCATCCTAGGAGCTATAAATTTTATCTCCACCGTAATTAATATACGCCCTACAGGTATAAACTTAGACCGAATACCCCTATTTATCTGAGCCATTAAAATTACCGCTATCCTTCTCCTTCTATCTCTACCTGTTCTGGCAGGGGCAATCACCATACTCTTAACAGACCGAAATATTAATACATCATTTTTTGACCCAGCTGGAGGAGGAGACCCAATCCTATACCAACACTTATTC
>Echinodera_casablancaensis|9532.E-913-cas
TACTTTATACTTTATCTTTGGTTCATGAGCCGGAATAGTGGGAACCTCCCTAAGAATACTAATCCGGACAGAATTAGGAAACCCTGGAACATTAATTGGTAACGACCAAATTTATAACACAATCGTTACTGCTCACGCCTTTGTTATAATYTTCTTYATAGTTATACCTATCATAATTGGAGGATTCGGAAACTGATTAATTCCATTAATACTAGGCGCCCCCGACATAGCATTCCCTCGCCTAAATAATATAAGATTTTGACTTCTCCCCCCATCTCTAACACTTCTYCTAATAAGTAGAATTATTGATAAAGGAGCTGGAACTGGATGAACGGTTTACCCACCTTTATCCTCCAATATAGCACACGAAGGATCCTCTATTGATTTAGCTATTTTTAGACTCCATATAGCCGGAATCTCTTCAATTCTGGGTGCTATAAATTTCATCTCTACTGTAATCAATATGCGCCCAAAAGGTATAAAATTAGATCGAATACCTTTATTTATTTGAGCTGTAAAAATTACCGCTATTCTTCTCCTTTTATCACTACCAGTATTAGCAGGTGCTATTACCATATTATTAACTGATCGAAATATTAATACGTCATTCTTTGACCCAGCTGGTGGGGGAGACCCAATCCTCTATCAACACCTATTC
>Echinodera_casablancaensis|9533.E-915-cas
TACTTTATACTTCATCTTTGGTTCATGAGCCGGAATAGTGGGAACCTCCTTAAGAATACTAATCCGGACAGAATTAGGAAACCCTGGAACATTAATTGGTAACGACCAAATTTATAATACAATCGTTACTGCTCACGCCTTTGTTATAATTTTCTTCATAGTTATGCCCATCATAATTGGGGGATTCGGAAACTGATTAATTCCATTAATATTAGGCGCCCCCGACATAGCATTCCCTCGCCTAAATAATATAAGATTTTGGCTTCTCCCCCCATCTTTAACACTTCTCCTAATAAGAAGAATTATTGATAAAGGAGCCGGAACTGGATGAACGGTTTACCCACCTTTATCCTCCAATATAGCACATGAAGGATCCTCTATTGATTTAGCTATTTTTAGACTCCATATAGCCGGAATCTCCTCAATTCTAGGTGCTATAAATTTCATCTCGACTGTAATCAATATACGCCCAAGAGGTATAAAATTAGATCGAATACCTTTATTTATTTGAGCTGTAAAAATTACTGCTATTCTTCTCCTTCTATCACTACCAGTGTTAGCAGGTGCTATTACCATATTATTAACTGATCGAAATATTAATACATCATTCTTTGACCCGGCTGGTGGGGGGGACCCGATCCTCTATCAACACCTATTC
>Echinodera_casablancaensis|9534.E-916-cas
TACTTTATACTTCATCTTTGGTTCATGAGCCGGAATAGTGGGAACCTCCTTAAGAATACTAATCCGGACAGAATTAGGAAACCCTGGAACATTAATTGGTAACGACCAAATTTATAATACAATCGTTACTGCTCACGCCTTTGTTATAATTTTCTTCATAGTTATGCCCATCATAATTGGGGGATTCGGAAACTGATTAATTCCATTAATATTAGGCGCCCCCGACATAGCATTCCCTCGCCTAAATAATATAAGATTTTGGCTTCTCCCCCCATCTTTAACACTTCTCCTAATAAGAAGAATTATTGATAAAGGAGCCGGAACTGGATGAACGGTTTACCCACCTTTATCCTCCAATATAGCACATGAAGGATCCTCTATTGATTTAGCTATTTTTAGACTCCATATAGCCGGAATCTCCTCAATTCTAGGTGCTATAAATTTCATCTCGACTGTAATCAATATACGCCCAAGAGGTATAAAATTAGATCGAATACCTTTATTTATTTGAGCTGTAAAAATTACTGCTATTCTTCTCCTTCTATCACTACCAGTGTTAGCAGGTGCTATTACCATATTATTAACTGATCGAAATATTAATACATCATTCTTTGACCCGGCTGGTGGGGGGGACCCGATCCTCTATCAACACCTATTC
>Echinodera_casablancaensis|9535.E-917-cas
TACTTTATACTTCATCTTTGGTTCATGAGCCGGAATAGTAGGAACCTCCCTAAGAATACTAATCCGGACAGAATTAGGAAACCCCGGAACATTAATTGGTAACGACCAAATTTATAACACAATCGTTACTGCTCACGCCTTTGTTATAATTTTCTTCATAGTTATACCTATCATAATTGGAGGATTCGGAAACTGATTAATTCCATTAATATTAGGCGCCCCCGACATAGCATTCCCTCGCCTAAATAATATAAGATTTTGACTTCTTCCCCCATCTCTATCACTTCTTCTAATAAGTAGAATTATTGATAAAGGAGCCGGAACTGGATGAACAGTTTACCCACCTCTATCCTCCAATATAGCACACGAAGGATCCTCTATTGATTTAGCTATTTTTAGACTCCATATAGCCGGAATCTCTTCAATTCTGGGTGCTATAAATTTCATCTCTACTGTAATCAATATGCGCCCAAAAGGTATAAAATTAGATCGAATACCTTTATTTATTTGAGCTGTGAAAATTACCGCTATTCTTCTCCTTCTATCACTACCAGTATTAGCAGGTGCTATTACCATATTATTAACTGATCGAAATATTAATACATCATTCTTTGACCCAGCTGGTGGGGGAGACCCAATCCTCTATCAACACCTATTC
>Echinodera_ceutaensis|9481.E-861-lus
AACTCTATATTTCATTTTTGGCTCATGAGCAGGAATAGTAGGAACATCACTAAGTATGTTAATTCGAACTGAACTTAGAAATCCAGGAACTCTAATCGGAAATGATCAAATCTATAACACAATTGTAACTGCCCATGCCTTTATTATAATCTTTTTCATAGTTATACCCATTATAATTGGAGGATTCGGAAATTGATTAATTCCCCTAATACTAGGAGCCCCCGACATAGCATTTCCCCGACTTAATAATATAAGATTTTGGCTATTACCCCCATCTCTCACTCTTCTCTTAACAAGCAGAGCCATTGATAAAGGAGCTGGAACTGGTTGAACAGTTTACCCCCCTCTATCCTCAAATATTGCCCATGAAGGAGCCTCTATTGATTTAGCCATTTTCAGATTACATATAGCAGGAATCTCCTCAATTCTGGGTGCTATAAACTTCATCTCAACAGTAATTAATATACGTCCAACAGGCATAAACCTAGATCGAATACCTTTGTTTATCTGAGCTGTAAAAATCACTGCTATCCTCTTACTTCTATCTCTACCCGTTCTCGCAGGAGCTATTACTATACTCTTAACTGATCGAAACATTAATACATCATTCTTTGATCCAGCCGGAGGAGGTNNNNNNNNNNNNNNNNNNNNNNNNNNN
>Echinodera_ceutaensis|9519.E-900-ceu
AACTCTATATTTCATTTTTGGCTCATGAGCAGGAATAGTAGGAACATCACTAAGTATGTTAATTCGAACTGAACTTAGAAATCCAGGAACTCTAATCGGAAATGATCAAATCTATAACACAATTGTAACTGCCCATGCCTTTATTATAATCTTTTTCATAGTTATACCCATTATAATTGGCGGATTCGGAAATTGATTAATTCCCCTAATACTAGGAGCCCCCGACATAGCATTTCCCCGACTTAATAATATAAGATTTTGGCTATTACCCCCATCTCTCACTCTCCTCTTAACAAGCAGAGCCATTGATAAAGGAGCTGGAACTGGTTGAACAGTTTACCCCCCTCTATCCTCAAATATTGCCCATGAAGGAGCCTCTATTGATTTAGCCATTTTCAGATTACATATAGCAGGAATCTCCTCAATTCTGGGTGCTATAAACTTCATCTCAACAGTAATTAATATACGTCCAACAGGCATAAACCTAGATCGAATACCTTTGTTTATCTGAGCTGTAAAAATCACTGCTATCCTCTTACTTCTATCTCTACCCGTTCTCGCAGGAGCTATTACTATACTCTTAACTGATCGAAACATTAATACATCATTCTTTGATCCAGCCGGAGGAGGTGATCCAATCCTCTACCAACACTTATTT
>Echinodera_ceutaensis|9521.E-902-ceu
AACTCTATATTTCATTTTTGGCTCATGAGCAGGAATAGTAGGAACATCACTAAGTATGTTAATTCGAACTGAACTTAGAAATCCAGGAACTCTAATCGGAAATGATCAAATCTATAACACAATTGTAACTGCCCATGCCTTTATTATAATCTTTTTCATAGTTATACCCATTATAATTGGAGGATTCGGAAATTGATTAATTCCCCTAATACTAGGAGCCCCCGACATAGCATTTCCCCGACTTAATAATATAAGATTTTGGCTATTACCCCCATCTCTCACTCTTCTCTTAACAAGAAGAGCCATTGATAAAGGAGCTGGAACTGGTTGAACAGTTTACCCCCCTCTATCCTCAAATATTGCCCATGAAGGAGCCTCTATTGATTTAGCCATTTTCAGATTACATATAGCAGGAATCTCCTCAATTCTGGGTGCTATAAACTTCATCTCAACAGTAATTAATATACGTCCAACAGGCATAAACCTAGATCGAATACCTTTGTTTATCTGAGCTGTAAAAATCACTGCTATCCTCTTACTTCTATCTCTACCCGTTCTCGCAGGAGCTATTACTATACTCTTAACTGATCGAAACATTAATACATCATTCTTTGATCCAGCCGGAGGAGGTGATCCAATCCTCTACCAACACTTATTT
>Echinodera_ceutaensis|9525.E-906-ceu
AACTCTATATTTCATTTTTGGCTCATGAGCAGGAATAGTAGGAACATCACTAAGTATGTTAATTCGAACTGAACTTAGAAATCCAGGAACTCTAATTGGAAATGATCAAATCTATAACACAATTGTAACTGCCCATGCCTTTATTATAATCTTTTTCATAGTTATACCCATTATAATTGGCGGATTCGGAAATTGATTAATTCCCCTAATACTAGGAGCCCCCGACATAGCATTTCCCCGACTTAATAATATAAGATTTTGGCTATTACCCCCATCTCTCACTCTCCTCTTAACAAGCAGAGCCATTGATAAAGGAGCTGGAACTGGTTGAACAGTTTACCCCCCTCTATCCTCAAATATTGCCCATGAAGGAGCCTCTATTGATTTAGCCATTTTCAGATTACATATAGCAGGAATCTCCTCAATTCTGGGTGCTATAAACTTCATCTCAACAGTAATTAATATACGTCCAACAGGCATAAACCTAGATCGAATACCTTTGTTTATCTGAGCTGTAAAAATCACTGCTATCCTCTTACTTCTATCTCTACCCGTTCTCGCAGGAGCTATTACTATACTCTTAACTGATCGAAACATTAATACATCATTCTTTGATCCAGCCGGAGGAGGTGATCCAATCCTCTACCAACACTTATTT
>Echinodera_ceutaensis|9527.E-908-ceu
AACTCTATATTTCATTTTTGGCTCATGAGCAGGAATAGTAGGAACATCACTAAGTATGTTAATTCGAACTGAACTTAGAAATCCAGGAACTCTAATCGGAAATGATCAAATCTATAACACAATTGTAACTGCCCATGCCTTTATTATAATCTTTTTCATAGTTATACCCATTATAATTGGAGGATTCGGAAATTGATTAATTCCCCTAATACTAGGAGCCCCCGACATAGCATTTCCCCGACTTAATAATATAAGATTTTGGCTATTACCCCCATCTCTCACTCTTCTCTTAACAAGCAGAGCCATTGATAAAGGAGCTGGAACTGGTTGAACAGTTTACCCCCCTCTATCCTCAAATATTGCCCATGAAGGAGCCTCTATTGATTTAGCCATTTTCAGATTACATATAGCAGGAATCTCCTCAATTCTGGGTGCTATAAACTTCATCTCAACAGTAATTAATATACGTCCAACAGGCATAAACCTAGATCGAATACCTTTGTTTATCTGAGCTGTAAAAATCACTGCTATCCTCTTACTTCTATCTCTACCCGTTCTCGCAGGAGCTATTACTATACTCTTAACTGATCGAAACATTAATACATCATTCTTTGATCCAGCCGGAGGAGGTGATCCAATCCTCTACCAACACTTATTT
>Echinodera_ceutaensis|9755.854-PST_3767
AACTCTATATTTCATTTTTGGCTCATGAGCAGGAATAGTAGGAACATCACTAAGTATGTTAATTCGAACTGAACTTAGAAATCCAGGAACTCTAATCGGAAATGATCAAATCTATAACACAATTGTAACTGCCCATGCCTTTATTATAATCTTTTTCATAGTTATACCCATTATAATTGGAGGATTCGGAAATTGATTAATTCCCCTAATACTAGGAGCCCCCGACATAGCATTTCCCCGACTTAATAATATAAGATTTTGGCTATTACCCCCATCTCTCACTCTTCTCTTAACAAGCAGAGCCATTGATAAAGGAGCTGGAACTGGTTGAACAGTTTACCCCCCTCTATCCTCAAATATTGCCCATGAAGGAGCCTCTATTGATTTAGCCATTTTCAGATTACATATAGCAGGAATCTCCTCAATTCTGGGTGCTATAAACTTCATCTCAACAGTAATTAATATACGTCCAACAGGCATAAACCTAGATCGAATACCTTTGTTTATCTGAGCTGTAAAAATCACTGCTATCCTCTTACTTCTATCTCTACCCGTTCTCGCAGGAGCTATTACTATACTCTTAACTGATCGAAACATTAATACATCATTCTTTGATCCAGCCGGAGGAGGTGATCCAATCCTCTACCAACACTTATTT
>Echinodera_cognita|8907.E-0417-cog
AACCTTATACTTTATTTTTGGATCATGATCTGGCATGCTAGGAACATCCCTAAGAATACTAATTCGAACAGAATTAAATAGACCAAGAACTCTTATCGGAAACGATCAAATTTATAATACAATTGTTACCGCTCATGCCTTTATTATAATCTTCTTTATAGTTATACCTATCATAATCGGAGGATTTGGAAATTGGCTAATTCCCTTAATACTTGGGGCTCCTGATATAGCTTTCCCCCGACTTAATAATATAAGATTCTGGTTACTCCCTCCATCATTAACCCTCCTTTTAATAAGAAGAATCATCGATAAAGGTGCAGGAACAGGATGAACAGTTTATCCCCCCCTATCATCAAATATTGCTCATGAAGGACCTTCAGTTGATTTAGCTATTTTTAGTCTCCACATAGCCGGGATTTCATCAATTCTAGGAGCCATAAACTTTATCTCTACAATTATCAATATACGCCCCTCAGGAATAAACCTAGATCGTATACCCTTATTTATTTGAGCAGTCAAAATTACTGCCATCCTTTTACTCTTATCATTACCGGTCTTAGCAGGAGCTATCACAATACTCTTAACAGACCGTAATATTAATACATCATTTTTTGACCCAGCAGGAGGGGGAGACCCTATTTTATATCAACACCTATTT
>Echinodera_cognita|9047.E-490-cog
AACCTTATACTTTATTTTTGGATCATGATCTGGCATGCTAGGAACATCCCTAAGAATACTAATTCGAACAGAATTAAATAGACCAAGAACTCTTATCGGAAACGATCAAATTTATAATACAATTGTTACCGCTCATGCCTTTATTATAATCTTCTTTATAGTTATACCTATCATAATCGGAGGATTTGGAAATTGGCTAATTCCCTTAATACTTGGGGCTCCTGATATAGCTTTCCCCCGACTTAATAATATAAGATTCTGGTTACTCCCTCCATCATTAACCCTCCTTTTAATAAGAAGAATCATCGATAAAGGTGCAGGAACAGGATGAACAGTTTATCCCCCCCTATCATCAAATATTGCTCATGAAGGACCTTCAGTTGATTTAGCTATTTTTAGTCTCCACATAGCCGGGATTTCATCAATTCTAGGAGCCATAAACTTTATCTCTACAATTATCAATATACGCCCCTCAGGAATAAACCTAGATCGTATACCCTTATTTATTTGAGCAGTCAAAATTACTGCCATCCTTTTACTCTTATCATTACCGGTCTTAGCAGGAGCTATCACAATACTCTTAACAGACCGTAATATTAATACATCATTTTTTGACCCAGCAGGAGGGGGAGACCCTATTTTATATCAACACCTATTT
>Echinodera_compacta|198.8-PST_2GC2011
NACTTTATATTTCATTTTTGGCTCATGATCAGGAATAGTCGGAACATCTTTAAGAATACTAATTCGTACAGAACTCGGAAACCCTGGGACCTTAATTGGAAATGATCAAATCTATAATACTATTGTTACTGCTCATGCTTTTATTATAATCTTCTTTATGGTTATGCCCATTATAATTGGGGGATTTGGAAACTGACTAATCCCATTAATACTAGGAGCTCCCGATATAGCCTTTCCCCGTCTAAATAATATAAGATTTTGATTACTGCCCCCATCCCTTACTCTCCTCTTAATAAGAAGAATTATTGATAAAGGAGCAGGAACTGGTTGAACAGTTTATCCTCCTTTATCTTCCAATATTGCACACGAAGGACCCTCTATTGATTTAGCCATTTTTAGACTTCATATAGCCGGGATTTCCTCAATTCTAGGAGCCATAAATTTTATCTCTACAGTAATTAATATGCGCCCTAGAGGTATAAAATTAGATCGAATACCTTTATTTATTTGAGCTGTGAAAATTACTGCCATTCTTCTTCTATTATCTTTACCAGTTCTAGCAGGAGCTATCACCATACTTTTAACAGACCGAAACATCAACACCTCATTCTTTGACCCCGCASGGGGGGGTGACCCGATTCTTTACCAACACNNNNNN
>Echinodera_compacta|11166.33-PST_19GC2011
AACTTTATATTTCATTTTTGGCTCATGATCAGGAATAGTCGGAACATCTTTAAGAATACTAATTCGTACAGAACTCGGAAACCCTGGGACCTTAATTGGAAATGATCAAATCTATAATACTATTGTTACTGCTCATGCTTTTATTATAATCTTCTTTATGGTTATGCCCATTATAATTGGGGGATTTGGAAATTGATTAATCCCATTAATACTGGGAGCTCCCGATATAGCCTTTCCCCGTCTAAATAATATAAGATTTTGATTACTGCCCCCATCCCTTACTCTCCTCTTAATAAGAAGAATTATTGATAAAGGAGCAGGAACTGGTTGAACAGTTTATCCTCCTTTATCTTCCAATATTGCACACGAAGGACCCTCTATTGATTTAGCCATTTTTAGACTTCATATAGCCGGGATTTCCTCAATTCTAGGAGCCATAAATTTTATCTCTACAGTAATTAATATGCGCCCTAGTGGTATAAAATTAGATCGAATACCTTTATTTATTTGAGCTGTGAAAATTACTGCCATTCTTCTTCTATTATCTTTACCAGTTCTAGCAGGAGCTATCACCATACTTTTAACAGACCGAAACATCAACACCTCATTCTTTGATCCCGCAGGGGGAGGTGACCCGATTCTTTACCAACACCTATTT
>Echinodera_corcyrensis|8888.HR-0307-cor
AACTCTCTATTTCATTTTTGGATCATGATCAGGAATAGTGGGAACATCCCTAAGTATACTAATTCGTACAGAACTTGGAAATCCAGGAACCTTAATCGGAAATGACCAAATCTATAATACAATTGTTACCGCCCATGCTTTCATTATAATTTTCTTCATAGTTATACCCATTATAATTGGGGGGTTTGGAAATTGATTAATTCCTTTAATACTAGGAGCCCCTGATATAGCATTTCCCCGACTTAATAATATAAGATTTTGATTATTACCACCATCCCTTACCCTCCTCCTAATAAGAAGAATTATCGACAACGGAGCCGGAACTGGTTGAACAGTTTATCCCCCTCTATCTTCAAATATCGCTCATGAAGGAGCCTCTATTGACTTAGCCATTTTCAGTTTACATATAGCAGGAATCTCCTCAATTCTAGGAGCTATAAACTTTATCTCCACAGTAATTAATATATGTCCAACAGGAATAAATTTAGACCAAATACCCCTATTTATTTGAGCTGTAAAAATTACAGCTATTCTCTTACTCTTATCTCTGCCAGTTCTTGCAGGAGCAATTACTATACTCTTAACAGATCGAAATATTAACACAACATTCTTCGACCCTGCTGGAGGAGGAGACCCAATTCTTTATCAACACTTATTT
>Echinodera_corcyrensis|8893.KO-0366-cor
AACTCTCTATTTCATTTTTGGGTCATGATCAGGAATAGTGGGAACATCCCTAAGTATACTAATTCGTACAGAACTTGGAAATCCAGGAACCTTAATCGGAAATGACCAAATCTATAATACAATTGTTACCGCCCATGCTTTCATTATAATTTTCTTCATAGTTATACCCATTATAATTGGAGGGTTTGGAAATTGATTAATTCCTTTAATACTAGGAGCCCCTGATATAGCATTTCCCCGACTTAATAATATAAGATTTTGATTATTACCACCATCCCTTACCCTCCTCCTAATAAGAAGAATTATCGACAACGGAGCCGGAACTGGTTGAACAGTTTATCCCCCTCTATCTTCAAATATCGCTCATGAAGGAGCCTCTATTGACTTAGCCATTTTCAGTTTACATATAGCAGGAATCTCCTCAATTCTAGGAGCTATAAACTTTATCTCCACAGTAATTAATATATGTCCAACAGGAATAAATTTAGACCAAATACCCCTATTTATTTGAGCTGTAAAAATTACAGCTATTCTCTTACTCTTATCTCTACCAGTTCTTGCAGGAGCAATTACTATACTCTTAACAGATCGAAATATTAACACAACATTCTTCGACCCTGCTGGAGGAGGAGACCCAATTCTTTATCAACACTTATTT
>Echinodera_corcyrensis|8896.KO-0373-cor
AACTCTCTATTTCATTTTTGGGTCATGATCAGGAATAGTGGGAACATCCCTAAGTATACTAATTCGTACAGAACTTGGAAATCCAGGAACCTTAATCGGAAATGACCAAATCTATAATACAATTGTTACCGCCCATGCTTTCATTATAATTTTCTTCATAGTTATACCCATTATAATTGGAGGGTTTGGAAATTGATTAATTCCTTTAATACTAGGAGCCCCTGATATAGCATTTCCCCGACTTAATAATATAAGATTTTGATTATTACCACCATCCCTTACCCTCCTCCTAATAAGAAGAATTATCGACAACGGAGCCGGAACTGGTTGAACAGTTTATCCCCCTCTATCTTCAAATATCGCTCATGAAGGAGCCTCTATTGACTTAGCCATTTTCAGTTTACATATAGCAGGAATCTCCTCAATTCTAGGAGCTATAAACTTTATCTCCACAGTAATTAATATATGTCCAACAGGAATAAATTTAGACCAAATACCCCTATTTATTTGAGCTGTAAAAATTACAGCTATTCTCTTACTCTTATCTCTACCAGTTCTTGCAGGAGCAATTACTATACTCTTAACAGATCGAAATATTAACACAACATTCTTCGACCCTGCTGGAGGAGGAGACCCAATTCTTTATCAACACTTATTT
>Echinodera_corcyrensis|8900.EP-0409-cor
AACTCTCTATTTCATTTTTGGGTCATGATCAGGAATAGTGGGAACATCCCTAAGTATACTAATTCGTACAGAACTTGGAAATCCAGGAACCTTAATCGGAAATGACCAAATCTATAATACAATTGTTACCGCCCATGCTTTCATTATAATTTTCTTCATAGTTATACCCATTATAATTGGAGGGTTTGGAAATTGATTAATTCCTTTAATACTAGGGGCCCCTGATATAGCATTTCCCCGACTTAATAATATAAGATTTTGATTATTACCACCATCCCTTACCCTCCTCCTAATAAGAAGAATTATCGACAACGGAGCCGGAACTGGTTGAACAGTTTATCCCCCTCTATCTTCAAATATCGCTCATGAAGGAGCCTCTATTGACTTAGCCATTTTCAGTTTACATATAGCAGGAATCTCCTCAATTCTAGGAGCTATAAACTTTATCTCCACAGTAATTAATATATGTCCAACAGGAATAAATTTAGACAAAATACCCCTATTTATTTGAGCTGTAAAAATTACAGCTATTCTCTTACTCTTATCTCTACCAGTTCTTGCAGGAGCCATTACTATACTCTTAACAGATCGAAATATTAACACAACATTCTTCGACCCTGCTGGAGGAGGAGACCCAATTCTTTATCAACACTTATTT
>Echinodera_corcyrensis|9761.860-PST_3773
AACTCTCTATTTCATTTTTGGGTCATGATCAGGAATAGTGGGAACATCCCTAAGTATACTAATTCGTACAGAACTTGGAAATCCAGGAACCTTAATCGGAAATGACCAAATCTATAATACAATTGTTACCGCCCATGCTTTCATTATAATTTTCTTCATAGTTATACCCATTATAATTGGAGGGTTTGGAAATTGATTAATTCCTTTAATACTAGGAGCCCCTGATATAGCATTTCCCCGACTTAATAATATAAGATTTTGATTATTACCACCATCCCTTACCCTCCTCCTAATAAGAAGAATTATCGACAACGGAGCCGGAACTGGTTGAACAGTTTATCCCCCTCTATCTTCAAATATCGCTCATGAAGGAGCCTCTATTGACTTAGCCATTTTCAGTTTACATATAGCAGGAATCTCCTCAATTCTAGGAGCTATAAACTTTATCTCCACAGTAATTAATATATGTCCAACAGGAATAAATTTAGACCAAATACCCCTATTTATTTGAGCTGTAAAAATTACAGCTATTCTCTTACTCTTATCTCTACCAGTTCTTGCAGGAGCAATTACTATACTCTTAACAGATCGAAATATTAACACAACATTCTTCGACCCTGCTGGAGGAGGAGACCCAATTCTTTATCAACACTTATTT
>Echinodera_corcyrensis|9763.862-PST_3775
AACTCTCTATTTCATTTTTGGGTCATGATCAGGAATAGTGGGAACATCCCTAAGTATACTAATTCGTACAGAACTTGGAAATCCAGGAACCTTAATCGGAAATGACCAAATCTATAATACAATTGTTACCGCCCATGCTTTCATTATAATTTTCTTCATAGTTATACCCATTATAATTGGAGGGTTTGGAAATTGATTAATTCCTTTAATACTAGGAGCCCCTGATATAGCATTTCCCCGACTTAATAATATAAGATTTTGATTATTACCACCATCCCTTACCCTCCTCCTAATAAGAAGAATTATCGACAACGGAGCCGGAACTGGTTGAACAGTTTATCCCCCTCTATCTTCAAATATCGCTCATGAAGGAGCCTCTATTGACTTAGCCATTTTCAGTTTACATATAGCAGGAATCTCCTCAATTCTAGGAGCTATAAACTTTATCTCCACAGTAATTAATATATGTCCAACAGGAATAAATTTAGACCAAATACCCCTATTTATTTGAGCTGTAAAAATTACAGCTATTCTCTTACTCTTATCTCTACCAGTTCTTGCAGGAGCAATTACTATACTCTTAACAGATCGAAATATTAACACAACATTCTTCGACCCTGCTGGAGGAGGAGACCCAATTCTTTATCAACACTTATTT
>Echinodera_crenata|9166.E-565-cre
AACTTTATACTTCATTTTTGGGTCATGATCAGGAATAGTGGGAACATCTTTAAGAATACTAATCCGAACAGAACTAGGTAACCCTGGAACATTTATTGGAAATGACCAAATTTATAACACAATTGTTACCGCCCACGCTTTTATCATAATTTTCTTCATAGTTATACCCATTATAATTGGAGGATTTGGAAATTGGCTGATTCCTCTAATGTTAGGAGCTCCAGACATGGCTTTCCCCCGCCTAAACAACATAAGATTCTGATTACTTCCCCCATCACTAACCCTCCTTCTAATAAGGAGAATTATCGACAAAGGAGCTGGAACTGGTTGAACAGTTTACCCGCCCTTATCATCAAATATTGCACATGAAGGACCTTCTATTGATTTAGCCATCTTTAGACTTCATATAGCCGGAATCTCCTCAATCCTTGGGGCCATAAACTTCATCTCAACAGTAATTAATATGCGTCCAGCCGGTATAAAATTAGACCGAATACCTTTATTCATCTGAGCCGTCAAAATTACTGCCATCCTCTTACTCCTATCTTTACCAGTTTTAGCCGGAGCTATTACTATACTTTTAACAGACCGAAACATTAACACATCATTCTTTGACCCCGCTGGAGGGGGAGACCCCATCCTCTACCAACACTTATTC
>Echinodera_crenata|9299.E-710-cre
AACTTTATACTTCATTTTTGGGTCATGATCAGGAATAGTAGGAACATCTTTAAGAATACTAATCCGAACAGAACTAGGTAACCCTGGAACATTTATTGGAAATGACCAAATTTATAACACAATTGTTACCGCCCACGCTTTTATCATAATTTTCTTCATAGTTATACCCATTATAATTGGAGGATTTGGAAATTGACTAATTCCTCTAATGCTAGGAGCTCCAGACATAGCTTTCCCCCGCCTAAACAACATAAGATTCTGATTACTTCCCCCATCACTAACCCTCCTTCTAATAAGGAGAATTATTGACAAAGGAGCTGGAACTGGTTGAACAGTTTATCCACCATTATCCTCAAATATTGCACATGAAGGACCTTCTATTGATTTAGCCATCTTTAGACTTCATATAGCCGGAATCTCCTCAATCCTTGGAGCCATAAACTTCATCTCAACAGTAATTAATATGCGTCCAGCCGGTATAAAATTAGACCGAATACCTTTATTCATCTGAGCCGTCAAAATTACTGCCATCCTCTTACTCCTATCTTTACCAGTTTTAGCCGGAGCTATTACTATGCTTTTAACAGACCGAAACATTAACACATCATTCTTTGACCCCGCTGGGGGGGGAGACCCCATCCTCTACCAACACTTATTC
>Echinodera_crenata|9301.E-712-cre
AACTTTATACTTCATTTTTGGGTCATGATCAGGAATAGTAGGAACATCTTTAAGAATACTAATCCGAACAGAACTAGGTAACCCTGGAACATTTATTGGAAATGACCAAATTTATAACACAATTGTTACCGCCCACGCTTTTATCATAATTTTCTTCATAGTTATACCCATTATAATTGGAGGATTTGGAAATTGACTAATTCCTCTAATGCTAGGAGCTCCAGACATGGCTTTCCCCCGCCTAAACAACATAAGATTCTGATTACTTCCCCCATCACTAACCCTCCTTCTAATAAGGAGAATTATTGACAAAGGAGCTGGAACTGGTTGAACAGTTTACCCACCATTATCCTCAAATATTGCACATGAAGGACCTTCTATTGATTTAGCCATCTTTAGACTTCATATAGCCGGAATCTCCTCAATCCTTGGAGCCATAAACTTCATCTCAACAGTAATTAATATGCGTCCAGCCGGTATAAAATTAGACCGAATACCTTTATTCATCTGAGCCGTCAAAATTACTGCCATCCTCTTACTCCTATCTTTACCAGTTTTAGCCGGAGCTATTACTATGCTTTTAACAGACCGAAACATTAACACATCATTCTTTGACCCCGCTGGAGGGGGAGACCCCATCCTCTACCAACACTTATTC
>Echinodera_cyprica|9624.CY1041
AACACTATATTTTATTTTTGGCTCCTGATCAGGGATACTTGGAACTTCCTTAAGAATATTAATTCGTACAGAACTCGGAAATCCAGGAACCTTAATTGGAAATGACCAAATTTATAATACAATTGTTACTGCCCATGCTTTCATTATAATTTTTTTTATAGTAATACCAATTATAATCGGAGGATTCGGAAACTGATTAATTCCCTTAATACTAGGAGCTCCTGATATAGCTTTTCCCCGACTTAACAACATAAGATTTTGATTATTACCCCCCTCTCTTACCCTCCTTTTAATAAGAAGAATTATTGATAAAGGTGCAGGGACCGGATGAACAGTTTATCCCCCTCTATCTTCTAATATTGCCCACGAAGGACCATCAATCGACCTAGCTATTTTTAGTCTACACATAGCAGGAATCTCCTCAATTCTTGGAGCTATAAATTTTATCTCTACAGTAATTAATATACGTCCTACAGGAATAAAATTAGATCGAATACCCTTATTTATTTGAGCAGTAAAAATTACTGCTATTCTTCTATTATTATCTCTCCCTGTTTTAGCTGGAGCTATTACTATACTTTTAACAGATCGCAATATTAACACCTCATTTTTTGATCCTGCTGGAGGGGGAGATCCTATTCTTTATCAACATTTATTT
>Echinodera_cyprica|9625.CY1042
AACACTATATTTTATTTTTGGCTCCTGATCAGGAATACTTGGAACTTCCTTAAGAATATTAATTCGTACAGAACTAGGAAACCCAGGAACCCTAATTGGAAATGACCAAATTTATAATACAATTGTCACTGCTCACGCTTTCATTATAATTTTTTTTATAGTAATACCAATTATAATTGGAGGATTTGGAAATTGATTAATTCCTTTAATACTAGGGGCCCCAGATATAGCTTTTCCCCGACTTAATAATATAAGATTCTGGCTATTACCCCCCTCTCTTACTCTCCTTTTAATAAGAAGAATTATTGATAAAGGAGCAGGAACTGGATGAACAGTTTATCCCCCCTTATCTTCTAATATTGCTCACGAAGGACCATCAATCGACCTAGCTATTTTTAGTCTACATATAGCAGGAATCTCTTCAATTCTTGGAGCTATAAATTTTATTTCTACAGTAATTAATATACGCCCTATAGGAATAAAATTAGATCGAATACCCCTATTTATCTGAGCAGTAAAAATTACTGCTATTCTTCTATTATTATCTCTCCCTGTTTTAGCTGGAGCTATTACTATACTTCTAACAGATCGTAATATTAATACTTCATTTTTTGATCCTGCTGGAGGAGGAGATCCTATTCTTTATCAACATTTATTT
>Echinodera_cyprica|9648.CY1065
AACACTATATTTTATTTTTGGCTCCTGATCAGGAATACTTGGAACTTCCTTAAGAATATTAATTCGTACAGAACTCGGAAATCCAGGAACCTTAATTGGAAATGACCAAATTTATAATACAATTGTTACTGCCCATGCTTTCATTATAATTTTTTTTATAGTAATACCAATTATAATCGGAGGATTCGGAAACTGATTAATTCCCTTAATACTAGGAGCTCCTGATATAGCTTTTCCCCGACTTAACAACATAAGATTTTGATTATTACCCCCCTCTCTTACCCTCCTTTTAATAAGAAGAATTATTGATAAAGGTGCAGGGACCGGATGAACAGTTTATCCCCCTCTATCTTCTAATATTGCCCACGAAGGACCATCAATCGACCTAGCTATTTTTAGTCTACACATAGCAGGAATCTCCTCAATTCTTGGAGCTATAAATTTTATCTCTACAGTAATTAATATACGTCCTACAGGAATAAAATTAGATCGAATACCCTTATTCATTTGAGCAGTAAAAATTACTGCTATTCTTCTATTATTATCTCTCCCTGTTTTAGCTGGAGCTATTACTATACTTTTAACAGATCGCAATATTAACACCTCATTTTTTGATCCTGCTGGAGGAGGAGATCCTATTCTTTATCAACATTTATTT
>Echinodera_germanni|9500.E-881-ger
AACCCTCTACTTTATCTTTGGCTCATGAGCTGGAATATTAGGTACGTCACTAAGTATACTTATTCGAACAGAGCTAGGAAACCCAGGAACTCTAATCGGAAACGACCAAATTTATAATACAATTGTCACTGCCCATGCCTTCATTATAATTTTCTTCATAGTCATACCAATAATAATTGGAGGGTTTGGCAACTGATTAATCCCACTAATACTAGGAGCTCCTGACATAGCTTTTCCTCGACTAAATAATATAAGATTTTGACTACTGCCCCCATCCCTTACCCTTTTACTGATAAGAAGAATTATTGACAAAGGAGCCGGAACTGGCTGAACAGTTTACCCCCCTTTATCATCCAATATTGCTCATGAAGGAGCCTCTATCGATTTAGCTATCTTCAGACTCCATATAGCAGGAATCTCCTCAATTCTGGGAGCCATAAATTTCATCTCAACAGTAATCAATATACGCCCAACAGGTATAAAACTAGACCGAATACCCCTATTCATCTGAGCCGTGAAAATTACAGCTATTCTCCTACTTCTATCCCTACCCGTCCTAGCAGGTGCTATCACCATGCTTTTGACAGATCGAAACATCAATACATCATTCTTTGATCCCGCTGGAGGAGGTGATCCCATCCTTTATCAGCATCTATTC
>Echinodera_graeca|8999.EP-0384-gra
AACTTTATATTTTATTTTTGGATCATGATCTGGTATACTAGGAACCTCACTAAGTATACTAATTCGAACAGAATTAAGTAACCCAGGAACTCTTATTGGAAATGATCAAATCTATAATACTATTGTTACTGCCCATGCTTTTATTATAATTTTCTTTATAGTTATACCAATTATAATTGGAGGATTCGGTAATTGATTAATCCCTCTTATATTAGGAGCTCCTGATATAGCCTTCCCCCGCTTAAATAATATAAGATTTTGACTACTTCCCCCATCTCTAACTTTACTATTAATAAGAAGAATTATTGATAAAGGAGCAGGAACTGGTTGAACAGTCTACCCACCTTTATCTTCAAATATTGCCCACGAAGGAGCATCAATTGATTTAGCCATTTTTAGTTTACATATAGCAGGAATCTCTTCAATTCTTGGAGCTATAAATTTTATTTCTACAGTAATTAATATACGCCCATCAGGAATAAAATTAGACCGAATACCCCTATTTATTTGAGCAGTAAAAATTACTGCCATTCTTCTCTTATTATCTTTACCTGTTCTAGCAGGAGCAATTACTATACTCTTAACCGACCGTAATATTAATACATCATTTTTTGACCCAGCTGGAGGTGGAGATCCAATTCTTTACCAACATTTATTT
>Echinodera_guacimara|9162.E-561-gua
AACTTTATACTTCATTTTTGGATCATGATCAGGAATGGTAGGAACATCTCTAAGAATACTAATCCGAACAGAGCTAGGCAACCCTGGAACATTTATTGGAAATGACCAAATTTATAACACAATTGTTACCGCCCACGCTTTTATCATAATTTTCTTCATAGTTATGCCCATTATAATTGGAGGATTTGGAAATTGATTAATTCCTCTAATGCTAGGAGCCCCAGACATGGCTTTCCCCCGACTAAACAACATAAGGTTCTGATTACTTCCCCCATCACTAACCCTCCTTCTAATAAGAAGAATTATTGACAAAGGAGCCGGTACTGGTTGAACAGTTTACCCACCCTTATCCTCAAATATTGCACATGAAGGACCTTCTATTGATTTAGCCATCTTTAGACTTCATATAGCTGGAATCTCCTCAATCCTTGGGGCCATAAACTTCATCTCAACAGTAATTAATATGCGCCCCGCCGGTATAAAATTAGACCGGATACCTTTATTCATCTGAGCAGTCAAAATTACTGCTATCCTCTTACTCCTATCTTTGCCAGTTTTAGCCGGAGCTATTACCATGCTTTTAACAGACCGAAACATTAACACATCATTTTTTGACCCCGCTGGGGGTGGAGACCCTATCCTCTACCAACACTTATTC
>Echinodera_guacimara|9277.E-688-gua
AACTTTATACTTCATTTTTGGATCATGATCAGGAATGGTAGGAACATCTCTAAGAATACTAATCCGAACAGAGCTAGGCAACCCTGGAACATTTATTGGAAATGACCAAATTTATAACACAATTGTTACCGCCCACGCTTTTATCATAATTTTCTTCATAGTTATGCCCATTATAATTGGAGGATTTGGAAATTGATTAATTCCTCTAATGCTAGGAGCCCCAGACATGGCTTTCCCCCGACTAAACAACATAAGGTTCTGATTACTTCCCCCATCACTAACCCTCCTTCTAATAAGAAGAATTATTGACAAAGGAGCCGGTACTGGTTGAACAGTTTACCCACCCTTATCCTCAAATATTGCACATGAAGGACCTTCTATTGATTTAGCCATCTTTAGACTTCATATAGCTGGAATCTCCTCAATCCTTGGGGCCATAAACTTCATCTCAACAGTAATTAATATGCGCCCCGCCGGTATAAAATTAGACCGGATACCTTTATTCATCTGAGCAGTCAAAATTACTGCTATCCTCTTACTCCTATCTTTGCCAGTTTTAGCCGGAGCTATTACCATGCTTTTAACAGACCGAAACATTAACACATCATTTTTTGACCCCGCTGGGGGTGGAGACCCTATCCTCTACCAACACTTATTC
>Echinodera_hoceimaensis|389.194-PST_54MO2011
AACTCTTTATTTCATATTTGGTTCATGATCAGGAATAGTAGGTACTTCTCTAAGTATGTTAATTCGAACTGAACTTGGAAATCCAGGAACCCTTATTGGCAATGACCAAATTTATAATACAATTGTTACTGCCCACGCTTTTATTATAATTTTTTTTATAGTTATACCTATTATAATTGGAGGATTCGGAAATTGACTAATTCCTCTAATACTAGGTGCCCCAGACATAGCATTTCCCCGCCTCAATAATATAAGATTCTGACTATTACCCCCATCACTTACTCTTCTCCTAATAAGAAGAGCCATTGATAAAGGAGCCGGAACCGGCTGAACAGTTTACCCTCCTTTATCCTCAAATATTGCCCACGAAGGACCCTCTATTGATTTAGCCATTTTCAGATTACACATAGCAGGAATTTCCTCAATTCTAGGAGCCATAAACTTTATCTCCACAGTAATTAATATACGCCCAACAGGTATGAACTTAGATCAAATACCTTTATTTATCTGAGCAGTAAAAATTACTGCTATTTTATTACTTCTATCCCTGCCCGTCCTTGCAGGTGCTATCACTATACTCCTAACAGATCGAAATATTAATACATCATTTTTTGACCCCGCCGGAGGAGGTGATCCAATCCTTTATCAACATCTATGT
>Echinodera_hypocrita|8689.I-0022-hyp
AACTTTATACTTCATTTTTGGTTCATGATCAGGTATACTTGGAACTTCCCTAAGAATATTAATTCGAACAGAACTAGGTACTCCTGGAACACTAATTGGAAATGACCAAATTTACAATACAATCGTAACAGCTCATGCTTTTATCATAATTTTTTTTATAGTTATACCCATCATAATTGGAGGATTTGGTAATTGATTAATTCCTTTAATACTAGGAGCTCCTGATATAGCTTTCCCCCGATTAAACAATATAAGATTTTGGCTACTTCCACCATCTCTCACCTTACTATTAATAAGAAGAATTATTGATAAAGGTGCCGGAACTGGCTGAACAGTTTACCCTCCACTATCATCAAATATTGCTCATGAGGGACCCTCAATTGATCTAGCCATCTTCAGATTACATATAGCTGGAATTTCTTCAATTCTTGGTGCCATAAACTTTATTTCCACTGTAATCAATATACGCCCATCAGGTATAAAAATAGATCATATACCCTTATTTATCTGAGCAGTAAAAATTACAGCTATTCTTCTACTTTTATCATTACCAGTATTGGCCGGAGCTATCACTATACTATTAACAGATCGTAATATTAATACCTCATTCTTTGATCCTGCAGGAGGAGGAGACCCAATCCTCTACCAACATTTATTT
>Echinodera_hypocrita|8692.M-0067-hyp
AACTTTATACTTCATTTTTGGTTCATGATCAGGTATACTTGGAACTTCACTAAGAATATTAATTCGAACAGAACTAGGCACTCCTGGAACACTAATTGGAAATGACCAAATTTACAATACAATCGTAACAGCCCATGCCTTTATCATAATTTTTTTTATAGTTATACCCATCATAATTGGAGGATTTGGTAATTGATTAATTCCTTTAATATTAGGAGCTCCTGATATAGCTTTTCCTCGATTAAACAATATAAGATTTTGGCTACTTCCACCATCTCTTACATTACTATTGATAAGAAGAATTATTGATAAAGGTGCCGGAACTGGCTGAACAGTTTACCCCCCACTATCATCAAATATTGCTCATGAAGGACCCTCAATTGATCTAGCCATCTTCAGATTACATATAGCTGGAATTTCTTCAATTCTTGGTGCCATAAACTTTATTTCCACTGTAATCAATATACGCCCATCAGGTATAAAAATAGATCATATGCCCTTATTTATCTGAGCAGTAAAAATTACAGCTATTCTTCTACTTTTATCATTACCAGTATTAGCTGGCGCTATCACTATACTATTGACAGATCGTAATATTAATACCTCATTCTTTGATCCCGCAGGAGGAGGAGACCCAATCCTCTACCAACATTTATTT
>Echinodera_hypocrita|8693.M-0047-hyp
AACTTTATACTTCATTTTTGGTTCATGATCAGGTATACTTGGAACTTCACTAAGAATATTAATTCGAACAGAACTAGGCACTCCTGGAACACTAATTGGAAATGACCAAATTTACAATACAATCGTAACAGCCCATGCCTTTATCATAATTTTTTTTATAGTTATACCCATCATAATTGGAGGATTTGGTAATTGATTAATTCCTTTAATATTAGGAGCTCCTGATATAGCTTTTCCTCGATTAAACAATATAAGATTTTGGCTACTTCCACCATCTCTTACATTACTATTGATAAGAAGAATTATTGATAAAGGTGCCGGAACTGGCTGAACAGTTTACCCCCCACTATCATCAAATATTGCTCATGAAGGACCCTCAATTGATCTAGCCATCTTCAGATTACATATAGCTGGAATTTCTTCAATTCTTGGTGCCATAAACTTTATTTCCACTGTAATCAATATACGCCCATCAGGTATAAAAATAGATCATATGCCCTTATTTATCTGAGCAGTAAAAATTACAGCTATTCTTCTACTTTTATCATTACCAGTATTAGCTGGCGCTATCACTATACTATTGACAGATCGTAATATTAATACCTCATTCTTTGATCCCGCAGGAGGAGGAGACCCAATCCTCTACCAACATTTATTT
>Echinodera_hypocrita|8710.I-0004-hyp
AACTTTATACTTCATTTTTGGTTCATGATCAGGTATACTTGGAACTTCCCTAAGAATATTAATTCGAACAGAACTAGGTACTCCTGGAACACTAATTGGAAATGACCAAATTTACAATACAATCGTAACAGCTCATGCTTTTATCATAATTTTTTTTATAGTTATACCCATCATAATTGGAGGATTTGGTAATTGATTAATTCCTTTAATACTAGGAGCTCCTGATATAGCTTTCCCCCGATTAAACAATATAAGATTTTGGCTACTTCCACCATCTCTCACCTTACTATTAATAAGAAGAATTATTGATAAAGGTGCCGGAACTGGCTGAACAGTTTACCCTCCACTATCATCAAATATTGCTCATGAGGGACCCTCAATTGATCTAGCCATCTTCAGATTACATATAGCTGGAATTTCTTCAATTCTTGGTGCCATAAACTTTATTTCCACTGTAATCAATATACGCCCATCAGGTATAAAAATAGATCATATACCCTTATTTACCTGAGCAGTAAAAATTACAGCTATTCTTCTACTTTTATCATTACCAGTATTGGCCGGAGCTATCACTATACTATTAACAGATCGTAATATTAATACCTCATTCTTTGATCCTGCAGGAGGAGGAGACCCAATCCTCTACCAACATTTATTT
>Echinodera_hypocrita|8750.SLO-0172-hyp
AACTTTATACTTCATTTTTGGTTCATGATCAGGTATACTTGGAACTTCACTAAGAATATTAATTCGAACAGAACTAGGCACTCCTGGAACACTAATTGGAAATGACCAAATTTACAATACAATCGTAACAGCCCATGCCTTTATCATAATTTTTTTTATAGTTATACCCATCATAATTGGAGGATTTGGTAATTGATTAATTCCTTTAATATTAGGAGCTCCTGATATAGCTTTTCCTCGATTAAACAATATAAGATTTTGGCTACTTCCACCATCTCTTACATTACTATTGATAAGAAGAATTATTGATAAAGGTGCCGGAACTGGCTGAACAGTTTACCCCCCACTATCATCAAATATTGCTCATGAAGGACCCTCAATTGATCTAGCCATCTTCAGATTACATATAGCTGGAATTTCTTCAATTCTTGGTGCCATAAACTTTATTTCCACTGTAATCAATATACGCCCATCAGGTATAAAAATAGATCATATGCCCTTATTTATCTGAGCAGTAAAAATTACAGCTATTCTTCTACTTTTATCATTACCAGTATTAGCTGGCGCTATCACTATACTATTGACAGATCGTAATATTAATACCTCATTCTTTGATCCCGCAGGAGGAGGAGACCCAATCCTCTACCAACATTTATTT
>Echinodera_hypocrita|8831.I-0014-hyp
AACTTTATACTTCATTTTTGGTTCATGATCAGGTATACTTGGAACTTCCCTAAGAATATTAATTCGAACAGAACTAGGTACTCCTGGAACACTAATTGGAAATGACCAAATTTACAATACAATCGTAACAGCTCATGCTTTTATCATAATTTTTTTTATAGTTATACCCATCATAATTGGAGGATTTGGTAATTGATTAATTCCTTTAATACTAGGAGCTCCTGATATAGCTTTCCCCCGATTAAACAATATAAGATTTTGGCTACTTCCACCATCTCTCACCTTACTATTAATAAGAAGAATTATTGATAAAGGTGCCGGAACTGGCTGAACAGTTTACCCTCCACTATCATCAAATATTGCTCATGAGGGACCCTCAATTGATCTAGCCATCTTCAGATTACATATAGCTGGAATTTCTTCAATTCTTGGTGCCATAAACTTTATTTCCACTGTAATCAATATACGCCCATCAGGTATAAAAATAGATCATATACCCTTATTTATCTGAGCAGTAAAAATTACAGCTATTCTTCTACTTTTATCATTACCAGTATTGGCCGGAGCTATCACTATACTATTAACAGATCGTAATATTAATACCTCATTCTTTGATCCTGCAGGAGGAGGAGACCCAATCCTCTACCAACATTTATTT
>Echinodera_hypocrita|8832.M-0064-hyp
AACTTTATACTTCATTTTTGGTTCATGATCAGGTATACTTGGAACTTCACTAAGAATATTAATTCGAACAGAACTAGGCACTCCTGGAACACTAATTGGAAATGACCAAATTTACAATACAATCGTAACAGCCCATGCCTTTATCATAATTTTTTTTATAGTTATACCCATCATAATTGGAGGATTTGGTAATTGATTAATTCCTTTAATATTAGGAGCTCCTGATATAGCTTTTCCTCGATTAAACAATATAAGATTTTGGCTACTTCCACCATCTCTTACATTACTATTGATAAGAAGAATTATTGATAAAGGTGCCGGAACTGGCTGAACAGTTTACCCCCCACTATCATCAAATATTGCTCATGAAGGACCCTCAATTGATCTAGCCATCTTCAGATTACATATAGCTGGAATTTCTTCAATTCTTGGTGCCATAAACTTTATTTCCACTGTAATCAATATACGCCCATCAGGTATAAAAATAGATCATATGCCCTTATTTATCTGAGCAGTAAAAATTACAGCTATTCTTCTACTTTTATCATTACCAGTATTAGCTGGCGCTATCACTATACTATTGACAGATCGTAATATTAATACCTCATTCTTTGATCCCGCAGGAGGAGGAGACCCAATCCTCTACCAACATTTATTT
>Echinodera_hypocrita|8867.HR-0335-hyp
AACTTTATACTTCATTTTTGGCTCATGATCAGGTATACTCGGAACTTCACTAAGAATATTAATTCGAACAGAACTAGGTACCCCAGGAACACTAATCGGGAATGACCAAATTTATAATACAATCGTAACAGCCCATGCTTTTATTATAATTTTTTTTATAGTTATACCTATCATAATTGGAGGATTTGGAAATTGACTTATTCCTTTAATATTAGGAGCCCCTGATATAGCTTTCCCCCGCTTAAATAATATAAGATTTTGATTACTTCCACCATCTCTTACCTTACTATTAATAAGAAGAATTATTGATAAAGGTGCCGGAACTGGCTGAACAGTTTATCCTCCACTATCATCAAATATTGCTCATGAAGGACCCTCAATTGATCTAGCTATCTTCAGATTACATATAGCTGGAATTTCTTCAATTCTCGGAGCTATAAACTTTATCTCTACTGTAATCAACATACGCCCATCAGGTATAGAAATAGATCATATACCTCTATTTATCTGAGCAGTAAAAATTACAGCTATTCTTCTACTTTTATCATTACCAGTATTAGCTGGAGCTATTACTATACTATTAACAGATCGTAATATCAACACCTCATTCTTTGATCCAGCTGGAGGAGGAGATCCAATCCTCTACCAACATTTATTT
>Echinodera_hypocrita|8985.CZ-0302-hyp
AACTTTATACTTCATTTTTGGTTCATGATCAGGTATACTTGGAACTTCACTAAGAATATTAATTCGAACAGAACTAGGCACTCCTGGAACACTAATTGGAAATGACCAAATTTACAATACAATCGTAACAGCCCATGCCTTTATCATAATTTTTTTTATAGTTATACCCATCATAATTGGAGGATTTGGTAATTGATTAATTCCTTTAATATTAGGAGCTCCTGATATAGCTTTTCCTCGATTAAACAATATAAGATTTTGGCTACTTCCACCATCTCTTACATTACTATTGATAAGAAGAATTATTGATAAAGGTGCCGGAACTGGCTGAACAGTTTACCCCCCACTATCATCAAATATTGCTCATGAAGGACCCTCAATTGATCTAGCCATCTTCAGATTACATATAGCTGGAATTTCTTCAATTCTTGGTGCCATAAACTTTATTTCCACTGTAATCAATATACGCCCATCAGGTATAAAAATAGATCATATGCCCTTATTTATCTGAGCAGTAAAAATTACAGCTATTCTTCTACTTTTATCATTACCAGTATTAGCTGGCGCTATCACTATACTATTGACAGATCGTAATATTAATACCTCATTCTTTGATCCCGCAGGAGGAGGAGACCCAATCCTCTACCAACATTTATTT
>Echinodera_hypocrita|8986.D-0304-hyp
AACTTTATACTTCATTTTTGGCTCATGATCAGGTATACTCGGAACTTCACTAAGAATATTAATTCGAACAGAACTAGGTACCCCAGGAACACTAATCGGGAATGACCAAATTTATAATACAATCGTAACAGCCCATGCTTTTATTATAATTTTTTTTATAGTTATACCTATCATAATTGGAGGATTTGGAAATTGACTTATTCCTTTAATATTAGGAGCCCCTGATATAGCTTTCCCCCGCTTAAATAATATAAGATTTTGATTACTTCCACCATCTCTTACCTTACTATTAATAAGAAGAATTATTGATAAAGGTGCCGGAACTGGCTGAACAGTTTATCCTCCACTATCATCAAATATTGCTCATGAAGGACCCTCAATTGATCTAGCTATCTTCAGATTACATATAGCTGGAATTTCTTCAATTCTCGGAGCTATGAACTTTATCTCTACTGTAATCAACATACGCCCATCAGGTATAGAAATAGATCATATACCTCTATTTATCTGAGCAGTAAAAATTACAGCTATTCTTCTACTTTTATCATTACCAGTATTAGCTGGAGCTATTACTATACTATTAACAGATCGTAATATCAACACCTCATTCTTTGATCCAGCTGGAGGAGGAGATCCAATCCTCTACCAACATTTATTT
>Echinodera_hypocrita|8991.HR-0337-hyp
AACTTTATACTTCATTTTTGGCTCATGATCAGGTATACTCGGAACTTCACTAAGAATATTAATTCGAACAGAACTAGGTACCCCAGGAACACTAATCGGGAATGACCAAATTTATAATACAATCGTAACAGCCCATGCTTTTATTATAATTTTTTTTATAGTTATACCTATCATAATTGGAGGATTTGGAAATTGACTTATTCCTTTAATATTAGGAGCCCCTGATATAGCTTTCCCCCGCTTAAATAATATAAGATTTTGATTACTTCCACCATCTCTTACCTTACTATTAATAAGAAGAATTATTGATAAAGGTGCCGGAACTGGCTGAACAGTTTATCCTCCACTATCATCAAATATTGCTCATGAAGGACCCTCAATTGATCTAGCTATCTTCAGATTACATATAGCTGGAATTTCTTCAATTCTCGGAGCTATAAACTTTATCTCTACTGTAATCAACATACGCCCATCAGGTATAGAAATAGATCATATACCTCTATTTATCTGAGCAGTAAAAATTACAGCTATTCTTCTACTTTTATCATTACCAGTATTAGCTGGAGCTATTACTATACTATTAACAGATCGTAATATCAACACCTCATTCTTTGATCCAGCTGGAGGAGGAGATCCAATCCTCTACCAACATTTATTT
>Echinodera_hypocrita|9001.EP-0386-hyp
AACTTTATACTTCATTTTTGGTTCATGATCAGGTATACTTGGAACTTCACTAAGAATATTAATTCGAACAGAACTAGGCACTCCTGGAACACTAATTGGAAATGACCAAATTTACAATACAATCGTAACAGCCCATGCCTTTATCATAATTTTTTTTATAGTTATACCCATCATAATTGGGGGATTTGGTAATTGATTAATTCCTTTAATATTAGGAGCTCCTGATATAGCTTTTCCTCGATTAAACAATATAAGATTTTGACTACTTCCACCATCTCTCACATTACTATTAATAAGAAGAATTATTGATAAAGGTGCCGGAACTGGTTGAACAGTTTACCCCCCACTATCATCAAATATTGCTCATGAAGGACCCTCAATTGATCTAGCCATCTTCAGATTACATATAGCTGGGATTTCTTCAATTCTTGGTGCCATAAACTTTATTTCCACTGTAATCAATATACGCCCATCAGGTATAAAAATAGATCATATACCCTTATTTATCTGAGCAGTAAAAATTACAGCTATTCTTCTACTTTTATCATTACCAGTATTAGCTGGGGCTATCACTATACTATTGACAGATCGTAATATTAATACCTCATTCTTTGATCCCGCAGGAGGAGGAGACCCAATCCTCTACCAACATTTATTT
>Echinodera_hypocrita|9220.I-619-hyp
AACTTTATATTTTATTTTTGGTTCATGATCAGGTATACTAGGAACTTCACTAAGAATATTAATTCGAACAGAATTAGGAACCCCTGGAACATTAATCGGAAATGACCAAATTTATAATACAATTGTAACAGCTCATGCTTTCATCATAATTTTTTTTATAGTTATACCTATCATAATTGGAGGATTTGGAAACTGATTAATTCCTTTAATATTAGGTGCTCCCGATATAGCTTTTCCTCGCTTAAATAATATAAGATTCTGATTACTTCCACCATCACTTACCTTACTATTAATAAGAAGAATTATTGATAAAGGTGCTGGAACTGGTTGAACAGTTTACCCACCATTATCATCAAATATTGCTCATGAAGGACCCTCAATTGATCTAGCCATCTTTAGATTACATATAGCTGGAATCTCCTCAATTCTTGGTGCTATAAACTTTATTTCCACTGTAATCAATATACGTCCATCAGGTATGAATCTAGATCACATACCCTTATTTATCTGAGCAGTAAAAATTACAGCTATTCTTTTACTTTTATCATTACCAGTATTAGCTGGTGCTATTACTATATTATTAACAGACCGTAATATTAATACTTCATTCTTTGACCCTGCCGGAGGCGGAGACCCAATCCTCTATCAACATTTATTT
>Echinodera_hypocrita|9228.I-627-hyp
AACTTTATATTTTATTTTTGGTTCATGATCAGGTATACTAGGAACTTCACTAAGAATATTAATTCGAACAGAATTAGGAACCCCTGGAACATTAATCAGAAATGACCAAATTTATAATACAATTGTAACAGCTCATGCTTTCATCATAATTTTTTTTATAGTTATACCTATCATAATTGGAGGATTTGGAAACTGATTAATTCCTTTAATATTAGGTGCTCCCGATATAGCTTTCCCTCGCTTAAATAATATAAGATTCTGATTACTTCCACCATCACTTACCTTACTATTAATAAGAAGAATTATTGATAAAGGTGCTGGAACTGGTTGAACAGTTTACCCACCATTATCATCAAATATTGCTCATGAAGGACCCTCAATTGATCTAGCCATCTTTAGATTACATATAGCTGGAATCTCCTCAATTCTTGGTGCTATAAACTTTATTTCCACTGTAATCAATATACGTCCATCAGGTATGGATCTAGACCACATACCCTTATTTATTTGAGCAGTAAAAATTACAGCTATTCTTTTACTTTTATCATTACCGGTATTAGCTGGTGCTATTACTATATTATTAACAGACCGTAATATTAATACTTCATTCTTTGACCCTGCCGGAGGCGGAGACCCAATCCTCTACCAACATTTATTT
>Echinodera_hypocrita|9428.Cz-800-hyp
AACTTTATACTTCATTTTTGGCTCATGATCAGGTATACTCGGAACTTCACTAAGAATATTAATTCGAACAGAACTAGGTACCCCAGGAACACTAATCGGGAATGACCAAATTTATAATACAATCGTAACAGCCCATGCTTTTATTATAATTTTTTTTATAGTTATACCTATCATAATTGGAGGATTTGGAAATTGACTTATTCCTTTAATATTAGGAGCCCCTGATATAGCTTTCCCCCGCTTAAATAATATAAGATTTTGATTACTTCCACCATCTCTTACCTTACTATTAATAAGAAGAATTATTGATAAAGGTGCCGGAACTGGCTGAACAGTTTATCCTCCACTATCATCAAATATTGCTCATGAAGGACCCTCAATTGATCTAGCTATCTTCAGATTACATATAGCTGGAATTTCTTCAATTCTCGGAGCTATAAACTTTATCTCTACTGTAATCAACATACGCCCATCAGGTATAGAAATAGATCATATACCTCTATTTATCTGAGCAGTAAAAATTACAGCTATTCTTCTACTTTTATCATTACCAGTATTAGCTGGAGCTATTACTATACTATTAACAGATCGTAATATCAACACCTCATTCTTTGATCCAGCTGGAGGAGGAGATCCAATCCTCTACCAACATTTATTT
>Echinodera_hypocrita|9546.F-437-hyp
AACTTTATACTTCATTTTTGGTTCATGATCAGGTATACTTGGAACTTCCCTAAGAATATTAATTCGAACAGAACTAGGCACTCCTGGAACACTAATTGGAAATGACCAAATTTACAATACAATCGTAACAGCTCATGCTTTTATCATAATTTTTTTTATAGTTATACCCATCATAATTGGAGGATTTGGTAATTGATTAATTCCTTTAATACTAGGAGCTCCTGATATAGCTTTCCCCCGATTAAACAATATAAGATTTTGGCTACTTCCACCATCTCTCACCTTACTATTAATAAGAAGAATTATTGATAAAGGTGCCGGAACTGGCTGAACAGTTTACCCTCCACTATCATCAAATATTGCTCATGAGGGACCCTCAATTGATCTAGCCATCTTCAGATTACATATAGCTGGAATTTCTTCAATTCTTGGTGCCATAAACTTTATTTCCACTGTAATCAATATACGCCCATCAGGTATAAAAATAGATCATATACCCTTATTTATCTGAGCAGTAAAAATTACAGCTATTCTTCTACTTTTATCATTACCAGTATTAGCCGGAGCTATCACTATACTATTAACAGATCGTAATATTAATACCTCATTCTTTGATCCTGCAGGGGGAGGAGACCCAATCCTCTACCAACATTTATTT
>Echinodera_hypocrita|9551.F-939-hyp
AACTTTATACTTCATTTTTGGTTCATGATCAGGTATACTTGGAACTTCCCTAAGAATATTAATTCGAACAGAACTAGGTACTCCTGGAACACTAATTGGAAATGACCAAATTTACAATACAATCGTAACAGCTCATGCTTTTATCATAATTTTTTTTATAGTTATACCCATCATAATTGGAGGATTTGGTAATTGATTAATTCCTTTAATACTAGGAGCTCCTGATATAGCTTTCCCCCGATTAAACAATATAAGATTTTGGCTACTTCCACCATCTCTCACCTTACTATTAATAAGAAGAATTATTGATAAAGGTGCCGGAACTGGCTGAACAGTTTACCCTCCACTATCATCAAATATTGCTCATGAGGGACCCTCAATTGATCTAGCCATCTTCAGATTACATATAGCTGGAATTTCTTCAATTCTTGGTGCCATAAACTTTATTTCCACTATAATCAATATACGCCCATCAGGTATAAAAATAGATCATATACCCTTATTTATCTGAGCAGTAAAAATTACAGCTATTCTTCTACTTTTATCATTACCAGTATTGGCCGGAGCTATCACTATACTATTAACAGATCGTAATATTAATACCTCATTCTTTGATCCTGCAGGAGGGGGAGACCCAATCCTCTACCAACATTTATTT
>Echinodera_hypocrita|9636.CZ1053
AACTTTATACTTCATTTTTGGCTCATGATCAGGTATACTCGGAACTTCACTAAGAATATTAATTCGAACAGAACTAGGTACCCCAGGAACACTAATCGGGAATGACCAAATTTATAATACAATCGTAACAGCCCATGCTTTTATTATAATTTTTTTTATAGTTATACCTATCATAATTGGAGGATTTGGAAATTGACTTATTCCTTTAATATTAGGAGCCCCTGATATAGCTTTCCCCCGCTTAAATAATATAAGATTTTGATTACTTCCACCATCTCTTACCTTACTATTAATAAGAAGAATTATTGATAAAGGTGCCGGAACTGGCTGAACAGTTTATCCTCCACTATCATCAAATATTGCTCATGAAGGACCCTCAATTGATCTAGCTATCTTCAGATTACATATAGCTGGAATTTCTTCAATTCTCGGAGCTATAAACTTTATCTCTACTGTAATCAACATACGCCCATCAGGTATAGAAATAGATCATATACCTCTATTTATCTGAGCAGTAAAAATTACAGCTATTCTTCTACTTTTATCATTACCAGTATTAGCTGGAGCTATTACTATACTATTAACAGATCGTAATATCAACACCTCATTCTTTGATCCAGCTGGAGGAGGAGATCCAATCCTCTACCAACATTTATTT
>Echinodera_hypocrita|10857.1371-PST_4667
AACCTTATACTTCATTTTTGGTTCATGATCAGGTATACTAGGAACTTCGCTAAGAATATTAATTCGAACAGAACTAGGCACCCCTGGAACATTAATCGGAAATGACCAAATTTATAACACAATTGTAACAGCTCATGCTTTCATCATAATTTTTTTCATAGTTATACCTATTATAATTGGGGGATTTGGTAACTGATTAATTCCTTTAATATTAGGAGCCCCTGATATAGCTTTCCCTCGCTTAAATAATATAAGATTTTGGCTGCTTCCCCCATCACTTACCTTATTATTAATAAGAAGAATTATTGATAAAGGTGCCGGAACTGGTTGAACAGTTTACCCACCACTATCATCAAATATTGCTCACGAAGGGCCCTCAATTGACCTCGCCATCTTTAGATTACATATAGCTGGAATTTCTTCAATTCTTGGAGCTATAAACTTTATCTCCACTGTAATCAATATACGCCCATCAGGTATAAGATTAGACCATATACCCTTATTTATTTGAGCAGTAAAAATTACGGCTATTCTTTTACTTTTATCTTTACCAGTATTAGCTGGAGCTATCACTATACTCTTAACAGATCGCAATATTAATACTTCATTTTTTGATCCTGCCGGAGGGGGAGACCCAATTCTCTATCAACATTTATTT
>Echinodera_hypocrita|15940.1925-FBA_23316
AACTTTATACTTCATTTTTGGTTCATGATCAGGTATACTTGGAACTTCACTAAGAATATTAATTCGAACAGAACTAGGCACTCCTGGAACACTAATTGGAAATGACCAAATTTACAATACAATCGTAACAGCCCATGCCTTTATCATAATTTTTTTTATAGTTATACCCATCATAATTGGGGGATTTGGTAATTGATTAATTCCTTTAATATTAGGAGCTCCTGATATAGCTTTTCCTCGATTAAACAATATAAGATTTTGACTACTTCCACCATCTCTCACATTACTATTAATAAGAAGAATTATTGATAAAGGTACCGGAACTGGCTGAACAGTTTACCCCCCACTATCATCAAATATTGCTCATGAAGGACCCTCAATTGATCTAGCCATCTTCAGATTACATATAGCTGGAATTTCTTCAATTCTTGGTGCCATAAACTTTATTTCCACTGTAATCAATATACGCCCATCAGGTATAAAAATAGATCATATACCCTTATTTATCTGAGCAGTAAAAATTACAGCTATTCTTCTACTTTTATCATTACCAGTATTAGCTGGGGCTATCACTATACTATTGACAGATCGTAATATTAATACCTCATTCTTTGATCCCGCAGGAGGAGGAGACCCAATCCTCTACCAACATTTATTT
>Echinodera_hypocrita|SDEI0084.2989-PST
NNNNNNNNNNNNCATTTTTGGTTCATGATCAGGTATACTTGGAACTTCACTAAGAATATTAATTCGAACAGAACTAGGCACTCCTGGAACACTAATTGGAAATGACCAAATTTACAATACAATCGTAACAGCCCATGCCTTTATCATAATTTTTTTTATAGTTATACCCATCATAATTGGGGGATTTGGTAATTGATTAATTCCTTTAATATTAGGAGCTCCTGATATAGCTTTTCCTCGATTAAACAATATAAGATTTTGACTACTTCCACCATCTCTCACATTACTATTAATAAGAAGAATTATTGATAAAGGTACCGGAACTGGCTGAACAGTTTACCCCCCACTATCATCAAATATTGCTCATGAAGGACCCTCAATTGATCTAGCCATCTTCAGATTACATATAGCTGGAATTTCTTCAATTCTTGGTGCCATAAACTTTATTTCCACTGTAATCAATATACGCCCATCAGGTATAAAAATAGATCATATACCCTTATTTATCTGAGCAGTAAAAATTACAGCTATTCTTCTACTTTTATCATTACCAGTATTAGCTGGGGCTATCACTATACTATTGACAGATCGTAATATTAATACCTCATTCTTTGATCCCGCAGGAGGAGGAGACCCAATCCTCTACCAACATTTATTT
>Echinodera_hystrix|8777.C-0142-hys
AACTTTATATTTCATTTTCGGATCATGATCAGGGATAGTTGGAACATCTTTAAGTATACTAATTCGAACAGAACTCGGAAACCCTGGAACATTAATTGGAAACGATCAAATCTACAACACAATTGTTACCGCTCATGCCTTCATCATAATCTTCTTTATAGTTATACCTATTATAATTGGAGGATTCGGAAATTGATTAATTCCTTTAATACTTGGTGCCCCTGATATAGCCTTTCCCCGACTAAACAATATAAGATTCTGATTACTACCCCCATCCCTCACTCTTCTCCTAATAAGAAGAATTATTGATAAAGGAGCAGGAACCGGCTGAACAGTTTACCCACCTTTATCATCTAATATTGCTCATGAAGGACCATCTGTTGATTTAGCCATCTTTAGACTCCATATAGCCGGAATCTCCTCAATTTTAGGAGCCATAAACTTTATCTCCACAGTAATTAATATACGCCCAGTAGGAATAAAATTAGACCGAATGCCCTTATTCATCTGAGCCGTAAAAATTACAGCCATTCTTCTTCTATTATCTTTACCCGTCCTAGCAGGTGCTATCACTATACTTCTAACAGATCGAAATATTAACACATCATTCTTTGATCCCGCAGGAGGAGGAGACCCAATTCTTTACCAACACTTATTC
>Echinodera_hystrix|8778.C-0143-hys
AACTTTATATTTCATTTTCGGATCATGATCAGGGATAGTTGGAACATCTTTAAGTATACTAATTCGAACAGAACTCGGAAACCCTGGAACATTAATTGGAAACGATCAAATCTACAACACAATTGTTACCGCTCATGCCTTCATCATAATCTTCTTTATAGTTATACCTATTATAATTGGAGGATTCGGAAATTGATTAATTCCTTTAATACTTGGTGCCCCTGATATAGCCTTTCCCCGACTAAACAATATAAGATTCTGATTACTACCCCCATCCCTCACTCTTCTCCTAATAAGAAGAATTATTGATAAAGGAGTAGGAACCGGCTGAACAGTTTACCCACCTTTATCATCTAATATTGCTCATGAAGGACCATCTGTTGATTTAGCCATCTTTAGACTCCATATAGCCGGAATCTCCTCAATTTTAGGAGCCATAAACTTTATCTCCACAGTAATTAATATACGCCCAGTAGGAATAAAATTAGACCGAATACCCTTATTCATCTGAGCCGTAAAAATTACAGCCATTCTTCTTCTATTATCTTTACCCGTCCTAGCAAGTGCTATCACTATACTTCTAACAGATCGAAATATTAACACATCATTCTTTGATCCCGCAGGAGGGGGAGACCCAATTCTTTACCAACACTTATTC
>Echinodera_hystrix|8779.C-0144-hys
AACTTTATATTTCATTTTCGGCTCATGATCAGGAATAGTTGGAACATCTTTAAGTATACTAATTCGAACAGAACTTGGAAACCCTGGAACATTAATTGGAAACGATCAAATCTACAACACAATTGTTACCGCTCATGCCTTCATCATAATCTTCTTTATAGTCATACCTATTATAATTGGAGGATTCGGAAATTGATTAATTCCTTTAATACTTGGTGCCCCTGATATAGCCTTTCCCCGACTAAACAATATAAGATTCTGATTACTACCCCCATCCCTCACTCTTCTCCTAATAAGAAGAATTATTGATAAGGGGGCAGGAACCGGCTGAACAGTTTACCCACCTTTATCATCTAATATTGCTCATGAGGGACCATCTGTTGATTTAGCCATCTTCAGGCTCCATATAGCCGGAATCTCCTCAATTTTAGGAGCCATAAACTTTATCTCCACAGTAATTAATATACGCCCAGTAGGAATAAAATTAGACCGAATACCCTTATTCATCTGAGCCGTAAAAATTACAGCCATTCTTCTTCTATTATCTTTACCCGTCCTAGCAGGTGCTATCACTATACTTCTAACAGATCGAAATATTAACACATCATTCTTCGATCCTGCAGGAGGAGGAGACCCAATTCTTTACCAACACTTATTC
>Echinodera_hystrix|8780.C-0145-hys
AACTTTATATTTCATTTTCGGCTCATGGTCAGGAATAGTTGGAACATCTTTAAGTATACTGATTCGGACAGAACTCGGAAACCCTGGAACATTAATTGGAAACGATCAAATCTACAACACAATTGTTACCGCTCATGCCTTCATCATAATCTTCTTTATAGTTATACCTATTATAATTGGGGGATTCGGAAATTGATTAATTCCTTTAATACTTGGTGCCCCTGATATAGCCTTTCCCCGACTAAACAATATAAGATTCTGATTACTACCCCCATCCCTCACTCTTCTCCTAATAAGAAGAATTATTGACAAGGGAGCGGGAACCGGCTGAACAGTTTACCCACCTTTATCATCTAATATTGCTCATGAGGGGCCATCTGTTGATTTAGCCATCTTTAGGCTACATATAGCCGGAATCTCCTCAATTTTAGGGGCCATAAACTTTATCTCCACAGTAATTAATATACGCCCAGTAGGAATAAAATTAGACCGAATACCCTTATTCATCTGAGCCGTAAAAATTACAGCCATTCTTCTTCTATTATCTTTACCCGTCCTAGCAGGTGCTATCACTATACTTCTAACAGATCGAAATATTAATACATCATTCTTTGATCCTGCAGGAGGGGGAGACCCAATTCTTTACCAACACTTATTC
>Echinodera_hystrix|8783.C-0148-hys
AACTTTATATTTCATTTTCGGCTCATGATCAGGAATAGTTGGAACATCTTTAAGTATACTAATTCGAACAGAACTTGGAAACCCTGGAACATTAATTGGAAACGATCAAATCTACAACACAATTGTTACCGCTCATGCCTTCATCATAATCTTCTTTATAGTCATACCTATTATAATTGGAGGATTCGGAAATTGATTAATTCCTTTAATACTTGGTGCCCCTGATATAGCCTTTCCCCGACTAAACAATATAAGATTCTGATTACTACCCCCATCCCTCACTCTTCTCCTAATAAGAAGAATTATTGATAAAGGAGCAGGAACCGGCTGAACAGTTTACCCACCTTTATCATCTAATATTGCTCATGAGGGACCATCTGTTGATTTAGCCATCTTCAGGCTCCATATAGCCGGAATCTCCTCAATTTTAGGAGCCATAAACTTTATCTCCACAGTAATTAATATACGCCCAGTAGGAATAAAATTAGACCGAATACCCTTATTCATCTGAGCCGTAAAAATTACAGCCATTCTTCTTCTATTATCTTTACCCGTCCTAGCAGGTGCTATCACTATACTTCTAACAGATCGAAATATTAACACATCATTCTTCGATCCTGCAGGGGGAGGAGACCCAATTCTTTACCAACACTTATTC
>Echinodera_hystrix|8979.E-0277-hys
AACTTTATATTTCATTTTCGGATCATGATCAGGGATAGTTGGAACATCTTTAAGTATACTAATTCGAACAGAACTCGGAAACCCTGGAACATTAATTGGAAACGATCAAATCTACAACACAATTGTTACCGCTCATGCCTTCATCATAATCTTCTTTATAGTTATACCTATTATAATTGGAGGATTCGGAAATTGATTAATTCCTTTAATACTTGGTGCCCCTGATATAGCCTTTCCCCGACTAAACAATATAAGATTCTGATTACTACCCCCATCCCTCACTCTTCTCCTAATAAGAAGAATTATTGATAAAGGAGCAGGAACCGGCTGAACAGTTTACCCACCTTTATCATCTAATATTGCTCATGAAGGACCATCTGTTGATTTAGCCATCTTTAGACTCCATATAGCCGGAATCTCCTCAATTTTAGGAGCCATAAACTTTATCTCCACAGTAATTAATATACGCCCAGTAGGAATAAAATTAGACCGAATGCCCTTATTCATCTGAGCCGTAAAAATTACAGCCATTCTTCTTCTATTATCTTTACCCGTCCTAGCAGGTGCTATCACTATACTTCTAACAGATCGAAATATTAACACATCATTCTTTGATCCCGCAGGAGGAGGAGACCCAATTCTTTACCAACACTTATTC
>Echinodera_hystrix|8980.E-0281-hys
AACTTTATATTTCATTTTCGGATCATGATCAGGGATAGTTGGAACATCTTTAAGTATACTAATTCGAACAGAACTCGGAAACCCTGGAACATTAATTGGAAACGATCAAATCTACAACACAATTGTTACCGCTCATGCCTTCATCATAATCTTCTTTATAGTTATACCTATTATAATTGGAGGATTCGGAAATTGATTAATTCCTTTAATACTTGGTGCCCCTGATATAGCCTTTCCCCGACTAAACAATATAAGATTCTGATTACTACCCCCATCCCTCACTCTTCTCCTAATAAGAAGAATTATTGATAAAGGAGCAGGAACCGGCTGAACAGTTTACCCACCTTTATCATCTAATATTGCTCATGAAGGACCATCTGTTGATTTAGCCATCTTTAGACTCCATATAGCCGGAATCTCCTCAATTTTAGGAGCCATAAACTTTATCTCCACAGTAATTAATATACGCCCAGTAGGAATAAAATTAGACCGAATACCCTTATTCATCTGAGCCGTAAAAATTACAGCCATTCTTCTTCTATTATCTTTACCCGTCCTAGCAGGTGCTATCACTATACTTCTAACAGATCGAAATATTAACACATCATTCTTTGATCCCGCAGGAGGGGGAGACCCAATTCTTTACCAACACTTATTC
>Echinodera_hystrix|10332.E-0279-hys
AACTTTATATTTCATTTTCGGATCATGATCAGGGATAGTTGGAACATCTTTAAGTATACTAATTCGAACAGAACTCGGAAACCCTGGAACATTAATTGGAAACGATCAAATCTACAACACAATTGTTACCGCTCATGCCTTCATCATAATCTTCTTTATAGTTATACCTATTATAATTGGAGGATTCGGAAATTGATTAATTCCTTTAATACTTGGCGCCCCTGATATAGCCTTTCCCCGACTAAACAATATAAGATTCTGATTACTACCCCCATCCCTCACTCTTCTCCTAATAAGAAGAATTATTGATAAAGGAGCAGGAACCGGCTGAACAGTTTACCCACCTTTATCATCTAATATTGCTCATGAAGGACCATCTGTTGATTTAGCCATCTTTAGACTCCATATAGCCGGAATCTCCTCAATTTTAGGAGCCATAAACTTTATCTCCACAGTAATTAATATACGCCCAGTAGGAATAAAATTAGACCGAATGCCCTTATTCATCTGAGCCGTAAAAATTACAGCCATTCTTCTTCTATTATCTTTACCCGTCCTAGCAGGTGCTATCACTATACTTCTAACAGATCGAAATATTAACACATCATTCTTTGATCCCGCAGGAGGAGGAGACCCAATTCTTTACCAACACTTATTC
>Echinodera_hystrix|10333.E-0282-hys
AACTTTATATTTCATTTTCGGATCATGATCAGGGATAGTTGGAACATCTTTAAGTATACTAATTCGAACAGAACTCGGAAACCCTGGAACATTAATTGGAAACGATCAAATCTACAACACAATTGTTACCGCTCATGCCTTCATCATAATCTTCTTTATAGTTATACCTATTATAATTGGAGGATTCGGAAATTGATTAATTCCTTTAATACTTGGTGCCCCTGATATAGCCTTTCCCCGGCTAAACAATATAAGATTCTGATTACTACCCCCATCCCTCACTCTTCTCCTAATAAGAAGAATTATTGATAAAGGAGCAGGAACCGGCTGAACAGTTTACCCACCTTTATCATCTAATATTGCTCATGAAGGACCATCTGTTGATTTAGCCATCTTTAGACTCCATATAGCCGGAATCTCCTCAATTTTAGGAGCCATAAACTTTATCTCCACAGTAATTAATATACGCCCAGTAGGAATAAAATTAGACCGAATACCCTTATTCATCTGAGCCGTAAAAATTACAGCCATTCTTCTTCTATTATCTTTACCCGTCCTAGCAGGTGCTATCACTATACTTCTAACAGATCGAAATATTAACACATCATTCTTTGATCCCGCAGGAGGGGGAGACCCAATTCTTTACCAACACTTATTC
>Echinodera_hystrix|11055.1569-JKR_3617
TACTTTATATTTCATTTTCGGCTCATGATCAGGAATAGTTGGAACATCTTTAAGTATGCTAATTCGAACAGAACTCGGAAACCCTGGAACATTAATTGGAAACGATCAAATCTACAACACAATTGTTACCGCTCATGCCTTCATCATAATCTTCTTTATAGTTATACCTATTATAATTGGGGGATTCGGAAATTGATTAATTCCTTTAATACTTGGTGCCCCTGATATAGCCTTTCCCCGGCTAAACAATATAAGATTCTGATTACTACCCCCATCCCTCACTCTTCTCCTAATAAGAAGAATTATTGATAAGGGAGCAGGAACCGGCTGAACGGTTTACCCACCTTTATCATCTAATATTGCTCATGAAGGACCATCTGTTGATTTAGCCATCTTTAGACTCCATATAGCCGGAATCTCCTCAATTTTAGGGGCCATAAACTTTATCTCCACAGTAATTAATATACGCCCAGTAGGAATAAAATTAGACCGAATACCCTTATTCATCTGAGCCGTAAAAATTACAGCCATTCTTCTTCTATTATCTTTACCCGTCCTAGCAGGTGCTATCACTATACTTCTAACAGATCGAAATATTAACACATCATTCTTTGATCCTGCGGGAGGGGGAGACCCAATTCTTTACCAACACTTATTC
>Echinodera_hystrix|12156.1705-PST_24423
NNNNNNNNNNNNNNNNNNNNNNNNNNNNNNNNNNNNNNNNNNNNNNNNNNNNNNNNNNNNNNNNNNNNNNNNNNNNNNNNNNNNNNNNNNNNNNNNNNNNNNNNNNNNNNNNNNNNNNNNNNNNNNNNNNGCTCATGCCTTCATCATAATCTTCTTTATAGTCATACCTATCATAATTGGGGGATTCGGAAATTGATTATTTCCTTTAATACTTGGTGCCCCTGATATAGCCTTTCCCCGACTAAACAATATAAGATTCTGATTACTACCCCCATCCCTCACTCTTCTCCTAATAAGAAGAATTATTGATAAGGGAGCAGGAACCGGCTGAACAGTTTACCCACCTTTATCATCTAATATTGCTCATGAGGGGCCATCTGTTGATTTAGCCATCTTCAGACTCCATATAGCCGGAATCTCCTCAATTTTAGGAGCCATAAACTTTATCTCCACAGTGATTAATATACGCCCAGTAGGAATAAAATTAGACCGAATACCCTTATTCATCTGAGCCGTAAAAATTACAGCCATTCTTCTTCTATTATCTTTACCCGTCCTAGCAGGTGCTATCACTATACTTCTAACAGATCGAAATATTAACACATCATTCTTCGATCCTGCAGGAGGGGGAGACCCCATTCTTTACCAACACTTATTC
>Echinodera_hystrix|SDEI0059.2964-PST
AACTTTATATTTCATTTTCGGATCATGATCAGGAATAGTTGGAACATCTTTAAGTATACTAATTCGAACAGAACTCGGAAACCCTGGAACATTAATTGGAAACGATCAAATCTACAACACAATTGTTACCGCTCATGCCTTCATCATAATCTTCTTTATAGTTATACCTATTATAATTGGAGGATTCGGAAATTGATTAATTCCTTTAATACTTGGTGCCCCTGATATAGCCTTTCCCCGACTAAACAATATAAGATTCTGATTACTACCCCCATCCCTCACTCTTCTCCTAATAAGAAGAATTATTGATAAAGGAGCAGGAACCGGCTGAACAGTTTACCCACCTTTATCATCTAATATTGCTCATGAAGGACCATCTGTTGATTTAGCCATCTTTAGACTCCATATAGCCGGAATCTCCTCAATTTTAGGAGCCATAAACTTTATCTCCACAGTAATTAATATACGCCCAGTAGGAATAAAATTAGACCGAATGCCCTTATTCATCTGAGCCGTAAAAATTACAGCCATTCTTCTTCTATTATCTTTACCCGTCCTAGCAGGTGCTATCACTATACTTCTAACAGATCGAAATATTAACACATCATTCTTTGATCCCGCAGGAGGAGGAGACCCAATTCTTTACCAACACTTATTC
>Echinodera_ibleiensis|9053.I-496-ibl
AACTCTATATTTTATTTTTGGCTCATGATCAGGAATAGTAGGAACATCGCTAAGAATATTGATCCGAACAGAACTTGGAAATCCTGGAACCTTAATTGGTAACGACCAAGTTTATAACACAATTGTTACTGCCCACGCTTTCATTATAATCTTTTTTATAGTCATACCCATCATAATTGGAGGATTTGGAAATTGGTTAATTCCACTAATACTTGGAGCTCCAGATATAGCTTTCCCTCGCCTAAATAATATAAGATTTTGACTCCTGCCCCCATCTCTTACCCTCCTATTAATAAGAAGAATTATTGACAAAGGAGCCGGAACTGGATGAACAGTTTATCCACCTCTATCCTCAAATATTGCCCACGAAGGAGCCTCTATTGACTTAGCCATCTTCAGCCTTCACATAGCAGGGATTTCGTCAATCCTAGGAGCCATAAACTTTATCTCTACAGTAATCAATATACGCCCAACAGGTATAAGACTAGATCGAATACCCTTATTTATCTGAGCCGTAAAAATTACCGCTATCCTCCTCCTACTATCATTGCCTGTTCTAGCAGGTGCTATCACTATACTCCTAACAGATCGAAATATCAATACATCATTTTTTGACCCTGCAGGAGGAGGAGATCCAATCCTCTACCAACATCTCTTC
>Echinodera_ifranensis|386.191-PST_48MO2011
AACTCTATACTTTATCTTTGGCTCATGATCTGGAATAGTAGGAACATCATTAAGCATACTAATCCGAACAGAACTTGGCACTCCTGGAACCTTAATTGGCAATGACCAAATCTATAATACAATTGTTACTGCCCATGCCTTTATTATAATTTTCTTTATAGTTATACCCATCATAATTGGAGGTTTTGGGAACTGACTAGTCCCCTTAATGTTAGGAGCCCCTGATATAGCTTTTCCCCGACTAAATAATATAAGATTTTGATTATTGCCTCCATCCATTACCCTCTTACTAATAAGAAGAATTATTGACAAAGGAGCCGGAACGGGTTGAACAGTCTATCCCCCTTTATCTTCTAATATTGCCCATGAAGGAGCATCTATTGACTTAGCTATTTTTAGTTTACATATAGCAGGAATTTCTTCCATCCTAGGTGCAATAAACTTTATCTCAACAGTAATTAATATGCGCCCAACAGGCATAAAACTAGATCGTATACCCTTATTTATCTGAGCAGTAAAAATCACTGCTATTCTCCTCCTCTTATCTTTACCCGTCCTAGCAGGAGCTATTACAATACTTTTAACTGATCGAAACATCAATACATCATTCTTCGACCCTGCTGGGGGAGGAGACCCTATCCTTTATCAACACTTATTT
>Echinodera_ifranensis|9511.E-892-ifr
AACTCTATACTTTATCTTTGGCTCATGATCTGGAATAGTAGGAACATCATTAAGCATACTAATCCGAACAGAACTTGGCACTCCTGGAACCTTAATTGGCAATGACCAAATCTATAATACAATTGTTACTGCCCATGCCTTTGTTATAATTTTCTTTATAGTTATACCCATCATAATTGGAGGTTTTGGGAACTGACTAGTCCCCTTAATGTTAGGAGCCCCTGATATAGCTTTTCCCCGACTAAATAATATAAGATTTTGGCTATTGCCTCCATCCATTACCCTCTTACTAATAAGAAGAATTATTGACAAAGGAGCCGGAACGGGTTGAACAGTCTATCCCCCTTTATCTTCTAATATTGCCCATGAAGGAGCATCTATTGACTTAGCTATTTTTAGTTTACATATAGCAGGAATTTCTTCCATCCTAGGTGCAATAAACTTTATCTCAACAGTAATTAATATGCGCCCAACAGGCATAAAACTAGATCGTATACCCTTATTTATCTGAGCAGTAAAAATCACTGCTATTCTCCTCCTCTTATCTTTACCCGTCCTAGCAGGAGCTATTACAATACTTTTAACTGATCGAAACATCAATACATCATTCTTCGACCCTGCTGGAGGAGGAGACCCTATCCTTTATCAACACTTATTT
>Echinodera_incognita|8908.E-0418-inc
AACCTTATACTTTATTTTTGGATCATGATCTGGTATACTAGGGACATCTTTAAGAATACTAATTCGAACAGAATTAAATAGGCCAGGAACTTTAATCGGAAACGATCAAATTTATAATACAATTATTACTGCTCATGCTTTTATTATAATCTTCTTTATAGTTATACCTATTATAATCGGAGGATTCGGAAATTGATTAATTCCCCTAATACTTGGAGCTCCTGATATAGCCTTCCCCCGACTTAACAATATAAGATTCTGATTACTCCCTCCATCATTAACCCTACTTCTAATAAGAAGAATCATCGATAAAGGTACAGGAACAGGATGAACAGTCTACCCCCCCCTATCATCAAATATTGCTCATGAAGGACCTTCAATTGATTTAGCTATCTTTAGTCTCCACATAGCTGGAATTTCTTCAATCCTAGGAGCCATAAACTTTATCTCTACAATTATCAATATACGTCCCTCAGGAATAAACTTAGATCGTATACCTTTATTTATTTGAGCAGTTAAAATTACTGCCATCCTTTTACTCTTATCGTTACCAGTCCTAGCAGGAGCTATCACAATACTCTTAACAGACCGTAATATTAATACATCATTTTTCGACCCAGCAGGAGGGGGGGATCCTATTTTATATCAACACCTATTT
>Echinodera_incognita|9046.E-489-inc
AACCTTATACTTTATTTTTGGATCATGATCTGGTATACTAGGAACATCTTTAAGAATATTAATTCGAACAGAACTAAATAGACCAGGAACTCTAATCGGAAACGATCAAATTTACAATACAATTGTTACTGCTCATGCTTTTATTATAATCTTCTTCATAGTTATACCCATCATAATCGGAGGATTCGGAAATTGATTAATTCCATTAATACTTGGAGCTCCTGATATAGCCTTCCCCCGACTTAATAATATAAGATTCTGATTACTCCCTCCATCATTAACCTTACTTCTAATAAGAAGAATTATCGATAAAGGTGCAGGAACAGGATGAACAGTCTATCCCCCTCTATCATCAAATATTGCTCATGAGGGACCTTCAATTGATTTAGCTATTTTTAGTCTTCACATAGCTGGAATTTCATCAATTCTAGGAGCCATAAACTTTATCTCTACAATTATCAATATACGCCCCTCAGGAATAAATTTAGATCGCATACCCTTATTTATTTGAGCAGTTAAAATTACTGCCATCCTTTTATTATTATCGTTACCAGTCCTAGCAGGAGCTATCACAATACTCTTAACAGACCGTAATATTAATACATCATTTTTCGACCCAGCAGGAGGAGGAGACCCTATCTTATACCAACACCTATTT
>Echinodera_incognita|9195.E-594-inc
AACCTTATACTTTATTTTTGGATCATGATCTGGTATACTAGGGACATCTTTAAGAATACTAATTCGAACAGAATTAAATAGACCAGGAACTTTAATCGGAAACGATCAAATTTATAATACAATTGTTACTGCTCATGCTTTTATTATAATCTTCTTTATAGTTATACCTATTATAATCGGAGGATTCGGAAATTGACTAATTCCCCTAATACTTGGAGCTCCTGATATAGCCTTCCCCCGACTTAACAACATAAGATTCTGATTACTCCCTCCATCATTAACCCTACTTCTAATAAGAAGAATCATCGATAAAGGTGCAGGGACAGGATGAACAGTCTACCCCCCCCTATCATCAAATATTGCTCATGAAGGACCTTCAATTGATTTAGCTATCTTTAGTCTCCACATAGCTGGGATTTCTTCAATCCTAGGAGCCATAAACTTTATCTCTACAATTATCAATATACGTCCCTCAGGAATAAACTTAGATCGTATACCTTTATTTATTTGAGCAGTTAAAATTACTGCCATCCTTTTACTCTTATCATTACCAGTCCTAGCAGGAGCTATCACAATACTCTTAACAGACCGTAATATTAATACATCATTTTTCGACCCAGCAGGAGGGGGAGATCCTATCTTATATCAACACCTATTT
>Echinodera_incognita|9395.E-762-inc
AACCTTATACTTTATTTTTGGATCATGATCTGGTATACTAGGTACATCCCTAAGTATAATAATTCGAACAGAACTAAATAGACCAGGAACTCTAATTGGAAACGATCAAATTTATAATACAATTGTTACTGCTCATGCTTTTGTTATAATCTTCTTTATAGTTATACCCATTATAATCGGAGGATTCGGAAATTGATTAATTCCCCTAATACTTGGAGCTCCTGATATAGCCTTTCCCCGACTCAACAATATAAGATTCTGACTACTCCCTCCATCATTAACCCTCCTCTTAATAAGAAGAATCATCGATAAAGGTGCAGGAACCGGATGAACAGTTTACCCCCCCTTATCATCAAATATTGCCCACGAAGGACCTTCAATTGATTTAGCTATTTTTAGTCTTCACATAGCTGGAATTTCATCAATTCTAGGAGCCATAAACTTTATCTCTACAATTATCAATATACGTCCCTCAGGAATAAACTTAGATCGCATACCTTTATTTATTTGAGCAGTCAAAATTACTGCCATCCTTTTACTCCTATCATTACCAGTTCTAGCCGGGGCTATCACAATACTCTTAACAGACCGTAATATTAATACATCATTTTTTGACCCAGCAGGAGGCGGAGATCCTATTTTATACCAACACCTATTT
>Echinodera_incognita|9397.E-763-inc
AACCTTATACTTTATTTTTGGGTCATGATCTGGTATACTAGGTACATCCCTAAGTATAATAATTCGAACAGAACTAAATAGACCAGGAACTCTAATTGGAAACGATCAAATTTATAATACAATTGTTACTGCTCATGCTTTTATTATAATCTTCTTTATAGTTATACCCATTATAATCGGAGGATTCGGAAATTGATTAATTCCCCTAATACTTGGAGCTCCTGATATAGCCTTTCCCCGACTCAACAATATAAGATTCTGGCTACTCCCTCCATCATTAACCCTCCTCTTAATAAGAAGAATCATCGATAAAGGTGCAGGAACCGGATGAACAGTTTACCCCCCCTTATCATCAAATATTGCCCACGAAGGACCTTCAATTGATTTAGCTATTTTTAGTCTTCACATAGCTGGAATTTCATCAATTCTAGGAGCCATAAACTTTATCTCTACAATTATCAATATACGTCCCTCAGGAATAAACTTAGATCGCATACCTTTATTTATTTGAGCAGTCAAAATTACTGCCGTCCTTTTACTCCTATCATTACCAGTTCTAGCCGGGGCTATCACAATACTCTTAACAGACCGTAATATTAATACATCATTTTTTGACCCAGCAGGAGGTGGGGATCCTATTTTATACCAACACCTATTT
>Echinodera_incognita|10172.1272-PST_4088
AACCTTATACTTTATTTTTGGATCATGATCTGGTATACTAGGCACATCCCTAAGTATAATAATTCGAACAGAACTTAATAGACCAGGAACTCTAATCGGAAACGATCAAATTTATAATACAATTGTTACTGCTCATGCTTTTATTATAATCTTCTTTATAGTTATACCTATTATAATCGGGGGATTCGGAAATTGATTAATTCCCCTAATACTTGGAGCCCCTGATATAGCCTTTCCCCGACTCAACAATATAAGATTCTGACTACTCCCTCCATCATTAACCCTCCTCTTAATAAGAAGAATCATCGATAAGGGTGCAGGGACCGGATGAACAGTTTACCCCCCCCTATCATCAAATATTGCCCACGAAGGACCTTCAATTGATTTAGCTATTTTTAGTCTTCACATAGCTGGAATCTCATCAATTCTAGGGGCCATAAACTTTATCTCTACAATTATCAATATACGTCCCTCAGGAATAAACTTAGATCGCATACCTTTATTTATTTGAGCAGTCAAAATTACTGCCATCCTTTTACTCCTATCATTACCAGTTCTAGCCGGGGCTATCACAATACTCTTAACAGACCGTAATATTAATACATCATTTTTTGACCCTGCGGGAGGTGGTGATCCTATTTTATACCAACACCTATTT
>Echinodera_incognita|10200.1300-PST_4116
AACCTTATACTTTATTTTTGGATCATGATCTGGCATACTAGGAACATCTTTAAGAATATTAATTCGAACAGAACTAAATAGACCAGGAACTCTAATCGGAAACGATCAAATTTACAATACAATTGTTACTGCTCATGCTTTTATTATAATCTTCTTCATAGTTATACCCATCATAATCGGAGGATTCGGAAATTGATTAATTCCATTAATACTTGGAGCTCCTGATATAGCCTTTCCCCGACTTAATAATATAAGATTCTGATTACTCCCTCCATCATTAACCTTACTTCTAATAAGAAGAATTATCGATAAAGGTGCAGGAACAGGATGAACAGTTTATCCCCCTCTATCATCAAATATTGCTCATGAGGGACCTTCAATTGATTTAGCTATTTTTAGTCTTCACATAGCTGGAATTTCATCAATTCTAGGGGCCATAAACTTTATCTCTACAATTATCAATATACGCCCCTCAGGAATAAATTTAGATCGCATACCCTTATTTATTTGAGCAGTTAAAATTACTGCCATCCTTTTATTATTATCATTACCAGTCCTAGCAGGGGCTATCACAATACTCTTAACAGACCGTAATATTAATACATCATTTTTCGACCCGGCAGGAGGGGGGGACCCTATCTTATACCAACACCTATTT
>Echinodera_incognita|10242.1342-PST_4158
AACCTTATACTTTATTTTTGGATCATGATCCGGCATACTAGGGACATCCCTAAGAATATTAATTCGAACAGAATTAAATAGACCAGGAACTCTAATCGGAAACGATCAAATTTATAATACAATTGTTACTGCTCATGCTTTTATTATAATTTTTTTTATGGTTATACCCATCATAATTGGGGGATTCGGAAATTGATTAATTCCCCTAATACTTGGAGCCCCTGATATAGCCTTTCCCCGACTTAATAATATAAGATTCTGGCTACTCCCCCCATCATTAACTCTTCTTCTAATAAGAAGTATTATCGATAAAGGTGCAGGAACAGGGTGAACAGTCTACCCCCCCCTATCATCAAACATCGCTCATGAAGGACCTTCAGTTGATTTAGCTATTTTTAGTCTCCACATAGCTGGAATTTCATCAATTCTGGGGGCCATAAACTTCATCTCTACAATTATCAATATACGCCCCTCAGGAATAAACTTAGATCGTATACCTTTATTTATTTGAGCAGTCAAAATTACTGCTATCCTTTTACTCTTATCACTTCCAGTCCTAGCAGGAGCCATTACAATACTCTTAACAGACCGTAATATTAATACATCATTTTTCGACCCAGCAGGAGGGGGAGACCCTATTTTATACCAACATCTATTT
>Echinodera_jandiaensis|16757.2743-PST_23893
AACTTTATACTTCATCTTTGGATCATGATCTGGTATAGTAGGAACTTCCTTAAGAATATTAATCCGAACAGAACTTGGAAACCCCGGTACATTAATCGGAAACGACCAAATTTACAATACAATTGTTACTGCTCACGCTTTCATCATAATCTTTTTCATAGTAATACCCATTATAATTGGAGGATTTGGAAATTGACTAATTCCACTAATGCTTGGAGCTCCTGATATAGCTTTCCCCCGCTTAAATAATATAAGATTTTGACTACTCCCTCCATCCCTTACTCTTCTTCTAATAAGAAGAATTATTGATAAAGGAGCTGGAACTGGATGAACAGTCTATCCCCCTTTATCCTCTAATATTGCTCATGAAGGTCCCTCCATTGATTTAGCCATCTTTAGACTCCATTTAGCCGGAATTTCTTCAATTCTAGGAGCTATAAACTTCATCTCTACAGTAATTAATATACGCCCAACGGGTATAAAATTAGATCGAATACCCCTATTTATTTGAGCTGTTAAAATTACAGCTATCCTTCTTCTATTATCTTTACCTGTTCTAGCAGGAGCTATTACCATGCTTCTAACAGATCGAAATATCAACACATCATTTTTCGACCCTGCCGGGGGAGGGGACCCTATCCTTTACCAACATTTATTC
>Echinodera_jandiaensis|SDEI0023.2928-PST
AACTTTATACTTCATCTGTGGATCATGATCTGGTATAGTGGGAACTTCCTTAAGAATATTAATCCGAACAGAACTTGGAAACCCCGGTACATTAATCGGAAACGACCAAATTTACAATACAATTGTTACTGCCCACGCTTTCATCATAATCTTTTTCATAGTAATACCCATTATAATTGGAGGATTTGGAAATTGACTAATTCCACTAATGCTTGGAGCTCCTGATATAGCTTTCCCCCGCTTAAATAATATGAGATTTTGACTACTTCCTCCATCCCTCACTCTTCTTCTAATAAGAAGAATTATTGATAAAGGAGCTGGAACTGGATGAACAGTCTATCCCCCTTTATCCTCTAATATTGCTCATGAAGGCCCCTCCATTGATTTAGCCATCTTTAGACTTCATTTAGCCGGAATTTCTTCAATTCTAGGAGCTATAAACTTCATCTCTACAGTAATTAATATACGCCCAACGGGCATAAAATTAGATCGAATACCCCTATTTATTTGAGCTGTTAAAATTACAGCCATCCTTCTTCTATTATCCTTACCTGTTCTAGCAGGAGCTATTACCATACTTCTAACAGATCGAAATATCAACACATCATTTTTCGACCCTGCCGGGGGAGGGGACCCTATCCTTTACCAACATTTATTC
>Echinodera_jandiaensis|SDEI0030.2935-PST
AACTTTATACTTCATCTTTGGATCATGATGTGGTATAGTGGGAACTTCCTTAAGAATATTAATCCGAACAGAACTTGGGAACCCCGGTACATTAATCGGAAACGACCAAATTTACAATACAATTGTTACTGCCCACGCTTTCATCATAATCTTTTTCATAGTAATACCCATTATAATTGGAGGATTTGGAAATTGACTAATTCCACTAATGCTTGGAGCTCCTGATATAGCTTTCCCCCGCTTAAATAATATGAGATTTTGACTACTTCCTCCATCCCTCACTCTTCTTCTAATAAGAAGAATTATCGATAAAGGAGCTGGAACTGGATGAACAGTCTATCCCCCTTTATCCTCTAATATTGCTCATGAAGGCCCCTCCATTGATTTAGCCATCTTTAGACTTCATTTAGCCGGAATTTCTTCAATTCTAGGAGCTATAAACTTCATCTCTACAGTAATTAATATACGCCCAACGGGCATAAAATTAGATCGAATACCCCTATTTATTTGAGCTGTTAAAATTACAGCCATCCTTCTTCTATTATCCTTACCTGTTCTAGCAGGAGCTATTACCATACTTCTAACAGATCGAAATATCAACACATCATTTTTCGACCCTGCCGGGGGAGGGGACCCTATCCTTTACCAACATTTATTC
>Echinodera_ketamaensis|9528.E-909-ket
AACCTTATATTTCATTTTTGGCTCGTGATCCGGAATAGTAGGAACATCGCTAAGTATACTAATCCGAACAGAACTCGGTAATCCTGGAACTTTAATTGGTAATGACCAAATCTATAACACAATTGTCACAGCACATGCCTTCATTATAATTTTTTTCATAGTCATACCCATCATAATTGGGGGTTTCGGAAATTGGTTAATCCCACTAATGTTAGGGGCCCCAGATATAGCCTTTCCCCGACTAAATAATATAAGATTCTGGTTATTACCCCCATCCATTACCCTTCTACTAATAAGTAGAATTATTGACAAAGGAGCCGGTACTGGTTGAACAGTTTACCCCCCCTTGTCCTCTAATATTGCCCATGAAGGCCCCTCCGTTGACTTAGCCATCTTTAGTCTTCATATAGCTGGAATCTCGTCAATCCTTGGTGCCATAAACTTTATCTCTACAGTAATCAATATACGTCCAATAGGAATAACACTAGATCGAATACCCCTATTTATCTGGGCAGTAAAAATTACAGCCATTCTTCTCCTTCTCTCCCTACCTGTTCTAGCAGGTGCTATTACTATACTCTTAACTGACCGAAACATTAATACTTCATTCTTTGACCCTGCTGGAGGAGGAGATCCTATTCTTTACCAACATCTCTTT
>Echinodera_kratkyi|16885.2765-JKR_26214
TACTCTGTATTTCCTATTCGGATCATGGTCAGGAATAGTGGGAACCTCCCTAAGAATACTAATTCGAACAGAGCTCGGAAACCCTGGAACACTAATTGGAAATGATCAAATTTATAATACAATTGTCACCGCCCACGCCTTCATTATAATCTTCTTTATAGTAATACCCATTATAATTGGGGGGTTTGGTAATTGACTAATTCCATTAATGCTTGGAGCCCCTGATATAGCTTTCCCCCGACTTAATAATATAAGGTTTTGATTACTACCCCCTTCCCTTACTCTCCTCTTAATGAGAAGAATTATTGACAAAGGTGCCGGAACTGGCTGAACAGTTTATCCCCCCTTATCTTCTAATATTGCACATGAAGGACCCTCCATTGACTTAGCTATCTTCAGGCTCCATATAGCAGGAATTTCCTCGATTTTAGGCGCTATAAACTTTATCTCAACAGTAATCAATATACGTCCCGTAGGCATAAAATTAGATCAAATGCCCTTATTTATCTGAGCTGTAAAAATCACAGCCATTCTTCTTCTCCTATCCTTACCCGTTCTAGCAGGAGCTATTACCATGCTTTTAACAGACCGAAATATTAACACTTCATTTTTCGACCCTGCTGGGGGAGGTGATCCTATCCTTTATCAACACTTATTT
>Echinodera_kroumiriensis|9057.T-500-kro
AACTCTTTATTTCATTTTTGGATCATGATCAGGTATAGTGGGCACATCATTAAGTATATTAATTCGAACAGAACTTGGTAATCCAGGAACCTTTATTGGAAACGACCAAATCTACAATACAATTGTTACCGCCCACGCTTTCATTATAATCTTTTTTATAGTTATACCTATCATAATTGGAGGATTCGGAAATTGATTAATCCCTTTAATATTAGGAGCTCCTGATATAGCTTTTCCACGCCTAAATAATATAAGATTCTGATTATTACCCCCCTCTCTCACCCTTCTCCTAATAAGAAGAATTATTGACAAAGGAGCTGGAACTGGTTGAACAGTCTATCCCCCCCTATCTTCAAATATCGCTCATGAGGGAGCTTCAATTGATTTAGCAATTTTTAGACTACATATAGCAGGAATCTCCTCAATCCTAGGAGCTATAAATTTTATTTCCACAGTAATCAATATACGCCCAACAGGCATGAACTTAGATCAAATACCTTTATTTATCTGAGCAGTAAAAATCACTGCAATTCTACTTCTCTTATCCTTACCTGTCCTAGCAGGTGCTATCACCATACTCTTGACAGACCGAAACATTAACACATCATTTTTTGACCCAGCAGGTGGAGGAGACCCTATCCTCTACCAACATTTATTT
>Echinodera_lusitanica|9454.E-834-pag
AACCTTATACTTCATCTTTGGTTCATGATCAGGTATACTAGGAACTTCACTAAGAATATTAATTCGAACAGAACTAGGAACTCCTGGAACTCTAATTGGAAATGATCAAATTTATAATACAATCGTTACTGCACATGCCTTCATTATAATCTTTTTTATAGTCATACCTATTATAATCGGCGGATTTGGAAATTGATTAATTCCTTTAATATTAGGAGCTCCTGATATAGCCTTCCCCCGACTAAACAACATAAGATTTTGATTATTACCACCCTCCCTTACTTTACTTCTAATAAGAAGAATTATTGACAAAGGAGCAGGAACTGGATGAACAGTTTACCCTCCCTTATCCTCAAATATTGCACATGAAGGCCCCTCTATTGATTTAGCCATCTTTAGCCTACACATAGCAGGAATTTCTTCAATTCTTGGTGCTATAAACTTCATTTCTACAGTAATTAATATACGCCCTTCAGGAATAAAACTAGATCGTATACCTCTATTTATTTGAGCAGTAAAAATTACTGCTATTCTTCTCCTCCTATCATTACCTGTTTTAGCCGGAGCTATTACTATACTCTTAACAGATCGTAATATTAATACATCATTTTTTGACCCAGCAGGAGGGGGAGACCCCATCCTTTACCAACATTTATTT
>Echinodera_lusitanica|9457.E-837-pag
AACCTTATACTTCATCTTTGGTTCATGATCAGGTATACTAGGAACTTCACTAAGAATATTAATTCGAACAGAACTAGGAACTCCTGGAACTCTAATTGGAAATGATCAAATTTATAATACAATCGTTACTGCACATGCCTTCATTATAATCTTTTTTATAGTCATACCTATTATAATCGGCGGATTTGGAAATTGATTAATTCCTTTAATATTAGGAGCTCCTGATATAGCCTTCCCCCGACTAAACAACATAAGATTTTGATTATTACCACCCTCCCTTACTTTACTTCTAATAAGAAGAATTATTGACAAAGGAGCAGGAACTGGATGAACAGTTTACCCTCCCTTATCCTCAAATATTGCACATGAAGGCCCCTCTATTGATTTAGCCATCTTTAGCCTACACATAGCAGGAATTTCTTCAATTCTTGGTGCTATAAACTTCATTTCTACAGTAATTAATATACGCCCTTCAGGAATAAAACTAGATCGTATACCTCTATTTATTTGAGCAGTAAAAATTACTGCTATTCTTCTCCTCCTATCATTACCTGTTTTAGCCGGAGCTATTACTATACTCTTAACAGATCGTAATATTAATACATCATTTTTTGACCCAGCAGGAGGGGGAGACCCCATCCTTTACCAACATTTATTT
>Echinodera_lusitanica|9483.E-863-pag
AACCTTATACTTCATCTTTGGTTCATGATCAGGTATACTAGGAACTTCACTAAGAATATTAATTCGGACAGAACTAGGAACTCCTGGAACTCTAATTGGAAATGATCAAATTTATAATACAATCGTTACTGCACATGCCTTCATTATAATCTTTTTTATAGTCATACCTATTATAATCGGCGGATTTGGAAATTGATTAATTCCTTTAATATTAGGAGCTCCTGATATAGCCTTCCCCCGACTAAACAACATAAGATTTTGATTATTACCACCCTCCCTTACTTTACTTCTAATAAGAAGAATTATTGACAAAGGAGCAGGAACTGGATGAACAGTTTACCCTCCCTTATCCTCAAATATTGCACATGAAGGCCCCTCTATTGATTTAGCCATCTTTAGCCTACACATAGCAGGAATTTCTTCAATTCTTGGTGCTATAAACTTCATTTCTACAGTAATTAATATACGCCCTTCAGGAATAAAACTAGATCGTATACCTCTATTTATTTGAGCAGTAAAAATTACTGCTATTCTTCTCCTCCTATCATTACCTGTTTTAGCTGGAGCTATTACTATACTCTTAACAGATCGTAATATTAATACATCATTTTTTGACCCAGCAGGAGGAGGAGACCCCATCCTTTACCAACATTTATTT
>Echinodera_lusitanica|9484.E-864-pag
AACCTTATACTTCATCTTTGGTTCATGATCAGGCATACTAGGAACTTCACTAAGAATATTAATTCGGACAGAACTAGGAACTCCTGGAACTCTAATTGGAAATGATCAAATTTATAATACAATCGTTACTGCACATGCCTTCATTATAATCTTTTTTATAGTTATACCTATCATAATCGGCGGATTTGGAAATTGATTAATTCCTTTAATATTAAGAGCTCCTGATATAGCCTTCCCCCGACTAAACAACATAAGATTTTGATTATTACCACCCTCCCTTACTTTACTTCTAATAAGAAGAATTATTGACAAAGGAGCAGGAACTGGATGAACAGTTTACCCTCCCTTATCCTCAAATATTGCACATGAAGGCCCCTCTATTGATTTAGCCATCTTTAGCCTACACATAGCAGGAATTTCTTCAATTCTTGGTGCTATAAACTTCATTTCTACAGTAATTAATATACGCCCTTCAGGAATAAAACTAGATCGTATACCTCTATTTATTTGAGCAGTAAAAATTACTGCTATTCTTCTCCTCCTATCATTACCTGTTTTAGCCGGAGCTATTACTATACTCTTAACAGATCGTAATATTAATACATCATTTTTTGACCCAGCAGGAGGAGGAGACCCCATCCTTTACCAACATTTATTT
>Echinodera_lusitanica|9745.844-PST_3757
AACCTTATACTTCATCTTTGGTTCATGATCAGGCATACTAGGAACTTCACTAAGAATATTAATTCGGACAGAACTAGGAACTCCTGGAACTCTAATTGGAAATGATCAAATTTATAATACAATCGTTACTGCACATGCCTTCATTATAATCTTTTTTATAGTTATACCTATTATAATCGGCGGATTTGGAAATTGATTAATTCCTTTAATATTAAGAGCTCCTGATATAGCCTTCCCCCGACTAAACAACATAAGATTTTGATTATTACCACCCTCCCTTACTTTACTTCTAATAAGAAGAATTATTGACAAAGGAGCAGGAACTGGATGAACAGTTTACCCTCCCTTATCCTCAAATATTGCACATGAAGGCCCCTCTATTGATTTAGCCATCTTTAGCCTACACATAGCAGGAATTTCTTCAATTCTTGGTGCTATAAACTTCATTTCTACAGTAATTAATATACGCCCTTCAGGAATAAAACTAGATCGTATACCTCTATTTATTTGAGCAGTAAAAATTACTGCTATTCTTCTCCTCCTATCATTACCTGTTTTAGCCGGAGCTATTACTATACTCTTAACAGATCGTAATATTAATACATCATTTTTTGACCCAGCAGGAGGAGGAGACCCCATCCTTTACCAACATTTATTT
>Echinodera_lusitanica|9756.855-PST_3768
AACCTTATACTTCATCTTTGGTTCATGATCAGGTATACTAGGAACTTCACTAAGAATATTAATTCGGACAGAACTAGGAACTCCTGGAACTCTAATTGGAAATGATCAAATTTATAATACAATCGTTACTGCACATGCCTTCATTATAATCTTTTTTATAGTCATACCTATTATAATCGGCGGATTTGGAAATTGATTAATTCCTTTAATATTAGGAGCTCCTGATATAGCCTTCCCCCGACTAAACAACATAAGATTTTGATTATTACCACCCTCCCTTACTTTACTTCTAATAAGAAGAATTATTGACAAAGGAGCAGGAACTGGATGAACAGTTTACCCTCCCTTATCCTCAAATATTGCACATGAAGGCCCCTCTATTGATTTAGCCATCTTTAGCCTACACATAGCAGGAATTTCTTCAATTCTTGGTGCTATAAACTTCATTTCTACAGTAATTAATATACGCCCTTCAGGAATAAAACTAGATCGTATACCTCTATTTATTTGAGCAGTAAAAATTACTGCTATTCTTCTCCTCCTATCATTACCTGTTTTAGCTGGAGCTATTACTATACTCTTAACAGATCGTAATATTAATACATCATTTTTTGACCCAGCAGGAGGAGGAGACCCCATCCTTTACCAACATTTATTT
>Echinodera_lusitanica|9758.857-PST_3770
AACCTTATACTTCATCTTTGGTTCATGATCAGGTATACTAGGAACTTCACTAAGAATATTAATTCGGACAGAACTAGGAACTCCTGGAACTCTAATTGGAAATGATCAAATTTATAATACAATCGTTACTGCACATGCCTTCATTATAATCTTTTTTATAGTCATACCTATTATAATCGGCGGATTTGGAAATTGATTAATTCCTTTAATATTAGGAGCTCCTGATATAGCCTTCCCCCGACTAAACAACATAAGATTTTGATTATTACCACCCTCCCTTACTTTACTTCTAATAAGAAGAATTATTGACAAAGGAGCAGGAACTGGATGAACAGTTTACCCTCCCTTATCCTCAAATATTGCACATGAAGGCCCCTCTATTGATTTAGCCATCTTTAGCCTACACATAGCAGGAATTTCTTCAATCCTTGGTGCTATAAACTTCATTTCTACAGTAATTAATATACGCCCTTCAGGAATAAAACTAGATCGTATACCTCTATTTATTTGAGCAGTAAAAATTACTGCTATTCTTCTCCTCCTATCATTACCTGTTTTAGCTGGAGCTATTACTATACTCTTAACAGATCGTAATATTAATACATCATTTTTTGACCCAGCAGGAGGAGGAGACCCCATCCTTTACCAACATTTATTT
>Echinodera_lusitanica|9760.859-PST_3772
[truncated: 372,870 more chars]
