# Supplementary material for: Molecular Weevil Identification Project: A thoroughly curated barcode release of 1300 Western Palearctic weevil species (Coleoptera, Curculionoidea)
Source: Biodivers Data J. 2023 Jan 24;11:e96438. doi: 10.3897/BDJ.11.e96438 (PMC10865102; doi:10.3897/BDJ.11.e96438)
Supplement: Supplementary material 7 — ASAP analyses [file bdj-11-e96438-s007.zip › Suppl. material 7 - ASAP analyses/Cryptorhynchinae - raw data and concordance evaluation/02 - ASAP html output/Crypto_2021.05.24.fasta.spart]

begin spart;
Project_name = Crypto_2021.05.24.fasta;
Date = 2021-04-07T15:36:43;
N_spartitions = 10 : Crypto_2021.05.24.fasta_asap_1 / Crypto_2021.05.24.fasta_asap_2 / Crypto_2021.05.24.fasta_asap_3 / Crypto_2021.05.24.fasta_asap_4 / Crypto_2021.05.24.fasta_asap_5 / Crypto_2021.05.24.fasta_asap_6 / Crypto_2021.05.24.fasta_asap_7 / Crypto_2021.05.24.fasta_asap_8 / Crypto_2021.05.24.fasta_asap_9 / Crypto_2021.05.24.fasta_asap_10;
N_individuals = 1106 / 1106 / 1106 / 1106 / 1106 / 1106 / 1106 / 1106 / 1106 /  1106;
N_subsets = 639 : ?,?,8.00e-01,?,?,?,?,?,5.18e-01,?,?,?,?,?,?,?,5.12e-01,?,?,?,?,?,?,?,?,?,3.81e-01,?,?,?,?,?,?,?,?,?,?,?,?,?,?,?,?,?,?,?,8.84e-01,?,4.78e-01,?,8.78e-01,?,?,?,?,?,?,?,?,6.23e-01,?,6.31e-01,9.28e-01,?,?,?,?,8.01e-01,?,?,?,?,6.91e-01,?,?,?,?,?,?,?,?,?,?,?,?,?,?,?,?,?,?,?,?,?,?,?,?,?,?,?,7.01e-01,?,?,8.49e-01,?,?,?,?,?,?,?,?,?,?,8.01e-01,?,?,?,?,?,?,?,?,?,?,6.39e-01,?,?,?,?,?,?,?,?,?,?,?,?,?,?,?,?,6.51e-01,?,?,?,?,?,7.23e-01,?,?,?,?,?,?,?,?,8.19e-01,?,?,?,?,?,?,?,?,?,?,7.25e-01,?,?,?,?,?,?,?,?,?,?,?,6.57e-01,?,?,?,?,?,?,7.98e-01,5.62e-01,?,?,?,?,?,?,?,?,?,5.38e-01,?,?,?,7.99e-01,?,?,?,?,?,?,?,?,?,?,?,7.21e-01,6.99e-01,?,?,?,?,?,?,?,?,?,?,?,6.36e-01,?,8.75e-01,8.69e-01,?,?,?,?,?,?,?,?,?,?,3.23e-01,?,?,?,?,?,?,?,?,?,?,?,?,?,?,?,?,?,?,?,?,?,?,6.37e-01,?,?,?,?,?,?,?,?,8.01e-01,?,?,7.03e-01,?,?,?,?,?,5.84e-01,?,?,?,?,?,?,?,?,?,?,?,?,?,?,?,?,7.69e-01,?,6.34e-01,?,?,?,?,?,?,7.29e-01,?,?,?,?,?,?,?,?,?,?,?,?,?,?,?,?,?,?,?,?,?,?,?,7.99e-01,?,?,?,?,?,?,?,?,?,?,?,?,?,?,?,?,?,?,8.57e-01,7.99e-01,?,?,?,?,?,?,?,7.01e-01,?,?,?,?,?,?,8.00e-01,?,?,?,?,?,?,6.87e-01,?,?,?,?,?,?,?,?,?,?,?,?,?,?,?,?,?,8.63e-01,?,?,?,?,?,?,?,?,?,?,?,?,?,?,?,?,?,?,?,?,?,?,?,?,?,?,?,?,?,?,?,8.63e-01,?,8.49e-01,?,?,4.96e-01,?,?,?,?,?,?,?,?,?,?,?,6.14e-01,8.01e-01,?,?,?,?,?,?,?,?,?,?,?,?,?,?,?,?,?,?,?,?,?,6.35e-01,?,?,?,?,?,?,?,?,?,?,?,?,?,?,?,?,?,?,?,?,8.39e-01,6.53e-01,?,?,?,?,?,7.99e-01,?,?,?,?,?,?,8.01e-01,?,?,?,?,?,6.73e-01,7.02e-01,?,?,?,?,?,?,?,?,?,7.79e-01,?,?,?,?,?,?,?,?,?,?,?,?,?,?,6.99e-01,?,?,6.04e-01,?,7.98e-01,4.95e-01,?,7.11e-01,?,?,?,4.96e-01,?,?,?,?,6.26e-01,?,?,?,?,?,?,8.45e-01,?,?,?,?,?,7.97e-01,?,5.32e-01,6.96e-01,?,?,?,?,?,?,?,?,?,?,?,?,?,?,?,?,7.99e-01,?,?,?,?,?,?,6.85e-01,?,7.02e-01,?,?,6.29e-01,?,?,?,?,?,?,?,?,?,?,?,?,6.91e-01,?,5.36e-01,?,?,?,?,?,?,?,?,?,?,?,?,?,?,?,?,?,?,?,?,?,?,?,?,?,?,?,?,?,? / 348 : 1.27e-01,?,?,?,?,?,6.85e-01,?,9.32e-01,?,?,5.12e-01,?,7.65e-01,6.93e-01,?,4.76e-01,?,?,?,?,3.55e-01,?,?,?,9.70e-02,?,?,5.94e-01,?,4.78e-01,?,6.24e-01,?,9.02e-01,?,6.64e-02,6.23e-01,6.89e-01,4.34e-01,?,?,5.94e-01,6.81e-01,?,?,?,6.69e-01,?,?,?,?,?,?,?,?,?,?,?,?,?,?,7.01e-01,?,?,8.49e-01,?,8.19e-01,?,9.60e-01,1.29e-01,5.66e-01,?,?,?,?,?,?,6.39e-01,?,6.59e-01,?,?,8.33e-01,?,9.18e-01,?,?,6.51e-01,9.76e-01,8.45e-01,?,?,9.38e-01,5.84e-01,?,6.75e-01,3.94e-01,?,?,7.25e-01,?,?,?,?,?,?,8.98e-01,?,6.57e-01,7.79e-01,8.29e-01,9.88e-01,3.01e-01,?,7.99e-01,?,?,?,?,?,8.88e-01,?,?,8.39e-01,6.99e-01,?,?,8.69e-01,1.04e-01,?,?,2.27e-01,8.17e-01,9.96e-01,?,9.48e-02,?,?,?,?,8.27e-01,?,?,9.84e-01,?,?,9.60e-01,?,9.14e-01,3.03e-01,1.18e-01,?,?,?,5.84e-01,?,?,2.01e-01,7.05e-01,?,?,?,?,?,?,7.91e-01,1.20e-01,6.34e-01,?,?,9.80e-01,?,?,?,?,7.97e-01,?,7.53e-01,?,?,?,8.78e-01,?,?,?,?,?,?,?,?,?,9.38e-01,?,8.57e-01,2.47e-01,2.47e-01,8.39e-01,?,8.37e-01,7.71e-01,?,2.31e-01,8.75e-01,8.90e-01,8.55e-01,?,?,?,9.84e-01,?,9.58e-01,?,?,?,?,?,?,?,?,?,5.82e-01,?,?,?,?,?,?,?,?,?,?,9.48e-01,?,5.06e-01,3.55e-02,?,5.76e-01,?,?,?,2.95e-01,9.58e-01,8.47e-01,?,?,5.08e-01,?,5.08e-01,?,?,?,?,?,8.55e-01,?,?,?,?,?,9.12e-01,?,?,?,8.69e-01,?,8.19e-01,6.53e-01,7.99e-01,1.06e-01,?,9.32e-01,?,?,1.59e-01,?,?,?,?,?,?,?,?,4.34e-01,?,?,6.83e-01,?,?,?,?,?,6.93e-01,6.04e-01,?,?,?,4.44e-01,?,?,?,3.13e-01,3.78e-01,?,?,?,9.60e-01,4.12e-01,6.35e-01,5.32e-01,6.96e-01,?,?,1.65e-01,3.53e-01,?,9.10e-01,9.90e-01,?,7.43e-01,1.37e-01,?,?,?,5.72e-01,8.41e-01,5.36e-01,?,3.33e-01,?,?,?,?,?,?,?,?,?,?,8.51e-01,?,?,?,?,7.61e-01,?,9.06e-01,? / 329 : 7.57e-01,?,?,?,?,2.17e-02,8.92e-01,?,5.12e-01,?,7.65e-01,6.93e-01,?,4.76e-01,?,8.59e-01,3.55e-01,?,?,?,9.70e-02,?,?,5.94e-01,?,4.78e-01,?,6.24e-01,?,6.95e-01,6.64e-02,6.23e-01,6.89e-01,4.34e-01,?,?,5.94e-01,6.81e-01,?,?,?,6.69e-01,?,?,?,?,?,?,?,?,?,?,?,?,?,?,1.29e-01,?,?,8.49e-01,8.19e-01,?,9.60e-01,6.45e-01,?,?,?,?,?,?,6.39e-01,?,6.59e-01,?,?,8.33e-01,?,9.18e-01,8.45e-01,?,?,6.51e-01,9.76e-01,4.82e-01,9.38e-01,5.84e-01,?,6.75e-01,5.92e-01,?,7.25e-01,?,?,?,?,?,?,8.98e-01,?,6.57e-01,7.79e-01,8.29e-01,9.88e-01,3.01e-01,?,7.99e-01,?,?,?,?,8.88e-01,?,?,8.39e-01,6.99e-01,?,?,8.69e-01,1.04e-01,?,?,2.27e-01,8.17e-01,9.96e-01,?,9.48e-02,?,?,?,?,8.27e-01,?,?,9.84e-01,?,?,9.60e-01,?,9.14e-01,3.03e-01,1.18e-01,?,?,?,5.84e-01,?,?,2.01e-01,7.05e-01,?,?,?,?,?,?,4.66e-01,6.34e-01,?,?,9.80e-01,?,?,?,?,7.97e-01,?,7.53e-01,?,?,?,8.78e-01,?,?,?,?,?,?,?,?,?,9.38e-01,?,8.57e-01,2.47e-01,2.47e-01,8.39e-01,?,8.37e-01,7.71e-01,?,2.31e-01,8.75e-01,8.90e-01,8.55e-01,?,?,?,9.84e-01,?,9.56e-01,?,?,?,?,?,?,?,?,5.82e-01,?,?,?,?,?,?,?,?,?,9.48e-01,?,5.06e-01,3.55e-02,?,5.76e-01,?,?,?,2.95e-01,9.58e-01,8.47e-01,?,?,5.08e-01,?,5.08e-01,?,?,?,?,?,8.55e-01,?,?,?,?,?,9.12e-01,?,?,?,8.69e-01,?,8.19e-01,6.53e-01,7.99e-01,1.06e-01,?,9.32e-01,?,?,1.59e-01,?,?,?,?,?,?,?,?,4.34e-01,?,?,6.83e-01,?,?,?,?,?,6.93e-01,6.04e-01,?,?,?,4.44e-01,?,?,?,3.13e-01,3.78e-01,?,?,?,9.60e-01,4.12e-01,6.35e-01,5.32e-01,6.96e-01,?,2.37e-01,3.53e-01,?,9.74e-01,?,7.43e-01,1.37e-01,?,?,9.30e-01,8.41e-01,6.12e-02,3.33e-01,?,?,?,?,?,1.93e-01,?,?,?,8.51e-01,?,?,?,?,7.61e-01,?,9.06e-01,? / 325 : 7.57e-01,?,?,?,?,2.17e-02,8.92e-01,?,5.12e-01,?,7.65e-01,6.93e-01,?,4.76e-01,?,8.59e-01,3.55e-01,?,?,?,1.69e-01,?,5.94e-01,?,4.78e-01,?,6.24e-01,?,6.95e-01,6.64e-02,6.23e-01,6.89e-01,4.34e-01,?,?,5.94e-01,6.81e-01,?,?,?,6.69e-01,?,?,?,?,?,?,?,?,?,?,?,?,?,?,1.29e-01,?,?,8.49e-01,8.19e-01,?,9.60e-01,6.45e-01,?,?,?,?,?,?,6.39e-01,?,6.59e-01,?,?,8.33e-01,?,6.91e-01,?,?,6.51e-01,9.76e-01,4.82e-01,9.38e-01,5.84e-01,?,6.75e-01,5.92e-01,?,7.25e-01,?,?,?,?,?,?,8.98e-01,?,6.57e-01,7.79e-01,8.29e-01,9.88e-01,3.01e-01,?,7.99e-01,?,?,?,?,8.88e-01,?,?,8.39e-01,6.99e-01,?,?,8.69e-01,1.04e-01,?,?,2.27e-01,8.17e-01,9.96e-01,?,9.48e-02,?,?,?,?,8.27e-01,?,?,9.84e-01,?,?,9.60e-01,?,9.14e-01,3.03e-01,1.18e-01,?,?,?,5.84e-01,?,?,2.01e-01,7.05e-01,?,?,?,?,?,?,4.66e-01,6.34e-01,?,?,9.50e-01,?,?,?,?,7.97e-01,?,7.53e-01,?,?,?,8.78e-01,?,?,?,?,?,?,?,?,?,9.38e-01,?,8.57e-01,2.47e-01,2.47e-01,?,8.37e-01,7.71e-01,?,2.31e-01,8.75e-01,8.90e-01,8.55e-01,?,?,?,9.84e-01,?,9.56e-01,?,?,?,?,?,?,?,?,5.82e-01,?,?,?,?,?,?,?,?,?,9.48e-01,?,5.06e-01,3.55e-02,?,5.76e-01,?,?,?,2.95e-01,9.58e-01,8.47e-01,?,?,5.08e-01,?,5.08e-01,?,?,?,?,?,8.55e-01,?,?,?,?,?,9.12e-01,?,?,?,8.69e-01,?,1.02e-01,7.99e-01,1.06e-01,?,9.32e-01,?,?,1.59e-01,?,?,?,?,?,?,?,?,4.34e-01,?,?,6.83e-01,?,?,?,?,?,6.93e-01,6.04e-01,?,?,?,4.44e-01,?,?,?,3.13e-01,3.78e-01,?,?,?,9.60e-01,4.12e-01,6.35e-01,5.32e-01,6.96e-01,?,2.37e-01,3.53e-01,?,9.74e-01,?,7.43e-01,1.37e-01,?,?,9.30e-01,8.41e-01,6.12e-02,3.33e-01,?,?,?,?,?,1.93e-01,?,?,?,8.51e-01,?,?,9.06e-01,?,?,7.61e-01,?,? / 316 : 7.57e-01,?,?,?,?,2.17e-02,8.92e-01,?,5.12e-01,?,7.65e-01,?,6.93e-01,4.76e-01,?,8.59e-01,3.55e-01,?,?,?,1.69e-01,?,5.94e-01,?,4.78e-01,?,6.24e-01,?,6.95e-01,6.64e-02,6.23e-01,6.89e-01,4.34e-01,?,?,5.94e-01,6.81e-01,?,?,?,6.69e-01,?,?,?,?,?,?,?,?,?,?,?,?,?,?,1.29e-01,?,?,8.49e-01,8.19e-01,?,9.60e-01,6.45e-01,?,?,?,?,?,?,6.39e-01,?,6.59e-01,?,?,8.33e-01,?,6.91e-01,?,?,6.51e-01,9.76e-01,4.82e-01,9.30e-01,5.84e-01,?,6.75e-01,7.51e-02,?,?,?,?,?,?,8.98e-01,?,6.57e-01,8.43e-01,8.29e-01,3.01e-01,?,7.99e-01,?,?,?,?,8.88e-01,?,?,8.39e-01,6.99e-01,?,?,8.69e-01,1.04e-01,?,?,2.27e-01,8.17e-01,9.96e-01,?,9.48e-02,?,?,?,?,8.27e-01,?,?,9.84e-01,?,?,9.60e-01,?,9.14e-01,3.03e-01,1.18e-01,?,6.45e-01,5.84e-01,?,?,2.01e-01,7.05e-01,?,?,?,?,?,?,4.66e-01,6.34e-01,?,?,9.50e-01,?,?,?,?,7.97e-01,?,7.53e-01,?,?,?,8.78e-01,?,?,?,?,?,?,?,?,?,9.38e-01,?,8.57e-01,2.47e-01,2.47e-01,?,8.37e-01,7.71e-01,?,2.31e-01,8.75e-01,8.90e-01,8.55e-01,?,?,?,9.84e-01,?,9.56e-01,?,?,?,?,?,?,?,?,5.82e-01,?,?,7.87e-02,?,?,?,?,?,9.48e-01,?,5.06e-01,3.55e-02,?,5.76e-01,?,?,?,2.95e-01,9.58e-01,8.47e-01,?,?,5.08e-01,?,5.08e-01,?,?,?,?,?,8.55e-01,?,?,?,?,?,9.12e-01,?,?,?,8.69e-01,?,1.02e-01,7.99e-01,1.06e-01,?,9.32e-01,?,?,1.59e-01,?,?,?,?,?,?,?,?,4.34e-01,?,?,6.83e-01,?,?,?,?,?,6.93e-01,6.04e-01,?,?,?,4.44e-01,?,?,?,3.13e-01,3.78e-01,?,?,?,9.60e-01,4.12e-01,6.35e-01,5.32e-01,6.96e-01,?,2.37e-01,3.53e-01,?,9.74e-01,?,7.43e-01,1.37e-01,?,?,9.30e-01,8.41e-01,6.12e-02,3.33e-01,9.90e-01,?,1.93e-01,?,?,?,8.51e-01,?,6.61e-01,?,?,7.61e-01,?,? / 315 : 7.57e-01,?,?,?,?,2.17e-02,8.92e-01,?,5.12e-01,?,6.81e-01,6.93e-01,4.76e-01,?,8.59e-01,3.55e-01,?,?,?,1.69e-01,?,5.94e-01,?,4.78e-01,?,6.24e-01,?,6.95e-01,6.64e-02,6.23e-01,6.89e-01,4.34e-01,?,?,5.94e-01,6.81e-01,?,?,?,6.69e-01,?,?,?,?,?,?,?,?,?,?,?,?,?,?,1.29e-01,?,?,8.49e-01,8.19e-01,?,9.60e-01,6.45e-01,?,?,?,?,?,?,6.39e-01,?,6.59e-01,?,?,8.33e-01,?,6.91e-01,?,?,6.51e-01,9.76e-01,4.82e-01,9.30e-01,5.84e-01,?,6.75e-01,7.51e-02,?,?,?,?,?,?,8.98e-01,?,6.57e-01,8.43e-01,8.29e-01,3.01e-01,?,7.99e-01,?,?,?,?,8.88e-01,?,?,8.39e-01,6.99e-01,?,?,8.69e-01,1.04e-01,?,?,2.27e-01,8.17e-01,9.96e-01,?,9.48e-02,?,?,?,?,8.27e-01,?,?,9.84e-01,?,?,9.60e-01,?,9.14e-01,3.03e-01,1.18e-01,?,6.45e-01,5.84e-01,?,?,2.01e-01,7.05e-01,?,?,?,?,?,?,?,4.66e-01,6.34e-01,?,?,9.50e-01,?,?,?,?,7.97e-01,?,7.53e-01,?,?,?,8.78e-01,?,?,?,?,?,?,?,?,?,9.38e-01,?,8.57e-01,2.47e-01,2.47e-01,?,8.37e-01,7.71e-01,?,2.31e-01,8.75e-01,8.90e-01,8.55e-01,?,?,?,9.84e-01,?,9.56e-01,?,?,?,?,?,?,?,5.82e-01,?,?,7.87e-02,?,?,?,?,?,9.48e-01,?,5.06e-01,3.55e-02,?,5.76e-01,?,?,?,2.95e-01,9.58e-01,8.47e-01,?,?,5.08e-01,?,5.08e-01,?,?,?,?,?,8.55e-01,?,?,?,?,?,9.12e-01,?,?,?,8.69e-01,?,1.02e-01,7.99e-01,1.06e-01,?,9.32e-01,?,?,1.59e-01,?,?,?,?,?,?,?,?,4.34e-01,?,?,6.83e-01,?,?,?,?,?,6.93e-01,6.04e-01,?,?,?,4.44e-01,?,?,?,3.13e-01,3.78e-01,?,?,?,9.60e-01,4.12e-01,6.35e-01,5.32e-01,6.96e-01,?,2.37e-01,3.53e-01,?,9.74e-01,?,7.43e-01,1.37e-01,?,?,9.30e-01,8.41e-01,6.12e-02,3.33e-01,9.90e-01,?,1.93e-01,?,?,?,8.51e-01,?,6.61e-01,?,?,7.61e-01,?,? / 302 : 9.70e-01,?,?,2.17e-02,8.92e-01,?,5.12e-01,?,6.81e-01,6.93e-01,4.76e-01,?,8.59e-01,3.55e-01,?,?,?,1.69e-01,?,5.94e-01,?,4.78e-01,?,6.24e-01,?,6.95e-01,6.64e-02,6.23e-01,6.89e-01,4.34e-01,?,?,5.94e-01,6.81e-01,?,?,?,6.69e-01,?,?,?,?,?,?,?,?,?,?,8.67e-01,?,?,?,?,8.49e-01,8.19e-01,?,9.60e-01,6.45e-01,?,?,?,?,?,?,6.39e-01,?,6.59e-01,?,?,8.33e-01,?,6.91e-01,3.90e-01,?,6.51e-01,4.82e-01,9.30e-01,5.84e-01,?,6.75e-01,7.51e-02,?,?,?,?,?,?,8.98e-01,?,6.57e-01,8.43e-01,8.29e-01,3.01e-01,?,7.99e-01,?,?,?,?,8.88e-01,?,?,8.39e-01,6.99e-01,?,?,8.69e-01,1.04e-01,?,?,2.27e-01,8.17e-01,9.96e-01,?,9.48e-02,?,?,?,?,8.27e-01,?,9.84e-01,?,?,9.60e-01,?,9.14e-01,3.03e-01,1.18e-01,?,6.45e-01,5.84e-01,?,?,2.01e-01,9.60e-01,?,?,?,?,?,4.66e-01,6.34e-01,?,?,9.50e-01,?,?,?,?,7.97e-01,?,7.53e-01,?,?,?,8.78e-01,?,?,?,?,?,?,?,?,?,9.38e-01,?,8.57e-01,2.47e-01,2.47e-01,?,8.37e-01,7.71e-01,?,2.31e-01,8.75e-01,8.90e-01,8.55e-01,?,?,?,9.84e-01,?,9.56e-01,?,?,?,?,?,?,?,5.82e-01,?,?,7.87e-02,9.78e-01,?,?,9.48e-01,?,5.06e-01,3.55e-02,?,5.76e-01,1.67e-01,?,?,2.95e-01,9.58e-01,8.47e-01,?,?,5.08e-01,5.08e-01,?,?,?,?,?,8.55e-01,?,?,?,?,?,9.12e-01,?,?,?,8.69e-01,?,1.02e-01,7.99e-01,1.06e-01,?,9.32e-01,?,?,1.59e-01,?,?,?,?,?,?,?,?,4.34e-01,?,?,6.83e-01,?,?,?,?,?,6.93e-01,6.04e-01,?,?,?,4.44e-01,?,1.55e-01,3.13e-01,3.78e-01,?,?,?,9.60e-01,4.12e-01,6.35e-01,5.32e-01,6.96e-01,4.92e-01,3.53e-01,?,9.74e-01,?,7.43e-01,1.37e-01,?,?,9.30e-01,8.41e-01,6.12e-02,3.33e-01,9.90e-01,?,1.93e-01,?,?,?,8.51e-01,?,6.61e-01,?,?,7.61e-01,?,? / 251 : 9.70e-01,?,?,1.63e-01,?,5.12e-01,?,9.04e-01,4.76e-01,?,9.58e-01,?,?,1.69e-01,?,5.94e-01,?,4.78e-01,?,6.24e-01,?,6.95e-01,2.55e-01,6.89e-01,4.34e-01,?,?,5.94e-01,6.81e-01,?,?,?,4.22e-01,?,?,?,?,?,9.74e-01,9.38e-01,9.70e-01,?,8.49e-01,8.19e-01,?,9.60e-01,6.45e-01,2.23e-01,?,?,?,?,9.36e-01,?,6.59e-01,?,?,9.72e-01,?,6.91e-01,8.27e-01,9.30e-01,6.75e-01,7.11e-01,?,?,?,?,?,8.98e-01,?,6.57e-01,8.43e-01,8.29e-01,3.01e-01,4.70e-02,?,?,?,?,8.88e-01,?,?,1.74e-02,?,?,8.69e-01,3.05e-01,?,2.27e-01,8.17e-01,9.96e-01,?,9.48e-02,7.93e-01,?,?,8.27e-01,?,9.80e-01,?,9.14e-01,3.03e-01,1.18e-01,?,6.45e-01,5.84e-01,9.96e-01,?,2.01e-01,9.60e-01,3.23e-01,?,3.15e-01,?,5.38e-01,?,?,9.50e-01,?,?,?,7.53e-01,?,?,?,7.75e-01,?,?,?,?,?,?,?,?,?,9.38e-01,?,2.47e-01,8.37e-01,7.71e-01,?,2.31e-01,8.75e-01,8.90e-01,8.55e-01,?,?,?,9.84e-01,?,9.56e-01,?,?,?,?,?,?,?,5.82e-01,?,7.87e-02,9.78e-01,?,?,3.55e-01,5.06e-01,3.55e-02,8.88e-01,7.21e-01,1.67e-01,?,?,2.27e-01,8.47e-01,?,?,5.08e-01,5.08e-01,?,?,?,8.55e-01,?,?,?,3.84e-01,?,?,8.69e-01,1.02e-01,7.99e-01,1.06e-01,?,9.54e-01,1.59e-01,?,?,?,?,6.08e-01,?,?,4.34e-01,?,?,6.83e-01,?,?,?,?,?,6.93e-01,6.04e-01,?,?,?,4.44e-01,?,1.55e-01,3.13e-01,3.78e-01,?,9.60e-01,?,?,4.12e-01,6.35e-01,5.32e-01,6.96e-01,7.33e-01,?,9.94e-01,?,9.82e-01,8.41e-01,6.12e-02,3.33e-01,9.90e-01,?,8.51e-01,?,?,?,8.51e-01,?,?,?,7.61e-01,?,? / 241 : 9.70e-01,?,?,1.63e-01,?,5.12e-01,7.87e-01,4.76e-01,?,9.58e-01,?,?,1.69e-01,?,5.94e-01,?,4.78e-01,?,?,6.95e-01,2.55e-01,6.89e-01,4.34e-01,?,?,5.94e-01,6.81e-01,?,?,?,4.22e-01,?,?,?,?,?,9.74e-01,9.38e-01,9.70e-01,?,8.49e-01,8.19e-01,?,9.60e-01,6.45e-01,2.23e-01,?,?,?,?,9.36e-01,9.94e-01,6.59e-01,?,?,?,6.91e-01,8.27e-01,9.30e-01,6.75e-01,7.11e-01,?,?,?,?,?,8.98e-01,?,6.57e-01,8.43e-01,8.29e-01,3.01e-01,4.70e-02,?,?,?,?,8.88e-01,?,?,1.74e-02,?,?,8.69e-01,3.05e-01,?,2.27e-01,8.17e-01,9.96e-01,?,9.48e-02,7.93e-01,?,?,8.27e-01,?,9.80e-01,?,9.14e-01,3.03e-01,1.18e-01,?,6.45e-01,5.84e-01,9.96e-01,?,2.01e-01,9.60e-01,3.23e-01,?,3.15e-01,?,5.38e-01,?,?,9.50e-01,?,?,?,7.53e-01,?,?,?,7.75e-01,?,?,?,?,?,?,?,?,?,9.38e-01,?,2.47e-01,8.37e-01,7.71e-01,?,2.31e-01,8.75e-01,8.90e-01,8.55e-01,?,?,?,9.84e-01,?,9.56e-01,?,?,?,?,?,?,?,5.82e-01,?,9.10e-01,9.52e-01,?,3.55e-02,9.92e-01,8.75e-01,1.67e-01,?,?,2.27e-01,?,?,5.08e-01,5.08e-01,?,?,?,8.55e-01,?,?,?,3.84e-01,?,?,8.69e-01,1.02e-01,7.99e-01,1.06e-01,?,9.54e-01,1.59e-01,?,?,?,?,?,?,4.34e-01,?,?,6.83e-01,?,?,?,?,?,6.93e-01,6.04e-01,?,?,?,4.44e-01,?,1.55e-01,3.13e-01,3.78e-01,6.77e-02,0.00e+00,0.00e+00,?,4.12e-01,6.35e-01,6.96e-01,7.33e-01,?,9.94e-01,?,9.82e-01,8.41e-01,6.12e-02,3.33e-01,9.90e-01,?,8.51e-01,?,?,?,8.51e-01,6.14e-01,?,?,?,? / 236 : 9.70e-01,?,?,1.63e-01,?,5.12e-01,7.87e-01,4.76e-01,?,9.58e-01,?,?,1.69e-01,?,5.94e-01,?,4.78e-01,?,?,6.95e-01,2.55e-01,6.89e-01,4.34e-01,?,?,5.94e-01,6.81e-01,?,?,?,4.22e-01,?,?,?,?,?,9.74e-01,9.38e-01,9.70e-01,?,8.49e-01,8.19e-01,?,9.60e-01,6.45e-01,2.23e-01,?,?,?,?,9.36e-01,9.94e-01,6.59e-01,?,?,?,6.91e-01,8.27e-01,9.30e-01,6.75e-01,7.11e-01,?,?,?,?,?,8.98e-01,4.81e-02,8.43e-01,8.29e-01,3.01e-01,4.70e-02,?,?,8.05e-01,8.88e-01,?,?,1.74e-02,?,?,8.69e-01,3.05e-01,?,2.27e-01,8.17e-01,9.96e-01,?,9.48e-02,?,7.93e-01,?,?,8.27e-01,?,9.80e-01,?,9.14e-01,3.03e-01,1.18e-01,?,6.45e-01,5.84e-01,9.98e-01,?,2.01e-01,9.60e-01,3.23e-01,?,3.15e-01,?,5.38e-01,?,?,9.50e-01,?,?,7.53e-01,?,?,?,7.75e-01,?,?,?,?,?,?,?,?,9.38e-01,?,3.98e-01,8.37e-01,7.71e-01,2.31e-01,8.75e-01,8.90e-01,8.55e-01,?,?,?,9.84e-01,?,9.56e-01,?,?,?,?,?,?,?,5.82e-01,?,9.10e-01,9.52e-01,?,3.55e-02,9.92e-01,8.75e-01,1.67e-01,?,?,2.27e-01,?,?,5.08e-01,5.08e-01,?,?,?,8.55e-01,?,?,?,3.84e-01,8.53e-01,8.69e-01,1.02e-01,7.99e-01,1.06e-01,?,9.54e-01,1.59e-01,?,?,?,?,?,?,4.34e-01,?,?,6.83e-01,?,?,?,?,?,6.93e-01,6.04e-01,?,?,?,4.44e-01,?,1.55e-01,3.13e-01,3.78e-01,6.77e-02,?,5.32e-01,?,4.12e-01,6.35e-01,?,5.32e-01,?,9.94e-01,?,9.82e-01,8.41e-01,6.12e-02,3.33e-01,9.90e-01,?,8.51e-01,?,?,?,8.51e-01,6.14e-01,?,?,?, ? ;
 [Generated by ASAP with Distance Simple Dist ]
[Asap scores for the N_subset above are:]
[16.5 / 15.0 / 29.5 / 24.5 / 25.5 / 9.5 / 29.0 / 17.0 / 9.0 /  8.5 ]
[WARNING: The sample names below may have been changed to fit SPART specification (only alphanumeric characters and _ )]
Individual_assignment = 
Acalles_almeriaensis_8836_E_0186_alm : 1 / 1 / 1 / 1 / 1 / 1 / 1 / 1 / 1 / 1
Acalles_almeriaensis_9202_E_601_alm : 2 / 1 / 1 / 1 / 1 / 1 / 1 / 1 / 1 / 1
Acalles_almeriaensis_9209_E_608_alm : 2 / 1 / 1 / 1 / 1 / 1 / 1 / 1 / 1 / 1
Acalles_almeriaensis_9204_E_603_alm : 2 / 1 / 1 / 1 / 1 / 1 / 1 / 1 / 1 / 1
Acalles_almeriaensis_8921_E_0192_alme : 3 / 2 / 1 / 1 / 1 / 1 / 1 / 1 / 1 / 1
Acalles_almeriaensis_9393_E_760_alm : 4 / 3 / 2 / 2 / 2 / 2 / 1 / 1 / 1 / 1
Acalles_almeriaensis_9399_E_759_alm : 4 / 3 / 2 / 2 / 2 / 2 / 1 / 1 / 1 / 1
Acalles_almeriaensis_10180_1280_PST_4096 : 5 / 4 / 3 / 3 / 3 / 3 / 1 / 1 / 1 / 1
Acalles_dubius_8694_M_0066_dub : 6 / 5 / 4 / 4 / 4 / 4 / 2 / 2 / 2 / 2
Acalles_dubius_8822_D_0094_dub : 6 / 5 / 4 / 4 / 4 / 4 / 2 / 2 / 2 / 2
Acalles_dubius_9009_D_0423_dub : 6 / 5 / 4 / 4 / 4 / 4 / 2 / 2 / 2 / 2
Acalles_dubius_9695_794_PST_3707 : 6 / 5 / 4 / 4 / 4 / 4 / 2 / 2 / 2 / 2
Acalles_parvulus_8680_I_0008_par : 7 / 6 / 5 / 5 / 5 / 5 / 3 / 3 / 3 / 3
Acalles_parvulus_8690_D_0069_par : 7 / 6 / 5 / 5 / 5 / 5 / 3 / 3 / 3 / 3
Acalles_parvulus_8698_M_0060_par : 7 / 6 / 5 / 5 / 5 / 5 / 3 / 3 / 3 / 3
Acalles_parvulus_8708_I_0002_par : 7 / 6 / 5 / 5 / 5 / 5 / 3 / 3 / 3 / 3
Acalles_parvulus_8956_F_0248_par : 7 / 6 / 5 / 5 / 5 / 5 / 3 / 3 / 3 / 3
Acalles_parvulus_8957_F_0249_par : 7 / 6 / 5 / 5 / 5 / 5 / 3 / 3 / 3 / 3
Acalles_parvulus_8958_D_0250_par : 7 / 6 / 5 / 5 / 5 / 5 / 3 / 3 / 3 / 3
Acalles_parvulus_9065_F_432_par : 8 / 6 / 5 / 5 / 5 / 5 / 3 / 3 / 3 / 3
Acalles_parvulus_9222_I_621_par : 9 / 6 / 5 / 5 / 5 / 5 / 3 / 3 / 3 / 3
Acalles_parvulus_9555_I_654_par : 9 / 6 / 5 / 5 / 5 / 5 / 3 / 3 / 3 / 3
Acalles_parvulus_10864_1378_PST_4674 : 9 / 6 / 5 / 5 / 5 / 5 / 3 / 3 / 3 / 3
Acalles_parvulus_8681_I_0023_tem : 10 / 7 / 6 / 6 / 6 / 6 / 4 / 3 / 3 / 3
Acalles_parvulus_8827_I_0042_tem : 10 / 7 / 6 / 6 / 6 / 6 / 4 / 3 / 3 / 3
Acalles_parvulus_9431_F_804_tem : 10 / 7 / 6 / 6 / 6 / 6 / 4 / 3 / 3 / 3
Acalles_parvulus_8682_I_0029_tem : 10 / 7 / 6 / 6 / 6 / 6 / 4 / 3 / 3 / 3
Acalles_tibialis_9068_F_435_tib : 11 / 8 / 7 / 7 / 7 / 7 / 5 / 4 / 4 / 4
Acalles_tibialis_9075_F_442_tib : 11 / 8 / 7 / 7 / 7 / 7 / 5 / 4 / 4 / 4
Acalles_biokovoensis_8891_HR_0330_bio : 12 / 9 / 8 / 8 / 8 / 8 / 6 / 5 / 5 / 5
Acalles_biokovoensis_8892_HR_0341_bio : 13 / 9 / 8 / 8 / 8 / 8 / 6 / 5 / 5 / 5
Acalles_camelus_8679_I_0026_cam : 14 / 10 / 9 / 9 / 9 / 9 / 7 / 6 / 6 / 6
Acalles_camelus_8707_I_0034_cam : 14 / 10 / 9 / 9 / 9 / 9 / 7 / 6 / 6 / 6
Acalles_camelus_8846_A_0228_cam : 14 / 10 / 9 / 9 / 9 / 9 / 7 / 6 / 6 / 6
Acalles_camelus_16460_2446_JKR_26023 : 14 / 10 / 9 / 9 / 9 / 9 / 7 / 6 / 6 / 6
Acalles_camelus_17767_2902_PST_25909 : 14 / 10 / 9 / 9 / 9 / 9 / 7 / 6 / 6 / 6
Acalles_camelus_9333_S_662_cam : 14 / 10 / 9 / 9 / 9 / 9 / 7 / 6 / 6 / 6
Acalles_camelus_9337_D_666_cam : 14 / 10 / 9 / 9 / 9 / 9 / 7 / 6 / 6 / 6
Acalles_camelus_9637_CZ1054 : 14 / 10 / 9 / 9 / 9 / 9 / 7 / 6 / 6 / 6
Acalles_camelus_16431_2417_JKR_25994 : 14 / 10 / 9 / 9 / 9 / 9 / 7 / 6 / 6 / 6
Acalles_camelus_8845_SLO_0227_cam : 14 / 10 / 9 / 9 / 9 / 9 / 7 / 6 / 6 / 6
Acalles_camelus_8946_SLO_0229_cam : 14 / 10 / 9 / 9 / 9 / 9 / 7 / 6 / 6 / 6
Acalles_camelus_8856_HR_0336_cam : 15 / 10 / 9 / 9 / 9 / 9 / 7 / 6 / 6 / 6
Acalles_camelus_17762_2897_PST_25903 : 16 / 11 / 9 / 9 / 9 / 9 / 7 / 6 / 6 / 6
Acalles_camelus_8824_I_0016_cam : 17 / 12 / 10 / 10 / 10 / 10 / 8 / 6 / 6 / 6
Acalles_camelus_9238_I_637_cam : 18 / 12 / 10 / 10 / 10 / 10 / 8 / 6 / 6 / 6
Acalles_camelus_9229_I_628_cam : 19 / 12 / 10 / 10 / 10 / 10 / 8 / 6 / 6 / 6
Acalles_camelus_9257_I_656_cam : 20 / 13 / 10 / 10 / 10 / 10 / 8 / 6 / 6 / 6
Acalles_camelus_10878_1392_PST_4688 : 20 / 13 / 10 / 10 / 10 / 10 / 8 / 6 / 6 / 6
Acalles_fallax_8853_HR_0332_fal : 21 / 14 / 11 / 11 / 11 / 11 / 9 / 7 / 7 / 7
Acalles_fallax_9451_D_831_fal : 21 / 14 / 11 / 11 / 11 / 11 / 9 / 7 / 7 / 7
Acalles_fallax_10112_1212_JKR_3548 : 21 / 14 / 11 / 11 / 11 / 11 / 9 / 7 / 7 / 7
Acalles_fallax_10932_1446_JKR_4215 : 21 / 14 / 11 / 11 / 11 / 11 / 9 / 7 / 7 / 7
Acalles_fallax_11162_1214_JKR_3550 : 21 / 14 / 11 / 11 / 11 / 11 / 9 / 7 / 7 / 7
Acalles_fallax_9425_Cz_797_fal : 21 / 14 / 11 / 11 / 11 / 11 / 9 / 7 / 7 / 7
Acalles_fallax_9635_CZ1052 : 21 / 14 / 11 / 11 / 11 / 11 / 9 / 7 / 7 / 7
Acalles_fallax_16430_2416_JKR_25993 : 21 / 14 / 11 / 11 / 11 / 11 / 9 / 7 / 7 / 7
Acalles_fallax_16433_2419_JKR_25996 : 21 / 14 / 11 / 11 / 11 / 11 / 9 / 7 / 7 / 7
Acalles_fallax_17764_2899_PST_25905 : 21 / 14 / 11 / 11 / 11 / 11 / 9 / 7 / 7 / 7
Acalles_fallax_16099_2084_JKR_23724 : 22 / 14 / 11 / 11 / 11 / 11 / 9 / 7 / 7 / 7
Acalles_fallax_17763_2898_PST_25904 : 22 / 14 / 11 / 11 / 11 / 11 / 9 / 7 / 7 / 7
Acalles_fallax_8950_SLO_0235_fal : 23 / 14 / 11 / 11 / 11 / 11 / 9 / 7 / 7 / 7
Acalles_fallax_16462_2448_JKR_26025 : 24 / 14 / 11 / 11 / 11 / 11 / 9 / 7 / 7 / 7
Acalles_dieckmanni_9717_816_PST_3729 : 25 / 15 / 12 / 12 / 12 / 12 / 10 / 8 / 8 / 8
Acalles_sardiniaensis_9017_I_460_sar : 26 / 16 / 13 / 13 / 13 / 13 / 11 / 9 / 9 / 9
Acalles_sardiniaensis_9655_IT1072c : 26 / 16 / 13 / 13 / 13 / 13 / 11 / 9 / 9 / 9
Acalles_sardiniaensis_9657_IT1074c : 26 / 16 / 13 / 13 / 13 / 13 / 11 / 9 / 9 / 9
Acalles_sardiniaensis_9661_IT1078c : 26 / 16 / 13 / 13 / 13 / 13 / 11 / 9 / 9 / 9
Acalles_sardiniaensis_9663_IT1080c : 27 / 16 / 13 / 13 / 13 / 13 / 11 / 9 / 9 / 9
Acalles_sardiniaensis_9664_IT1081c : 27 / 16 / 13 / 13 / 13 / 13 / 11 / 9 / 9 / 9
Acalles_sardiniaensis_9670_IT1087c : 27 / 16 / 13 / 13 / 13 / 13 / 11 / 9 / 9 / 9
Acalles_lemur_8675_I_0005_leL : 28 / 17 / 14 / 14 / 14 / 14 / 12 / 10 / 10 / 10
Acalles_lemur_8676_I_0010_leL : 28 / 17 / 14 / 14 / 14 / 14 / 12 / 10 / 10 / 10
Acalles_lemur_8825_I_0015_leL : 28 / 17 / 14 / 14 / 14 / 14 / 12 / 10 / 10 / 10
Acalles_lemur_9008_D_0422_lem : 28 / 17 / 14 / 14 / 14 / 14 / 12 / 10 / 10 / 10
Acalles_lemur_9071_F_438_lem : 29 / 17 / 14 / 14 / 14 / 14 / 12 / 10 / 10 / 10
Acalles_lemur_8700_M_0061_leL : 30 / 18 / 15 / 14 / 14 / 14 / 12 / 10 / 10 / 10
Acalles_lemur_8701_M_0059_leL : 30 / 18 / 15 / 14 / 14 / 14 / 12 / 10 / 10 / 10
Acalles_lemur_9364_D_673_lem : 30 / 18 / 15 / 14 / 14 / 14 / 12 / 10 / 10 / 10
Acalles_lemur_9227_I_626_cis : 31 / 19 / 16 / 15 / 15 / 15 / 13 / 11 / 11 / 11
Acalles_lemur_9235_I_634_cis : 32 / 20 / 17 / 16 / 16 / 16 / 14 / 12 / 12 / 12
Acalles_lemur_9256_I_655_cis : 33 / 20 / 17 / 16 / 16 / 16 / 14 / 12 / 12 / 12
Acalles_lemur_9444_I_824_cis : 33 / 20 / 17 / 16 / 16 / 16 / 14 / 12 / 12 / 12
Acalles_lemur_10879_1393_PST_4689 : 33 / 20 / 17 / 16 / 16 / 16 / 14 / 12 / 12 / 12
Acalles_lemur_10848_1362_PST_4658 : 33 / 20 / 17 / 16 / 16 / 16 / 14 / 12 / 12 / 12
Acalles_lemur_10855_1369_PST_4665 : 34 / 21 / 18 / 17 / 17 / 17 / 15 / 13 / 13 / 13
Acalles_echinatus_8737_A_0093_ech : 35 / 22 / 19 / 18 / 18 / 18 / 16 / 14 / 14 / 14
Acalles_echinatus_8948_CZ_0231_ech : 36 / 22 / 19 / 18 / 18 / 18 / 16 / 14 / 14 / 14
Acalles_echinatus_8855_HR_0334_ech : 37 / 23 / 20 / 19 / 19 / 19 / 17 / 15 / 14 / 14
Acalles_echinatus_8992_HR_0338_ech : 37 / 23 / 20 / 19 / 19 / 19 / 17 / 15 / 14 / 14
Acalles_echinatus_10121_1221_JKR_3557 : 38 / 23 / 20 / 19 / 19 / 19 / 17 / 15 / 14 / 14
Acalles_echinatus_9007_RU_0410_ech : 39 / 23 / 20 / 19 / 19 / 19 / 17 / 15 / 14 / 14
Acalles_echinatus_9339_R_668_ech : 39 / 23 / 20 / 19 / 19 / 19 / 17 / 15 / 14 / 14
Acalles_echinatus_9340_R_669_ech : 39 / 23 / 20 / 19 / 19 / 19 / 17 / 15 / 14 / 14
Acalles_echinatus_8993_BUL_0344_ech : 40 / 24 / 21 / 20 / 20 / 19 / 17 / 15 / 14 / 14
Acalles_echinatus_8994_BUL_0345_ech : 40 / 24 / 21 / 20 / 20 / 19 / 17 / 15 / 14 / 14
Acalles_echinatus_8864_D_0234_ech : 41 / 25 / 22 / 21 / 21 / 20 / 18 / 15 / 14 / 14
Acalles_echinatus_10371_461_PST : 42 / 25 / 22 / 21 / 21 / 20 / 18 / 15 / 14 / 14
Acalles_echinatus_9632_IT1049 : 43 / 25 / 22 / 21 / 21 / 20 / 18 / 15 / 14 / 14
Acalles_misellus_888_684_PST : 44 / 26 / 23 / 22 / 22 / 21 / 19 / 16 / 14 / 14
Acalles_misellus_10166_1266_PST_4082 : 44 / 26 / 23 / 22 / 22 / 21 / 19 / 16 / 14 / 14
Acalles_misellus_9452_NL_832_mis : 44 / 26 / 23 / 22 / 22 / 21 / 19 / 16 / 14 / 14
Acalles_misellus_9491_E_872_mis : 44 / 26 / 23 / 22 / 22 / 21 / 19 / 16 / 14 / 14
Acalles_misellus_9570_F_937_mis : 44 / 26 / 23 / 22 / 22 / 21 / 19 / 16 / 14 / 14
Acalles_misellus_9493_E_874_mis : 44 / 26 / 23 / 22 / 22 / 21 / 19 / 16 / 14 / 14
Acalles_misellus_9571_F_938_mis : 44 / 26 / 23 / 22 / 22 / 21 / 19 / 16 / 14 / 14
Acalles_misellus_9217_E_616_mis : 44 / 26 / 23 / 22 / 22 / 21 / 19 / 16 / 14 / 14
Acalles_misellus_9211_E_610_mis : 45 / 26 / 23 / 22 / 22 / 21 / 19 / 16 / 14 / 14
Acalles_misellus_9214_E_613_mis : 45 / 26 / 23 / 22 / 22 / 21 / 19 / 16 / 14 / 14
Acalles_misellus_9216_E_615_mis : 45 / 26 / 23 / 22 / 22 / 21 / 19 / 16 / 14 / 14
Acalles_misellus_10162_1262_PST_4078 : 46 / 26 / 23 / 22 / 22 / 21 / 19 / 16 / 14 / 14
Acalles_globulipennis_204_14_PST_7GC2011 : 47 / 27 / 24 / 23 / 23 / 22 / 20 / 17 / 15 / 15
Acalles_globulipennis_9092_P_528_glo : 48 / 28 / 24 / 23 / 23 / 22 / 20 / 17 / 15 / 15
Acalles_globulipennis_9118_P_521_glo : 49 / 29 / 24 / 23 / 23 / 22 / 20 / 17 / 15 / 15
Acalles_globulipennis_14985_1845_PST_26048 : 50 / 29 / 24 / 23 / 23 / 22 / 20 / 17 / 15 / 15
Acalles_globulipennis_9265_E_676_glo : 51 / 30 / 25 / 24 / 24 / 23 / 21 / 17 / 15 / 15
Acalles_globulipennis_9485_E_866_glo : 52 / 30 / 25 / 24 / 24 / 23 / 21 / 17 / 15 / 15
Acalles_globulipennis_9744_843_PST_3756 : 52 / 30 / 25 / 24 / 24 / 23 / 21 / 17 / 15 / 15
Acalles_globulipennis_9268_E_679_glo : 53 / 31 / 26 / 25 / 25 / 24 / 22 / 17 / 15 / 15
Acalles_pilula_8742_C_0099_pil : 54 / 32 / 27 / 26 / 26 / 25 / 23 / 18 / 16 / 16
Acalles_pilula_8959_E_0251_pil : 54 / 32 / 27 / 26 / 26 / 25 / 23 / 18 / 16 / 16
Acalles_pilula_8961_E_0253_pil : 54 / 32 / 27 / 26 / 26 / 25 / 23 / 18 / 16 / 16
Acalles_pilula_9127_E_0254_pil : 54 / 32 / 27 / 26 / 26 / 25 / 23 / 18 / 16 / 16
Acalles_pilula_8960_E_0252_pil : 55 / 32 / 27 / 26 / 26 / 25 / 23 / 18 / 16 / 16
Acalles_pilula_8964_E_0255_pil : 56 / 32 / 27 / 26 / 26 / 25 / 23 / 18 / 16 / 16
Acalles_pilula_9287_E_698_pil : 57 / 32 / 27 / 26 / 26 / 25 / 23 / 18 / 16 / 16
Acalles_granulimaculosus_9306_E_717_pil : 58 / 33 / 28 / 27 / 27 / 26 / 24 / 19 / 17 / 17
Acalles_granulimaculosus_9313_E_724_pil : 59 / 33 / 28 / 27 / 27 / 26 / 24 / 19 / 17 / 17
Acalles_papei_8852_HR_0327_pap : 60 / 34 / 29 / 28 / 28 / 27 / 25 / 20 / 18 / 18
Acalles_papei_8996_KO_0369_pap : 61 / 34 / 29 / 28 / 28 / 27 / 25 / 20 / 18 / 18
Acalles_papei_9370_EP_0399_pap : 61 / 34 / 29 / 28 / 28 / 27 / 25 / 20 / 18 / 18
Acalles_papei_9368_KO_0378_pap : 62 / 34 / 29 / 28 / 28 / 27 / 25 / 20 / 18 / 18
Acalles_papei_9006_EP_0403_pap : 63 / 35 / 29 / 28 / 28 / 27 / 25 / 20 / 18 / 18
Acalles_ptinoides_8872_D_0256_pti : 64 / 36 / 30 / 29 / 29 / 28 / 26 / 21 / 19 / 19
Acalles_ptinoides_9342_D_671_pti : 64 / 36 / 30 / 29 / 29 / 28 / 26 / 21 / 19 / 19
Acalles_ptinoides_15908_1893_PST_23998 : 64 / 36 / 30 / 29 / 29 / 28 / 26 / 21 / 19 / 19
Acalles_ptinoides_15919_1904_PST_24009 : 64 / 36 / 30 / 29 / 29 / 28 / 26 / 21 / 19 / 19
Acalles_ptinoides_9490_E_871_pti : 65 / 36 / 30 / 29 / 29 / 28 / 26 / 21 / 19 / 19
Acalles_ptinoides_10164_1264_PST_4080 : 65 / 36 / 30 / 29 / 29 / 28 / 26 / 21 / 19 / 19
Acalles_ptinoides_9489_E_870_pti : 66 / 36 / 30 / 29 / 29 / 28 / 26 / 21 / 19 / 19
Acalles_ptinoides_9562_D_927_pti : 66 / 36 / 30 / 29 / 29 / 28 / 26 / 21 / 19 / 19
Acalles_ptinoides_9495_E_876_pti : 66 / 36 / 30 / 29 / 29 / 28 / 26 / 21 / 19 / 19
Acalles_sintraniensis_9473_E_853_sin : 67 / 37 / 31 / 30 / 30 / 29 / 27 / 22 / 20 / 20
Acalles_sintraniensis_9476_E_856_sin : 67 / 37 / 31 / 30 / 30 / 29 / 27 / 22 / 20 / 20
Acalles_sintraniensis_9728_827_PST_3740 : 68 / 37 / 31 / 30 / 30 / 29 / 27 / 22 / 20 / 20
Acalles_sintraniensis_9734_833_PST_3746 : 69 / 37 / 31 / 30 / 30 / 29 / 27 / 22 / 20 / 20
Acalles_micros_8669_I_0017_mic : 70 / 38 / 32 / 31 / 31 / 30 / 28 / 23 / 21 / 21
Acalles_micros_8677_I_0003_mic : 70 / 38 / 32 / 31 / 31 / 30 / 28 / 23 / 21 / 21
Acalles_micros_8826_I_0030_mic : 70 / 38 / 32 / 31 / 31 / 30 / 28 / 23 / 21 / 21
Acalles_micros_8952_F_0242_mic : 70 / 38 / 32 / 31 / 31 / 30 / 28 / 23 / 21 / 21
Acalles_micros_9363_D_672_mic : 70 / 38 / 32 / 31 / 31 / 30 / 28 / 23 / 21 / 21
Acalles_micros_9564_F_929_mic : 70 / 38 / 32 / 31 / 31 / 30 / 28 / 23 / 21 / 21
Acalles_micros_8953_D_0243_mic : 70 / 38 / 32 / 31 / 31 / 30 / 28 / 23 / 21 / 21
Acalles_breiti_9104_E_542_bre : 71 / 39 / 33 / 32 / 32 / 31 / 29 / 24 / 22 / 22
Acalles_breiti_9105_E_543_bre : 71 / 39 / 33 / 32 / 32 / 31 / 29 / 24 / 22 / 22
Acalles_vorsti_10258_1358_PST_22183 : 72 / 40 / 34 / 33 / 33 / 32 / 30 / 25 / 23 / 23
Acalles_reitteri_SDEI0112_3018_KRA : 73 / 41 / 35 / 34 / 34 / 33 / 31 / 26 / 24 / 24
Kyklioacalles_alcornocalensis_9584_ES1001 : 74 / 42 / 36 / 35 / 35 / 34 / 32 / 27 / 25 / 25
Kyklioacalles_granulicollis_16881_2761_PST_26210 : 75 / 43 / 37 / 36 / 36 / 35 / 33 / 27 / 25 / 25
Kyklioacalles_igualeja_8933_E_0210_ks1 : 76 / 44 / 38 / 37 / 37 / 36 / 34 / 27 / 25 / 25
Kyklioacalles_igualeja_9641_ES1058 : 77 / 44 / 38 / 37 / 37 / 36 / 34 / 27 / 25 / 25
Kyklioacalles_teter_8792_I_0157_tet : 78 / 45 / 39 / 38 / 38 / 37 / 35 / 28 / 25 / 25
Kyklioacalles_teter_9447_I_827_tet : 79 / 45 / 39 / 38 / 38 / 37 / 35 / 28 / 25 / 25
Kyklioacalles_teter_11137_1651_JKR_4229 : 80 / 46 / 40 / 39 / 39 / 38 / 36 / 28 / 25 / 25
Kyklioacalles_characivorus_8794_I_0159_cha : 81 / 47 / 41 / 40 / 40 / 39 / 37 / 29 / 26 / 26
Kyklioacalles_anthyllis_8719_E_0074_paa : 82 / 48 / 42 / 41 / 41 / 40 / 38 / 30 / 27 / 27
Kyklioacalles_anthyllis_8720_E_0075_paa : 82 / 48 / 42 / 41 / 41 / 40 / 38 / 30 / 27 / 27
Kyklioacalles_anthyllis_8723_E_0078_ant : 83 / 48 / 42 / 41 / 41 / 40 / 38 / 30 / 27 / 27
Kyklioacalles_anthyllis_8724_E_0079_ant : 84 / 48 / 42 / 41 / 41 / 40 / 38 / 30 / 27 / 27
Kyklioacalles_anthyllis_9198_E_597_ant : 84 / 48 / 42 / 41 / 41 / 40 / 38 / 30 / 27 / 27
Kyklioacalles_anthyllis_9199_E_598_ant : 84 / 48 / 42 / 41 / 41 / 40 / 38 / 30 / 27 / 27
Kyklioacalles_plantapilosus_8887_E_0190_pla : 85 / 49 / 43 / 42 / 42 / 41 / 39 / 30 / 27 / 27
Kyklioacalles_bupleuri_8795_E_0161_bup : 86 / 50 / 44 / 43 / 43 / 42 / 40 / 31 / 27 / 27
Kyklioacalles_bupleuri_10202_1302_PST_4118 : 87 / 50 / 44 / 43 / 43 / 42 / 40 / 31 / 27 / 27
Kyklioacalles_bupleuri_10226_1326_PST_4142 : 88 / 50 / 44 / 43 / 43 / 42 / 40 / 31 / 27 / 27
Kyklioacalles_bupleuri_8940_E_0218_bup : 89 / 50 / 44 / 43 / 43 / 42 / 40 / 31 / 27 / 27
Kyklioacalles_bupleuri_10222_1322_PST_4138 : 90 / 50 / 44 / 43 / 43 / 42 / 40 / 31 / 27 / 27
Kyklioacalles_flavomaculatus_390_195_PST_44MO2011 : 91 / 51 / 45 / 44 / 44 / 43 / 41 / 32 / 28 / 28
Kyklioacalles_flavomaculatus_954_185_PST_44MO2011 : 91 / 51 / 45 / 44 / 44 / 43 / 41 / 32 / 28 / 28
Kyklioacalles_erinaceus_9196_E_595_ks3 : 92 / 52 / 46 / 45 / 45 / 44 / 42 / 33 / 29 / 29
Kyklioacalles_erinaceus_10214_1314_PST_4130 : 92 / 52 / 46 / 45 / 45 / 44 / 42 / 33 / 29 / 29
Kyklioacalles_erinaceus_10198_1298_PST_4114 : 93 / 52 / 46 / 45 / 45 / 44 / 42 / 33 / 29 / 29
Kyklioacalles_oblongus_10208_1308_PST_4124 : 94 / 53 / 47 / 46 / 46 / 45 / 43 / 34 / 30 / 30
Kyklioacalles_oblongus_10240_1340_PST_4156 : 95 / 54 / 48 / 47 / 47 / 46 / 44 / 34 / 30 / 30
Kyklioacalles_provincialis_9067_F_434_pro : 96 / 55 / 49 / 48 / 48 / 47 / 45 / 35 / 31 / 31
Kyklioacalles_provincialis_9076_F_443_pro : 97 / 55 / 49 / 48 / 48 / 47 / 45 / 35 / 31 / 31
Kyklioacalles_provincialis_9078_F_445_pro : 98 / 55 / 49 / 48 / 48 / 47 / 45 / 35 / 31 / 31
Kyklioacalles_provincialis_9084_F_451_pro : 99 / 56 / 50 / 49 / 49 / 48 / 46 / 35 / 31 / 31
Kyklioacalles_atlasicus_9506_E_887_ats : 100 / 57 / 51 / 50 / 50 / 49 / 47 / 36 / 32 / 32
Kyklioacalles_atlasicus_9507_E_888_ats : 100 / 57 / 51 / 50 / 50 / 49 / 47 / 36 / 32 / 32
Kyklioacalles_maroccensis_9497_E_878_mrc : 101 / 58 / 52 / 51 / 51 / 50 / 48 / 37 / 33 / 33
Kyklioacalles_oukaimedensis_9502_E_883_ouk : 102 / 59 / 53 / 52 / 52 / 51 / 49 / 38 / 34 / 34
Kyklioacalles_oukaimedensis_9505_E_886_ouk : 103 / 59 / 53 / 52 / 52 / 51 / 49 / 38 / 34 / 34
Kyklioacalles_punctaticollis_8796_E_0162_pun : 104 / 60 / 54 / 53 / 53 / 52 / 50 / 39 / 35 / 35
Kyklioacalles_punctaticollis_10228_1328_PST_4144 : 104 / 60 / 54 / 53 / 53 / 52 / 50 / 39 / 35 / 35
Kyklioacalles_punctaticollis_8797_E_0163_pun : 105 / 61 / 55 / 54 / 54 / 53 / 51 / 40 / 36 / 35
Kyklioacalles_punctaticollis_8917_E_0183_met : 106 / 62 / 56 / 55 / 55 / 54 / 52 / 40 / 36 / 35
Kyklioacalles_punctaticollis_8924_E_0195_pun : 107 / 63 / 57 / 56 / 56 / 55 / 53 / 41 / 37 / 36
Kyklioacalles_punctaticollis_8928_E_0201_pun : 108 / 63 / 57 / 56 / 56 / 55 / 53 / 41 / 37 / 36
Kyklioacalles_punctaticollis_8938_E_0216_pun : 108 / 63 / 57 / 56 / 56 / 55 / 53 / 41 / 37 / 36
Kyklioacalles_punctaticollis_9418_E_790_pun : 108 / 63 / 57 / 56 / 56 / 55 / 53 / 41 / 37 / 36
Kyklioacalles_punctaticollis_8934_E_0211_pun : 109 / 64 / 58 / 56 / 56 / 55 / 53 / 41 / 37 / 36
Kyklioacalles_punctaticollis_8937_E_0215_pun : 109 / 64 / 58 / 56 / 56 / 55 / 53 / 41 / 37 / 36
Kyklioacalles_punctaticollis_9396_E_767_pun : 109 / 64 / 58 / 56 / 56 / 55 / 53 / 41 / 37 / 36
Kyklioacalles_punctaticollis_9407_E_775_pun : 109 / 64 / 58 / 56 / 56 / 55 / 53 / 41 / 37 / 36
Kyklioacalles_punctaticollis_9646_ES1063 : 109 / 64 / 58 / 56 / 56 / 55 / 53 / 41 / 37 / 36
Kyklioacalles_punctaticollis_8805_E_0165_met : 110 / 65 / 59 / 57 / 57 / 56 / 54 / 42 / 38 / 37
Kyklioacalles_punctaticollis_8915_E_0177_met : 110 / 65 / 59 / 57 / 57 / 56 / 54 / 42 / 38 / 37
Kyklioacalles_punctaticollis_9066_F_433_met : 111 / 65 / 59 / 57 / 57 / 56 / 54 / 42 / 38 / 37
Kyklioacalles_punctaticollis_9082_F_449_met : 112 / 65 / 59 / 57 / 57 / 56 / 54 / 42 / 38 / 37
Kyklioacalles_punctaticollis_9206_E_605_met : 113 / 65 / 59 / 57 / 57 / 56 / 54 / 42 / 38 / 37
Kyklioacalles_punctaticollis_10238_1338_PST_4154 : 114 / 65 / 59 / 57 / 57 / 56 / 54 / 42 / 38 / 37
Kyklioacalles_punctaticollis_10220_1320_PST_4136 : 115 / 65 / 59 / 57 / 57 / 56 / 54 / 42 / 38 / 37
Kyklioacalles_apogeus_9575_Mo_950_apo : 116 / 66 / 60 / 58 / 58 / 57 / 55 / 43 / 39 / 38
Kyklioacalles_euphorbiophilus_8859_M_0160_eup : 117 / 67 / 61 / 59 / 59 / 58 / 55 / 43 / 39 / 38
Kyklioacalles_euphorbiophilus_9498_E_879_eup : 117 / 67 / 61 / 59 / 59 / 58 / 55 / 43 / 39 / 38
Kyklioacalles_euphorbiophilus_11068_1582_JKR_3630 : 117 / 67 / 61 / 59 / 59 / 58 / 55 / 43 / 39 / 38
Kyklioacalles_fissicollis_17470_2813a_FBA_3317 : 118 / 68 / 62 / 60 / 60 / 59 / 56 / 44 / 40 / 39
Kyklioacalles_reginae_9201_E_600_reg : 119 / 69 / 63 / 61 / 61 / 60 / 57 / 45 / 41 / 40
Kyklioacalles_reginae_9205_E_604_reg : 120 / 69 / 63 / 61 / 61 / 60 / 57 / 45 / 41 / 40
Kyklioacalles_saccoi_9634_IT1051 : 121 / 70 / 64 / 62 / 62 / 61 / 58 / 46 / 42 / 41
Kyklioacalles_reinosae_9032_E_475_rei : 122 / 71 / 65 / 63 / 63 / 62 / 59 / 47 / 43 / 42
Kyklioacalles_reinosae_9469_E_849_rei : 122 / 71 / 65 / 63 / 63 / 62 / 59 / 47 / 43 / 42
Kyklioacalles_reinosae_9479_E_859_rei : 123 / 71 / 65 / 63 / 63 / 62 / 59 / 47 / 43 / 42
Kyklioacalles_reinosae_9459_E_839_rei : 124 / 71 / 65 / 63 / 63 / 62 / 59 / 47 / 43 / 42
Kyklioacalles_reinosae_9461_E_841_rei : 124 / 71 / 65 / 63 / 63 / 62 / 59 / 47 / 43 / 42
Kyklioacalles_reinosae_9464_E_844_rei : 124 / 71 / 65 / 63 / 63 / 62 / 59 / 47 / 43 / 42
Kyklioacalles_reinosae_9474_E_854_rei : 125 / 71 / 65 / 63 / 63 / 62 / 59 / 47 / 43 / 42
Kyklioacalles_reinosae_9101_P_539_rei : 126 / 72 / 66 / 64 / 64 / 63 / 60 / 47 / 43 / 42
Kyklioacalles_reinosae_9487_E_868_rei : 127 / 72 / 66 / 64 / 64 / 63 / 60 / 47 / 43 / 42
Kyklioacalles_reinosae_9492_E_873_rei : 128 / 73 / 67 / 65 / 65 / 64 / 61 / 47 / 43 / 42
Kyklioacalles_reinosae_9731_830_PST_3743 : 129 / 73 / 67 / 65 / 65 / 64 / 61 / 47 / 43 / 42
Kyklioacalles_snassensis_309_114_PST_2MO2011 : 130 / 74 / 68 / 66 / 66 / 65 / 62 / 48 / 44 / 43
Kyklioacalles_tidiquinensis_9530_E_911_tid : 131 / 75 / 69 / 67 / 67 / 66 / 63 / 49 / 45 / 44
Kyklioacalles_fausti_9226_I_625_fau : 132 / 76 / 70 / 68 / 68 / 67 / 64 / 50 / 46 / 45
Kyklioacalles_fausti_9260_I_659_fau : 132 / 76 / 70 / 68 / 68 / 67 / 64 / 50 / 46 / 45
Kyklioacalles_fausti_9631_IT1048 : 133 / 76 / 70 / 68 / 68 / 67 / 64 / 50 / 46 / 45
Kyklioacalles_suturatus_8791_CZ_0156_sut : 134 / 77 / 71 / 69 / 69 / 68 / 65 / 51 / 47 / 46
Kyklioacalles_aubei_8678_I_0018_aub : 135 / 78 / 72 / 70 / 70 / 69 / 66 / 52 / 48 / 47
Kyklioacalles_aubei_8706_I_0009_aub : 135 / 78 / 72 / 70 / 70 / 69 / 66 / 52 / 48 / 47
Kyklioacalles_aubei_8823_I_0039_aub : 135 / 78 / 72 / 70 / 70 / 69 / 66 / 52 / 48 / 47
Kyklioacalles_aubei_8844_F_0226_aub : 135 / 78 / 72 / 70 / 70 / 69 / 66 / 52 / 48 / 47
Kyklioacalles_aubei_9069_F_436_aub : 135 / 78 / 72 / 70 / 70 / 69 / 66 / 52 / 48 / 47
Kyklioacalles_aubei_8842_SLO_0224_aub : 136 / 78 / 72 / 70 / 70 / 69 / 66 / 52 / 48 / 47
Kyklioacalles_aubei_8843_SLO_0225_aub : 136 / 78 / 72 / 70 / 70 / 69 / 66 / 52 / 48 / 47
Kyklioacalles_aubei_16313_2299_JKR_24230 : 136 / 78 / 72 / 70 / 70 / 69 / 66 / 52 / 48 / 47
Kyklioacalles_aubei_9225_I_624_aub : 137 / 79 / 73 / 71 / 71 / 70 / 67 / 52 / 48 / 47
Kyklioacalles_aubei_9446_I_826_aub : 138 / 79 / 73 / 71 / 71 / 70 / 67 / 52 / 48 / 47
Kyklioacalles_aubei_16037_2022_JKR_23662 : 138 / 79 / 73 / 71 / 71 / 70 / 67 / 52 / 48 / 47
Kyklioacalles_aubei_17761_2896_PST_25902 : 139 / 79 / 73 / 71 / 71 / 70 / 67 / 52 / 48 / 47
Kyklioacalles_pyrenaeus_8688_I_0035_pyr : 140 / 80 / 74 / 72 / 72 / 71 / 68 / 53 / 49 / 48
Kyklioacalles_pyrenaeus_8709_I_0028_pyr : 140 / 80 / 74 / 72 / 72 / 71 / 68 / 53 / 49 / 48
Kyklioacalles_pyrenaeus_11161_1213_JKR_3549 : 140 / 80 / 74 / 72 / 72 / 71 / 68 / 53 / 49 / 48
Kyklioacalles_pyrenaeus_8984_A_0296_pyr : 141 / 81 / 75 / 73 / 73 / 72 / 69 / 54 / 50 / 49
Kyklioacalles_pyrenaeus_9426_Cz_798_pyr : 141 / 81 / 75 / 73 / 73 / 72 / 69 / 54 / 50 / 49
Kyklioacalles_pyrenaeus_9429_Cz_801_pyr : 141 / 81 / 75 / 73 / 73 / 72 / 69 / 54 / 50 / 49
Kyklioacalles_pyrenaeus_10111_1211_JKR_3547 : 141 / 81 / 75 / 73 / 73 / 72 / 69 / 54 / 50 / 49
Kyklioacalles_pyrenaeus_10126_1226_JKR_3562 : 141 / 81 / 75 / 73 / 73 / 72 / 69 / 54 / 50 / 49
Kyklioacalles_pyrenaeus_16428_2414_JKR_25991 : 141 / 81 / 75 / 73 / 73 / 72 / 69 / 54 / 50 / 49
Kyklioacalles_pyrenaeus_16429_2415_JKR_25992 : 141 / 81 / 75 / 73 / 73 / 72 / 69 / 54 / 50 / 49
Kyklioacalles_pyrenaeus_16435_2421_JKR_25998 : 141 / 81 / 75 / 73 / 73 / 72 / 69 / 54 / 50 / 49
Kyklioacalles_pyrenaeus_16436_2422_JKR_25999 : 141 / 81 / 75 / 73 / 73 / 72 / 69 / 54 / 50 / 49
Kyklioacalles_pyrenaeus_16434_2420_JKR_25997 : 142 / 81 / 75 / 73 / 73 / 72 / 69 / 54 / 50 / 49
Kyklioacalles_astragali_8721_E_0076_ast : 143 / 82 / 76 / 74 / 74 / 73 / 70 / 55 / 51 / 50
Kyklioacalles_astragali_8722_E_0077_ast : 144 / 82 / 76 / 74 / 74 / 73 / 70 / 55 / 51 / 50
Kyklioacalles_abstersus_668_464_PST : 145 / 83 / 77 / 75 / 75 / 74 / 71 / 56 / 52 / 51
Kyklioacalles_abstersus_670_466_PST : 145 / 83 / 77 / 75 / 75 / 74 / 71 / 56 / 52 / 51
Kyklioacalles_abstersus_8983_SLO_0293_rob : 145 / 83 / 77 / 75 / 75 / 74 / 71 / 56 / 52 / 51
Kyklioacalles_abstersus_17760_2895_PST_25901 : 145 / 83 / 77 / 75 / 75 / 74 / 71 / 56 / 52 / 51
Kyklioacalles_abstersus_955_106_PST_div : 146 / 83 / 77 / 75 / 75 / 74 / 71 / 56 / 52 / 51
Kyklioacalles_abstersus_8982_D_0291_rob : 146 / 83 / 77 / 75 / 75 / 74 / 71 / 56 / 52 / 51
Kyklioacalles_navieresi_8683_I_0013_nav : 147 / 84 / 78 / 76 / 76 / 75 / 72 / 57 / 53 / 52
Kyklioacalles_navieresi_8684_I_0007_nav : 147 / 84 / 78 / 76 / 76 / 75 / 72 / 57 / 53 / 52
Kyklioacalles_navieresi_8696_M_0046_nav : 147 / 84 / 78 / 76 / 76 / 75 / 72 / 57 / 53 / 52
Kyklioacalles_navieresi_8829_I_0031_nav : 147 / 84 / 78 / 76 / 76 / 75 / 72 / 57 / 53 / 52
Kyklioacalles_navieresi_8697_M_0058_nav : 147 / 84 / 78 / 76 / 76 / 75 / 72 / 57 / 53 / 52
Kyklioacalles_navieresi_8962_M_0065_nav : 148 / 84 / 78 / 76 / 76 / 75 / 72 / 57 / 53 / 52
Kyklioacalles_navieresi_9334_S_663_nav : 148 / 84 / 78 / 76 / 76 / 75 / 72 / 57 / 53 / 52
Kyklioacalles_navieresi_9335_S_664_nav : 148 / 84 / 78 / 76 / 76 / 75 / 72 / 57 / 53 / 52
Kyklioacalles_navieresi_9336_S_665_nav : 148 / 84 / 78 / 76 / 76 / 75 / 72 / 57 / 53 / 52
Kyklioacalles_navieresi_9338_D_667_nav : 148 / 84 / 78 / 76 / 76 / 75 / 72 / 57 / 53 / 52
Kyklioacalles_navieresi_9563_D_928_nav : 148 / 84 / 78 / 76 / 76 / 75 / 72 / 57 / 53 / 52
Kyklioacalles_navieresi_9258_I_657_nav : 149 / 84 / 78 / 76 / 76 / 75 / 72 / 57 / 53 / 52
Kyklioacalles_navieresi_9259_I_658_nav : 149 / 84 / 78 / 76 / 76 / 75 / 72 / 57 / 53 / 52
Kyklioacalles_navieresi_10888_1402_PST_4698 : 150 / 84 / 78 / 76 / 76 / 75 / 72 / 57 / 53 / 52
Kyklioacalles_navieresi_9224_I_623_nav : 151 / 84 / 78 / 76 / 76 / 75 / 72 / 57 / 53 / 52
Kyklioacalles_navieresi_9237_I_636_nav : 152 / 84 / 78 / 76 / 76 / 75 / 72 / 57 / 53 / 52
Kyklioacalles_roboris_666_462_PST : 153 / 85 / 79 / 77 / 77 / 76 / 73 / 58 / 54 / 53
Kyklioacalles_roboris_8685_I_0032_rob : 153 / 85 / 79 / 77 / 77 / 76 / 73 / 58 / 54 / 53
Kyklioacalles_roboris_8830_I_0037_rob : 153 / 85 / 79 / 77 / 77 / 76 / 73 / 58 / 54 / 53
Kyklioacalles_roboris_9427_Cz_799_rob : 153 / 85 / 79 / 77 / 77 / 76 / 73 / 58 / 54 / 53
Kyklioacalles_roboris_9341_D_670_rob : 153 / 85 / 79 / 77 / 77 / 76 / 73 / 58 / 54 / 53
Kyklioacalles_roboris_8686_I_0025_rob : 154 / 85 / 79 / 77 / 77 / 76 / 73 / 58 / 54 / 53
Kyklioacalles_roboris_8702_M_0062_rob : 154 / 85 / 79 / 77 / 77 / 76 / 73 / 58 / 54 / 53
Kyklioacalles_roboris_9219_AND_618_rob : 154 / 85 / 79 / 77 / 77 / 76 / 73 / 58 / 54 / 53
Kyklioacalles_roboris_8703_M_0054_rob : 154 / 85 / 79 / 77 / 77 / 76 / 73 / 58 / 54 / 53
Kyklioacalles_solarii_9030_I_473_sol : 155 / 86 / 80 / 78 / 78 / 77 / 74 / 59 / 55 / 54
Kyklioacalles_chaudoiri_16878_2758_PST_26855 : 156 / 87 / 81 / 79 / 79 / 78 / 75 / 60 / 56 / 55
Echinodera_cyprica_9624_CY1041 : 157 / 88 / 82 / 80 / 80 / 79 / 76 / 61 / 57 / 56
Echinodera_cyprica_9648_CY1065 : 158 / 88 / 82 / 80 / 80 / 79 / 76 / 61 / 57 / 56
Echinodera_cyprica_9625_CY1042 : 159 / 89 / 83 / 81 / 81 / 80 / 77 / 61 / 57 / 56
Echinodera_hypocrita_8689_I_0022_hyp : 160 / 90 / 84 / 82 / 82 / 81 / 78 / 62 / 58 / 57
Echinodera_hypocrita_8831_I_0014_hyp : 160 / 90 / 84 / 82 / 82 / 81 / 78 / 62 / 58 / 57
Echinodera_hypocrita_8710_I_0004_hyp : 160 / 90 / 84 / 82 / 82 / 81 / 78 / 62 / 58 / 57
Echinodera_hypocrita_9551_F_939_hyp : 160 / 90 / 84 / 82 / 82 / 81 / 78 / 62 / 58 / 57
Echinodera_hypocrita_9546_F_437_hyp : 161 / 90 / 84 / 82 / 82 / 81 / 78 / 62 / 58 / 57
Echinodera_hypocrita_8692_M_0067_hyp : 162 / 91 / 84 / 82 / 82 / 81 / 78 / 62 / 58 / 57
Echinodera_hypocrita_8693_M_0047_hyp : 162 / 91 / 84 / 82 / 82 / 81 / 78 / 62 / 58 / 57
Echinodera_hypocrita_8750_SLO_0172_hyp : 162 / 91 / 84 / 82 / 82 / 81 / 78 / 62 / 58 / 57
Echinodera_hypocrita_8832_M_0064_hyp : 162 / 91 / 84 / 82 / 82 / 81 / 78 / 62 / 58 / 57
Echinodera_hypocrita_8985_CZ_0302_hyp : 162 / 91 / 84 / 82 / 82 / 81 / 78 / 62 / 58 / 57
Echinodera_hypocrita_9001_EP_0386_hyp : 163 / 91 / 84 / 82 / 82 / 81 / 78 / 62 / 58 / 57
Echinodera_hypocrita_15940_1925_FBA_23316 : 164 / 91 / 84 / 82 / 82 / 81 / 78 / 62 / 58 / 57
Echinodera_hypocrita_SDEI0084_2989_PST : 164 / 91 / 84 / 82 / 82 / 81 / 78 / 62 / 58 / 57
Echinodera_hypocrita_8867_HR_0335_hyp : 165 / 92 / 85 / 83 / 83 / 82 / 79 / 62 / 58 / 57
Echinodera_hypocrita_8991_HR_0337_hyp : 165 / 92 / 85 / 83 / 83 / 82 / 79 / 62 / 58 / 57
Echinodera_hypocrita_9428_Cz_800_hyp : 165 / 92 / 85 / 83 / 83 / 82 / 79 / 62 / 58 / 57
Echinodera_hypocrita_9636_CZ1053 : 165 / 92 / 85 / 83 / 83 / 82 / 79 / 62 / 58 / 57
Echinodera_hypocrita_8986_D_0304_hyp : 165 / 92 / 85 / 83 / 83 / 82 / 79 / 62 / 58 / 57
Echinodera_hypocrita_9220_I_619_hyp : 166 / 93 / 86 / 84 / 84 / 83 / 80 / 63 / 59 / 58
Echinodera_hypocrita_9228_I_627_hyp : 167 / 93 / 86 / 84 / 84 / 83 / 80 / 63 / 59 / 58
Echinodera_hypocrita_10857_1371_PST_4667 : 168 / 94 / 87 / 85 / 85 / 84 / 81 / 64 / 60 / 59
Echinodera_lusitanica_9454_E_834_pag : 169 / 95 / 88 / 86 / 86 / 85 / 82 / 65 / 61 / 60
Echinodera_lusitanica_9457_E_837_pag : 169 / 95 / 88 / 86 / 86 / 85 / 82 / 65 / 61 / 60
Echinodera_lusitanica_9483_E_863_pag : 170 / 95 / 88 / 86 / 86 / 85 / 82 / 65 / 61 / 60
Echinodera_lusitanica_9756_855_PST_3768 : 170 / 95 / 88 / 86 / 86 / 85 / 82 / 65 / 61 / 60
Echinodera_lusitanica_9758_857_PST_3770 : 170 / 95 / 88 / 86 / 86 / 85 / 82 / 65 / 61 / 60
Echinodera_lusitanica_9484_E_864_pag : 171 / 95 / 88 / 86 / 86 / 85 / 82 / 65 / 61 / 60
Echinodera_lusitanica_9745_844_PST_3757 : 171 / 95 / 88 / 86 / 86 / 85 / 82 / 65 / 61 / 60
Echinodera_lusitanica_9760_859_PST_3772 : 172 / 95 / 88 / 86 / 86 / 85 / 82 / 65 / 61 / 60
Echinodera_paganettii_9043_E_486_pag : 173 / 96 / 89 / 87 / 87 / 86 / 83 / 65 / 61 / 60
Echinodera_paganettii_9471_E_851_pag : 173 / 96 / 89 / 87 / 87 / 86 / 83 / 65 / 61 / 60
Echinodera_paganettii_9480_E_860_pag : 173 / 96 / 89 / 87 / 87 / 86 / 83 / 65 / 61 / 60
Echinodera_paganettii_9103_P_541_pag : 174 / 97 / 90 / 88 / 88 / 87 / 84 / 65 / 61 / 60
Echinodera_paganettii_9475_E_855_pag : 174 / 97 / 90 / 88 / 88 / 87 / 84 / 65 / 61 / 60
Echinodera_paganettii_9478_E_858_pag : 174 / 97 / 90 / 88 / 88 / 87 / 84 / 65 / 61 / 60
Echinodera_paganettii_9759_858_PST_3771 : 175 / 97 / 90 / 88 / 88 / 87 / 84 / 65 / 61 / 60
Echinodera_minosi_8747_GR_0150_min : 176 / 98 / 91 / 89 / 89 / 88 / 85 / 66 / 62 / 61
Echinodera_major_8866_HR_0319_maj : 177 / 99 / 92 / 90 / 90 / 89 / 86 / 67 / 63 / 62
Echinodera_major_8987_HR_0306_maj : 177 / 99 / 92 / 90 / 90 / 89 / 86 / 67 / 63 / 62
Echinodera_major_8990_HR_0329_maj : 177 / 99 / 92 / 90 / 90 / 89 / 86 / 67 / 63 / 62
Kyklioacalles_yestensis_9194_E_593_yes : 178 / 100 / 93 / 91 / 91 / 90 / 87 / 68 / 64 / 63
Echinodera_andalusiensis_8862_E_0205_and : 179 / 101 / 94 / 92 / 92 / 91 / 88 / 69 / 65 / 64
Echinodera_andalusiensis_8931_E_0207_and : 179 / 101 / 94 / 92 / 92 / 91 / 88 / 69 / 65 / 64
Echinodera_andalusiensis_9398_E_765_and : 179 / 101 / 94 / 92 / 92 / 91 / 88 / 69 / 65 / 64
Echinodera_andalusiensis_9404_E_772_and : 179 / 101 / 94 / 92 / 92 / 91 / 88 / 69 / 65 / 64
Echinodera_andalusiensis_9402_E_770_and : 179 / 101 / 94 / 92 / 92 / 91 / 88 / 69 / 65 / 64
Echinodera_andalusiensis_9420_E_792_and : 179 / 101 / 94 / 92 / 92 / 91 / 88 / 69 / 65 / 64
Echinodera_andalusiensis_9424_E_795_and : 179 / 101 / 94 / 92 / 92 / 91 / 88 / 69 / 65 / 64
Echinodera_andalusiensis_9422_E_794_and : 179 / 101 / 94 / 92 / 92 / 91 / 88 / 69 / 65 / 64
Echinodera_andalusiensis_9411_E_780_and : 179 / 101 / 94 / 92 / 92 / 91 / 88 / 69 / 65 / 64
Echinodera_andalusiensis_8932_E_0209_and : 180 / 101 / 94 / 92 / 92 / 91 / 88 / 69 / 65 / 64
Echinodera_andalusiensis_9394_E_764_and : 181 / 101 / 94 / 92 / 92 / 91 / 88 / 69 / 65 / 64
Echinodera_andalusiensis_8935_E_0212_and : 182 / 101 / 94 / 92 / 92 / 91 / 88 / 69 / 65 / 64
Echinodera_andalusiensis_9639_ES1056 : 183 / 101 / 94 / 92 / 92 / 91 / 88 / 69 / 65 / 64
Echinodera_rifensis_9512_E_893_rif : 184 / 102 / 95 / 93 / 93 / 92 / 89 / 70 / 66 / 65
Echinodera_rifensis_9513_E_894_rif : 185 / 102 / 95 / 93 / 93 / 92 / 89 / 70 / 66 / 65
Echinodera_rifensis_9515_E_896_rif : 185 / 102 / 95 / 93 / 93 / 92 / 89 / 70 / 66 / 65
Echinodera_rifensis_9514_E_895_rif : 186 / 102 / 95 / 93 / 93 / 92 / 89 / 70 / 66 / 65
Echinodera_ceutaensis_9481_E_861_lus : 187 / 103 / 96 / 94 / 94 / 93 / 90 / 71 / 67 / 66
Echinodera_ceutaensis_9527_E_908_ceu : 187 / 103 / 96 / 94 / 94 / 93 / 90 / 71 / 67 / 66
Echinodera_ceutaensis_9755_854_PST_3767 : 187 / 103 / 96 / 94 / 94 / 93 / 90 / 71 / 67 / 66
Echinodera_ceutaensis_9521_E_902_ceu : 187 / 103 / 96 / 94 / 94 / 93 / 90 / 71 / 67 / 66
Echinodera_ceutaensis_9519_E_900_ceu : 187 / 103 / 96 / 94 / 94 / 93 / 90 / 71 / 67 / 66
Echinodera_ceutaensis_9525_E_906_ceu : 187 / 103 / 96 / 94 / 94 / 93 / 90 / 71 / 67 / 66
Echinodera_corcyrensis_8888_HR_0307_cor : 188 / 104 / 97 / 95 / 95 / 94 / 91 / 72 / 68 / 67
Echinodera_corcyrensis_8893_KO_0366_cor : 189 / 104 / 97 / 95 / 95 / 94 / 91 / 72 / 68 / 67
Echinodera_corcyrensis_8896_KO_0373_cor : 189 / 104 / 97 / 95 / 95 / 94 / 91 / 72 / 68 / 67
Echinodera_corcyrensis_9761_860_PST_3773 : 189 / 104 / 97 / 95 / 95 / 94 / 91 / 72 / 68 / 67
Echinodera_corcyrensis_9763_862_PST_3775 : 189 / 104 / 97 / 95 / 95 / 94 / 91 / 72 / 68 / 67
Echinodera_corcyrensis_8900_EP_0409_cor : 190 / 104 / 97 / 95 / 95 / 94 / 91 / 72 / 68 / 67
Echinodera_tellatlasensis_310_115_PST_2MO2011 : 191 / 105 / 98 / 96 / 96 / 95 / 92 / 73 / 69 / 68
Echinodera_tellatlasensis_335_140_PST_10MO2011 : 192 / 105 / 98 / 96 / 96 / 95 / 92 / 73 / 69 / 68
Echinodera_bulbosa_8886_E_0188_bul : 193 / 106 / 99 / 97 / 97 / 96 / 93 / 74 / 70 / 69
Echinodera_bulbosa_8920_E_0191_bul : 193 / 106 / 99 / 97 / 97 / 96 / 93 / 74 / 70 / 69
Echinodera_bulbosa_8922_E_0193_bul : 193 / 106 / 99 / 97 / 97 / 96 / 93 / 74 / 70 / 69
Echinodera_bulbosa_10174_1274_PST_4090 : 194 / 106 / 99 / 97 / 97 / 96 / 93 / 74 / 70 / 69
Echinodera_bulbosa_10178_1278_PST_4094 : 195 / 106 / 99 / 97 / 97 / 96 / 93 / 74 / 70 / 69
Echinodera_bulbosa_10182_1282_PST_4098 : 195 / 106 / 99 / 97 / 97 / 96 / 93 / 74 / 70 / 69
Echinodera_hoceimaensis_389_194_PST_54MO2011 : 196 / 107 / 100 / 98 / 98 / 97 / 94 / 75 / 71 / 70
Echinodera_peragalloi_9072_F_439_per : 197 / 108 / 101 / 99 / 99 / 98 / 95 / 76 / 72 / 71
Echinodera_peragalloi_9139_I_492_per : 197 / 108 / 101 / 99 / 99 / 98 / 95 / 76 / 72 / 71
Echinodera_peragalloi_9633_ES1050 : 197 / 108 / 101 / 99 / 99 / 98 / 95 / 76 / 72 / 71
Echinodera_peragalloi_9658_IT1075c : 197 / 108 / 101 / 99 / 99 / 98 / 95 / 76 / 72 / 71
Echinodera_peragalloi_9676_IT1093c : 197 / 108 / 101 / 99 / 99 / 98 / 95 / 76 / 72 / 71
Echinodera_peragalloi_9650_IT1067c : 197 / 108 / 101 / 99 / 99 / 98 / 95 / 76 / 72 / 71
Echinodera_peragalloi_9652_IT1069c : 197 / 108 / 101 / 99 / 99 / 98 / 95 / 76 / 72 / 71
Echinodera_peragalloi_9653_IT1070c : 197 / 108 / 101 / 99 / 99 / 98 / 95 / 76 / 72 / 71
Echinodera_peragalloi_9665_IT1082c : 197 / 108 / 101 / 99 / 99 / 98 / 95 / 76 / 72 / 71
Echinodera_peragalloi_9678_IT1095c : 197 / 108 / 101 / 99 / 99 / 98 / 95 / 76 / 72 / 71
Echinodera_peragalloi_13870_1784_PST_24108 : 197 / 108 / 101 / 99 / 99 / 98 / 95 / 76 / 72 / 71
Echinodera_peragalloi_9081_F_448_per : 198 / 108 / 101 / 99 / 99 / 98 / 95 / 76 / 72 / 71
Echinodera_varroi_10887_1401_PST_4697 : 199 / 109 / 102 / 100 / 100 / 99 / 96 / 77 / 73 / 72
Echinodera_varroi_13855_1769_PST_24093 : 199 / 109 / 102 / 100 / 100 / 99 / 96 / 77 / 73 / 72
Echinodera_varroi_13861_1775_PST_24099 : 200 / 109 / 102 / 100 / 100 / 99 / 96 / 77 / 73 / 72
Echinodera_ariadnae_8786_GR_0151_ari : 201 / 110 / 103 / 101 / 101 / 100 / 97 / 78 / 74 / 73
Echinodera_aspromontensis_8903_I_0415_asp2 : 202 / 111 / 104 / 102 / 102 / 101 / 98 / 79 / 75 / 74
Echinodera_aspromontensis_9241_I_640_asp : 202 / 111 / 104 / 102 / 102 / 101 / 98 / 79 / 75 / 74
Echinodera_aspromontensis_9243_I_642_asp : 202 / 111 / 104 / 102 / 102 / 101 / 98 / 79 / 75 / 74
Echinodera_aspromontensis_9246_I_645_asp : 202 / 111 / 104 / 102 / 102 / 101 / 98 / 79 / 75 / 74
Echinodera_aspromontensis_9248_I_647_asp : 202 / 111 / 104 / 102 / 102 / 101 / 98 / 79 / 75 / 74
Echinodera_aspromontensis_9250_I_649_asp : 202 / 111 / 104 / 102 / 102 / 101 / 98 / 79 / 75 / 74
Echinodera_aspromontensis_9553_I_652_asp : 202 / 111 / 104 / 102 / 102 / 101 / 98 / 79 / 75 / 74
Echinodera_aspromontensis_9221_I_620_asp : 203 / 111 / 104 / 102 / 102 / 101 / 98 / 79 / 75 / 74
Echinodera_aspromontensis_9232_I_631_asp : 203 / 111 / 104 / 102 / 102 / 101 / 98 / 79 / 75 / 74
Echinodera_aspromontensis_9233_I_632_asp : 203 / 111 / 104 / 102 / 102 / 101 / 98 / 79 / 75 / 74
Echinodera_aspromontensis_9261_I_660_asp : 203 / 111 / 104 / 102 / 102 / 101 / 98 / 79 / 75 / 74
Echinodera_aspromontensis_10856_1370_PST_4666 : 203 / 111 / 104 / 102 / 102 / 101 / 98 / 79 / 75 / 74
Echinodera_aspromontensis_10861_1375_PST_4671 : 203 / 111 / 104 / 102 / 102 / 101 / 98 / 79 / 75 / 74
Echinodera_aspromontensis_10876_1390_PST_4686 : 203 / 111 / 104 / 102 / 102 / 101 / 98 / 79 / 75 / 74
Echinodera_aspromontensis_9234_I_633_asp : 203 / 111 / 104 / 102 / 102 / 101 / 98 / 79 / 75 / 74
Echinodera_aspromontensis_9262_I_661_asp : 203 / 111 / 104 / 102 / 102 / 101 / 98 / 79 / 75 / 74
Echinodera_aspromontensis_10851_1365_PST_4661 : 204 / 111 / 104 / 102 / 102 / 101 / 98 / 79 / 75 / 74
Echinodera_nebrodiensis_8906_I_0416_neb : 205 / 112 / 105 / 103 / 103 / 102 / 99 / 80 / 76 / 75
Echinodera_nebrodiensis_9448_I_828_neb : 205 / 112 / 105 / 103 / 103 / 102 / 99 / 80 / 76 / 75
Echinodera_brachati_9539_E_922_bra : 206 / 113 / 106 / 104 / 104 / 103 / 100 / 81 / 77 / 76
Echinodera_brachati_10154_1254_FBA_3590 : 206 / 113 / 106 / 104 / 104 / 103 / 100 / 81 / 77 / 76
Echinodera_brisouti_8895_KO_0370_bri : 207 / 114 / 107 / 105 / 105 / 104 / 101 / 82 / 78 / 77
Echinodera_brisouti_8897_KO_0383_bri : 208 / 114 / 107 / 105 / 105 / 104 / 101 / 82 / 78 / 77
Echinodera_brisouti_8898_EP_0391_bri2 : 209 / 114 / 107 / 105 / 105 / 104 / 101 / 82 / 78 / 77
Echinodera_brisouti_9005_EP_0401_bri2 : 210 / 114 / 107 / 105 / 105 / 104 / 101 / 82 / 78 / 77
Echinodera_ibleiensis_9053_I_496_ibl : 211 / 115 / 108 / 106 / 106 / 105 / 102 / 83 / 79 / 78
Echinodera_nuraghia_9050_I_493_nur : 212 / 116 / 109 / 107 / 107 / 106 / 103 / 84 / 80 / 79
Echinodera_nuraghia_9675_IT1092c : 212 / 116 / 109 / 107 / 107 / 106 / 103 / 84 / 80 / 79
Echinodera_pseudovariegata_13903_1817_PST_24122 : 213 / 117 / 110 / 108 / 108 / 107 / 104 / 85 / 81 / 80
Echinodera_pseudovariegata_16668_2654_PST_23516 : 213 / 117 / 110 / 108 / 108 / 107 / 104 / 85 / 81 / 80
Echinodera_pseudovariegata_SDEI0067_2972_PST : 213 / 117 / 110 / 108 / 108 / 107 / 104 / 85 / 81 / 80
Echinodera_pseudovariegata_SDEI0041_2946_PST : 214 / 117 / 110 / 108 / 108 / 107 / 104 / 85 / 81 / 80
Echinodera_bellieri_8800_I_0173_bel : 215 / 118 / 111 / 109 / 109 / 108 / 105 / 86 / 82 / 81
Echinodera_bellieri_8849_I_0298_bel : 216 / 119 / 112 / 110 / 110 / 109 / 105 / 86 / 82 / 81
Echinodera_bellieri_8894_KO_0367_bel : 217 / 120 / 113 / 111 / 111 / 110 / 106 / 87 / 83 / 82
Echinodera_bellieri_9004_EP_0390_bel : 218 / 120 / 113 / 111 / 111 / 110 / 106 / 87 / 83 / 82
Echinodera_bellieri_8899_EP_0398_bel : 219 / 120 / 113 / 111 / 111 / 110 / 106 / 87 / 83 / 82
Echinodera_bellieri_9367_KO_0374_bel : 220 / 120 / 113 / 111 / 111 / 110 / 106 / 87 / 83 / 82
Echinodera_bellieri_9242_I_641_tyr : 221 / 121 / 114 / 112 / 112 / 111 / 107 / 87 / 83 / 82
Echinodera_bellieri_9247_I_646_tyr : 221 / 121 / 114 / 112 / 112 / 111 / 107 / 87 / 83 / 82
Echinodera_bellieri_9654_IT1071c : 222 / 122 / 115 / 113 / 113 / 112 / 108 / 87 / 83 / 82
Echinodera_bellieri_9656_IT1073c : 223 / 122 / 115 / 113 / 113 / 112 / 108 / 87 / 83 / 82
Echinodera_bellieri_9660_IT1077c : 224 / 122 / 115 / 113 / 113 / 112 / 108 / 87 / 83 / 82
Echinodera_bellieri_13872_1786_PST_24110 : 224 / 122 / 115 / 113 / 113 / 112 / 108 / 87 / 83 / 82
Echinodera_bellieri_9662_IT1079c : 224 / 122 / 115 / 113 / 113 / 112 / 108 / 87 / 83 / 82
Echinodera_bellieri_9667_IT1084c : 225 / 122 / 115 / 113 / 113 / 112 / 108 / 87 / 83 / 82
Echinodera_bellieri_9677_IT1094c : 226 / 122 / 115 / 113 / 113 / 112 / 108 / 87 / 83 / 82
Echinodera_bellieri_9674_IT1091c : 227 / 122 / 115 / 113 / 113 / 112 / 108 / 87 / 83 / 82
Echinodera_bellieri_9230_I_629_tyr : 228 / 123 / 116 / 114 / 114 / 113 / 109 / 87 / 83 / 82
Echinodera_bellieri_9252_I_651_tyr : 229 / 123 / 116 / 114 / 114 / 113 / 109 / 87 / 83 / 82
Echinodera_graeca_8999_EP_0384_gra : 230 / 124 / 117 / 115 / 115 / 114 / 110 / 88 / 84 / 83
Echinodera_pelionis_SDEI0069_2974_PST : 231 / 125 / 118 / 116 / 116 / 115 / 111 / 88 / 84 / 83
Echinodera_pelionis_SDEI0079_2984_PST : 232 / 125 / 118 / 116 / 116 / 115 / 111 / 88 / 84 / 83
Echinodera_capiomonti_9045_I_488_cap : 233 / 126 / 119 / 117 / 117 / 116 / 112 / 89 / 85 / 84
Echinodera_siciliensis_8691_D_0070_sic : 234 / 127 / 120 / 118 / 118 / 117 / 113 / 90 / 86 / 85
Echinodera_siciliensis_8787_I_0152_sic : 234 / 127 / 120 / 118 / 118 / 117 / 113 / 90 / 86 / 85
Echinodera_siciliensis_8788_I_0153_sic : 235 / 127 / 120 / 118 / 118 / 117 / 113 / 90 / 86 / 85
Echinodera_siciliensis_9445_I_825_sic : 236 / 127 / 120 / 118 / 118 / 117 / 113 / 90 / 86 / 85
Echinodera_siciliensis_9582_I_952_gar : 237 / 127 / 120 / 118 / 118 / 117 / 113 / 90 / 86 / 85
Echinodera_compacta_198_8_PST_2GC2011 : 238 / 128 / 121 / 119 / 119 / 118 / 114 / 91 / 87 / 86
Echinodera_compacta_11166_33_PST_19GC2011 : 239 / 128 / 121 / 119 / 119 / 118 / 114 / 91 / 87 / 86
Echinodera_hystrix_8777_C_0142_hys : 240 / 129 / 122 / 120 / 120 / 119 / 115 / 92 / 88 / 87
Echinodera_hystrix_8979_E_0277_hys : 240 / 129 / 122 / 120 / 120 / 119 / 115 / 92 / 88 / 87
Echinodera_hystrix_10332_E_0279_hys : 240 / 129 / 122 / 120 / 120 / 119 / 115 / 92 / 88 / 87
Echinodera_hystrix_SDEI0059_2964_PST : 240 / 129 / 122 / 120 / 120 / 119 / 115 / 92 / 88 / 87
Echinodera_hystrix_8980_E_0281_hys : 240 / 129 / 122 / 120 / 120 / 119 / 115 / 92 / 88 / 87
Echinodera_hystrix_10333_E_0282_hys : 240 / 129 / 122 / 120 / 120 / 119 / 115 / 92 / 88 / 87
Echinodera_hystrix_8778_C_0143_hys : 240 / 129 / 122 / 120 / 120 / 119 / 115 / 92 / 88 / 87
Echinodera_hystrix_8779_C_0144_hys : 241 / 129 / 122 / 120 / 120 / 119 / 115 / 92 / 88 / 87
Echinodera_hystrix_8783_C_0148_hys : 242 / 129 / 122 / 120 / 120 / 119 / 115 / 92 / 88 / 87
Echinodera_hystrix_11055_1569_JKR_3617 : 243 / 129 / 122 / 120 / 120 / 119 / 115 / 92 / 88 / 87
Echinodera_hystrix_12156_1705_PST_24423 : 244 / 129 / 122 / 120 / 120 / 119 / 115 / 92 / 88 / 87
Echinodera_pseudohystrix_9170_E_569_gom : 245 / 129 / 122 / 120 / 120 / 119 / 115 / 92 / 88 / 87
Echinodera_pseudohystrix_9323_E_734_gom : 245 / 129 / 122 / 120 / 120 / 119 / 115 / 92 / 88 / 87
Echinodera_pseudohystrix_9330_E_741_pra : 245 / 129 / 122 / 120 / 120 / 119 / 115 / 92 / 88 / 87
Echinodera_pseudohystrix_9307_E_718_psh : 246 / 129 / 122 / 120 / 120 / 119 / 115 / 92 / 88 / 87
Echinodera_pseudohystrix_9328_E_739_gom : 246 / 129 / 122 / 120 / 120 / 119 / 115 / 92 / 88 / 87
Echinodera_pseudohystrix_9351_E_750_gom : 246 / 129 / 122 / 120 / 120 / 119 / 115 / 92 / 88 / 87
Echinodera_pseudohystrix_9321_E_732_pra : 247 / 129 / 122 / 120 / 120 / 119 / 115 / 92 / 88 / 87
Echinodera_pseudohystrix_9591_ES1008 : 248 / 129 / 122 / 120 / 120 / 119 / 115 / 92 / 88 / 87
Echinodera_pseudohystrix_9610_ES1027 : 249 / 129 / 122 / 120 / 120 / 119 / 115 / 92 / 88 / 87
Echinodera_pseudohystrix_9308_E_719_psh : 250 / 129 / 122 / 120 / 120 / 119 / 115 / 92 / 88 / 87
Echinodera_pseudohystrix_9320_E_731_gom : 251 / 129 / 122 / 120 / 120 / 119 / 115 / 92 / 88 / 87
Echinodera_pseudohystrix_9349_E_748_gom : 251 / 129 / 122 / 120 / 120 / 119 / 115 / 92 / 88 / 87
Echinodera_pseudohystrix_9350_E_749_gom : 251 / 129 / 122 / 120 / 120 / 119 / 115 / 92 / 88 / 87
Echinodera_pseudohystrix_9602_ES1019 : 251 / 129 / 122 / 120 / 120 / 119 / 115 / 92 / 88 / 87
Echinodera_hystrix_8780_C_0145_hys : 252 / 129 / 122 / 120 / 120 / 119 / 115 / 92 / 88 / 87
Echinodera_palmaensis_8781_C_0146_pal : 253 / 130 / 123 / 120 / 120 / 119 / 115 / 92 / 88 / 87
Echinodera_palmaensis_8782_C_0147_pal : 254 / 130 / 123 / 120 / 120 / 119 / 115 / 92 / 88 / 87
Echinodera_palmaensis_8981_E_0283_pal : 254 / 130 / 123 / 120 / 120 / 119 / 115 / 92 / 88 / 87
Echinodera_palmaensis_12146_1695_PST_24413 : 254 / 130 / 123 / 120 / 120 / 119 / 115 / 92 / 88 / 87
Echinodera_orbiculata_9163_E_562_orb : 255 / 131 / 124 / 121 / 121 / 120 / 116 / 93 / 89 / 88
Echinodera_orbiculata_9272_E_683_orb : 256 / 131 / 124 / 121 / 121 / 120 / 116 / 93 / 89 / 88
Echinodera_orbiculata_9164_E_563_orb : 257 / 131 / 124 / 121 / 121 / 120 / 116 / 93 / 89 / 88
Echinodera_orbiculata_9290_E_701_orb : 257 / 131 / 124 / 121 / 121 / 120 / 116 / 93 / 89 / 88
Echinodera_orbiculata_9280_E_691_orb : 258 / 131 / 124 / 121 / 121 / 120 / 116 / 93 / 89 / 88
Kyklioacalles_olcesei_9376_E_785_olc : 259 / 132 / 125 / 122 / 122 / 121 / 117 / 94 / 90 / 89
Kyklioacalles_olcesei_9415_E_784_olc : 259 / 132 / 125 / 122 / 122 / 121 / 117 / 94 / 90 / 89
Kyklioacalles_olcesei_9417_E_787_olc : 259 / 132 / 125 / 122 / 122 / 121 / 117 / 94 / 90 / 89
Echinodera_angulipennis_9160_E_559_ang : 260 / 133 / 126 / 123 / 123 / 122 / 118 / 95 / 91 / 90
Echinodera_angulipennis_9161_E_560_ang : 261 / 133 / 126 / 123 / 123 / 122 / 118 / 95 / 91 / 90
Echinodera_angulipennis_9279_E_690_ang : 262 / 133 / 126 / 123 / 123 / 122 / 118 / 95 / 91 / 90
Echinodera_angulipennis_9292_E_703_ang : 263 / 133 / 126 / 123 / 123 / 122 / 118 / 95 / 91 / 90
Echinodera_personata_1023_754_PST_81T2012_3091 : 264 / 134 / 127 / 124 / 124 / 123 / 119 / 96 / 92 / 91
Echinodera_personata_9167_E_566_pen : 264 / 134 / 127 / 124 / 124 / 123 / 119 / 96 / 92 / 91
Echinodera_personata_9282_E_693_per : 265 / 134 / 127 / 124 / 124 / 123 / 119 / 96 / 92 / 91
Echinodera_personata_9168_E_567_pen : 266 / 134 / 127 / 124 / 124 / 123 / 119 / 96 / 92 / 91
Echinodera_adriatica_8889_HR_0311_adr : 267 / 135 / 128 / 125 / 125 / 124 / 120 / 97 / 93 / 92
Echinodera_adriatica_10313_HR_0313_adr : 267 / 135 / 128 / 125 / 125 / 124 / 120 / 97 / 93 / 92
Echinodera_adriatica_10314_HR_0314_adr : 267 / 135 / 128 / 125 / 125 / 124 / 120 / 97 / 93 / 92
Echinodera_adriatica_10317_HR_0322_adr : 267 / 135 / 128 / 125 / 125 / 124 / 120 / 97 / 93 / 92
Echinodera_adriatica_10318_HR_0342_adr : 267 / 135 / 128 / 125 / 125 / 124 / 120 / 97 / 93 / 92
Echinodera_adriatica_10315_HR_0316_adr : 268 / 135 / 128 / 125 / 125 / 124 / 120 / 97 / 93 / 92
Echinodera_adriatica_8890_HR_0318_adr : 269 / 135 / 128 / 125 / 125 / 124 / 120 / 97 / 93 / 92
Echinodera_adriatica_10316_HR_0321_adr : 269 / 135 / 128 / 125 / 125 / 124 / 120 / 97 / 93 / 92
Echinodera_adriatica_8989_HR_0328_adr : 269 / 135 / 128 / 125 / 125 / 124 / 120 / 97 / 93 / 92
Echinodera_behnei_15941_1926_FBA_23317 : 270 / 136 / 129 / 126 / 126 / 125 / 121 / 98 / 94 / 93
Echinodera_behnei_SDEI0082_2987_PST : 271 / 136 / 129 / 126 / 126 / 125 / 121 / 98 / 94 / 93
Echinodera_behnei_15945_1930_FBA_23321 : 272 / 136 / 129 / 126 / 126 / 125 / 121 / 98 / 94 / 93
Echinodera_behnei_SDEI0088_2993_PST : 273 / 136 / 129 / 126 / 126 / 125 / 121 / 98 / 94 / 93
Echinodera_valida_SDEI0086_2991_PST : 274 / 137 / 130 / 127 / 127 / 126 / 122 / 99 / 95 / 94
Echinodera_magnesia_SDEI0072_2977_PST : 275 / 138 / 131 / 128 / 128 / 127 / 123 / 100 / 96 / 95
Echinodera_magnesia_SDEI0078_2983_PST : 276 / 138 / 131 / 128 / 128 / 127 / 123 / 100 / 96 / 95
Echinodera_samosa_9719_818_PST_3731 : 277 / 139 / 132 / 129 / 129 / 128 / 124 / 101 / 97 / 96
Echinodera_roudieri_770_566_PST_div : 278 / 140 / 133 / 130 / 130 / 129 / 125 / 102 / 98 / 97
Echinodera_roudieri_8916_E_0179_rou : 278 / 140 / 133 / 130 / 130 / 129 / 125 / 102 / 98 / 97
Echinodera_roudieri_8885_E_0182_rou : 279 / 140 / 133 / 130 / 130 / 129 / 125 / 102 / 98 / 97
Echinodera_roudieri_8790_E_0155_rou : 280 / 141 / 134 / 131 / 131 / 130 / 126 / 103 / 99 / 98
Echinodera_roudieri_9136_E_487_rou : 280 / 141 / 134 / 131 / 131 / 130 / 126 / 103 / 99 / 98
Echinodera_roudieri_9192_E_591_rou : 281 / 141 / 134 / 131 / 131 / 130 / 126 / 103 / 99 / 98
Echinodera_roudieri_9193_E_592_rou : 281 / 141 / 134 / 131 / 131 / 130 / 126 / 103 / 99 / 98
Echinodera_roudieri_8914_E_0176_rou : 282 / 141 / 134 / 131 / 131 / 130 / 126 / 103 / 99 / 98
Echinodera_spinosa_8784_E_0149_spi : 283 / 142 / 135 / 132 / 132 / 131 / 127 / 104 / 100 / 99
Echinodera_spinosa_9408_E_777_spi : 283 / 142 / 135 / 132 / 132 / 131 / 127 / 104 / 100 / 99
Echinodera_spinosa_10188_1288_PST_4104 : 283 / 142 / 135 / 132 / 132 / 131 / 127 / 104 / 100 / 99
Echinodera_spinosa_9647_ES1064 : 283 / 142 / 135 / 132 / 132 / 131 / 127 / 104 / 100 / 99
Echinodera_spinosa_8925_E_0196_spi : 284 / 142 / 135 / 132 / 132 / 131 / 127 / 104 / 100 / 99
Echinodera_spinosa_8929_E_0202_spi : 284 / 142 / 135 / 132 / 132 / 131 / 127 / 104 / 100 / 99
Echinodera_spinosa_8927_E_0200_spi : 285 / 142 / 135 / 132 / 132 / 131 / 127 / 104 / 100 / 99
Echinodera_spinosa_8936_E_0214_spi : 286 / 142 / 135 / 132 / 132 / 131 / 127 / 104 / 100 / 99
Echinodera_spinosa_9400_E_766_spi : 286 / 142 / 135 / 132 / 132 / 131 / 127 / 104 / 100 / 99
Echinodera_spinosa_8939_E_0217_spi : 287 / 142 / 135 / 132 / 132 / 131 / 127 / 104 / 100 / 99
Echinodera_spinosa_9410_E_779_spi : 288 / 142 / 135 / 132 / 132 / 131 / 127 / 104 / 100 / 99
Echinodera_spinosa_8926_E_0199_spi : 289 / 143 / 135 / 132 / 132 / 131 / 127 / 104 / 100 / 99
Echinodera_spinosa_9406_E_776_spi : 290 / 144 / 136 / 133 / 133 / 132 / 128 / 105 / 101 / 100
Echinodera_spinosa_10186_1286_PST_4102 : 291 / 144 / 136 / 133 / 133 / 132 / 128 / 105 / 101 / 100
Echinodera_ifranensis_386_191_PST_48MO2011 : 292 / 145 / 137 / 134 / 134 / 133 / 129 / 106 / 102 / 101
Echinodera_ifranensis_9511_E_892_ifr : 293 / 145 / 137 / 134 / 134 / 133 / 129 / 106 / 102 / 101
Echinodera_jandiaensis_16757_2743_PST_23893 : 294 / 146 / 138 / 135 / 135 / 134 / 130 / 107 / 103 / 102
Echinodera_jandiaensis_SDEI0023_2928_PST : 295 / 146 / 138 / 135 / 135 / 134 / 130 / 107 / 103 / 102
Echinodera_jandiaensis_SDEI0030_2935_PST : 296 / 146 / 138 / 135 / 135 / 134 / 130 / 107 / 103 / 102
Echinodera_settefratelliensis_9052_I_495_set : 297 / 147 / 139 / 136 / 136 / 135 / 131 / 108 / 104 / 103
Echinodera_settefratelliensis_9666_IT1083c : 297 / 147 / 139 / 136 / 136 / 135 / 131 / 108 / 104 / 103
Echinodera_settefratelliensis_9668_IT1085c : 297 / 147 / 139 / 136 / 136 / 135 / 131 / 108 / 104 / 103
Echinodera_settefratelliensis_9672_IT1089c : 297 / 147 / 139 / 136 / 136 / 135 / 131 / 108 / 104 / 103
Echinodera_variegata_8901_I_0411_var : 298 / 148 / 140 / 137 / 137 / 136 / 132 / 109 / 105 / 104
Echinodera_variegata_8789_I_0154_vit : 299 / 149 / 141 / 138 / 138 / 137 / 133 / 109 / 105 / 104
Echinodera_variegata_8902_I_0412_var : 300 / 150 / 142 / 139 / 139 / 138 / 134 / 110 / 106 / 105
Echinodera_orientalis_SDEI0113_3019_KRA : 301 / 151 / 143 / 140 / 140 / 139 / 135 / 111 / 107 / 106
Echinodera_kroumiriensis_9057_T_500_kro : 302 / 152 / 144 / 141 / 141 / 140 / 136 / 112 / 108 / 107
Echinodera_ochsi_9077_F_444_och : 303 / 153 / 145 / 142 / 142 / 141 / 137 / 113 / 109 / 108
Echinodera_ochsi_9079_F_446_och : 303 / 153 / 145 / 142 / 142 / 141 / 137 / 113 / 109 / 108
Echinodera_merkli_9000_EP_0385_mer : 304 / 154 / 146 / 143 / 143 / 142 / 138 / 114 / 110 / 109
Echinodera_merkli_SDEI0071_2976_PST : 305 / 155 / 147 / 144 / 144 / 143 / 139 / 115 / 111 / 110
Echinodera_suber_9054_M_497_sub : 306 / 156 / 148 / 145 / 145 / 144 / 140 / 116 / 112 / 111
Echinodera_suber_9520_E_901_sub : 306 / 156 / 148 / 145 / 145 / 144 / 140 / 116 / 112 / 111
Echinodera_montana_9375_E_802_mnt : 307 / 157 / 149 / 146 / 146 / 145 / 141 / 117 / 113 / 112
Echinodera_montana_16751_2737_PST_23887 : 308 / 157 / 149 / 146 / 146 / 145 / 141 / 117 / 113 / 112
Echinodera_crenata_9166_E_565_cre : 309 / 158 / 150 / 147 / 147 / 146 / 142 / 118 / 114 / 113
Echinodera_crenata_9299_E_710_cre : 310 / 158 / 150 / 147 / 147 / 146 / 142 / 118 / 114 / 113
Echinodera_crenata_9301_E_712_cre : 311 / 158 / 150 / 147 / 147 / 146 / 142 / 118 / 114 / 113
Echinodera_tenoensis_9169_E_568_ten : 312 / 159 / 151 / 148 / 148 / 147 / 142 / 118 / 114 / 113
Echinodera_tenoensis_9295_E_706_ang : 312 / 159 / 151 / 148 / 148 / 147 / 142 / 118 / 114 / 113
Echinodera_tenoensis_9356_E_755_ten : 312 / 159 / 151 / 148 / 148 / 147 / 142 / 118 / 114 / 113
Echinodera_guacimara_9162_E_561_gua : 313 / 160 / 152 / 149 / 149 / 148 / 142 / 118 / 114 / 113
Echinodera_guacimara_9277_E_688_gua : 313 / 160 / 152 / 149 / 149 / 148 / 142 / 118 / 114 / 113
Coloracalles_edoughensis_9212_E_611_edo : 314 / 161 / 153 / 150 / 150 / 149 / 143 / 119 / 115 / 114
Coloracalles_humerosus_8741_F_0098_hum : 315 / 162 / 154 / 151 / 151 / 150 / 144 / 120 / 116 / 115
Coloracalles_humerosus_9207_E_606_hum : 315 / 162 / 154 / 151 / 151 / 150 / 144 / 120 / 116 / 115
Coloracalles_humerosus_9210_E_609_hum : 315 / 162 / 154 / 151 / 151 / 150 / 144 / 120 / 116 / 115
Coloracalles_humerosus_10893_1407_JKR_4176 : 315 / 162 / 154 / 151 / 151 / 150 / 144 / 120 / 116 / 115
Echinodera_pallida_15972_1957_PST_24036 : 316 / 163 / 155 / 152 / 152 / 151 / 145 / 121 / 117 / 116
Echinodera_pallida_15976_1961_PST_24040 : 317 / 163 / 155 / 152 / 152 / 151 / 145 / 121 / 117 / 116
Echinodera_pallida_15979_1964_PST_24043 : 317 / 163 / 155 / 152 / 152 / 151 / 145 / 121 / 117 / 116
Echinodera_picta_9430_E_803_pic : 318 / 164 / 156 / 153 / 153 / 152 / 146 / 122 / 118 / 116
Echinodera_picta_16742_2728_PST_23878 : 319 / 164 / 156 / 153 / 153 / 152 / 146 / 122 / 118 / 116
Echinodera_germanni_9500_E_881_ger : 320 / 165 / 157 / 154 / 154 / 153 / 147 / 123 / 119 / 117
Echinodera_soumasi_17163_2798_PST_26152 : 321 / 166 / 158 / 155 / 155 / 154 / 148 / 124 / 120 / 118
Montanacalles_nevadaensis_8837_E_0189_nev : 322 / 167 / 159 / 156 / 156 / 155 / 149 / 125 / 121 / 119
Aeoniacalles_aeonii_1016_747_PST_66T2012_3084 : 323 / 168 / 160 / 157 / 157 / 156 / 150 / 126 / 122 / 120
Aeoniacalles_aeonii_9293_E_704_aeo : 324 / 168 / 160 / 157 / 157 / 156 / 150 / 126 / 122 / 120
Aeoniacalles_aeonii_8811_C_0101_aeo : 325 / 168 / 160 / 157 / 157 / 156 / 150 / 126 / 122 / 120
Aeoniacalles_aeonii_9278_E_689_aeo : 325 / 168 / 160 / 157 / 157 / 156 / 150 / 126 / 122 / 120
Aeoniacalles_aeonii_9148_E_547_bod : 326 / 169 / 161 / 158 / 158 / 157 / 151 / 127 / 123 / 121
Aeoniacalles_argillosus_8814_C_0103_arg : 327 / 170 / 162 / 159 / 159 / 158 / 152 / 128 / 124 / 122
Aeoniacalles_argillosus_8944_E_0222_arg : 327 / 170 / 162 / 159 / 159 / 158 / 152 / 128 / 124 / 122
Aeoniacalles_argillosus_8945_E_0223_arg : 327 / 170 / 162 / 159 / 159 / 158 / 152 / 128 / 124 / 122
Aeoniacalles_argillosus_11047_1561_JKR_3609 : 327 / 170 / 162 / 159 / 159 / 158 / 152 / 128 / 124 / 122
Aeoniacalles_argillosus_8943_E_0221_arg : 327 / 170 / 162 / 159 / 159 / 158 / 152 / 128 / 124 / 122
Aeoniacalles_argillosus_8815_C_0105_arg : 328 / 170 / 162 / 159 / 159 / 158 / 152 / 128 / 124 / 122
Aeoniacalles_argillosus_9151_E_550_arg : 329 / 171 / 162 / 159 / 159 / 158 / 152 / 128 / 124 / 122
Aeoniacalles_argillosus_9325_E_736_arg : 330 / 171 / 162 / 159 / 159 / 158 / 152 / 128 / 124 / 122
Aeoniacalles_argillosus_9614_ES1031 : 330 / 171 / 162 / 159 / 159 / 158 / 152 / 128 / 124 / 122
Aeoniacalles_grancanariensis_196_6_PST_2GC2011 : 331 / 172 / 163 / 160 / 160 / 159 / 153 / 129 / 125 / 123
Aeoniacalles_grancanariensis_214_24_PST_12GC2011 : 332 / 173 / 164 / 161 / 161 / 160 / 154 / 129 / 125 / 123
Aeoniacalles_grancanariensis_9353_E_752_gra : 332 / 173 / 164 / 161 / 161 / 160 / 154 / 129 / 125 / 123
Aeoniacalles_neptunus_15969_1954_PST_24033 : 333 / 174 / 165 / 162 / 162 / 161 / 155 / 130 / 126 / 124
Aeoniacalles_neptunus_15981_1966_PST_24045 : 333 / 174 / 165 / 162 / 162 / 161 / 155 / 130 / 126 / 124
Dendroacalles_fortunatus_9303_E_714_rut : 334 / 175 / 166 / 163 / 163 / 162 / 156 / 131 / 127 / 125
Dendroacalles_fortunatus_9304_E_715_for : 334 / 175 / 166 / 163 / 163 / 162 / 156 / 131 / 127 / 125
Dendroacalles_fortunatus_9309_E_720_rut : 334 / 175 / 166 / 163 / 163 / 162 / 156 / 131 / 127 / 125
Dendroacalles_fortunatus_9434_E_807_for : 334 / 175 / 166 / 163 / 163 / 162 / 156 / 131 / 127 / 125
Dendroacalles_fortunatus_9588_ES1005 : 334 / 175 / 166 / 163 / 163 / 162 / 156 / 131 / 127 / 125
Dendroacalles_fortunatus_9436_E_809_for : 334 / 175 / 166 / 163 / 163 / 162 / 156 / 131 / 127 / 125
Dendroacalles_fortunatus_9311_E_722_for : 335 / 175 / 166 / 163 / 163 / 162 / 156 / 131 / 127 / 125
Dendroacalles_fortunatus_9435_E_808_for : 336 / 175 / 166 / 163 / 163 / 162 / 156 / 131 / 127 / 125
Dendroacalles_fortunatus_16721_2707_PST_23857 : 337 / 175 / 166 / 163 / 163 / 162 / 156 / 131 / 127 / 125
Dendroacalles_ornatus_9094_P_530_orn : 338 / 175 / 166 / 163 / 163 / 162 / 156 / 131 / 127 / 125
Dendroacalles_ornatus_14986_1846_PST_26049 : 338 / 175 / 166 / 163 / 163 / 162 / 156 / 131 / 127 / 125
Dendroacalles_sigma_9155_E_554_sig : 339 / 175 / 166 / 163 / 163 / 162 / 156 / 131 / 127 / 125
Dendroacalles_sigma_12165_1714_PST_24432 : 339 / 175 / 166 / 163 / 163 / 162 / 156 / 131 / 127 / 125
Dendroacalles_sigma_11041_1555_JKR_3603 : 339 / 175 / 166 / 163 / 163 / 162 / 156 / 131 / 127 / 125
Dendroacalles_sigma_16004_1989_JKR_23629 : 339 / 175 / 166 / 163 / 163 / 162 / 156 / 131 / 127 / 125
Dendroacalles_sigma_12181_1730_PST_24448 : 339 / 175 / 166 / 163 / 163 / 162 / 156 / 131 / 127 / 125
Dendroacalles_ruteri_232_42_PST_30GC2011 : 340 / 176 / 167 / 164 / 163 / 162 / 156 / 131 / 127 / 125
Dendroacalles_ruteri_16886_2766_JKR_26215 : 341 / 176 / 167 / 164 / 163 / 162 / 156 / 131 / 127 / 125
Dendroacalles_ruteri_8769_C_0132_rut : 342 / 176 / 167 / 164 / 163 / 162 / 156 / 131 / 127 / 125
Dendroacalles_ruteri_12149_1698_PST_24416 : 343 / 176 / 167 / 164 / 163 / 162 / 156 / 131 / 127 / 125
Dendroacalles_ruteri_9442_E_819_rut : 344 / 176 / 167 / 164 / 163 / 162 / 156 / 131 / 127 / 125
Dendroacalles_ruteri_9440_E_815_rut : 345 / 176 / 167 / 164 / 163 / 162 / 156 / 131 / 127 / 125
Dendroacalles_ruteri_12162_1711_PST_24429 : 346 / 176 / 167 / 164 / 163 / 162 / 156 / 131 / 127 / 125
Dendroacalles_poneli_8776_C_0141_pon : 347 / 177 / 168 / 165 / 164 / 163 / 157 / 132 / 128 / 126
Dendroacalles_poneli_8976_E_0273_pon : 347 / 177 / 168 / 165 / 164 / 163 / 157 / 132 / 128 / 126
Dendroacalles_poneli_8804_C_0139_pon : 348 / 177 / 168 / 165 / 164 / 163 / 157 / 132 / 128 / 126
Dendroacalles_poneli_9294_E_705_pon : 348 / 177 / 168 / 165 / 164 / 163 / 157 / 132 / 128 / 126
Dendroacalles_poneli_9283_E_694_pon : 348 / 177 / 168 / 165 / 164 / 163 / 157 / 132 / 128 / 126
Dendroacalles_poneli_8820_C_0140_pon : 349 / 177 / 168 / 165 / 164 / 163 / 157 / 132 / 128 / 126
Dendroacalles_poneli_9604_ES1021 : 349 / 177 / 168 / 165 / 164 / 163 / 157 / 132 / 128 / 126
Dendroacalles_poneli_9324_E_735_pon : 349 / 177 / 168 / 165 / 164 / 163 / 157 / 132 / 128 / 126
Dendroacalles_poneli_9319_E_730_pon : 349 / 177 / 168 / 165 / 164 / 163 / 157 / 132 / 128 / 126
Dendroacalles_poneli_9600_ES1017 : 349 / 177 / 168 / 165 / 164 / 163 / 157 / 132 / 128 / 126
Dendroacalles_poneli_9329_E_740_pon : 349 / 177 / 168 / 165 / 164 / 163 / 157 / 132 / 128 / 126
Dendroacalles_poneli_9603_ES1020 : 350 / 177 / 168 / 165 / 164 / 163 / 157 / 132 / 128 / 126
Dendroacalles_poneli_9607_ES1024 : 351 / 177 / 168 / 165 / 164 / 163 / 157 / 132 / 128 / 126
Dendroacalles_poneli_12132_1681_PST_24399 : 351 / 177 / 168 / 165 / 164 / 163 / 157 / 132 / 128 / 126
Echiumacalles_anagaensis_9146_E_545_ana : 352 / 178 / 169 / 166 / 165 / 164 / 158 / 133 / 129 / 127
Echiumacalles_anagaensis_9599_ES1016 : 352 / 178 / 169 / 166 / 165 / 164 / 158 / 133 / 129 / 127
Echiumacalles_anagaensis_9147_E_546_ana : 353 / 179 / 170 / 167 / 165 / 164 / 158 / 133 / 129 / 127
Echiumacalles_anagaensis_9275_E_686_ana : 353 / 179 / 170 / 167 / 165 / 164 / 158 / 133 / 129 / 127
Ficusacalles_senilis_8731_C_0086_sen : 354 / 180 / 171 / 168 / 166 / 165 / 159 / 134 / 129 / 127
Ficusacalles_senilis_8966_E_0259_sen : 354 / 180 / 171 / 168 / 166 / 165 / 159 / 134 / 129 / 127
Ficusacalles_senilis_8967_E_0260_sen : 354 / 180 / 171 / 168 / 166 / 165 / 159 / 134 / 129 / 127
Ficusacalles_senilis_10368_E_0258_sen : 354 / 180 / 171 / 168 / 166 / 165 / 159 / 134 / 129 / 127
Ficusacalles_senilis_8732_C_0087_sen : 354 / 180 / 171 / 168 / 166 / 165 / 159 / 134 / 129 / 127
Ficusacalles_senilis_8965_E_0257_sen : 355 / 180 / 171 / 168 / 166 / 165 / 159 / 134 / 129 / 127
Ficusacalles_ficvorator_243_53_PST_48GC2011 : 356 / 181 / 172 / 169 / 167 / 166 / 160 / 135 / 129 / 127
Ficusacalles_ficvorator_980_711_PST_13T2012_3048 : 357 / 181 / 172 / 169 / 167 / 166 / 160 / 135 / 129 / 127
Ficusacalles_ficvorator_8729_C_0084_sen : 357 / 181 / 172 / 169 / 167 / 166 / 160 / 135 / 129 / 127
Ficusacalles_ficvorator_11056_1570_JKR_3618 : 357 / 181 / 172 / 169 / 167 / 166 / 160 / 135 / 129 / 127
Ficusacalles_ficvorator_9158_E_557_sen : 358 / 181 / 172 / 169 / 167 / 166 / 160 / 135 / 129 / 127
Ficusacalles_ficvorator_9285_E_696_sen : 358 / 181 / 172 / 169 / 167 / 166 / 160 / 135 / 129 / 127
Ficusacalles_ficvorator_9296_E_707_sen : 358 / 181 / 172 / 169 / 167 / 166 / 160 / 135 / 129 / 127
Ficusacalles_ficvorator_12166_1715_PST_24433 : 359 / 181 / 172 / 169 / 167 / 166 / 160 / 135 / 129 / 127
Ficusacalles_ficvorator_12179_1728_PST_24446 : 359 / 181 / 172 / 169 / 167 / 166 / 160 / 135 / 129 / 127
Ficusacalles_ficvorator_8730_C_0085_sen : 360 / 181 / 172 / 169 / 167 / 166 / 160 / 135 / 129 / 127
Ficusacalles_ficvorator_12164_1713_PST_24431 : 360 / 181 / 172 / 169 / 167 / 166 / 160 / 135 / 129 / 127
Ficusacalles_oceanicus_15973_1958_PST_24037 : 361 / 182 / 173 / 170 / 168 / 167 / 161 / 135 / 129 / 127
Ficusacalles_oceanicus_15982_1967_PST_24046 : 361 / 182 / 173 / 170 / 168 / 167 / 161 / 135 / 129 / 127
Silvacalles_carlinavorus_1022_753_PST_74T2012_3090 : 362 / 183 / 174 / 171 / 169 / 168 / 162 / 136 / 130 / 128
Silvacalles_carlinavorus_12186_1735_PST_24453 : 363 / 183 / 174 / 171 / 169 / 168 / 162 / 136 / 130 / 128
Silvacalles_carlinavorus_12188_1737_PST_24455 : 363 / 183 / 174 / 171 / 169 / 168 / 162 / 136 / 130 / 128
Silvacalles_carlinavorus_12192_1741_PST_24459 : 364 / 183 / 174 / 171 / 169 / 168 / 162 / 136 / 130 / 128
Silvacalles_carlinavorus_10157_1257_PST_3593 : 365 / 184 / 174 / 171 / 169 / 168 / 162 / 136 / 130 / 128
Silvacalles_carlinavorus_10253_1353_PST_4169 : 365 / 184 / 174 / 171 / 169 / 168 / 162 / 136 / 130 / 128
Silvacalles_carlinavorus_11199_773_PST_20G2012_3110 : 365 / 184 / 174 / 171 / 169 / 168 / 162 / 136 / 130 / 128
Silvacalles_cedroensis_9305_E_716_ced : 366 / 184 / 174 / 171 / 169 / 168 / 162 / 136 / 130 / 128
Silvacalles_cedroensis_9310_E_721_ced : 367 / 184 / 174 / 171 / 169 / 168 / 162 / 136 / 130 / 128
Silvacalles_cedroensis_9592_ES1009 : 367 / 184 / 174 / 171 / 169 / 168 / 162 / 136 / 130 / 128
Silvacalles_cedroensis_9587_ES1004 : 368 / 184 / 174 / 171 / 169 / 168 / 162 / 136 / 130 / 128
Silvacalles_cedroensis_9615_ES1032 : 368 / 184 / 174 / 171 / 169 / 168 / 162 / 136 / 130 / 128
Silvacalles_lepidus_8772_C_0135_lep : 369 / 184 / 174 / 171 / 169 / 168 / 162 / 136 / 130 / 128
Silvacalles_lepidus_8973_E_0269_lep : 369 / 184 / 174 / 171 / 169 / 168 / 162 / 136 / 130 / 128
Silvacalles_lepidus_15998_1983_JKR_23623 : 369 / 184 / 174 / 171 / 169 / 168 / 162 / 136 / 130 / 128
Silvacalles_lepidus_8974_E_0271_lep : 369 / 184 / 174 / 171 / 169 / 168 / 162 / 136 / 130 / 128
Silvacalles_lepidus_10370_E_0270_lep : 370 / 184 / 174 / 171 / 169 / 168 / 162 / 136 / 130 / 128
Silvacalles_instabilis_205_15_PST_7GC2011 : 371 / 184 / 174 / 171 / 169 / 168 / 162 / 136 / 130 / 128
Silvacalles_instabilis_9270_E_681_ins : 372 / 184 / 174 / 171 / 169 / 168 / 162 / 136 / 130 / 128
Silvacalles_instabilis_971_702_PST_5T2012_3039 : 373 / 184 / 174 / 171 / 169 / 168 / 162 / 136 / 130 / 128
Silvacalles_instabilis_8773_C_0136_ins : 374 / 184 / 174 / 171 / 169 / 168 / 162 / 136 / 130 / 128
Silvacalles_instabilis_9439_E_814_ins : 375 / 184 / 174 / 171 / 169 / 168 / 162 / 136 / 130 / 128
Silvacalles_instabilis_943_686_PST_74T2012 : 376 / 184 / 174 / 171 / 169 / 168 / 162 / 136 / 130 / 128
Silvacalles_instabilis_9264_E_675_ins : 376 / 184 / 174 / 171 / 169 / 168 / 162 / 136 / 130 / 128
Silvacalles_instabilis_9281_E_692_ins : 376 / 184 / 174 / 171 / 169 / 168 / 162 / 136 / 130 / 128
Silvacalles_instabilis_999_730_PST_40T2012_3067 : 377 / 184 / 174 / 171 / 169 / 168 / 162 / 136 / 130 / 128
Silvacalles_instabilis_10142_1242_PST_3578 : 377 / 184 / 174 / 171 / 169 / 168 / 162 / 136 / 130 / 128
Silvacalles_nubilosus_8733_C_0088_nub : 378 / 184 / 174 / 171 / 169 / 168 / 162 / 136 / 130 / 128
Silvacalles_nubilosus_9271_E_682_nub : 378 / 184 / 174 / 171 / 169 / 168 / 162 / 136 / 130 / 128
Silvacalles_instabilis_9273_E_684_ins : 379 / 184 / 174 / 171 / 169 / 168 / 162 / 136 / 130 / 128
Silvacalles_nubilosus_9159_E_558_nub : 380 / 184 / 174 / 171 / 169 / 168 / 162 / 136 / 130 / 128
Silvacalles_mundus_8770_C_0133_mun : 381 / 185 / 175 / 172 / 170 / 169 / 163 / 136 / 130 / 128
Silvacalles_mundus_8975_E_0272_mun : 381 / 185 / 175 / 172 / 170 / 169 / 163 / 136 / 130 / 128
Silvacalles_mundus_11042_1556_JKR_3604 : 381 / 185 / 175 / 172 / 170 / 169 / 163 / 136 / 130 / 128
Silvacalles_mundus_11044_1558_JKR_3606 : 381 / 185 / 175 / 172 / 170 / 169 / 163 / 136 / 130 / 128
Silvacalles_mundus_12163_1712_PST_24430 : 381 / 185 / 175 / 172 / 170 / 169 / 163 / 136 / 130 / 128
Silvacalles_mundus_16002_1987_JKR_23627 : 381 / 185 / 175 / 172 / 170 / 169 / 163 / 136 / 130 / 128
Silvacalles_mundus_11043_1557_JKR_3605 : 381 / 185 / 175 / 172 / 170 / 169 / 163 / 136 / 130 / 128
Silvacalles_mundus_16003_1988_JKR_23628 : 381 / 185 / 175 / 172 / 170 / 169 / 163 / 136 / 130 / 128
Silvacalles_mundus_16001_1986_JKR_23626 : 381 / 185 / 175 / 172 / 170 / 169 / 163 / 136 / 130 / 128
Silvacalles_mundus_8771_C_0134_mun : 382 / 185 / 175 / 172 / 170 / 169 / 163 / 136 / 130 / 128
Silvacalles_mundus_12136_1685_PST_24403 : 382 / 185 / 175 / 172 / 170 / 169 / 163 / 136 / 130 / 128
Silvacalles_mundus_8972_E_0268_mun : 383 / 185 / 175 / 172 / 170 / 169 / 163 / 136 / 130 / 128
Silvacalles_mundus_10352_E_0943_lep : 383 / 185 / 175 / 172 / 170 / 169 / 163 / 136 / 130 / 128
Silvacalles_lunulatus_9089_P_525_lun : 384 / 186 / 176 / 173 / 171 / 170 / 164 / 136 / 130 / 128
Silvacalles_lunulatus_9091_P_527_lun : 384 / 186 / 176 / 173 / 171 / 170 / 164 / 136 / 130 / 128
Silvacalles_lunulatus_9111_P_513_lun : 384 / 186 / 176 / 173 / 171 / 170 / 164 / 136 / 130 / 128
Silvacalles_lunulatus_14993_1853_PST_26056 : 384 / 186 / 176 / 173 / 171 / 170 / 164 / 136 / 130 / 128
Silvacalles_lunulatus_9097_P_533_lun : 385 / 186 / 176 / 173 / 171 / 170 / 164 / 136 / 130 / 128
Silvacalles_lunulatus_15018_1878_PST_26081 : 386 / 186 / 176 / 173 / 171 / 170 / 164 / 136 / 130 / 128
Silvacalles_tolpivorus_8757_C_0117_tol : 387 / 187 / 177 / 174 / 172 / 171 / 165 / 137 / 131 / 129
Silvacalles_tolpivorus_9316_E_727_tol : 387 / 187 / 177 / 174 / 172 / 171 / 165 / 137 / 131 / 129
Silvacalles_tolpivorus_9605_ES1022 : 387 / 187 / 177 / 174 / 172 / 171 / 165 / 137 / 131 / 129
Silvacalles_tolpivorus_9606_ES1023 : 387 / 187 / 177 / 174 / 172 / 171 / 165 / 137 / 131 / 129
Silvacalles_tolpivorus_9596_ES1013 : 388 / 187 / 177 / 174 / 172 / 171 / 165 / 137 / 131 / 129
Lauriacalles_acutus_8774_C_0137_act : 389 / 188 / 178 / 175 / 173 / 172 / 166 / 138 / 132 / 130
Lauriacalles_acutus_12160_1709_PST_24427 : 389 / 188 / 178 / 175 / 173 / 172 / 166 / 138 / 132 / 130
Lauriacalles_acutus_12204_1753_PST_24471 : 389 / 188 / 178 / 175 / 173 / 172 / 166 / 138 / 132 / 130
Lauriacalles_acutus_15996_1981_JKR_23621 : 389 / 188 / 178 / 175 / 173 / 172 / 166 / 138 / 132 / 130
Lauriacalles_acutus_8941_E_0219_acu : 389 / 188 / 178 / 175 / 173 / 172 / 166 / 138 / 132 / 130
Lauriacalles_acutus_12161_1710_PST_24428 : 390 / 188 / 178 / 175 / 173 / 172 / 166 / 138 / 132 / 130
Lauriacalles_acutus_9145_E_544_acu : 391 / 188 / 178 / 175 / 173 / 172 / 166 / 138 / 132 / 130
Lauriacalles_acutus_9263_E_674_acu : 392 / 188 / 178 / 175 / 173 / 172 / 166 / 138 / 132 / 130
Lauriacalles_acutus_9269_E_680_acu : 392 / 188 / 178 / 175 / 173 / 172 / 166 / 138 / 132 / 130
Lauriacalles_acutus_9441_E_816_acu : 392 / 188 / 178 / 175 / 173 / 172 / 166 / 138 / 132 / 130
Pseudodichromacalles_fernandezi_9174_E_573_fer : 393 / 189 / 179 / 176 / 174 / 173 / 167 / 139 / 133 / 131
Pseudodichromacalles_fernandezi_9276_E_687_fer : 394 / 190 / 180 / 177 / 175 / 174 / 167 / 139 / 133 / 131
Pseudodichromacalles_fernandezi_9317_E_728_fer : 395 / 191 / 180 / 177 / 175 / 174 / 167 / 139 / 133 / 131
Pseudodichromacalles_fernandezi_9598_ES1015 : 395 / 191 / 180 / 177 / 175 / 174 / 167 / 139 / 133 / 131
Pseudodichromacalles_fernandezi_9601_ES1018 : 395 / 191 / 180 / 177 / 175 / 174 / 167 / 139 / 133 / 131
Pseudodichromacalles_fernandezi_9326_E_737_fer : 396 / 191 / 180 / 177 / 175 / 174 / 167 / 139 / 133 / 131
Pseudodichromacalles_fernandezi_12133_1682_PST_24400 : 396 / 191 / 180 / 177 / 175 / 174 / 167 / 139 / 133 / 131
Pseudodichromacalles_pericallis_8767_C_0128_fer : 397 / 192 / 181 / 178 / 176 / 175 / 168 / 139 / 133 / 131
Pseudodichromacalles_pericallis_10369_E_0275_fer : 397 / 192 / 181 / 178 / 176 / 175 / 168 / 139 / 133 / 131
Pseudodichromacalles_pericallis_12155_1704_PST_24422 : 398 / 192 / 181 / 178 / 176 / 175 / 168 / 139 / 133 / 131
Pseudodichromacalles_xerampelinus_10144_1244_PST_3580 : 399 / 193 / 182 / 179 / 177 / 176 / 169 / 140 / 134 / 132
Pseudodichromacalles_xerampelinus_10259_687_PST_75T2012 : 399 / 193 / 182 / 179 / 177 / 176 / 169 / 140 / 134 / 132
Silvacalles_hakani_8816_C_0106_tag : 400 / 194 / 183 / 180 / 178 / 177 / 170 / 141 / 135 / 133
Silvacalles_hakani_11052_1566_JKR_3614 : 400 / 194 / 183 / 180 / 178 / 177 / 170 / 141 / 135 / 133
Silvacalles_pedestris_977_708_PST_9T2012_3045 : 401 / 195 / 184 / 181 / 179 / 178 / 171 / 142 / 136 / 134
Silvacalles_pedestris_9300_E_711_ped : 402 / 195 / 184 / 181 / 179 / 178 / 171 / 142 / 136 / 134
Silvacalles_pedestris_8818_C_0108_ped : 403 / 196 / 185 / 182 / 180 / 179 / 172 / 142 / 136 / 134
Silvacalles_pedestris_9312_E_723_ped : 404 / 197 / 185 / 182 / 180 / 179 / 172 / 142 / 136 / 134
Silvacalles_pedestris_9593_ES1010 : 405 / 197 / 185 / 182 / 180 / 179 / 172 / 142 / 136 / 134
Silvacalles_pedestris_9437_E_810_ped : 406 / 197 / 185 / 182 / 180 / 179 / 172 / 142 / 136 / 134
Silvacalles_pedestris_9616_ES1033 : 407 / 197 / 185 / 182 / 180 / 179 / 172 / 142 / 136 / 134
Silvacalles_pedestris_8817_C_0107_ped : 408 / 198 / 186 / 183 / 181 / 180 / 173 / 142 / 136 / 134
Silvacalles_pedestris_11053_1567_JKR_3615 : 408 / 198 / 186 / 183 / 181 / 180 / 173 / 142 / 136 / 134
Sonchiacalles_muelleri_8754_C_0112_mue : 409 / 199 / 187 / 184 / 182 / 181 / 174 / 143 / 137 / 135
Sonchiacalles_muelleri_16014_1999_JKR_23639 : 409 / 199 / 187 / 184 / 182 / 181 / 174 / 143 / 137 / 135
Sonchiacalles_muelleri_8955_E_0246_mue : 409 / 199 / 187 / 184 / 182 / 181 / 174 / 143 / 137 / 135
Sonchiacalles_muelleri_8954_E_0245_mue : 409 / 199 / 187 / 184 / 182 / 181 / 174 / 143 / 137 / 135
Sonchiacalles_muelleri_8755_C_0113_mue : 410 / 200 / 187 / 184 / 182 / 181 / 174 / 143 / 137 / 135
Sonchiacalles_muelleri_8802_C_0114_mue : 410 / 200 / 187 / 184 / 182 / 181 / 174 / 143 / 137 / 135
Sonchiacalles_silosensis_981_712_PST_13T2012_3049 : 411 / 201 / 188 / 185 / 183 / 182 / 175 / 144 / 138 / 136
Sonchiacalles_silosensis_9152_E_551_sil : 411 / 201 / 188 / 185 / 183 / 182 / 175 / 144 / 138 / 136
Sonchiacalles_silosensis_9318_E_729_sil : 412 / 201 / 188 / 185 / 183 / 182 / 175 / 144 / 138 / 136
Sonchiacalles_sonchi_8744_C_0110_son : 413 / 202 / 189 / 186 / 184 / 183 / 176 / 145 / 139 / 137
Sonchiacalles_sonchi_9315_E_726_son : 414 / 203 / 190 / 187 / 184 / 183 / 176 / 145 / 139 / 137
Sonchiacalles_sonchi_9623_ES1040 : 414 / 203 / 190 / 187 / 184 / 183 / 176 / 145 / 139 / 137
Sonchiacalles_sonchi_9153_E_552_son : 415 / 204 / 191 / 188 / 184 / 183 / 176 / 145 / 139 / 137
Sonchiacalles_sonchi_9274_E_685_son : 416 / 204 / 191 / 188 / 184 / 183 / 176 / 145 / 139 / 137
Sonchiacalles_sonchi_9286_E_697_son : 417 / 205 / 192 / 189 / 184 / 183 / 176 / 145 / 139 / 137
Sonchiacalles_sonchi_9288_E_699_son : 417 / 205 / 192 / 189 / 184 / 183 / 176 / 145 / 139 / 137
Canariacalles_alluaudi_221_31_PST_17GC2011 : 418 / 206 / 193 / 190 / 185 / 184 / 177 / 146 / 140 / 138
Canariacalles_alluaudi_11164_9_PST_3GC2011 : 419 / 206 / 193 / 190 / 185 / 184 / 177 / 146 / 140 / 138
Canariacalles_alluaudi_8942_E_0220_all : 420 / 207 / 194 / 191 / 185 / 184 / 177 / 146 / 140 / 138
Canariacalles_alluaudi_9284_E_695_all : 420 / 207 / 194 / 191 / 185 / 184 / 177 / 146 / 140 / 138
Canariacalles_alluaudi_9298_E_709_all : 420 / 207 / 194 / 191 / 185 / 184 / 177 / 146 / 140 / 138
Canariacalles_alluaudi_9289_E_700_all : 420 / 207 / 194 / 191 / 185 / 184 / 177 / 146 / 140 / 138
Canariacalles_lanzarotensis_16882_2762_PST_26211 : 421 / 208 / 195 / 192 / 186 / 185 / 178 / 146 / 140 / 138
Canariacalles_lanzarotensis_SDEI0027_2932_PST : 421 / 208 / 195 / 192 / 186 / 185 / 178 / 146 / 140 / 138
Madeiracalles_achadagrandensis_9096_P_532_ach : 422 / 209 / 196 / 193 / 187 / 186 / 179 / 147 / 141 / 139
Madeiracalles_pulverosus_8756_P_0116_pul : 423 / 210 / 197 / 194 / 188 / 187 / 180 / 148 / 142 / 140
Madeiracalles_pulverosus_9088_P_524_pul : 424 / 210 / 197 / 194 / 188 / 187 / 180 / 148 / 142 / 140
Madeiracalles_pulverosus_9086_P_512_pul : 425 / 210 / 197 / 194 / 188 / 187 / 180 / 148 / 142 / 140
Madeiracalles_pulverosus_9110_P_511_pul : 425 / 210 / 197 / 194 / 188 / 187 / 180 / 148 / 142 / 140
Madeiracalles_pulverosus_15967_1952_PST_24031 : 425 / 210 / 197 / 194 / 188 / 187 / 180 / 148 / 142 / 140
Madeiracalles_pulverosus_SDEI0038_2943_PST : 425 / 210 / 197 / 194 / 188 / 187 / 180 / 148 / 142 / 140
Madeiracalles_pulverosus_17520_2854_PST_4249 : 426 / 210 / 197 / 194 / 188 / 187 / 180 / 148 / 142 / 140
Madeiracalles_dispar_9095_P_531_dis : 427 / 211 / 198 / 195 / 189 / 188 / 181 / 149 / 143 / 141
Madeiracalles_histrionicus_17147_2782_PST_26136 : 428 / 212 / 199 / 196 / 190 / 189 / 182 / 150 / 144 / 142
Madeiracalles_histrionicus_17148_2783_PST_26137 : 428 / 212 / 199 / 196 / 190 / 189 / 182 / 150 / 144 / 142
Madeiracalles_saxicola_9112_P_514_sax : 429 / 213 / 200 / 197 / 191 / 190 / 183 / 151 / 145 / 143
Madeiracalles_saxicola_15027_1887_PST_26090 : 429 / 213 / 200 / 197 / 191 / 190 / 183 / 151 / 145 / 143
Madeiracalles_saxicola_17142_2777_PST_26131 : 429 / 213 / 200 / 197 / 191 / 190 / 183 / 151 / 145 / 143
Madeiracalles_saxicola_17144_2779_PST_26133 : 429 / 213 / 200 / 197 / 191 / 190 / 183 / 151 / 145 / 143
Madeiracalles_saxicola_17149_2784_PST_26138 : 429 / 213 / 200 / 197 / 191 / 190 / 183 / 151 / 145 / 143
Madeiracalles_saxicola_17150_2785_PST_26139 : 429 / 213 / 200 / 197 / 191 / 190 / 183 / 151 / 145 / 143
Madeiracalles_cinereus_9090_P_526_cin : 430 / 214 / 201 / 198 / 192 / 191 / 184 / 152 / 146 / 144
Madeiracalles_cinereus_9114_P_516_cin : 431 / 214 / 201 / 198 / 192 / 191 / 184 / 152 / 146 / 144
Madeiracalles_vau_15019_1879_PST_26082 : 432 / 214 / 201 / 198 / 192 / 191 / 184 / 152 / 146 / 144
Madeiracalles_terminalis_9087_P_519_ter : 433 / 214 / 201 / 198 / 192 / 191 / 184 / 152 / 146 / 144
Madeiracalles_terminalis_SDEI0046_2951_PST : 433 / 214 / 201 / 198 / 192 / 191 / 184 / 152 / 146 / 144
Madeiracalles_terminalis_SDEI0049_2954_PST : 433 / 214 / 201 / 198 / 192 / 191 / 184 / 152 / 146 / 144
Madeiracalles_terminalis_14980_1840_PST_26043 : 434 / 214 / 201 / 198 / 192 / 191 / 184 / 152 / 146 / 144
Madeiracalles_terminalis_9107_P_508_tol : 435 / 214 / 201 / 198 / 192 / 191 / 184 / 152 / 146 / 144
Madeiracalles_terminalis_9108_P_509_ter : 435 / 214 / 201 / 198 / 192 / 191 / 184 / 152 / 146 / 144
Madeiracalles_terminalis_9109_P_510_ter : 435 / 214 / 201 / 198 / 192 / 191 / 184 / 152 / 146 / 144
Madeiracalles_terminalis_9116_P_518_ter : 435 / 214 / 201 / 198 / 192 / 191 / 184 / 152 / 146 / 144
Madeiracalles_terminalis_SDEI0007_2912_PST : 435 / 214 / 201 / 198 / 192 / 191 / 184 / 152 / 146 / 144
Madeiracalles_tristaensis_SDEI0043_2948_PST : 436 / 214 / 201 / 198 / 192 / 191 / 184 / 152 / 146 / 144
Madeiracalles_tristaensis_SDEI0044_2949_PST : 436 / 214 / 201 / 198 / 192 / 191 / 184 / 152 / 146 / 144
Madeiracalles_tristaensis_SDEI0045_2950_PST : 436 / 214 / 201 / 198 / 192 / 191 / 184 / 152 / 146 / 144
Madeiracalles_portosantoensis_9098_P_534_por : 437 / 215 / 202 / 199 / 193 / 192 / 185 / 153 / 147 / 145
Madeiracalles_portosantoensis_SDEI0048_2953_PST : 438 / 215 / 202 / 199 / 193 / 192 / 185 / 153 / 147 / 145
Madeiracalles_machadoi_9115_P_517_mac : 439 / 216 / 203 / 200 / 194 / 193 / 186 / 154 / 148 / 146
Madeiracalles_machadoi_17479_2821_PST_25867 : 439 / 216 / 203 / 200 / 194 / 193 / 186 / 154 / 148 / 146
Madeiracalles_beelzebubi_17475_2817_PST_25863 : 440 / 217 / 204 / 201 / 195 / 194 / 187 / 155 / 149 / 147
Madeiracalles_coarctatus_17522_2856_PST_4251 : 441 / 218 / 205 / 202 / 196 / 195 / 188 / 156 / 150 / 148
Madeiracalles_succulentus_17510_2851_PST_4246 : 442 / 219 / 206 / 203 / 197 / 196 / 189 / 157 / 151 / 149
Madeiracalles_succulentus_17512_2853_PST_4248 : 442 / 219 / 206 / 203 / 197 / 196 / 189 / 157 / 151 / 149
Dendroacalles_brevitarsis_216_26_PST_13GC2011 : 443 / 220 / 207 / 204 / 198 / 197 / 190 / 158 / 152 / 150
Dendroacalles_brevitarsis_225_35_PST_23GC2011 : 444 / 220 / 207 / 204 / 198 / 197 / 190 / 158 / 152 / 150
Dendroacalles_brevitarsis_304_109_PST_div : 445 / 220 / 207 / 204 / 198 / 197 / 190 / 158 / 152 / 150
Dendroacalles_euphorbiacus_8775_C_0138_eup : 446 / 221 / 208 / 205 / 199 / 198 / 191 / 159 / 153 / 151
Dendroacalles_euphorbiacus_8971_E_0267_eup : 447 / 222 / 209 / 206 / 200 / 199 / 192 / 160 / 154 / 151
Dendroacalles_euphorbiacus_12170_1719_PST_24437 : 447 / 222 / 209 / 206 / 200 / 199 / 192 / 160 / 154 / 151
Dendroacalles_euphorbiacus_12193_1742_PST_24460 : 447 / 222 / 209 / 206 / 200 / 199 / 192 / 160 / 154 / 151
Aeoniacalles_aeonisimilis_9314_E_725_aes : 448 / 223 / 210 / 207 / 201 / 200 / 193 / 161 / 155 / 152
Aeoniacalles_aeonisimilis_9590_ES1007 : 449 / 223 / 210 / 207 / 201 / 200 / 193 / 161 / 155 / 152
Aeoniacalles_aeonisimilis_16728_2714_PST_23864 : 449 / 223 / 210 / 207 / 201 / 200 / 193 / 161 / 155 / 152
Aeoniacalles_aeonisimilis_9594_ES1011 : 450 / 223 / 210 / 207 / 201 / 200 / 193 / 161 / 155 / 152
Aeoniacalles_aeonisimilis_9621_ES1038 : 451 / 223 / 210 / 207 / 201 / 200 / 193 / 161 / 155 / 152
Aeoniacalles_tabladoensis_8813_C_0102_aes : 452 / 224 / 211 / 208 / 202 / 201 / 194 / 162 / 156 / 153
Echinodera_casablancaensis_9532_E_913_cas : 453 / 225 / 212 / 209 / 203 / 202 / 195 / 163 / 157 / 154
Echinodera_casablancaensis_9535_E_917_cas : 454 / 225 / 212 / 209 / 203 / 202 / 195 / 163 / 157 / 154
Echinodera_casablancaensis_9533_E_915_cas : 455 / 226 / 213 / 210 / 203 / 202 / 195 / 163 / 157 / 154
Echinodera_casablancaensis_9534_E_916_cas : 455 / 226 / 213 / 210 / 203 / 202 / 195 / 163 / 157 / 154
Echinodera_cognita_8907_E_0417_cog : 456 / 227 / 214 / 211 / 204 / 203 / 196 / 164 / 158 / 155
Echinodera_cognita_9047_E_490_cog : 456 / 227 / 214 / 211 / 204 / 203 / 196 / 164 / 158 / 155
Echinodera_incognita_8908_E_0418_inc : 457 / 228 / 215 / 212 / 205 / 204 / 197 / 164 / 158 / 155
Echinodera_incognita_9195_E_594_inc : 458 / 228 / 215 / 212 / 205 / 204 / 197 / 164 / 158 / 155
Echinodera_incognita_9046_E_489_inc : 459 / 229 / 216 / 213 / 206 / 205 / 198 / 164 / 158 / 155
Echinodera_incognita_10200_1300_PST_4116 : 460 / 229 / 216 / 213 / 206 / 205 / 198 / 164 / 158 / 155
Echinodera_incognita_9395_E_762_inc : 461 / 230 / 217 / 214 / 207 / 206 / 199 / 164 / 158 / 155
Echinodera_incognita_9397_E_763_inc : 462 / 230 / 217 / 214 / 207 / 206 / 199 / 164 / 158 / 155
Echinodera_incognita_10172_1272_PST_4088 : 463 / 230 / 217 / 214 / 207 / 206 / 199 / 164 / 158 / 155
Echinodera_incognita_10242_1342_PST_4158 : 464 / 231 / 218 / 215 / 208 / 207 / 200 / 165 / 159 / 155
Acalles_gadorensis_8740_E_0097_gad : 465 / 232 / 219 / 216 / 209 / 208 / 201 / 166 / 160 / 156
Echinodera_atlasensis_9536_E_918_atl : 466 / 233 / 220 / 217 / 210 / 209 / 202 / 167 / 161 / 157
Echinodera_atlasensis_9581_E_920_atl : 467 / 233 / 220 / 217 / 210 / 209 / 202 / 167 / 161 / 157
Echinodera_atlasensis_9560_Mo_947_ant : 468 / 234 / 221 / 218 / 211 / 210 / 203 / 167 / 161 / 157
Echinodera_atlasensis_9537_E_919_atl : 469 / 235 / 222 / 219 / 212 / 211 / 204 / 168 / 162 / 158
Echinodera_kratkyi_16885_2765_JKR_26214 : 470 / 236 / 223 / 220 / 213 / 212 / 205 / 169 / 163 / 159
Echinodera_bargouensis_9056_T_499_zag : 471 / 237 / 224 / 221 / 214 / 213 / 206 / 170 / 164 / 160
Echinodera_bargouensis_9559_TU_946_bar : 472 / 237 / 224 / 221 / 214 / 213 / 206 / 170 / 164 / 160
Echinodera_zaghouanensis_9055_T_498_zag : 473 / 238 / 225 / 222 / 215 / 214 / 207 / 171 / 165 / 161
Echinodera_ketamaensis_9528_E_909_ket : 474 / 239 / 226 / 223 / 216 / 215 / 208 / 172 / 166 / 162
Calacalles_kabylianus_9561_L_948_kab : 475 / 240 / 227 / 224 / 217 / 216 / 209 / 173 / 167 / 163
Calacalles_theryi_9382_E_865_the : 476 / 241 / 228 / 225 / 218 / 217 / 210 / 174 / 168 / 164
Calacalles_theryi_10148_1248_PST_3584 : 476 / 241 / 228 / 225 / 218 / 217 / 210 / 174 / 168 / 164
Calacalles_theryi_9386_E_914_the : 477 / 241 / 228 / 225 / 218 / 217 / 210 / 174 / 168 / 164
Dichromacalles_lentisci_9412_E_781_len : 478 / 242 / 229 / 226 / 219 / 218 / 211 / 175 / 169 / 165
Dichromacalles_lentisci_9523_E_904_len : 478 / 242 / 229 / 226 / 219 / 218 / 211 / 175 / 169 / 165
Dichromacalles_lentisci_9416_E_786_len : 478 / 242 / 229 / 226 / 219 / 218 / 211 / 175 / 169 / 165
Acalles_kippenbergi_664_460_PST : 479 / 243 / 230 / 227 / 220 / 219 / 212 / 176 / 170 / 166
Acalles_ossetiensis_16876_2756_PST_26853 : 480 / 244 / 231 / 228 / 221 / 220 / 213 / 177 / 171 / 167
Acalles_ossetiensis_16879_2759_PST_26856 : 480 / 244 / 231 / 228 / 221 / 220 / 213 / 177 / 171 / 167
Echinodera_setosagracilis_9061_T_504_set : 481 / 245 / 232 / 229 / 222 / 221 / 214 / 178 / 172 / 168
Calacalles_affinis_17473_2815_PST_25861 : 482 / 246 / 233 / 230 / 223 / 222 / 215 / 179 / 173 / 169
Calacalles_affinis_17474_2816_PST_25862 : 483 / 246 / 233 / 230 / 223 / 222 / 215 / 179 / 173 / 169
Calacalles_atomarius_9177_E_576_ato : 484 / 247 / 234 / 231 / 224 / 223 / 216 / 180 / 174 / 170
Calacalles_manriquei_SDEI0028_2933_PST : 485 / 248 / 235 / 232 / 225 / 224 / 217 / 181 / 175 / 171
Calacalles_mulagua_9585_ES1002 : 486 / 249 / 236 / 233 / 226 / 225 / 217 / 181 / 175 / 171
Calacalles_mulagua_9620_ES1037 : 486 / 249 / 236 / 233 / 226 / 225 / 217 / 181 / 175 / 171
Calacalles_mulagua_9609_ES1026 : 487 / 249 / 236 / 233 / 226 / 225 / 217 / 181 / 175 / 171
Calacalles_mulagua_9619_ES1036 : 487 / 249 / 236 / 233 / 226 / 225 / 217 / 181 / 175 / 171
Calacalles_mulagua_9613_ES1030 : 488 / 249 / 236 / 233 / 226 / 225 / 217 / 181 / 175 / 171
Calacalles_mulagua_16733_2719_PST_23869 : 488 / 249 / 236 / 233 / 226 / 225 / 217 / 181 / 175 / 171
Calacalles_mulagua_9617_ES1034 : 489 / 249 / 236 / 233 / 226 / 225 / 217 / 181 / 175 / 171
Calacalles_mulagua_9622_ES1039 : 490 / 249 / 236 / 233 / 226 / 225 / 217 / 181 / 175 / 171
Calacalles_pusillus_978_709_PST_10T2012_3046 : 491 / 250 / 237 / 234 / 227 / 226 / 218 / 181 / 175 / 171
Calacalles_pusillus_1007_738_PST_52T2012_3075 : 491 / 250 / 237 / 234 / 227 / 226 / 218 / 181 / 175 / 171
Calacalles_pusillus_9291_E_702_pus : 491 / 250 / 237 / 234 / 227 / 226 / 218 / 181 / 175 / 171
Calacalles_pusillus_991_722_PST_32T2012_3059 : 492 / 250 / 237 / 234 / 227 / 226 / 218 / 181 / 175 / 171
Calacalles_droueti_8762_P_0123_dro : 493 / 251 / 238 / 235 / 228 / 227 / 219 / 182 / 176 / 172
Calacalles_droueti_10357_P_0264_dro : 494 / 251 / 238 / 235 / 228 / 227 / 219 / 182 / 176 / 172
Calacalles_droueti_8764_P_0125_azo : 495 / 251 / 238 / 235 / 228 / 227 / 219 / 182 / 176 / 172
Calacalles_droueti_9179_E_578_dro : 496 / 251 / 238 / 235 / 228 / 227 / 219 / 182 / 176 / 172
Calacalles_bandamaensis_197_7_PST_2GC2011 : 497 / 252 / 239 / 236 / 229 / 228 / 220 / 183 / 177 / 173
Calacalles_bandamaensis_305_110_PST_div : 497 / 252 / 239 / 236 / 229 / 228 / 220 / 183 / 177 / 173
Calacalles_bandamaensis_302_107_PST_div : 497 / 252 / 239 / 236 / 229 / 228 / 220 / 183 / 177 / 173
Calacalles_minutus_9379_E_822_min : 498 / 253 / 240 / 237 / 230 / 229 / 221 / 183 / 177 / 173
Calacalles_palmensis_8760_C_0121_set : 499 / 254 / 241 / 238 / 231 / 230 / 222 / 183 / 177 / 173
Calacalles_palmensis_12151_1700_PST_24418 : 499 / 254 / 241 / 238 / 231 / 230 / 222 / 183 / 177 / 173
Calacalles_palmensis_12190_1739_PST_24457 : 500 / 255 / 241 / 238 / 231 / 230 / 222 / 183 / 177 / 173
Calacalles_citvorator_8970_E_0266_set : 501 / 256 / 242 / 239 / 232 / 231 / 223 / 184 / 178 / 174
Calacalles_citvorator_12154_1703_PST_24421 : 501 / 256 / 242 / 239 / 232 / 231 / 223 / 184 / 178 / 174
Calacalles_hermigua_9343_E_742_set : 502 / 257 / 243 / 240 / 233 / 232 / 224 / 185 / 178 / 174
Calacalles_hermigua_9347_E_746_set : 503 / 257 / 243 / 240 / 233 / 232 / 224 / 185 / 178 / 174
Calacalles_hermigua_9348_E_747_set : 503 / 257 / 243 / 240 / 233 / 232 / 224 / 185 / 178 / 174
Calacalles_hermigua_9589_ES1006 : 504 / 257 / 243 / 240 / 233 / 232 / 224 / 185 / 178 / 174
Calacalles_montelunatus_12167_1716_PST_24434 : 505 / 258 / 244 / 241 / 234 / 233 / 225 / 185 / 178 / 174
Calacalles_montelunatus_12172_1721_PST_24439 : 505 / 258 / 244 / 241 / 234 / 233 / 225 / 185 / 178 / 174
Calacalles_montelunatus_12171_1720_PST_24438 : 505 / 258 / 244 / 241 / 234 / 233 / 225 / 185 / 178 / 174
Calacalles_seticollis_8761_C_0122_set : 506 / 259 / 245 / 242 / 235 / 234 / 226 / 185 / 178 / 174
Calacalles_seticollis_8969_E_0265_set : 507 / 259 / 245 / 242 / 235 / 234 / 226 / 185 / 178 / 174
Calacalles_exiguus_9381_E_817_exi : 508 / 260 / 246 / 243 / 236 / 235 / 227 / 186 / 179 / 175
Calacalles_exiguus_9385_E_818_exi : 508 / 260 / 246 / 243 / 236 / 235 / 227 / 186 / 179 / 175
Calacalles_exiguus_9387_E_820_exi : 508 / 260 / 246 / 243 / 236 / 235 / 227 / 186 / 179 / 175
Calacalles_lepensis_9608_ES1025 : 509 / 261 / 247 / 244 / 237 / 236 / 228 / 187 / 180 / 176
Calacalles_lepensis_10245_1345_PST_4161 : 510 / 261 / 247 / 244 / 237 / 236 / 228 / 187 / 180 / 176
Calacalles_lepensis_10158_1258_PST_3594 : 511 / 261 / 247 / 244 / 237 / 236 / 228 / 187 / 180 / 176
Calacalles_nataliae_9344_E_743_nat : 512 / 262 / 248 / 244 / 237 / 236 / 228 / 187 / 180 / 176
Calacalles_nataliae_9345_E_744_nat : 512 / 262 / 248 / 244 / 237 / 236 / 228 / 187 / 180 / 176
Calacalles_nataliae_9346_E_745_nat : 512 / 262 / 248 / 244 / 237 / 236 / 228 / 187 / 180 / 176
Calacalles_nataliae_9595_ES1012 : 513 / 262 / 248 / 244 / 237 / 236 / 228 / 187 / 180 / 176
Calacalles_nataliae_10159_1259_PST_3595 : 514 / 262 / 248 / 244 / 237 / 236 / 228 / 187 / 180 / 176
Calacalles_pumilio_9380_E_811_pum : 515 / 263 / 249 / 245 / 238 / 237 / 229 / 188 / 181 / 177
Calacalles_pumilio_9612_ES1029 : 516 / 263 / 249 / 245 / 238 / 237 / 229 / 188 / 181 / 177
Calacalles_pumilio_16727_2713_PST_23863 : 517 / 263 / 249 / 245 / 238 / 237 / 229 / 188 / 181 / 177
Calacalles_pumilio_9383_E_812_pum : 518 / 263 / 249 / 245 / 238 / 237 / 229 / 188 / 181 / 177
Calacalles_wollastoni_9106_P_507_wol : 519 / 264 / 250 / 246 / 238 / 237 / 229 / 188 / 181 / 177
Calacalles_wollastoni_9117_P_520_wol : 519 / 264 / 250 / 246 / 238 / 237 / 229 / 188 / 181 / 177
Calacalles_wollastoni_14981_1841_PST_26044 : 520 / 264 / 250 / 246 / 238 / 237 / 229 / 188 / 181 / 177
Calacalles_wollastoni_17491_2832_PST_4742 : 521 / 265 / 250 / 246 / 238 / 237 / 229 / 188 / 181 / 177
Calacalles_wollastoni_17504_2845_PST_4240 : 522 / 265 / 250 / 246 / 238 / 237 / 229 / 188 / 181 / 177
Calacalles_fuerteventurensis_16753_2739_PST_23889 : 523 / 266 / 251 / 247 / 239 / 238 / 230 / 189 / 182 / 178
Calacalles_fuerteventurensis_16756_2742_PST_23892 : 523 / 266 / 251 / 247 / 239 / 238 / 230 / 189 / 182 / 178
Dichromacalles_albopictus_9080_F_447_alb : 524 / 267 / 252 / 248 / 240 / 239 / 231 / 190 / 183 / 179
Dichromacalles_albopictus_9083_F_450_alb : 525 / 267 / 252 / 248 / 240 / 239 / 231 / 190 / 183 / 179
Dichromacalles_albopictus_9716_815_PST_3728 : 525 / 267 / 252 / 248 / 240 / 239 / 231 / 190 / 183 / 179
Dichromacalles_querilhaci_9558_F_935_que : 526 / 268 / 253 / 249 / 241 / 240 / 232 / 191 / 184 / 180
Dichromacalles_andalusiensis_10161_1261_PST_3597 : 527 / 269 / 254 / 250 / 242 / 241 / 233 / 192 / 185 / 181
Dichromacalles_andalusiensis_10206_1306_PST_4122 : 528 / 270 / 255 / 251 / 243 / 242 / 234 / 193 / 186 / 182
Dichromacalles_andalusiensis_10234_1334_PST_4150 : 528 / 270 / 255 / 251 / 243 / 242 / 234 / 193 / 186 / 182
Dichromacalles_tuberculatus_8861_E_0203_tub : 529 / 271 / 256 / 252 / 244 / 243 / 235 / 194 / 187 / 183
Dichromacalles_tuberculatus_9405_E_773_tub : 530 / 271 / 256 / 252 / 244 / 243 / 235 / 194 / 187 / 183
Dichromacalles_tuberculatus_9414_E_783_tub : 530 / 271 / 256 / 252 / 244 / 243 / 235 / 194 / 187 / 183
Dichromacalles_tuberculatus_9419_E_791_tub : 530 / 271 / 256 / 252 / 244 / 243 / 235 / 194 / 187 / 183
Dichromacalles_tuberculatus_9730_829_PST_3742 : 531 / 272 / 257 / 253 / 245 / 244 / 236 / 194 / 187 / 183
Dichromacalles_tuberculatus_9522_E_903_tub : 532 / 273 / 258 / 254 / 246 / 245 / 237 / 195 / 188 / 184
Elliptacalles_baeticus_8838_E_0198_lon : 533 / 274 / 259 / 255 / 247 / 246 / 238 / 196 / 189 / 185
Elliptacalles_baeticus_8841_E_0213_lon : 534 / 275 / 260 / 256 / 248 / 247 / 238 / 196 / 189 / 185
Elliptacalles_baeticus_9401_E_768_bae : 535 / 275 / 260 / 256 / 248 / 247 / 238 / 196 / 189 / 185
Elliptacalles_baeticus_9504_E_885_lon : 536 / 276 / 261 / 257 / 249 / 248 / 238 / 196 / 189 / 185
Elliptacalles_baeticus_9630_ES1047 : 537 / 276 / 261 / 257 / 249 / 248 / 238 / 196 / 189 / 185
Elliptacalles_longus_11200_780_PST_3117 : 538 / 277 / 262 / 258 / 250 / 249 / 239 / 197 / 189 / 185
Elliptacalles_longus_17722_2860_PST_4255 : 539 / 278 / 262 / 258 / 250 / 249 / 239 / 197 / 189 / 185
Echinodera_capbonensis_9012_T_455_cab : 540 / 279 / 263 / 259 / 251 / 250 / 240 / 198 / 190 / 186
Echinodera_capbonensis_9059_T_502_cap : 540 / 279 / 263 / 259 / 251 / 250 / 240 / 198 / 190 / 186
Echinodera_capbonensis_9060_T_503_cap : 540 / 279 / 263 / 259 / 251 / 250 / 240 / 198 / 190 / 186
Echinodera_capbonensis_9189_E_588_cab : 540 / 279 / 263 / 259 / 251 / 250 / 240 / 198 / 190 / 186
Echinodera_capbonensis_9550_I_942_dit : 541 / 279 / 263 / 259 / 251 / 250 / 240 / 198 / 190 / 186
Dichromacalles_boroveci_9583_GR_953_bor : 542 / 280 / 264 / 260 / 252 / 251 / 241 / 199 / 191 / 187
Dichromacalles_boroveci_13904_1818_PST_24123 : 543 / 281 / 264 / 260 / 252 / 251 / 241 / 199 / 191 / 187
Dichromacalles_creticus_8746_GR_0130_cre : 544 / 282 / 265 / 261 / 253 / 252 / 242 / 200 / 192 / 187
Dichromacalles_rolletii_874_670_FBA : 545 / 283 / 266 / 262 / 254 / 253 / 243 / 201 / 193 / 188
Dichromacalles_rolletii_8978_I_0276_rol : 546 / 283 / 266 / 262 / 254 / 253 / 243 / 201 / 193 / 188
Dichromacalles_rolletii_8768_I_0129_rol : 547 / 283 / 266 / 262 / 254 / 253 / 243 / 201 / 193 / 188
Dichromacalles_rolletii_9085_F_452_rol : 548 / 283 / 266 / 262 / 254 / 253 / 243 / 201 / 193 / 188
Dichromacalles_rolletii_11136_1650_JKR_4228 : 548 / 283 / 266 / 262 / 254 / 253 / 243 / 201 / 193 / 188
Caucasusacalles_lederi_16874_2754_PST_26851 : 549 / 284 / 267 / 263 / 255 / 254 / 244 / 202 / 194 / 189
Cryptorhynchus_lapathi_8876_D_0354_lap : 550 / 285 / 268 / 264 / 256 / 255 / 245 / 203 / 195 / 190
Cryptorhynchus_lapathi_16414_2400_JKR_25977 : 550 / 285 / 268 / 264 / 256 / 255 / 245 / 203 / 195 / 190
Acalles_sablensis_11975_1764_BAN_25001 : 551 / 286 / 269 / 265 / 257 / 256 / 246 / 204 / 196 / 191
Acallorneuma_doderoi_8727_S_0082_dod : 552 / 287 / 270 / 266 / 258 / 257 / 247 / 205 / 197 / 192
Acallorneuma_doderoi_8759_I_0120_dod : 553 / 287 / 270 / 266 / 258 / 257 / 247 / 205 / 197 / 192
Acallorneuma_ingoi_13857_1771_PST_24095 : 554 / 288 / 271 / 267 / 259 / 258 / 247 / 205 / 197 / 192
Acallorneuma_ingoi_13862_1776_PST_24100 : 554 / 288 / 271 / 267 / 259 / 258 / 247 / 205 / 197 / 192
Acallorneuma_ingoi_13864_1778_PST_24102 : 554 / 288 / 271 / 267 / 259 / 258 / 247 / 205 / 197 / 192
Acallorneuma_ingoi_13860_1774_PST_24098 : 554 / 288 / 271 / 267 / 259 / 258 / 247 / 205 / 197 / 192
Acallorneuma_sardiniense_9679_IT1096c : 555 / 289 / 271 / 267 / 259 / 258 / 247 / 205 / 197 / 192
Acallorneuma_sardiniense_13869_1783_PST_24107 : 556 / 289 / 271 / 267 / 259 / 258 / 247 / 205 / 197 / 192
Acallorneuma_mainardii_13871_1785_PST_24109 : 557 / 290 / 272 / 268 / 260 / 259 / 248 / 205 / 197 / 192
Acallorneuma_montisalbi_9649_IT1066c : 558 / 291 / 273 / 269 / 261 / 260 / 249 / 206 / 198 / 193
Acallorneuma_montisalbi_9681_IT1098c : 558 / 291 / 273 / 269 / 261 / 260 / 249 / 206 / 198 / 193
Acallorneuma_montisalbi_13899_1813_PST_24118 : 558 / 291 / 273 / 269 / 261 / 260 / 249 / 206 / 198 / 193
Acallorneuma_reitteri_13863_1777_PST_24101 : 559 / 292 / 274 / 270 / 262 / 261 / 250 / 207 / 199 / 194
Acallorneuma_reitteri_13866_1780_PST_24104 : 559 / 292 / 274 / 270 / 262 / 261 / 250 / 207 / 199 / 194
Acallorneuma_reitteri_13868_1782_PST_24106 : 559 / 292 / 274 / 270 / 262 / 261 / 250 / 207 / 199 / 194
Acallorneuma_ibericum_10196_1296_PST_4112 : 560 / 293 / 275 / 271 / 263 / 262 / 251 / 208 / 200 / 195
Acallorneuma_ibericum_10224_1324_PST_4140 : 561 / 294 / 276 / 272 / 264 / 263 / 251 / 208 / 200 / 195
Acallorneuma_ibericum_10236_1336_PST_4152 : 562 / 295 / 277 / 273 / 265 / 264 / 252 / 208 / 200 / 195
Acalles_minutissimus_11974_1763_BAN_24999 : 563 / 296 / 278 / 274 / 266 / 265 / 253 / 209 / 201 / 196
Dichromacalles_diocletianus_961_692_FBA_3029 : 564 / 297 / 279 / 275 / 267 / 266 / 254 / 210 / 202 / 197
Dichromacalles_diocletianus_9249_I_648_dio : 565 / 297 / 279 / 275 / 267 / 266 / 254 / 210 / 202 / 197
Dichromacalles_diocletianus_9557_F_933_dio : 566 / 297 / 279 / 275 / 267 / 266 / 254 / 210 / 202 / 197
Dichromacalles_diocletianus_9568_F_934_dio : 566 / 297 / 279 / 275 / 267 / 266 / 254 / 210 / 202 / 197
Dichromacalles_diocletianus_10265_693_FBA_3030 : 567 / 298 / 280 / 276 / 268 / 267 / 255 / 211 / 203 / 198
Dichromacalles_diocletianus_17471_2813b_FBA_3315 : 568 / 299 / 281 / 277 / 269 / 268 / 256 / 212 / 204 / 199
Dichromacalles_dromedarius_219_29_PST_16GC2011 : 569 / 300 / 282 / 278 / 270 / 269 / 257 / 213 / 205 / 200
Dichromacalles_dromedarius_8766_C_0127_dro : 570 / 300 / 282 / 278 / 270 / 269 / 257 / 213 / 205 / 200
Dichromacalles_dromedarius_16018_2003_JKR_23643 : 570 / 300 / 282 / 278 / 270 / 269 / 257 / 213 / 205 / 200
Dichromacalles_dromedarius_9524_E_905_dro : 570 / 300 / 282 / 278 / 270 / 269 / 257 / 213 / 205 / 200
Dichromacalles_dromedarius_8863_E_0208_dro : 570 / 300 / 282 / 278 / 270 / 269 / 257 / 213 / 205 / 200
Dichromacalles_dromedarius_9297_E_708_dro : 570 / 300 / 282 / 278 / 270 / 269 / 257 / 213 / 205 / 200
Dichromacalles_dromedarius_9403_E_771_dro : 571 / 300 / 282 / 278 / 270 / 269 / 257 / 213 / 205 / 200
Dichromacalles_dromedarius_9423_E_796_dro : 571 / 300 / 282 / 278 / 270 / 269 / 257 / 213 / 205 / 200
Dichromacalles_dromedarius_9113_P_515_dro : 572 / 301 / 283 / 279 / 271 / 270 / 258 / 213 / 205 / 200
Dichromacalles_dromedarius_15014_1874_PST_26077 : 572 / 301 / 283 / 279 / 271 / 270 / 258 / 213 / 205 / 200
Dichromacalles_dromedarius_17158_2793_PST_26147 : 572 / 301 / 283 / 279 / 271 / 270 / 258 / 213 / 205 / 200
Dichromacalles_dromedarius_17509_2850_PST_4245 : 572 / 301 / 283 / 279 / 271 / 270 / 258 / 213 / 205 / 200
Dichromacalles_algecirasensis_8840_E_0204_dio : 573 / 302 / 284 / 280 / 272 / 271 / 259 / 214 / 206 / 201
Dichromacalles_algecirasensis_9191_E_590_dio : 574 / 303 / 285 / 281 / 273 / 272 / 260 / 214 / 206 / 201
Dichromacalles_algecirasensis_9413_E_782_dio : 574 / 303 / 285 / 281 / 273 / 272 / 260 / 214 / 206 / 201
Dichromacalles_algecirasensis_9421_E_793_dio : 574 / 303 / 285 / 281 / 273 / 272 / 260 / 214 / 206 / 201
Echinodera_tazzekaensis_361_166_PST_19MO2011 : 575 / 304 / 286 / 282 / 274 / 273 / 261 / 215 / 207 / 202
Torneuma_alexi_17724_2861_PST : 576 / 305 / 287 / 283 / 275 / 274 / 262 / 216 / 208 / 203
Torneuma_alexi_17728_2865_PST : 576 / 305 / 287 / 283 / 275 / 274 / 262 / 216 / 208 / 203
Torneuma_alexi_17729_2866_PST : 576 / 305 / 287 / 283 / 275 / 274 / 262 / 216 / 208 / 203
Torneuma_aphroditae_9597_ES1014 : 577 / 306 / 288 / 284 / 276 / 275 / 263 / 217 / 209 / 204
Torneuma_aphroditae_17725_2862_PST : 578 / 307 / 288 / 284 / 276 / 275 / 263 / 217 / 209 / 204
Torneuma_aphroditae_17726_2863_PST : 578 / 307 / 288 / 284 / 276 / 275 / 263 / 217 / 209 / 204
Torneuma_feloi_17719_2857_PST_4252 : 579 / 308 / 289 / 285 / 277 / 276 / 264 / 217 / 209 / 204
Torneuma_feloi_17721_2859_PST_4254 : 579 / 308 / 289 / 285 / 277 / 276 / 264 / 217 / 209 / 204
Torneuma_orbatum_9322_E_733_orb : 580 / 309 / 290 / 286 / 277 / 276 / 264 / 217 / 209 / 204
Torneuma_orbatum_9586_ES1003 : 581 / 309 / 290 / 286 / 277 / 276 / 264 / 217 / 209 / 204
Torneuma_orbatum_17727_2864_PST_ADN571 : 582 / 309 / 290 / 286 / 277 / 276 / 264 / 217 / 209 / 204
Torneuma_caecum_9120_P_523_cae : 583 / 310 / 291 / 287 / 278 / 277 / 265 / 218 / 210 / 205
Torneuma_isambertoi_17155_2790_PST_26144 : 584 / 311 / 292 / 288 / 279 / 278 / 266 / 219 / 211 / 206
Torneuma_isambertoi_17156_2791_PST_26145 : 584 / 311 / 292 / 288 / 279 / 278 / 266 / 219 / 211 / 206
Torneuma_desilvai_9093_P_529_des : 585 / 312 / 293 / 289 / 280 / 279 / 267 / 220 / 212 / 207
Torneuma_korwitzi_15000_1860_PST_26063 : 586 / 313 / 294 / 290 / 281 / 280 / 268 / 221 / 212 / 207
Torneuma_korwitzi_15004_1864_PST_26067 : 587 / 313 / 294 / 290 / 281 / 280 / 268 / 221 / 212 / 207
Torneuma_maderense_9119_P_522_mad : 588 / 313 / 294 / 290 / 281 / 280 / 268 / 221 / 212 / 207
Torneuma_maderense_14982_1842_PST_26045 : 589 / 313 / 294 / 290 / 281 / 280 / 268 / 221 / 212 / 207
Torneuma_picocasteloense_9099_P_535_pic : 590 / 314 / 295 / 291 / 282 / 281 / 269 / 222 / 213 / 208
Torneuma_mesegueri_9371_E_788_lin : 591 / 315 / 296 / 292 / 283 / 282 / 270 / 223 / 214 / 209
Onyxacalles_balearicus_8869_E_0168_bal : 592 / 316 / 297 / 293 / 284 / 283 / 271 / 224 / 215 / 210
Onyxacalles_valencianus_8834_E_0180_val : 593 / 317 / 298 / 294 / 285 / 284 / 272 / 225 / 216 / 211
Onyxacalles_valencianus_9215_E_614_val : 593 / 317 / 298 / 294 / 285 / 284 / 272 / 225 / 216 / 211
Onyxacalles_valencianus_9213_E_612_val : 593 / 317 / 298 / 294 / 285 / 284 / 272 / 225 / 216 / 211
Onyxacalles_valencianus_9208_E_607_val : 594 / 317 / 298 / 294 / 285 / 284 / 272 / 225 / 216 / 211
Onyxacalles_nuraghi_9673_IT1090c : 595 / 318 / 299 / 295 / 286 / 285 / 273 / 226 / 217 / 212
Onyxacalles_nuraghi_9680_IT1097c : 595 / 318 / 299 / 295 / 286 / 285 / 273 / 226 / 217 / 212
Onyxacalles_nuraghi_13875_1789_PST_24113 : 595 / 318 / 299 / 295 / 286 / 285 / 273 / 226 / 217 / 212
Onyxacalles_bermejaensis_8860_E_0167_ber : 596 / 319 / 300 / 296 / 287 / 286 / 274 / 227 / 218 / 213
Onyxacalles_bermejaensis_9409_E_778_ber : 596 / 319 / 300 / 296 / 287 / 286 / 274 / 227 / 218 / 213
Onyxacalles_bermejaensis_10190_1290_PST_4106 : 596 / 319 / 300 / 296 / 287 / 286 / 274 / 227 / 218 / 213
Onyxacalles_bermejaensis_9645_ES1062 : 596 / 319 / 300 / 296 / 287 / 286 / 274 / 227 / 218 / 213
Onyxacalles_bermejaensis_8923_E_0194_ber : 596 / 319 / 300 / 296 / 287 / 286 / 274 / 227 / 218 / 213
Onyxacalles_bermejaensis_10184_1284_PST_4100 : 597 / 319 / 300 / 296 / 287 / 286 / 274 / 227 / 218 / 213
Onyxacalles_gibraltarensis_8930_E_0206_gib : 598 / 320 / 301 / 297 / 288 / 287 / 275 / 228 / 219 / 214
Onyxacalles_gibraltarensis_9526_E_907_gib : 598 / 320 / 301 / 297 / 288 / 287 / 275 / 228 / 219 / 214
Onyxacalles_gibraltarensis_17758_2893_PST_25899 : 598 / 320 / 301 / 297 / 288 / 287 / 275 / 228 / 219 / 214
Onyxacalles_gibraltarensis_17759_2894_PST_25900 : 598 / 320 / 301 / 297 / 288 / 287 / 275 / 228 / 219 / 214
Onyxacalles_gibraltarensis_9516_E_897_gib : 599 / 320 / 301 / 297 / 288 / 287 / 275 / 228 / 219 / 214
Onyxacalles_gibraltarensis_9518_E_899_gib : 599 / 320 / 301 / 297 / 288 / 287 / 275 / 228 / 219 / 214
Onyxacalles_maginaensis_8809_E_0169_mag : 600 / 321 / 302 / 298 / 289 / 288 / 276 / 229 / 220 / 215
Onyxacalles_portusveneris_362_167_PST_19MO2011 : 601 / 322 / 303 / 299 / 290 / 289 / 277 / 230 / 220 / 215
Onyxacalles_portusveneris_8806_F_0166_por : 601 / 322 / 303 / 299 / 290 / 289 / 277 / 230 / 220 / 215
Onyxacalles_portusveneris_8919_E_0187_mag : 601 / 322 / 303 / 299 / 290 / 289 / 277 / 230 / 220 / 215
Onyxacalles_portusveneris_9509_E_890_port : 601 / 322 / 303 / 299 / 290 / 289 / 277 / 230 / 220 / 215
Onyxacalles_portusveneris_9510_E_891_port : 601 / 322 / 303 / 299 / 290 / 289 / 277 / 230 / 220 / 215
Onyxacalles_portusveneris_10194_1294_PST_4110 : 601 / 322 / 303 / 299 / 290 / 289 / 277 / 230 / 220 / 215
Onyxacalles_portusveneris_9531_E_912_port : 602 / 322 / 303 / 299 / 290 / 289 / 277 / 230 / 220 / 215
Onyxacalles_portusveneris_9203_E_602_mag : 603 / 322 / 303 / 299 / 290 / 289 / 277 / 230 / 220 / 215
Onyxacalles_portusveneris_10176_1276_PST_4092 : 603 / 322 / 303 / 299 / 290 / 289 / 277 / 230 / 220 / 215
Onyxacalles_portusveneris_9134_M_482_mag : 604 / 322 / 303 / 299 / 290 / 289 / 277 / 230 / 220 / 215
Onyxacalles_portusveneris_9508_E_889_port : 604 / 322 / 303 / 299 / 290 / 289 / 277 / 230 / 220 / 215
Onyxacalles_luigionii_9223_I_622_lui : 605 / 323 / 304 / 300 / 291 / 290 / 278 / 231 / 221 / 216
Onyxacalles_luigionii_9236_I_635_lui : 606 / 323 / 304 / 300 / 291 / 290 / 278 / 231 / 221 / 216
Onyxacalles_luigionii_9239_I_638_lui : 606 / 323 / 304 / 300 / 291 / 290 / 278 / 231 / 221 / 216
Onyxacalles_vilae_300_105_PST_div : 607 / 324 / 305 / 301 / 292 / 291 / 279 / 232 / 222 / 217
Onyxacalles_vilae_8687_I_0027_lui : 607 / 324 / 305 / 301 / 292 / 291 / 279 / 232 / 222 / 217
Onyxacalles_vilae_8857_HR_0339_lui : 607 / 324 / 305 / 301 / 292 / 291 / 279 / 232 / 222 / 217
Onyxacalles_vilae_667_463_PST : 607 / 324 / 305 / 301 / 292 / 291 / 279 / 232 / 222 / 217
Onyxacalles_caucasicus_16873_2753_PST_3981 : 608 / 325 / 306 / 302 / 293 / 292 / 280 / 233 / 223 / 218
Onyxacalles_caucasicus_16877_2757_PST_26854 : 608 / 325 / 306 / 302 / 293 / 292 / 280 / 233 / 223 / 218
Onyxacalles_ganglbaueri_17752_2887_PST_25893 : 609 / 326 / 307 / 303 / 294 / 293 / 281 / 234 / 224 / 219
Onyxacalles_ganglbaueri_17754_2889_PST_25895 : 609 / 326 / 307 / 303 / 294 / 293 / 281 / 234 / 224 / 219
Onyxacalles_georgius_SDEI0040_2945_PST : 610 / 327 / 308 / 304 / 295 / 294 / 281 / 234 / 224 / 219
Onyxacalles_neglectus_9302_E_713_neg : 611 / 328 / 309 / 305 / 296 / 295 / 282 / 235 / 225 / 220
Onyxacalles_verrucosus_8799_C_0170_ver : 612 / 329 / 310 / 306 / 297 / 296 / 283 / 236 / 226 / 221
Onyxacalles_verrucosus_9171_E_570_ver : 612 / 329 / 310 / 306 / 297 / 296 / 283 / 236 / 226 / 221
Onyxacalles_verrucosus_9172_E_571_ver : 612 / 329 / 310 / 306 / 297 / 296 / 283 / 236 / 226 / 221
Onyxacalles_verrucosus_9266_E_677_ver : 612 / 329 / 310 / 306 / 297 / 296 / 283 / 236 / 226 / 221
Onyxacalles_verrucosus_9438_E_813_ver : 612 / 329 / 310 / 306 / 297 / 296 / 283 / 236 / 226 / 221
Onyxacalles_verrucosus_9267_E_678_ver : 612 / 329 / 310 / 306 / 297 / 296 / 283 / 236 / 226 / 221
Onyxacalles_ringeli_8749_C_0171_rin : 613 / 330 / 311 / 307 / 298 / 297 / 284 / 237 / 227 / 222
Onyxacalles_ringeli_15997_1982_JKR_23622 : 613 / 330 / 311 / 307 / 298 / 297 / 284 / 237 / 227 / 222
Onyxacalles_ringeli_12206_1755_PST_24473 : 614 / 330 / 311 / 307 / 298 / 297 / 284 / 237 / 227 / 222
Torneuma_baeticum_9627_GI1044 : 615 / 331 / 312 / 308 / 299 / 298 / 285 / 238 / 228 / 223
Torneuma_karamani_8850_HR_0312_kar : 616 / 332 / 313 / 309 / 300 / 299 / 286 / 239 / 229 / 224
Acalles_sylvosus_11976_1765_BAN_25739 : 617 / 333 / 314 / 310 / 301 / 300 / 287 / 240 / 230 / 225
Torneuma_deplanatum_8751_I_0174_dep : 618 / 334 / 315 / 311 / 302 / 301 / 288 / 241 / 231 / 226
Torneuma_deplanatum_8752_I_0175_dep : 618 / 334 / 315 / 311 / 302 / 301 / 288 / 241 / 231 / 226
Torneuma_deplanatum_8997_KO_0371_dep : 619 / 334 / 315 / 311 / 302 / 301 / 288 / 241 / 231 / 226
Torneuma_deplanatum_8865_I_0305_dep : 620 / 334 / 315 / 311 / 302 / 301 / 288 / 241 / 231 / 226
Euscepes_batatae_17136_2771_PST_26125 : 621 / 335 / 316 / 312 / 303 / 302 / 289 / 242 / 232 / 227
Euscepes_batatae_17154_2789_PST_26143 : 621 / 335 / 316 / 312 / 303 / 302 / 289 / 242 / 232 / 227
Acallocrates_colonnellii_8745_SLO_0119_col : 622 / 336 / 317 / 313 / 304 / 303 / 290 / 243 / 233 / 228
Acallocrates_colonnellii_9638_CZ1055 : 622 / 336 / 317 / 313 / 304 / 303 / 290 / 243 / 233 / 228
Acallocrates_colonnellii_10122_1222_JKR_3558 : 623 / 336 / 317 / 313 / 304 / 303 / 290 / 243 / 233 / 228
Acallocrates_colonnellii_SDEI0085_2990_PST : 624 / 336 / 317 / 313 / 304 / 303 / 290 / 243 / 233 / 228
Acallocrates_colonnellii_8854_HR_0333_col : 625 / 337 / 318 / 314 / 305 / 304 / 291 / 243 / 233 / 228
Acallocrates_minutesquamosus_8847_F_0262_min : 626 / 338 / 319 / 315 / 306 / 305 / 292 / 244 / 234 / 229
Acallocrates_minutesquamosus_10870_1384_PST_4680 : 627 / 339 / 320 / 316 / 307 / 306 / 293 / 244 / 234 / 229
Acallocrates_minutesquamosus_9231_I_630_min : 628 / 340 / 321 / 317 / 308 / 307 / 294 / 244 / 234 / 229
Acallocrates_minutesquamosus_9244_I_643_min : 629 / 341 / 322 / 318 / 309 / 308 / 295 / 244 / 234 / 229
Acallocrates_denticollis_8758_GR_0118_den : 630 / 342 / 323 / 319 / 310 / 309 / 296 / 245 / 235 / 230
Acallocrates_denticollis_9002_EP_0387_den : 631 / 343 / 324 / 320 / 311 / 310 / 297 / 246 / 236 / 231
Acallocrates_denticollis_SDEI0070_2975_PST : 632 / 343 / 324 / 320 / 311 / 310 / 297 / 246 / 236 / 231
Acallocrates_denticollis_9369_EP_0389_den : 633 / 343 / 324 / 320 / 311 / 310 / 297 / 246 / 236 / 231
Acallocrates_denticollis_8851_HR_0320_den : 634 / 344 / 325 / 321 / 312 / 311 / 298 / 247 / 237 / 232
Acallocrates_denticollis_8988_HR_0325_den : 635 / 344 / 325 / 321 / 312 / 311 / 298 / 247 / 237 / 232
Acallocrates_denticollis_8998_KO_0382_den : 636 / 345 / 326 / 322 / 313 / 312 / 299 / 248 / 238 / 233
Acallocrates_denticollis_9764_863_PST_3776 : 637 / 346 / 327 / 323 / 314 / 313 / 300 / 249 / 239 / 234
Torneuma_cadizense_295_100_PST_div : 638 / 347 / 328 / 324 / 315 / 314 / 301 / 250 / 240 / 235
Cionus_longicollis_8704_M_0068_CiS : 639 / 348 / 329 / 325 / 316 / 315 / 302 / 251 / 241 / 236;
end;
