# Supplementary material for: Molecular Weevil Identification Project: A thoroughly curated barcode release of 1300 Western Palearctic weevil species (Coleoptera, Curculionoidea)
Source: Biodivers Data J. 2023 Jan 24;11:e96438. doi: 10.3897/BDJ.11.e96438 (PMC10865102; doi:10.3897/BDJ.11.e96438)
Supplement: Supplementary material 7 — ASAP analyses [file bdj-11-e96438-s007.zip › Suppl. material 7 - ASAP analyses/Cryptorhynchinae - raw data and concordance evaluation/03 - ASAP output txt-files/group_9.txt]

Partition 9 
Score: 9
Proba: 2.215569e-01
 nb groups:302 (301)
------------------------------------------------------------

Group[ 1 ] n: 8 ;id: Acalles_almeriaensis|8836.E-0186-alm Acalles_almeriaensis|9202.E-601-alm Acalles_almeriaensis|9209.E-608-alm Acalles_almeriaensis|9204.E-603-alm Acalles_almeriaensis|8921.E-0192-alme Acalles_almeriaensis|9393.E-760-alm Acalles_almeriaensis|9399.E-759-alm Acalles_almeriaensis|10180.1280-PST_4096 
Group[ 2 ] n: 2 ;id: Acalles_biokovoensis|8891.HR-0330-bio Acalles_biokovoensis|8892.HR-0341-bio 
Group[ 3 ] n: 2 ;id: Acalles_breiti|9104.E-542-bre Acalles_breiti|9105.E-543-bre 
Group[ 4 ] n: 13 ;id: Acalles_camelus|8679.I-0026-cam Acalles_camelus|8707.I-0034-cam Acalles_camelus|8846.A-0228-cam Acalles_camelus|16460.2446-JKR_26023 Acalles_camelus|17767.2902-PST_25909 Acalles_camelus|9333.S-662-cam Acalles_camelus|9337.D-666-cam Acalles_camelus|9637.CZ1054 Acalles_camelus|16431.2417-JKR_25994 Acalles_camelus|8845.SLO-0227-cam Acalles_camelus|8946.SLO-0229-cam Acalles_camelus|8856.HR-0336-cam Acalles_camelus|17762.2897-PST_25903 
Group[ 5 ] n: 5 ;id: Acalles_camelus|8824.I-0016-cam Acalles_camelus|9238.I-637-cam Acalles_camelus|9229.I-628-cam Acalles_camelus|9257.I-656-cam Acalles_camelus|10878.1392-PST_4688 
Group[ 6 ] n: 1 ;id: Acalles_dieckmanni|9717.816-PST_3729 
Group[ 7 ] n: 4 ;id: Acalles_dubius|8694.M-0066-dub Acalles_dubius|8822.D-0094-dub Acalles_dubius|9009.D-0423-dub Acalles_dubius|9695.794-PST_3707 
Group[ 8 ] n: 2 ;id: Acalles_echinatus|8737.A-0093-ech Acalles_echinatus|8948.CZ-0231-ech 
Group[ 9 ] n: 8 ;id: Acalles_echinatus|8855.HR-0334-ech Acalles_echinatus|8992.HR-0338-ech Acalles_echinatus|10121.1221-JKR_3557 Acalles_echinatus|9007.RU-0410-ech Acalles_echinatus|9339.R-668-ech Acalles_echinatus|9340.R-669-ech Acalles_echinatus|8993.BUL-0344-ech Acalles_echinatus|8994.BUL-0345-ech 
Group[ 10 ] n: 3 ;id: Acalles_echinatus|8864.D-0234-ech Acalles_echinatus|10371.461-PST Acalles_echinatus|9632.IT1049 
Group[ 11 ] n: 14 ;id: Acalles_fallax|8853.HR-0332-fal Acalles_fallax|9451.D-831-fal Acalles_fallax|10112.1212-JKR_3548 Acalles_fallax|10932.1446-JKR_4215 Acalles_fallax|11162.1214-JKR_3550 Acalles_fallax|9425.Cz-797-fal Acalles_fallax|9635.CZ1052 Acalles_fallax|16430.2416-JKR_25993 Acalles_fallax|16433.2419-JKR_25996 Acalles_fallax|17764.2899-PST_25905 Acalles_fallax|16099.2084-JKR_23724 Acalles_fallax|17763.2898-PST_25904 Acalles_fallax|8950.SLO-0235-fal Acalles_fallax|16462.2448-JKR_26025 
Group[ 12 ] n: 1 ;id: Acalles_gadorensis|8740.E-0097-gad 
Group[ 13 ] n: 4 ;id: Acalles_globulipennis|204.14-PST_7GC2011 Acalles_globulipennis|9092.P-528-glo Acalles_globulipennis|9118.P-521-glo Acalles_globulipennis|14985.1845-PST_26048 
Group[ 14 ] n: 3 ;id: Acalles_globulipennis|9265.E-676-glo Acalles_globulipennis|9485.E-866-glo Acalles_globulipennis|9744.843-PST_3756 
Group[ 15 ] n: 1 ;id: Acalles_globulipennis|9268.E-679-glo 
Group[ 16 ] n: 2 ;id: Acalles_granulimaculosus|9306.E-717-pil Acalles_granulimaculosus|9313.E-724-pil 
Group[ 17 ] n: 1 ;id: Acalles_kippenbergi|664.460-PST 
Group[ 18 ] n: 8 ;id: Acalles_lemur|8675.I-0005-leL Acalles_lemur|8676.I-0010-leL Acalles_lemur|8825.I-0015-leL Acalles_lemur|9008.D-0422-lem Acalles_lemur|9071.F-438-lem Acalles_lemur|8700.M-0061-leL Acalles_lemur|8701.M-0059-leL Acalles_lemur|9364.D-673-lem 
Group[ 19 ] n: 1 ;id: Acalles_lemur|9227.I-626-cis 
Group[ 20 ] n: 5 ;id: Acalles_lemur|9235.I-634-cis Acalles_lemur|9256.I-655-cis Acalles_lemur|9444.I-824-cis Acalles_lemur|10879.1393-PST_4689 Acalles_lemur|10848.1362-PST_4658 
Group[ 21 ] n: 1 ;id: Acalles_lemur|10855.1369-PST_4665 
Group[ 22 ] n: 7 ;id: Acalles_micros|8669.I-0017-mic Acalles_micros|8677.I-0003-mic Acalles_micros|8826.I-0030-mic Acalles_micros|8952.F-0242-mic Acalles_micros|9363.D-672-mic Acalles_micros|9564.F-929-mic Acalles_micros|8953.D-0243-mic 
Group[ 23 ] n: 1 ;id: Acalles_minutissimus|11974.1763-BAN_24999 
Group[ 24 ] n: 12 ;id: Acalles_misellus|888.684-PST Acalles_misellus|10166.1266-PST_4082 Acalles_misellus|9452.NL-832-mis Acalles_misellus|9491.E-872-mis Acalles_misellus|9570.F-937-mis Acalles_misellus|9493.E-874-mis Acalles_misellus|9571.F-938-mis Acalles_misellus|9217.E-616-mis Acalles_misellus|9211.E-610-mis Acalles_misellus|9214.E-613-mis Acalles_misellus|9216.E-615-mis Acalles_misellus|10162.1262-PST_4078 
Group[ 25 ] n: 2 ;id: Acalles_ossetiensis|16876.2756-PST_26853 Acalles_ossetiensis|16879.2759-PST_26856 
Group[ 26 ] n: 5 ;id: Acalles_papei|8852.HR-0327-pap Acalles_papei|8996.KO-0369-pap Acalles_papei|9370.EP-0399-pap Acalles_papei|9368.KO-0378-pap Acalles_papei|9006.EP-0403-pap 
Group[ 27 ] n: 11 ;id: Acalles_parvulus|8680.I-0008-par Acalles_parvulus|8690.D-0069-par Acalles_parvulus|8698.M-0060-par Acalles_parvulus|8708.I-0002-par Acalles_parvulus|8956.F-0248-par Acalles_parvulus|8957.F-0249-par Acalles_parvulus|8958.D-0250-par Acalles_parvulus|9065.F-432-par Acalles_parvulus|9222.I-621-par Acalles_parvulus|9555.I-654-par Acalles_parvulus|10864.1378-PST_4674 
Group[ 28 ] n: 4 ;id: Acalles_parvulus|8681.I-0023-tem Acalles_parvulus|8827.I-0042-tem Acalles_parvulus|9431.F-804-tem Acalles_parvulus|8682.I-0029-tem 
Group[ 29 ] n: 7 ;id: Acalles_pilula|8742.C-0099-pil Acalles_pilula|8959.E-0251-pil Acalles_pilula|8961.E-0253-pil Acalles_pilula|9127.E-0254-pil Acalles_pilula|8960.E-0252-pil Acalles_pilula|8964.E-0255-pil Acalles_pilula|9287.E-698-pil 
Group[ 30 ] n: 9 ;id: Acalles_ptinoides|8872.D-0256-pti Acalles_ptinoides|9342.D-671-pti Acalles_ptinoides|15908.1893-PST_23998 Acalles_ptinoides|15919.1904-PST_24009 Acalles_ptinoides|9490.E-871-pti Acalles_ptinoides|10164.1264-PST_4080 Acalles_ptinoides|9489.E-870-pti Acalles_ptinoides|9562.D-927-pti Acalles_ptinoides|9495.E-876-pti 
Group[ 31 ] n: 1 ;id: Acalles_reitteri|SDEI0112.3018-KRA 
Group[ 32 ] n: 1 ;id: Acalles_sablensis|11975.1764-BAN_25001 
Group[ 33 ] n: 7 ;id: Acalles_sardiniaensis|9017.I-460-sar Acalles_sardiniaensis|9655.IT1072c Acalles_sardiniaensis|9657.IT1074c Acalles_sardiniaensis|9661.IT1078c Acalles_sardiniaensis|9663.IT1080c Acalles_sardiniaensis|9664.IT1081c Acalles_sardiniaensis|9670.IT1087c 
Group[ 34 ] n: 4 ;id: Acalles_sintraniensis|9473.E-853-sin Acalles_sintraniensis|9476.E-856-sin Acalles_sintraniensis|9728.827-PST_3740 Acalles_sintraniensis|9734.833-PST_3746 
Group[ 35 ] n: 1 ;id: Acalles_sylvosus|11976.1765-BAN_25739 
Group[ 36 ] n: 2 ;id: Acalles_tibialis|9068.F-435-tib Acalles_tibialis|9075.F-442-tib 
Group[ 37 ] n: 1 ;id: Acalles_vorsti|10258.1358-PST_22183 
Group[ 38 ] n: 4 ;id: Acallocrates_colonnellii|8745.SLO-0119-col Acallocrates_colonnellii|9638.CZ1055 Acallocrates_colonnellii|10122.1222-JKR_3558 Acallocrates_colonnellii|SDEI0085.2990-PST 
Group[ 39 ] n: 1 ;id: Acallocrates_colonnellii|8854.HR-0333-col 
Group[ 40 ] n: 1 ;id: Acallocrates_denticollis|8758.GR-0118-den 
Group[ 41 ] n: 2 ;id: Acallocrates_denticollis|8851.HR-0320-den Acallocrates_denticollis|8988.HR-0325-den 
Group[ 42 ] n: 1 ;id: Acallocrates_denticollis|8998.KO-0382-den 
Group[ 43 ] n: 3 ;id: Acallocrates_denticollis|9002.EP-0387-den Acallocrates_denticollis|SDEI0070.2975-PST Acallocrates_denticollis|9369.EP-0389-den 
Group[ 44 ] n: 1 ;id: Acallocrates_denticollis|9764.863-PST_3776 
Group[ 45 ] n: 1 ;id: Acallocrates_minutesquamosus|8847.F-0262-min 
Group[ 46 ] n: 1 ;id: Acallocrates_minutesquamosus|9231.I-630-min 
Group[ 47 ] n: 1 ;id: Acallocrates_minutesquamosus|9244.I-643-min 
Group[ 48 ] n: 1 ;id: Acallocrates_minutesquamosus|10870.1384-PST_4680 
Group[ 49 ] n: 8 ;id: Acallorneuma_doderoi|8727.S-0082-dod Acallorneuma_doderoi|8759.I-0120-dod Acallorneuma_ingoi|13857.1771-PST_24095 Acallorneuma_ingoi|13862.1776-PST_24100 Acallorneuma_ingoi|13864.1778-PST_24102 Acallorneuma_ingoi|13860.1774-PST_24098 Acallorneuma_sardiniense|9679.IT1096c Acallorneuma_sardiniense|13869.1783-PST_24107 
Group[ 50 ] n: 2 ;id: Acallorneuma_ibericum|10196.1296-PST_4112 Acallorneuma_ibericum|10224.1324-PST_4140 
Group[ 51 ] n: 1 ;id: Acallorneuma_ibericum|10236.1336-PST_4152 
Group[ 52 ] n: 1 ;id: Acallorneuma_mainardii|13871.1785-PST_24109 
Group[ 53 ] n: 3 ;id: Acallorneuma_montisalbi|9649.IT1066c Acallorneuma_montisalbi|9681.IT1098c Acallorneuma_montisalbi|13899.1813-PST_24118 
Group[ 54 ] n: 3 ;id: Acallorneuma_reitteri|13863.1777-PST_24101 Acallorneuma_reitteri|13866.1780-PST_24104 Acallorneuma_reitteri|13868.1782-PST_24106 
Group[ 55 ] n: 4 ;id: Aeoniacalles_aeonii|1016.747-PST_66T2012_3084 Aeoniacalles_aeonii|9293.E-704-aeo Aeoniacalles_aeonii|8811.C-0101-aeo Aeoniacalles_aeonii|9278.E-689-aeo 
Group[ 56 ] n: 1 ;id: Aeoniacalles_aeonii|9148.E-547-bod 
Group[ 57 ] n: 5 ;id: Aeoniacalles_aeonisimilis|9314.E-725-aes Aeoniacalles_aeonisimilis|9590.ES1007 Aeoniacalles_aeonisimilis|16728.2714-PST_23864 Aeoniacalles_aeonisimilis|9594.ES1011 Aeoniacalles_aeonisimilis|9621.ES1038 
Group[ 58 ] n: 9 ;id: Aeoniacalles_argillosus|8814.C-0103-arg Aeoniacalles_argillosus|8944.E-0222-arg Aeoniacalles_argillosus|8945.E-0223-arg Aeoniacalles_argillosus|11047.1561-JKR_3609 Aeoniacalles_argillosus|8943.E-0221-arg Aeoniacalles_argillosus|8815.C-0105-arg Aeoniacalles_argillosus|9151.E-550-arg Aeoniacalles_argillosus|9325.E-736-arg Aeoniacalles_argillosus|9614.ES1031 
Group[ 59 ] n: 1 ;id: Aeoniacalles_grancanariensis|196.6-PST_2GC2011 
Group[ 60 ] n: 2 ;id: Aeoniacalles_grancanariensis|214.24-PST_12GC2011 Aeoniacalles_grancanariensis|9353.E-752-gra 
Group[ 61 ] n: 2 ;id: Aeoniacalles_neptunus|15969.1954-PST_24033 Aeoniacalles_neptunus|15981.1966-PST_24045 
Group[ 62 ] n: 1 ;id: Aeoniacalles_tabladoensis|8813.C-0102-aes 
Group[ 63 ] n: 2 ;id: Calacalles_affinis|17473.2815-PST_25861 Calacalles_affinis|17474.2816-PST_25862 
Group[ 64 ] n: 1 ;id: Calacalles_atomarius|9177.E-576-ato 
Group[ 65 ] n: 3 ;id: Calacalles_bandamaensis|197.7-PST_2GC2011 Calacalles_bandamaensis|305.110-PST_div Calacalles_bandamaensis|302.107-PST_div 
Group[ 66 ] n: 2 ;id: Calacalles_citvorator|8970.E-0266-set Calacalles_citvorator|12154.1703-PST_24421 
Group[ 67 ] n: 4 ;id: Calacalles_droueti|8762.P-0123-dro Calacalles_droueti|10357.P-0264-dro Calacalles_droueti|8764.P-0125-azo Calacalles_droueti|9179.E-578-dro 
Group[ 68 ] n: 3 ;id: Calacalles_exiguus|9381.E-817-exi Calacalles_exiguus|9385.E-818-exi Calacalles_exiguus|9387.E-820-exi 
Group[ 69 ] n: 2 ;id: Calacalles_fuerteventurensis|16753.2739-PST_23889 Calacalles_fuerteventurensis|16756.2742-PST_23892 
Group[ 70 ] n: 4 ;id: Calacalles_hermigua|9343.E-742-set Calacalles_hermigua|9347.E-746-set Calacalles_hermigua|9348.E-747-set Calacalles_hermigua|9589.ES1006 
Group[ 71 ] n: 1 ;id: Calacalles_kabylianus|9561.L-948-kab 
Group[ 72 ] n: 8 ;id: Calacalles_lepensis|9608.ES1025 Calacalles_lepensis|10245.1345-PST_4161 Calacalles_lepensis|10158.1258-PST_3594 Calacalles_nataliae|9344.E-743-nat Calacalles_nataliae|9345.E-744-nat Calacalles_nataliae|9346.E-745-nat Calacalles_nataliae|9595.ES1012 Calacalles_nataliae|10159.1259-PST_3595 
Group[ 73 ] n: 9 ;id: Calacalles_manriquei|SDEI0028.2933-PST Calacalles_mulagua|9585.ES1002 Calacalles_mulagua|9620.ES1037 Calacalles_mulagua|9609.ES1026 Calacalles_mulagua|9619.ES1036 Calacalles_mulagua|9613.ES1030 Calacalles_mulagua|16733.2719-PST_23869 Calacalles_mulagua|9617.ES1034 Calacalles_mulagua|9622.ES1039 
Group[ 74 ] n: 1 ;id: Calacalles_minutus|9379.E-822-min 
Group[ 75 ] n: 3 ;id: Calacalles_montelunatus|12167.1716-PST_24434 Calacalles_montelunatus|12172.1721-PST_24439 Calacalles_montelunatus|12171.1720-PST_24438 
Group[ 76 ] n: 3 ;id: Calacalles_palmensis|8760.C-0121-set Calacalles_palmensis|12151.1700-PST_24418 Calacalles_palmensis|12190.1739-PST_24457 
Group[ 77 ] n: 9 ;id: Calacalles_pumilio|9380.E-811-pum Calacalles_pumilio|9612.ES1029 Calacalles_pumilio|16727.2713-PST_23863 Calacalles_pumilio|9383.E-812-pum Calacalles_wollastoni|9106.P-507-wol Calacalles_wollastoni|9117.P-520-wol Calacalles_wollastoni|14981.1841-PST_26044 Calacalles_wollastoni|17491.2832-PST_4742 Calacalles_wollastoni|17504.2845-PST_4240 
Group[ 78 ] n: 4 ;id: Calacalles_pusillus|978.709-PST_10T2012_3046 Calacalles_pusillus|1007.738-PST_52T2012_3075 Calacalles_pusillus|9291.E-702-pus Calacalles_pusillus|991.722-PST_32T2012_3059 
Group[ 79 ] n: 2 ;id: Calacalles_seticollis|8761.C-0122-set Calacalles_seticollis|8969.E-0265-set 
Group[ 80 ] n: 3 ;id: Calacalles_theryi|9382.E-865-the Calacalles_theryi|10148.1248-PST_3584 Calacalles_theryi|9386.E-914-the 
Group[ 81 ] n: 6 ;id: Canariacalles_alluaudi|221.31-PST_17GC2011 Canariacalles_alluaudi|11164.9-PST_3GC2011 Canariacalles_alluaudi|8942.E-0220-all Canariacalles_alluaudi|9284.E-695-all Canariacalles_alluaudi|9298.E-709-all Canariacalles_alluaudi|9289.E-700-all 
Group[ 82 ] n: 2 ;id: Canariacalles_lanzarotensis|16882.2762-PST_26211 Canariacalles_lanzarotensis|SDEI0027.2932-PST 
Group[ 83 ] n: 1 ;id: Caucasusacalles_lederi|16874.2754-PST_26851 
Group[ 84 ] n: 1 ;id: Cionus_longicollis|8704.M-0068-CiS 
Group[ 85 ] n: 1 ;id: Coloracalles_edoughensis|9212.E-611-edo 
Group[ 86 ] n: 4 ;id: Coloracalles_humerosus|8741.F-0098-hum Coloracalles_humerosus|9207.E-606-hum Coloracalles_humerosus|9210.E-609-hum Coloracalles_humerosus|10893.1407-JKR_4176 
Group[ 87 ] n: 2 ;id: Cryptorhynchus_lapathi|8876.D-0354-lap Cryptorhynchus_lapathi|16414.2400-JKR_25977 
Group[ 88 ] n: 3 ;id: Dendroacalles_brevitarsis|216.26-PST_13GC2011 Dendroacalles_brevitarsis|225.35-PST_23GC2011 Dendroacalles_brevitarsis|304.109-PST_div 
Group[ 89 ] n: 1 ;id: Dendroacalles_euphorbiacus|8775.C-0138-eup 
Group[ 90 ] n: 3 ;id: Dendroacalles_euphorbiacus|8971.E-0267-eup Dendroacalles_euphorbiacus|12170.1719-PST_24437 Dendroacalles_euphorbiacus|12193.1742-PST_24460 
Group[ 91 ] n: 23 ;id: Dendroacalles_fortunatus|9303.E-714-rut Dendroacalles_fortunatus|9304.E-715-for Dendroacalles_fortunatus|9309.E-720-rut Dendroacalles_fortunatus|9434.E-807-for Dendroacalles_fortunatus|9588.ES1005 Dendroacalles_fortunatus|9436.E-809-for Dendroacalles_fortunatus|9311.E-722-for Dendroacalles_fortunatus|9435.E-808-for Dendroacalles_fortunatus|16721.2707-PST_23857 Dendroacalles_ornatus|9094.P-530-orn Dendroacalles_ornatus|14986.1846-PST_26049 Dendroacalles_sigma|9155.E-554-sig Dendroacalles_sigma|12165.1714-PST_24432 Dendroacalles_sigma|11041.1555-JKR_3603 Dendroacalles_sigma|16004.1989-JKR_23629 Dendroacalles_sigma|12181.1730-PST_24448 Dendroacalles_ruteri|232.42-PST_30GC2011 Dendroacalles_ruteri|16886.2766-JKR_26215 Dendroacalles_ruteri|8769.C-0132-rut Dendroacalles_ruteri|12149.1698-PST_24416 Dendroacalles_ruteri|9442.E-819-rut Dendroacalles_ruteri|9440.E-815-rut Dendroacalles_ruteri|12162.1711-PST_24429 
Group[ 92 ] n: 14 ;id: Dendroacalles_poneli|8776.C-0141-pon Dendroacalles_poneli|8976.E-0273-pon Dendroacalles_poneli|8804.C-0139-pon Dendroacalles_poneli|9294.E-705-pon Dendroacalles_poneli|9283.E-694-pon Dendroacalles_poneli|8820.C-0140-pon Dendroacalles_poneli|9604.ES1021 Dendroacalles_poneli|9324.E-735-pon Dendroacalles_poneli|9319.E-730-pon Dendroacalles_poneli|9600.ES1017 Dendroacalles_poneli|9329.E-740-pon Dendroacalles_poneli|9603.ES1020 Dendroacalles_poneli|9607.ES1024 Dendroacalles_poneli|12132.1681-PST_24399 
Group[ 93 ] n: 3 ;id: Dichromacalles_albopictus|9080.F-447-alb Dichromacalles_albopictus|9083.F-450-alb Dichromacalles_albopictus|9716.815-PST_3728 
Group[ 94 ] n: 1 ;id: Dichromacalles_algecirasensis|8840.E-0204-dio 
Group[ 95 ] n: 3 ;id: Dichromacalles_algecirasensis|9191.E-590-dio Dichromacalles_algecirasensis|9413.E-782-dio Dichromacalles_algecirasensis|9421.E-793-dio 
Group[ 96 ] n: 1 ;id: Dichromacalles_andalusiensis|10161.1261-PST_3597 
Group[ 97 ] n: 2 ;id: Dichromacalles_andalusiensis|10206.1306-PST_4122 Dichromacalles_andalusiensis|10234.1334-PST_4150 
Group[ 98 ] n: 2 ;id: Dichromacalles_boroveci|9583.GR-953-bor Dichromacalles_boroveci|13904.1818-PST_24123 
Group[ 99 ] n: 1 ;id: Dichromacalles_creticus|8746.GR-0130-cre 
Group[ 100 ] n: 4 ;id: Dichromacalles_diocletianus|961.692-FBA_3029 Dichromacalles_diocletianus|9249.I-648-dio Dichromacalles_diocletianus|9557.F-933-dio Dichromacalles_diocletianus|9568.F-934-dio 
Group[ 101 ] n: 1 ;id: Dichromacalles_diocletianus|10265.693-FBA_3030 
Group[ 102 ] n: 1 ;id: Dichromacalles_diocletianus|17471.2813b-FBA_3315 
Group[ 103 ] n: 8 ;id: Dichromacalles_dromedarius|219.29-PST_16GC2011 Dichromacalles_dromedarius|8766.C-0127-dro Dichromacalles_dromedarius|16018.2003-JKR_23643 Dichromacalles_dromedarius|9524.E-905-dro Dichromacalles_dromedarius|8863.E-0208-dro Dichromacalles_dromedarius|9297.E-708-dro Dichromacalles_dromedarius|9403.E-771-dro Dichromacalles_dromedarius|9423.E-796-dro 
Group[ 104 ] n: 4 ;id: Dichromacalles_dromedarius|9113.P-515-dro Dichromacalles_dromedarius|15014.1874-PST_26077 Dichromacalles_dromedarius|17158.2793-PST_26147 Dichromacalles_dromedarius|17509.2850-PST_4245 
Group[ 105 ] n: 3 ;id: Dichromacalles_lentisci|9412.E-781-len Dichromacalles_lentisci|9523.E-904-len Dichromacalles_lentisci|9416.E-786-len 
Group[ 106 ] n: 1 ;id: Dichromacalles_querilhaci|9558.F-935-que 
Group[ 107 ] n: 5 ;id: Dichromacalles_rolletii|874.670-FBA Dichromacalles_rolletii|8978.I-0276-rol Dichromacalles_rolletii|8768.I-0129-rol Dichromacalles_rolletii|9085.F-452-rol Dichromacalles_rolletii|11136.1650-JKR_4228 
Group[ 108 ] n: 4 ;id: Dichromacalles_tuberculatus|8861.E-0203-tub Dichromacalles_tuberculatus|9405.E-773-tub Dichromacalles_tuberculatus|9414.E-783-tub Dichromacalles_tuberculatus|9419.E-791-tub 
Group[ 109 ] n: 1 ;id: Dichromacalles_tuberculatus|9522.E-903-tub 
Group[ 110 ] n: 1 ;id: Dichromacalles_tuberculatus|9730.829-PST_3742 
Group[ 111 ] n: 9 ;id: Echinodera_adriatica|8889.HR-0311-adr Echinodera_adriatica|10313.HR-0313-adr Echinodera_adriatica|10314.HR-0314-adr Echinodera_adriatica|10317.HR-0322-adr Echinodera_adriatica|10318.HR-0342-adr Echinodera_adriatica|10315.HR-0316-adr Echinodera_adriatica|8890.HR-0318-adr Echinodera_adriatica|10316.HR-0321-adr Echinodera_adriatica|8989.HR-0328-adr 
Group[ 112 ] n: 13 ;id: Echinodera_andalusiensis|8862.E-0205-and Echinodera_andalusiensis|8931.E-0207-and Echinodera_andalusiensis|9398.E-765-and Echinodera_andalusiensis|9404.E-772-and Echinodera_andalusiensis|9402.E-770-and Echinodera_andalusiensis|9420.E-792-and Echinodera_andalusiensis|9424.E-795-and Echinodera_andalusiensis|9422.E-794-and Echinodera_andalusiensis|9411.E-780-and Echinodera_andalusiensis|8932.E-0209-and Echinodera_andalusiensis|9394.E-764-and Echinodera_andalusiensis|8935.E-0212-and Echinodera_andalusiensis|9639.ES1056 
Group[ 113 ] n: 4 ;id: Echinodera_angulipennis|9160.E-559-ang Echinodera_angulipennis|9161.E-560-ang Echinodera_angulipennis|9279.E-690-ang Echinodera_angulipennis|9292.E-703-ang 
Group[ 114 ] n: 1 ;id: Echinodera_ariadnae|8786.GR-0151-ari 
Group[ 115 ] n: 17 ;id: Echinodera_aspromontensis|8903.I-0415-asp2 Echinodera_aspromontensis|9241.I-640-asp Echinodera_aspromontensis|9243.I-642-asp Echinodera_aspromontensis|9246.I-645-asp Echinodera_aspromontensis|9248.I-647-asp Echinodera_aspromontensis|9250.I-649-asp Echinodera_aspromontensis|9553.I-652-asp Echinodera_aspromontensis|9221.I-620-asp Echinodera_aspromontensis|9232.I-631-asp Echinodera_aspromontensis|9233.I-632-asp Echinodera_aspromontensis|9261.I-660-asp Echinodera_aspromontensis|10856.1370-PST_4666 Echinodera_aspromontensis|10861.1375-PST_4671 Echinodera_aspromontensis|10876.1390-PST_4686 Echinodera_aspromontensis|9234.I-633-asp Echinodera_aspromontensis|9262.I-661-asp Echinodera_aspromontensis|10851.1365-PST_4661 
Group[ 116 ] n: 2 ;id: Echinodera_atlasensis|9536.E-918-atl Echinodera_atlasensis|9581.E-920-atl 
Group[ 117 ] n: 1 ;id: Echinodera_atlasensis|9537.E-919-atl 
Group[ 118 ] n: 1 ;id: Echinodera_atlasensis|9560.Mo-947-ant 
Group[ 119 ] n: 2 ;id: Echinodera_bargouensis|9056.T-499-zag Echinodera_bargouensis|9559.TU-946-bar 
Group[ 120 ] n: 4 ;id: Echinodera_behnei|15941.1926-FBA_23317 Echinodera_behnei|SDEI0082.2987-PST Echinodera_behnei|15945.1930-FBA_23321 Echinodera_behnei|SDEI0088.2993-PST 
Group[ 121 ] n: 2 ;id: Echinodera_bellieri|8800.I-0173-bel Echinodera_bellieri|8849.I-0298-bel 
Group[ 122 ] n: 4 ;id: Echinodera_bellieri|8894.KO-0367-bel Echinodera_bellieri|9004.EP-0390-bel Echinodera_bellieri|8899.EP-0398-bel Echinodera_bellieri|9367.KO-0374-bel 
Group[ 123 ] n: 2 ;id: Echinodera_bellieri|9230.I-629-tyr Echinodera_bellieri|9252.I-651-tyr 
Group[ 124 ] n: 2 ;id: Echinodera_bellieri|9242.I-641-tyr Echinodera_bellieri|9247.I-646-tyr 
Group[ 125 ] n: 8 ;id: Echinodera_bellieri|9654.IT1071c Echinodera_bellieri|9656.IT1073c Echinodera_bellieri|9660.IT1077c Echinodera_bellieri|13872.1786-PST_24110 Echinodera_bellieri|9662.IT1079c Echinodera_bellieri|9667.IT1084c Echinodera_bellieri|9677.IT1094c Echinodera_bellieri|9674.IT1091c 
Group[ 126 ] n: 2 ;id: Echinodera_brachati|9539.E-922-bra Echinodera_brachati|10154.1254-FBA_3590 
Group[ 127 ] n: 4 ;id: Echinodera_brisouti|8895.KO-0370-bri Echinodera_brisouti|8897.KO-0383-bri Echinodera_brisouti|8898.EP-0391-bri2 Echinodera_brisouti|9005.EP-0401-bri2 
Group[ 128 ] n: 6 ;id: Echinodera_bulbosa|8886.E-0188-bul Echinodera_bulbosa|8920.E-0191-bul Echinodera_bulbosa|8922.E-0193-bul Echinodera_bulbosa|10174.1274-PST_4090 Echinodera_bulbosa|10178.1278-PST_4094 Echinodera_bulbosa|10182.1282-PST_4098 
Group[ 129 ] n: 5 ;id: Echinodera_capbonensis|9012.T-455-cab Echinodera_capbonensis|9059.T-502-cap Echinodera_capbonensis|9060.T-503-cap Echinodera_capbonensis|9189.E-588-cab Echinodera_capbonensis|9550.I-942-dit 
Group[ 130 ] n: 1 ;id: Echinodera_capiomonti|9045.I-488-cap 
Group[ 131 ] n: 4 ;id: Echinodera_casablancaensis|9532.E-913-cas Echinodera_casablancaensis|9535.E-917-cas Echinodera_casablancaensis|9533.E-915-cas Echinodera_casablancaensis|9534.E-916-cas 
Group[ 132 ] n: 6 ;id: Echinodera_ceutaensis|9481.E-861-lus Echinodera_ceutaensis|9527.E-908-ceu Echinodera_ceutaensis|9755.854-PST_3767 Echinodera_ceutaensis|9521.E-902-ceu Echinodera_ceutaensis|9519.E-900-ceu Echinodera_ceutaensis|9525.E-906-ceu 
Group[ 133 ] n: 2 ;id: Echinodera_cognita|8907.E-0417-cog Echinodera_cognita|9047.E-490-cog 
Group[ 134 ] n: 2 ;id: Echinodera_compacta|198.8-PST_2GC2011 Echinodera_compacta|11166.33-PST_19GC2011 
Group[ 135 ] n: 6 ;id: Echinodera_corcyrensis|8888.HR-0307-cor Echinodera_corcyrensis|8893.KO-0366-cor Echinodera_corcyrensis|8896.KO-0373-cor Echinodera_corcyrensis|9761.860-PST_3773 Echinodera_corcyrensis|9763.862-PST_3775 Echinodera_corcyrensis|8900.EP-0409-cor 
Group[ 136 ] n: 8 ;id: Echinodera_crenata|9166.E-565-cre Echinodera_crenata|9299.E-710-cre Echinodera_crenata|9301.E-712-cre Echinodera_tenoensis|9169.E-568-ten Echinodera_tenoensis|9295.E-706-ang Echinodera_tenoensis|9356.E-755-ten Echinodera_guacimara|9162.E-561-gua Echinodera_guacimara|9277.E-688-gua 
Group[ 137 ] n: 2 ;id: Echinodera_cyprica|9624.CY1041 Echinodera_cyprica|9648.CY1065 
Group[ 138 ] n: 1 ;id: Echinodera_cyprica|9625.CY1042 
Group[ 139 ] n: 1 ;id: Echinodera_germanni|9500.E-881-ger 
Group[ 140 ] n: 1 ;id: Echinodera_graeca|8999.EP-0384-gra 
Group[ 141 ] n: 1 ;id: Echinodera_hoceimaensis|389.194-PST_54MO2011 
Group[ 142 ] n: 13 ;id: Echinodera_hypocrita|8689.I-0022-hyp Echinodera_hypocrita|8831.I-0014-hyp Echinodera_hypocrita|8710.I-0004-hyp Echinodera_hypocrita|9551.F-939-hyp Echinodera_hypocrita|9546.F-437-hyp Echinodera_hypocrita|8692.M-0067-hyp Echinodera_hypocrita|8693.M-0047-hyp Echinodera_hypocrita|8750.SLO-0172-hyp Echinodera_hypocrita|8832.M-0064-hyp Echinodera_hypocrita|8985.CZ-0302-hyp Echinodera_hypocrita|9001.EP-0386-hyp Echinodera_hypocrita|15940.1925-FBA_23316 Echinodera_hypocrita|SDEI0084.2989-PST 
Group[ 143 ] n: 5 ;id: Echinodera_hypocrita|8867.HR-0335-hyp Echinodera_hypocrita|8991.HR-0337-hyp Echinodera_hypocrita|9428.Cz-800-hyp Echinodera_hypocrita|9636.CZ1053 Echinodera_hypocrita|8986.D-0304-hyp 
Group[ 144 ] n: 2 ;id: Echinodera_hypocrita|9220.I-619-hyp Echinodera_hypocrita|9228.I-627-hyp 
Group[ 145 ] n: 1 ;id: Echinodera_hypocrita|10857.1371-PST_4667 
Group[ 146 ] n: 30 ;id: Echinodera_hystrix|8777.C-0142-hys Echinodera_hystrix|8979.E-0277-hys Echinodera_hystrix|10332.E-0279-hys Echinodera_hystrix|SDEI0059.2964-PST Echinodera_hystrix|8980.E-0281-hys Echinodera_hystrix|10333.E-0282-hys Echinodera_hystrix|8778.C-0143-hys Echinodera_hystrix|8779.C-0144-hys Echinodera_hystrix|8783.C-0148-hys Echinodera_hystrix|11055.1569-JKR_3617 Echinodera_hystrix|12156.1705-PST_24423 Echinodera_pseudohystrix|9170.E-569-gom Echinodera_pseudohystrix|9323.E-734-gom Echinodera_pseudohystrix|9330.E-741-pra Echinodera_pseudohystrix|9307.E-718-psh Echinodera_pseudohystrix|9328.E-739-gom Echinodera_pseudohystrix|9351.E-750-gom Echinodera_pseudohystrix|9321.E-732-pra Echinodera_pseudohystrix|9591.ES1008 Echinodera_pseudohystrix|9610.ES1027 Echinodera_pseudohystrix|9308.E-719-psh Echinodera_pseudohystrix|9320.E-731-gom Echinodera_pseudohystrix|9349.E-748-gom Echinodera_pseudohystrix|9350.E-749-gom Echinodera_pseudohystrix|9602.ES1019 Echinodera_hystrix|8780.C-0145-hys Echinodera_palmaensis|8781.C-0146-pal Echinodera_palmaensis|8782.C-0147-pal Echinodera_palmaensis|8981.E-0283-pal Echinodera_palmaensis|12146.1695-PST_24413 
Group[ 147 ] n: 1 ;id: Echinodera_ibleiensis|9053.I-496-ibl 
Group[ 148 ] n: 2 ;id: Echinodera_ifranensis|386.191-PST_48MO2011 Echinodera_ifranensis|9511.E-892-ifr 
Group[ 149 ] n: 2 ;id: Echinodera_incognita|8908.E-0418-inc Echinodera_incognita|9195.E-594-inc 
Group[ 150 ] n: 2 ;id: Echinodera_incognita|9046.E-489-inc Echinodera_incognita|10200.1300-PST_4116 
Group[ 151 ] n: 3 ;id: Echinodera_incognita|9395.E-762-inc Echinodera_incognita|9397.E-763-inc Echinodera_incognita|10172.1272-PST_4088 
Group[ 152 ] n: 1 ;id: Echinodera_incognita|10242.1342-PST_4158 
Group[ 153 ] n: 3 ;id: Echinodera_jandiaensis|16757.2743-PST_23893 Echinodera_jandiaensis|SDEI0023.2928-PST Echinodera_jandiaensis|SDEI0030.2935-PST 
Group[ 154 ] n: 1 ;id: Echinodera_ketamaensis|9528.E-909-ket 
Group[ 155 ] n: 1 ;id: Echinodera_kratkyi|16885.2765-JKR_26214 
Group[ 156 ] n: 1 ;id: Echinodera_kroumiriensis|9057.T-500-kro 
Group[ 157 ] n: 8 ;id: Echinodera_lusitanica|9454.E-834-pag Echinodera_lusitanica|9457.E-837-pag Echinodera_lusitanica|9483.E-863-pag Echinodera_lusitanica|9756.855-PST_3768 Echinodera_lusitanica|9758.857-PST_3770 Echinodera_lusitanica|9484.E-864-pag Echinodera_lusitanica|9745.844-PST_3757 Echinodera_lusitanica|9760.859-PST_3772 
Group[ 158 ] n: 2 ;id: Echinodera_magnesia|SDEI0072.2977-PST Echinodera_magnesia|SDEI0078.2983-PST 
Group[ 159 ] n: 3 ;id: Echinodera_major|8866.HR-0319-maj Echinodera_major|8987.HR-0306-maj Echinodera_major|8990.HR-0329-maj 
Group[ 160 ] n: 1 ;id: Echinodera_merkli|9000.EP-0385-mer 
Group[ 161 ] n: 1 ;id: Echinodera_merkli|SDEI0071.2976-PST 
Group[ 162 ] n: 1 ;id: Echinodera_minosi|8747.GR-0150-min 
Group[ 163 ] n: 2 ;id: Echinodera_montana|9375.E-802-mnt Echinodera_montana|16751.2737-PST_23887 
Group[ 164 ] n: 2 ;id: Echinodera_nebrodiensis|8906.I-0416-neb Echinodera_nebrodiensis|9448.I-828-neb 
Group[ 165 ] n: 2 ;id: Echinodera_nuraghia|9050.I-493-nur Echinodera_nuraghia|9675.IT1092c 
Group[ 166 ] n: 2 ;id: Echinodera_ochsi|9077.F-444-och Echinodera_ochsi|9079.F-446-och 
Group[ 167 ] n: 5 ;id: Echinodera_orbiculata|9163.E-562-orb Echinodera_orbiculata|9272.E-683-orb Echinodera_orbiculata|9164.E-563-orb Echinodera_orbiculata|9290.E-701-orb Echinodera_orbiculata|9280.E-691-orb 
Group[ 168 ] n: 1 ;id: Echinodera_orientalis|SDEI0113.3019-KRA 
Group[ 169 ] n: 3 ;id: Echinodera_paganettii|9043.E-486-pag Echinodera_paganettii|9471.E-851-pag Echinodera_paganettii|9480.E-860-pag 
Group[ 170 ] n: 4 ;id: Echinodera_paganettii|9103.P-541-pag Echinodera_paganettii|9475.E-855-pag Echinodera_paganettii|9478.E-858-pag Echinodera_paganettii|9759.858-PST_3771 
Group[ 171 ] n: 3 ;id: Echinodera_pallida|15972.1957-PST_24036 Echinodera_pallida|15976.1961-PST_24040 Echinodera_pallida|15979.1964-PST_24043 
Group[ 172 ] n: 2 ;id: Echinodera_pelionis|SDEI0069.2974-PST Echinodera_pelionis|SDEI0079.2984-PST 
Group[ 173 ] n: 12 ;id: Echinodera_peragalloi|9072.F-439-per Echinodera_peragalloi|9139.I-492-per Echinodera_peragalloi|9633.ES1050 Echinodera_peragalloi|9658.IT1075c Echinodera_peragalloi|9676.IT1093c Echinodera_peragalloi|9650.IT1067c Echinodera_peragalloi|9652.IT1069c Echinodera_peragalloi|9653.IT1070c Echinodera_peragalloi|9665.IT1082c Echinodera_peragalloi|9678.IT1095c Echinodera_peragalloi|13870.1784-PST_24108 Echinodera_peragalloi|9081.F-448-per 
Group[ 174 ] n: 4 ;id: Echinodera_personata|1023.754-PST_81T2012_3091 Echinodera_personata|9167.E-566-pen Echinodera_personata|9282.E-693-per Echinodera_personata|9168.E-567-pen 
Group[ 175 ] n: 2 ;id: Echinodera_picta|9430.E-803-pic Echinodera_picta|16742.2728-PST_23878 
Group[ 176 ] n: 4 ;id: Echinodera_pseudovariegata|13903.1817-PST_24122 Echinodera_pseudovariegata|16668.2654-PST_23516 Echinodera_pseudovariegata|SDEI0067.2972-PST Echinodera_pseudovariegata|SDEI0041.2946-PST 
Group[ 177 ] n: 4 ;id: Echinodera_rifensis|9512.E-893-rif Echinodera_rifensis|9513.E-894-rif Echinodera_rifensis|9515.E-896-rif Echinodera_rifensis|9514.E-895-rif 
Group[ 178 ] n: 3 ;id: Echinodera_roudieri|770.566-PST_div Echinodera_roudieri|8916.E-0179-rou Echinodera_roudieri|8885.E-0182-rou 
Group[ 179 ] n: 5 ;id: Echinodera_roudieri|8790.E-0155-rou Echinodera_roudieri|9136.E-487-rou Echinodera_roudieri|9192.E-591-rou Echinodera_roudieri|9193.E-592-rou Echinodera_roudieri|8914.E-0176-rou 
Group[ 180 ] n: 1 ;id: Echinodera_samosa|9719.818-PST_3731 
Group[ 181 ] n: 1 ;id: Echinodera_setosagracilis|9061.T-504-set 
Group[ 182 ] n: 4 ;id: Echinodera_settefratelliensis|9052.I-495-set Echinodera_settefratelliensis|9666.IT1083c Echinodera_settefratelliensis|9668.IT1085c Echinodera_settefratelliensis|9672.IT1089c 
Group[ 183 ] n: 5 ;id: Echinodera_siciliensis|8691.D-0070-sic Echinodera_siciliensis|8787.I-0152-sic Echinodera_siciliensis|8788.I-0153-sic Echinodera_siciliensis|9445.I-825-sic Echinodera_siciliensis|9582.I-952-gar 
Group[ 184 ] n: 1 ;id: Echinodera_soumasi|17163.2798-PST_26152 
Group[ 185 ] n: 12 ;id: Echinodera_spinosa|8784.E-0149-spi Echinodera_spinosa|9408.E-777-spi Echinodera_spinosa|10188.1288-PST_4104 Echinodera_spinosa|9647.ES1064 Echinodera_spinosa|8925.E-0196-spi Echinodera_spinosa|8929.E-0202-spi Echinodera_spinosa|8927.E-0200-spi Echinodera_spinosa|8936.E-0214-spi Echinodera_spinosa|9400.E-766-spi Echinodera_spinosa|8939.E-0217-spi Echinodera_spinosa|9410.E-779-spi Echinodera_spinosa|8926.E-0199-spi 
Group[ 186 ] n: 2 ;id: Echinodera_spinosa|9406.E-776-spi Echinodera_spinosa|10186.1286-PST_4102 
Group[ 187 ] n: 2 ;id: Echinodera_suber|9054.M-497-sub Echinodera_suber|9520.E-901-sub 
Group[ 188 ] n: 1 ;id: Echinodera_tazzekaensis|361.166-PST_19MO2011 
Group[ 189 ] n: 2 ;id: Echinodera_tellatlasensis|310.115-PST_2MO2011 Echinodera_tellatlasensis|335.140-PST_10MO2011 
Group[ 190 ] n: 1 ;id: Echinodera_valida|SDEI0086.2991-PST 
Group[ 191 ] n: 1 ;id: Echinodera_variegata|8901.I-0411-var 
Group[ 192 ] n: 1 ;id: Echinodera_variegata|8902.I-0412-var 
Group[ 193 ] n: 3 ;id: Echinodera_varroi|10887.1401-PST_4697 Echinodera_varroi|13855.1769-PST_24093 Echinodera_varroi|13861.1775-PST_24099 
Group[ 194 ] n: 1 ;id: Echinodera_variegata|8789.I-0154-vit 
Group[ 195 ] n: 1 ;id: Echinodera_zaghouanensis|9055.T-498-zag 
Group[ 196 ] n: 4 ;id: Echiumacalles_anagaensis|9146.E-545-ana Echiumacalles_anagaensis|9599.ES1016 Echiumacalles_anagaensis|9147.E-546-ana Echiumacalles_anagaensis|9275.E-686-ana 
Group[ 197 ] n: 5 ;id: Elliptacalles_baeticus|8838.E-0198-lon Elliptacalles_baeticus|8841.E-0213-lon Elliptacalles_baeticus|9401.E-768-bae Elliptacalles_baeticus|9504.E-885-lon Elliptacalles_baeticus|9630.ES1047 
Group[ 198 ] n: 2 ;id: Elliptacalles_longus|11200.780-PST_3117 Elliptacalles_longus|17722.2860-PST_4255 
Group[ 199 ] n: 2 ;id: Euscepes_batatae|17136.2771-PST_26125 Euscepes_batatae|17154.2789-PST_26143 
Group[ 200 ] n: 11 ;id: Ficusacalles_ficvorator|243.53-PST_48GC2011 Ficusacalles_ficvorator|980.711-PST_13T2012_3048 Ficusacalles_ficvorator|8729.C-0084-sen Ficusacalles_ficvorator|11056.1570-JKR_3618 Ficusacalles_ficvorator|9158.E-557-sen Ficusacalles_ficvorator|9285.E-696-sen Ficusacalles_ficvorator|9296.E-707-sen Ficusacalles_ficvorator|12166.1715-PST_24433 Ficusacalles_ficvorator|12179.1728-PST_24446 Ficusacalles_ficvorator|8730.C-0085-sen Ficusacalles_ficvorator|12164.1713-PST_24431 
Group[ 201 ] n: 2 ;id: Ficusacalles_oceanicus|15973.1958-PST_24037 Ficusacalles_oceanicus|15982.1967-PST_24046 
Group[ 202 ] n: 6 ;id: Ficusacalles_senilis|8731.C-0086-sen Ficusacalles_senilis|8966.E-0259-sen Ficusacalles_senilis|8967.E-0260-sen Ficusacalles_senilis|10368.E-0258-sen Ficusacalles_senilis|8732.C-0087-sen Ficusacalles_senilis|8965.E-0257-sen 
Group[ 203 ] n: 6 ;id: Kyklioacalles_abstersus|668.464-PST Kyklioacalles_abstersus|670.466-PST Kyklioacalles_abstersus|8983.SLO-0293-rob Kyklioacalles_abstersus|17760.2895-PST_25901 Kyklioacalles_abstersus|955.106-PST_div Kyklioacalles_abstersus|8982.D-0291-rob 
Group[ 204 ] n: 1 ;id: Kyklioacalles_alcornocalensis|9584.ES1001 
Group[ 205 ] n: 6 ;id: Kyklioacalles_anthyllis|8719.E-0074-paa Kyklioacalles_anthyllis|8720.E-0075-paa Kyklioacalles_anthyllis|8723.E-0078-ant Kyklioacalles_anthyllis|8724.E-0079-ant Kyklioacalles_anthyllis|9198.E-597-ant Kyklioacalles_anthyllis|9199.E-598-ant 
Group[ 206 ] n: 4 ;id: Kyklioacalles_apogeus|9575.Mo-950-apo Kyklioacalles_euphorbiophilus|8859.M-0160-eup Kyklioacalles_euphorbiophilus|9498.E-879-eup Kyklioacalles_euphorbiophilus|11068.1582-JKR_3630 
Group[ 207 ] n: 2 ;id: Kyklioacalles_astragali|8721.E-0076-ast Kyklioacalles_astragali|8722.E-0077-ast 
Group[ 208 ] n: 2 ;id: Kyklioacalles_atlasicus|9506.E-887-ats Kyklioacalles_atlasicus|9507.E-888-ats 
Group[ 209 ] n: 8 ;id: Kyklioacalles_aubei|8678.I-0018-aub Kyklioacalles_aubei|8706.I-0009-aub Kyklioacalles_aubei|8823.I-0039-aub Kyklioacalles_aubei|8844.F-0226-aub Kyklioacalles_aubei|9069.F-436-aub Kyklioacalles_aubei|8842.SLO-0224-aub Kyklioacalles_aubei|8843.SLO-0225-aub Kyklioacalles_aubei|16313.2299-JKR_24230 
Group[ 210 ] n: 4 ;id: Kyklioacalles_aubei|9225.I-624-aub Kyklioacalles_aubei|9446.I-826-aub Kyklioacalles_aubei|16037.2022-JKR_23662 Kyklioacalles_aubei|17761.2896-PST_25902 
Group[ 211 ] n: 5 ;id: Kyklioacalles_bupleuri|8795.E-0161-bup Kyklioacalles_bupleuri|10202.1302-PST_4118 Kyklioacalles_bupleuri|10226.1326-PST_4142 Kyklioacalles_bupleuri|8940.E-0218-bup Kyklioacalles_bupleuri|10222.1322-PST_4138 
Group[ 212 ] n: 1 ;id: Kyklioacalles_characivorus|8794.I-0159-cha 
Group[ 213 ] n: 1 ;id: Kyklioacalles_chaudoiri|16878.2758-PST_26855 
Group[ 214 ] n: 3 ;id: Kyklioacalles_erinaceus|9196.E-595-ks3 Kyklioacalles_erinaceus|10214.1314-PST_4130 Kyklioacalles_erinaceus|10198.1298-PST_4114 
Group[ 215 ] n: 3 ;id: Kyklioacalles_fausti|9226.I-625-fau Kyklioacalles_fausti|9260.I-659-fau Kyklioacalles_fausti|9631.IT1048 
Group[ 216 ] n: 1 ;id: Kyklioacalles_fissicollis|17470.2813a-FBA_3317 
Group[ 217 ] n: 2 ;id: Kyklioacalles_flavomaculatus|390.195-PST_44MO2011 Kyklioacalles_flavomaculatus|954.185-PST_44MO2011 
Group[ 218 ] n: 1 ;id: Kyklioacalles_granulicollis|16881.2761-PST_26210 
Group[ 219 ] n: 2 ;id: Kyklioacalles_igualeja|8933.E-0210-ks1 Kyklioacalles_igualeja|9641.ES1058 
Group[ 220 ] n: 1 ;id: Kyklioacalles_maroccensis|9497.E-878-mrc 
Group[ 221 ] n: 16 ;id: Kyklioacalles_navieresi|8683.I-0013-nav Kyklioacalles_navieresi|8684.I-0007-nav Kyklioacalles_navieresi|8696.M-0046-nav Kyklioacalles_navieresi|8829.I-0031-nav Kyklioacalles_navieresi|8697.M-0058-nav Kyklioacalles_navieresi|8962.M-0065-nav Kyklioacalles_navieresi|9334.S-663-nav Kyklioacalles_navieresi|9335.S-664-nav Kyklioacalles_navieresi|9336.S-665-nav Kyklioacalles_navieresi|9338.D-667-nav Kyklioacalles_navieresi|9563.D-928-nav Kyklioacalles_navieresi|9258.I-657-nav Kyklioacalles_navieresi|9259.I-658-nav Kyklioacalles_navieresi|10888.1402-PST_4698 Kyklioacalles_navieresi|9224.I-623-nav Kyklioacalles_navieresi|9237.I-636-nav 
Group[ 222 ] n: 1 ;id: Kyklioacalles_oblongus|10208.1308-PST_4124 
Group[ 223 ] n: 1 ;id: Kyklioacalles_oblongus|10240.1340-PST_4156 
Group[ 224 ] n: 3 ;id: Kyklioacalles_olcesei|9376.E-785-olc Kyklioacalles_olcesei|9415.E-784-olc Kyklioacalles_olcesei|9417.E-787-olc 
Group[ 225 ] n: 2 ;id: Kyklioacalles_oukaimedensis|9502.E-883-ouk Kyklioacalles_oukaimedensis|9505.E-886-ouk 
Group[ 226 ] n: 1 ;id: Kyklioacalles_plantapilosus|8887.E-0190-pla 
Group[ 227 ] n: 3 ;id: Kyklioacalles_provincialis|9067.F-434-pro Kyklioacalles_provincialis|9076.F-443-pro Kyklioacalles_provincialis|9078.F-445-pro 
Group[ 228 ] n: 1 ;id: Kyklioacalles_provincialis|9084.F-451-pro 
Group[ 229 ] n: 2 ;id: Kyklioacalles_punctaticollis|8796.E-0162-pun Kyklioacalles_punctaticollis|10228.1328-PST_4144 
Group[ 230 ] n: 1 ;id: Kyklioacalles_punctaticollis|8797.E-0163-pun 
Group[ 231 ] n: 7 ;id: Kyklioacalles_punctaticollis|8805.E-0165-met Kyklioacalles_punctaticollis|8915.E-0177-met Kyklioacalles_punctaticollis|9066.F-433-met Kyklioacalles_punctaticollis|9082.F-449-met Kyklioacalles_punctaticollis|9206.E-605-met Kyklioacalles_punctaticollis|10238.1338-PST_4154 Kyklioacalles_punctaticollis|10220.1320-PST_4136 
Group[ 232 ] n: 1 ;id: Kyklioacalles_punctaticollis|8917.E-0183-met 
Group[ 233 ] n: 9 ;id: Kyklioacalles_punctaticollis|8924.E-0195-pun Kyklioacalles_punctaticollis|8928.E-0201-pun Kyklioacalles_punctaticollis|8938.E-0216-pun Kyklioacalles_punctaticollis|9418.E-790-pun Kyklioacalles_punctaticollis|8934.E-0211-pun Kyklioacalles_punctaticollis|8937.E-0215-pun Kyklioacalles_punctaticollis|9396.E-767-pun Kyklioacalles_punctaticollis|9407.E-775-pun Kyklioacalles_punctaticollis|9646.ES1063 
Group[ 234 ] n: 3 ;id: Kyklioacalles_pyrenaeus|8688.I-0035-pyr Kyklioacalles_pyrenaeus|8709.I-0028-pyr Kyklioacalles_pyrenaeus|11161.1213-JKR_3549 
Group[ 235 ] n: 10 ;id: Kyklioacalles_pyrenaeus|8984.A-0296-pyr Kyklioacalles_pyrenaeus|9426.Cz-798-pyr Kyklioacalles_pyrenaeus|9429.Cz-801-pyr Kyklioacalles_pyrenaeus|10111.1211-JKR_3547 Kyklioacalles_pyrenaeus|10126.1226-JKR_3562 Kyklioacalles_pyrenaeus|16428.2414-JKR_25991 Kyklioacalles_pyrenaeus|16429.2415-JKR_25992 Kyklioacalles_pyrenaeus|16435.2421-JKR_25998 Kyklioacalles_pyrenaeus|16436.2422-JKR_25999 Kyklioacalles_pyrenaeus|16434.2420-JKR_25997 
Group[ 236 ] n: 2 ;id: Kyklioacalles_reginae|9201.E-600-reg Kyklioacalles_reginae|9205.E-604-reg 
Group[ 237 ] n: 7 ;id: Kyklioacalles_reinosae|9032.E-475-rei Kyklioacalles_reinosae|9469.E-849-rei Kyklioacalles_reinosae|9479.E-859-rei Kyklioacalles_reinosae|9459.E-839-rei Kyklioacalles_reinosae|9461.E-841-rei Kyklioacalles_reinosae|9464.E-844-rei Kyklioacalles_reinosae|9474.E-854-rei 
Group[ 238 ] n: 2 ;id: Kyklioacalles_reinosae|9101.P-539-rei Kyklioacalles_reinosae|9487.E-868-rei 
Group[ 239 ] n: 2 ;id: Kyklioacalles_reinosae|9492.E-873-rei Kyklioacalles_reinosae|9731.830-PST_3743 
Group[ 240 ] n: 9 ;id: Kyklioacalles_roboris|666.462-PST Kyklioacalles_roboris|8685.I-0032-rob Kyklioacalles_roboris|8830.I-0037-rob Kyklioacalles_roboris|9427.Cz-799-rob Kyklioacalles_roboris|9341.D-670-rob Kyklioacalles_roboris|8686.I-0025-rob Kyklioacalles_roboris|8702.M-0062-rob Kyklioacalles_roboris|9219.AND-618-rob Kyklioacalles_roboris|8703.M-0054-rob 
Group[ 241 ] n: 1 ;id: Kyklioacalles_saccoi|9634.IT1051 
Group[ 242 ] n: 1 ;id: Kyklioacalles_snassensis|309.114-PST_2MO2011 
Group[ 243 ] n: 1 ;id: Kyklioacalles_solarii|9030.I-473-sol 
Group[ 244 ] n: 1 ;id: Kyklioacalles_suturatus|8791.CZ-0156-sut 
Group[ 245 ] n: 2 ;id: Kyklioacalles_teter|8792.I-0157-tet Kyklioacalles_teter|9447.I-827-tet 
Group[ 246 ] n: 1 ;id: Kyklioacalles_teter|11137.1651-JKR_4229 
Group[ 247 ] n: 1 ;id: Kyklioacalles_tidiquinensis|9530.E-911-tid 
Group[ 248 ] n: 1 ;id: Kyklioacalles_yestensis|9194.E-593-yes 
Group[ 249 ] n: 10 ;id: Lauriacalles_acutus|8774.C-0137-act Lauriacalles_acutus|12160.1709-PST_24427 Lauriacalles_acutus|12204.1753-PST_24471 Lauriacalles_acutus|15996.1981-JKR_23621 Lauriacalles_acutus|8941.E-0219-acu Lauriacalles_acutus|12161.1710-PST_24428 Lauriacalles_acutus|9145.E-544-acu Lauriacalles_acutus|9263.E-674-acu Lauriacalles_acutus|9269.E-680-acu Lauriacalles_acutus|9441.E-816-acu 
Group[ 250 ] n: 1 ;id: Madeiracalles_achadagrandensis|9096.P-532-ach 
Group[ 251 ] n: 1 ;id: Madeiracalles_beelzebubi|17475.2817-PST_25863 
Group[ 252 ] n: 15 ;id: Madeiracalles_cinereus|9090.P-526-cin Madeiracalles_cinereus|9114.P-516-cin Madeiracalles_vau|15019.1879-PST_26082 Madeiracalles_terminalis|9087.P-519-ter Madeiracalles_terminalis|SDEI0046.2951-PST Madeiracalles_terminalis|SDEI0049.2954-PST Madeiracalles_terminalis|14980.1840-PST_26043 Madeiracalles_terminalis|9107.P-508-tol Madeiracalles_terminalis|9108.P-509-ter Madeiracalles_terminalis|9109.P-510-ter Madeiracalles_terminalis|9116.P-518-ter Madeiracalles_terminalis|SDEI0007.2912-PST Madeiracalles_tristaensis|SDEI0043.2948-PST Madeiracalles_tristaensis|SDEI0044.2949-PST Madeiracalles_tristaensis|SDEI0045.2950-PST 
Group[ 253 ] n: 1 ;id: Madeiracalles_coarctatus|17522.2856-PST_4251 
Group[ 254 ] n: 1 ;id: Madeiracalles_dispar|9095.P-531-dis 
Group[ 255 ] n: 2 ;id: Madeiracalles_histrionicus|17147.2782-PST_26136 Madeiracalles_histrionicus|17148.2783-PST_26137 
Group[ 256 ] n: 2 ;id: Madeiracalles_machadoi|9115.P-517-mac Madeiracalles_machadoi|17479.2821-PST_25867 
Group[ 257 ] n: 2 ;id: Madeiracalles_portosantoensis|9098.P-534-por Madeiracalles_portosantoensis|SDEI0048.2953-PST 
Group[ 258 ] n: 7 ;id: Madeiracalles_pulverosus|8756.P-0116-pul Madeiracalles_pulverosus|9088.P-524-pul Madeiracalles_pulverosus|9086.P-512-pul Madeiracalles_pulverosus|9110.P-511-pul Madeiracalles_pulverosus|15967.1952-PST_24031 Madeiracalles_pulverosus|SDEI0038.2943-PST Madeiracalles_pulverosus|17520.2854-PST_4249 
Group[ 259 ] n: 6 ;id: Madeiracalles_saxicola|9112.P-514-sax Madeiracalles_saxicola|15027.1887-PST_26090 Madeiracalles_saxicola|17142.2777-PST_26131 Madeiracalles_saxicola|17144.2779-PST_26133 Madeiracalles_saxicola|17149.2784-PST_26138 Madeiracalles_saxicola|17150.2785-PST_26139 
Group[ 260 ] n: 2 ;id: Madeiracalles_succulentus|17510.2851-PST_4246 Madeiracalles_succulentus|17512.2853-PST_4248 
Group[ 261 ] n: 1 ;id: Montanacalles_nevadaensis|8837.E-0189-nev 
Group[ 262 ] n: 1 ;id: Onyxacalles_balearicus|8869.E-0168-bal 
Group[ 263 ] n: 6 ;id: Onyxacalles_bermejaensis|8860.E-0167-ber Onyxacalles_bermejaensis|9409.E-778-ber Onyxacalles_bermejaensis|10190.1290-PST_4106 Onyxacalles_bermejaensis|9645.ES1062 Onyxacalles_bermejaensis|8923.E-0194-ber Onyxacalles_bermejaensis|10184.1284-PST_4100 
Group[ 264 ] n: 2 ;id: Onyxacalles_caucasicus|16873.2753-PST_3981 Onyxacalles_caucasicus|16877.2757-PST_26854 
Group[ 265 ] n: 3 ;id: Onyxacalles_ganglbaueri|17752.2887-PST_25893 Onyxacalles_ganglbaueri|17754.2889-PST_25895 Onyxacalles_georgius|SDEI0040.2945-PST 
Group[ 266 ] n: 6 ;id: Onyxacalles_gibraltarensis|8930.E-0206-gib Onyxacalles_gibraltarensis|9526.E-907-gib Onyxacalles_gibraltarensis|17758.2893-PST_25899 Onyxacalles_gibraltarensis|17759.2894-PST_25900 Onyxacalles_gibraltarensis|9516.E-897-gib Onyxacalles_gibraltarensis|9518.E-899-gib 
Group[ 267 ] n: 3 ;id: Onyxacalles_luigionii|9223.I-622-lui Onyxacalles_luigionii|9236.I-635-lui Onyxacalles_luigionii|9239.I-638-lui 
Group[ 268 ] n: 1 ;id: Onyxacalles_maginaensis|8809.E-0169-mag 
Group[ 269 ] n: 1 ;id: Onyxacalles_neglectus|9302.E-713-neg 
Group[ 270 ] n: 3 ;id: Onyxacalles_nuraghi|9673.IT1090c Onyxacalles_nuraghi|9680.IT1097c Onyxacalles_nuraghi|13875.1789-PST_24113 
Group[ 271 ] n: 11 ;id: Onyxacalles_portusveneris|362.167-PST_19MO2011 Onyxacalles_portusveneris|8806.F-0166-por Onyxacalles_portusveneris|8919.E-0187-mag Onyxacalles_portusveneris|9509.E-890-port Onyxacalles_portusveneris|9510.E-891-port Onyxacalles_portusveneris|10194.1294-PST_4110 Onyxacalles_portusveneris|9531.E-912-port Onyxacalles_portusveneris|9203.E-602-mag Onyxacalles_portusveneris|10176.1276-PST_4092 Onyxacalles_portusveneris|9134.M-482-mag Onyxacalles_portusveneris|9508.E-889-port 
Group[ 272 ] n: 3 ;id: Onyxacalles_ringeli|8749.C-0171-rin Onyxacalles_ringeli|15997.1982-JKR_23622 Onyxacalles_ringeli|12206.1755-PST_24473 
Group[ 273 ] n: 4 ;id: Onyxacalles_valencianus|8834.E-0180-val Onyxacalles_valencianus|9215.E-614-val Onyxacalles_valencianus|9213.E-612-val Onyxacalles_valencianus|9208.E-607-val 
Group[ 274 ] n: 6 ;id: Onyxacalles_verrucosus|8799.C-0170-ver Onyxacalles_verrucosus|9171.E-570-ver Onyxacalles_verrucosus|9172.E-571-ver Onyxacalles_verrucosus|9266.E-677-ver Onyxacalles_verrucosus|9438.E-813-ver Onyxacalles_verrucosus|9267.E-678-ver 
Group[ 275 ] n: 4 ;id: Onyxacalles_vilae|300.105-PST_div Onyxacalles_vilae|8687.I-0027-lui Onyxacalles_vilae|8857.HR-0339-lui Onyxacalles_vilae|667.463-PST 
Group[ 276 ] n: 7 ;id: Pseudodichromacalles_fernandezi|9174.E-573-fer Pseudodichromacalles_fernandezi|9276.E-687-fer Pseudodichromacalles_fernandezi|9317.E-728-fer Pseudodichromacalles_fernandezi|9598.ES1015 Pseudodichromacalles_fernandezi|9601.ES1018 Pseudodichromacalles_fernandezi|9326.E-737-fer Pseudodichromacalles_fernandezi|12133.1682-PST_24400 
Group[ 277 ] n: 3 ;id: Pseudodichromacalles_pericallis|8767.C-0128-fer Pseudodichromacalles_pericallis|10369.E-0275-fer Pseudodichromacalles_pericallis|12155.1704-PST_24422 
Group[ 278 ] n: 2 ;id: Pseudodichromacalles_xerampelinus|10144.1244-PST_3580 Pseudodichromacalles_xerampelinus|10259.687-PST_75T2012 
Group[ 279 ] n: 31 ;id: Silvacalles_carlinavorus|1022.753-PST_74T2012_3090 Silvacalles_carlinavorus|12186.1735-PST_24453 Silvacalles_carlinavorus|12188.1737-PST_24455 Silvacalles_carlinavorus|12192.1741-PST_24459 Silvacalles_carlinavorus|10157.1257-PST_3593 Silvacalles_carlinavorus|10253.1353-PST_4169 Silvacalles_carlinavorus|11199.773-PST_20G2012_3110 Silvacalles_cedroensis|9305.E-716-ced Silvacalles_cedroensis|9310.E-721-ced Silvacalles_cedroensis|9592.ES1009 Silvacalles_cedroensis|9587.ES1004 Silvacalles_cedroensis|9615.ES1032 Silvacalles_lepidus|8772.C-0135-lep Silvacalles_lepidus|8973.E-0269-lep Silvacalles_lepidus|15998.1983-JKR_23623 Silvacalles_lepidus|8974.E-0271-lep Silvacalles_lepidus|10370.E-0270-lep Silvacalles_instabilis|205.15-PST_7GC2011 Silvacalles_instabilis|9270.E-681-ins Silvacalles_instabilis|971.702-PST_5T2012_3039 Silvacalles_instabilis|8773.C-0136-ins Silvacalles_instabilis|9439.E-814-ins Silvacalles_instabilis|943.686-PST_74T2012 Silvacalles_instabilis|9264.E-675-ins Silvacalles_instabilis|9281.E-692-ins Silvacalles_instabilis|999.730-PST_40T2012_3067 Silvacalles_instabilis|10142.1242-PST_3578 Silvacalles_nubilosus|8733.C-0088-nub Silvacalles_nubilosus|9271.E-682-nub Silvacalles_instabilis|9273.E-684-ins Silvacalles_nubilosus|9159.E-558-nub 
Group[ 280 ] n: 2 ;id: Silvacalles_hakani|8816.C-0106-tag Silvacalles_hakani|11052.1566-JKR_3614 
Group[ 281 ] n: 6 ;id: Silvacalles_lunulatus|9089.P-525-lun Silvacalles_lunulatus|9091.P-527-lun Silvacalles_lunulatus|9111.P-513-lun Silvacalles_lunulatus|14993.1853-PST_26056 Silvacalles_lunulatus|9097.P-533-lun Silvacalles_lunulatus|15018.1878-PST_26081 
Group[ 282 ] n: 13 ;id: Silvacalles_mundus|8770.C-0133-mun Silvacalles_mundus|8975.E-0272-mun Silvacalles_mundus|11042.1556-JKR_3604 Silvacalles_mundus|11044.1558-JKR_3606 Silvacalles_mundus|12163.1712-PST_24430 Silvacalles_mundus|16002.1987-JKR_23627 Silvacalles_mundus|11043.1557-JKR_3605 Silvacalles_mundus|16003.1988-JKR_23628 Silvacalles_mundus|16001.1986-JKR_23626 Silvacalles_mundus|8771.C-0134-mun Silvacalles_mundus|12136.1685-PST_24403 Silvacalles_mundus|8972.E-0268-mun Silvacalles_mundus|10352.E-0943-lep 
Group[ 283 ] n: 2 ;id: Silvacalles_pedestris|977.708-PST_9T2012_3045 Silvacalles_pedestris|9300.E-711-ped 
Group[ 284 ] n: 2 ;id: Silvacalles_pedestris|8817.C-0107-ped Silvacalles_pedestris|11053.1567-JKR_3615 
Group[ 285 ] n: 5 ;id: Silvacalles_pedestris|8818.C-0108-ped Silvacalles_pedestris|9312.E-723-ped Silvacalles_pedestris|9593.ES1010 Silvacalles_pedestris|9437.E-810-ped Silvacalles_pedestris|9616.ES1033 
Group[ 286 ] n: 5 ;id: Silvacalles_tolpivorus|8757.C-0117-tol Silvacalles_tolpivorus|9316.E-727-tol Silvacalles_tolpivorus|9605.ES1022 Silvacalles_tolpivorus|9606.ES1023 Silvacalles_tolpivorus|9596.ES1013 
Group[ 287 ] n: 6 ;id: Sonchiacalles_muelleri|8754.C-0112-mue Sonchiacalles_muelleri|16014.1999-JKR_23639 Sonchiacalles_muelleri|8955.E-0246-mue Sonchiacalles_muelleri|8954.E-0245-mue Sonchiacalles_muelleri|8755.C-0113-mue Sonchiacalles_muelleri|8802.C-0114-mue 
Group[ 288 ] n: 3 ;id: Sonchiacalles_silosensis|981.712-PST_13T2012_3049 Sonchiacalles_silosensis|9152.E-551-sil Sonchiacalles_silosensis|9318.E-729-sil 
Group[ 289 ] n: 7 ;id: Sonchiacalles_sonchi|8744.C-0110-son Sonchiacalles_sonchi|9315.E-726-son Sonchiacalles_sonchi|9623.ES1040 Sonchiacalles_sonchi|9153.E-552-son Sonchiacalles_sonchi|9274.E-685-son Sonchiacalles_sonchi|9286.E-697-son Sonchiacalles_sonchi|9288.E-699-son 
Group[ 290 ] n: 3 ;id: Torneuma_alexi|17724.2861-PST Torneuma_alexi|17728.2865-PST Torneuma_alexi|17729.2866-PST 
Group[ 291 ] n: 3 ;id: Torneuma_aphroditae|9597.ES1014 Torneuma_aphroditae|17725.2862-PST Torneuma_aphroditae|17726.2863-PST 
Group[ 292 ] n: 1 ;id: Torneuma_baeticum|9627.GI1044 
Group[ 293 ] n: 1 ;id: Torneuma_cadizense|295.100-PST_div 
Group[ 294 ] n: 1 ;id: Torneuma_caecum|9120.P-523-cae 
Group[ 295 ] n: 4 ;id: Torneuma_deplanatum|8751.I-0174-dep Torneuma_deplanatum|8752.I-0175-dep Torneuma_deplanatum|8997.KO-0371-dep Torneuma_deplanatum|8865.I-0305-dep 
Group[ 296 ] n: 1 ;id: Torneuma_desilvai|9093.P-529-des 
Group[ 297 ] n: 5 ;id: Torneuma_feloi|17719.2857-PST_4252 Torneuma_feloi|17721.2859-PST_4254 Torneuma_orbatum|9322.E-733-orb Torneuma_orbatum|9586.ES1003 Torneuma_orbatum|17727.2864-PST_ADN571 
Group[ 298 ] n: 2 ;id: Torneuma_isambertoi|17155.2790-PST_26144 Torneuma_isambertoi|17156.2791-PST_26145 
Group[ 299 ] n: 1 ;id: Torneuma_karamani|8850.HR-0312-kar 
Group[ 300 ] n: 4 ;id: Torneuma_korwitzi|15000.1860-PST_26063 Torneuma_korwitzi|15004.1864-PST_26067 Torneuma_maderense|9119.P-522-mad Torneuma_maderense|14982.1842-PST_26045 
Group[ 301 ] n: 1 ;id: Torneuma_mesegueri|9371.E-788-lin 
Group[ 302 ] n: 1 ;id: Torneuma_picocasteloense|9099.P-535-pic 
