# Supplementary material for: Molecular Weevil Identification Project: A thoroughly curated barcode release of 1300 Western Palearctic weevil species (Coleoptera, Curculionoidea)
Source: Biodivers Data J. 2023 Jan 24;11:e96438. doi: 10.3897/BDJ.11.e96438 (PMC10865102; doi:10.3897/BDJ.11.e96438)
Supplement: Supplementary material 7 — ASAP analyses [file bdj-11-e96438-s007.zip › Suppl. material 7 - ASAP analyses/Cryptorhynchinae - raw data and concordance evaluation/03 - ASAP output txt-files/per sequence/groupe_7.txt]

Acalles_almeriaensis|8836.E-0186-alm	1
Acalles_almeriaensis|9202.E-601-alm	1
Acalles_almeriaensis|9209.E-608-alm	1
Acalles_almeriaensis|9204.E-603-alm	1
Acalles_almeriaensis|8921.E-0192-alme	1
Acalles_almeriaensis|9393.E-760-alm	2
Acalles_almeriaensis|9399.E-759-alm	2
Acalles_almeriaensis|10180.1280-PST_4096	3
Acalles_biokovoensis|8891.HR-0330-bio	4
Acalles_biokovoensis|8892.HR-0341-bio	4
Acalles_breiti|9104.E-542-bre	5
Acalles_breiti|9105.E-543-bre	5
Acalles_camelus|8679.I-0026-cam	6
Acalles_camelus|8707.I-0034-cam	6
Acalles_camelus|8846.A-0228-cam	6
Acalles_camelus|16460.2446-JKR_26023	6
Acalles_camelus|17767.2902-PST_25909	6
Acalles_camelus|9333.S-662-cam	6
Acalles_camelus|9337.D-666-cam	6
Acalles_camelus|9637.CZ1054	6
Acalles_camelus|16431.2417-JKR_25994	6
Acalles_camelus|8845.SLO-0227-cam	6
Acalles_camelus|8946.SLO-0229-cam	6
Acalles_camelus|8856.HR-0336-cam	6
Acalles_camelus|17762.2897-PST_25903	6
Acalles_camelus|8824.I-0016-cam	7
Acalles_camelus|9238.I-637-cam	7
Acalles_camelus|9229.I-628-cam	7
Acalles_camelus|9257.I-656-cam	7
Acalles_camelus|10878.1392-PST_4688	7
Acalles_dieckmanni|9717.816-PST_3729	8
Acalles_dubius|8694.M-0066-dub	9
Acalles_dubius|8822.D-0094-dub	9
Acalles_dubius|9009.D-0423-dub	9
Acalles_dubius|9695.794-PST_3707	9
Acalles_echinatus|8737.A-0093-ech	10
Acalles_echinatus|8948.CZ-0231-ech	10
Acalles_echinatus|8855.HR-0334-ech	11
Acalles_echinatus|8992.HR-0338-ech	11
Acalles_echinatus|10121.1221-JKR_3557	11
Acalles_echinatus|9007.RU-0410-ech	11
Acalles_echinatus|9339.R-668-ech	11
Acalles_echinatus|9340.R-669-ech	11
Acalles_echinatus|8864.D-0234-ech	12
Acalles_echinatus|10371.461-PST	12
Acalles_echinatus|9632.IT1049	12
Acalles_echinatus|8993.BUL-0344-ech	13
Acalles_echinatus|8994.BUL-0345-ech	13
Acalles_fallax|8853.HR-0332-fal	14
Acalles_fallax|9451.D-831-fal	14
Acalles_fallax|10112.1212-JKR_3548	14
Acalles_fallax|10932.1446-JKR_4215	14
Acalles_fallax|11162.1214-JKR_3550	14
Acalles_fallax|9425.Cz-797-fal	14
Acalles_fallax|9635.CZ1052	14
Acalles_fallax|16430.2416-JKR_25993	14
Acalles_fallax|16433.2419-JKR_25996	14
Acalles_fallax|17764.2899-PST_25905	14
Acalles_fallax|16099.2084-JKR_23724	14
Acalles_fallax|17763.2898-PST_25904	14
Acalles_fallax|8950.SLO-0235-fal	14
Acalles_fallax|16462.2448-JKR_26025	14
Acalles_gadorensis|8740.E-0097-gad	15
Acalles_globulipennis|204.14-PST_7GC2011	16
Acalles_globulipennis|9092.P-528-glo	16
Acalles_globulipennis|9118.P-521-glo	16
Acalles_globulipennis|14985.1845-PST_26048	16
Acalles_globulipennis|9265.E-676-glo	17
Acalles_globulipennis|9485.E-866-glo	17
Acalles_globulipennis|9744.843-PST_3756	17
Acalles_globulipennis|9268.E-679-glo	18
Acalles_granulimaculosus|9306.E-717-pil	19
Acalles_granulimaculosus|9313.E-724-pil	19
Acalles_kippenbergi|664.460-PST	20
Acalles_lemur|8675.I-0005-leL	21
Acalles_lemur|8676.I-0010-leL	21
Acalles_lemur|8825.I-0015-leL	21
Acalles_lemur|9008.D-0422-lem	21
Acalles_lemur|9071.F-438-lem	21
Acalles_lemur|8700.M-0061-leL	21
Acalles_lemur|8701.M-0059-leL	21
Acalles_lemur|9364.D-673-lem	21
Acalles_lemur|9227.I-626-cis	22
Acalles_lemur|9235.I-634-cis	23
Acalles_lemur|9256.I-655-cis	23
Acalles_lemur|9444.I-824-cis	23
Acalles_lemur|10879.1393-PST_4689	23
Acalles_lemur|10848.1362-PST_4658	23
Acalles_lemur|10855.1369-PST_4665	24
Acalles_micros|8669.I-0017-mic	25
Acalles_micros|8677.I-0003-mic	25
Acalles_micros|8826.I-0030-mic	25
Acalles_micros|8952.F-0242-mic	25
Acalles_micros|9363.D-672-mic	25
Acalles_micros|9564.F-929-mic	25
Acalles_micros|8953.D-0243-mic	25
Acalles_minutissimus|11974.1763-BAN_24999	26
Acalles_misellus|888.684-PST	27
Acalles_misellus|10166.1266-PST_4082	27
Acalles_misellus|9452.NL-832-mis	27
Acalles_misellus|9491.E-872-mis	27
Acalles_misellus|9570.F-937-mis	27
Acalles_misellus|9493.E-874-mis	27
Acalles_misellus|9571.F-938-mis	27
Acalles_misellus|9217.E-616-mis	27
Acalles_misellus|9211.E-610-mis	27
Acalles_misellus|9214.E-613-mis	27
Acalles_misellus|9216.E-615-mis	27
Acalles_misellus|10162.1262-PST_4078	27
Acalles_ossetiensis|16876.2756-PST_26853	28
Acalles_ossetiensis|16879.2759-PST_26856	28
Acalles_papei|8852.HR-0327-pap	29
Acalles_papei|8996.KO-0369-pap	29
Acalles_papei|9370.EP-0399-pap	29
Acalles_papei|9368.KO-0378-pap	29
Acalles_papei|9006.EP-0403-pap	29
Acalles_parvulus|8680.I-0008-par	30
Acalles_parvulus|8690.D-0069-par	30
Acalles_parvulus|8698.M-0060-par	30
Acalles_parvulus|8708.I-0002-par	30
Acalles_parvulus|8956.F-0248-par	30
Acalles_parvulus|8957.F-0249-par	30
Acalles_parvulus|8958.D-0250-par	30
Acalles_parvulus|9065.F-432-par	30
Acalles_parvulus|9222.I-621-par	30
Acalles_parvulus|9555.I-654-par	30
Acalles_parvulus|10864.1378-PST_4674	30
Acalles_parvulus|8681.I-0023-tem	31
Acalles_parvulus|8827.I-0042-tem	31
Acalles_parvulus|9431.F-804-tem	31
Acalles_parvulus|8682.I-0029-tem	31
Acalles_pilula|8742.C-0099-pil	32
Acalles_pilula|8959.E-0251-pil	32
Acalles_pilula|8961.E-0253-pil	32
Acalles_pilula|9127.E-0254-pil	32
Acalles_pilula|8960.E-0252-pil	32
Acalles_pilula|8964.E-0255-pil	32
Acalles_pilula|9287.E-698-pil	32
Acalles_ptinoides|8872.D-0256-pti	33
Acalles_ptinoides|9342.D-671-pti	33
Acalles_ptinoides|15908.1893-PST_23998	33
Acalles_ptinoides|15919.1904-PST_24009	33
Acalles_ptinoides|9490.E-871-pti	33
Acalles_ptinoides|10164.1264-PST_4080	33
Acalles_ptinoides|9489.E-870-pti	33
Acalles_ptinoides|9562.D-927-pti	33
Acalles_ptinoides|9495.E-876-pti	33
Acalles_reitteri|SDEI0112.3018-KRA	34
Acalles_sablensis|11975.1764-BAN_25001	35
Acalles_sardiniaensis|9017.I-460-sar	36
Acalles_sardiniaensis|9655.IT1072c	36
Acalles_sardiniaensis|9657.IT1074c	36
Acalles_sardiniaensis|9661.IT1078c	36
Acalles_sardiniaensis|9663.IT1080c	36
Acalles_sardiniaensis|9664.IT1081c	36
Acalles_sardiniaensis|9670.IT1087c	36
Acalles_sintraniensis|9473.E-853-sin	37
Acalles_sintraniensis|9476.E-856-sin	37
Acalles_sintraniensis|9728.827-PST_3740	37
Acalles_sintraniensis|9734.833-PST_3746	37
Acalles_sylvosus|11976.1765-BAN_25739	38
Acalles_tibialis|9068.F-435-tib	39
Acalles_tibialis|9075.F-442-tib	39
Acalles_vorsti|10258.1358-PST_22183	40
Acallocrates_colonnellii|8745.SLO-0119-col	41
Acallocrates_colonnellii|9638.CZ1055	41
Acallocrates_colonnellii|10122.1222-JKR_3558	41
Acallocrates_colonnellii|SDEI0085.2990-PST	41
Acallocrates_colonnellii|8854.HR-0333-col	42
Acallocrates_denticollis|8758.GR-0118-den	43
Acallocrates_denticollis|8851.HR-0320-den	44
Acallocrates_denticollis|8988.HR-0325-den	44
Acallocrates_denticollis|8998.KO-0382-den	45
Acallocrates_denticollis|9002.EP-0387-den	46
Acallocrates_denticollis|SDEI0070.2975-PST	46
Acallocrates_denticollis|9369.EP-0389-den	46
Acallocrates_denticollis|9764.863-PST_3776	47
Acallocrates_minutesquamosus|8847.F-0262-min	48
Acallocrates_minutesquamosus|9231.I-630-min	49
Acallocrates_minutesquamosus|9244.I-643-min	50
Acallocrates_minutesquamosus|10870.1384-PST_4680	51
Acallorneuma_doderoi|8727.S-0082-dod	52
Acallorneuma_doderoi|8759.I-0120-dod	52
Acallorneuma_ibericum|10196.1296-PST_4112	53
Acallorneuma_ibericum|10224.1324-PST_4140	54
Acallorneuma_ibericum|10236.1336-PST_4152	55
Acallorneuma_ingoi|13857.1771-PST_24095	56
Acallorneuma_ingoi|13862.1776-PST_24100	56
Acallorneuma_ingoi|13864.1778-PST_24102	56
Acallorneuma_ingoi|13860.1774-PST_24098	56
Acallorneuma_sardiniense|9679.IT1096c	56
Acallorneuma_sardiniense|13869.1783-PST_24107	56
Acallorneuma_mainardii|13871.1785-PST_24109	57
Acallorneuma_montisalbi|9649.IT1066c	58
Acallorneuma_montisalbi|9681.IT1098c	58
Acallorneuma_montisalbi|13899.1813-PST_24118	58
Acallorneuma_reitteri|13863.1777-PST_24101	59
Acallorneuma_reitteri|13866.1780-PST_24104	59
Acallorneuma_reitteri|13868.1782-PST_24106	59
Aeoniacalles_aeonii|1016.747-PST_66T2012_3084	60
Aeoniacalles_aeonii|9293.E-704-aeo	60
Aeoniacalles_aeonii|8811.C-0101-aeo	60
Aeoniacalles_aeonii|9278.E-689-aeo	60
Aeoniacalles_aeonii|9148.E-547-bod	61
Aeoniacalles_aeonisimilis|9314.E-725-aes	62
Aeoniacalles_aeonisimilis|9590.ES1007	62
Aeoniacalles_aeonisimilis|16728.2714-PST_23864	62
Aeoniacalles_aeonisimilis|9594.ES1011	62
Aeoniacalles_aeonisimilis|9621.ES1038	62
Aeoniacalles_argillosus|8814.C-0103-arg	63
Aeoniacalles_argillosus|8944.E-0222-arg	63
Aeoniacalles_argillosus|8945.E-0223-arg	63
Aeoniacalles_argillosus|11047.1561-JKR_3609	63
Aeoniacalles_argillosus|8943.E-0221-arg	63
Aeoniacalles_argillosus|8815.C-0105-arg	63
Aeoniacalles_argillosus|9151.E-550-arg	63
Aeoniacalles_argillosus|9325.E-736-arg	63
Aeoniacalles_argillosus|9614.ES1031	63
Aeoniacalles_grancanariensis|196.6-PST_2GC2011	64
Aeoniacalles_grancanariensis|214.24-PST_12GC2011	65
Aeoniacalles_grancanariensis|9353.E-752-gra	65
Aeoniacalles_neptunus|15969.1954-PST_24033	66
Aeoniacalles_neptunus|15981.1966-PST_24045	66
Aeoniacalles_tabladoensis|8813.C-0102-aes	67
Calacalles_affinis|17473.2815-PST_25861	68
Calacalles_affinis|17474.2816-PST_25862	68
Calacalles_atomarius|9177.E-576-ato	69
Calacalles_bandamaensis|197.7-PST_2GC2011	70
Calacalles_bandamaensis|305.110-PST_div	70
Calacalles_bandamaensis|302.107-PST_div	70
Calacalles_citvorator|8970.E-0266-set	71
Calacalles_citvorator|12154.1703-PST_24421	71
Calacalles_droueti|8762.P-0123-dro	72
Calacalles_droueti|10357.P-0264-dro	72
Calacalles_droueti|8764.P-0125-azo	72
Calacalles_droueti|9179.E-578-dro	72
Calacalles_exiguus|9381.E-817-exi	73
Calacalles_exiguus|9385.E-818-exi	73
Calacalles_exiguus|9387.E-820-exi	73
Calacalles_fuerteventurensis|16753.2739-PST_23889	74
Calacalles_fuerteventurensis|16756.2742-PST_23892	74
Calacalles_hermigua|9343.E-742-set	75
Calacalles_hermigua|9347.E-746-set	75
Calacalles_hermigua|9348.E-747-set	75
Calacalles_hermigua|9589.ES1006	75
Calacalles_kabylianus|9561.L-948-kab	76
Calacalles_lepensis|9608.ES1025	77
Calacalles_lepensis|10245.1345-PST_4161	77
Calacalles_lepensis|10158.1258-PST_3594	77
Calacalles_nataliae|9344.E-743-nat	77
Calacalles_nataliae|9345.E-744-nat	77
Calacalles_nataliae|9346.E-745-nat	77
Calacalles_nataliae|9595.ES1012	77
Calacalles_nataliae|10159.1259-PST_3595	77
Calacalles_manriquei|SDEI0028.2933-PST	78
Calacalles_minutus|9379.E-822-min	79
Calacalles_montelunatus|12167.1716-PST_24434	80
Calacalles_montelunatus|12172.1721-PST_24439	80
Calacalles_montelunatus|12171.1720-PST_24438	80
Calacalles_mulagua|9585.ES1002	81
Calacalles_mulagua|9620.ES1037	81
Calacalles_mulagua|9609.ES1026	81
Calacalles_mulagua|9619.ES1036	81
Calacalles_mulagua|9613.ES1030	81
Calacalles_mulagua|16733.2719-PST_23869	81
Calacalles_mulagua|9617.ES1034	81
Calacalles_mulagua|9622.ES1039	81
Calacalles_palmensis|8760.C-0121-set	82
Calacalles_palmensis|12151.1700-PST_24418	82
Calacalles_palmensis|12190.1739-PST_24457	82
Calacalles_pumilio|9380.E-811-pum	83
Calacalles_pumilio|9612.ES1029	83
Calacalles_pumilio|16727.2713-PST_23863	83
Calacalles_pumilio|9383.E-812-pum	83
Calacalles_pusillus|978.709-PST_10T2012_3046	84
Calacalles_pusillus|1007.738-PST_52T2012_3075	84
Calacalles_pusillus|9291.E-702-pus	84
Calacalles_pusillus|991.722-PST_32T2012_3059	84
Calacalles_seticollis|8761.C-0122-set	85
Calacalles_seticollis|8969.E-0265-set	85
Calacalles_theryi|9382.E-865-the	86
Calacalles_theryi|10148.1248-PST_3584	86
Calacalles_theryi|9386.E-914-the	86
Calacalles_wollastoni|9106.P-507-wol	87
Calacalles_wollastoni|9117.P-520-wol	87
Calacalles_wollastoni|14981.1841-PST_26044	87
Calacalles_wollastoni|17491.2832-PST_4742	87
Calacalles_wollastoni|17504.2845-PST_4240	87
Canariacalles_alluaudi|221.31-PST_17GC2011	88
Canariacalles_alluaudi|11164.9-PST_3GC2011	88
Canariacalles_alluaudi|8942.E-0220-all	89
Canariacalles_alluaudi|9284.E-695-all	89
Canariacalles_alluaudi|9298.E-709-all	89
Canariacalles_alluaudi|9289.E-700-all	89
Canariacalles_lanzarotensis|16882.2762-PST_26211	90
Canariacalles_lanzarotensis|SDEI0027.2932-PST	90
Caucasusacalles_lederi|16874.2754-PST_26851	91
Cionus_longicollis|8704.M-0068-CiS	92
Coloracalles_edoughensis|9212.E-611-edo	93
Coloracalles_humerosus|8741.F-0098-hum	94
Coloracalles_humerosus|9207.E-606-hum	94
Coloracalles_humerosus|9210.E-609-hum	94
Coloracalles_humerosus|10893.1407-JKR_4176	94
Cryptorhynchus_lapathi|8876.D-0354-lap	95
Cryptorhynchus_lapathi|16414.2400-JKR_25977	95
Dendroacalles_brevitarsis|216.26-PST_13GC2011	96
Dendroacalles_brevitarsis|225.35-PST_23GC2011	96
Dendroacalles_brevitarsis|304.109-PST_div	96
Dendroacalles_euphorbiacus|8775.C-0138-eup	97
Dendroacalles_euphorbiacus|8971.E-0267-eup	98
Dendroacalles_euphorbiacus|12170.1719-PST_24437	98
Dendroacalles_euphorbiacus|12193.1742-PST_24460	98
Dendroacalles_fortunatus|9303.E-714-rut	99
Dendroacalles_fortunatus|9304.E-715-for	99
Dendroacalles_fortunatus|9309.E-720-rut	99
Dendroacalles_fortunatus|9434.E-807-for	99
Dendroacalles_fortunatus|9588.ES1005	99
Dendroacalles_fortunatus|9436.E-809-for	99
Dendroacalles_fortunatus|9311.E-722-for	99
Dendroacalles_fortunatus|9435.E-808-for	99
Dendroacalles_fortunatus|16721.2707-PST_23857	99
Dendroacalles_ornatus|9094.P-530-orn	99
Dendroacalles_ornatus|14986.1846-PST_26049	99
Dendroacalles_sigma|9155.E-554-sig	99
Dendroacalles_sigma|12165.1714-PST_24432	99
Dendroacalles_sigma|11041.1555-JKR_3603	99
Dendroacalles_sigma|16004.1989-JKR_23629	99
Dendroacalles_sigma|12181.1730-PST_24448	99
Dendroacalles_poneli|8776.C-0141-pon	100
Dendroacalles_poneli|8976.E-0273-pon	100
Dendroacalles_poneli|8804.C-0139-pon	100
Dendroacalles_poneli|9294.E-705-pon	100
Dendroacalles_poneli|9283.E-694-pon	100
Dendroacalles_poneli|8820.C-0140-pon	100
Dendroacalles_poneli|9604.ES1021	100
Dendroacalles_poneli|9324.E-735-pon	100
Dendroacalles_poneli|9319.E-730-pon	100
Dendroacalles_poneli|9600.ES1017	100
Dendroacalles_poneli|9329.E-740-pon	100
Dendroacalles_poneli|9603.ES1020	100
Dendroacalles_poneli|9607.ES1024	100
Dendroacalles_poneli|12132.1681-PST_24399	100
Dendroacalles_ruteri|232.42-PST_30GC2011	101
Dendroacalles_ruteri|16886.2766-JKR_26215	101
Dendroacalles_ruteri|8769.C-0132-rut	101
Dendroacalles_ruteri|12149.1698-PST_24416	101
Dendroacalles_ruteri|9442.E-819-rut	101
Dendroacalles_ruteri|9440.E-815-rut	101
Dendroacalles_ruteri|12162.1711-PST_24429	101
Dichromacalles_albopictus|9080.F-447-alb	102
Dichromacalles_albopictus|9083.F-450-alb	102
Dichromacalles_albopictus|9716.815-PST_3728	102
Dichromacalles_algecirasensis|8840.E-0204-dio	103
Dichromacalles_algecirasensis|9191.E-590-dio	104
Dichromacalles_algecirasensis|9413.E-782-dio	104
Dichromacalles_algecirasensis|9421.E-793-dio	104
Dichromacalles_andalusiensis|10161.1261-PST_3597	105
Dichromacalles_andalusiensis|10206.1306-PST_4122	106
Dichromacalles_andalusiensis|10234.1334-PST_4150	106
Dichromacalles_boroveci|9583.GR-953-bor	107
Dichromacalles_boroveci|13904.1818-PST_24123	107
Dichromacalles_creticus|8746.GR-0130-cre	108
Dichromacalles_diocletianus|961.692-FBA_3029	109
Dichromacalles_diocletianus|9249.I-648-dio	109
Dichromacalles_diocletianus|9557.F-933-dio	109
Dichromacalles_diocletianus|9568.F-934-dio	109
Dichromacalles_diocletianus|10265.693-FBA_3030	110
Dichromacalles_diocletianus|17471.2813b-FBA_3315	111
Dichromacalles_dromedarius|219.29-PST_16GC2011	112
Dichromacalles_dromedarius|8766.C-0127-dro	112
Dichromacalles_dromedarius|16018.2003-JKR_23643	112
Dichromacalles_dromedarius|9524.E-905-dro	112
Dichromacalles_dromedarius|8863.E-0208-dro	112
Dichromacalles_dromedarius|9297.E-708-dro	112
Dichromacalles_dromedarius|9403.E-771-dro	112
Dichromacalles_dromedarius|9423.E-796-dro	112
Dichromacalles_dromedarius|9113.P-515-dro	113
Dichromacalles_dromedarius|15014.1874-PST_26077	113
Dichromacalles_dromedarius|17158.2793-PST_26147	113
Dichromacalles_dromedarius|17509.2850-PST_4245	113
Dichromacalles_lentisci|9412.E-781-len	114
Dichromacalles_lentisci|9523.E-904-len	114
Dichromacalles_lentisci|9416.E-786-len	114
Dichromacalles_querilhaci|9558.F-935-que	115
Dichromacalles_rolletii|874.670-FBA	116
Dichromacalles_rolletii|8978.I-0276-rol	116
Dichromacalles_rolletii|8768.I-0129-rol	116
Dichromacalles_rolletii|9085.F-452-rol	116
Dichromacalles_rolletii|11136.1650-JKR_4228	116
Dichromacalles_tuberculatus|8861.E-0203-tub	117
Dichromacalles_tuberculatus|9405.E-773-tub	117
Dichromacalles_tuberculatus|9414.E-783-tub	117
Dichromacalles_tuberculatus|9419.E-791-tub	117
Dichromacalles_tuberculatus|9522.E-903-tub	118
Dichromacalles_tuberculatus|9730.829-PST_3742	119
Echinodera_adriatica|8889.HR-0311-adr	120
Echinodera_adriatica|10313.HR-0313-adr	120
Echinodera_adriatica|10314.HR-0314-adr	120
Echinodera_adriatica|10317.HR-0322-adr	120
Echinodera_adriatica|10318.HR-0342-adr	120
Echinodera_adriatica|10315.HR-0316-adr	120
Echinodera_adriatica|8890.HR-0318-adr	120
Echinodera_adriatica|10316.HR-0321-adr	120
Echinodera_adriatica|8989.HR-0328-adr	120
Echinodera_andalusiensis|8862.E-0205-and	121
Echinodera_andalusiensis|8931.E-0207-and	121
Echinodera_andalusiensis|9398.E-765-and	121
Echinodera_andalusiensis|9404.E-772-and	121
Echinodera_andalusiensis|9402.E-770-and	121
Echinodera_andalusiensis|9420.E-792-and	121
Echinodera_andalusiensis|9424.E-795-and	121
Echinodera_andalusiensis|9422.E-794-and	121
Echinodera_andalusiensis|9411.E-780-and	121
Echinodera_andalusiensis|8932.E-0209-and	121
Echinodera_andalusiensis|9394.E-764-and	121
Echinodera_andalusiensis|8935.E-0212-and	121
Echinodera_andalusiensis|9639.ES1056	121
Echinodera_angulipennis|9160.E-559-ang	122
Echinodera_angulipennis|9161.E-560-ang	122
Echinodera_angulipennis|9279.E-690-ang	122
Echinodera_angulipennis|9292.E-703-ang	122
Echinodera_ariadnae|8786.GR-0151-ari	123
Echinodera_aspromontensis|8903.I-0415-asp2	124
Echinodera_aspromontensis|9241.I-640-asp	124
Echinodera_aspromontensis|9243.I-642-asp	124
Echinodera_aspromontensis|9246.I-645-asp	124
Echinodera_aspromontensis|9248.I-647-asp	124
Echinodera_aspromontensis|9250.I-649-asp	124
Echinodera_aspromontensis|9553.I-652-asp	124
Echinodera_aspromontensis|9221.I-620-asp	124
Echinodera_aspromontensis|9232.I-631-asp	124
Echinodera_aspromontensis|9233.I-632-asp	124
Echinodera_aspromontensis|9261.I-660-asp	124
Echinodera_aspromontensis|10856.1370-PST_4666	124
Echinodera_aspromontensis|10861.1375-PST_4671	124
Echinodera_aspromontensis|10876.1390-PST_4686	124
Echinodera_aspromontensis|9234.I-633-asp	124
Echinodera_aspromontensis|9262.I-661-asp	124
Echinodera_aspromontensis|10851.1365-PST_4661	124
Echinodera_atlasensis|9536.E-918-atl	125
Echinodera_atlasensis|9581.E-920-atl	125
Echinodera_atlasensis|9537.E-919-atl	126
Echinodera_atlasensis|9560.Mo-947-ant	127
Echinodera_bargouensis|9056.T-499-zag	128
Echinodera_bargouensis|9559.TU-946-bar	128
Echinodera_behnei|15941.1926-FBA_23317	129
Echinodera_behnei|SDEI0082.2987-PST	129
Echinodera_behnei|15945.1930-FBA_23321	129
Echinodera_behnei|SDEI0088.2993-PST	129
Echinodera_bellieri|8800.I-0173-bel	130
Echinodera_bellieri|8849.I-0298-bel	131
Echinodera_bellieri|8894.KO-0367-bel	132
Echinodera_bellieri|9004.EP-0390-bel	132
Echinodera_bellieri|8899.EP-0398-bel	132
Echinodera_bellieri|9367.KO-0374-bel	132
Echinodera_bellieri|9230.I-629-tyr	133
Echinodera_bellieri|9252.I-651-tyr	133
Echinodera_bellieri|9242.I-641-tyr	134
Echinodera_bellieri|9247.I-646-tyr	134
Echinodera_bellieri|9654.IT1071c	135
Echinodera_bellieri|9656.IT1073c	135
Echinodera_bellieri|9660.IT1077c	135
Echinodera_bellieri|13872.1786-PST_24110	135
Echinodera_bellieri|9662.IT1079c	135
Echinodera_bellieri|9667.IT1084c	135
Echinodera_bellieri|9677.IT1094c	135
Echinodera_bellieri|9674.IT1091c	135
Echinodera_brachati|9539.E-922-bra	136
Echinodera_brachati|10154.1254-FBA_3590	136
Echinodera_brisouti|8895.KO-0370-bri	137
Echinodera_brisouti|8897.KO-0383-bri	137
Echinodera_brisouti|8898.EP-0391-bri2	137
Echinodera_brisouti|9005.EP-0401-bri2	137
Echinodera_bulbosa|8886.E-0188-bul	138
Echinodera_bulbosa|8920.E-0191-bul	138
Echinodera_bulbosa|8922.E-0193-bul	138
Echinodera_bulbosa|10174.1274-PST_4090	138
Echinodera_bulbosa|10178.1278-PST_4094	138
Echinodera_bulbosa|10182.1282-PST_4098	138
Echinodera_capbonensis|9012.T-455-cab	139
Echinodera_capbonensis|9059.T-502-cap	139
Echinodera_capbonensis|9060.T-503-cap	139
Echinodera_capbonensis|9189.E-588-cab	139
Echinodera_capbonensis|9550.I-942-dit	139
Echinodera_capiomonti|9045.I-488-cap	140
Echinodera_casablancaensis|9532.E-913-cas	141
Echinodera_casablancaensis|9535.E-917-cas	141
Echinodera_casablancaensis|9533.E-915-cas	142
Echinodera_casablancaensis|9534.E-916-cas	142
Echinodera_ceutaensis|9481.E-861-lus	143
Echinodera_ceutaensis|9527.E-908-ceu	143
Echinodera_ceutaensis|9755.854-PST_3767	143
Echinodera_ceutaensis|9521.E-902-ceu	143
Echinodera_ceutaensis|9519.E-900-ceu	143
Echinodera_ceutaensis|9525.E-906-ceu	143
Echinodera_cognita|8907.E-0417-cog	144
Echinodera_cognita|9047.E-490-cog	144
Echinodera_compacta|198.8-PST_2GC2011	145
Echinodera_compacta|11166.33-PST_19GC2011	145
Echinodera_corcyrensis|8888.HR-0307-cor	146
Echinodera_corcyrensis|8893.KO-0366-cor	146
Echinodera_corcyrensis|8896.KO-0373-cor	146
Echinodera_corcyrensis|9761.860-PST_3773	146
Echinodera_corcyrensis|9763.862-PST_3775	146
Echinodera_corcyrensis|8900.EP-0409-cor	146
Echinodera_crenata|9166.E-565-cre	147
Echinodera_crenata|9299.E-710-cre	147
Echinodera_crenata|9301.E-712-cre	147
Echinodera_cyprica|9624.CY1041	148
Echinodera_cyprica|9648.CY1065	148
Echinodera_cyprica|9625.CY1042	149
Echinodera_germanni|9500.E-881-ger	150
Echinodera_graeca|8999.EP-0384-gra	151
Echinodera_guacimara|9162.E-561-gua	152
Echinodera_guacimara|9277.E-688-gua	152
Echinodera_hoceimaensis|389.194-PST_54MO2011	153
Echinodera_hypocrita|8689.I-0022-hyp	154
Echinodera_hypocrita|8831.I-0014-hyp	154
Echinodera_hypocrita|8710.I-0004-hyp	154
Echinodera_hypocrita|9551.F-939-hyp	154
Echinodera_hypocrita|9546.F-437-hyp	154
Echinodera_hypocrita|8692.M-0067-hyp	154
Echinodera_hypocrita|8693.M-0047-hyp	154
Echinodera_hypocrita|8750.SLO-0172-hyp	154
Echinodera_hypocrita|8832.M-0064-hyp	154
Echinodera_hypocrita|8985.CZ-0302-hyp	154
Echinodera_hypocrita|9001.EP-0386-hyp	154
Echinodera_hypocrita|15940.1925-FBA_23316	154
Echinodera_hypocrita|SDEI0084.2989-PST	154
Echinodera_hypocrita|8867.HR-0335-hyp	155
Echinodera_hypocrita|8991.HR-0337-hyp	155
Echinodera_hypocrita|9428.Cz-800-hyp	155
Echinodera_hypocrita|9636.CZ1053	155
Echinodera_hypocrita|8986.D-0304-hyp	155
Echinodera_hypocrita|9220.I-619-hyp	156
Echinodera_hypocrita|9228.I-627-hyp	156
Echinodera_hypocrita|10857.1371-PST_4667	157
Echinodera_hystrix|8777.C-0142-hys	158
Echinodera_hystrix|8979.E-0277-hys	158
Echinodera_hystrix|10332.E-0279-hys	158
Echinodera_hystrix|SDEI0059.2964-PST	158
Echinodera_hystrix|8980.E-0281-hys	158
Echinodera_hystrix|10333.E-0282-hys	158
Echinodera_hystrix|8778.C-0143-hys	158
Echinodera_hystrix|8779.C-0144-hys	158
Echinodera_hystrix|8783.C-0148-hys	158
Echinodera_hystrix|11055.1569-JKR_3617	158
Echinodera_hystrix|12156.1705-PST_24423	158
Echinodera_pseudohystrix|9170.E-569-gom	158
Echinodera_pseudohystrix|9323.E-734-gom	158
Echinodera_pseudohystrix|9330.E-741-pra	158
Echinodera_pseudohystrix|9307.E-718-psh	158
Echinodera_pseudohystrix|9328.E-739-gom	158
Echinodera_pseudohystrix|9351.E-750-gom	158
Echinodera_pseudohystrix|9321.E-732-pra	158
Echinodera_pseudohystrix|9591.ES1008	158
Echinodera_pseudohystrix|9610.ES1027	158
Echinodera_pseudohystrix|9308.E-719-psh	158
Echinodera_pseudohystrix|9320.E-731-gom	158
Echinodera_pseudohystrix|9349.E-748-gom	158
Echinodera_pseudohystrix|9350.E-749-gom	158
Echinodera_pseudohystrix|9602.ES1019	158
Echinodera_hystrix|8780.C-0145-hys	158
Echinodera_palmaensis|8781.C-0146-pal	158
Echinodera_palmaensis|8782.C-0147-pal	158
Echinodera_palmaensis|8981.E-0283-pal	158
Echinodera_palmaensis|12146.1695-PST_24413	158
Echinodera_ibleiensis|9053.I-496-ibl	159
Echinodera_ifranensis|386.191-PST_48MO2011	160
Echinodera_ifranensis|9511.E-892-ifr	160
Echinodera_incognita|8908.E-0418-inc	161
Echinodera_incognita|9195.E-594-inc	161
Echinodera_incognita|9046.E-489-inc	162
Echinodera_incognita|10200.1300-PST_4116	162
Echinodera_incognita|9395.E-762-inc	163
Echinodera_incognita|9397.E-763-inc	163
Echinodera_incognita|10172.1272-PST_4088	163
Echinodera_incognita|10242.1342-PST_4158	164
Echinodera_jandiaensis|16757.2743-PST_23893	165
Echinodera_jandiaensis|SDEI0023.2928-PST	165
Echinodera_jandiaensis|SDEI0030.2935-PST	165
Echinodera_ketamaensis|9528.E-909-ket	166
Echinodera_kratkyi|16885.2765-JKR_26214	167
Echinodera_kroumiriensis|9057.T-500-kro	168
Echinodera_lusitanica|9454.E-834-pag	169
Echinodera_lusitanica|9457.E-837-pag	169
Echinodera_lusitanica|9483.E-863-pag	169
Echinodera_lusitanica|9756.855-PST_3768	169
Echinodera_lusitanica|9758.857-PST_3770	169
Echinodera_lusitanica|9484.E-864-pag	169
Echinodera_lusitanica|9745.844-PST_3757	169
Echinodera_lusitanica|9760.859-PST_3772	169
Echinodera_magnesia|SDEI0072.2977-PST	170
Echinodera_magnesia|SDEI0078.2983-PST	170
Echinodera_major|8866.HR-0319-maj	171
Echinodera_major|8987.HR-0306-maj	171
Echinodera_major|8990.HR-0329-maj	171
Echinodera_merkli|9000.EP-0385-mer	172
Echinodera_merkli|SDEI0071.2976-PST	173
Echinodera_minosi|8747.GR-0150-min	174
Echinodera_montana|9375.E-802-mnt	175
Echinodera_montana|16751.2737-PST_23887	175
Echinodera_nebrodiensis|8906.I-0416-neb	176
Echinodera_nebrodiensis|9448.I-828-neb	176
Echinodera_nuraghia|9050.I-493-nur	177
Echinodera_nuraghia|9675.IT1092c	177
Echinodera_ochsi|9077.F-444-och	178
Echinodera_ochsi|9079.F-446-och	178
Echinodera_orbiculata|9163.E-562-orb	179
Echinodera_orbiculata|9272.E-683-orb	179
Echinodera_orbiculata|9164.E-563-orb	179
Echinodera_orbiculata|9290.E-701-orb	179
Echinodera_orbiculata|9280.E-691-orb	179
Echinodera_orientalis|SDEI0113.3019-KRA	180
Echinodera_paganettii|9043.E-486-pag	181
Echinodera_paganettii|9471.E-851-pag	181
Echinodera_paganettii|9480.E-860-pag	181
Echinodera_paganettii|9103.P-541-pag	182
Echinodera_paganettii|9475.E-855-pag	182
Echinodera_paganettii|9478.E-858-pag	182
Echinodera_paganettii|9759.858-PST_3771	182
Echinodera_pallida|15972.1957-PST_24036	183
Echinodera_pallida|15976.1961-PST_24040	183
Echinodera_pallida|15979.1964-PST_24043	183
Echinodera_pelionis|SDEI0069.2974-PST	184
Echinodera_pelionis|SDEI0079.2984-PST	184
Echinodera_peragalloi|9072.F-439-per	185
Echinodera_peragalloi|9139.I-492-per	185
Echinodera_peragalloi|9633.ES1050	185
Echinodera_peragalloi|9658.IT1075c	185
Echinodera_peragalloi|9676.IT1093c	185
Echinodera_peragalloi|9650.IT1067c	185
Echinodera_peragalloi|9652.IT1069c	185
Echinodera_peragalloi|9653.IT1070c	185
Echinodera_peragalloi|9665.IT1082c	185
Echinodera_peragalloi|9678.IT1095c	185
Echinodera_peragalloi|13870.1784-PST_24108	185
Echinodera_peragalloi|9081.F-448-per	185
Echinodera_personata|1023.754-PST_81T2012_3091	186
Echinodera_personata|9167.E-566-pen	186
Echinodera_personata|9282.E-693-per	186
Echinodera_personata|9168.E-567-pen	186
Echinodera_picta|9430.E-803-pic	187
Echinodera_picta|16742.2728-PST_23878	187
Echinodera_pseudovariegata|13903.1817-PST_24122	188
Echinodera_pseudovariegata|16668.2654-PST_23516	188
Echinodera_pseudovariegata|SDEI0067.2972-PST	188
Echinodera_pseudovariegata|SDEI0041.2946-PST	188
Echinodera_rifensis|9512.E-893-rif	189
Echinodera_rifensis|9513.E-894-rif	189
Echinodera_rifensis|9515.E-896-rif	189
Echinodera_rifensis|9514.E-895-rif	189
Echinodera_roudieri|770.566-PST_div	190
Echinodera_roudieri|8916.E-0179-rou	190
Echinodera_roudieri|8885.E-0182-rou	190
Echinodera_roudieri|8790.E-0155-rou	191
Echinodera_roudieri|9136.E-487-rou	191
Echinodera_roudieri|9192.E-591-rou	191
Echinodera_roudieri|9193.E-592-rou	191
Echinodera_roudieri|8914.E-0176-rou	191
Echinodera_samosa|9719.818-PST_3731	192
Echinodera_setosagracilis|9061.T-504-set	193
Echinodera_settefratelliensis|9052.I-495-set	194
Echinodera_settefratelliensis|9666.IT1083c	194
Echinodera_settefratelliensis|9668.IT1085c	194
Echinodera_settefratelliensis|9672.IT1089c	194
Echinodera_siciliensis|8691.D-0070-sic	195
Echinodera_siciliensis|8787.I-0152-sic	195
Echinodera_siciliensis|8788.I-0153-sic	195
Echinodera_siciliensis|9445.I-825-sic	195
Echinodera_siciliensis|9582.I-952-gar	195
Echinodera_soumasi|17163.2798-PST_26152	196
Echinodera_spinosa|8784.E-0149-spi	197
Echinodera_spinosa|9408.E-777-spi	197
Echinodera_spinosa|10188.1288-PST_4104	197
Echinodera_spinosa|9647.ES1064	197
Echinodera_spinosa|8925.E-0196-spi	197
Echinodera_spinosa|8929.E-0202-spi	197
Echinodera_spinosa|8927.E-0200-spi	197
Echinodera_spinosa|8936.E-0214-spi	197
Echinodera_spinosa|9400.E-766-spi	197
Echinodera_spinosa|8939.E-0217-spi	197
Echinodera_spinosa|9410.E-779-spi	197
Echinodera_spinosa|8926.E-0199-spi	197
Echinodera_spinosa|9406.E-776-spi	198
Echinodera_spinosa|10186.1286-PST_4102	198
Echinodera_suber|9054.M-497-sub	199
Echinodera_suber|9520.E-901-sub	199
Echinodera_tazzekaensis|361.166-PST_19MO2011	200
Echinodera_tellatlasensis|310.115-PST_2MO2011	201
Echinodera_tellatlasensis|335.140-PST_10MO2011	201
Echinodera_tenoensis|9169.E-568-ten	202
Echinodera_tenoensis|9295.E-706-ang	202
Echinodera_tenoensis|9356.E-755-ten	202
Echinodera_valida|SDEI0086.2991-PST	203
Echinodera_variegata|8901.I-0411-var	204
Echinodera_variegata|8902.I-0412-var	205
Echinodera_varroi|10887.1401-PST_4697	206
Echinodera_varroi|13855.1769-PST_24093	206
Echinodera_varroi|13861.1775-PST_24099	206
Echinodera_variegata|8789.I-0154-vit	207
Echinodera_zaghouanensis|9055.T-498-zag	208
Echiumacalles_anagaensis|9146.E-545-ana	209
Echiumacalles_anagaensis|9599.ES1016	209
Echiumacalles_anagaensis|9147.E-546-ana	210
Echiumacalles_anagaensis|9275.E-686-ana	210
Elliptacalles_baeticus|8838.E-0198-lon	211
Elliptacalles_baeticus|8841.E-0213-lon	212
Elliptacalles_baeticus|9401.E-768-bae	212
Elliptacalles_baeticus|9504.E-885-lon	213
Elliptacalles_baeticus|9630.ES1047	213
Elliptacalles_longus|11200.780-PST_3117	214
Elliptacalles_longus|17722.2860-PST_4255	214
Euscepes_batatae|17136.2771-PST_26125	215
Euscepes_batatae|17154.2789-PST_26143	215
Ficusacalles_ficvorator|243.53-PST_48GC2011	216
Ficusacalles_ficvorator|980.711-PST_13T2012_3048	216
Ficusacalles_ficvorator|8729.C-0084-sen	216
Ficusacalles_ficvorator|11056.1570-JKR_3618	216
Ficusacalles_ficvorator|9158.E-557-sen	216
Ficusacalles_ficvorator|9285.E-696-sen	216
Ficusacalles_ficvorator|9296.E-707-sen	216
Ficusacalles_ficvorator|12166.1715-PST_24433	216
Ficusacalles_ficvorator|12179.1728-PST_24446	216
Ficusacalles_ficvorator|8730.C-0085-sen	216
Ficusacalles_ficvorator|12164.1713-PST_24431	216
Ficusacalles_oceanicus|15973.1958-PST_24037	217
Ficusacalles_oceanicus|15982.1967-PST_24046	217
Ficusacalles_senilis|8731.C-0086-sen	218
Ficusacalles_senilis|8966.E-0259-sen	218
Ficusacalles_senilis|8967.E-0260-sen	218
Ficusacalles_senilis|10368.E-0258-sen	218
Ficusacalles_senilis|8732.C-0087-sen	218
Ficusacalles_senilis|8965.E-0257-sen	218
Kyklioacalles_abstersus|668.464-PST	219
Kyklioacalles_abstersus|670.466-PST	219
Kyklioacalles_abstersus|8983.SLO-0293-rob	219
Kyklioacalles_abstersus|17760.2895-PST_25901	219
Kyklioacalles_abstersus|955.106-PST_div	219
Kyklioacalles_abstersus|8982.D-0291-rob	219
Kyklioacalles_alcornocalensis|9584.ES1001	220
Kyklioacalles_anthyllis|8719.E-0074-paa	221
Kyklioacalles_anthyllis|8720.E-0075-paa	221
Kyklioacalles_anthyllis|8723.E-0078-ant	221
Kyklioacalles_anthyllis|8724.E-0079-ant	221
Kyklioacalles_anthyllis|9198.E-597-ant	221
Kyklioacalles_anthyllis|9199.E-598-ant	221
Kyklioacalles_apogeus|9575.Mo-950-apo	222
Kyklioacalles_astragali|8721.E-0076-ast	223
Kyklioacalles_astragali|8722.E-0077-ast	223
Kyklioacalles_atlasicus|9506.E-887-ats	224
Kyklioacalles_atlasicus|9507.E-888-ats	224
Kyklioacalles_aubei|8678.I-0018-aub	225
Kyklioacalles_aubei|8706.I-0009-aub	225
Kyklioacalles_aubei|8823.I-0039-aub	225
Kyklioacalles_aubei|8844.F-0226-aub	225
Kyklioacalles_aubei|9069.F-436-aub	225
Kyklioacalles_aubei|8842.SLO-0224-aub	225
Kyklioacalles_aubei|8843.SLO-0225-aub	225
Kyklioacalles_aubei|16313.2299-JKR_24230	225
Kyklioacalles_aubei|9225.I-624-aub	226
Kyklioacalles_aubei|9446.I-826-aub	226
Kyklioacalles_aubei|16037.2022-JKR_23662	226
Kyklioacalles_aubei|17761.2896-PST_25902	226
Kyklioacalles_bupleuri|8795.E-0161-bup	227
Kyklioacalles_bupleuri|10202.1302-PST_4118	227
Kyklioacalles_bupleuri|10226.1326-PST_4142	227
Kyklioacalles_bupleuri|8940.E-0218-bup	227
Kyklioacalles_bupleuri|10222.1322-PST_4138	227
Kyklioacalles_characivorus|8794.I-0159-cha	228
Kyklioacalles_chaudoiri|16878.2758-PST_26855	229
Kyklioacalles_erinaceus|9196.E-595-ks3	230
Kyklioacalles_erinaceus|10214.1314-PST_4130	230
Kyklioacalles_erinaceus|10198.1298-PST_4114	230
Kyklioacalles_euphorbiophilus|8859.M-0160-eup	231
Kyklioacalles_euphorbiophilus|9498.E-879-eup	231
Kyklioacalles_euphorbiophilus|11068.1582-JKR_3630	231
Kyklioacalles_fausti|9226.I-625-fau	232
Kyklioacalles_fausti|9260.I-659-fau	232
Kyklioacalles_fausti|9631.IT1048	232
Kyklioacalles_fissicollis|17470.2813a-FBA_3317	233
Kyklioacalles_flavomaculatus|390.195-PST_44MO2011	234
Kyklioacalles_flavomaculatus|954.185-PST_44MO2011	234
Kyklioacalles_granulicollis|16881.2761-PST_26210	235
Kyklioacalles_igualeja|8933.E-0210-ks1	236
Kyklioacalles_igualeja|9641.ES1058	236
Kyklioacalles_maroccensis|9497.E-878-mrc	237
Kyklioacalles_navieresi|8683.I-0013-nav	238
Kyklioacalles_navieresi|8684.I-0007-nav	238
Kyklioacalles_navieresi|8696.M-0046-nav	238
Kyklioacalles_navieresi|8829.I-0031-nav	238
Kyklioacalles_navieresi|8697.M-0058-nav	238
Kyklioacalles_navieresi|8962.M-0065-nav	238
Kyklioacalles_navieresi|9334.S-663-nav	238
Kyklioacalles_navieresi|9335.S-664-nav	238
Kyklioacalles_navieresi|9336.S-665-nav	238
Kyklioacalles_navieresi|9338.D-667-nav	238
Kyklioacalles_navieresi|9563.D-928-nav	238
Kyklioacalles_navieresi|9258.I-657-nav	238
Kyklioacalles_navieresi|9259.I-658-nav	238
Kyklioacalles_navieresi|10888.1402-PST_4698	238
Kyklioacalles_navieresi|9224.I-623-nav	238
Kyklioacalles_navieresi|9237.I-636-nav	238
Kyklioacalles_oblongus|10208.1308-PST_4124	239
Kyklioacalles_oblongus|10240.1340-PST_4156	240
Kyklioacalles_olcesei|9376.E-785-olc	241
Kyklioacalles_olcesei|9415.E-784-olc	241
Kyklioacalles_olcesei|9417.E-787-olc	241
Kyklioacalles_oukaimedensis|9502.E-883-ouk	242
Kyklioacalles_oukaimedensis|9505.E-886-ouk	242
Kyklioacalles_plantapilosus|8887.E-0190-pla	243
Kyklioacalles_provincialis|9067.F-434-pro	244
Kyklioacalles_provincialis|9076.F-443-pro	244
Kyklioacalles_provincialis|9078.F-445-pro	244
Kyklioacalles_provincialis|9084.F-451-pro	245
Kyklioacalles_punctaticollis|8796.E-0162-pun	246
Kyklioacalles_punctaticollis|10228.1328-PST_4144	246
Kyklioacalles_punctaticollis|8797.E-0163-pun	247
Kyklioacalles_punctaticollis|8805.E-0165-met	248
Kyklioacalles_punctaticollis|8915.E-0177-met	248
Kyklioacalles_punctaticollis|9066.F-433-met	248
Kyklioacalles_punctaticollis|9082.F-449-met	248
Kyklioacalles_punctaticollis|9206.E-605-met	248
Kyklioacalles_punctaticollis|10238.1338-PST_4154	248
Kyklioacalles_punctaticollis|10220.1320-PST_4136	248
Kyklioacalles_punctaticollis|8917.E-0183-met	249
Kyklioacalles_punctaticollis|8924.E-0195-pun	250
Kyklioacalles_punctaticollis|8928.E-0201-pun	250
Kyklioacalles_punctaticollis|8938.E-0216-pun	250
Kyklioacalles_punctaticollis|9418.E-790-pun	250
Kyklioacalles_punctaticollis|8934.E-0211-pun	250
Kyklioacalles_punctaticollis|8937.E-0215-pun	250
Kyklioacalles_punctaticollis|9396.E-767-pun	250
Kyklioacalles_punctaticollis|9407.E-775-pun	250
Kyklioacalles_punctaticollis|9646.ES1063	250
Kyklioacalles_pyrenaeus|8688.I-0035-pyr	251
Kyklioacalles_pyrenaeus|8709.I-0028-pyr	251
Kyklioacalles_pyrenaeus|11161.1213-JKR_3549	251
Kyklioacalles_pyrenaeus|8984.A-0296-pyr	252
Kyklioacalles_pyrenaeus|9426.Cz-798-pyr	252
Kyklioacalles_pyrenaeus|9429.Cz-801-pyr	252
Kyklioacalles_pyrenaeus|10111.1211-JKR_3547	252
Kyklioacalles_pyrenaeus|10126.1226-JKR_3562	252
Kyklioacalles_pyrenaeus|16428.2414-JKR_25991	252
Kyklioacalles_pyrenaeus|16429.2415-JKR_25992	252
Kyklioacalles_pyrenaeus|16435.2421-JKR_25998	252
Kyklioacalles_pyrenaeus|16436.2422-JKR_25999	252
Kyklioacalles_pyrenaeus|16434.2420-JKR_25997	252
Kyklioacalles_reginae|9201.E-600-reg	253
Kyklioacalles_reginae|9205.E-604-reg	253
Kyklioacalles_reinosae|9032.E-475-rei	254
Kyklioacalles_reinosae|9469.E-849-rei	254
Kyklioacalles_reinosae|9479.E-859-rei	254
Kyklioacalles_reinosae|9459.E-839-rei	254
Kyklioacalles_reinosae|9461.E-841-rei	254
Kyklioacalles_reinosae|9464.E-844-rei	254
Kyklioacalles_reinosae|9474.E-854-rei	254
Kyklioacalles_reinosae|9101.P-539-rei	255
Kyklioacalles_reinosae|9487.E-868-rei	255
Kyklioacalles_reinosae|9492.E-873-rei	256
Kyklioacalles_reinosae|9731.830-PST_3743	256
Kyklioacalles_roboris|666.462-PST	257
Kyklioacalles_roboris|8685.I-0032-rob	257
Kyklioacalles_roboris|8830.I-0037-rob	257
Kyklioacalles_roboris|9427.Cz-799-rob	257
Kyklioacalles_roboris|9341.D-670-rob	257
Kyklioacalles_roboris|8686.I-0025-rob	257
Kyklioacalles_roboris|8702.M-0062-rob	257
Kyklioacalles_roboris|9219.AND-618-rob	257
Kyklioacalles_roboris|8703.M-0054-rob	257
Kyklioacalles_saccoi|9634.IT1051	258
Kyklioacalles_snassensis|309.114-PST_2MO2011	259
Kyklioacalles_solarii|9030.I-473-sol	260
Kyklioacalles_suturatus|8791.CZ-0156-sut	261
Kyklioacalles_teter|8792.I-0157-tet	262
Kyklioacalles_teter|9447.I-827-tet	262
Kyklioacalles_teter|11137.1651-JKR_4229	263
Kyklioacalles_tidiquinensis|9530.E-911-tid	264
Kyklioacalles_yestensis|9194.E-593-yes	265
Lauriacalles_acutus|8774.C-0137-act	266
Lauriacalles_acutus|12160.1709-PST_24427	266
Lauriacalles_acutus|12204.1753-PST_24471	266
Lauriacalles_acutus|15996.1981-JKR_23621	266
Lauriacalles_acutus|8941.E-0219-acu	266
Lauriacalles_acutus|12161.1710-PST_24428	266
Lauriacalles_acutus|9145.E-544-acu	266
Lauriacalles_acutus|9263.E-674-acu	266
Lauriacalles_acutus|9269.E-680-acu	266
Lauriacalles_acutus|9441.E-816-acu	266
Madeiracalles_achadagrandensis|9096.P-532-ach	267
Madeiracalles_beelzebubi|17475.2817-PST_25863	268
Madeiracalles_cinereus|9090.P-526-cin	269
Madeiracalles_cinereus|9114.P-516-cin	269
Madeiracalles_vau|15019.1879-PST_26082	269
Madeiracalles_terminalis|9087.P-519-ter	269
Madeiracalles_terminalis|SDEI0046.2951-PST	269
Madeiracalles_terminalis|SDEI0049.2954-PST	269
Madeiracalles_terminalis|14980.1840-PST_26043	269
Madeiracalles_terminalis|9107.P-508-tol	269
Madeiracalles_terminalis|9108.P-509-ter	269
Madeiracalles_terminalis|9109.P-510-ter	269
Madeiracalles_terminalis|9116.P-518-ter	269
Madeiracalles_terminalis|SDEI0007.2912-PST	269
Madeiracalles_tristaensis|SDEI0043.2948-PST	269
Madeiracalles_tristaensis|SDEI0044.2949-PST	269
Madeiracalles_tristaensis|SDEI0045.2950-PST	269
Madeiracalles_coarctatus|17522.2856-PST_4251	270
Madeiracalles_dispar|9095.P-531-dis	271
Madeiracalles_histrionicus|17147.2782-PST_26136	272
Madeiracalles_histrionicus|17148.2783-PST_26137	272
Madeiracalles_machadoi|9115.P-517-mac	273
Madeiracalles_machadoi|17479.2821-PST_25867	273
Madeiracalles_portosantoensis|9098.P-534-por	274
Madeiracalles_portosantoensis|SDEI0048.2953-PST	274
Madeiracalles_pulverosus|8756.P-0116-pul	275
Madeiracalles_pulverosus|9088.P-524-pul	275
Madeiracalles_pulverosus|9086.P-512-pul	275
Madeiracalles_pulverosus|9110.P-511-pul	275
Madeiracalles_pulverosus|15967.1952-PST_24031	275
Madeiracalles_pulverosus|SDEI0038.2943-PST	275
Madeiracalles_pulverosus|17520.2854-PST_4249	275
Madeiracalles_saxicola|9112.P-514-sax	276
Madeiracalles_saxicola|15027.1887-PST_26090	276
Madeiracalles_saxicola|17142.2777-PST_26131	276
Madeiracalles_saxicola|17144.2779-PST_26133	276
Madeiracalles_saxicola|17149.2784-PST_26138	276
Madeiracalles_saxicola|17150.2785-PST_26139	276
Madeiracalles_succulentus|17510.2851-PST_4246	277
Madeiracalles_succulentus|17512.2853-PST_4248	277
Montanacalles_nevadaensis|8837.E-0189-nev	278
Onyxacalles_balearicus|8869.E-0168-bal	279
Onyxacalles_bermejaensis|8860.E-0167-ber	280
Onyxacalles_bermejaensis|9409.E-778-ber	280
Onyxacalles_bermejaensis|10190.1290-PST_4106	280
Onyxacalles_bermejaensis|9645.ES1062	280
Onyxacalles_bermejaensis|8923.E-0194-ber	280
Onyxacalles_bermejaensis|10184.1284-PST_4100	280
Onyxacalles_caucasicus|16873.2753-PST_3981	281
Onyxacalles_caucasicus|16877.2757-PST_26854	281
Onyxacalles_ganglbaueri|17752.2887-PST_25893	282
Onyxacalles_ganglbaueri|17754.2889-PST_25895	282
Onyxacalles_georgius|SDEI0040.2945-PST	283
Onyxacalles_gibraltarensis|8930.E-0206-gib	284
Onyxacalles_gibraltarensis|9526.E-907-gib	284
Onyxacalles_gibraltarensis|17758.2893-PST_25899	284
Onyxacalles_gibraltarensis|17759.2894-PST_25900	284
Onyxacalles_gibraltarensis|9516.E-897-gib	284
Onyxacalles_gibraltarensis|9518.E-899-gib	284
Onyxacalles_luigionii|9223.I-622-lui	285
Onyxacalles_luigionii|9236.I-635-lui	285
Onyxacalles_luigionii|9239.I-638-lui	285
Onyxacalles_maginaensis|8809.E-0169-mag	286
Onyxacalles_neglectus|9302.E-713-neg	287
Onyxacalles_nuraghi|9673.IT1090c	288
Onyxacalles_nuraghi|9680.IT1097c	288
Onyxacalles_nuraghi|13875.1789-PST_24113	288
Onyxacalles_portusveneris|362.167-PST_19MO2011	289
Onyxacalles_portusveneris|8806.F-0166-por	289
Onyxacalles_portusveneris|8919.E-0187-mag	289
Onyxacalles_portusveneris|9509.E-890-port	289
Onyxacalles_portusveneris|9510.E-891-port	289
Onyxacalles_portusveneris|10194.1294-PST_4110	289
Onyxacalles_portusveneris|9531.E-912-port	289
Onyxacalles_portusveneris|9203.E-602-mag	289
Onyxacalles_portusveneris|10176.1276-PST_4092	289
Onyxacalles_portusveneris|9134.M-482-mag	289
Onyxacalles_portusveneris|9508.E-889-port	289
Onyxacalles_ringeli|8749.C-0171-rin	290
Onyxacalles_ringeli|15997.1982-JKR_23622	290
Onyxacalles_ringeli|12206.1755-PST_24473	290
Onyxacalles_valencianus|8834.E-0180-val	291
Onyxacalles_valencianus|9215.E-614-val	291
Onyxacalles_valencianus|9213.E-612-val	291
Onyxacalles_valencianus|9208.E-607-val	291
Onyxacalles_verrucosus|8799.C-0170-ver	292
Onyxacalles_verrucosus|9171.E-570-ver	292
Onyxacalles_verrucosus|9172.E-571-ver	292
Onyxacalles_verrucosus|9266.E-677-ver	292
Onyxacalles_verrucosus|9438.E-813-ver	292
Onyxacalles_verrucosus|9267.E-678-ver	292
Onyxacalles_vilae|300.105-PST_div	293
Onyxacalles_vilae|8687.I-0027-lui	293
Onyxacalles_vilae|8857.HR-0339-lui	293
Onyxacalles_vilae|667.463-PST	293
Pseudodichromacalles_fernandezi|9174.E-573-fer	294
Pseudodichromacalles_fernandezi|9276.E-687-fer	295
Pseudodichromacalles_fernandezi|9317.E-728-fer	295
Pseudodichromacalles_fernandezi|9598.ES1015	295
Pseudodichromacalles_fernandezi|9601.ES1018	295
Pseudodichromacalles_fernandezi|9326.E-737-fer	295
Pseudodichromacalles_fernandezi|12133.1682-PST_24400	295
Pseudodichromacalles_pericallis|8767.C-0128-fer	296
Pseudodichromacalles_pericallis|10369.E-0275-fer	296
Pseudodichromacalles_pericallis|12155.1704-PST_24422	296
Pseudodichromacalles_xerampelinus|10144.1244-PST_3580	297
Pseudodichromacalles_xerampelinus|10259.687-PST_75T2012	297
Silvacalles_carlinavorus|1022.753-PST_74T2012_3090	298
Silvacalles_carlinavorus|12186.1735-PST_24453	298
Silvacalles_carlinavorus|12188.1737-PST_24455	298
Silvacalles_carlinavorus|12192.1741-PST_24459	298
Silvacalles_carlinavorus|10157.1257-PST_3593	298
Silvacalles_carlinavorus|10253.1353-PST_4169	298
Silvacalles_carlinavorus|11199.773-PST_20G2012_3110	298
Silvacalles_cedroensis|9305.E-716-ced	298
Silvacalles_cedroensis|9310.E-721-ced	298
Silvacalles_cedroensis|9592.ES1009	298
Silvacalles_cedroensis|9587.ES1004	298
Silvacalles_cedroensis|9615.ES1032	298
Silvacalles_lepidus|8772.C-0135-lep	298
Silvacalles_lepidus|8973.E-0269-lep	298
Silvacalles_lepidus|15998.1983-JKR_23623	298
Silvacalles_lepidus|8974.E-0271-lep	298
Silvacalles_lepidus|10370.E-0270-lep	298
Silvacalles_instabilis|205.15-PST_7GC2011	298
Silvacalles_instabilis|9270.E-681-ins	298
Silvacalles_instabilis|971.702-PST_5T2012_3039	298
Silvacalles_instabilis|8773.C-0136-ins	298
Silvacalles_instabilis|9439.E-814-ins	298
Silvacalles_instabilis|943.686-PST_74T2012	298
Silvacalles_instabilis|9264.E-675-ins	298
Silvacalles_instabilis|9281.E-692-ins	298
Silvacalles_instabilis|999.730-PST_40T2012_3067	298
Silvacalles_instabilis|10142.1242-PST_3578	298
Silvacalles_nubilosus|8733.C-0088-nub	298
Silvacalles_nubilosus|9271.E-682-nub	298
Silvacalles_instabilis|9273.E-684-ins	298
Silvacalles_nubilosus|9159.E-558-nub	298
Silvacalles_hakani|8816.C-0106-tag	299
Silvacalles_hakani|11052.1566-JKR_3614	299
Silvacalles_lunulatus|9089.P-525-lun	300
Silvacalles_lunulatus|9091.P-527-lun	300
Silvacalles_lunulatus|9111.P-513-lun	300
Silvacalles_lunulatus|14993.1853-PST_26056	300
Silvacalles_lunulatus|9097.P-533-lun	300
Silvacalles_lunulatus|15018.1878-PST_26081	300
Silvacalles_mundus|8770.C-0133-mun	301
Silvacalles_mundus|8975.E-0272-mun	301
Silvacalles_mundus|11042.1556-JKR_3604	301
Silvacalles_mundus|11044.1558-JKR_3606	301
Silvacalles_mundus|12163.1712-PST_24430	301
Silvacalles_mundus|16002.1987-JKR_23627	301
Silvacalles_mundus|11043.1557-JKR_3605	301
Silvacalles_mundus|16003.1988-JKR_23628	301
Silvacalles_mundus|16001.1986-JKR_23626	301
Silvacalles_mundus|8771.C-0134-mun	301
Silvacalles_mundus|12136.1685-PST_24403	301
Silvacalles_mundus|8972.E-0268-mun	301
Silvacalles_mundus|10352.E-0943-lep	301
Silvacalles_pedestris|977.708-PST_9T2012_3045	302
Silvacalles_pedestris|9300.E-711-ped	302
Silvacalles_pedestris|8817.C-0107-ped	303
Silvacalles_pedestris|11053.1567-JKR_3615	303
Silvacalles_pedestris|8818.C-0108-ped	304
Silvacalles_pedestris|9312.E-723-ped	304
Silvacalles_pedestris|9593.ES1010	304
Silvacalles_pedestris|9437.E-810-ped	304
Silvacalles_pedestris|9616.ES1033	304
Silvacalles_tolpivorus|8757.C-0117-tol	305
Silvacalles_tolpivorus|9316.E-727-tol	305
Silvacalles_tolpivorus|9605.ES1022	305
Silvacalles_tolpivorus|9606.ES1023	305
Silvacalles_tolpivorus|9596.ES1013	305
Sonchiacalles_muelleri|8754.C-0112-mue	306
Sonchiacalles_muelleri|16014.1999-JKR_23639	306
Sonchiacalles_muelleri|8955.E-0246-mue	306
Sonchiacalles_muelleri|8954.E-0245-mue	306
Sonchiacalles_muelleri|8755.C-0113-mue	306
Sonchiacalles_muelleri|8802.C-0114-mue	306
Sonchiacalles_silosensis|981.712-PST_13T2012_3049	307
Sonchiacalles_silosensis|9152.E-551-sil	307
Sonchiacalles_silosensis|9318.E-729-sil	307
Sonchiacalles_sonchi|8744.C-0110-son	308
Sonchiacalles_sonchi|9153.E-552-son	309
Sonchiacalles_sonchi|9274.E-685-son	309
Sonchiacalles_sonchi|9286.E-697-son	310
Sonchiacalles_sonchi|9288.E-699-son	310
Sonchiacalles_sonchi|9315.E-726-son	311
Sonchiacalles_sonchi|9623.ES1040	311
Torneuma_alexi|17724.2861-PST	312
Torneuma_alexi|17728.2865-PST	312
Torneuma_alexi|17729.2866-PST	312
Torneuma_aphroditae|9597.ES1014	313
Torneuma_aphroditae|17725.2862-PST	313
Torneuma_aphroditae|17726.2863-PST	313
Torneuma_baeticum|9627.GI1044	314
Torneuma_cadizense|295.100-PST_div	315
Torneuma_caecum|9120.P-523-cae	316
Torneuma_deplanatum|8751.I-0174-dep	317
Torneuma_deplanatum|8752.I-0175-dep	317
Torneuma_deplanatum|8997.KO-0371-dep	317
Torneuma_deplanatum|8865.I-0305-dep	317
Torneuma_desilvai|9093.P-529-des	318
Torneuma_feloi|17719.2857-PST_4252	319
Torneuma_feloi|17721.2859-PST_4254	319
Torneuma_orbatum|9322.E-733-orb	320
Torneuma_orbatum|9586.ES1003	320
Torneuma_orbatum|17727.2864-PST_ADN571	320
Torneuma_isambertoi|17155.2790-PST_26144	321
Torneuma_isambertoi|17156.2791-PST_26145	321
Torneuma_karamani|8850.HR-0312-kar	322
Torneuma_korwitzi|15000.1860-PST_26063	323
Torneuma_korwitzi|15004.1864-PST_26067	323
Torneuma_maderense|9119.P-522-mad	323
Torneuma_maderense|14982.1842-PST_26045	323
Torneuma_mesegueri|9371.E-788-lin	324
Torneuma_picocasteloense|9099.P-535-pic	325
