# Supplementary material for: Molecular Weevil Identification Project: A thoroughly curated barcode release of 1300 Western Palearctic weevil species (Coleoptera, Curculionoidea)
Source: Biodivers Data J. 2023 Jan 24;11:e96438. doi: 10.3897/BDJ.11.e96438 (PMC10865102; doi:10.3897/BDJ.11.e96438)
Supplement: Supplementary material 7 — ASAP analyses [file bdj-11-e96438-s007.zip › Suppl. material 7 - ASAP analyses/Cryptorhynchinae - raw data and concordance evaluation/04 - concordance evaluation/Evaluation Cryptorhynchinae.xlsx]

## Sheet: ASAPweb_Output
At the end of the clustering, ASAP scores and sorts all the different partitions using two
criteria: their p-value sorted (see iii.b) by increasing order (the smallest p-value has rank 1)
and their rank of relative barcode gap width (see v) sorted by decreasing order (the largest gap
has rank 1). The asap-score is the average of both ranks: the smaller, the better. Furthermore…

## Sheet: Comparison to Taxonomy
	ASAP results				dataset info		evaluation
	ASAP Partition	NB of species count	Treshold dist. (%)	ASAP score	no of real species (subspecies dismissed)	no of sequences	no of wrongly assigned taxa	no of wrongly assigned seqs	% of wrongly assigned seqs
	1	236	7.3	Partition 1 (score 8.5)	265	1106	74	214	0.19349
	2	241	7.2	Partition 2 (score 9.0)	265	1106	73	214	0.19349
	3	315	3.8	Partition 3 (score 9.5)	265	1106	84	190	0.17179
	4	348	2.4	Partition 4 (score 15.0)	265	1106	104	206	0.186257
	5	639	0.4	Partition 5 (score 16.5)	265	1106	373	480	0.433996
	6	251	6.8	Partition 6 (score 17.0)	265	1106	68	181	0.163653
	7	325	3.4	Partition 7 (score 24.5)	265	1106	86	193	0.174503
	8	316	3.7	Partition 8 (score 25.5)	265	1106	83	186	0.168174
	9	302	4.3	Partition 9 (score 29.0)	265	1106	84	205	0.185353
	10	329	3.1	Partition 10 (score 29.5)	265	1106	89	189	0.170886

## Sheet: Partition 1
Partition 1		wrong assignment
Score: 1		info only
Proba: 1.072104e-02		oversplitting
nb groups:236 (234)
------------------------------------------------------------
wrong assigned seqs count	wrong assigned taxa count	reason	Copy of partition lines discrepancies (see raw data group_1.txt)
12	1	wrong assignment	Group[ 7 ] n: 25 ;id: Acalles_echinatus|8737.A-0093-ech Acalles_echinatus|8948.CZ-0231-ech Acalles_echinatus|8855.HR-0334-ech Acalles_echinatus|8992.HR-0338-ech Acalles_echinatus|10121.1221-JKR_3557 Acalles_echinatus|9007.RU-0410-ech Acalles_echinatus|9339.R-668-ech Acalles_echinatus|9340.R-669-ech Acalles_echinatus|8993.BUL-0344-ech Acalles_echinatus|8994.BUL-0345-ech Acalles_echinatus|8864.D-02…
		info only	Group[ 13 ] n: 8 ;id: Acalles_lemur|8675.I-0005-leL Acalles_lemur|8676.I-0010-leL Acalles_lemur|8825.I-0015-leL Acalles_lemur|9008.D-0422-lem Acalles_lemur|9071.F-438-lem Acalles_lemur|8700.M-0061-leL Acalles_lemur|8701.M-0059-leL Acalles_lemur|9364.D-673-lem
5	1	oversplitting	Group[ 15 ] n: 5 ;id: Acalles_lemur|9235.I-634-cis Acalles_lemur|9256.I-655-cis Acalles_lemur|9444.I-824-cis Acalles_lemur|10879.1393-PST_4689 Acalles_lemur|10848.1362-PST_4658
1	1	oversplitting	Group[ 16 ] n: 1 ;id: Acalles_lemur|10855.1369-PST_4665
1	1	oversplitting	Group[ 14 ] n: 1 ;id: Acalles_lemur|9227.I-626-cis
		info only	Group[ 35 ] n: 3 ;id: Acallocrates_denticollis|9002.EP-0387-den Acallocrates_denticollis|SDEI0070.2975-PST Acallocrates_denticollis|9369.EP-0389-den
1	1	oversplitting	Group[ 32 ] n: 1 ;id: Acallocrates_denticollis|8758.GR-0118-den
2	1	oversplitting	Group[ 33 ] n: 2 ;id: Acallocrates_denticollis|8851.HR-0320-den Acallocrates_denticollis|8988.HR-0325-den
1	1	oversplitting	Group[ 34 ] n: 1 ;id: Acallocrates_denticollis|8998.KO-0382-den
1	1	oversplitting	Group[ 36 ] n: 1 ;id: Acallocrates_denticollis|9764.863-PST_3776
5	3	wrong assignment	Group[ 38 ] n: 9 ;id: Acallorneuma_doderoi|8727.S-0082-dod Acallorneuma_doderoi|8759.I-0120-dod Acallorneuma_ingoi|13857.1771-PST_24095 Acallorneuma_ingoi|13862.1776-PST_24100 Acallorneuma_ingoi|13864.1778-PST_24102 Acallorneuma_ingoi|13860.1774-PST_24098 Acallorneuma_sardiniense|9679.IT1096c Acallorneuma_sardiniense|13869.1783-PST_24107 Acallorneuma_mainardii|13871.1785-PST_24109
		info only	Group[ 42 ] n: 4 ;id: Aeoniacalles_aeonii|1016.747-PST_66T2012_3084 Aeoniacalles_aeonii|9293.E-704-aeo Aeoniacalles_aeonii|8811.C-0101-aeo Aeoniacalles_aeonii|9278.E-689-aeo
1	1	oversplitting	Group[ 43 ] n: 1 ;id: Aeoniacalles_aeonii|9148.E-547-bod
4	2	wrong assignment	Group[ 51 ] n: 7 ;id: Calacalles_bandamaensis|197.7-PST_2GC2011 Calacalles_bandamaensis|305.110-PST_div Calacalles_bandamaensis|302.107-PST_div Calacalles_minutus|9379.E-822-min Calacalles_palmensis|8760.C-0121-set Calacalles_palmensis|12151.1700-PST_24418 Calacalles_palmensis|12190.1739-PST_24457
7	3	wrong assignment	Group[ 52 ] n: 11 ;id: Calacalles_citvorator|8970.E-0266-set Calacalles_citvorator|12154.1703-PST_24421 Calacalles_hermigua|9343.E-742-set Calacalles_hermigua|9347.E-746-set Calacalles_hermigua|9348.E-747-set Calacalles_hermigua|9589.ES1006 Calacalles_montelunatus|12167.1716-PST_24434 Calacalles_montelunatus|12172.1721-PST_24439 Calacalles_montelunatus|12171.1720-PST_24438 Calacalles_seticollis|8…
3	1	wrong assignment	Group[ 57 ] n: 8 ;id: Calacalles_lepensis|9608.ES1025 Calacalles_lepensis|10245.1345-PST_4161 Calacalles_lepensis|10158.1258-PST_3594 Calacalles_nataliae|9344.E-743-nat Calacalles_nataliae|9345.E-744-nat Calacalles_nataliae|9346.E-745-nat Calacalles_nataliae|9595.ES1012 Calacalles_nataliae|10159.1259-PST_3595
5	2	wrong assignment	Group[ 58 ] n: 13 ;id: Calacalles_manriquei|SDEI0028.2933-PST Calacalles_mulagua|9585.ES1002 Calacalles_mulagua|9620.ES1037 Calacalles_mulagua|9609.ES1026 Calacalles_mulagua|9619.ES1036 Calacalles_mulagua|9613.ES1030 Calacalles_mulagua|16733.2719-PST_23869 Calacalles_mulagua|9617.ES1034 Calacalles_mulagua|9622.ES1039 Calacalles_pusillus|978.709-PST_10T2012_3046 Calacalles_pusillus|1007.738-PST_52…
4	1	wrong assignment	Group[ 59 ] n: 9 ;id: Calacalles_pumilio|9380.E-811-pum Calacalles_pumilio|9612.ES1029 Calacalles_pumilio|16727.2713-PST_23863 Calacalles_pumilio|9383.E-812-pum Calacalles_wollastoni|9106.P-507-wol Calacalles_wollastoni|9117.P-520-wol Calacalles_wollastoni|14981.1841-PST_26044 Calacalles_wollastoni|17491.2832-PST_4742 Calacalles_wollastoni|17504.2845-PST_4240
2	1	wrong assignment	Group[ 61 ] n: 8 ;id: Canariacalles_alluaudi|221.31-PST_17GC2011 Canariacalles_alluaudi|11164.9-PST_3GC2011 Canariacalles_alluaudi|8942.E-0220-all Canariacalles_alluaudi|9284.E-695-all Canariacalles_alluaudi|9298.E-709-all Canariacalles_alluaudi|9289.E-700-all Canariacalles_lanzarotensis|16882.2762-PST_26211 Canariacalles_lanzarotensis|SDEI0027.2932-PST
13	3	wrong assignment	Group[ 69 ] n: 23 ;id: Dendroacalles_fortunatus|9303.E-714-rut Dendroacalles_fortunatus|9304.E-715-for Dendroacalles_fortunatus|9309.E-720-rut Dendroacalles_fortunatus|9434.E-807-for Dendroacalles_fortunatus|9588.ES1005 Dendroacalles_fortunatus|9436.E-809-for Dendroacalles_fortunatus|9311.E-722-for Dendroacalles_fortunatus|9435.E-808-for Dendroacalles_fortunatus|16721.2707-PST_23857 Dendroacalles…
		info only	Group[ 74 ] n: 2 ;id: Dichromacalles_andalusiensis|10206.1306-PST_4122 Dichromacalles_andalusiensis|10234.1334-PST_4150
1	1	oversplitting	Group[ 73 ] n: 1 ;id: Dichromacalles_andalusiensis|10161.1261-PST_3597
1	1	wrong assignment	Group[ 75 ] n: 3 ;id: Dichromacalles_boroveci|9583.GR-953-bor Dichromacalles_boroveci|13904.1818-PST_24123 Dichromacalles_creticus|8746.GR-0130-cre
		info only	Group[ 76 ] n: 4 ;id: Dichromacalles_diocletianus|961.692-FBA_3029 Dichromacalles_diocletianus|9249.I-648-dio Dichromacalles_diocletianus|9557.F-933-dio Dichromacalles_diocletianus|9568.F-934-dio
1	1	oversplitting	Group[ 77 ] n: 1 ;id: Dichromacalles_diocletianus|10265.693-FBA_3030
1	1	oversplitting	Group[ 78 ] n: 1 ;id: Dichromacalles_diocletianus|17471.2813b-FBA_3315
		info only	Group[ 83 ] n: 5 ;id: Dichromacalles_tuberculatus|8861.E-0203-tub Dichromacalles_tuberculatus|9405.E-773-tub Dichromacalles_tuberculatus|9414.E-783-tub Dichromacalles_tuberculatus|9419.E-791-tub Dichromacalles_tuberculatus|9730.829-PST_3742
1	1	oversplitting	Group[ 84 ] n: 1 ;id: Dichromacalles_tuberculatus|9522.E-903-tub
		info only	Group[ 91 ] n: 3 ;id: Echinodera_atlasensis|9536.E-918-atl Echinodera_atlasensis|9581.E-920-atl Echinodera_atlasensis|9560.Mo-947-ant
1	1	oversplitting	Group[ 92 ] n: 1 ;id: Echinodera_atlasensis|9537.E-919-atl
		info only	Group[ 96 ] n: 16 ;id: Echinodera_bellieri|8894.KO-0367-bel Echinodera_bellieri|9004.EP-0390-bel Echinodera_bellieri|8899.EP-0398-bel Echinodera_bellieri|9367.KO-0374-bel Echinodera_bellieri|9242.I-641-tyr Echinodera_bellieri|9247.I-646-tyr Echinodera_bellieri|9654.IT1071c Echinodera_bellieri|9656.IT1073c Echinodera_bellieri|9660.IT1077c Echinodera_bellieri|13872.1786-PST_24110 Echinodera_bellier…
2	1	oversplitting	Group[ 95 ] n: 2 ;id: Echinodera_bellieri|8800.I-0173-bel Echinodera_bellieri|8849.I-0298-bel
2	1	wrong assignment	Group[ 104 ] n: 10 ;id: Echinodera_cognita|8907.E-0417-cog Echinodera_cognita|9047.E-490-cog Echinodera_incognita|8908.E-0418-inc Echinodera_incognita|9195.E-594-inc Echinodera_incognita|9046.E-489-inc Echinodera_incognita|10200.1300-PST_4116 Echinodera_incognita|9395.E-762-inc Echinodera_incognita|9397.E-763-inc Echinodera_incognita|10172.1272-PST_4088 Echinodera_incognita|10242.1342-PST_4158
5	2	wrong assignment	Group[ 107 ] n: 8 ;id: Echinodera_crenata|9166.E-565-cre Echinodera_crenata|9299.E-710-cre Echinodera_crenata|9301.E-712-cre Echinodera_tenoensis|9169.E-568-ten Echinodera_tenoensis|9295.E-706-ang Echinodera_tenoensis|9356.E-755-ten Echinodera_guacimara|9162.E-561-gua Echinodera_guacimara|9277.E-688-gua
1	1	wrong assignment	Group[ 110 ] n: 3 ;id: Echinodera_graeca|8999.EP-0384-gra Echinodera_pelionis|SDEI0069.2974-PST Echinodera_pelionis|SDEI0079.2984-PST
		info only	Group[ 112 ] n: 18 ;id: Echinodera_hypocrita|8689.I-0022-hyp Echinodera_hypocrita|8831.I-0014-hyp Echinodera_hypocrita|8710.I-0004-hyp Echinodera_hypocrita|9551.F-939-hyp Echinodera_hypocrita|9546.F-437-hyp Echinodera_hypocrita|8692.M-0067-hyp Echinodera_hypocrita|8693.M-0047-hyp Echinodera_hypocrita|8750.SLO-0172-hyp Echinodera_hypocrita|8832.M-0064-hyp Echinodera_hypocrita|8985.CZ-0302-hyp Echi…
2	1	oversplitting	Group[ 113 ] n: 2 ;id: Echinodera_hypocrita|9220.I-619-hyp Echinodera_hypocrita|9228.I-627-hyp
1	1	oversplitting	Group[ 114 ] n: 1 ;id: Echinodera_hypocrita|10857.1371-PST_4667
16	2	wrong assignment	Group[ 115 ] n: 30 ;id: Echinodera_hystrix|8777.C-0142-hys Echinodera_hystrix|8979.E-0277-hys Echinodera_hystrix|10332.E-0279-hys Echinodera_hystrix|SDEI0059.2964-PST Echinodera_hystrix|8980.E-0281-hys Echinodera_hystrix|10333.E-0282-hys Echinodera_hystrix|8778.C-0143-hys Echinodera_hystrix|8779.C-0144-hys Echinodera_hystrix|8783.C-0148-hys Echinodera_hystrix|11055.1569-JKR_3617 Echinodera_hystri…
7	1	wrong assignment	Group[ 122 ] n: 15 ;id: Echinodera_lusitanica|9454.E-834-pag Echinodera_lusitanica|9457.E-837-pag Echinodera_lusitanica|9483.E-863-pag Echinodera_lusitanica|9756.855-PST_3768 Echinodera_lusitanica|9758.857-PST_3770 Echinodera_lusitanica|9484.E-864-pag Echinodera_lusitanica|9745.844-PST_3757 Echinodera_lusitanica|9760.859-PST_3772 Echinodera_paganettii|9043.E-486-pag Echinodera_paganettii|9471.E-8…
		info only	Group[ 125 ] n: 1 ;id: Echinodera_merkli|9000.EP-0385-mer
1	1	oversplitting	Group[ 126 ] n: 1 ;id: Echinodera_merkli|SDEI0071.2976-PST
2	1	wrong assignment	Group[ 133 ] n: 5 ;id: Echinodera_pallida|15972.1957-PST_24036 Echinodera_pallida|15976.1961-PST_24040 Echinodera_pallida|15979.1964-PST_24043 Echinodera_picta|9430.E-803-pic Echinodera_picta|16742.2728-PST_23878
		info only	Group[ 139 ] n: 5 ;id: Echinodera_roudieri|8790.E-0155-rou Echinodera_roudieri|9136.E-487-rou Echinodera_roudieri|9192.E-591-rou Echinodera_roudieri|9193.E-592-rou Echinodera_roudieri|8914.E-0176-rou
3	1	oversplitting	Group[ 138 ] n: 3 ;id: Echinodera_roudieri|770.566-PST_div Echinodera_roudieri|8916.E-0179-rou Echinodera_roudieri|8885.E-0182-rou
		info only	Group[ 145 ] n: 12 ;id: Echinodera_spinosa|8784.E-0149-spi Echinodera_spinosa|9408.E-777-spi Echinodera_spinosa|10188.1288-PST_4104 Echinodera_spinosa|9647.ES1064 Echinodera_spinosa|8925.E-0196-spi Echinodera_spinosa|8929.E-0202-spi Echinodera_spinosa|8927.E-0200-spi Echinodera_spinosa|8936.E-0214-spi Echinodera_spinosa|9400.E-766-spi Echinodera_spinosa|8939.E-0217-spi Echinodera_spinosa|9410.E-7…
2	1	oversplitting	Group[ 146 ] n: 2 ;id: Echinodera_spinosa|9406.E-776-spi Echinodera_spinosa|10186.1286-PST_4102
		info only	Group[ 151 ] n: 2 ;id: Echinodera_variegata|8901.I-0411-var Echinodera_variegata|8789.I-0154-vit
1	1	oversplitting	Group[ 152 ] n: 1 ;id: Echinodera_variegata|8902.I-0412-var
12	3	wrong assignment	Group[ 155 ] n: 23 ;id: Echiumacalles_anagaensis|9146.E-545-ana Echiumacalles_anagaensis|9599.ES1016 Echiumacalles_anagaensis|9147.E-546-ana Echiumacalles_anagaensis|9275.E-686-ana Ficusacalles_senilis|8731.C-0086-sen Ficusacalles_senilis|8966.E-0259-sen Ficusacalles_senilis|8967.E-0260-sen Ficusacalles_senilis|10368.E-0258-sen Ficusacalles_senilis|8732.C-0087-sen Ficusacalles_senilis|8965.E-0257…
2	1	wrong assignment	Group[ 156 ] n: 7 ;id: Elliptacalles_baeticus|8838.E-0198-lon Elliptacalles_baeticus|8841.E-0213-lon Elliptacalles_baeticus|9401.E-768-bae Elliptacalles_baeticus|9504.E-885-lon Elliptacalles_baeticus|9630.ES1047 Elliptacalles_longus|11200.780-PST_3117 Elliptacalles_longus|17722.2860-PST_4255
4	2	wrong assignment	Group[ 159 ] n: 7 ;id: Kyklioacalles_alcornocalensis|9584.ES1001 Kyklioacalles_granulicollis|16881.2761-PST_26210 Kyklioacalles_igualeja|8933.E-0210-ks1 Kyklioacalles_igualeja|9641.ES1058 Kyklioacalles_teter|8792.I-0157-tet Kyklioacalles_teter|9447.I-827-tet Kyklioacalles_teter|11137.1651-JKR_4229
6	2	wrong assignment	Group[ 160 ] n: 12 ;id: Kyklioacalles_anthyllis|8719.E-0074-paa Kyklioacalles_anthyllis|8720.E-0075-paa Kyklioacalles_anthyllis|8723.E-0078-ant Kyklioacalles_anthyllis|8724.E-0079-ant Kyklioacalles_anthyllis|9198.E-597-ant Kyklioacalles_anthyllis|9199.E-598-ant Kyklioacalles_plantapilosus|8887.E-0190-pla Kyklioacalles_bupleuri|8795.E-0161-bup Kyklioacalles_bupleuri|10202.1302-PST_4118 Kyklioacall…
1	1	wrong assignment	Group[ 161 ] n: 4 ;id: Kyklioacalles_apogeus|9575.Mo-950-apo Kyklioacalles_euphorbiophilus|8859.M-0160-eup Kyklioacalles_euphorbiophilus|9498.E-879-eup Kyklioacalles_euphorbiophilus|11068.1582-JKR_3630
		info only	Group[ 179 ] n: 9 ;id: Kyklioacalles_punctaticollis|8924.E-0195-pun Kyklioacalles_punctaticollis|8928.E-0201-pun Kyklioacalles_punctaticollis|8938.E-0216-pun Kyklioacalles_punctaticollis|9418.E-790-pun Kyklioacalles_punctaticollis|8934.E-0211-pun Kyklioacalles_punctaticollis|8937.E-0215-pun Kyklioacalles_punctaticollis|9396.E-767-pun Kyklioacalles_punctaticollis|9407.E-775-pun Kyklioacalles_punct…
7	1	oversplitting	Group[ 178 ] n: 7 ;id: Kyklioacalles_punctaticollis|8805.E-0165-met Kyklioacalles_punctaticollis|8915.E-0177-met Kyklioacalles_punctaticollis|9066.F-433-met Kyklioacalles_punctaticollis|9082.F-449-met Kyklioacalles_punctaticollis|9206.E-605-met Kyklioacalles_punctaticollis|10238.1338-PST_4154 Kyklioacalles_punctaticollis|10220.1320-PST_4136
4	1	oversplitting	Group[ 177 ] n: 4 ;id: Kyklioacalles_punctaticollis|8796.E-0162-pun Kyklioacalles_punctaticollis|10228.1328-PST_4144 Kyklioacalles_punctaticollis|8797.E-0163-pun Kyklioacalles_punctaticollis|8917.E-0183-met
		info only	Group[ 181 ] n: 10 ;id: Kyklioacalles_pyrenaeus|8984.A-0296-pyr Kyklioacalles_pyrenaeus|9426.Cz-798-pyr Kyklioacalles_pyrenaeus|9429.Cz-801-pyr Kyklioacalles_pyrenaeus|10111.1211-JKR_3547 Kyklioacalles_pyrenaeus|10126.1226-JKR_3562 Kyklioacalles_pyrenaeus|16428.2414-JKR_25991 Kyklioacalles_pyrenaeus|16429.2415-JKR_25992 Kyklioacalles_pyrenaeus|16435.2421-JKR_25998 Kyklioacalles_pyrenaeus|16436.24…
3	1	oversplitting	Group[ 180 ] n: 3 ;id: Kyklioacalles_pyrenaeus|8688.I-0035-pyr Kyklioacalles_pyrenaeus|8709.I-0028-pyr Kyklioacalles_pyrenaeus|11161.1213-JKR_3549
6	3	wrong assignment	Group[ 194 ] n: 15 ;id: Madeiracalles_cinereus|9090.P-526-cin Madeiracalles_cinereus|9114.P-516-cin Madeiracalles_vau|15019.1879-PST_26082 Madeiracalles_terminalis|9087.P-519-ter Madeiracalles_terminalis|SDEI0046.2951-PST Madeiracalles_terminalis|SDEI0049.2954-PST Madeiracalles_terminalis|14980.1840-PST_26043 Madeiracalles_terminalis|9107.P-508-tol Madeiracalles_terminalis|9108.P-509-ter Madeirac…
1	1	wrong assignment	Group[ 207 ] n: 3 ;id: Onyxacalles_ganglbaueri|17752.2887-PST_25893 Onyxacalles_ganglbaueri|17754.2889-PST_25895 Onyxacalles_georgius|SDEI0040.2945-PST
1	1	wrong assignment	Group[ 210 ] n: 12 ;id: Onyxacalles_maginaensis|8809.E-0169-mag Onyxacalles_portusveneris|362.167-PST_19MO2011 Onyxacalles_portusveneris|8806.F-0166-por Onyxacalles_portusveneris|8919.E-0187-mag Onyxacalles_portusveneris|9509.E-890-port Onyxacalles_portusveneris|9510.E-891-port Onyxacalles_portusveneris|10194.1294-PST_4110 Onyxacalles_portusveneris|9531.E-912-port Onyxacalles_portusveneris|9203.E…
3	1	wrong assignment	Group[ 217 ] n: 10 ;id: Pseudodichromacalles_fernandezi|9174.E-573-fer Pseudodichromacalles_fernandezi|9276.E-687-fer Pseudodichromacalles_fernandezi|9317.E-728-fer Pseudodichromacalles_fernandezi|9598.ES1015 Pseudodichromacalles_fernandezi|9601.ES1018 Pseudodichromacalles_fernandezi|9326.E-737-fer Pseudodichromacalles_fernandezi|12133.1682-PST_24400 Pseudodichromacalles_pericallis|8767.C-0128-fe…
37	6	wrong assignment	Group[ 219 ] n: 50 ;id: Silvacalles_carlinavorus|1022.753-PST_74T2012_3090 Silvacalles_carlinavorus|12186.1735-PST_24453 Silvacalles_carlinavorus|12188.1737-PST_24455 Silvacalles_carlinavorus|12192.1741-PST_24459 Silvacalles_carlinavorus|10157.1257-PST_3593 Silvacalles_carlinavorus|10253.1353-PST_4169 Silvacalles_carlinavorus|11199.773-PST_20G2012_3110 Silvacalles_cedroensis|9305.E-716-ced Silvac…
5	2	wrong assignment	Group[ 227 ] n: 8 ;id: Torneuma_aphroditae|9597.ES1014 Torneuma_aphroditae|17725.2862-PST_ADN569 Torneuma_aphroditae|17726.2863-PST_ADN570 Torneuma_feloi|17719.2857-PST_4252 Torneuma_feloi|17721.2859-PST_4254 Torneuma_orbatum|9322.E-733-orb Torneuma_orbatum|9586.ES1003 Torneuma_orbatum|17727.2864-PST_ADN571
3	2	wrong assignment	Group[ 232 ] n: 5 ;id: Torneuma_desilvai|9093.P-529-des Torneuma_korwitzi|15000.1860-PST_26063 Torneuma_korwitzi|15004.1864-PST_26067 Torneuma_maderense|9119.P-522-mad Torneuma_maderense|14982.1842-PST_26045
214	74	<-- SUM

## Sheet: Partition 2
Partition 2		wrong assignment
Score: 2		info only
Proba: 1.160674e-03		oversplitting
nb groups:241 (240)
------------------------------------------------------------
wrong assigned seqs count	wrong assigned taxa count	reason	Copy of partition lines discrepancies (see raw data group_1.txt)
12	1	wrong assignment	Group[ 7 ] n: 25 ;id: Acalles_echinatus|8737.A-0093-ech Acalles_echinatus|8948.CZ-0231-ech Acalles_echinatus|8855.HR-0334-ech Acalles_echinatus|8992.HR-0338-ech Acalles_echinatus|10121.1221-JKR_3557 Acalles_echinatus|9007.RU-0410-ech Acalles_echinatus|9339.R-668-ech Acalles_echinatus|9340.R-669-ech Acalles_echinatus|8993.BUL-0344-ech Acalles_echinatus|8994.BUL-0345-ech Acalles_echinatus|8864.D-02…
		info only	Group[ 13 ] n: 8 ;id: Acalles_lemur|8675.I-0005-leL Acalles_lemur|8676.I-0010-leL Acalles_lemur|8825.I-0015-leL Acalles_lemur|9008.D-0422-lem Acalles_lemur|9071.F-438-lem Acalles_lemur|8700.M-0061-leL Acalles_lemur|8701.M-0059-leL Acalles_lemur|9364.D-673-lem
5	1	oversplitting	Group[ 15 ] n: 5 ;id: Acalles_lemur|9235.I-634-cis Acalles_lemur|9256.I-655-cis Acalles_lemur|9444.I-824-cis Acalles_lemur|10879.1393-PST_4689 Acalles_lemur|10848.1362-PST_4658
1	1	oversplitting	Group[ 16 ] n: 1 ;id: Acalles_lemur|10855.1369-PST_4665
1	1	oversplitting	Group[ 14 ] n: 1 ;id: Acalles_lemur|9227.I-626-cis
		info only	Group[ 35 ] n: 3 ;id: Acallocrates_denticollis|9002.EP-0387-den Acallocrates_denticollis|SDEI0070.2975-PST Acallocrates_denticollis|9369.EP-0389-den
2	1	oversplitting	Group[ 33 ] n: 2 ;id: Acallocrates_denticollis|8851.HR-0320-den Acallocrates_denticollis|8988.HR-0325-den
1	1	oversplitting	Group[ 34 ] n: 1 ;id: Acallocrates_denticollis|8998.KO-0382-den
1	1	oversplitting	Group[ 32 ] n: 1 ;id: Acallocrates_denticollis|8758.GR-0118-den
1	1	oversplitting	Group[ 36 ] n: 1 ;id: Acallocrates_denticollis|9764.863-PST_3776
5	3	wrong assignment	Group[ 38 ] n: 9 ;id: Acallorneuma_doderoi|8727.S-0082-dod Acallorneuma_doderoi|8759.I-0120-dod Acallorneuma_ingoi|13857.1771-PST_24095 Acallorneuma_ingoi|13862.1776-PST_24100 Acallorneuma_ingoi|13864.1778-PST_24102 Acallorneuma_ingoi|13860.1774-PST_24098 Acallorneuma_sardiniense|9679.IT1096c Acallorneuma_sardiniense|13869.1783-PST_24107 Acallorneuma_mainardii|13871.1785-PST_24109
		info only	Group[ 42 ] n: 4 ;id: Aeoniacalles_aeonii|1016.747-PST_66T2012_3084 Aeoniacalles_aeonii|9293.E-704-aeo Aeoniacalles_aeonii|8811.C-0101-aeo Aeoniacalles_aeonii|9278.E-689-aeo
1	1	oversplitting	Group[ 43 ] n: 1 ;id: Aeoniacalles_aeonii|9148.E-547-bod
4	2	wrong assignment	Group[ 51 ] n: 7 ;id: Calacalles_bandamaensis|197.7-PST_2GC2011 Calacalles_bandamaensis|305.110-PST_div Calacalles_bandamaensis|302.107-PST_div Calacalles_minutus|9379.E-822-min Calacalles_palmensis|8760.C-0121-set Calacalles_palmensis|12151.1700-PST_24418 Calacalles_palmensis|12190.1739-PST_24457
7	3	wrong assignment	Group[ 52 ] n: 11 ;id: Calacalles_citvorator|8970.E-0266-set Calacalles_citvorator|12154.1703-PST_24421 Calacalles_hermigua|9343.E-742-set Calacalles_hermigua|9347.E-746-set Calacalles_hermigua|9348.E-747-set Calacalles_hermigua|9589.ES1006 Calacalles_montelunatus|12167.1716-PST_24434 Calacalles_montelunatus|12172.1721-PST_24439 Calacalles_montelunatus|12171.1720-PST_24438 Calacalles_seticollis|8…
3	1	wrong assignment	Group[ 57 ] n: 8 ;id: Calacalles_lepensis|9608.ES1025 Calacalles_lepensis|10245.1345-PST_4161 Calacalles_lepensis|10158.1258-PST_3594 Calacalles_nataliae|9344.E-743-nat Calacalles_nataliae|9345.E-744-nat Calacalles_nataliae|9346.E-745-nat Calacalles_nataliae|9595.ES1012 Calacalles_nataliae|10159.1259-PST_3595
5	2	wrong assignment	Group[ 58 ] n: 13 ;id: Calacalles_manriquei|SDEI0028.2933-PST Calacalles_mulagua|9585.ES1002 Calacalles_mulagua|9620.ES1037 Calacalles_mulagua|9609.ES1026 Calacalles_mulagua|9619.ES1036 Calacalles_mulagua|9613.ES1030 Calacalles_mulagua|16733.2719-PST_23869 Calacalles_mulagua|9617.ES1034 Calacalles_mulagua|9622.ES1039 Calacalles_pusillus|978.709-PST_10T2012_3046 Calacalles_pusillus|1007.738-PST_52…
4	1	wrong assignment	Group[ 59 ] n: 9 ;id: Calacalles_pumilio|9380.E-811-pum Calacalles_pumilio|9612.ES1029 Calacalles_pumilio|16727.2713-PST_23863 Calacalles_pumilio|9383.E-812-pum Calacalles_wollastoni|9106.P-507-wol Calacalles_wollastoni|9117.P-520-wol Calacalles_wollastoni|14981.1841-PST_26044 Calacalles_wollastoni|17491.2832-PST_4742 Calacalles_wollastoni|17504.2845-PST_4240
2	1	wrong assignment	Group[ 61 ] n: 8 ;id: Canariacalles_alluaudi|221.31-PST_17GC2011 Canariacalles_alluaudi|11164.9-PST_3GC2011 Canariacalles_alluaudi|8942.E-0220-all Canariacalles_alluaudi|9284.E-695-all Canariacalles_alluaudi|9298.E-709-all Canariacalles_alluaudi|9289.E-700-all Canariacalles_lanzarotensis|16882.2762-PST_26211 Canariacalles_lanzarotensis|SDEI0027.2932-PST
		info only	Group[ 69 ] n: 3 ;id: Dendroacalles_euphorbiacus|8971.E-0267-eup Dendroacalles_euphorbiacus|12170.1719-PST_24437 Dendroacalles_euphorbiacus|12193.1742-PST_24460
1	1	oversplitting	Group[ 68 ] n: 1 ;id: Dendroacalles_euphorbiacus|8775.C-0138-eup
14	3	wrong assignment	Group[ 70 ] n: 23 ;id: Dendroacalles_fortunatus|9303.E-714-rut Dendroacalles_fortunatus|9304.E-715-for Dendroacalles_fortunatus|9309.E-720-rut Dendroacalles_fortunatus|9434.E-807-for Dendroacalles_fortunatus|9588.ES1005 Dendroacalles_fortunatus|9436.E-809-for Dendroacalles_fortunatus|9311.E-722-for Dendroacalles_fortunatus|9435.E-808-for Dendroacalles_fortunatus|16721.2707-PST_23857 Dendroacalles…
		info only	Group[ 75 ] n: 2 ;id: Dichromacalles_andalusiensis|10206.1306-PST_4122 Dichromacalles_andalusiensis|10234.1334-PST_4150
1	1	oversplitting	Group[ 74 ] n: 1 ;id: Dichromacalles_andalusiensis|10161.1261-PST_3597
		info only	Group[ 78 ] n: 4 ;id: Dichromacalles_diocletianus|961.692-FBA_3029 Dichromacalles_diocletianus|9249.I-648-dio Dichromacalles_diocletianus|9557.F-933-dio Dichromacalles_diocletianus|9568.F-934-dio
1	1	oversplitting	Group[ 79 ] n: 1 ;id: Dichromacalles_diocletianus|10265.693-FBA_3030
1	1	oversplitting	Group[ 80 ] n: 1 ;id: Dichromacalles_diocletianus|17471.2813b-FBA_3315
		info only	Group[ 85 ] n: 5 ;id: Dichromacalles_tuberculatus|8861.E-0203-tub Dichromacalles_tuberculatus|9405.E-773-tub Dichromacalles_tuberculatus|9414.E-783-tub Dichromacalles_tuberculatus|9419.E-791-tub Dichromacalles_tuberculatus|9730.829-PST_3742
1	1	oversplitting	Group[ 86 ] n: 1 ;id: Dichromacalles_tuberculatus|9522.E-903-tub
		info only	Group[ 92 ] n: 3 ;id: Echinodera_atlasensis|9536.E-918-atl Echinodera_atlasensis|9581.E-920-atl Echinodera_atlasensis|9560.Mo-947-ant
1	1	oversplitting	Group[ 93 ] n: 1 ;id: Echinodera_atlasensis|9537.E-919-atl
		info only	Group[ 97 ] n: 16 ;id: Echinodera_bellieri|8894.KO-0367-bel Echinodera_bellieri|9004.EP-0390-bel Echinodera_bellieri|8899.EP-0398-bel Echinodera_bellieri|9367.KO-0374-bel Echinodera_bellieri|9242.I-641-tyr Echinodera_bellieri|9247.I-646-tyr Echinodera_bellieri|9654.IT1071c Echinodera_bellieri|9656.IT1073c Echinodera_bellieri|9660.IT1077c Echinodera_bellieri|13872.1786-PST_24110 Echinodera_bellier…
2	1	oversplitting	Group[ 96 ] n: 2 ;id: Echinodera_bellieri|8800.I-0173-bel Echinodera_bellieri|8849.I-0298-bel
2	1	wrong assignment	Group[ 105 ] n: 9 ;id: Echinodera_cognita|8907.E-0417-cog Echinodera_cognita|9047.E-490-cog Echinodera_incognita|8908.E-0418-inc Echinodera_incognita|9195.E-594-inc Echinodera_incognita|9046.E-489-inc Echinodera_incognita|10200.1300-PST_4116 Echinodera_incognita|9395.E-762-inc Echinodera_incognita|9397.E-763-inc Echinodera_incognita|10172.1272-PST_4088
5	2	wrong assignment	Group[ 108 ] n: 8 ;id: Echinodera_crenata|9166.E-565-cre Echinodera_crenata|9299.E-710-cre Echinodera_crenata|9301.E-712-cre Echinodera_tenoensis|9169.E-568-ten Echinodera_tenoensis|9295.E-706-ang Echinodera_tenoensis|9356.E-755-ten Echinodera_guacimara|9162.E-561-gua Echinodera_guacimara|9277.E-688-gua
1	1	wrong assignment	Group[ 111 ] n: 3 ;id: Echinodera_graeca|8999.EP-0384-gra Echinodera_pelionis|SDEI0069.2974-PST Echinodera_pelionis|SDEI0079.2984-PST
		info only	Group[ 113 ] n: 18 ;id: Echinodera_hypocrita|8689.I-0022-hyp Echinodera_hypocrita|8831.I-0014-hyp Echinodera_hypocrita|8710.I-0004-hyp Echinodera_hypocrita|9551.F-939-hyp Echinodera_hypocrita|9546.F-437-hyp Echinodera_hypocrita|8692.M-0067-hyp Echinodera_hypocrita|8693.M-0047-hyp Echinodera_hypocrita|8750.SLO-0172-hyp Echinodera_hypocrita|8832.M-0064-hyp Echinodera_hypocrita|8985.CZ-0302-hyp Echi…
2	1	oversplitting	Group[ 114 ] n: 2 ;id: Echinodera_hypocrita|9220.I-619-hyp Echinodera_hypocrita|9228.I-627-hyp
1	1	oversplitting	Group[ 115 ] n: 1 ;id: Echinodera_hypocrita|10857.1371-PST_4667
16	2	wrong assignment	Group[ 116 ] n: 30 ;id: Echinodera_hystrix|8777.C-0142-hys Echinodera_hystrix|8979.E-0277-hys Echinodera_hystrix|10332.E-0279-hys Echinodera_hystrix|SDEI0059.2964-PST Echinodera_hystrix|8980.E-0281-hys Echinodera_hystrix|10333.E-0282-hys Echinodera_hystrix|8778.C-0143-hys Echinodera_hystrix|8779.C-0144-hys Echinodera_hystrix|8783.C-0148-hys Echinodera_hystrix|11055.1569-JKR_3617 Echinodera_hystri…
		info only	Group[ 105 ] n: 9 ;id: Echinodera_cognita|8907.E-0417-cog Echinodera_cognita|9047.E-490-cog Echinodera_incognita|8908.E-0418-inc Echinodera_incognita|9195.E-594-inc Echinodera_incognita|9046.E-489-inc Echinodera_incognita|10200.1300-PST_4116 Echinodera_incognita|9395.E-762-inc Echinodera_incognita|9397.E-763-inc Echinodera_incognita|10172.1272-PST_4088
1	1	oversplitting	Group[ 119 ] n: 1 ;id: Echinodera_incognita|10242.1342-PST_4158
7	1	wrong assignment	Group[ 124 ] n: 15 ;id: Echinodera_lusitanica|9454.E-834-pag Echinodera_lusitanica|9457.E-837-pag Echinodera_lusitanica|9483.E-863-pag Echinodera_lusitanica|9756.855-PST_3768 Echinodera_lusitanica|9758.857-PST_3770 Echinodera_lusitanica|9484.E-864-pag Echinodera_lusitanica|9745.844-PST_3757 Echinodera_lusitanica|9760.859-PST_3772 Echinodera_paganettii|9043.E-486-pag Echinodera_paganettii|9471.E-8…
		info only	Group[ 127 ] n: 1 ;id: Echinodera_merkli|9000.EP-0385-mer
1	1	oversplitting	Group[ 128 ] n: 1 ;id: Echinodera_merkli|SDEI0071.2976-PST
		info only	Group[ 143 ] n: 5 ;id: Echinodera_roudieri|8790.E-0155-rou Echinodera_roudieri|9136.E-487-rou Echinodera_roudieri|9192.E-591-rou Echinodera_roudieri|9193.E-592-rou Echinodera_roudieri|8914.E-0176-rou
3	1	oversplitting	Group[ 142 ] n: 3 ;id: Echinodera_roudieri|770.566-PST_div Echinodera_roudieri|8916.E-0179-rou Echinodera_roudieri|8885.E-0182-rou
		info only	Group[ 149 ] n: 12 ;id: Echinodera_spinosa|8784.E-0149-spi Echinodera_spinosa|9408.E-777-spi Echinodera_spinosa|10188.1288-PST_4104 Echinodera_spinosa|9647.ES1064 Echinodera_spinosa|8925.E-0196-spi Echinodera_spinosa|8929.E-0202-spi Echinodera_spinosa|8927.E-0200-spi Echinodera_spinosa|8936.E-0214-spi Echinodera_spinosa|9400.E-766-spi Echinodera_spinosa|8939.E-0217-spi Echinodera_spinosa|9410.E-7…
2	1	oversplitting	Group[ 150 ] n: 2 ;id: Echinodera_spinosa|9406.E-776-spi Echinodera_spinosa|10186.1286-PST_4102
		info only	Group[ 155 ] n: 2 ;id: Echinodera_variegata|8901.I-0411-var Echinodera_variegata|8789.I-0154-vit
1	1	oversplitting	Group[ 156 ] n: 1 ;id: Echinodera_variegata|8902.I-0412-var
12	1	wrong assignment	Group[ 159 ] n: 23 ;id: Echiumacalles_anagaensis|9146.E-545-ana Echiumacalles_anagaensis|9599.ES1016 Echiumacalles_anagaensis|9147.E-546-ana Echiumacalles_anagaensis|9275.E-686-ana Ficusacalles_senilis|8731.C-0086-sen Ficusacalles_senilis|8966.E-0259-sen Ficusacalles_senilis|8967.E-0260-sen Ficusacalles_senilis|10368.E-0258-sen Ficusacalles_senilis|8732.C-0087-sen Ficusacalles_senilis|8965.E-0257…
2	1	wrong assignment	Group[ 160 ] n: 7 ;id: Elliptacalles_baeticus|8838.E-0198-lon Elliptacalles_baeticus|8841.E-0213-lon Elliptacalles_baeticus|9401.E-768-bae Elliptacalles_baeticus|9504.E-885-lon Elliptacalles_baeticus|9630.ES1047 Elliptacalles_longus|11200.780-PST_3117 Elliptacalles_longus|17722.2860-PST_4255
4	3	wrong assignment	Group[ 163 ] n: 7 ;id: Kyklioacalles_alcornocalensis|9584.ES1001 Kyklioacalles_granulicollis|16881.2761-PST_26210 Kyklioacalles_igualeja|8933.E-0210-ks1 Kyklioacalles_igualeja|9641.ES1058 Kyklioacalles_teter|8792.I-0157-tet Kyklioacalles_teter|9447.I-827-tet Kyklioacalles_teter|11137.1651-JKR_4229
6	2	wrong assignment	Group[ 164 ] n: 12 ;id: Kyklioacalles_anthyllis|8719.E-0074-paa Kyklioacalles_anthyllis|8720.E-0075-paa Kyklioacalles_anthyllis|8723.E-0078-ant Kyklioacalles_anthyllis|8724.E-0079-ant Kyklioacalles_anthyllis|9198.E-597-ant Kyklioacalles_anthyllis|9199.E-598-ant Kyklioacalles_plantapilosus|8887.E-0190-pla Kyklioacalles_bupleuri|8795.E-0161-bup Kyklioacalles_bupleuri|10202.1302-PST_4118 Kyklioacall…
1	1	wrong assignment	Group[ 165 ] n: 4 ;id: Kyklioacalles_apogeus|9575.Mo-950-apo Kyklioacalles_euphorbiophilus|8859.M-0160-eup Kyklioacalles_euphorbiophilus|9498.E-879-eup Kyklioacalles_euphorbiophilus|11068.1582-JKR_3630
		info only	Group[ 184 ] n: 9 ;id: Kyklioacalles_punctaticollis|8924.E-0195-pun Kyklioacalles_punctaticollis|8928.E-0201-pun Kyklioacalles_punctaticollis|8938.E-0216-pun Kyklioacalles_punctaticollis|9418.E-790-pun Kyklioacalles_punctaticollis|8934.E-0211-pun Kyklioacalles_punctaticollis|8937.E-0215-pun Kyklioacalles_punctaticollis|9396.E-767-pun Kyklioacalles_punctaticollis|9407.E-775-pun Kyklioacalles_punct…
7	1	oversplitting	Group[ 183 ] n: 7 ;id: Kyklioacalles_punctaticollis|8805.E-0165-met Kyklioacalles_punctaticollis|8915.E-0177-met Kyklioacalles_punctaticollis|9066.F-433-met Kyklioacalles_punctaticollis|9082.F-449-met Kyklioacalles_punctaticollis|9206.E-605-met Kyklioacalles_punctaticollis|10238.1338-PST_4154 Kyklioacalles_punctaticollis|10220.1320-PST_4136
2	1	oversplitting	Group[ 181 ] n: 2 ;id: Kyklioacalles_punctaticollis|8796.E-0162-pun Kyklioacalles_punctaticollis|10228.1328-PST_4144
2	1	oversplitting	Group[ 182 ] n: 2 ;id: Kyklioacalles_punctaticollis|8797.E-0163-pun Kyklioacalles_punctaticollis|8917.E-0183-met
		info only	Group[ 186 ] n: 10 ;id: Kyklioacalles_pyrenaeus|8984.A-0296-pyr Kyklioacalles_pyrenaeus|9426.Cz-798-pyr Kyklioacalles_pyrenaeus|9429.Cz-801-pyr Kyklioacalles_pyrenaeus|10111.1211-JKR_3547 Kyklioacalles_pyrenaeus|10126.1226-JKR_3562 Kyklioacalles_pyrenaeus|16428.2414-JKR_25991 Kyklioacalles_pyrenaeus|16429.2415-JKR_25992 Kyklioacalles_pyrenaeus|16435.2421-JKR_25998 Kyklioacalles_pyrenaeus|16436.24…
3	1	wrong assignment	Group[ 185 ] n: 3 ;id: Kyklioacalles_pyrenaeus|8688.I-0035-pyr Kyklioacalles_pyrenaeus|8709.I-0028-pyr Kyklioacalles_pyrenaeus|11161.1213-JKR_3549
6	3	wrong assignment	Group[ 199 ] n: 15 ;id: Madeiracalles_cinereus|9090.P-526-cin Madeiracalles_cinereus|9114.P-516-cin Madeiracalles_vau|15019.1879-PST_26082 Madeiracalles_terminalis|9087.P-519-ter Madeiracalles_terminalis|SDEI0046.2951-PST Madeiracalles_terminalis|SDEI0049.2954-PST Madeiracalles_terminalis|14980.1840-PST_26043 Madeiracalles_terminalis|9107.P-508-tol Madeiracalles_terminalis|9108.P-509-ter Madeirac…
1	1	wrong assignment	Group[ 212 ] n: 3 ;id: Onyxacalles_ganglbaueri|17752.2887-PST_25893 Onyxacalles_ganglbaueri|17754.2889-PST_25895 Onyxacalles_georgius|SDEI0040.2945-PST
1	1	wrong assignment	Group[ 215 ] n: 12 ;id: Onyxacalles_maginaensis|8809.E-0169-mag Onyxacalles_portusveneris|362.167-PST_19MO2011 Onyxacalles_portusveneris|8806.F-0166-por Onyxacalles_portusveneris|8919.E-0187-mag Onyxacalles_portusveneris|9509.E-890-port Onyxacalles_portusveneris|9510.E-891-port Onyxacalles_portusveneris|10194.1294-PST_4110 Onyxacalles_portusveneris|9531.E-912-port Onyxacalles_portusveneris|9203.E…
3	1	wrong assignment	Group[ 222 ] n: 10 ;id: Pseudodichromacalles_fernandezi|9174.E-573-fer Pseudodichromacalles_fernandezi|9276.E-687-fer Pseudodichromacalles_fernandezi|9317.E-728-fer Pseudodichromacalles_fernandezi|9598.ES1015 Pseudodichromacalles_fernandezi|9601.ES1018 Pseudodichromacalles_fernandezi|9326.E-737-fer Pseudodichromacalles_fernandezi|12133.1682-PST_24400 Pseudodichromacalles_pericallis|8767.C-0128-fe…
37	5	wrong assignment	Group[ 224 ] n: 50 ;id: Silvacalles_carlinavorus|1022.753-PST_74T2012_3090 Silvacalles_carlinavorus|12186.1735-PST_24453 Silvacalles_carlinavorus|12188.1737-PST_24455 Silvacalles_carlinavorus|12192.1741-PST_24459 Silvacalles_carlinavorus|10157.1257-PST_3593 Silvacalles_carlinavorus|10253.1353-PST_4169 Silvacalles_carlinavorus|11199.773-PST_20G2012_3110 Silvacalles_cedroensis|9305.E-716-ced Silvac…
5	2	wrong assignment	Group[ 232 ] n: 8 ;id: Torneuma_aphroditae|9597.ES1014 Torneuma_aphroditae|17725.2862-PST_ADN569 Torneuma_aphroditae|17726.2863-PST_ADN570 Torneuma_feloi|17719.2857-PST_4252 Torneuma_feloi|17721.2859-PST_4254 Torneuma_orbatum|9322.E-733-orb Torneuma_orbatum|9586.ES1003 Torneuma_orbatum|17727.2864-PST_ADN571
3	2	wrong assignment	Group[ 237 ] n: 5 ;id: Torneuma_desilvai|9093.P-529-des Torneuma_korwitzi|15000.1860-PST_26063 Torneuma_korwitzi|15004.1864-PST_26067 Torneuma_maderense|9119.P-522-mad Torneuma_maderense|14982.1842-PST_26045
214	73	<-- SUM

## Sheet: Partition 3
Partition 3		wrong assignment
Score: 3		info only
Proba: 1.776447e-01		oversplitting
nb groups:315 (312)
------------------------------------------------------------
wrong assigned seqs count	wrong assigned taxa count	reason	Copy of partition lines discrepancies (see raw data group_1.txt)
		info only	Group[ 1 ] n: 5 ;id: Acalles_almeriaensis|8836.E-0186-alm Acalles_almeriaensis|9202.E-601-alm Acalles_almeriaensis|9209.E-608-alm Acalles_almeriaensis|9204.E-603-alm Acalles_almeriaensis|8921.E-0192-alme
2	1	oversplitting	Group[ 2 ] n: 2 ;id: Acalles_almeriaensis|9393.E-760-alm Acalles_almeriaensis|9399.E-759-alm
1	1	oversplitting	Group[ 3 ] n: 1 ;id: Acalles_almeriaensis|10180.1280-PST_4096
		info only	Group[ 6 ] n: 13 ;id: Acalles_camelus|8679.I-0026-cam Acalles_camelus|8707.I-0034-cam Acalles_camelus|8846.A-0228-cam Acalles_camelus|16460.2446-JKR_26023 Acalles_camelus|17767.2902-PST_25909 Acalles_camelus|9333.S-662-cam Acalles_camelus|9337.D-666-cam Acalles_camelus|9637.CZ1054 Acalles_camelus|16431.2417-JKR_25994 Acalles_camelus|8845.SLO-0227-cam Acalles_camelus|8946.SLO-0229-cam Acalles_came…
5	1	oversplitting	Group[ 7 ] n: 5 ;id: Acalles_camelus|8824.I-0016-cam Acalles_camelus|9238.I-637-cam Acalles_camelus|9229.I-628-cam Acalles_camelus|9257.I-656-cam Acalles_camelus|10878.1392-PST_4688
		info only	Group[ 11 ] n: 8 ;id: Acalles_echinatus|8855.HR-0334-ech Acalles_echinatus|8992.HR-0338-ech Acalles_echinatus|10121.1221-JKR_3557 Acalles_echinatus|9007.RU-0410-ech Acalles_echinatus|9339.R-668-ech Acalles_echinatus|9340.R-669-ech Acalles_echinatus|8993.BUL-0344-ech Acalles_echinatus|8994.BUL-0345-ech
2	1	oversplitting	Group[ 10 ] n: 2 ;id: Acalles_echinatus|8737.A-0093-ech Acalles_echinatus|8948.CZ-0231-ech
3	1	oversplitting	Group[ 12 ] n: 3 ;id: Acalles_echinatus|8864.D-0234-ech Acalles_echinatus|10371.461-PST Acalles_echinatus|9632.IT1049
		info only	Group[ 15 ] n: 4 ;id: Acalles_globulipennis|204.14-PST_7GC2011 Acalles_globulipennis|9092.P-528-glo Acalles_globulipennis|9118.P-521-glo Acalles_globulipennis|14985.1845-PST_26048
3	1	oversplitting	Group[ 16 ] n: 3 ;id: Acalles_globulipennis|9265.E-676-glo Acalles_globulipennis|9485.E-866-glo Acalles_globulipennis|9744.843-PST_3756
1	1	oversplitting	Group[ 17 ] n: 1 ;id: Acalles_globulipennis|9268.E-679-glo
		info only	Group[ 20 ] n: 8 ;id: Acalles_lemur|8675.I-0005-leL Acalles_lemur|8676.I-0010-leL Acalles_lemur|8825.I-0015-leL Acalles_lemur|9008.D-0422-lem Acalles_lemur|9071.F-438-lem Acalles_lemur|8700.M-0061-leL Acalles_lemur|8701.M-0059-leL Acalles_lemur|9364.D-673-lem
5	1	oversplitting	Group[ 22 ] n: 5 ;id: Acalles_lemur|9235.I-634-cis Acalles_lemur|9256.I-655-cis Acalles_lemur|9444.I-824-cis Acalles_lemur|10879.1393-PST_4689 Acalles_lemur|10848.1362-PST_4658
1	1	oversplitting	Group[ 23 ] n: 1 ;id: Acalles_lemur|10855.1369-PST_4665
1	1	oversplitting	Group[ 21 ] n: 1 ;id: Acalles_lemur|9227.I-626-cis
		info only	Group[ 29 ] n: 11 ;id: Acalles_parvulus|8680.I-0008-par Acalles_parvulus|8690.D-0069-par Acalles_parvulus|8698.M-0060-par Acalles_parvulus|8708.I-0002-par Acalles_parvulus|8956.F-0248-par Acalles_parvulus|8957.F-0249-par Acalles_parvulus|8958.D-0250-par Acalles_parvulus|9065.F-432-par Acalles_parvulus|9222.I-621-par Acalles_parvulus|9555.I-654-par Acalles_parvulus|10864.1378-PST_4674
4	1	oversplitting	Group[ 30 ] n: 4 ;id: Acalles_parvulus|8681.I-0023-tem Acalles_parvulus|8827.I-0042-tem Acalles_parvulus|9431.F-804-tem Acalles_parvulus|8682.I-0029-tem
		info only	Group[ 40 ] n: 4 ;id: Acallocrates_colonnellii|8745.SLO-0119-col Acallocrates_colonnellii|9638.CZ1055 Acallocrates_colonnellii|10122.1222-JKR_3558 Acallocrates_colonnellii|SDEI0085.2990-PST
1	1	oversplitting	Group[ 41 ] n: 1 ;id: Acallocrates_colonnellii|8854.HR-0333-col
		info only	Group[ 45 ] n: 3 ;id: Acallocrates_denticollis|9002.EP-0387-den Acallocrates_denticollis|SDEI0070.2975-PST Acallocrates_denticollis|9369.EP-0389-den
2	1	oversplitting	Group[ 43 ] n: 2 ;id: Acallocrates_denticollis|8851.HR-0320-den Acallocrates_denticollis|8988.HR-0325-den
1	1	oversplitting	Group[ 42 ] n: 1 ;id: Acallocrates_denticollis|8758.GR-0118-den
1	1	oversplitting	Group[ 44 ] n: 1 ;id: Acallocrates_denticollis|8998.KO-0382-den
1	1	oversplitting	Group[ 46 ] n: 1 ;id: Acallocrates_denticollis|9764.863-PST_3776
		info only	Group[ 47 ] n: 1 ;id: Acallocrates_minutesquamosus|8847.F-0262-min
1	1	oversplitting	Group[ 48 ] n: 1 ;id: Acallocrates_minutesquamosus|9231.I-630-min
1	1	oversplitting	Group[ 49 ] n: 1 ;id: Acallocrates_minutesquamosus|9244.I-643-min
1	1	oversplitting	Group[ 50 ] n: 1 ;id: Acallocrates_minutesquamosus|10870.1384-PST_4680
		info only	Group[ 52 ] n: 1 ;id: Acallorneuma_ibericum|10196.1296-PST_4112
1	1	oversplitting	Group[ 53 ] n: 1 ;id: Acallorneuma_ibericum|10224.1324-PST_4140
1	1	oversplitting	Group[ 54 ] n: 1 ;id: Acallorneuma_ibericum|10236.1336-PST_4152
2	1	wrong assignment	Group[ 55 ] n: 6 ;id: Acallorneuma_ingoi|13857.1771-PST_24095 Acallorneuma_ingoi|13862.1776-PST_24100 Acallorneuma_ingoi|13864.1778-PST_24102 Acallorneuma_ingoi|13860.1774-PST_24098 Acallorneuma_sardiniense|9679.IT1096c Acallorneuma_sardiniense|13869.1783-PST_24107
		info only	Group[ 59 ] n: 4 ;id: Aeoniacalles_aeonii|1016.747-PST_66T2012_3084 Aeoniacalles_aeonii|9293.E-704-aeo Aeoniacalles_aeonii|8811.C-0101-aeo Aeoniacalles_aeonii|9278.E-689-aeo
1	1	oversplitting	Group[ 60 ] n: 1 ;id: Aeoniacalles_aeonii|9148.E-547-bod
		info only	Group[ 64 ] n: 2 ;id: Aeoniacalles_grancanariensis|214.24-PST_12GC2011 Aeoniacalles_grancanariensis|9353.E-752-gra
1	1	oversplitting	Group[ 63 ] n: 1 ;id: Aeoniacalles_grancanariensis|196.6-PST_2GC2011
3	1	wrong assignment	Group[ 76 ] n: 8 ;id: Calacalles_lepensis|9608.ES1025 Calacalles_lepensis|10245.1345-PST_4161 Calacalles_lepensis|10158.1258-PST_3594 Calacalles_nataliae|9344.E-743-nat Calacalles_nataliae|9345.E-744-nat Calacalles_nataliae|9346.E-745-nat Calacalles_nataliae|9595.ES1012 Calacalles_nataliae|10159.1259-PST_3595
4	1	wrong assignment	Group[ 82 ] n: 9 ;id: Calacalles_pumilio|9380.E-811-pum Calacalles_pumilio|9612.ES1029 Calacalles_pumilio|16727.2713-PST_23863 Calacalles_pumilio|9383.E-812-pum Calacalles_wollastoni|9106.P-507-wol Calacalles_wollastoni|9117.P-520-wol Calacalles_wollastoni|14981.1841-PST_26044 Calacalles_wollastoni|17491.2832-PST_4742 Calacalles_wollastoni|17504.2845-PST_4240
		info only	Group[ 95 ] n: 3 ;id: Dendroacalles_euphorbiacus|8971.E-0267-eup Dendroacalles_euphorbiacus|12170.1719-PST_24437 Dendroacalles_euphorbiacus|12193.1742-PST_24460
1	1	oversplitting	Group[ 94 ] n: 1 ;id: Dendroacalles_euphorbiacus|8775.C-0138-eup
14	3	wrong assignment	Group[ 96 ] n: 23 ;id: Dendroacalles_fortunatus|9303.E-714-rut Dendroacalles_fortunatus|9304.E-715-for Dendroacalles_fortunatus|9309.E-720-rut Dendroacalles_fortunatus|9434.E-807-for Dendroacalles_fortunatus|9588.ES1005 Dendroacalles_fortunatus|9436.E-809-for Dendroacalles_fortunatus|9311.E-722-for Dendroacalles_fortunatus|9435.E-808-for Dendroacalles_fortunatus|16721.2707-PST_23857 Dendroacalles…
		info only	Group[ 100 ] n: 3 ;id: Dichromacalles_algecirasensis|9191.E-590-dio Dichromacalles_algecirasensis|9413.E-782-dio Dichromacalles_algecirasensis|9421.E-793-dio
1	1	oversplitting	Group[ 99 ] n: 1 ;id: Dichromacalles_algecirasensis|8840.E-0204-dio
		info only	Group[ 102 ] n: 2 ;id: Dichromacalles_andalusiensis|10206.1306-PST_4122 Dichromacalles_andalusiensis|10234.1334-PST_4150
1	1	oversplitting	Group[ 101 ] n: 1 ;id: Dichromacalles_andalusiensis|10161.1261-PST_3597
		info only	Group[ 105 ] n: 4 ;id: Dichromacalles_diocletianus|961.692-FBA_3029 Dichromacalles_diocletianus|9249.I-648-dio Dichromacalles_diocletianus|9557.F-933-dio Dichromacalles_diocletianus|9568.F-934-dio
1	1	oversplitting	Group[ 106 ] n: 1 ;id: Dichromacalles_diocletianus|10265.693-FBA_3030
1	1	oversplitting	Group[ 107 ] n: 1 ;id: Dichromacalles_diocletianus|17471.2813b-FBA_3315
		info only	Group[ 108 ] n: 8 ;id: Dichromacalles_dromedarius|219.29-PST_16GC2011 Dichromacalles_dromedarius|8766.C-0127-dro Dichromacalles_dromedarius|16018.2003-JKR_23643 Dichromacalles_dromedarius|9524.E-905-dro Dichromacalles_dromedarius|8863.E-0208-dro Dichromacalles_dromedarius|9297.E-708-dro Dichromacalles_dromedarius|9403.E-771-dro Dichromacalles_dromedarius|9423.E-796-dro
4	1	oversplitting	Group[ 109 ] n: 4 ;id: Dichromacalles_dromedarius|9113.P-515-dro Dichromacalles_dromedarius|15014.1874-PST_26077 Dichromacalles_dromedarius|17158.2793-PST_26147 Dichromacalles_dromedarius|17509.2850-PST_4245
		info only	Group[ 113 ] n: 4 ;id: Dichromacalles_tuberculatus|8861.E-0203-tub Dichromacalles_tuberculatus|9405.E-773-tub Dichromacalles_tuberculatus|9414.E-783-tub Dichromacalles_tuberculatus|9419.E-791-tub
1	1	oversplitting	Group[ 114 ] n: 1 ;id: Dichromacalles_tuberculatus|9522.E-903-tub
1	1	oversplitting	Group[ 115 ] n: 1 ;id: Dichromacalles_tuberculatus|9730.829-PST_3742
		info only	Group[ 121 ] n: 2 ;id: Echinodera_atlasensis|9536.E-918-atl Echinodera_atlasensis|9581.E-920-atl
1	1	oversplitting	Group[ 122 ] n: 1 ;id: Echinodera_atlasensis|9537.E-919-atl
1	1	oversplitting	Group[ 123 ] n: 1 ;id: Echinodera_atlasensis|9560.Mo-947-ant
		info only	Group[ 131 ] n: 8 ;id: Echinodera_bellieri|9654.IT1071c Echinodera_bellieri|9656.IT1073c Echinodera_bellieri|9660.IT1077c Echinodera_bellieri|13872.1786-PST_24110 Echinodera_bellieri|9662.IT1079c Echinodera_bellieri|9667.IT1084c Echinodera_bellieri|9677.IT1094c Echinodera_bellieri|9674.IT1091c
1	1	oversplitting	Group[ 126 ] n: 1 ;id: Echinodera_bellieri|8800.I-0173-bel
1	1	oversplitting	Group[ 127 ] n: 1 ;id: Echinodera_bellieri|8849.I-0298-bel
4	1	oversplitting	Group[ 128 ] n: 4 ;id: Echinodera_bellieri|8894.KO-0367-bel Echinodera_bellieri|9004.EP-0390-bel Echinodera_bellieri|8899.EP-0398-bel Echinodera_bellieri|9367.KO-0374-bel
2	1	oversplitting	Group[ 129 ] n: 2 ;id: Echinodera_bellieri|9230.I-629-tyr Echinodera_bellieri|9252.I-651-tyr
2	1	oversplitting	Group[ 130 ] n: 2 ;id: Echinodera_bellieri|9242.I-641-tyr Echinodera_bellieri|9247.I-646-tyr
		info only	Group[ 144 ] n: 2 ;id: Echinodera_cyprica|9624.CY1041 Echinodera_cyprica|9648.CY1065
1	1	oversplitting	Group[ 145 ] n: 1 ;id: Echinodera_cyprica|9625.CY1042
		info only	Group[ 150 ] n: 13 ;id: Echinodera_hypocrita|8689.I-0022-hyp Echinodera_hypocrita|8831.I-0014-hyp Echinodera_hypocrita|8710.I-0004-hyp Echinodera_hypocrita|9551.F-939-hyp Echinodera_hypocrita|9546.F-437-hyp Echinodera_hypocrita|8692.M-0067-hyp Echinodera_hypocrita|8693.M-0047-hyp Echinodera_hypocrita|8750.SLO-0172-hyp Echinodera_hypocrita|8832.M-0064-hyp Echinodera_hypocrita|8985.CZ-0302-hyp Echi…
5	1	oversplitting	Group[ 151 ] n: 5 ;id: Echinodera_hypocrita|8867.HR-0335-hyp Echinodera_hypocrita|8991.HR-0337-hyp Echinodera_hypocrita|9428.Cz-800-hyp Echinodera_hypocrita|9636.CZ1053 Echinodera_hypocrita|8986.D-0304-hyp
2	1	oversplitting	Group[ 152 ] n: 2 ;id: Echinodera_hypocrita|9220.I-619-hyp Echinodera_hypocrita|9228.I-627-hyp
1	1	oversplitting	Group[ 153 ] n: 1 ;id: Echinodera_hypocrita|10857.1371-PST_4667
16	2	wrong assignment	Group[ 154 ] n: 30 ;id: Echinodera_hystrix|8777.C-0142-hys Echinodera_hystrix|8979.E-0277-hys Echinodera_hystrix|10332.E-0279-hys Echinodera_hystrix|SDEI0059.2964-PST Echinodera_hystrix|8980.E-0281-hys Echinodera_hystrix|10333.E-0282-hys Echinodera_hystrix|8778.C-0143-hys Echinodera_hystrix|8779.C-0144-hys Echinodera_hystrix|8783.C-0148-hys Echinodera_hystrix|11055.1569-JKR_3617 Echinodera_hystri…
		info only	Group[ 159 ] n: 3 ;id: Echinodera_incognita|9395.E-762-inc Echinodera_incognita|9397.E-763-inc Echinodera_incognita|10172.1272-PST_4088
2	1	oversplitting	Group[ 157 ] n: 2 ;id: Echinodera_incognita|8908.E-0418-inc Echinodera_incognita|9195.E-594-inc
2	1	oversplitting	Group[ 158 ] n: 2 ;id: Echinodera_incognita|9046.E-489-inc Echinodera_incognita|10200.1300-PST_4116
1	1	oversplitting	Group[ 160 ] n: 1 ;id: Echinodera_incognita|10242.1342-PST_4158
		info only	Group[ 168 ] n: 1 ;id: Echinodera_merkli|9000.EP-0385-mer
1	1	oversplitting	Group[ 169 ] n: 1 ;id: Echinodera_merkli|SDEI0071.2976-PST
		info only	Group[ 178 ] n: 4 ;id: Echinodera_paganettii|9103.P-541-pag Echinodera_paganettii|9475.E-855-pag Echinodera_paganettii|9478.E-858-pag Echinodera_paganettii|9759.858-PST_3771
3	1	oversplitting	Group[ 177 ] n: 3 ;id: Echinodera_paganettii|9043.E-486-pag Echinodera_paganettii|9471.E-851-pag Echinodera_paganettii|9480.E-860-pag
		info only	Group[ 187 ] n: 5 ;id: Echinodera_roudieri|8790.E-0155-rou Echinodera_roudieri|9136.E-487-rou Echinodera_roudieri|9192.E-591-rou Echinodera_roudieri|9193.E-592-rou Echinodera_roudieri|8914.E-0176-rou
2	1	oversplitting	Group[ 186 ] n: 3 ;id: Echinodera_roudieri|770.566-PST_div Echinodera_roudieri|8916.E-0179-rou Echinodera_roudieri|8885.E-0182-rou
		info only	Group[ 193 ] n: 12 ;id: Echinodera_spinosa|8784.E-0149-spi Echinodera_spinosa|9408.E-777-spi Echinodera_spinosa|10188.1288-PST_4104 Echinodera_spinosa|9647.ES1064 Echinodera_spinosa|8925.E-0196-spi Echinodera_spinosa|8929.E-0202-spi Echinodera_spinosa|8927.E-0200-spi Echinodera_spinosa|8936.E-0214-spi Echinodera_spinosa|9400.E-766-spi Echinodera_spinosa|8939.E-0217-spi Echinodera_spinosa|9410.E-7…
2	1	oversplitting	Group[ 194 ] n: 2 ;id: Echinodera_spinosa|9406.E-776-spi Echinodera_spinosa|10186.1286-PST_4102
		info only	Group[ 199 ] n: 1 ;id: Echinodera_variegata|8901.I-0411-var
1	1	oversplitting	Group[ 200 ] n: 1 ;id: Echinodera_variegata|8902.I-0412-var
1	1	oversplitting	Group[ 202 ] n: 1 ;id: Echinodera_variegata|8789.I-0154-vit
		info only	Group[ 206 ] n: 2 ;id: Elliptacalles_baeticus|8841.E-0213-lon Elliptacalles_baeticus|9401.E-768-bae
2	1	oversplitting	Group[ 207 ] n: 2 ;id: Elliptacalles_baeticus|9504.E-885-lon Elliptacalles_baeticus|9630.ES1047
1	1	oversplitting	Group[ 205 ] n: 1 ;id: Elliptacalles_baeticus|8838.E-0198-lon
		info only	Group[ 219 ] n: 8 ;id: Kyklioacalles_aubei|8678.I-0018-aub Kyklioacalles_aubei|8706.I-0009-aub Kyklioacalles_aubei|8823.I-0039-aub Kyklioacalles_aubei|8844.F-0226-aub Kyklioacalles_aubei|9069.F-436-aub Kyklioacalles_aubei|8842.SLO-0224-aub Kyklioacalles_aubei|8843.SLO-0225-aub Kyklioacalles_aubei|16313.2299-JKR_24230
4	1	oversplitting	Group[ 220 ] n: 4 ;id: Kyklioacalles_aubei|9225.I-624-aub Kyklioacalles_aubei|9446.I-826-aub Kyklioacalles_aubei|16037.2022-JKR_23662 Kyklioacalles_aubei|17761.2896-PST_25902
		info only	Group[ 233 ] n: 1 ;id: Kyklioacalles_oblongus|10208.1308-PST_4124
1	1	oversplitting	Group[ 234 ] n: 1 ;id: Kyklioacalles_oblongus|10240.1340-PST_4156
		info only	Group[ 238 ] n: 3 ;id: Kyklioacalles_provincialis|9067.F-434-pro Kyklioacalles_provincialis|9076.F-443-pro Kyklioacalles_provincialis|9078.F-445-pro
1	1	oversplitting	Group[ 239 ] n: 1 ;id: Kyklioacalles_provincialis|9084.F-451-pro
		info only	Group[ 244 ] n: 9 ;id: Kyklioacalles_punctaticollis|8924.E-0195-pun Kyklioacalles_punctaticollis|8928.E-0201-pun Kyklioacalles_punctaticollis|8938.E-0216-pun Kyklioacalles_punctaticollis|9418.E-790-pun Kyklioacalles_punctaticollis|8934.E-0211-pun Kyklioacalles_punctaticollis|8937.E-0215-pun Kyklioacalles_punctaticollis|9396.E-767-pun Kyklioacalles_punctaticollis|9407.E-775-pun Kyklioacalles_punct…
7	1	oversplitting	Group[ 242 ] n: 7 ;id: Kyklioacalles_punctaticollis|8805.E-0165-met Kyklioacalles_punctaticollis|8915.E-0177-met Kyklioacalles_punctaticollis|9066.F-433-met Kyklioacalles_punctaticollis|9082.F-449-met Kyklioacalles_punctaticollis|9206.E-605-met Kyklioacalles_punctaticollis|10238.1338-PST_4154 Kyklioacalles_punctaticollis|10220.1320-PST_4136
2	1	oversplitting	Group[ 240 ] n: 2 ;id: Kyklioacalles_punctaticollis|8796.E-0162-pun Kyklioacalles_punctaticollis|10228.1328-PST_4144
1	1	oversplitting	Group[ 241 ] n: 1 ;id: Kyklioacalles_punctaticollis|8797.E-0163-pun
1	1	oversplitting	Group[ 243 ] n: 1 ;id: Kyklioacalles_punctaticollis|8917.E-0183-met
		info only	Group[ 246 ] n: 10 ;id: Kyklioacalles_pyrenaeus|8984.A-0296-pyr Kyklioacalles_pyrenaeus|9426.Cz-798-pyr Kyklioacalles_pyrenaeus|9429.Cz-801-pyr Kyklioacalles_pyrenaeus|10111.1211-JKR_3547 Kyklioacalles_pyrenaeus|10126.1226-JKR_3562 Kyklioacalles_pyrenaeus|16428.2414-JKR_25991 Kyklioacalles_pyrenaeus|16429.2415-JKR_25992 Kyklioacalles_pyrenaeus|16435.2421-JKR_25998 Kyklioacalles_pyrenaeus|16436.24…
3	1	oversplitting	Group[ 245 ] n: 3 ;id: Kyklioacalles_pyrenaeus|8688.I-0035-pyr Kyklioacalles_pyrenaeus|8709.I-0028-pyr Kyklioacalles_pyrenaeus|11161.1213-JKR_3549
		info only	Group[ 248 ] n: 7 ;id: Kyklioacalles_reinosae|9032.E-475-rei Kyklioacalles_reinosae|9469.E-849-rei Kyklioacalles_reinosae|9479.E-859-rei Kyklioacalles_reinosae|9459.E-839-rei Kyklioacalles_reinosae|9461.E-841-rei Kyklioacalles_reinosae|9464.E-844-rei Kyklioacalles_reinosae|9474.E-854-rei
2	1	oversplitting	Group[ 249 ] n: 2 ;id: Kyklioacalles_reinosae|9101.P-539-rei Kyklioacalles_reinosae|9487.E-868-rei
2	1	oversplitting	Group[ 250 ] n: 2 ;id: Kyklioacalles_reinosae|9492.E-873-rei Kyklioacalles_reinosae|9731.830-PST_3743
		info only	Group[ 256 ] n: 2 ;id: Kyklioacalles_teter|8792.I-0157-tet Kyklioacalles_teter|9447.I-827-tet
1	1	oversplitting	Group[ 257 ] n: 1 ;id: Kyklioacalles_teter|11137.1651-JKR_4229
6	3	wrong assignment	Group[ 263 ] n: 15 ;id: Madeiracalles_cinereus|9090.P-526-cin Madeiracalles_cinereus|9114.P-516-cin Madeiracalles_vau|15019.1879-PST_26082 Madeiracalles_terminalis|9087.P-519-ter Madeiracalles_terminalis|SDEI0046.2951-PST Madeiracalles_terminalis|SDEI0049.2954-PST Madeiracalles_terminalis|14980.1840-PST_26043 Madeiracalles_terminalis|9107.P-508-tol Madeiracalles_terminalis|9108.P-509-ter Madeirac…
		info only	Group[ 289 ] n: 6 ;id: Pseudodichromacalles_fernandezi|9276.E-687-fer Pseudodichromacalles_fernandezi|9317.E-728-fer Pseudodichromacalles_fernandezi|9598.ES1015 Pseudodichromacalles_fernandezi|9601.ES1018 Pseudodichromacalles_fernandezi|9326.E-737-fer Pseudodichromacalles_fernandezi|12133.1682-PST_24400
1	1	oversplitting	Group[ 288 ] n: 1 ;id: Pseudodichromacalles_fernandezi|9174.E-573-fer
20	4	wrong assignment	Group[ 292 ] n: 31 ;id: Silvacalles_carlinavorus|1022.753-PST_74T2012_3090 Silvacalles_carlinavorus|12186.1735-PST_24453 Silvacalles_carlinavorus|12188.1737-PST_24455 Silvacalles_carlinavorus|12192.1741-PST_24459 Silvacalles_carlinavorus|10157.1257-PST_3593 Silvacalles_carlinavorus|10253.1353-PST_4169 Silvacalles_carlinavorus|11199.773-PST_20G2012_3110 Silvacalles_cedroensis|9305.E-716-ced Silvac…
		info only	Group[ 298 ] n: 5 ;id: Silvacalles_pedestris|8818.C-0108-ped Silvacalles_pedestris|9312.E-723-ped Silvacalles_pedestris|9593.ES1010 Silvacalles_pedestris|9437.E-810-ped Silvacalles_pedestris|9616.ES1033
2	1	oversplitting	Group[ 296 ] n: 2 ;id: Silvacalles_pedestris|977.708-PST_9T2012_3045 Silvacalles_pedestris|9300.E-711-ped
2	1	oversplitting	Group[ 297 ] n: 2 ;id: Silvacalles_pedestris|8817.C-0107-ped Silvacalles_pedestris|11053.1567-JKR_3615
2	1	wrong assignment	Group[ 310 ] n: 5 ;id: Torneuma_feloi|17719.2857-PST_4252 Torneuma_feloi|17721.2859-PST_4254 Torneuma_orbatum|9322.E-733-orb Torneuma_orbatum|9586.ES1003 Torneuma_orbatum|17727.2864-PST_ADN571
2	1	wrong assignment	Group[ 313 ] n: 4 ;id: Torneuma_korwitzi|15000.1860-PST_26063 Torneuma_korwitzi|15004.1864-PST_26067 Torneuma_maderense|9119.P-522-mad Torneuma_maderense|14982.1842-PST_26045
190	84	<-- SUM

## Sheet: Partition 4
Partition 4		wrong assignment
Score: 4		info only
Proba: 1.996086e-02		oversplitting
nb groups:348 (347)
------------------------------------------------------------
wrong assigned seqs count	wrong assigned taxa count	reason	Copy of partition lines discrepancies (see raw data group_1.txt)
		info only	Group[ 1 ] n: 4 ;id: Acalles_almeriaensis|8836.E-0186-alm Acalles_almeriaensis|9202.E-601-alm Acalles_almeriaensis|9209.E-608-alm Acalles_almeriaensis|9204.E-603-alm
2	1	oversplitting	Group[ 3 ] n: 2 ;id: Acalles_almeriaensis|9393.E-760-alm Acalles_almeriaensis|9399.E-759-alm
1	1	oversplitting	Group[ 2 ] n: 1 ;id: Acalles_almeriaensis|8921.E-0192-alme
1	1	oversplitting	Group[ 4 ] n: 1 ;id: Acalles_almeriaensis|10180.1280-PST_4096
		info only	Group[ 7 ] n: 12 ;id: Acalles_camelus|8679.I-0026-cam Acalles_camelus|8707.I-0034-cam Acalles_camelus|8846.A-0228-cam Acalles_camelus|16460.2446-JKR_26023 Acalles_camelus|17767.2902-PST_25909 Acalles_camelus|9333.S-662-cam Acalles_camelus|9337.D-666-cam Acalles_camelus|9637.CZ1054 Acalles_camelus|16431.2417-JKR_25994 Acalles_camelus|8845.SLO-0227-cam Acalles_camelus|8946.SLO-0229-cam Acalles_came…
3	1	oversplitting	Group[ 9 ] n: 3 ;id: Acalles_camelus|8824.I-0016-cam Acalles_camelus|9238.I-637-cam Acalles_camelus|9229.I-628-cam
2	1	oversplitting	Group[ 10 ] n: 2 ;id: Acalles_camelus|9257.I-656-cam Acalles_camelus|10878.1392-PST_4688
1	1	oversplitting	Group[ 8 ] n: 1 ;id: Acalles_camelus|17762.2897-PST_25903
		info only	Group[ 14 ] n: 6 ;id: Acalles_echinatus|8855.HR-0334-ech Acalles_echinatus|8992.HR-0338-ech Acalles_echinatus|10121.1221-JKR_3557 Acalles_echinatus|9007.RU-0410-ech Acalles_echinatus|9339.R-668-ech Acalles_echinatus|9340.R-669-ech
2	1	oversplitting	Group[ 13 ] n: 2 ;id: Acalles_echinatus|8737.A-0093-ech Acalles_echinatus|8948.CZ-0231-ech
3	1	oversplitting	Group[ 15 ] n: 3 ;id: Acalles_echinatus|8864.D-0234-ech Acalles_echinatus|10371.461-PST Acalles_echinatus|9632.IT1049
2	1	oversplitting	Group[ 16 ] n: 2 ;id: Acalles_echinatus|8993.BUL-0344-ech Acalles_echinatus|8994.BUL-0345-ech
		info only	Group[ 22 ] n: 3 ;id: Acalles_globulipennis|9265.E-676-glo Acalles_globulipennis|9485.E-866-glo Acalles_globulipennis|9744.843-PST_3756
2	1	oversplitting	Group[ 21 ] n: 2 ;id: Acalles_globulipennis|9118.P-521-glo Acalles_globulipennis|14985.1845-PST_26048
1	1	oversplitting	Group[ 19 ] n: 1 ;id: Acalles_globulipennis|204.14-PST_7GC2011
1	1	oversplitting	Group[ 20 ] n: 1 ;id: Acalles_globulipennis|9092.P-528-glo
1	1	oversplitting	Group[ 23 ] n: 1 ;id: Acalles_globulipennis|9268.E-679-glo
		info only	Group[ 29 ] n: 5 ;id: Acalles_lemur|9235.I-634-cis Acalles_lemur|9256.I-655-cis Acalles_lemur|9444.I-824-cis Acalles_lemur|10879.1393-PST_4689 Acalles_lemur|10848.1362-PST_4658
5	1	oversplitting	Group[ 26 ] n: 5 ;id: Acalles_lemur|8675.I-0005-leL Acalles_lemur|8676.I-0010-leL Acalles_lemur|8825.I-0015-leL Acalles_lemur|9008.D-0422-lem Acalles_lemur|9071.F-438-lem
2	1	oversplitting	Group[ 27 ] n: 3 ;id: Acalles_lemur|8700.M-0061-leL Acalles_lemur|8701.M-0059-leL Acalles_lemur|9364.D-673-lem
1	1	oversplitting	Group[ 28 ] n: 1 ;id: Acalles_lemur|9227.I-626-cis
1	1	oversplitting	Group[ 30 ] n: 1 ;id: Acalles_lemur|10855.1369-PST_4665
		info only	Group[ 35 ] n: 4 ;id: Acalles_papei|8852.HR-0327-pap Acalles_papei|8996.KO-0369-pap Acalles_papei|9370.EP-0399-pap Acalles_papei|9368.KO-0378-pap
1	1	oversplitting	Group[ 36 ] n: 1 ;id: Acalles_papei|9006.EP-0403-pap
		info only	Group[ 37 ] n: 11 ;id: Acalles_parvulus|8680.I-0008-par Acalles_parvulus|8690.D-0069-par Acalles_parvulus|8698.M-0060-par Acalles_parvulus|8708.I-0002-par Acalles_parvulus|8956.F-0248-par Acalles_parvulus|8957.F-0249-par Acalles_parvulus|8958.D-0250-par Acalles_parvulus|9065.F-432-par Acalles_parvulus|9222.I-621-par Acalles_parvulus|9555.I-654-par Acalles_parvulus|10864.1378-PST_4674
4	1	oversplitting	Group[ 38 ] n: 4 ;id: Acalles_parvulus|8681.I-0023-tem Acalles_parvulus|8827.I-0042-tem Acalles_parvulus|9431.F-804-tem Acalles_parvulus|8682.I-0029-tem
		info only	Group[ 48 ] n: 4 ;id: Acallocrates_colonnellii|8745.SLO-0119-col Acallocrates_colonnellii|9638.CZ1055 Acallocrates_colonnellii|10122.1222-JKR_3558 Acallocrates_colonnellii|SDEI0085.2990-PST
1	1	oversplitting	Group[ 49 ] n: 1 ;id: Acallocrates_colonnellii|8854.HR-0333-col
		info only	Group[ 53 ] n: 3 ;id: Acallocrates_denticollis|9002.EP-0387-den Acallocrates_denticollis|SDEI0070.2975-PST Acallocrates_denticollis|9369.EP-0389-den
2	1	oversplitting	Group[ 51 ] n: 2 ;id: Acallocrates_denticollis|8851.HR-0320-den Acallocrates_denticollis|8988.HR-0325-den
1	1	oversplitting	Group[ 50 ] n: 1 ;id: Acallocrates_denticollis|8758.GR-0118-den
1	1	oversplitting	Group[ 52 ] n: 1 ;id: Acallocrates_denticollis|8998.KO-0382-den
1	1	oversplitting	Group[ 54 ] n: 1 ;id: Acallocrates_denticollis|9764.863-PST_3776
		info only	Group[ 55 ] n: 1 ;id: Acallocrates_minutesquamosus|8847.F-0262-min
1	1	oversplitting	Group[ 56 ] n: 1 ;id: Acallocrates_minutesquamosus|9231.I-630-min
1	1	oversplitting	Group[ 57 ] n: 1 ;id: Acallocrates_minutesquamosus|9244.I-643-min
1	1	oversplitting	Group[ 58 ] n: 1 ;id: Acallocrates_minutesquamosus|10870.1384-PST_4680
		info only	Group[ 60 ] n: 1 ;id: Acallorneuma_ibericum|10196.1296-PST_4112
1	1	oversplitting	Group[ 61 ] n: 1 ;id: Acallorneuma_ibericum|10224.1324-PST_4140
1	1	oversplitting	Group[ 62 ] n: 1 ;id: Acallorneuma_ibericum|10236.1336-PST_4152
		info only	Group[ 68 ] n: 4 ;id: Aeoniacalles_aeonii|1016.747-PST_66T2012_3084 Aeoniacalles_aeonii|9293.E-704-aeo Aeoniacalles_aeonii|8811.C-0101-aeo Aeoniacalles_aeonii|9278.E-689-aeo
1	1	oversplitting	Group[ 69 ] n: 1 ;id: Aeoniacalles_aeonii|9148.E-547-bod
		info only	Group[ 71 ] n: 6 ;id: Aeoniacalles_argillosus|8814.C-0103-arg Aeoniacalles_argillosus|8944.E-0222-arg Aeoniacalles_argillosus|8945.E-0223-arg Aeoniacalles_argillosus|11047.1561-JKR_3609 Aeoniacalles_argillosus|8943.E-0221-arg Aeoniacalles_argillosus|8815.C-0105-arg
3	1	oversplitting	Group[ 72 ] n: 3 ;id: Aeoniacalles_argillosus|9151.E-550-arg Aeoniacalles_argillosus|9325.E-736-arg Aeoniacalles_argillosus|9614.ES1031
		info only	Group[ 74 ] n: 2 ;id: Aeoniacalles_grancanariensis|214.24-PST_12GC2011 Aeoniacalles_grancanariensis|9353.E-752-gra
1	1	oversplitting	Group[ 73 ] n: 1 ;id: Aeoniacalles_grancanariensis|196.6-PST_2GC2011
		info only	Group[ 92 ] n: 2 ;id: Calacalles_palmensis|8760.C-0121-set Calacalles_palmensis|12151.1700-PST_24418
1	1	oversplitting	Group[ 93 ] n: 1 ;id: Calacalles_palmensis|12190.1739-PST_24457
		info only	Group[ 98 ] n: 3 ;id: Calacalles_wollastoni|9106.P-507-wol Calacalles_wollastoni|9117.P-520-wol Calacalles_wollastoni|14981.1841-PST_26044
2	1	oversplitting	Group[ 99 ] n: 2 ;id: Calacalles_wollastoni|17491.2832-PST_4742 Calacalles_wollastoni|17504.2845-PST_4240
		info only	Group[ 101 ] n: 4 ;id: Canariacalles_alluaudi|8942.E-0220-all Canariacalles_alluaudi|9284.E-695-all Canariacalles_alluaudi|9298.E-709-all Canariacalles_alluaudi|9289.E-700-all
2	1	oversplitting	Group[ 100 ] n: 2 ;id: Canariacalles_alluaudi|221.31-PST_17GC2011 Canariacalles_alluaudi|11164.9-PST_3GC2011
		info only	Group[ 110 ] n: 3 ;id: Dendroacalles_euphorbiacus|8971.E-0267-eup Dendroacalles_euphorbiacus|12170.1719-PST_24437 Dendroacalles_euphorbiacus|12193.1742-PST_24460
1	1	oversplitting	Group[ 109 ] n: 1 ;id: Dendroacalles_euphorbiacus|8775.C-0138-eup
7	2	wrong assignment	Group[ 111 ] n: 16 ;id: Dendroacalles_fortunatus|9303.E-714-rut Dendroacalles_fortunatus|9304.E-715-for Dendroacalles_fortunatus|9309.E-720-rut Dendroacalles_fortunatus|9434.E-807-for Dendroacalles_fortunatus|9588.ES1005 Dendroacalles_fortunatus|9436.E-809-for Dendroacalles_fortunatus|9311.E-722-for Dendroacalles_fortunatus|9435.E-808-for Dendroacalles_fortunatus|16721.2707-PST_23857 Dendroacalle…
		info only	Group[ 116 ] n: 3 ;id: Dichromacalles_algecirasensis|9191.E-590-dio Dichromacalles_algecirasensis|9413.E-782-dio Dichromacalles_algecirasensis|9421.E-793-dio
1	1	oversplitting	Group[ 115 ] n: 1 ;id: Dichromacalles_algecirasensis|8840.E-0204-dio
		info only	Group[ 118 ] n: 2 ;id: Dichromacalles_andalusiensis|10206.1306-PST_4122 Dichromacalles_andalusiensis|10234.1334-PST_4150
1	1	oversplitting	Group[ 117 ] n: 1 ;id: Dichromacalles_andalusiensis|10161.1261-PST_3597
		info only	Group[ 119 ] n: 1 ;id: Dichromacalles_boroveci|9583.GR-953-bor
1	1	oversplitting	Group[ 120 ] n: 1 ;id: Dichromacalles_boroveci|13904.1818-PST_24123
		info only	Group[ 122 ] n: 4 ;id: Dichromacalles_diocletianus|961.692-FBA_3029 Dichromacalles_diocletianus|9249.I-648-dio Dichromacalles_diocletianus|9557.F-933-dio Dichromacalles_diocletianus|9568.F-934-dio
1	1	oversplitting	Group[ 123 ] n: 1 ;id: Dichromacalles_diocletianus|10265.693-FBA_3030
1	1	oversplitting	Group[ 124 ] n: 1 ;id: Dichromacalles_diocletianus|17471.2813b-FBA_3315
		info only	Group[ 125 ] n: 8 ;id: Dichromacalles_dromedarius|219.29-PST_16GC2011 Dichromacalles_dromedarius|8766.C-0127-dro Dichromacalles_dromedarius|16018.2003-JKR_23643 Dichromacalles_dromedarius|9524.E-905-dro Dichromacalles_dromedarius|8863.E-0208-dro Dichromacalles_dromedarius|9297.E-708-dro Dichromacalles_dromedarius|9403.E-771-dro Dichromacalles_dromedarius|9423.E-796-dro
4	1	oversplitting	Group[ 126 ] n: 4 ;id: Dichromacalles_dromedarius|9113.P-515-dro Dichromacalles_dromedarius|15014.1874-PST_26077 Dichromacalles_dromedarius|17158.2793-PST_26147 Dichromacalles_dromedarius|17509.2850-PST_4245
		info only	Group[ 130 ] n: 4 ;id: Dichromacalles_tuberculatus|8861.E-0203-tub Dichromacalles_tuberculatus|9405.E-773-tub Dichromacalles_tuberculatus|9414.E-783-tub Dichromacalles_tuberculatus|9419.E-791-tub
1	1	oversplitting	Group[ 131 ] n: 1 ;id: Dichromacalles_tuberculatus|9522.E-903-tub
1	1	oversplitting	Group[ 132 ] n: 1 ;id: Dichromacalles_tuberculatus|9730.829-PST_3742
		info only	Group[ 138 ] n: 2 ;id: Echinodera_atlasensis|9536.E-918-atl Echinodera_atlasensis|9581.E-920-atl
1	1	oversplitting	Group[ 139 ] n: 1 ;id: Echinodera_atlasensis|9537.E-919-atl
1	1	oversplitting	Group[ 140 ] n: 1 ;id: Echinodera_atlasensis|9560.Mo-947-ant
		info only	Group[ 148 ] n: 8 ;id: Echinodera_bellieri|9654.IT1071c Echinodera_bellieri|9656.IT1073c Echinodera_bellieri|9660.IT1077c Echinodera_bellieri|13872.1786-PST_24110 Echinodera_bellieri|9662.IT1079c Echinodera_bellieri|9667.IT1084c Echinodera_bellieri|9677.IT1094c Echinodera_bellieri|9674.IT1091c
4	1	oversplitting	Group[ 145 ] n: 4 ;id: Echinodera_bellieri|8894.KO-0367-bel Echinodera_bellieri|9004.EP-0390-bel Echinodera_bellieri|8899.EP-0398-bel Echinodera_bellieri|9367.KO-0374-bel
2	1	oversplitting	Group[ 146 ] n: 2 ;id: Echinodera_bellieri|9230.I-629-tyr Echinodera_bellieri|9252.I-651-tyr
2	1	oversplitting	Group[ 147 ] n: 2 ;id: Echinodera_bellieri|9242.I-641-tyr Echinodera_bellieri|9247.I-646-tyr
1	1	oversplitting	Group[ 143 ] n: 1 ;id: Echinodera_bellieri|8800.I-0173-bel
1	1	oversplitting	Group[ 144 ] n: 1 ;id: Echinodera_bellieri|8849.I-0298-bel
		info only	Group[ 154 ] n: 2 ;id: Echinodera_casablancaensis|9532.E-913-cas Echinodera_casablancaensis|9535.E-917-cas
2	1	oversplitting	Group[ 155 ] n: 2 ;id: Echinodera_casablancaensis|9533.E-915-cas Echinodera_casablancaensis|9534.E-916-cas
		info only	Group[ 161 ] n: 2 ;id: Echinodera_cyprica|9624.CY1041 Echinodera_cyprica|9648.CY1065
1	1	oversplitting	Group[ 162 ] n: 1 ;id: Echinodera_cyprica|9625.CY1042
		info only	Group[ 168 ] n: 8 ;id: Echinodera_hypocrita|8692.M-0067-hyp Echinodera_hypocrita|8693.M-0047-hyp Echinodera_hypocrita|8750.SLO-0172-hyp Echinodera_hypocrita|8832.M-0064-hyp Echinodera_hypocrita|8985.CZ-0302-hyp Echinodera_hypocrita|9001.EP-0386-hyp Echinodera_hypocrita|15940.1925-FBA_23316 Echinodera_hypocrita|SDEI0084.2989-PST
5	1	oversplitting	Group[ 167 ] n: 5 ;id: Echinodera_hypocrita|8689.I-0022-hyp Echinodera_hypocrita|8831.I-0014-hyp Echinodera_hypocrita|8710.I-0004-hyp Echinodera_hypocrita|9551.F-939-hyp Echinodera_hypocrita|9546.F-437-hyp
5	1	oversplitting	Group[ 169 ] n: 5 ;id: Echinodera_hypocrita|8867.HR-0335-hyp Echinodera_hypocrita|8991.HR-0337-hyp Echinodera_hypocrita|9428.Cz-800-hyp Echinodera_hypocrita|9636.CZ1053 Echinodera_hypocrita|8986.D-0304-hyp
2	1	oversplitting	Group[ 170 ] n: 2 ;id: Echinodera_hypocrita|9220.I-619-hyp Echinodera_hypocrita|9228.I-627-hyp
1	1	oversplitting	Group[ 171 ] n: 1 ;id: Echinodera_hypocrita|10857.1371-PST_4667
12	1	wrong assignment	Group[ 172 ] n: 26 ;id: Echinodera_hystrix|8777.C-0142-hys Echinodera_hystrix|8979.E-0277-hys Echinodera_hystrix|10332.E-0279-hys Echinodera_hystrix|SDEI0059.2964-PST Echinodera_hystrix|8980.E-0281-hys Echinodera_hystrix|10333.E-0282-hys Echinodera_hystrix|8778.C-0143-hys Echinodera_hystrix|8779.C-0144-hys Echinodera_hystrix|8783.C-0148-hys Echinodera_hystrix|11055.1569-JKR_3617 Echinodera_hystri…
		info only	Group[ 177 ] n: 3 ;id: Echinodera_incognita|9395.E-762-inc Echinodera_incognita|9397.E-763-inc Echinodera_incognita|10172.1272-PST_4088
2	1	oversplitting	Group[ 175 ] n: 2 ;id: Echinodera_incognita|8908.E-0418-inc Echinodera_incognita|9195.E-594-inc
2	1	oversplitting	Group[ 176 ] n: 2 ;id: Echinodera_incognita|9046.E-489-inc Echinodera_incognita|10200.1300-PST_4116
1	1	oversplitting	Group[ 178 ] n: 1 ;id: Echinodera_incognita|10242.1342-PST_4158
		info only	Group[ 186 ] n: 1 ;id: Echinodera_merkli|9000.EP-0385-mer
1	1	oversplitting	Group[ 187 ] n: 1 ;id: Echinodera_merkli|SDEI0071.2976-PST
		info only	Group[ 196 ] n: 4 ;id: Echinodera_paganettii|9103.P-541-pag Echinodera_paganettii|9475.E-855-pag Echinodera_paganettii|9478.E-858-pag Echinodera_paganettii|9759.858-PST_3771
3	1	oversplitting	Group[ 195 ] n: 3 ;id: Echinodera_paganettii|9043.E-486-pag Echinodera_paganettii|9471.E-851-pag Echinodera_paganettii|9480.E-860-pag
		info only	Group[ 206 ] n: 5 ;id: Echinodera_roudieri|8790.E-0155-rou Echinodera_roudieri|9136.E-487-rou Echinodera_roudieri|9192.E-591-rou Echinodera_roudieri|9193.E-592-rou Echinodera_roudieri|8914.E-0176-rou
3	1	oversplitting	Group[ 205 ] n: 3 ;id: Echinodera_roudieri|770.566-PST_div Echinodera_roudieri|8916.E-0179-rou Echinodera_roudieri|8885.E-0182-rou
		info only	Group[ 212 ] n: 11 ;id: Echinodera_spinosa|8784.E-0149-spi Echinodera_spinosa|9408.E-777-spi Echinodera_spinosa|10188.1288-PST_4104 Echinodera_spinosa|9647.ES1064 Echinodera_spinosa|8925.E-0196-spi Echinodera_spinosa|8929.E-0202-spi Echinodera_spinosa|8927.E-0200-spi Echinodera_spinosa|8936.E-0214-spi Echinodera_spinosa|9400.E-766-spi Echinodera_spinosa|8939.E-0217-spi Echinodera_spinosa|9410.E-7…
2	1	oversplitting	Group[ 214 ] n: 2 ;id: Echinodera_spinosa|9406.E-776-spi Echinodera_spinosa|10186.1286-PST_4102
1	1	oversplitting	Group[ 213 ] n: 1 ;id: Echinodera_spinosa|8926.E-0199-spi
		info only	Group[ 220 ] n: 1 ;id: Echinodera_variegata|8901.I-0411-var
1	1	oversplitting	Group[ 221 ] n: 1 ;id: Echinodera_variegata|8902.I-0412-var
1	1	oversplitting	Group[ 223 ] n: 1 ;id: Echinodera_variegata|8789.I-0154-vit
		info only	Group[ 225 ] n: 2 ;id: Echiumacalles_anagaensis|9146.E-545-ana Echiumacalles_anagaensis|9599.ES1016
2	1	oversplitting	Group[ 226 ] n: 2 ;id: Echiumacalles_anagaensis|9147.E-546-ana Echiumacalles_anagaensis|9275.E-686-ana
		info only	Group[ 228 ] n: 2 ;id: Elliptacalles_baeticus|8841.E-0213-lon Elliptacalles_baeticus|9401.E-768-bae
2	1	oversplitting	Group[ 229 ] n: 2 ;id: Elliptacalles_baeticus|9504.E-885-lon Elliptacalles_baeticus|9630.ES1047
1	1	oversplitting	Group[ 227 ] n: 1 ;id: Elliptacalles_baeticus|8838.E-0198-lon
		info only	Group[ 230 ] n: 1 ;id: Elliptacalles_longus|11200.780-PST_3117
1	1	oversplitting	Group[ 231 ] n: 1 ;id: Elliptacalles_longus|17722.2860-PST_4255
		info only	Group[ 242 ] n: 8 ;id: Kyklioacalles_aubei|8678.I-0018-aub Kyklioacalles_aubei|8706.I-0009-aub Kyklioacalles_aubei|8823.I-0039-aub Kyklioacalles_aubei|8844.F-0226-aub Kyklioacalles_aubei|9069.F-436-aub Kyklioacalles_aubei|8842.SLO-0224-aub Kyklioacalles_aubei|8843.SLO-0225-aub Kyklioacalles_aubei|16313.2299-JKR_24230
4	1	oversplitting	Group[ 243 ] n: 4 ;id: Kyklioacalles_aubei|9225.I-624-aub Kyklioacalles_aubei|9446.I-826-aub Kyklioacalles_aubei|16037.2022-JKR_23662 Kyklioacalles_aubei|17761.2896-PST_25902
		info only	Group[ 256 ] n: 1 ;id: Kyklioacalles_oblongus|10208.1308-PST_4124
1	1	oversplitting	Group[ 257 ] n: 1 ;id: Kyklioacalles_oblongus|10240.1340-PST_4156
		info only	Group[ 261 ] n: 3 ;id: Kyklioacalles_provincialis|9067.F-434-pro Kyklioacalles_provincialis|9076.F-443-pro Kyklioacalles_provincialis|9078.F-445-pro
1	1	oversplitting	Group[ 262 ] n: 1 ;id: Kyklioacalles_provincialis|9084.F-451-pro
		info only	Group[ 265 ] n: 7 ;id: Kyklioacalles_punctaticollis|8805.E-0165-met Kyklioacalles_punctaticollis|8915.E-0177-met Kyklioacalles_punctaticollis|9066.F-433-met Kyklioacalles_punctaticollis|9082.F-449-met Kyklioacalles_punctaticollis|9206.E-605-met Kyklioacalles_punctaticollis|10238.1338-PST_4154 Kyklioacalles_punctaticollis|10220.1320-PST_4136
5	1	oversplitting	Group[ 268 ] n: 5 ;id: Kyklioacalles_punctaticollis|8934.E-0211-pun Kyklioacalles_punctaticollis|8937.E-0215-pun Kyklioacalles_punctaticollis|9396.E-767-pun Kyklioacalles_punctaticollis|9407.E-775-pun Kyklioacalles_punctaticollis|9646.ES1063
4	1	oversplitting	Group[ 267 ] n: 4 ;id: Kyklioacalles_punctaticollis|8924.E-0195-pun Kyklioacalles_punctaticollis|8928.E-0201-pun Kyklioacalles_punctaticollis|8938.E-0216-pun Kyklioacalles_punctaticollis|9418.E-790-pun
2	1	oversplitting	Group[ 263 ] n: 2 ;id: Kyklioacalles_punctaticollis|8796.E-0162-pun Kyklioacalles_punctaticollis|10228.1328-PST_4144
1	1	oversplitting	Group[ 264 ] n: 1 ;id: Kyklioacalles_punctaticollis|8797.E-0163-pun
1	1	oversplitting	Group[ 266 ] n: 1 ;id: Kyklioacalles_punctaticollis|8917.E-0183-met
		info only	Group[ 270 ] n: 10 ;id: Kyklioacalles_pyrenaeus|8984.A-0296-pyr Kyklioacalles_pyrenaeus|9426.Cz-798-pyr Kyklioacalles_pyrenaeus|9429.Cz-801-pyr Kyklioacalles_pyrenaeus|10111.1211-JKR_3547 Kyklioacalles_pyrenaeus|10126.1226-JKR_3562 Kyklioacalles_pyrenaeus|16428.2414-JKR_25991 Kyklioacalles_pyrenaeus|16429.2415-JKR_25992 Kyklioacalles_pyrenaeus|16435.2421-JKR_25998 Kyklioacalles_pyrenaeus|16436.24…
3	1	oversplitting	Group[ 269 ] n: 3 ;id: Kyklioacalles_pyrenaeus|8688.I-0035-pyr Kyklioacalles_pyrenaeus|8709.I-0028-pyr Kyklioacalles_pyrenaeus|11161.1213-JKR_3549
		info only	Group[ 272 ] n: 7 ;id: Kyklioacalles_reinosae|9032.E-475-rei Kyklioacalles_reinosae|9469.E-849-rei Kyklioacalles_reinosae|9479.E-859-rei Kyklioacalles_reinosae|9459.E-839-rei Kyklioacalles_reinosae|9461.E-841-rei Kyklioacalles_reinosae|9464.E-844-rei Kyklioacalles_reinosae|9474.E-854-rei
2	1	oversplitting	Group[ 273 ] n: 2 ;id: Kyklioacalles_reinosae|9101.P-539-rei Kyklioacalles_reinosae|9487.E-868-rei
2	1	oversplitting	Group[ 274 ] n: 2 ;id: Kyklioacalles_reinosae|9492.E-873-rei Kyklioacalles_reinosae|9731.830-PST_3743
		info only	Group[ 280 ] n: 2 ;id: Kyklioacalles_teter|8792.I-0157-tet Kyklioacalles_teter|9447.I-827-tet
1	1	oversplitting	Group[ 281 ] n: 1 ;id: Kyklioacalles_teter|11137.1651-JKR_4229
6	3	wrong assignment	Group[ 287 ] n: 15 ;id: Madeiracalles_cinereus|9090.P-526-cin Madeiracalles_cinereus|9114.P-516-cin Madeiracalles_vau|15019.1879-PST_26082 Madeiracalles_terminalis|9087.P-519-ter Madeiracalles_terminalis|SDEI0046.2951-PST Madeiracalles_terminalis|SDEI0049.2954-PST Madeiracalles_terminalis|14980.1840-PST_26043 Madeiracalles_terminalis|9107.P-508-tol Madeiracalles_terminalis|9108.P-509-ter Madeirac…
		info only	Group[ 314 ] n: 5 ;id: Pseudodichromacalles_fernandezi|9317.E-728-fer Pseudodichromacalles_fernandezi|9598.ES1015 Pseudodichromacalles_fernandezi|9601.ES1018 Pseudodichromacalles_fernandezi|9326.E-737-fer Pseudodichromacalles_fernandezi|12133.1682-PST_24400
1	1	oversplitting	Group[ 312 ] n: 1 ;id: Pseudodichromacalles_fernandezi|9174.E-573-fer
1	1	oversplitting	Group[ 313 ] n: 1 ;id: Pseudodichromacalles_fernandezi|9276.E-687-fer
		info only	Group[ 317 ] n: 4 ;id: Silvacalles_carlinavorus|1022.753-PST_74T2012_3090 Silvacalles_carlinavorus|12186.1735-PST_24453 Silvacalles_carlinavorus|12188.1737-PST_24455 Silvacalles_carlinavorus|12192.1741-PST_24459
16	4	wrong assignment	Group[ 318 ] n: 27 ;id: Silvacalles_carlinavorus|10157.1257-PST_3593 Silvacalles_carlinavorus|10253.1353-PST_4169 Silvacalles_carlinavorus|11199.773-PST_20G2012_3110 Silvacalles_cedroensis|9305.E-716-ced Silvacalles_cedroensis|9310.E-721-ced Silvacalles_cedroensis|9592.ES1009 Silvacalles_cedroensis|9587.ES1004 Silvacalles_cedroensis|9615.ES1032 Silvacalles_lepidus|8772.C-0135-lep Silvacalles_lepi…
		info only	Group[ 325 ] n: 4 ;id: Silvacalles_pedestris|9312.E-723-ped Silvacalles_pedestris|9593.ES1010 Silvacalles_pedestris|9437.E-810-ped Silvacalles_pedestris|9616.ES1033
2	1	oversplitting	Group[ 322 ] n: 2 ;id: Silvacalles_pedestris|977.708-PST_9T2012_3045 Silvacalles_pedestris|9300.E-711-ped
2	1	oversplitting	Group[ 323 ] n: 2 ;id: Silvacalles_pedestris|8817.C-0107-ped Silvacalles_pedestris|11053.1567-JKR_3615
1	1	oversplitting	Group[ 324 ] n: 1 ;id: Silvacalles_pedestris|8818.C-0108-ped
		info only	Group[ 327 ] n: 4 ;id: Sonchiacalles_muelleri|8754.C-0112-mue Sonchiacalles_muelleri|16014.1999-JKR_23639 Sonchiacalles_muelleri|8955.E-0246-mue Sonchiacalles_muelleri|8954.E-0245-mue
2	1	oversplitting	Group[ 328 ] n: 2 ;id: Sonchiacalles_muelleri|8755.C-0113-mue Sonchiacalles_muelleri|8802.C-0114-mue
		info only	Group[ 331 ] n: 2 ;id: Sonchiacalles_sonchi|9153.E-552-son Sonchiacalles_sonchi|9274.E-685-son
2	1	oversplitting	Group[ 332 ] n: 2 ;id: Sonchiacalles_sonchi|9286.E-697-son Sonchiacalles_sonchi|9288.E-699-son
2	1	oversplitting	Group[ 333 ] n: 2 ;id: Sonchiacalles_sonchi|9315.E-726-son Sonchiacalles_sonchi|9623.ES1040
2	1	oversplitting	Group[ 330 ] n: 1 ;id: Sonchiacalles_sonchi|8744.C-0110-son
		info only	Group[ 336 ] n: 2 ;id: Torneuma_aphroditae|17725.2862-PST_ADN569 Torneuma_aphroditae|17726.2863-PST_ADN570
1	1	oversplitting	Group[ 335 ] n: 1 ;id: Torneuma_aphroditae|9597.ES1014
2	1	wrong assignment	Group[ 345 ] n: 4 ;id: Torneuma_korwitzi|15000.1860-PST_26063 Torneuma_korwitzi|15004.1864-PST_26067 Torneuma_maderense|9119.P-522-mad Torneuma_maderense|14982.1842-PST_26045
206	104	<-- SUM

## Sheet: Partition 5
Partition 6		wrong assignment
Score: 6		info only
Proba: 5.009980e-01		oversplitting
nb groups:639 (638)
------------------------------------------------------------
wrong assigned seqs count	wrong assigned taxa count	reason	Copy of partition lines discrepancies (see raw data group_1.txt)
		info only	Group[ 3 ] n: 3 ;id: Acalles_almeriaensis|9202.E-601-alm Acalles_almeriaensis|9209.E-608-alm Acalles_almeriaensis|9204.E-603-alm
2	1	oversplitting	Group[ 4 ] n: 2 ;id: Acalles_almeriaensis|9393.E-760-alm Acalles_almeriaensis|9399.E-759-alm
1	1	oversplitting	Group[ 1 ] n: 1 ;id: Acalles_almeriaensis|8836.E-0186-alm
1	1	oversplitting	Group[ 2 ] n: 1 ;id: Acalles_almeriaensis|8921.E-0192-alme
1	1	oversplitting	Group[ 5 ] n: 1 ;id: Acalles_almeriaensis|10180.1280-PST_4096
		info only	Group[ 6 ] n: 1 ;id: Acalles_biokovoensis|8891.HR-0330-bio
1	1	oversplitting	Group[ 7 ] n: 1 ;id: Acalles_biokovoensis|8892.HR-0341-bio
		info only	Group[ 9 ] n: 11 ;id: Acalles_camelus|8679.I-0026-cam Acalles_camelus|8707.I-0034-cam Acalles_camelus|8846.A-0228-cam Acalles_camelus|16460.2446-JKR_26023 Acalles_camelus|17767.2902-PST_25909 Acalles_camelus|9333.S-662-cam Acalles_camelus|9337.D-666-cam Acalles_camelus|9637.CZ1054 Acalles_camelus|16431.2417-JKR_25994 Acalles_camelus|8845.SLO-0227-cam Acalles_camelus|8946.SLO-0229-cam
2	1	oversplitting	Group[ 14 ] n: 2 ;id: Acalles_camelus|9257.I-656-cam Acalles_camelus|10878.1392-PST_4688
1	1	oversplitting	Group[ 10 ] n: 1 ;id: Acalles_camelus|8824.I-0016-cam
1	1	oversplitting	Group[ 11 ] n: 1 ;id: Acalles_camelus|8856.HR-0336-cam
1	1	oversplitting	Group[ 12 ] n: 1 ;id: Acalles_camelus|9229.I-628-cam
1	1	oversplitting	Group[ 13 ] n: 1 ;id: Acalles_camelus|9238.I-637-cam
1	1	oversplitting	Group[ 15 ] n: 1 ;id: Acalles_camelus|17762.2897-PST_25903
		info only	Group[ 23 ] n: 3 ;id: Acalles_echinatus|9007.RU-0410-ech Acalles_echinatus|9339.R-668-ech Acalles_echinatus|9340.R-669-ech
1	1	oversplitting	Group[ 18 ] n: 1 ;id: Acalles_echinatus|8737.A-0093-ech
2	1	oversplitting	Group[ 19 ] n: 2 ;id: Acalles_echinatus|8855.HR-0334-ech Acalles_echinatus|8992.HR-0338-ech
1	1	oversplitting	Group[ 20 ] n: 1 ;id: Acalles_echinatus|8864.D-0234-ech
1	1	oversplitting	Group[ 21 ] n: 1 ;id: Acalles_echinatus|8948.CZ-0231-ech
2	1	oversplitting	Group[ 22 ] n: 2 ;id: Acalles_echinatus|8993.BUL-0344-ech Acalles_echinatus|8994.BUL-0345-ech
1	1	oversplitting	Group[ 24 ] n: 1 ;id: Acalles_echinatus|9632.IT1049
1	1	oversplitting	Group[ 25 ] n: 1 ;id: Acalles_echinatus|10121.1221-JKR_3557
1	1	oversplitting	Group[ 26 ] n: 1 ;id: Acalles_echinatus|10371.461-PST
		info only	Group[ 27 ] n: 10 ;id: Acalles_fallax|8853.HR-0332-fal Acalles_fallax|9451.D-831-fal Acalles_fallax|10112.1212-JKR_3548 Acalles_fallax|10932.1446-JKR_4215 Acalles_fallax|11162.1214-JKR_3550 Acalles_fallax|9425.Cz-797-fal Acalles_fallax|9635.CZ1052 Acalles_fallax|16430.2416-JKR_25993 Acalles_fallax|16433.2419-JKR_25996 Acalles_fallax|17764.2899-PST_25905
1	1	oversplitting	Group[ 28 ] n: 1 ;id: Acalles_fallax|8950.SLO-0235-fal
2	1	oversplitting	Group[ 29 ] n: 2 ;id: Acalles_fallax|16099.2084-JKR_23724 Acalles_fallax|17763.2898-PST_25904
1	1	oversplitting	Group[ 30 ] n: 1 ;id: Acalles_fallax|16462.2448-JKR_26025
		info only	Group[ 37 ] n: 2 ;id: Acalles_globulipennis|9485.E-866-glo Acalles_globulipennis|9744.843-PST_3756
1	1	oversplitting	Group[ 32 ] n: 1 ;id: Acalles_globulipennis|204.14-PST_7GC2011
1	1	oversplitting	Group[ 33 ] n: 1 ;id: Acalles_globulipennis|9092.P-528-glo
1	1	oversplitting	Group[ 34 ] n: 1 ;id: Acalles_globulipennis|9118.P-521-glo
1	1	oversplitting	Group[ 35 ] n: 1 ;id: Acalles_globulipennis|9265.E-676-glo
1	1	oversplitting	Group[ 36 ] n: 1 ;id: Acalles_globulipennis|9268.E-679-glo
1	1	oversplitting	Group[ 38 ] n: 1 ;id: Acalles_globulipennis|14985.1845-PST_26048
		info only	Group[ 39 ] n: 1 ;id: Acalles_granulimaculosus|9306.E-717-pil
1	1	oversplitting	Group[ 40 ] n: 1 ;id: Acalles_granulimaculosus|9313.E-724-pil
		info only	Group[ 42 ] n: 4 ;id: Acalles_lemur|8675.I-0005-leL Acalles_lemur|8676.I-0010-leL Acalles_lemur|8825.I-0015-leL Acalles_lemur|9008.D-0422-lem
4	1	oversplitting	Group[ 47 ] n: 4 ;id: Acalles_lemur|9256.I-655-cis Acalles_lemur|9444.I-824-cis Acalles_lemur|10879.1393-PST_4689 Acalles_lemur|10848.1362-PST_4658
3	1	oversplitting	Group[ 43 ] n: 3 ;id: Acalles_lemur|8700.M-0061-leL Acalles_lemur|8701.M-0059-leL Acalles_lemur|9364.D-673-lem
1	1	oversplitting	Group[ 44 ] n: 1 ;id: Acalles_lemur|9071.F-438-lem
1	1	oversplitting	Group[ 45 ] n: 1 ;id: Acalles_lemur|9227.I-626-cis
1	1	oversplitting	Group[ 46 ] n: 1 ;id: Acalles_lemur|9235.I-634-cis
1	1	oversplitting	Group[ 48 ] n: 1 ;id: Acalles_lemur|10855.1369-PST_4665
		info only	Group[ 51 ] n: 8 ;id: Acalles_misellus|888.684-PST Acalles_misellus|10166.1266-PST_4082 Acalles_misellus|9452.NL-832-mis Acalles_misellus|9491.E-872-mis Acalles_misellus|9570.F-937-mis Acalles_misellus|9493.E-874-mis Acalles_misellus|9571.F-938-mis Acalles_misellus|9217.E-616-mis
3	1	oversplitting	Group[ 52 ] n: 3 ;id: Acalles_misellus|9211.E-610-mis Acalles_misellus|9214.E-613-mis Acalles_misellus|9216.E-615-mis
1	1	oversplitting	Group[ 53 ] n: 1 ;id: Acalles_misellus|10162.1262-PST_4078
		info only	Group[ 56 ] n: 2 ;id: Acalles_papei|8996.KO-0369-pap Acalles_papei|9370.EP-0399-pap
1	1	oversplitting	Group[ 55 ] n: 1 ;id: Acalles_papei|8852.HR-0327-pap
1	1	oversplitting	Group[ 57 ] n: 1 ;id: Acalles_papei|9006.EP-0403-pap
1	1	oversplitting	Group[ 58 ] n: 1 ;id: Acalles_papei|9368.KO-0378-pap
		info only	Group[ 59 ] n: 7 ;id: Acalles_parvulus|8680.I-0008-par Acalles_parvulus|8690.D-0069-par Acalles_parvulus|8698.M-0060-par Acalles_parvulus|8708.I-0002-par Acalles_parvulus|8956.F-0248-par Acalles_parvulus|8957.F-0249-par Acalles_parvulus|8958.D-0250-par
4	1	oversplitting	Group[ 60 ] n: 4 ;id: Acalles_parvulus|8681.I-0023-tem Acalles_parvulus|8827.I-0042-tem Acalles_parvulus|9431.F-804-tem Acalles_parvulus|8682.I-0029-tem
3	1	oversplitting	Group[ 62 ] n: 3 ;id: Acalles_parvulus|9222.I-621-par Acalles_parvulus|9555.I-654-par Acalles_parvulus|10864.1378-PST_4674
1	1	oversplitting	Group[ 61 ] n: 1 ;id: Acalles_parvulus|9065.F-432-par
		info only	Group[ 63 ] n: 4 ;id: Acalles_pilula|8742.C-0099-pil Acalles_pilula|8959.E-0251-pil Acalles_pilula|8961.E-0253-pil Acalles_pilula|9127.E-0254-pil
1	1	oversplitting	Group[ 64 ] n: 1 ;id: Acalles_pilula|8960.E-0252-pil
1	1	oversplitting	Group[ 65 ] n: 1 ;id: Acalles_pilula|8964.E-0255-pil
1	1	oversplitting	Group[ 66 ] n: 1 ;id: Acalles_pilula|9287.E-698-pil
		info only	Group[ 67 ] n: 4 ;id: Acalles_ptinoides|8872.D-0256-pti Acalles_ptinoides|9342.D-671-pti Acalles_ptinoides|15908.1893-PST_23998 Acalles_ptinoides|15919.1904-PST_24009
3	1	oversplitting	Group[ 68 ] n: 3 ;id: Acalles_ptinoides|9489.E-870-pti Acalles_ptinoides|9562.D-927-pti Acalles_ptinoides|9495.E-876-pti
2	1	oversplitting	Group[ 69 ] n: 2 ;id: Acalles_ptinoides|9490.E-871-pti Acalles_ptinoides|10164.1264-PST_4080
		info only	Group[ 72 ] n: 4 ;id: Acalles_sardiniaensis|9017.I-460-sar Acalles_sardiniaensis|9655.IT1072c Acalles_sardiniaensis|9657.IT1074c Acalles_sardiniaensis|9661.IT1078c
3	1	oversplitting	Group[ 73 ] n: 3 ;id: Acalles_sardiniaensis|9663.IT1080c Acalles_sardiniaensis|9664.IT1081c Acalles_sardiniaensis|9670.IT1087c
		info only	Group[ 74 ] n: 2 ;id: Acalles_sintraniensis|9473.E-853-sin Acalles_sintraniensis|9476.E-856-sin
1	1	oversplitting	Group[ 75 ] n: 1 ;id: Acalles_sintraniensis|9728.827-PST_3740
1	1	oversplitting	Group[ 76 ] n: 1 ;id: Acalles_sintraniensis|9734.833-PST_3746
		info only	Group[ 80 ] n: 2 ;id: Acallocrates_colonnellii|8745.SLO-0119-col Acallocrates_colonnellii|9638.CZ1055
1	1	oversplitting	Group[ 81 ] n: 1 ;id: Acallocrates_colonnellii|8854.HR-0333-col
1	1	oversplitting	Group[ 82 ] n: 1 ;id: Acallocrates_colonnellii|10122.1222-JKR_3558
1	1	oversplitting	Group[ 83 ] n: 1 ;id: Acallocrates_colonnellii|SDEI0085.2990-PST
		info only	Group[ 84 ] n: 1 ;id: Acallocrates_denticollis|8758.GR-0118-den
1	1	oversplitting	Group[ 85 ] n: 1 ;id: Acallocrates_denticollis|8851.HR-0320-den
1	1	oversplitting	Group[ 86 ] n: 1 ;id: Acallocrates_denticollis|8988.HR-0325-den
1	1	oversplitting	Group[ 87 ] n: 1 ;id: Acallocrates_denticollis|8998.KO-0382-den
1	1	oversplitting	Group[ 88 ] n: 1 ;id: Acallocrates_denticollis|9002.EP-0387-den
1	1	oversplitting	Group[ 89 ] n: 1 ;id: Acallocrates_denticollis|9369.EP-0389-den
1	1	oversplitting	Group[ 90 ] n: 1 ;id: Acallocrates_denticollis|9764.863-PST_3776
1	1	oversplitting	Group[ 91 ] n: 1 ;id: Acallocrates_denticollis|SDEI0070.2975-PST
		info only	Group[ 92 ] n: 1 ;id: Acallocrates_minutesquamosus|8847.F-0262-min
1	1	oversplitting	Group[ 93 ] n: 1 ;id: Acallocrates_minutesquamosus|9231.I-630-min
1	1	oversplitting	Group[ 94 ] n: 1 ;id: Acallocrates_minutesquamosus|9244.I-643-min
1	1	oversplitting	Group[ 95 ] n: 1 ;id: Acallocrates_minutesquamosus|10870.1384-PST_4680
		info only	Group[ 96 ] n: 1 ;id: Acallorneuma_doderoi|8727.S-0082-dod
1	1	oversplitting	Group[ 97 ] n: 1 ;id: Acallorneuma_doderoi|8759.I-0120-dod
		info only	Group[ 98 ] n: 1 ;id: Acallorneuma_ibericum|10196.1296-PST_4112
1	1	oversplitting	Group[ 99 ] n: 1 ;id: Acallorneuma_ibericum|10224.1324-PST_4140
1	1	oversplitting	Group[ 100 ] n: 1 ;id: Acallorneuma_ibericum|10236.1336-PST_4152
		info only	Group[ 105 ] n: 1 ;id: Acallorneuma_sardiniense|9679.IT1096c
1	1	oversplitting	Group[ 106 ] n: 1 ;id: Acallorneuma_sardiniense|13869.1783-PST_24107
		info only	Group[ 108 ] n: 2 ;id: Aeoniacalles_aeonii|8811.C-0101-aeo Aeoniacalles_aeonii|9278.E-689-aeo
1	1	oversplitting	Group[ 107 ] n: 1 ;id: Aeoniacalles_aeonii|1016.747-PST_66T2012_3084
1	1	oversplitting	Group[ 109 ] n: 1 ;id: Aeoniacalles_aeonii|9148.E-547-bod
1	1	oversplitting	Group[ 110 ] n: 1 ;id: Aeoniacalles_aeonii|9293.E-704-aeo
		info only	Group[ 112 ] n: 2 ;id: Aeoniacalles_aeonisimilis|9590.ES1007 Aeoniacalles_aeonisimilis|16728.2714-PST_23864
1	1	oversplitting	Group[ 111 ] n: 1 ;id: Aeoniacalles_aeonisimilis|9314.E-725-aes
1	1	oversplitting	Group[ 113 ] n: 1 ;id: Aeoniacalles_aeonisimilis|9594.ES1011
1	1	oversplitting	Group[ 114 ] n: 1 ;id: Aeoniacalles_aeonisimilis|9621.ES1038
		info only	Group[ 115 ] n: 5 ;id: Aeoniacalles_argillosus|8814.C-0103-arg Aeoniacalles_argillosus|8944.E-0222-arg Aeoniacalles_argillosus|8945.E-0223-arg Aeoniacalles_argillosus|11047.1561-JKR_3609 Aeoniacalles_argillosus|8943.E-0221-arg
2	1	oversplitting	Group[ 118 ] n: 2 ;id: Aeoniacalles_argillosus|9325.E-736-arg Aeoniacalles_argillosus|9614.ES1031
1	1	oversplitting	Group[ 116 ] n: 1 ;id: Aeoniacalles_argillosus|8815.C-0105-arg
1	1	oversplitting	Group[ 117 ] n: 1 ;id: Aeoniacalles_argillosus|9151.E-550-arg
		info only	Group[ 120 ] n: 2 ;id: Aeoniacalles_grancanariensis|214.24-PST_12GC2011 Aeoniacalles_grancanariensis|9353.E-752-gra
1	1	oversplitting	Group[ 119 ] n: 1 ;id: Aeoniacalles_grancanariensis|196.6-PST_2GC2011
		info only	Group[ 123 ] n: 1 ;id: Calacalles_affinis|17473.2815-PST_25861
1	1	oversplitting	Group[ 124 ] n: 1 ;id: Calacalles_affinis|17474.2816-PST_25862
		info only	Group[ 128 ] n: 1 ;id: Calacalles_droueti|8762.P-0123-dro
1	1	oversplitting	Group[ 129 ] n: 1 ;id: Calacalles_droueti|8764.P-0125-azo
1	1	oversplitting	Group[ 130 ] n: 1 ;id: Calacalles_droueti|9179.E-578-dro
1	1	oversplitting	Group[ 131 ] n: 1 ;id: Calacalles_droueti|10357.P-0264-dro
		info only	Group[ 135 ] n: 2 ;id: Calacalles_hermigua|9347.E-746-set Calacalles_hermigua|9348.E-747-set
1	1	oversplitting	Group[ 134 ] n: 1 ;id: Calacalles_hermigua|9343.E-742-set
1	1	oversplitting	Group[ 136 ] n: 1 ;id: Calacalles_hermigua|9589.ES1006
		info only	Group[ 138 ] n: 1 ;id: Calacalles_lepensis|9608.ES1025
1	1	oversplitting	Group[ 139 ] n: 1 ;id: Calacalles_lepensis|10158.1258-PST_3594
1	1	oversplitting	Group[ 140 ] n: 1 ;id: Calacalles_lepensis|10245.1345-PST_4161
		info only	Group[ 144 ] n: 2 ;id: Calacalles_mulagua|9585.ES1002 Calacalles_mulagua|9620.ES1037
2	1	oversplitting	Group[ 145 ] n: 2 ;id: Calacalles_mulagua|9609.ES1026 Calacalles_mulagua|9619.ES1036
2	1	oversplitting	Group[ 146 ] n: 2 ;id: Calacalles_mulagua|9613.ES1030 Calacalles_mulagua|16733.2719-PST_23869
1	1	oversplitting	Group[ 147 ] n: 1 ;id: Calacalles_mulagua|9617.ES1034
1	1	oversplitting	Group[ 148 ] n: 1 ;id: Calacalles_mulagua|9622.ES1039
		info only	Group[ 149 ] n: 3 ;id: Calacalles_nataliae|9344.E-743-nat Calacalles_nataliae|9345.E-744-nat Calacalles_nataliae|9346.E-745-nat
1	1	oversplitting	Group[ 150 ] n: 1 ;id: Calacalles_nataliae|9595.ES1012
1	1	oversplitting	Group[ 151 ] n: 1 ;id: Calacalles_nataliae|10159.1259-PST_3595
		info only	Group[ 152 ] n: 2 ;id: Calacalles_palmensis|8760.C-0121-set Calacalles_palmensis|12151.1700-PST_24418
1	1	oversplitting	Group[ 153 ] n: 1 ;id: Calacalles_palmensis|12190.1739-PST_24457
		info only	Group[ 154 ] n: 1 ;id: Calacalles_pumilio|9380.E-811-pum
1	1	oversplitting	Group[ 155 ] n: 1 ;id: Calacalles_pumilio|9383.E-812-pum
1	1	oversplitting	Group[ 156 ] n: 1 ;id: Calacalles_pumilio|9612.ES1029
1	1	oversplitting	Group[ 157 ] n: 1 ;id: Calacalles_pumilio|16727.2713-PST_23863
		info only	Group[ 158 ] n: 3 ;id: Calacalles_pusillus|978.709-PST_10T2012_3046 Calacalles_pusillus|1007.738-PST_52T2012_3075 Calacalles_pusillus|9291.E-702-pus
1	1	oversplitting	Group[ 159 ] n: 1 ;id: Calacalles_pusillus|991.722-PST_32T2012_3059
		info only	Group[ 160 ] n: 1 ;id: Calacalles_seticollis|8761.C-0122-set
1	1	oversplitting	Group[ 161 ] n: 1 ;id: Calacalles_seticollis|8969.E-0265-set
		info only	Group[ 162 ] n: 2 ;id: Calacalles_theryi|9382.E-865-the Calacalles_theryi|10148.1248-PST_3584
1	1	oversplitting	Group[ 163 ] n: 1 ;id: Calacalles_theryi|9386.E-914-the
		info only	Group[ 164 ] n: 2 ;id: Calacalles_wollastoni|9106.P-507-wol Calacalles_wollastoni|9117.P-520-wol
1	1	oversplitting	Group[ 165 ] n: 1 ;id: Calacalles_wollastoni|14981.1841-PST_26044
1	1	oversplitting	Group[ 166 ] n: 1 ;id: Calacalles_wollastoni|17491.2832-PST_4742
1	1	oversplitting	Group[ 167 ] n: 1 ;id: Calacalles_wollastoni|17504.2845-PST_4240
		info only	Group[ 169 ] n: 4 ;id: Canariacalles_alluaudi|8942.E-0220-all Canariacalles_alluaudi|9284.E-695-all Canariacalles_alluaudi|9298.E-709-all Canariacalles_alluaudi|9289.E-700-all
1	1	oversplitting	Group[ 168 ] n: 1 ;id: Canariacalles_alluaudi|221.31-PST_17GC2011
1	1	oversplitting	Group[ 170 ] n: 1 ;id: Canariacalles_alluaudi|11164.9-PST_3GC2011
		info only	Group[ 177 ] n: 1 ;id: Dendroacalles_brevitarsis|216.26-PST_13GC2011
1	1	oversplitting	Group[ 178 ] n: 1 ;id: Dendroacalles_brevitarsis|225.35-PST_23GC2011
1	1	oversplitting	Group[ 179 ] n: 1 ;id: Dendroacalles_brevitarsis|304.109-PST_div
		info only	Group[ 181 ] n: 3 ;id: Dendroacalles_euphorbiacus|8971.E-0267-eup Dendroacalles_euphorbiacus|12170.1719-PST_24437 Dendroacalles_euphorbiacus|12193.1742-PST_24460
1	1	oversplitting	Group[ 180 ] n: 1 ;id: Dendroacalles_euphorbiacus|8775.C-0138-eup
		info only	Group[ 182 ] n: 6 ;id: Dendroacalles_fortunatus|9303.E-714-rut Dendroacalles_fortunatus|9304.E-715-for Dendroacalles_fortunatus|9309.E-720-rut Dendroacalles_fortunatus|9434.E-807-for Dendroacalles_fortunatus|9588.ES1005 Dendroacalles_fortunatus|9436.E-809-for
1	1	oversplitting	Group[ 183 ] n: 1 ;id: Dendroacalles_fortunatus|9311.E-722-for
1	1	oversplitting	Group[ 184 ] n: 1 ;id: Dendroacalles_fortunatus|9435.E-808-for
1	1	oversplitting	Group[ 185 ] n: 1 ;id: Dendroacalles_fortunatus|16721.2707-PST_23857
		info only	Group[ 189 ] n: 6 ;id: Dendroacalles_poneli|8820.C-0140-pon Dendroacalles_poneli|9604.ES1021 Dendroacalles_poneli|9324.E-735-pon Dendroacalles_poneli|9319.E-730-pon Dendroacalles_poneli|9600.ES1017 Dendroacalles_poneli|9329.E-740-pon
2	1	oversplitting	Group[ 187 ] n: 2 ;id: Dendroacalles_poneli|8776.C-0141-pon Dendroacalles_poneli|8976.E-0273-pon
3	1	oversplitting	Group[ 188 ] n: 3 ;id: Dendroacalles_poneli|8804.C-0139-pon Dendroacalles_poneli|9294.E-705-pon Dendroacalles_poneli|9283.E-694-pon
1	1	oversplitting	Group[ 190 ] n: 1 ;id: Dendroacalles_poneli|9603.ES1020
2	1	oversplitting	Group[ 191 ] n: 2 ;id: Dendroacalles_poneli|9607.ES1024 Dendroacalles_poneli|12132.1681-PST_24399
		info only	Group[ 192 ] n: 1 ;id: Dendroacalles_ruteri|232.42-PST_30GC2011
1	1	oversplitting	Group[ 193 ] n: 1 ;id: Dendroacalles_ruteri|8769.C-0132-rut
1	1	oversplitting	Group[ 194 ] n: 1 ;id: Dendroacalles_ruteri|9440.E-815-rut
1	1	oversplitting	Group[ 195 ] n: 1 ;id: Dendroacalles_ruteri|9442.E-819-rut
1	1	oversplitting	Group[ 196 ] n: 1 ;id: Dendroacalles_ruteri|12149.1698-PST_24416
1	1	oversplitting	Group[ 197 ] n: 1 ;id: Dendroacalles_ruteri|12162.1711-PST_24429
1	1	oversplitting	Group[ 198 ] n: 1 ;id: Dendroacalles_ruteri|16886.2766-JKR_26215
		info only	Group[ 201 ] n: 2 ;id: Dichromacalles_albopictus|9083.F-450-alb Dichromacalles_albopictus|9716.815-PST_3728
1	1	oversplitting	Group[ 200 ] n: 1 ;id: Dichromacalles_albopictus|9080.F-447-alb
		info only	Group[ 203 ] n: 3 ;id: Dichromacalles_algecirasensis|9191.E-590-dio Dichromacalles_algecirasensis|9413.E-782-dio Dichromacalles_algecirasensis|9421.E-793-dio
1	1	oversplitting	Group[ 202 ] n: 1 ;id: Dichromacalles_algecirasensis|8840.E-0204-dio
		info only	Group[ 205 ] n: 2 ;id: Dichromacalles_andalusiensis|10206.1306-PST_4122 Dichromacalles_andalusiensis|10234.1334-PST_4150
1	1	oversplitting	Group[ 204 ] n: 1 ;id: Dichromacalles_andalusiensis|10161.1261-PST_3597
		info only	Group[ 206 ] n: 1 ;id: Dichromacalles_boroveci|9583.GR-953-bor
1	1	oversplitting	Group[ 207 ] n: 1 ;id: Dichromacalles_boroveci|13904.1818-PST_24123
		info only	Group[ 211 ] n: 2 ;id: Dichromacalles_diocletianus|9557.F-933-dio Dichromacalles_diocletianus|9568.F-934-dio
1	1	oversplitting	Group[ 209 ] n: 1 ;id: Dichromacalles_diocletianus|961.692-FBA_3029
1	1	oversplitting	Group[ 210 ] n: 1 ;id: Dichromacalles_diocletianus|9249.I-648-dio
1	1	oversplitting	Group[ 212 ] n: 1 ;id: Dichromacalles_diocletianus|10265.693-FBA_3030
1	1	oversplitting	Group[ 213 ] n: 1 ;id: Dichromacalles_diocletianus|17471.2813b-FBA_3315
		info only	Group[ 215 ] n: 5 ;id: Dichromacalles_dromedarius|8766.C-0127-dro Dichromacalles_dromedarius|16018.2003-JKR_23643 Dichromacalles_dromedarius|9524.E-905-dro Dichromacalles_dromedarius|8863.E-0208-dro Dichromacalles_dromedarius|9297.E-708-dro
4	1	oversplitting	Group[ 216 ] n: 4 ;id: Dichromacalles_dromedarius|9113.P-515-dro Dichromacalles_dromedarius|15014.1874-PST_26077 Dichromacalles_dromedarius|17158.2793-PST_26147 Dichromacalles_dromedarius|17509.2850-PST_4245
2	1	oversplitting	Group[ 217 ] n: 2 ;id: Dichromacalles_dromedarius|9403.E-771-dro Dichromacalles_dromedarius|9423.E-796-dro
1	1	oversplitting	Group[ 214 ] n: 1 ;id: Dichromacalles_dromedarius|219.29-PST_16GC2011
		info only	Group[ 223 ] n: 2 ;id: Dichromacalles_rolletii|9085.F-452-rol Dichromacalles_rolletii|11136.1650-JKR_4228
1	1	oversplitting	Group[ 220 ] n: 1 ;id: Dichromacalles_rolletii|874.670-FBA
1	1	oversplitting	Group[ 221 ] n: 1 ;id: Dichromacalles_rolletii|8768.I-0129-rol
1	1	oversplitting	Group[ 222 ] n: 1 ;id: Dichromacalles_rolletii|8978.I-0276-rol
		info only	Group[ 225 ] n: 3 ;id: Dichromacalles_tuberculatus|9405.E-773-tub Dichromacalles_tuberculatus|9414.E-783-tub Dichromacalles_tuberculatus|9419.E-791-tub
1	1	oversplitting	Group[ 224 ] n: 1 ;id: Dichromacalles_tuberculatus|8861.E-0203-tub
1	1	oversplitting	Group[ 226 ] n: 1 ;id: Dichromacalles_tuberculatus|9522.E-903-tub
1	1	oversplitting	Group[ 227 ] n: 1 ;id: Dichromacalles_tuberculatus|9730.829-PST_3742
		info only	Group[ 228 ] n: 5 ;id: Echinodera_adriatica|8889.HR-0311-adr Echinodera_adriatica|10313.HR-0313-adr Echinodera_adriatica|10314.HR-0314-adr Echinodera_adriatica|10317.HR-0322-adr Echinodera_adriatica|10318.HR-0342-adr
1	1	oversplitting	Group[ 229 ] n: 1 ;id: Echinodera_adriatica|10315.HR-0316-adr
3	1	oversplitting	Group[ 230 ] n: 3 ;id: Echinodera_adriatica|8890.HR-0318-adr Echinodera_adriatica|10316.HR-0321-adr Echinodera_adriatica|8989.HR-0328-adr
		info only	Group[ 231 ] n: 9 ;id: Echinodera_andalusiensis|8862.E-0205-and Echinodera_andalusiensis|8931.E-0207-and Echinodera_andalusiensis|9398.E-765-and Echinodera_andalusiensis|9404.E-772-and Echinodera_andalusiensis|9402.E-770-and Echinodera_andalusiensis|9420.E-792-and Echinodera_andalusiensis|9424.E-795-and Echinodera_andalusiensis|9422.E-794-and Echinodera_andalusiensis|9411.E-780-and
1	1	oversplitting	Group[ 232 ] n: 1 ;id: Echinodera_andalusiensis|8932.E-0209-and
1	1	oversplitting	Group[ 233 ] n: 1 ;id: Echinodera_andalusiensis|8935.E-0212-and
1	1	oversplitting	Group[ 234 ] n: 1 ;id: Echinodera_andalusiensis|9394.E-764-and
1	1	oversplitting	Group[ 235 ] n: 1 ;id: Echinodera_andalusiensis|9639.ES1056
		info only	Group[ 236 ] n: 1 ;id: Echinodera_angulipennis|9160.E-559-ang
1	1	oversplitting	Group[ 237 ] n: 1 ;id: Echinodera_angulipennis|9161.E-560-ang
1	1	oversplitting	Group[ 238 ] n: 1 ;id: Echinodera_angulipennis|9279.E-690-ang
1	1	oversplitting	Group[ 239 ] n: 1 ;id: Echinodera_angulipennis|9292.E-703-ang
		info only	Group[ 241 ] n: 7 ;id: Echinodera_aspromontensis|8903.I-0415-asp2 Echinodera_aspromontensis|9241.I-640-asp Echinodera_aspromontensis|9243.I-642-asp Echinodera_aspromontensis|9246.I-645-asp Echinodera_aspromontensis|9248.I-647-asp Echinodera_aspromontensis|9250.I-649-asp Echinodera_aspromontensis|9553.I-652-asp
9	1	oversplitting	Group[ 242 ] n: 9 ;id: Echinodera_aspromontensis|9221.I-620-asp Echinodera_aspromontensis|9232.I-631-asp Echinodera_aspromontensis|9233.I-632-asp Echinodera_aspromontensis|9261.I-660-asp Echinodera_aspromontensis|10856.1370-PST_4666 Echinodera_aspromontensis|10861.1375-PST_4671 Echinodera_aspromontensis|10876.1390-PST_4686 Echinodera_aspromontensis|9234.I-633-asp Echinodera_aspromontensis|9262.I-…
1	1	oversplitting	Group[ 243 ] n: 1 ;id: Echinodera_aspromontensis|10851.1365-PST_4661
		info only	Group[ 244 ] n: 1 ;id: Echinodera_atlasensis|9536.E-918-atl
1	1	oversplitting	Group[ 245 ] n: 1 ;id: Echinodera_atlasensis|9537.E-919-atl
1	1	oversplitting	Group[ 246 ] n: 1 ;id: Echinodera_atlasensis|9560.Mo-947-ant
1	1	oversplitting	Group[ 247 ] n: 1 ;id: Echinodera_atlasensis|9581.E-920-atl
		info only	Group[ 248 ] n: 1 ;id: Echinodera_bargouensis|9056.T-499-zag
1	1	oversplitting	Group[ 249 ] n: 1 ;id: Echinodera_bargouensis|9559.TU-946-bar
		info only	Group[ 250 ] n: 1 ;id: Echinodera_behnei|15941.1926-FBA_23317
1	1	oversplitting	Group[ 251 ] n: 1 ;id: Echinodera_behnei|15945.1930-FBA_23321
1	1	oversplitting	Group[ 252 ] n: 1 ;id: Echinodera_behnei|SDEI0082.2987-PST
1	1	oversplitting	Group[ 253 ] n: 1 ;id: Echinodera_behnei|SDEI0088.2993-PST
		info only	Group[ 254 ] n: 1 ;id: Echinodera_bellieri|8800.I-0173-bel
1	1	oversplitting	Group[ 255 ] n: 1 ;id: Echinodera_bellieri|8849.I-0298-bel
1	1	oversplitting	Group[ 256 ] n: 1 ;id: Echinodera_bellieri|8894.KO-0367-bel
1	1	oversplitting	Group[ 257 ] n: 1 ;id: Echinodera_bellieri|8899.EP-0398-bel
1	1	oversplitting	Group[ 258 ] n: 1 ;id: Echinodera_bellieri|9004.EP-0390-bel
1	1	oversplitting	Group[ 259 ] n: 1 ;id: Echinodera_bellieri|9230.I-629-tyr
2	1	oversplitting	Group[ 260 ] n: 2 ;id: Echinodera_bellieri|9242.I-641-tyr Echinodera_bellieri|9247.I-646-tyr
1	1	oversplitting	Group[ 261 ] n: 1 ;id: Echinodera_bellieri|9252.I-651-tyr
1	1	oversplitting	Group[ 262 ] n: 1 ;id: Echinodera_bellieri|9367.KO-0374-bel
1	1	oversplitting	Group[ 263 ] n: 1 ;id: Echinodera_bellieri|9654.IT1071c
1	1	oversplitting	Group[ 264 ] n: 1 ;id: Echinodera_bellieri|9656.IT1073c
3	1	oversplitting	Group[ 265 ] n: 3 ;id: Echinodera_bellieri|9660.IT1077c Echinodera_bellieri|13872.1786-PST_24110 Echinodera_bellieri|9662.IT1079c
1	1	oversplitting	Group[ 266 ] n: 1 ;id: Echinodera_bellieri|9667.IT1084c
1	1	oversplitting	Group[ 267 ] n: 1 ;id: Echinodera_bellieri|9674.IT1091c
1	1	oversplitting	Group[ 268 ] n: 1 ;id: Echinodera_bellieri|9677.IT1094c
		info only	Group[ 270 ] n: 1 ;id: Echinodera_brisouti|8895.KO-0370-bri
1	1	oversplitting	Group[ 271 ] n: 1 ;id: Echinodera_brisouti|8897.KO-0383-bri
1	1	oversplitting	Group[ 272 ] n: 1 ;id: Echinodera_brisouti|8898.EP-0391-bri2
1	1	oversplitting	Group[ 273 ] n: 1 ;id: Echinodera_brisouti|9005.EP-0401-bri2
		info only	Group[ 274 ] n: 3 ;id: Echinodera_bulbosa|8886.E-0188-bul Echinodera_bulbosa|8920.E-0191-bul Echinodera_bulbosa|8922.E-0193-bul
1	1	oversplitting	Group[ 275 ] n: 1 ;id: Echinodera_bulbosa|10174.1274-PST_4090
2	1	oversplitting	Group[ 276 ] n: 2 ;id: Echinodera_bulbosa|10178.1278-PST_4094 Echinodera_bulbosa|10182.1282-PST_4098
		info only	Group[ 277 ] n: 4 ;id: Echinodera_capbonensis|9012.T-455-cab Echinodera_capbonensis|9059.T-502-cap Echinodera_capbonensis|9060.T-503-cap Echinodera_capbonensis|9189.E-588-cab
1	1	oversplitting	Group[ 278 ] n: 1 ;id: Echinodera_capbonensis|9550.I-942-dit
		info only	Group[ 281 ] n: 2 ;id: Echinodera_casablancaensis|9533.E-915-cas Echinodera_casablancaensis|9534.E-916-cas
1	1	oversplitting	Group[ 280 ] n: 1 ;id: Echinodera_casablancaensis|9532.E-913-cas
1	1	oversplitting	Group[ 282 ] n: 1 ;id: Echinodera_casablancaensis|9535.E-917-cas
		info only	Group[ 285 ] n: 1 ;id: Echinodera_compacta|198.8-PST_2GC2011
1	1	oversplitting	Group[ 286 ] n: 1 ;id: Echinodera_compacta|11166.33-PST_19GC2011
		info only	Group[ 288 ] n: 4 ;id: Echinodera_corcyrensis|8893.KO-0366-cor Echinodera_corcyrensis|8896.KO-0373-cor Echinodera_corcyrensis|9761.860-PST_3773 Echinodera_corcyrensis|9763.862-PST_3775
1	1	oversplitting	Group[ 287 ] n: 1 ;id: Echinodera_corcyrensis|8888.HR-0307-cor
1	1	oversplitting	Group[ 289 ] n: 1 ;id: Echinodera_corcyrensis|8900.EP-0409-cor
		info only	Group[ 290 ] n: 1 ;id: Echinodera_crenata|9166.E-565-cre
1	1	oversplitting	Group[ 291 ] n: 1 ;id: Echinodera_crenata|9299.E-710-cre
1	1	oversplitting	Group[ 292 ] n: 1 ;id: Echinodera_crenata|9301.E-712-cre
		info only	Group[ 293 ] n: 1 ;id: Echinodera_cyprica|9624.CY1041
1	1	oversplitting	Group[ 294 ] n: 1 ;id: Echinodera_cyprica|9625.CY1042
1	1	oversplitting	Group[ 295 ] n: 1 ;id: Echinodera_cyprica|9648.CY1065
		info only	Group[ 300 ] n: 4 ;id: Echinodera_hypocrita|8689.I-0022-hyp Echinodera_hypocrita|8831.I-0014-hyp Echinodera_hypocrita|8710.I-0004-hyp Echinodera_hypocrita|9551.F-939-hyp
5	1	oversplitting	Group[ 301 ] n: 5 ;id: Echinodera_hypocrita|8692.M-0067-hyp Echinodera_hypocrita|8693.M-0047-hyp Echinodera_hypocrita|8750.SLO-0172-hyp Echinodera_hypocrita|8832.M-0064-hyp Echinodera_hypocrita|8985.CZ-0302-hyp
5	1	oversplitting	Group[ 302 ] n: 5 ;id: Echinodera_hypocrita|8867.HR-0335-hyp Echinodera_hypocrita|8991.HR-0337-hyp Echinodera_hypocrita|9428.Cz-800-hyp Echinodera_hypocrita|9636.CZ1053 Echinodera_hypocrita|8986.D-0304-hyp
1	1	oversplitting	Group[ 303 ] n: 1 ;id: Echinodera_hypocrita|9001.EP-0386-hyp
1	1	oversplitting	Group[ 304 ] n: 1 ;id: Echinodera_hypocrita|9220.I-619-hyp
1	1	oversplitting	Group[ 305 ] n: 1 ;id: Echinodera_hypocrita|9228.I-627-hyp
1	1	oversplitting	Group[ 306 ] n: 1 ;id: Echinodera_hypocrita|9546.F-437-hyp
1	1	oversplitting	Group[ 307 ] n: 1 ;id: Echinodera_hypocrita|10857.1371-PST_4667
2	1	oversplitting	Group[ 308 ] n: 2 ;id: Echinodera_hypocrita|15940.1925-FBA_23316 Echinodera_hypocrita|SDEI0084.2989-PST
		info only	Group[ 309 ] n: 7 ;id: Echinodera_hystrix|8777.C-0142-hys Echinodera_hystrix|8979.E-0277-hys Echinodera_hystrix|10332.E-0279-hys Echinodera_hystrix|SDEI0059.2964-PST Echinodera_hystrix|8980.E-0281-hys Echinodera_hystrix|10333.E-0282-hys Echinodera_hystrix|8778.C-0143-hys
1	1	oversplitting	Group[ 310 ] n: 1 ;id: Echinodera_hystrix|8779.C-0144-hys
1	1	oversplitting	Group[ 311 ] n: 1 ;id: Echinodera_hystrix|8780.C-0145-hys
1	1	oversplitting	Group[ 312 ] n: 1 ;id: Echinodera_hystrix|8783.C-0148-hys
1	1	oversplitting	Group[ 313 ] n: 1 ;id: Echinodera_hystrix|11055.1569-JKR_3617
1	1	oversplitting	Group[ 314 ] n: 1 ;id: Echinodera_hystrix|12156.1705-PST_24423
		info only	Group[ 316 ] n: 1 ;id: Echinodera_ifranensis|386.191-PST_48MO2011
1	1	oversplitting	Group[ 317 ] n: 1 ;id: Echinodera_ifranensis|9511.E-892-ifr
		info only	Group[ 318 ] n: 1 ;id: Echinodera_incognita|8908.E-0418-inc
1	1	oversplitting	Group[ 319 ] n: 1 ;id: Echinodera_incognita|9046.E-489-inc
1	1	oversplitting	Group[ 320 ] n: 1 ;id: Echinodera_incognita|9195.E-594-inc
1	1	oversplitting	Group[ 321 ] n: 1 ;id: Echinodera_incognita|9395.E-762-inc
1	1	oversplitting	Group[ 322 ] n: 1 ;id: Echinodera_incognita|9397.E-763-inc
1	1	oversplitting	Group[ 323 ] n: 1 ;id: Echinodera_incognita|10172.1272-PST_4088
1	1	oversplitting	Group[ 324 ] n: 1 ;id: Echinodera_incognita|10200.1300-PST_4116
1	1	oversplitting	Group[ 325 ] n: 1 ;id: Echinodera_incognita|10242.1342-PST_4158
		info only	Group[ 326 ] n: 1 ;id: Echinodera_jandiaensis|16757.2743-PST_23893
1	1	oversplitting	Group[ 327 ] n: 1 ;id: Echinodera_jandiaensis|SDEI0023.2928-PST
1	1	oversplitting	Group[ 328 ] n: 1 ;id: Echinodera_jandiaensis|SDEI0030.2935-PST
		info only	Group[ 333 ] n: 3 ;id: Echinodera_lusitanica|9483.E-863-pag Echinodera_lusitanica|9756.855-PST_3768 Echinodera_lusitanica|9758.857-PST_3770
2	1	oversplitting	Group[ 332 ] n: 2 ;id: Echinodera_lusitanica|9454.E-834-pag Echinodera_lusitanica|9457.E-837-pag
2	1	oversplitting	Group[ 334 ] n: 2 ;id: Echinodera_lusitanica|9484.E-864-pag Echinodera_lusitanica|9745.844-PST_3757
1	1	oversplitting	Group[ 335 ] n: 1 ;id: Echinodera_lusitanica|9760.859-PST_3772
		info only	Group[ 336 ] n: 1 ;id: Echinodera_magnesia|SDEI0072.2977-PST
1	1	oversplitting	Group[ 337 ] n: 1 ;id: Echinodera_magnesia|SDEI0078.2983-PST
		info only	Group[ 339 ] n: 1 ;id: Echinodera_merkli|9000.EP-0385-mer
1	1	oversplitting	Group[ 340 ] n: 1 ;id: Echinodera_merkli|SDEI0071.2976-PST
		info only	Group[ 342 ] n: 1 ;id: Echinodera_montana|9375.E-802-mnt
1	1	oversplitting	Group[ 343 ] n: 1 ;id: Echinodera_montana|16751.2737-PST_23887
		info only	Group[ 348 ] n: 2 ;id: Echinodera_orbiculata|9164.E-563-orb Echinodera_orbiculata|9290.E-701-orb
1	1	oversplitting	Group[ 347 ] n: 1 ;id: Echinodera_orbiculata|9163.E-562-orb
1	1	oversplitting	Group[ 349 ] n: 1 ;id: Echinodera_orbiculata|9272.E-683-orb
1	1	oversplitting	Group[ 350 ] n: 1 ;id: Echinodera_orbiculata|9280.E-691-orb
		info only	Group[ 352 ] n: 3 ;id: Echinodera_paganettii|9043.E-486-pag Echinodera_paganettii|9471.E-851-pag Echinodera_paganettii|9480.E-860-pag
3	1	oversplitting	Group[ 353 ] n: 3 ;id: Echinodera_paganettii|9103.P-541-pag Echinodera_paganettii|9475.E-855-pag Echinodera_paganettii|9478.E-858-pag
1	1	oversplitting	Group[ 354 ] n: 1 ;id: Echinodera_paganettii|9759.858-PST_3771
		info only	Group[ 356 ] n: 2 ;id: Echinodera_pallida|15976.1961-PST_24040 Echinodera_pallida|15979.1964-PST_24043
1	1	oversplitting	Group[ 355 ] n: 1 ;id: Echinodera_pallida|15972.1957-PST_24036
		info only	Group[ 358 ] n: 3 ;id: Echinodera_palmaensis|8782.C-0147-pal Echinodera_palmaensis|8981.E-0283-pal Echinodera_palmaensis|12146.1695-PST_24413
1	1	oversplitting	Group[ 357 ] n: 1 ;id: Echinodera_palmaensis|8781.C-0146-pal
		info only	Group[ 359 ] n: 1 ;id: Echinodera_pelionis|SDEI0069.2974-PST
1	1	oversplitting	Group[ 360 ] n: 1 ;id: Echinodera_pelionis|SDEI0079.2984-PST
		info only	Group[ 361 ] n: 11 ;id: Echinodera_peragalloi|9072.F-439-per Echinodera_peragalloi|9139.I-492-per Echinodera_peragalloi|9633.ES1050 Echinodera_peragalloi|9658.IT1075c Echinodera_peragalloi|9676.IT1093c Echinodera_peragalloi|9650.IT1067c Echinodera_peragalloi|9652.IT1069c Echinodera_peragalloi|9653.IT1070c Echinodera_peragalloi|9665.IT1082c Echinodera_peragalloi|9678.IT1095c Echinodera_peragalloi|…
1	1	oversplitting	Group[ 362 ] n: 1 ;id: Echinodera_peragalloi|9081.F-448-per
		info only	Group[ 363 ] n: 2 ;id: Echinodera_personata|1023.754-PST_81T2012_3091 Echinodera_personata|9167.E-566-pen
1	1	oversplitting	Group[ 364 ] n: 1 ;id: Echinodera_personata|9168.E-567-pen
1	1	oversplitting	Group[ 365 ] n: 1 ;id: Echinodera_personata|9282.E-693-per
		info only	Group[ 366 ] n: 1 ;id: Echinodera_picta|9430.E-803-pic
1	1	oversplitting	Group[ 367 ] n: 1 ;id: Echinodera_picta|16742.2728-PST_23878
		info only	Group[ 371 ] n: 4 ;id: Echinodera_pseudohystrix|9320.E-731-gom Echinodera_pseudohystrix|9349.E-748-gom Echinodera_pseudohystrix|9350.E-749-gom Echinodera_pseudohystrix|9602.ES1019
3	1	oversplitting	Group[ 368 ] n: 3 ;id: Echinodera_pseudohystrix|9170.E-569-gom Echinodera_pseudohystrix|9323.E-734-gom Echinodera_pseudohystrix|9330.E-741-pra
3	1	oversplitting	Group[ 369 ] n: 3 ;id: Echinodera_pseudohystrix|9307.E-718-psh Echinodera_pseudohystrix|9328.E-739-gom Echinodera_pseudohystrix|9351.E-750-gom
1	1	oversplitting	Group[ 370 ] n: 1 ;id: Echinodera_pseudohystrix|9308.E-719-psh
1	1	oversplitting	Group[ 372 ] n: 1 ;id: Echinodera_pseudohystrix|9321.E-732-pra
1	1	oversplitting	Group[ 373 ] n: 1 ;id: Echinodera_pseudohystrix|9591.ES1008
1	1	oversplitting	Group[ 374 ] n: 1 ;id: Echinodera_pseudohystrix|9610.ES1027
		info only	Group[ 375 ] n: 3 ;id: Echinodera_pseudovariegata|13903.1817-PST_24122 Echinodera_pseudovariegata|16668.2654-PST_23516 Echinodera_pseudovariegata|SDEI0067.2972-PST
1	1	oversplitting	Group[ 376 ] n: 1 ;id: Echinodera_pseudovariegata|SDEI0041.2946-PST
		info only	Group[ 378 ] n: 2 ;id: Echinodera_rifensis|9513.E-894-rif Echinodera_rifensis|9515.E-896-rif
1	1	oversplitting	Group[ 377 ] n: 1 ;id: Echinodera_rifensis|9512.E-893-rif
1	1	oversplitting	Group[ 379 ] n: 1 ;id: Echinodera_rifensis|9514.E-895-rif
		info only	Group[ 380 ] n: 2 ;id: Echinodera_roudieri|770.566-PST_div Echinodera_roudieri|8916.E-0179-rou
2	1	oversplitting	Group[ 381 ] n: 2 ;id: Echinodera_roudieri|8790.E-0155-rou Echinodera_roudieri|9136.E-487-rou
1	1	oversplitting	Group[ 382 ] n: 1 ;id: Echinodera_roudieri|8885.E-0182-rou
1	1	oversplitting	Group[ 383 ] n: 1 ;id: Echinodera_roudieri|8914.E-0176-rou
2	1	oversplitting	Group[ 384 ] n: 2 ;id: Echinodera_roudieri|9192.E-591-rou Echinodera_roudieri|9193.E-592-rou
		info only	Group[ 388 ] n: 2 ;id: Echinodera_siciliensis|8691.D-0070-sic Echinodera_siciliensis|8787.I-0152-sic
1	1	oversplitting	Group[ 389 ] n: 1 ;id: Echinodera_siciliensis|8788.I-0153-sic
1	1	oversplitting	Group[ 390 ] n: 1 ;id: Echinodera_siciliensis|9445.I-825-sic
1	1	oversplitting	Group[ 391 ] n: 1 ;id: Echinodera_siciliensis|9582.I-952-gar
		info only	Group[ 393 ] n: 4 ;id: Echinodera_spinosa|8784.E-0149-spi Echinodera_spinosa|9408.E-777-spi Echinodera_spinosa|10188.1288-PST_4104 Echinodera_spinosa|9647.ES1064
2	1	oversplitting	Group[ 394 ] n: 2 ;id: Echinodera_spinosa|8925.E-0196-spi Echinodera_spinosa|8929.E-0202-spi
1	1	oversplitting	Group[ 395 ] n: 1 ;id: Echinodera_spinosa|8926.E-0199-spi
1	1	oversplitting	Group[ 396 ] n: 1 ;id: Echinodera_spinosa|8927.E-0200-spi
2	1	oversplitting	Group[ 397 ] n: 2 ;id: Echinodera_spinosa|8936.E-0214-spi Echinodera_spinosa|9400.E-766-spi
1	1	oversplitting	Group[ 398 ] n: 1 ;id: Echinodera_spinosa|8939.E-0217-spi
1	1	oversplitting	Group[ 399 ] n: 1 ;id: Echinodera_spinosa|9406.E-776-spi
1	1	oversplitting	Group[ 400 ] n: 1 ;id: Echinodera_spinosa|9410.E-779-spi
1	1	oversplitting	Group[ 401 ] n: 1 ;id: Echinodera_spinosa|10186.1286-PST_4102
		info only	Group[ 404 ] n: 1 ;id: Echinodera_tellatlasensis|310.115-PST_2MO2011
1	1	oversplitting	Group[ 405 ] n: 1 ;id: Echinodera_tellatlasensis|335.140-PST_10MO2011
		info only	Group[ 408 ] n: 1 ;id: Echinodera_variegata|8901.I-0411-var
1	1	oversplitting	Group[ 409 ] n: 1 ;id: Echinodera_variegata|8902.I-0412-var
1	1	oversplitting	Group[ 412 ] n: 1 ;id: Echinodera_variegata|8789.I-0154-vit
		info only	Group[ 410 ] n: 2 ;id: Echinodera_varroi|10887.1401-PST_4697 Echinodera_varroi|13855.1769-PST_24093
1	1	oversplitting	Group[ 411 ] n: 1 ;id: Echinodera_varroi|13861.1775-PST_24099
		info only	Group[ 414 ] n: 2 ;id: Echiumacalles_anagaensis|9146.E-545-ana Echiumacalles_anagaensis|9599.ES1016
1	1	oversplitting	Group[ 415 ] n: 2 ;id: Echiumacalles_anagaensis|9147.E-546-ana Echiumacalles_anagaensis|9275.E-686-ana
		info only	Group[ 416 ] n: 1 ;id: Elliptacalles_baeticus|8838.E-0198-lon
1	1	oversplitting	Group[ 417 ] n: 1 ;id: Elliptacalles_baeticus|8841.E-0213-lon
1	1	oversplitting	Group[ 418 ] n: 1 ;id: Elliptacalles_baeticus|9401.E-768-bae
1	1	oversplitting	Group[ 419 ] n: 1 ;id: Elliptacalles_baeticus|9504.E-885-lon
1	1	oversplitting	Group[ 420 ] n: 1 ;id: Elliptacalles_baeticus|9630.ES1047
		info only	Group[ 421 ] n: 1 ;id: Elliptacalles_longus|11200.780-PST_3117
1	1	oversplitting	Group[ 422 ] n: 1 ;id: Elliptacalles_longus|17722.2860-PST_4255
		info only	Group[ 425 ] n: 3 ;id: Ficusacalles_ficvorator|980.711-PST_13T2012_3048 Ficusacalles_ficvorator|8729.C-0084-sen Ficusacalles_ficvorator|11056.1570-JKR_3618
1	1	oversplitting	Group[ 424 ] n: 1 ;id: Ficusacalles_ficvorator|243.53-PST_48GC2011
2	1	oversplitting	Group[ 426 ] n: 2 ;id: Ficusacalles_ficvorator|8730.C-0085-sen Ficusacalles_ficvorator|12164.1713-PST_24431
3	1	oversplitting	Group[ 427 ] n: 3 ;id: Ficusacalles_ficvorator|9158.E-557-sen Ficusacalles_ficvorator|9285.E-696-sen Ficusacalles_ficvorator|9296.E-707-sen
2	1	oversplitting	Group[ 428 ] n: 2 ;id: Ficusacalles_ficvorator|12166.1715-PST_24433 Ficusacalles_ficvorator|12179.1728-PST_24446
		info only	Group[ 430 ] n: 5 ;id: Ficusacalles_senilis|8731.C-0086-sen Ficusacalles_senilis|8966.E-0259-sen Ficusacalles_senilis|8967.E-0260-sen Ficusacalles_senilis|10368.E-0258-sen Ficusacalles_senilis|8732.C-0087-sen
1	1	oversplitting	Group[ 431 ] n: 1 ;id: Ficusacalles_senilis|8965.E-0257-sen
		info only	Group[ 432 ] n: 4 ;id: Kyklioacalles_abstersus|668.464-PST Kyklioacalles_abstersus|670.466-PST Kyklioacalles_abstersus|8983.SLO-0293-rob Kyklioacalles_abstersus|17760.2895-PST_25901
2	1	oversplitting	Group[ 433 ] n: 2 ;id: Kyklioacalles_abstersus|955.106-PST_div Kyklioacalles_abstersus|8982.D-0291-rob
		info only	Group[ 437 ] n: 3 ;id: Kyklioacalles_anthyllis|8724.E-0079-ant Kyklioacalles_anthyllis|9198.E-597-ant Kyklioacalles_anthyllis|9199.E-598-ant
2	1	oversplitting	Group[ 435 ] n: 2 ;id: Kyklioacalles_anthyllis|8719.E-0074-paa Kyklioacalles_anthyllis|8720.E-0075-paa
1	1	oversplitting	Group[ 436 ] n: 1 ;id: Kyklioacalles_anthyllis|8723.E-0078-ant
		info only	Group[ 439 ] n: 1 ;id: Kyklioacalles_astragali|8721.E-0076-ast
1	1	oversplitting	Group[ 440 ] n: 1 ;id: Kyklioacalles_astragali|8722.E-0077-ast
		info only	Group[ 442 ] n: 5 ;id: Kyklioacalles_aubei|8678.I-0018-aub Kyklioacalles_aubei|8706.I-0009-aub Kyklioacalles_aubei|8823.I-0039-aub Kyklioacalles_aubei|8844.F-0226-aub Kyklioacalles_aubei|9069.F-436-aub
3	1	oversplitting	Group[ 443 ] n: 3 ;id: Kyklioacalles_aubei|8842.SLO-0224-aub Kyklioacalles_aubei|8843.SLO-0225-aub Kyklioacalles_aubei|16313.2299-JKR_24230
1	1	oversplitting	Group[ 444 ] n: 1 ;id: Kyklioacalles_aubei|9225.I-624-aub
2	1	oversplitting	Group[ 445 ] n: 2 ;id: Kyklioacalles_aubei|9446.I-826-aub Kyklioacalles_aubei|16037.2022-JKR_23662
1	1	oversplitting	Group[ 446 ] n: 1 ;id: Kyklioacalles_aubei|17761.2896-PST_25902
		info only	Group[ 447 ] n: 1 ;id: Kyklioacalles_bupleuri|8795.E-0161-bup
1	1	oversplitting	Group[ 448 ] n: 1 ;id: Kyklioacalles_bupleuri|8940.E-0218-bup
1	1	oversplitting	Group[ 449 ] n: 1 ;id: Kyklioacalles_bupleuri|10202.1302-PST_4118
1	1	oversplitting	Group[ 450 ] n: 1 ;id: Kyklioacalles_bupleuri|10222.1322-PST_4138
1	1	oversplitting	Group[ 451 ] n: 1 ;id: Kyklioacalles_bupleuri|10226.1326-PST_4142
		info only	Group[ 454 ] n: 2 ;id: Kyklioacalles_erinaceus|9196.E-595-ks3 Kyklioacalles_erinaceus|10214.1314-PST_4130
1	1	oversplitting	Group[ 455 ] n: 1 ;id: Kyklioacalles_erinaceus|10198.1298-PST_4114
		info only	Group[ 457 ] n: 2 ;id: Kyklioacalles_fausti|9226.I-625-fau Kyklioacalles_fausti|9260.I-659-fau
1	1	oversplitting	Group[ 458 ] n: 1 ;id: Kyklioacalles_fausti|9631.IT1048
		info only	Group[ 462 ] n: 1 ;id: Kyklioacalles_igualeja|8933.E-0210-ks1
1	1	oversplitting	Group[ 463 ] n: 1 ;id: Kyklioacalles_igualeja|9641.ES1058
		info only	Group[ 466 ] n: 6 ;id: Kyklioacalles_navieresi|8962.M-0065-nav Kyklioacalles_navieresi|9334.S-663-nav Kyklioacalles_navieresi|9335.S-664-nav Kyklioacalles_navieresi|9336.S-665-nav Kyklioacalles_navieresi|9338.D-667-nav Kyklioacalles_navieresi|9563.D-928-nav
5	1	oversplitting	Group[ 465 ] n: 5 ;id: Kyklioacalles_navieresi|8683.I-0013-nav Kyklioacalles_navieresi|8684.I-0007-nav Kyklioacalles_navieresi|8696.M-0046-nav Kyklioacalles_navieresi|8829.I-0031-nav Kyklioacalles_navieresi|8697.M-0058-nav
1	1	oversplitting	Group[ 467 ] n: 1 ;id: Kyklioacalles_navieresi|9224.I-623-nav
1	1	oversplitting	Group[ 468 ] n: 1 ;id: Kyklioacalles_navieresi|9237.I-636-nav
2	1	oversplitting	Group[ 469 ] n: 2 ;id: Kyklioacalles_navieresi|9258.I-657-nav Kyklioacalles_navieresi|9259.I-658-nav
1	1	oversplitting	Group[ 470 ] n: 1 ;id: Kyklioacalles_navieresi|10888.1402-PST_4698
		info only	Group[ 471 ] n: 1 ;id: Kyklioacalles_oblongus|10208.1308-PST_4124
1	1	oversplitting	Group[ 472 ] n: 1 ;id: Kyklioacalles_oblongus|10240.1340-PST_4156
		info only	Group[ 474 ] n: 1 ;id: Kyklioacalles_oukaimedensis|9502.E-883-ouk
1	1	oversplitting	Group[ 475 ] n: 1 ;id: Kyklioacalles_oukaimedensis|9505.E-886-ouk
		info only	Group[ 477 ] n: 1 ;id: Kyklioacalles_provincialis|9067.F-434-pro
1	1	oversplitting	Group[ 478 ] n: 1 ;id: Kyklioacalles_provincialis|9076.F-443-pro
1	1	oversplitting	Group[ 479 ] n: 1 ;id: Kyklioacalles_provincialis|9078.F-445-pro
1	1	oversplitting	Group[ 480 ] n: 1 ;id: Kyklioacalles_provincialis|9084.F-451-pro
		info only	Group[ 487 ] n: 5 ;id: Kyklioacalles_punctaticollis|8934.E-0211-pun Kyklioacalles_punctaticollis|8937.E-0215-pun Kyklioacalles_punctaticollis|9396.E-767-pun Kyklioacalles_punctaticollis|9407.E-775-pun Kyklioacalles_punctaticollis|9646.ES1063
2	1	oversplitting	Group[ 481 ] n: 2 ;id: Kyklioacalles_punctaticollis|8796.E-0162-pun Kyklioacalles_punctaticollis|10228.1328-PST_4144
1	1	oversplitting	Group[ 482 ] n: 1 ;id: Kyklioacalles_punctaticollis|8797.E-0163-pun
2	1	oversplitting	Group[ 483 ] n: 2 ;id: Kyklioacalles_punctaticollis|8805.E-0165-met Kyklioacalles_punctaticollis|8915.E-0177-met
1	1	oversplitting	Group[ 484 ] n: 1 ;id: Kyklioacalles_punctaticollis|8917.E-0183-met
1	1	oversplitting	Group[ 485 ] n: 1 ;id: Kyklioacalles_punctaticollis|8924.E-0195-pun
3	1	oversplitting	Group[ 486 ] n: 3 ;id: Kyklioacalles_punctaticollis|8928.E-0201-pun Kyklioacalles_punctaticollis|8938.E-0216-pun Kyklioacalles_punctaticollis|9418.E-790-pun
1	1	oversplitting	Group[ 488 ] n: 1 ;id: Kyklioacalles_punctaticollis|9066.F-433-met
1	1	oversplitting	Group[ 489 ] n: 1 ;id: Kyklioacalles_punctaticollis|9082.F-449-met
1	1	oversplitting	Group[ 490 ] n: 1 ;id: Kyklioacalles_punctaticollis|9206.E-605-met
1	1	oversplitting	Group[ 491 ] n: 1 ;id: Kyklioacalles_punctaticollis|10220.1320-PST_4136
1	1	oversplitting	Group[ 492 ] n: 1 ;id: Kyklioacalles_punctaticollis|10238.1338-PST_4154
		info only	Group[ 494 ] n: 9 ;id: Kyklioacalles_pyrenaeus|8984.A-0296-pyr Kyklioacalles_pyrenaeus|9426.Cz-798-pyr Kyklioacalles_pyrenaeus|9429.Cz-801-pyr Kyklioacalles_pyrenaeus|10111.1211-JKR_3547 Kyklioacalles_pyrenaeus|10126.1226-JKR_3562 Kyklioacalles_pyrenaeus|16428.2414-JKR_25991 Kyklioacalles_pyrenaeus|16429.2415-JKR_25992 Kyklioacalles_pyrenaeus|16435.2421-JKR_25998 Kyklioacalles_pyrenaeus|16436.242…
3	1	oversplitting	Group[ 493 ] n: 3 ;id: Kyklioacalles_pyrenaeus|8688.I-0035-pyr Kyklioacalles_pyrenaeus|8709.I-0028-pyr Kyklioacalles_pyrenaeus|11161.1213-JKR_3549
1	1	oversplitting	Group[ 495 ] n: 1 ;id: Kyklioacalles_pyrenaeus|16434.2420-JKR_25997
		info only	Group[ 496 ] n: 1 ;id: Kyklioacalles_reginae|9201.E-600-reg
1	1	oversplitting	Group[ 497 ] n: 1 ;id: Kyklioacalles_reginae|9205.E-604-reg
		info only	Group[ 500 ] n: 3 ;id: Kyklioacalles_reinosae|9459.E-839-rei Kyklioacalles_reinosae|9461.E-841-rei Kyklioacalles_reinosae|9464.E-844-rei
2	1	oversplitting	Group[ 498 ] n: 2 ;id: Kyklioacalles_reinosae|9032.E-475-rei Kyklioacalles_reinosae|9469.E-849-rei
1	1	oversplitting	Group[ 499 ] n: 1 ;id: Kyklioacalles_reinosae|9101.P-539-rei
1	1	oversplitting	Group[ 501 ] n: 1 ;id: Kyklioacalles_reinosae|9474.E-854-rei
1	1	oversplitting	Group[ 502 ] n: 1 ;id: Kyklioacalles_reinosae|9479.E-859-rei
1	1	oversplitting	Group[ 503 ] n: 1 ;id: Kyklioacalles_reinosae|9487.E-868-rei
1	1	oversplitting	Group[ 504 ] n: 1 ;id: Kyklioacalles_reinosae|9492.E-873-rei
1	1	oversplitting	Group[ 505 ] n: 1 ;id: Kyklioacalles_reinosae|9731.830-PST_3743
		info only	Group[ 506 ] n: 5 ;id: Kyklioacalles_roboris|666.462-PST Kyklioacalles_roboris|8685.I-0032-rob Kyklioacalles_roboris|8830.I-0037-rob Kyklioacalles_roboris|9427.Cz-799-rob Kyklioacalles_roboris|9341.D-670-rob
4	1	oversplitting	Group[ 507 ] n: 4 ;id: Kyklioacalles_roboris|8686.I-0025-rob Kyklioacalles_roboris|8702.M-0062-rob Kyklioacalles_roboris|9219.AND-618-rob Kyklioacalles_roboris|8703.M-0054-rob
		info only	Group[ 512 ] n: 1 ;id: Kyklioacalles_teter|8792.I-0157-tet
1	1	oversplitting	Group[ 513 ] n: 1 ;id: Kyklioacalles_teter|9447.I-827-tet
1	1	oversplitting	Group[ 514 ] n: 1 ;id: Kyklioacalles_teter|11137.1651-JKR_4229
		info only	Group[ 517 ] n: 5 ;id: Lauriacalles_acutus|8774.C-0137-act Lauriacalles_acutus|12160.1709-PST_24427 Lauriacalles_acutus|12204.1753-PST_24471 Lauriacalles_acutus|15996.1981-JKR_23621 Lauriacalles_acutus|8941.E-0219-acu
1	1	oversplitting	Group[ 518 ] n: 1 ;id: Lauriacalles_acutus|9145.E-544-acu
3	1	oversplitting	Group[ 519 ] n: 3 ;id: Lauriacalles_acutus|9263.E-674-acu Lauriacalles_acutus|9269.E-680-acu Lauriacalles_acutus|9441.E-816-acu
1	1	oversplitting	Group[ 520 ] n: 1 ;id: Lauriacalles_acutus|12161.1710-PST_24428
		info only	Group[ 523 ] n: 1 ;id: Madeiracalles_cinereus|9090.P-526-cin
1	1	oversplitting	Group[ 524 ] n: 1 ;id: Madeiracalles_cinereus|9114.P-516-cin
		info only	Group[ 529 ] n: 1 ;id: Madeiracalles_portosantoensis|9098.P-534-por
1	1	oversplitting	Group[ 530 ] n: 1 ;id: Madeiracalles_portosantoensis|SDEI0048.2953-PST
		info only	Group[ 532 ] n: 4 ;id: Madeiracalles_pulverosus|9086.P-512-pul Madeiracalles_pulverosus|9110.P-511-pul Madeiracalles_pulverosus|15967.1952-PST_24031 Madeiracalles_pulverosus|SDEI0038.2943-PST
1	1	oversplitting	Group[ 531 ] n: 1 ;id: Madeiracalles_pulverosus|8756.P-0116-pul
1	1	oversplitting	Group[ 533 ] n: 1 ;id: Madeiracalles_pulverosus|9088.P-524-pul
1	1	oversplitting	Group[ 534 ] n: 1 ;id: Madeiracalles_pulverosus|17520.2854-PST_4249
		info only	Group[ 538 ] n: 5 ;id: Madeiracalles_terminalis|9107.P-508-tol Madeiracalles_terminalis|9108.P-509-ter Madeiracalles_terminalis|9109.P-510-ter Madeiracalles_terminalis|9116.P-518-ter Madeiracalles_terminalis|SDEI0007.2912-PST
3	1	oversplitting	Group[ 537 ] n: 3 ;id: Madeiracalles_terminalis|9087.P-519-ter Madeiracalles_terminalis|SDEI0046.2951-PST Madeiracalles_terminalis|SDEI0049.2954-PST
1	1	oversplitting	Group[ 539 ] n: 1 ;id: Madeiracalles_terminalis|14980.1840-PST_26043
		info only	Group[ 544 ] n: 5 ;id: Onyxacalles_bermejaensis|8860.E-0167-ber Onyxacalles_bermejaensis|9409.E-778-ber Onyxacalles_bermejaensis|10190.1290-PST_4106 Onyxacalles_bermejaensis|9645.ES1062 Onyxacalles_bermejaensis|8923.E-0194-ber
1	1	oversplitting	Group[ 545 ] n: 1 ;id: Onyxacalles_bermejaensis|10184.1284-PST_4100
		info only	Group[ 549 ] n: 4 ;id: Onyxacalles_gibraltarensis|8930.E-0206-gib Onyxacalles_gibraltarensis|9526.E-907-gib Onyxacalles_gibraltarensis|17758.2893-PST_25899 Onyxacalles_gibraltarensis|17759.2894-PST_25900
2	1	oversplitting	Group[ 550 ] n: 2 ;id: Onyxacalles_gibraltarensis|9516.E-897-gib Onyxacalles_gibraltarensis|9518.E-899-gib
		info only	Group[ 552 ] n: 2 ;id: Onyxacalles_luigionii|9236.I-635-lui Onyxacalles_luigionii|9239.I-638-lui
1	1	oversplitting	Group[ 551 ] n: 1 ;id: Onyxacalles_luigionii|9223.I-622-lui
		info only	Group[ 556 ] n: 6 ;id: Onyxacalles_portusveneris|362.167-PST_19MO2011 Onyxacalles_portusveneris|8806.F-0166-por Onyxacalles_portusveneris|8919.E-0187-mag Onyxacalles_portusveneris|9509.E-890-port Onyxacalles_portusveneris|9510.E-891-port Onyxacalles_portusveneris|10194.1294-PST_4110
2	1	oversplitting	Group[ 557 ] n: 2 ;id: Onyxacalles_portusveneris|9134.M-482-mag Onyxacalles_portusveneris|9508.E-889-port
2	1	oversplitting	Group[ 558 ] n: 2 ;id: Onyxacalles_portusveneris|9203.E-602-mag Onyxacalles_portusveneris|10176.1276-PST_4092
1	1	oversplitting	Group[ 559 ] n: 1 ;id: Onyxacalles_portusveneris|9531.E-912-port
		info only	Group[ 562 ] n: 3 ;id: Onyxacalles_valencianus|8834.E-0180-val Onyxacalles_valencianus|9215.E-614-val Onyxacalles_valencianus|9213.E-612-val
1	1	oversplitting	Group[ 563 ] n: 1 ;id: Onyxacalles_valencianus|9208.E-607-val
		info only	Group[ 568 ] n: 3 ;id: Pseudodichromacalles_fernandezi|9317.E-728-fer Pseudodichromacalles_fernandezi|9598.ES1015 Pseudodichromacalles_fernandezi|9601.ES1018
1	1	oversplitting	Group[ 566 ] n: 1 ;id: Pseudodichromacalles_fernandezi|9174.E-573-fer
1	1	oversplitting	Group[ 567 ] n: 1 ;id: Pseudodichromacalles_fernandezi|9276.E-687-fer
2	1	oversplitting	Group[ 569 ] n: 2 ;id: Pseudodichromacalles_fernandezi|9326.E-737-fer Pseudodichromacalles_fernandezi|12133.1682-PST_24400
		info only	Group[ 570 ] n: 2 ;id: Pseudodichromacalles_pericallis|8767.C-0128-fer Pseudodichromacalles_pericallis|10369.E-0275-fer
1	1	oversplitting	Group[ 571 ] n: 1 ;id: Pseudodichromacalles_pericallis|12155.1704-PST_24422
		info only	Group[ 574 ] n: 3 ;id: Silvacalles_carlinavorus|10157.1257-PST_3593 Silvacalles_carlinavorus|10253.1353-PST_4169 Silvacalles_carlinavorus|11199.773-PST_20G2012_3110
1	1	oversplitting	Group[ 573 ] n: 1 ;id: Silvacalles_carlinavorus|1022.753-PST_74T2012_3090
2	1	oversplitting	Group[ 575 ] n: 2 ;id: Silvacalles_carlinavorus|12186.1735-PST_24453 Silvacalles_carlinavorus|12188.1737-PST_24455
1	1	oversplitting	Group[ 576 ] n: 1 ;id: Silvacalles_carlinavorus|12192.1741-PST_24459
		info only	Group[ 579 ] n: 2 ;id: Silvacalles_cedroensis|9587.ES1004 Silvacalles_cedroensis|9615.ES1032
1	1	oversplitting	Group[ 577 ] n: 1 ;id: Silvacalles_cedroensis|9305.E-716-ced
2	1	oversplitting	Group[ 578 ] n: 2 ;id: Silvacalles_cedroensis|9310.E-721-ced Silvacalles_cedroensis|9592.ES1009
		info only	Group[ 582 ] n: 3 ;id: Silvacalles_instabilis|943.686-PST_74T2012 Silvacalles_instabilis|9264.E-675-ins Silvacalles_instabilis|9281.E-692-ins
1	1	oversplitting	Group[ 581 ] n: 1 ;id: Silvacalles_instabilis|205.15-PST_7GC2011
1	1	oversplitting	Group[ 583 ] n: 1 ;id: Silvacalles_instabilis|971.702-PST_5T2012_3039
2	1	oversplitting	Group[ 584 ] n: 2 ;id: Silvacalles_instabilis|999.730-PST_40T2012_3067 Silvacalles_instabilis|10142.1242-PST_3578
1	1	oversplitting	Group[ 585 ] n: 1 ;id: Silvacalles_instabilis|8773.C-0136-ins
1	1	oversplitting	Group[ 586 ] n: 1 ;id: Silvacalles_instabilis|9270.E-681-ins
1	1	oversplitting	Group[ 587 ] n: 1 ;id: Silvacalles_instabilis|9273.E-684-ins
1	1	oversplitting	Group[ 588 ] n: 1 ;id: Silvacalles_instabilis|9439.E-814-ins
		info only	Group[ 589 ] n: 4 ;id: Silvacalles_lepidus|8772.C-0135-lep Silvacalles_lepidus|8973.E-0269-lep Silvacalles_lepidus|15998.1983-JKR_23623 Silvacalles_lepidus|8974.E-0271-lep
1	1	oversplitting	Group[ 590 ] n: 1 ;id: Silvacalles_lepidus|10370.E-0270-lep
		info only	Group[ 591 ] n: 4 ;id: Silvacalles_lunulatus|9089.P-525-lun Silvacalles_lunulatus|9091.P-527-lun Silvacalles_lunulatus|9111.P-513-lun Silvacalles_lunulatus|14993.1853-PST_26056
1	1	oversplitting	Group[ 592 ] n: 1 ;id: Silvacalles_lunulatus|9097.P-533-lun
1	1	oversplitting	Group[ 593 ] n: 1 ;id: Silvacalles_lunulatus|15018.1878-PST_26081
		info only	Group[ 594 ] n: 9 ;id: Silvacalles_mundus|8770.C-0133-mun Silvacalles_mundus|8975.E-0272-mun Silvacalles_mundus|11042.1556-JKR_3604 Silvacalles_mundus|11044.1558-JKR_3606 Silvacalles_mundus|12163.1712-PST_24430 Silvacalles_mundus|16002.1987-JKR_23627 Silvacalles_mundus|11043.1557-JKR_3605 Silvacalles_mundus|16003.1988-JKR_23628 Silvacalles_mundus|16001.1986-JKR_23626
2	1	oversplitting	Group[ 595 ] n: 2 ;id: Silvacalles_mundus|8771.C-0134-mun Silvacalles_mundus|12136.1685-PST_24403
2	1	oversplitting	Group[ 596 ] n: 2 ;id: Silvacalles_mundus|8972.E-0268-mun Silvacalles_mundus|10352.E-0943-lep
		info only	Group[ 597 ] n: 2 ;id: Silvacalles_nubilosus|8733.C-0088-nub Silvacalles_nubilosus|9271.E-682-nub
1	1	oversplitting	Group[ 598 ] n: 1 ;id: Silvacalles_nubilosus|9159.E-558-nub
		info only	Group[ 600 ] n: 2 ;id: Silvacalles_pedestris|8817.C-0107-ped Silvacalles_pedestris|11053.1567-JKR_3615
1	1	oversplitting	Group[ 599 ] n: 1 ;id: Silvacalles_pedestris|977.708-PST_9T2012_3045
1	1	oversplitting	Group[ 601 ] n: 1 ;id: Silvacalles_pedestris|8818.C-0108-ped
1	1	oversplitting	Group[ 602 ] n: 1 ;id: Silvacalles_pedestris|9300.E-711-ped
1	1	oversplitting	Group[ 603 ] n: 1 ;id: Silvacalles_pedestris|9312.E-723-ped
1	1	oversplitting	Group[ 604 ] n: 1 ;id: Silvacalles_pedestris|9437.E-810-ped
1	1	oversplitting	Group[ 605 ] n: 1 ;id: Silvacalles_pedestris|9593.ES1010
1	1	oversplitting	Group[ 606 ] n: 1 ;id: Silvacalles_pedestris|9616.ES1033
		info only	Group[ 607 ] n: 4 ;id: Silvacalles_tolpivorus|8757.C-0117-tol Silvacalles_tolpivorus|9316.E-727-tol Silvacalles_tolpivorus|9605.ES1022 Silvacalles_tolpivorus|9606.ES1023
1	1	oversplitting	Group[ 608 ] n: 1 ;id: Silvacalles_tolpivorus|9596.ES1013
		info only	Group[ 609 ] n: 4 ;id: Sonchiacalles_muelleri|8754.C-0112-mue Sonchiacalles_muelleri|16014.1999-JKR_23639 Sonchiacalles_muelleri|8955.E-0246-mue Sonchiacalles_muelleri|8954.E-0245-mue
2	1	oversplitting	Group[ 610 ] n: 2 ;id: Sonchiacalles_muelleri|8755.C-0113-mue Sonchiacalles_muelleri|8802.C-0114-mue
		info only	Group[ 611 ] n: 2 ;id: Sonchiacalles_silosensis|981.712-PST_13T2012_3049 Sonchiacalles_silosensis|9152.E-551-sil
1	1	oversplitting	Group[ 612 ] n: 1 ;id: Sonchiacalles_silosensis|9318.E-729-sil
		info only	Group[ 616 ] n: 2 ;id: Sonchiacalles_sonchi|9286.E-697-son Sonchiacalles_sonchi|9288.E-699-son
2	1	oversplitting	Group[ 617 ] n: 2 ;id: Sonchiacalles_sonchi|9315.E-726-son Sonchiacalles_sonchi|9623.ES1040
1	1	oversplitting	Group[ 613 ] n: 1 ;id: Sonchiacalles_sonchi|8744.C-0110-son
1	1	oversplitting	Group[ 614 ] n: 1 ;id: Sonchiacalles_sonchi|9153.E-552-son
1	1	oversplitting	Group[ 615 ] n: 1 ;id: Sonchiacalles_sonchi|9274.E-685-son
		info only	Group[ 620 ] n: 2 ;id: Torneuma_aphroditae|17725.2862-PST_ADN569 Torneuma_aphroditae|17726.2863-PST_ADN570
1	1	oversplitting	Group[ 619 ] n: 1 ;id: Torneuma_aphroditae|9597.ES1014
		info only	Group[ 624 ] n: 2 ;id: Torneuma_deplanatum|8751.I-0174-dep Torneuma_deplanatum|8752.I-0175-dep
1	1	oversplitting	Group[ 625 ] n: 1 ;id: Torneuma_deplanatum|8865.I-0305-dep
1	1	oversplitting	Group[ 626 ] n: 1 ;id: Torneuma_deplanatum|8997.KO-0371-dep
		info only	Group[ 631 ] n: 1 ;id: Torneuma_korwitzi|15000.1860-PST_26063
1	1	oversplitting	Group[ 632 ] n: 1 ;id: Torneuma_korwitzi|15004.1864-PST_26067
		info only	Group[ 633 ] n: 1 ;id: Torneuma_maderense|9119.P-522-mad
1	1	oversplitting	Group[ 634 ] n: 1 ;id: Torneuma_maderense|14982.1842-PST_26045
		info only	Group[ 636 ] n: 1 ;id: Torneuma_orbatum|9322.E-733-orb
1	1	oversplitting	Group[ 637 ] n: 1 ;id: Torneuma_orbatum|9586.ES1003
1	1	oversplitting	Group[ 638 ] n: 1 ;id: Torneuma_orbatum|17727.2864-PST_ADN571
480	373	<-- SUM

## Sheet: Partition 6
Partition 5		wrong assignment
Score: 5		info only
Proba: 5.573770e-02		oversplitting
nb groups:251 (250)
------------------------------------------------------------
wrong assigned seqs count	wrong assigned taxa count	reason	Copy of partition lines discrepancies (see raw data group_1.txt)
		info only	Group[ 8 ] n: 11 ;id: Acalles_echinatus|8855.HR-0334-ech Acalles_echinatus|8992.HR-0338-ech Acalles_echinatus|10121.1221-JKR_3557 Acalles_echinatus|9007.RU-0410-ech Acalles_echinatus|9339.R-668-ech Acalles_echinatus|9340.R-669-ech Acalles_echinatus|8993.BUL-0344-ech Acalles_echinatus|8994.BUL-0345-ech Acalles_echinatus|8864.D-0234-ech Acalles_echinatus|10371.461-PST Acalles_echinatus|9632.IT1049
2	1	oversplitting	Group[ 7 ] n: 2 ;id: Acalles_echinatus|8737.A-0093-ech Acalles_echinatus|8948.CZ-0231-ech
		info only	Group[ 14 ] n: 8 ;id: Acalles_lemur|8675.I-0005-leL Acalles_lemur|8676.I-0010-leL Acalles_lemur|8825.I-0015-leL Acalles_lemur|9008.D-0422-lem Acalles_lemur|9071.F-438-lem Acalles_lemur|8700.M-0061-leL Acalles_lemur|8701.M-0059-leL Acalles_lemur|9364.D-673-lem
5	1	oversplitting	Group[ 16 ] n: 5 ;id: Acalles_lemur|9235.I-634-cis Acalles_lemur|9256.I-655-cis Acalles_lemur|9444.I-824-cis Acalles_lemur|10879.1393-PST_4689 Acalles_lemur|10848.1362-PST_4658
1	1	oversplitting	Group[ 15 ] n: 1 ;id: Acalles_lemur|9227.I-626-cis
1	1	oversplitting	Group[ 17 ] n: 1 ;id: Acalles_lemur|10855.1369-PST_4665
		info only	Group[ 37 ] n: 3 ;id: Acallocrates_denticollis|9002.EP-0387-den Acallocrates_denticollis|SDEI0070.2975-PST Acallocrates_denticollis|9369.EP-0389-den
2	1	oversplitting	Group[ 35 ] n: 2 ;id: Acallocrates_denticollis|8851.HR-0320-den Acallocrates_denticollis|8988.HR-0325-den
1	1	oversplitting	Group[ 34 ] n: 1 ;id: Acallocrates_denticollis|8758.GR-0118-den
1	1	oversplitting	Group[ 36 ] n: 1 ;id: Acallocrates_denticollis|8998.KO-0382-den
1	1	oversplitting	Group[ 38 ] n: 1 ;id: Acallocrates_denticollis|9764.863-PST_3776
5	3	wrong assignment	Group[ 40 ] n: 9 ;id: Acallorneuma_doderoi|8727.S-0082-dod Acallorneuma_doderoi|8759.I-0120-dod Acallorneuma_ingoi|13857.1771-PST_24095 Acallorneuma_ingoi|13862.1776-PST_24100 Acallorneuma_ingoi|13864.1778-PST_24102 Acallorneuma_ingoi|13860.1774-PST_24098 Acallorneuma_sardiniense|9679.IT1096c Acallorneuma_sardiniense|13869.1783-PST_24107 Acallorneuma_mainardii|13871.1785-PST_24109
		info only	Group[ 44 ] n: 4 ;id: Aeoniacalles_aeonii|1016.747-PST_66T2012_3084 Aeoniacalles_aeonii|9293.E-704-aeo Aeoniacalles_aeonii|8811.C-0101-aeo Aeoniacalles_aeonii|9278.E-689-aeo
1	1	oversplitting	Group[ 45 ] n: 1 ;id: Aeoniacalles_aeonii|9148.E-547-bod
4	2	wrong assignment	Group[ 53 ] n: 7 ;id: Calacalles_bandamaensis|197.7-PST_2GC2011 Calacalles_bandamaensis|305.110-PST_div Calacalles_bandamaensis|302.107-PST_div Calacalles_minutus|9379.E-822-min Calacalles_palmensis|8760.C-0121-set Calacalles_palmensis|12151.1700-PST_24418 Calacalles_palmensis|12190.1739-PST_24457
5	2	wrong assignment	Group[ 58 ] n: 9 ;id: Calacalles_hermigua|9343.E-742-set Calacalles_hermigua|9347.E-746-set Calacalles_hermigua|9348.E-747-set Calacalles_hermigua|9589.ES1006 Calacalles_montelunatus|12167.1716-PST_24434 Calacalles_montelunatus|12172.1721-PST_24439 Calacalles_montelunatus|12171.1720-PST_24438 Calacalles_seticollis|8761.C-0122-set Calacalles_seticollis|8969.E-0265-set
3	1	wrong assignment	Group[ 60 ] n: 8 ;id: Calacalles_lepensis|9608.ES1025 Calacalles_lepensis|10245.1345-PST_4161 Calacalles_lepensis|10158.1258-PST_3594 Calacalles_nataliae|9344.E-743-nat Calacalles_nataliae|9345.E-744-nat Calacalles_nataliae|9346.E-745-nat Calacalles_nataliae|9595.ES1012 Calacalles_nataliae|10159.1259-PST_3595
5	2	wrong assignment	Group[ 61 ] n: 13 ;id: Calacalles_manriquei|SDEI0028.2933-PST Calacalles_mulagua|9585.ES1002 Calacalles_mulagua|9620.ES1037 Calacalles_mulagua|9609.ES1026 Calacalles_mulagua|9619.ES1036 Calacalles_mulagua|9613.ES1030 Calacalles_mulagua|16733.2719-PST_23869 Calacalles_mulagua|9617.ES1034 Calacalles_mulagua|9622.ES1039 Calacalles_pusillus|978.709-PST_10T2012_3046 Calacalles_pusillus|1007.738-PST_52…
4	1	wrong assignment	Group[ 62 ] n: 9 ;id: Calacalles_pumilio|9380.E-811-pum Calacalles_pumilio|9612.ES1029 Calacalles_pumilio|16727.2713-PST_23863 Calacalles_pumilio|9383.E-812-pum Calacalles_wollastoni|9106.P-507-wol Calacalles_wollastoni|9117.P-520-wol Calacalles_wollastoni|14981.1841-PST_26044 Calacalles_wollastoni|17491.2832-PST_4742 Calacalles_wollastoni|17504.2845-PST_4240
2	1	wrong assignment	Group[ 64 ] n: 8 ;id: Canariacalles_alluaudi|221.31-PST_17GC2011 Canariacalles_alluaudi|11164.9-PST_3GC2011 Canariacalles_alluaudi|8942.E-0220-all Canariacalles_alluaudi|9284.E-695-all Canariacalles_alluaudi|9298.E-709-all Canariacalles_alluaudi|9289.E-700-all Canariacalles_lanzarotensis|16882.2762-PST_26211 Canariacalles_lanzarotensis|SDEI0027.2932-PST
		info only	Group[ 72 ] n: 3 ;id: Dendroacalles_euphorbiacus|8971.E-0267-eup Dendroacalles_euphorbiacus|12170.1719-PST_24437 Dendroacalles_euphorbiacus|12193.1742-PST_24460
1	1	oversplitting	Group[ 71 ] n: 1 ;id: Dendroacalles_euphorbiacus|8775.C-0138-eup
14	3	wrong assignment	Group[ 73 ] n: 23 ;id: Dendroacalles_fortunatus|9303.E-714-rut Dendroacalles_fortunatus|9304.E-715-for Dendroacalles_fortunatus|9309.E-720-rut Dendroacalles_fortunatus|9434.E-807-for Dendroacalles_fortunatus|9588.ES1005 Dendroacalles_fortunatus|9436.E-809-for Dendroacalles_fortunatus|9311.E-722-for Dendroacalles_fortunatus|9435.E-808-for Dendroacalles_fortunatus|16721.2707-PST_23857 Dendroacalles…
		info only	Group[ 78 ] n: 2 ;id: Dichromacalles_andalusiensis|10206.1306-PST_4122 Dichromacalles_andalusiensis|10234.1334-PST_4150
1	1	oversplitting	Group[ 77 ] n: 1 ;id: Dichromacalles_andalusiensis|10161.1261-PST_3597
		info only	Group[ 81 ] n: 4 ;id: Dichromacalles_diocletianus|961.692-FBA_3029 Dichromacalles_diocletianus|9249.I-648-dio Dichromacalles_diocletianus|9557.F-933-dio Dichromacalles_diocletianus|9568.F-934-dio
1	1	oversplitting	Group[ 82 ] n: 1 ;id: Dichromacalles_diocletianus|10265.693-FBA_3030
1	1	oversplitting	Group[ 83 ] n: 1 ;id: Dichromacalles_diocletianus|17471.2813b-FBA_3315
		info only	Group[ 88 ] n: 5 ;id: Dichromacalles_tuberculatus|8861.E-0203-tub Dichromacalles_tuberculatus|9405.E-773-tub Dichromacalles_tuberculatus|9414.E-783-tub Dichromacalles_tuberculatus|9419.E-791-tub Dichromacalles_tuberculatus|9730.829-PST_3742
1	1	oversplitting	Group[ 89 ] n: 1 ;id: Dichromacalles_tuberculatus|9522.E-903-tub
		info only	Group[ 95 ] n: 3 ;id: Echinodera_atlasensis|9536.E-918-atl Echinodera_atlasensis|9581.E-920-atl Echinodera_atlasensis|9560.Mo-947-ant
1	1	oversplitting	Group[ 96 ] n: 1 ;id: Echinodera_atlasensis|9537.E-919-atl
		info only	Group[ 100 ] n: 16 ;id: Echinodera_bellieri|8894.KO-0367-bel Echinodera_bellieri|9004.EP-0390-bel Echinodera_bellieri|8899.EP-0398-bel Echinodera_bellieri|9367.KO-0374-bel Echinodera_bellieri|9242.I-641-tyr Echinodera_bellieri|9247.I-646-tyr Echinodera_bellieri|9654.IT1071c Echinodera_bellieri|9656.IT1073c Echinodera_bellieri|9660.IT1077c Echinodera_bellieri|13872.1786-PST_24110 Echinodera_bellie…
2	1	oversplitting	Group[ 99 ] n: 2 ;id: Echinodera_bellieri|8800.I-0173-bel Echinodera_bellieri|8849.I-0298-bel
2	1	wrong assignment	Group[ 108 ] n: 9 ;id: Echinodera_cognita|8907.E-0417-cog Echinodera_cognita|9047.E-490-cog Echinodera_incognita|8908.E-0418-inc Echinodera_incognita|9195.E-594-inc Echinodera_incognita|9046.E-489-inc Echinodera_incognita|10200.1300-PST_4116 Echinodera_incognita|9395.E-762-inc Echinodera_incognita|9397.E-763-inc Echinodera_incognita|10172.1272-PST_4088
1	1	oversplitting	Group[ 122 ] n: 1 ;id: Echinodera_incognita|10242.1342-PST_4158
5	2	wrong assignment	Group[ 111 ] n: 8 ;id: Echinodera_crenata|9166.E-565-cre Echinodera_crenata|9299.E-710-cre Echinodera_crenata|9301.E-712-cre Echinodera_tenoensis|9169.E-568-ten Echinodera_tenoensis|9295.E-706-ang Echinodera_tenoensis|9356.E-755-ten Echinodera_guacimara|9162.E-561-gua Echinodera_guacimara|9277.E-688-gua
1	1	wrong assignment	Group[ 114 ] n: 3 ;id: Echinodera_graeca|8999.EP-0384-gra Echinodera_pelionis|SDEI0069.2974-PST Echinodera_pelionis|SDEI0079.2984-PST
		info only	Group[ 116 ] n: 18 ;id: Echinodera_hypocrita|8689.I-0022-hyp Echinodera_hypocrita|8831.I-0014-hyp Echinodera_hypocrita|8710.I-0004-hyp Echinodera_hypocrita|9551.F-939-hyp Echinodera_hypocrita|9546.F-437-hyp Echinodera_hypocrita|8692.M-0067-hyp Echinodera_hypocrita|8693.M-0047-hyp Echinodera_hypocrita|8750.SLO-0172-hyp Echinodera_hypocrita|8832.M-0064-hyp Echinodera_hypocrita|8985.CZ-0302-hyp Echi…
2	1	oversplitting	Group[ 117 ] n: 2 ;id: Echinodera_hypocrita|9220.I-619-hyp Echinodera_hypocrita|9228.I-627-hyp
1	1	oversplitting	Group[ 118 ] n: 1 ;id: Echinodera_hypocrita|10857.1371-PST_4667
16	2	wrong assignment	Group[ 119 ] n: 30 ;id: Echinodera_hystrix|8777.C-0142-hys Echinodera_hystrix|8979.E-0277-hys Echinodera_hystrix|10332.E-0279-hys Echinodera_hystrix|SDEI0059.2964-PST Echinodera_hystrix|8980.E-0281-hys Echinodera_hystrix|10333.E-0282-hys Echinodera_hystrix|8778.C-0143-hys Echinodera_hystrix|8779.C-0144-hys Echinodera_hystrix|8783.C-0148-hys Echinodera_hystrix|11055.1569-JKR_3617 Echinodera_hystri…
7	1	wrong assignment	Group[ 127 ] n: 15 ;id: Echinodera_lusitanica|9454.E-834-pag Echinodera_lusitanica|9457.E-837-pag Echinodera_lusitanica|9483.E-863-pag Echinodera_lusitanica|9756.855-PST_3768 Echinodera_lusitanica|9758.857-PST_3770 Echinodera_lusitanica|9484.E-864-pag Echinodera_lusitanica|9745.844-PST_3757 Echinodera_lusitanica|9760.859-PST_3772 Echinodera_paganettii|9043.E-486-pag Echinodera_paganettii|9471.E-8…
		info only	Group[ 130 ] n: 1 ;id: Echinodera_merkli|9000.EP-0385-mer
1	1	oversplitting	Group[ 131 ] n: 1 ;id: Echinodera_merkli|SDEI0071.2976-PST
		info only	Group[ 146 ] n: 5 ;id: Echinodera_roudieri|8790.E-0155-rou Echinodera_roudieri|9136.E-487-rou Echinodera_roudieri|9192.E-591-rou Echinodera_roudieri|9193.E-592-rou Echinodera_roudieri|8914.E-0176-rou
3	1	oversplitting	Group[ 145 ] n: 3 ;id: Echinodera_roudieri|770.566-PST_div Echinodera_roudieri|8916.E-0179-rou Echinodera_roudieri|8885.E-0182-rou
		info only	Group[ 152 ] n: 12 ;id: Echinodera_spinosa|8784.E-0149-spi Echinodera_spinosa|9408.E-777-spi Echinodera_spinosa|10188.1288-PST_4104 Echinodera_spinosa|9647.ES1064 Echinodera_spinosa|8925.E-0196-spi Echinodera_spinosa|8929.E-0202-spi Echinodera_spinosa|8927.E-0200-spi Echinodera_spinosa|8936.E-0214-spi Echinodera_spinosa|9400.E-766-spi Echinodera_spinosa|8939.E-0217-spi Echinodera_spinosa|9410.E-7…
2	1	oversplitting	Group[ 153 ] n: 2 ;id: Echinodera_spinosa|9406.E-776-spi Echinodera_spinosa|10186.1286-PST_4102
		info only	Group[ 158 ] n: 2 ;id: Echinodera_variegata|8901.I-0411-var Echinodera_variegata|8789.I-0154-vit
1	1	oversplitting	Group[ 159 ] n: 1 ;id: Echinodera_variegata|8902.I-0412-var
2	1	wrong assignment	Group[ 166 ] n: 13 ;id: Ficusacalles_ficvorator|243.53-PST_48GC2011 Ficusacalles_ficvorator|980.711-PST_13T2012_3048 Ficusacalles_ficvorator|8729.C-0084-sen Ficusacalles_ficvorator|11056.1570-JKR_3618 Ficusacalles_ficvorator|9158.E-557-sen Ficusacalles_ficvorator|9285.E-696-sen Ficusacalles_ficvorator|9296.E-707-sen Ficusacalles_ficvorator|12166.1715-PST_24433 Ficusacalles_ficvorator|12179.1728-P…
2	2	wrong assignment	Group[ 169 ] n: 4 ;id: Kyklioacalles_alcornocalensis|9584.ES1001 Kyklioacalles_granulicollis|16881.2761-PST_26210 Kyklioacalles_igualeja|8933.E-0210-ks1 Kyklioacalles_igualeja|9641.ES1058
1	1	wrong assignment	Group[ 170 ] n: 7 ;id: Kyklioacalles_anthyllis|8719.E-0074-paa Kyklioacalles_anthyllis|8720.E-0075-paa Kyklioacalles_anthyllis|8723.E-0078-ant Kyklioacalles_anthyllis|8724.E-0079-ant Kyklioacalles_anthyllis|9198.E-597-ant Kyklioacalles_anthyllis|9199.E-598-ant Kyklioacalles_plantapilosus|8887.E-0190-pla
1	1	wrong assignment	Group[ 171 ] n: 4 ;id: Kyklioacalles_apogeus|9575.Mo-950-apo Kyklioacalles_euphorbiophilus|8859.M-0160-eup Kyklioacalles_euphorbiophilus|9498.E-879-eup Kyklioacalles_euphorbiophilus|11068.1582-JKR_3630
		info only	Group[ 191 ] n: 9 ;id: Kyklioacalles_punctaticollis|8924.E-0195-pun Kyklioacalles_punctaticollis|8928.E-0201-pun Kyklioacalles_punctaticollis|8938.E-0216-pun Kyklioacalles_punctaticollis|9418.E-790-pun Kyklioacalles_punctaticollis|8934.E-0211-pun Kyklioacalles_punctaticollis|8937.E-0215-pun Kyklioacalles_punctaticollis|9396.E-767-pun Kyklioacalles_punctaticollis|9407.E-775-pun Kyklioacalles_punct…
2	1	oversplitting	Group[ 188 ] n: 2 ;id: Kyklioacalles_punctaticollis|8796.E-0162-pun Kyklioacalles_punctaticollis|10228.1328-PST_4144
2	1	oversplitting	Group[ 189 ] n: 2 ;id: Kyklioacalles_punctaticollis|8797.E-0163-pun Kyklioacalles_punctaticollis|8917.E-0183-met
7	1	oversplitting	Group[ 190 ] n: 7 ;id: Kyklioacalles_punctaticollis|8805.E-0165-met Kyklioacalles_punctaticollis|8915.E-0177-met Kyklioacalles_punctaticollis|9066.F-433-met Kyklioacalles_punctaticollis|9082.F-449-met Kyklioacalles_punctaticollis|9206.E-605-met Kyklioacalles_punctaticollis|10238.1338-PST_4154 Kyklioacalles_punctaticollis|10220.1320-PST_4136
		info only	Group[ 193 ] n: 10 ;id: Kyklioacalles_pyrenaeus|8984.A-0296-pyr Kyklioacalles_pyrenaeus|9426.Cz-798-pyr Kyklioacalles_pyrenaeus|9429.Cz-801-pyr Kyklioacalles_pyrenaeus|10111.1211-JKR_3547 Kyklioacalles_pyrenaeus|10126.1226-JKR_3562 Kyklioacalles_pyrenaeus|16428.2414-JKR_25991 Kyklioacalles_pyrenaeus|16429.2415-JKR_25992 Kyklioacalles_pyrenaeus|16435.2421-JKR_25998 Kyklioacalles_pyrenaeus|16436.24…
3	1	oversplitting	Group[ 192 ] n: 3 ;id: Kyklioacalles_pyrenaeus|8688.I-0035-pyr Kyklioacalles_pyrenaeus|8709.I-0028-pyr Kyklioacalles_pyrenaeus|11161.1213-JKR_3549
6	3	wrong assignment	Group[ 207 ] n: 15 ;id: Madeiracalles_cinereus|9090.P-526-cin Madeiracalles_cinereus|9114.P-516-cin Madeiracalles_vau|15019.1879-PST_26082 Madeiracalles_terminalis|9087.P-519-ter Madeiracalles_terminalis|SDEI0046.2951-PST Madeiracalles_terminalis|SDEI0049.2954-PST Madeiracalles_terminalis|14980.1840-PST_26043 Madeiracalles_terminalis|9107.P-508-tol Madeiracalles_terminalis|9108.P-509-ter Madeirac…
1	1	wrong assignment	Group[ 220 ] n: 3 ;id: Onyxacalles_ganglbaueri|17752.2887-PST_25893 Onyxacalles_ganglbaueri|17754.2889-PST_25895 Onyxacalles_georgius|SDEI0040.2945-PST
3	1	wrong assignment	Group[ 231 ] n: 10 ;id: Pseudodichromacalles_fernandezi|9174.E-573-fer Pseudodichromacalles_fernandezi|9276.E-687-fer Pseudodichromacalles_fernandezi|9317.E-728-fer Pseudodichromacalles_fernandezi|9598.ES1015 Pseudodichromacalles_fernandezi|9601.ES1018 Pseudodichromacalles_fernandezi|9326.E-737-fer Pseudodichromacalles_fernandezi|12133.1682-PST_24400 Pseudodichromacalles_pericallis|8767.C-0128-fe…
37	6	wrong assignment	Group[ 233 ] n: 50 ;id: Silvacalles_carlinavorus|1022.753-PST_74T2012_3090 Silvacalles_carlinavorus|12186.1735-PST_24453 Silvacalles_carlinavorus|12188.1737-PST_24455 Silvacalles_carlinavorus|12192.1741-PST_24459 Silvacalles_carlinavorus|10157.1257-PST_3593 Silvacalles_carlinavorus|10253.1353-PST_4169 Silvacalles_carlinavorus|11199.773-PST_20G2012_3110 Silvacalles_cedroensis|9305.E-716-ced Silvac…
5	2	wrong assignment	Group[ 241 ] n: 8 ;id: Torneuma_aphroditae|9597.ES1014 Torneuma_aphroditae|17725.2862-PST_ADN569 Torneuma_aphroditae|17726.2863-PST_ADN570 Torneuma_feloi|17719.2857-PST_4252 Torneuma_feloi|17721.2859-PST_4254 Torneuma_orbatum|9322.E-733-orb Torneuma_orbatum|9586.ES1003 Torneuma_orbatum|17727.2864-PST_ADN571
2	1	wrong assignment	Group[ 249 ] n: 4 ;id: Torneuma_korwitzi|15000.1860-PST_26063 Torneuma_korwitzi|15004.1864-PST_26067 Torneuma_maderense|9119.P-522-mad Torneuma_maderense|14982.1842-PST_26045
181	68	<-- SUM

## Sheet: Partition 7
Partition 8		wrong assignment
Score: 8		info only
Proba: 6.826347e-01		oversplitting
nb groups:325 (323)
------------------------------------------------------------
wrong assigned seqs count	wrong assigned taxa count	reason	Copy of partition lines discrepancies (see raw data group_1.txt)
		info only	Group[ 1 ] n: 5 ;id: Acalles_almeriaensis|8836.E-0186-alm Acalles_almeriaensis|9202.E-601-alm Acalles_almeriaensis|9209.E-608-alm Acalles_almeriaensis|9204.E-603-alm Acalles_almeriaensis|8921.E-0192-alme
2	1	oversplitting	Group[ 2 ] n: 2 ;id: Acalles_almeriaensis|9393.E-760-alm Acalles_almeriaensis|9399.E-759-alm
1	1	oversplitting	Group[ 3 ] n: 1 ;id: Acalles_almeriaensis|10180.1280-PST_4096
		info only	Group[ 6 ] n: 13 ;id: Acalles_camelus|8679.I-0026-cam Acalles_camelus|8707.I-0034-cam Acalles_camelus|8846.A-0228-cam Acalles_camelus|16460.2446-JKR_26023 Acalles_camelus|17767.2902-PST_25909 Acalles_camelus|9333.S-662-cam Acalles_camelus|9337.D-666-cam Acalles_camelus|9637.CZ1054 Acalles_camelus|16431.2417-JKR_25994 Acalles_camelus|8845.SLO-0227-cam Acalles_camelus|8946.SLO-0229-cam Acalles_came…
7	1	oversplitting	Group[ 7 ] n: 5 ;id: Acalles_camelus|8824.I-0016-cam Acalles_camelus|9238.I-637-cam Acalles_camelus|9229.I-628-cam Acalles_camelus|9257.I-656-cam Acalles_camelus|10878.1392-PST_4688
		info only	Group[ 11 ] n: 6 ;id: Acalles_echinatus|8855.HR-0334-ech Acalles_echinatus|8992.HR-0338-ech Acalles_echinatus|10121.1221-JKR_3557 Acalles_echinatus|9007.RU-0410-ech Acalles_echinatus|9339.R-668-ech Acalles_echinatus|9340.R-669-ech
2	1	oversplitting	Group[ 10 ] n: 2 ;id: Acalles_echinatus|8737.A-0093-ech Acalles_echinatus|8948.CZ-0231-ech
3	1	oversplitting	Group[ 12 ] n: 3 ;id: Acalles_echinatus|8864.D-0234-ech Acalles_echinatus|10371.461-PST Acalles_echinatus|9632.IT1049
2	1	oversplitting	Group[ 13 ] n: 2 ;id: Acalles_echinatus|8993.BUL-0344-ech Acalles_echinatus|8994.BUL-0345-ech
		info only	Group[ 16 ] n: 4 ;id: Acalles_globulipennis|204.14-PST_7GC2011 Acalles_globulipennis|9092.P-528-glo Acalles_globulipennis|9118.P-521-glo Acalles_globulipennis|14985.1845-PST_26048
3	1	oversplitting	Group[ 17 ] n: 3 ;id: Acalles_globulipennis|9265.E-676-glo Acalles_globulipennis|9485.E-866-glo Acalles_globulipennis|9744.843-PST_3756
1	1	oversplitting	Group[ 18 ] n: 1 ;id: Acalles_globulipennis|9268.E-679-glo
		info only	Group[ 21 ] n: 8 ;id: Acalles_lemur|8675.I-0005-leL Acalles_lemur|8676.I-0010-leL Acalles_lemur|8825.I-0015-leL Acalles_lemur|9008.D-0422-lem Acalles_lemur|9071.F-438-lem Acalles_lemur|8700.M-0061-leL Acalles_lemur|8701.M-0059-leL Acalles_lemur|9364.D-673-lem
5	1	oversplitting	Group[ 23 ] n: 5 ;id: Acalles_lemur|9235.I-634-cis Acalles_lemur|9256.I-655-cis Acalles_lemur|9444.I-824-cis Acalles_lemur|10879.1393-PST_4689 Acalles_lemur|10848.1362-PST_4658
1	1	oversplitting	Group[ 22 ] n: 1 ;id: Acalles_lemur|9227.I-626-cis
1	1	oversplitting	Group[ 24 ] n: 1 ;id: Acalles_lemur|10855.1369-PST_4665
		info only	Group[ 30 ] n: 11 ;id: Acalles_parvulus|8680.I-0008-par Acalles_parvulus|8690.D-0069-par Acalles_parvulus|8698.M-0060-par Acalles_parvulus|8708.I-0002-par Acalles_parvulus|8956.F-0248-par Acalles_parvulus|8957.F-0249-par Acalles_parvulus|8958.D-0250-par Acalles_parvulus|9065.F-432-par Acalles_parvulus|9222.I-621-par Acalles_parvulus|9555.I-654-par Acalles_parvulus|10864.1378-PST_4674
4	1	oversplitting	Group[ 31 ] n: 4 ;id: Acalles_parvulus|8681.I-0023-tem Acalles_parvulus|8827.I-0042-tem Acalles_parvulus|9431.F-804-tem Acalles_parvulus|8682.I-0029-tem
		info only	Group[ 41 ] n: 4 ;id: Acallocrates_colonnellii|8745.SLO-0119-col Acallocrates_colonnellii|9638.CZ1055 Acallocrates_colonnellii|10122.1222-JKR_3558 Acallocrates_colonnellii|SDEI0085.2990-PST
1	1	oversplitting	Group[ 42 ] n: 1 ;id: Acallocrates_colonnellii|8854.HR-0333-col
		info only	Group[ 46 ] n: 3 ;id: Acallocrates_denticollis|9002.EP-0387-den Acallocrates_denticollis|SDEI0070.2975-PST Acallocrates_denticollis|9369.EP-0389-den
1	1	oversplitting	Group[ 43 ] n: 1 ;id: Acallocrates_denticollis|8758.GR-0118-den
2	1	oversplitting	Group[ 44 ] n: 2 ;id: Acallocrates_denticollis|8851.HR-0320-den Acallocrates_denticollis|8988.HR-0325-den
1	1	oversplitting	Group[ 45 ] n: 1 ;id: Acallocrates_denticollis|8998.KO-0382-den
1	1	oversplitting	Group[ 47 ] n: 1 ;id: Acallocrates_denticollis|9764.863-PST_3776
		info only	Group[ 48 ] n: 1 ;id: Acallocrates_minutesquamosus|8847.F-0262-min
1	1	oversplitting	Group[ 49 ] n: 1 ;id: Acallocrates_minutesquamosus|9231.I-630-min
1	1	oversplitting	Group[ 50 ] n: 1 ;id: Acallocrates_minutesquamosus|9244.I-643-min
1	1	oversplitting	Group[ 51 ] n: 1 ;id: Acallocrates_minutesquamosus|10870.1384-PST_4680
		info only	Group[ 53 ] n: 1 ;id: Acallorneuma_ibericum|10196.1296-PST_4112
1	1	oversplitting	Group[ 54 ] n: 1 ;id: Acallorneuma_ibericum|10224.1324-PST_4140
1	1	oversplitting	Group[ 55 ] n: 1 ;id: Acallorneuma_ibericum|10236.1336-PST_4152
2	1	wrong assignment	Group[ 56 ] n: 6 ;id: Acallorneuma_ingoi|13857.1771-PST_24095 Acallorneuma_ingoi|13862.1776-PST_24100 Acallorneuma_ingoi|13864.1778-PST_24102 Acallorneuma_ingoi|13860.1774-PST_24098 Acallorneuma_sardiniense|9679.IT1096c Acallorneuma_sardiniense|13869.1783-PST_24107
		info only	Group[ 60 ] n: 4 ;id: Aeoniacalles_aeonii|1016.747-PST_66T2012_3084 Aeoniacalles_aeonii|9293.E-704-aeo Aeoniacalles_aeonii|8811.C-0101-aeo Aeoniacalles_aeonii|9278.E-689-aeo
1	1	oversplitting	Group[ 61 ] n: 1 ;id: Aeoniacalles_aeonii|9148.E-547-bod
		info only	Group[ 65 ] n: 2 ;id: Aeoniacalles_grancanariensis|214.24-PST_12GC2011 Aeoniacalles_grancanariensis|9353.E-752-gra
1	1	oversplitting	Group[ 64 ] n: 1 ;id: Aeoniacalles_grancanariensis|196.6-PST_2GC2011
3	1	wrong assignment	Group[ 77 ] n: 8 ;id: Calacalles_lepensis|9608.ES1025 Calacalles_lepensis|10245.1345-PST_4161 Calacalles_lepensis|10158.1258-PST_3594 Calacalles_nataliae|9344.E-743-nat Calacalles_nataliae|9345.E-744-nat Calacalles_nataliae|9346.E-745-nat Calacalles_nataliae|9595.ES1012 Calacalles_nataliae|10159.1259-PST_3595
		info only	Group[ 89 ] n: 4 ;id: Canariacalles_alluaudi|8942.E-0220-all Canariacalles_alluaudi|9284.E-695-all Canariacalles_alluaudi|9298.E-709-all Canariacalles_alluaudi|9289.E-700-all
2	1	oversplitting	Group[ 88 ] n: 2 ;id: Canariacalles_alluaudi|221.31-PST_17GC2011 Canariacalles_alluaudi|11164.9-PST_3GC2011
		info only	Group[ 98 ] n: 3 ;id: Dendroacalles_euphorbiacus|8971.E-0267-eup Dendroacalles_euphorbiacus|12170.1719-PST_24437 Dendroacalles_euphorbiacus|12193.1742-PST_24460
1	1	oversplitting	Group[ 97 ] n: 1 ;id: Dendroacalles_euphorbiacus|8775.C-0138-eup
7	2	wrong assignment	Group[ 99 ] n: 16 ;id: Dendroacalles_fortunatus|9303.E-714-rut Dendroacalles_fortunatus|9304.E-715-for Dendroacalles_fortunatus|9309.E-720-rut Dendroacalles_fortunatus|9434.E-807-for Dendroacalles_fortunatus|9588.ES1005 Dendroacalles_fortunatus|9436.E-809-for Dendroacalles_fortunatus|9311.E-722-for Dendroacalles_fortunatus|9435.E-808-for Dendroacalles_fortunatus|16721.2707-PST_23857 Dendroacalles…
		info only	Group[ 104 ] n: 3 ;id: Dichromacalles_algecirasensis|9191.E-590-dio Dichromacalles_algecirasensis|9413.E-782-dio Dichromacalles_algecirasensis|9421.E-793-dio
1	1	oversplitting	Group[ 103 ] n: 1 ;id: Dichromacalles_algecirasensis|8840.E-0204-dio
		info only	Group[ 106 ] n: 2 ;id: Dichromacalles_andalusiensis|10206.1306-PST_4122 Dichromacalles_andalusiensis|10234.1334-PST_4150
1	1	oversplitting	Group[ 105 ] n: 1 ;id: Dichromacalles_andalusiensis|10161.1261-PST_3597
		info only	Group[ 109 ] n: 4 ;id: Dichromacalles_diocletianus|961.692-FBA_3029 Dichromacalles_diocletianus|9249.I-648-dio Dichromacalles_diocletianus|9557.F-933-dio Dichromacalles_diocletianus|9568.F-934-dio
1	1	oversplitting	Group[ 110 ] n: 1 ;id: Dichromacalles_diocletianus|10265.693-FBA_3030
1	1	oversplitting	Group[ 111 ] n: 1 ;id: Dichromacalles_diocletianus|17471.2813b-FBA_3315
		info only	Group[ 112 ] n: 8 ;id: Dichromacalles_dromedarius|219.29-PST_16GC2011 Dichromacalles_dromedarius|8766.C-0127-dro Dichromacalles_dromedarius|16018.2003-JKR_23643 Dichromacalles_dromedarius|9524.E-905-dro Dichromacalles_dromedarius|8863.E-0208-dro Dichromacalles_dromedarius|9297.E-708-dro Dichromacalles_dromedarius|9403.E-771-dro Dichromacalles_dromedarius|9423.E-796-dro
4	1	oversplitting	Group[ 113 ] n: 4 ;id: Dichromacalles_dromedarius|9113.P-515-dro Dichromacalles_dromedarius|15014.1874-PST_26077 Dichromacalles_dromedarius|17158.2793-PST_26147 Dichromacalles_dromedarius|17509.2850-PST_4245
		info only	Group[ 117 ] n: 4 ;id: Dichromacalles_tuberculatus|8861.E-0203-tub Dichromacalles_tuberculatus|9405.E-773-tub Dichromacalles_tuberculatus|9414.E-783-tub Dichromacalles_tuberculatus|9419.E-791-tub
1	1	oversplitting	Group[ 118 ] n: 1 ;id: Dichromacalles_tuberculatus|9522.E-903-tub
1	1	oversplitting	Group[ 119 ] n: 1 ;id: Dichromacalles_tuberculatus|9730.829-PST_3742
		info only	Group[ 125 ] n: 2 ;id: Echinodera_atlasensis|9536.E-918-atl Echinodera_atlasensis|9581.E-920-atl
1	1	oversplitting	Group[ 126 ] n: 1 ;id: Echinodera_atlasensis|9537.E-919-atl
1	1	oversplitting	Group[ 127 ] n: 1 ;id: Echinodera_atlasensis|9560.Mo-947-ant
		info only	Group[ 135 ] n: 8 ;id: Echinodera_bellieri|9654.IT1071c Echinodera_bellieri|9656.IT1073c Echinodera_bellieri|9660.IT1077c Echinodera_bellieri|13872.1786-PST_24110 Echinodera_bellieri|9662.IT1079c Echinodera_bellieri|9667.IT1084c Echinodera_bellieri|9677.IT1094c Echinodera_bellieri|9674.IT1091c
4	1	oversplitting	Group[ 132 ] n: 4 ;id: Echinodera_bellieri|8894.KO-0367-bel Echinodera_bellieri|9004.EP-0390-bel Echinodera_bellieri|8899.EP-0398-bel Echinodera_bellieri|9367.KO-0374-bel
1	1	oversplitting	Group[ 130 ] n: 1 ;id: Echinodera_bellieri|8800.I-0173-bel
1	1	oversplitting	Group[ 131 ] n: 1 ;id: Echinodera_bellieri|8849.I-0298-bel
2	1	oversplitting	Group[ 133 ] n: 2 ;id: Echinodera_bellieri|9230.I-629-tyr Echinodera_bellieri|9252.I-651-tyr
2	1	oversplitting	Group[ 134 ] n: 2 ;id: Echinodera_bellieri|9242.I-641-tyr Echinodera_bellieri|9247.I-646-tyr
		info only	Group[ 141 ] n: 2 ;id: Echinodera_casablancaensis|9532.E-913-cas Echinodera_casablancaensis|9535.E-917-cas
2	1	oversplitting	Group[ 142 ] n: 2 ;id: Echinodera_casablancaensis|9533.E-915-cas Echinodera_casablancaensis|9534.E-916-cas
		info only	Group[ 148 ] n: 2 ;id: Echinodera_cyprica|9624.CY1041 Echinodera_cyprica|9648.CY1065
1	1	oversplitting	Group[ 149 ] n: 1 ;id: Echinodera_cyprica|9625.CY1042
		info only	Group[ 154 ] n: 13 ;id: Echinodera_hypocrita|8689.I-0022-hyp Echinodera_hypocrita|8831.I-0014-hyp Echinodera_hypocrita|8710.I-0004-hyp Echinodera_hypocrita|9551.F-939-hyp Echinodera_hypocrita|9546.F-437-hyp Echinodera_hypocrita|8692.M-0067-hyp Echinodera_hypocrita|8693.M-0047-hyp Echinodera_hypocrita|8750.SLO-0172-hyp Echinodera_hypocrita|8832.M-0064-hyp Echinodera_hypocrita|8985.CZ-0302-hyp Echi…
5	1	oversplitting	Group[ 155 ] n: 5 ;id: Echinodera_hypocrita|8867.HR-0335-hyp Echinodera_hypocrita|8991.HR-0337-hyp Echinodera_hypocrita|9428.Cz-800-hyp Echinodera_hypocrita|9636.CZ1053 Echinodera_hypocrita|8986.D-0304-hyp
2	1	oversplitting	Group[ 156 ] n: 2 ;id: Echinodera_hypocrita|9220.I-619-hyp Echinodera_hypocrita|9228.I-627-hyp
1	1	oversplitting	Group[ 157 ] n: 1 ;id: Echinodera_hypocrita|10857.1371-PST_4667
16	2	wrong assignment	Group[ 158 ] n: 30 ;id: Echinodera_hystrix|8777.C-0142-hys Echinodera_hystrix|8979.E-0277-hys Echinodera_hystrix|10332.E-0279-hys Echinodera_hystrix|SDEI0059.2964-PST Echinodera_hystrix|8980.E-0281-hys Echinodera_hystrix|10333.E-0282-hys Echinodera_hystrix|8778.C-0143-hys Echinodera_hystrix|8779.C-0144-hys Echinodera_hystrix|8783.C-0148-hys Echinodera_hystrix|11055.1569-JKR_3617 Echinodera_hystri…
		info only	Group[ 163 ] n: 3 ;id: Echinodera_incognita|9395.E-762-inc Echinodera_incognita|9397.E-763-inc Echinodera_incognita|10172.1272-PST_4088
2	1	oversplitting	Group[ 161 ] n: 2 ;id: Echinodera_incognita|8908.E-0418-inc Echinodera_incognita|9195.E-594-inc
2	1	oversplitting	Group[ 162 ] n: 2 ;id: Echinodera_incognita|9046.E-489-inc Echinodera_incognita|10200.1300-PST_4116
1	1	oversplitting	Group[ 164 ] n: 1 ;id: Echinodera_incognita|10242.1342-PST_4158
		info only	Group[ 172 ] n: 1 ;id: Echinodera_merkli|9000.EP-0385-mer
1	1	oversplitting	Group[ 173 ] n: 1 ;id: Echinodera_merkli|SDEI0071.2976-PST
		info only	Group[ 182 ] n: 4 ;id: Echinodera_paganettii|9103.P-541-pag Echinodera_paganettii|9475.E-855-pag Echinodera_paganettii|9478.E-858-pag Echinodera_paganettii|9759.858-PST_3771
3	1	oversplitting	Group[ 181 ] n: 3 ;id: Echinodera_paganettii|9043.E-486-pag Echinodera_paganettii|9471.E-851-pag Echinodera_paganettii|9480.E-860-pag
		info only	Group[ 191 ] n: 5 ;id: Echinodera_roudieri|8790.E-0155-rou Echinodera_roudieri|9136.E-487-rou Echinodera_roudieri|9192.E-591-rou Echinodera_roudieri|9193.E-592-rou Echinodera_roudieri|8914.E-0176-rou
3	1	oversplitting	Group[ 190 ] n: 3 ;id: Echinodera_roudieri|770.566-PST_div Echinodera_roudieri|8916.E-0179-rou Echinodera_roudieri|8885.E-0182-rou
		info only	Group[ 197 ] n: 12 ;id: Echinodera_spinosa|8784.E-0149-spi Echinodera_spinosa|9408.E-777-spi Echinodera_spinosa|10188.1288-PST_4104 Echinodera_spinosa|9647.ES1064 Echinodera_spinosa|8925.E-0196-spi Echinodera_spinosa|8929.E-0202-spi Echinodera_spinosa|8927.E-0200-spi Echinodera_spinosa|8936.E-0214-spi Echinodera_spinosa|9400.E-766-spi Echinodera_spinosa|8939.E-0217-spi Echinodera_spinosa|9410.E-7…
2	1	oversplitting	Group[ 198 ] n: 2 ;id: Echinodera_spinosa|9406.E-776-spi Echinodera_spinosa|10186.1286-PST_4102
		info only	Group[ 204 ] n: 1 ;id: Echinodera_variegata|8901.I-0411-var
1	1	oversplitting	Group[ 205 ] n: 1 ;id: Echinodera_variegata|8902.I-0412-var
1	1	oversplitting	Group[ 207 ] n: 1 ;id: Echinodera_variegata|8789.I-0154-vit
		info only	Group[ 209 ] n: 2 ;id: Echiumacalles_anagaensis|9146.E-545-ana Echiumacalles_anagaensis|9599.ES1016
2	1	oversplitting	Group[ 210 ] n: 2 ;id: Echiumacalles_anagaensis|9147.E-546-ana Echiumacalles_anagaensis|9275.E-686-ana
		info only	Group[ 212 ] n: 2 ;id: Elliptacalles_baeticus|8841.E-0213-lon Elliptacalles_baeticus|9401.E-768-bae
2	1	oversplitting	Group[ 213 ] n: 2 ;id: Elliptacalles_baeticus|9504.E-885-lon Elliptacalles_baeticus|9630.ES1047
1	1	oversplitting	Group[ 211 ] n: 1 ;id: Elliptacalles_baeticus|8838.E-0198-lon
		info only	Group[ 225 ] n: 8 ;id: Kyklioacalles_aubei|8678.I-0018-aub Kyklioacalles_aubei|8706.I-0009-aub Kyklioacalles_aubei|8823.I-0039-aub Kyklioacalles_aubei|8844.F-0226-aub Kyklioacalles_aubei|9069.F-436-aub Kyklioacalles_aubei|8842.SLO-0224-aub Kyklioacalles_aubei|8843.SLO-0225-aub Kyklioacalles_aubei|16313.2299-JKR_24230
4	1	oversplitting	Group[ 226 ] n: 4 ;id: Kyklioacalles_aubei|9225.I-624-aub Kyklioacalles_aubei|9446.I-826-aub Kyklioacalles_aubei|16037.2022-JKR_23662 Kyklioacalles_aubei|17761.2896-PST_25902
		info only	Group[ 239 ] n: 1 ;id: Kyklioacalles_oblongus|10208.1308-PST_4124
1	1	oversplitting	Group[ 240 ] n: 1 ;id: Kyklioacalles_oblongus|10240.1340-PST_4156
		info only	Group[ 244 ] n: 3 ;id: Kyklioacalles_provincialis|9067.F-434-pro Kyklioacalles_provincialis|9076.F-443-pro Kyklioacalles_provincialis|9078.F-445-pro
1	1	oversplitting	Group[ 245 ] n: 1 ;id: Kyklioacalles_provincialis|9084.F-451-pro
		info only	Group[ 250 ] n: 9 ;id: Kyklioacalles_punctaticollis|8924.E-0195-pun Kyklioacalles_punctaticollis|8928.E-0201-pun Kyklioacalles_punctaticollis|8938.E-0216-pun Kyklioacalles_punctaticollis|9418.E-790-pun Kyklioacalles_punctaticollis|8934.E-0211-pun Kyklioacalles_punctaticollis|8937.E-0215-pun Kyklioacalles_punctaticollis|9396.E-767-pun Kyklioacalles_punctaticollis|9407.E-775-pun Kyklioacalles_punct…
7	1	oversplitting	Group[ 248 ] n: 7 ;id: Kyklioacalles_punctaticollis|8805.E-0165-met Kyklioacalles_punctaticollis|8915.E-0177-met Kyklioacalles_punctaticollis|9066.F-433-met Kyklioacalles_punctaticollis|9082.F-449-met Kyklioacalles_punctaticollis|9206.E-605-met Kyklioacalles_punctaticollis|10238.1338-PST_4154 Kyklioacalles_punctaticollis|10220.1320-PST_4136
2	1	oversplitting	Group[ 246 ] n: 2 ;id: Kyklioacalles_punctaticollis|8796.E-0162-pun Kyklioacalles_punctaticollis|10228.1328-PST_4144
1	1	oversplitting	Group[ 247 ] n: 1 ;id: Kyklioacalles_punctaticollis|8797.E-0163-pun
1	1	oversplitting	Group[ 249 ] n: 1 ;id: Kyklioacalles_punctaticollis|8917.E-0183-met
		info only	Group[ 252 ] n: 10 ;id: Kyklioacalles_pyrenaeus|8984.A-0296-pyr Kyklioacalles_pyrenaeus|9426.Cz-798-pyr Kyklioacalles_pyrenaeus|9429.Cz-801-pyr Kyklioacalles_pyrenaeus|10111.1211-JKR_3547 Kyklioacalles_pyrenaeus|10126.1226-JKR_3562 Kyklioacalles_pyrenaeus|16428.2414-JKR_25991 Kyklioacalles_pyrenaeus|16429.2415-JKR_25992 Kyklioacalles_pyrenaeus|16435.2421-JKR_25998 Kyklioacalles_pyrenaeus|16436.24…
3	1	oversplitting	Group[ 251 ] n: 3 ;id: Kyklioacalles_pyrenaeus|8688.I-0035-pyr Kyklioacalles_pyrenaeus|8709.I-0028-pyr Kyklioacalles_pyrenaeus|11161.1213-JKR_3549
		info only	Group[ 254 ] n: 7 ;id: Kyklioacalles_reinosae|9032.E-475-rei Kyklioacalles_reinosae|9469.E-849-rei Kyklioacalles_reinosae|9479.E-859-rei Kyklioacalles_reinosae|9459.E-839-rei Kyklioacalles_reinosae|9461.E-841-rei Kyklioacalles_reinosae|9464.E-844-rei Kyklioacalles_reinosae|9474.E-854-rei
2	1	oversplitting	Group[ 255 ] n: 2 ;id: Kyklioacalles_reinosae|9101.P-539-rei Kyklioacalles_reinosae|9487.E-868-rei
2	1	oversplitting	Group[ 256 ] n: 2 ;id: Kyklioacalles_reinosae|9492.E-873-rei Kyklioacalles_reinosae|9731.830-PST_3743
		info only	Group[ 262 ] n: 2 ;id: Kyklioacalles_teter|8792.I-0157-tet Kyklioacalles_teter|9447.I-827-tet
1	1	oversplitting	Group[ 263 ] n: 1 ;id: Kyklioacalles_teter|11137.1651-JKR_4229
6	1	wrong assignment	Group[ 269 ] n: 15 ;id: Madeiracalles_cinereus|9090.P-526-cin Madeiracalles_cinereus|9114.P-516-cin Madeiracalles_vau|15019.1879-PST_26082 Madeiracalles_terminalis|9087.P-519-ter Madeiracalles_terminalis|SDEI0046.2951-PST Madeiracalles_terminalis|SDEI0049.2954-PST Madeiracalles_terminalis|14980.1840-PST_26043 Madeiracalles_terminalis|9107.P-508-tol Madeiracalles_terminalis|9108.P-509-ter Madeirac…
		info only	Group[ 295 ] n: 6 ;id: Pseudodichromacalles_fernandezi|9276.E-687-fer Pseudodichromacalles_fernandezi|9317.E-728-fer Pseudodichromacalles_fernandezi|9598.ES1015 Pseudodichromacalles_fernandezi|9601.ES1018 Pseudodichromacalles_fernandezi|9326.E-737-fer Pseudodichromacalles_fernandezi|12133.1682-PST_24400
1	1	oversplitting	Group[ 294 ] n: 1 ;id: Pseudodichromacalles_fernandezi|9174.E-573-fer
20	4	wrong assignment	Group[ 298 ] n: 31 ;id: Silvacalles_carlinavorus|1022.753-PST_74T2012_3090 Silvacalles_carlinavorus|12186.1735-PST_24453 Silvacalles_carlinavorus|12188.1737-PST_24455 Silvacalles_carlinavorus|12192.1741-PST_24459 Silvacalles_carlinavorus|10157.1257-PST_3593 Silvacalles_carlinavorus|10253.1353-PST_4169 Silvacalles_carlinavorus|11199.773-PST_20G2012_3110 Silvacalles_cedroensis|9305.E-716-ced Silvac…
		info only	Group[ 304 ] n: 5 ;id: Silvacalles_pedestris|8818.C-0108-ped Silvacalles_pedestris|9312.E-723-ped Silvacalles_pedestris|9593.ES1010 Silvacalles_pedestris|9437.E-810-ped Silvacalles_pedestris|9616.ES1033
2	1	oversplitting	Group[ 302 ] n: 2 ;id: Silvacalles_pedestris|977.708-PST_9T2012_3045 Silvacalles_pedestris|9300.E-711-ped
2	1	oversplitting	Group[ 303 ] n: 2 ;id: Silvacalles_pedestris|8817.C-0107-ped Silvacalles_pedestris|11053.1567-JKR_3615
		info only	Group[ 309 ] n: 2 ;id: Sonchiacalles_sonchi|9153.E-552-son Sonchiacalles_sonchi|9274.E-685-son
2	1	oversplitting	Group[ 310 ] n: 2 ;id: Sonchiacalles_sonchi|9286.E-697-son Sonchiacalles_sonchi|9288.E-699-son
2	1	oversplitting	Group[ 311 ] n: 2 ;id: Sonchiacalles_sonchi|9315.E-726-son Sonchiacalles_sonchi|9623.ES1040
1	1	oversplitting	Group[ 308 ] n: 1 ;id: Sonchiacalles_sonchi|8744.C-0110-son
2	1	wrong assignment	Group[ 323 ] n: 4 ;id: Torneuma_korwitzi|15000.1860-PST_26063 Torneuma_korwitzi|15004.1864-PST_26067 Torneuma_maderense|9119.P-522-mad Torneuma_maderense|14982.1842-PST_26045
193	86	<-- SUM

## Sheet: Partition 8
Partition 7		wrong assignment
Score: 7		info only
Proba: 6.626747e-01		oversplitting
nb groups:316 (315)
------------------------------------------------------------
wrong assigned seqs count	wrong assigned taxa count	reason	Copy of partition lines discrepancies (see raw data group_1.txt)
		info only	Group[ 1 ] n: 5 ;id: Acalles_almeriaensis|8836.E-0186-alm Acalles_almeriaensis|9202.E-601-alm Acalles_almeriaensis|9209.E-608-alm Acalles_almeriaensis|9204.E-603-alm Acalles_almeriaensis|8921.E-0192-alme
2	1	oversplitting	Group[ 2 ] n: 2 ;id: Acalles_almeriaensis|9393.E-760-alm Acalles_almeriaensis|9399.E-759-alm
1	1	oversplitting	Group[ 3 ] n: 1 ;id: Acalles_almeriaensis|10180.1280-PST_4096
		info only	Group[ 11 ] n: 6 ;id: Acalles_echinatus|8855.HR-0334-ech Acalles_echinatus|8992.HR-0338-ech Acalles_echinatus|10121.1221-JKR_3557 Acalles_echinatus|9007.RU-0410-ech Acalles_echinatus|9339.R-668-ech Acalles_echinatus|9340.R-669-ech
2	1	oversplitting	Group[ 10 ] n: 2 ;id: Acalles_echinatus|8737.A-0093-ech Acalles_echinatus|8948.CZ-0231-ech
2	1	oversplitting	Group[ 12 ] n: 2 ;id: Acalles_echinatus|8993.BUL-0344-ech Acalles_echinatus|8994.BUL-0345-ech
3	1	oversplitting	Group[ 13 ] n: 3 ;id: Acalles_echinatus|8864.D-0234-ech Acalles_echinatus|10371.461-PST Acalles_echinatus|9632.IT1049
		info only	Group[ 16 ] n: 4 ;id: Acalles_globulipennis|204.14-PST_7GC2011 Acalles_globulipennis|9092.P-528-glo Acalles_globulipennis|9118.P-521-glo Acalles_globulipennis|14985.1845-PST_26048
3	1	oversplitting	Group[ 17 ] n: 3 ;id: Acalles_globulipennis|9265.E-676-glo Acalles_globulipennis|9485.E-866-glo Acalles_globulipennis|9744.843-PST_3756
1	1	oversplitting	Group[ 18 ] n: 1 ;id: Acalles_globulipennis|9268.E-679-glo
		info only	Group[ 21 ] n: 8 ;id: Acalles_lemur|8675.I-0005-leL Acalles_lemur|8676.I-0010-leL Acalles_lemur|8825.I-0015-leL Acalles_lemur|9008.D-0422-lem Acalles_lemur|9071.F-438-lem Acalles_lemur|8700.M-0061-leL Acalles_lemur|8701.M-0059-leL Acalles_lemur|9364.D-673-lem
5	1	oversplitting	Group[ 23 ] n: 5 ;id: Acalles_lemur|9235.I-634-cis Acalles_lemur|9256.I-655-cis Acalles_lemur|9444.I-824-cis Acalles_lemur|10879.1393-PST_4689 Acalles_lemur|10848.1362-PST_4658
1	1	oversplitting	Group[ 22 ] n: 1 ;id: Acalles_lemur|9227.I-626-cis
1	1	oversplitting	Group[ 24 ] n: 1 ;id: Acalles_lemur|10855.1369-PST_4665
		info only	Group[ 30 ] n: 11 ;id: Acalles_parvulus|8680.I-0008-par Acalles_parvulus|8690.D-0069-par Acalles_parvulus|8698.M-0060-par Acalles_parvulus|8708.I-0002-par Acalles_parvulus|8956.F-0248-par Acalles_parvulus|8957.F-0249-par Acalles_parvulus|8958.D-0250-par Acalles_parvulus|9065.F-432-par Acalles_parvulus|9222.I-621-par Acalles_parvulus|9555.I-654-par Acalles_parvulus|10864.1378-PST_4674
4	1	oversplitting	Group[ 31 ] n: 4 ;id: Acalles_parvulus|8681.I-0023-tem Acalles_parvulus|8827.I-0042-tem Acalles_parvulus|9431.F-804-tem Acalles_parvulus|8682.I-0029-tem
		info only	Group[ 41 ] n: 4 ;id: Acallocrates_colonnellii|8745.SLO-0119-col Acallocrates_colonnellii|9638.CZ1055 Acallocrates_colonnellii|10122.1222-JKR_3558 Acallocrates_colonnellii|SDEI0085.2990-PST
1	1	oversplitting	Group[ 42 ] n: 1 ;id: Acallocrates_colonnellii|8854.HR-0333-col
		info only	Group[ 46 ] n: 3 ;id: Acallocrates_denticollis|9002.EP-0387-den Acallocrates_denticollis|SDEI0070.2975-PST Acallocrates_denticollis|9369.EP-0389-den
2	1	oversplitting	Group[ 44 ] n: 2 ;id: Acallocrates_denticollis|8851.HR-0320-den Acallocrates_denticollis|8988.HR-0325-den
1	1	oversplitting	Group[ 43 ] n: 1 ;id: Acallocrates_denticollis|8758.GR-0118-den
1	1	oversplitting	Group[ 45 ] n: 1 ;id: Acallocrates_denticollis|8998.KO-0382-den
1	1	oversplitting	Group[ 47 ] n: 1 ;id: Acallocrates_denticollis|9764.863-PST_3776
		info only	Group[ 48 ] n: 1 ;id: Acallocrates_minutesquamosus|8847.F-0262-min
1	1	oversplitting	Group[ 49 ] n: 1 ;id: Acallocrates_minutesquamosus|9231.I-630-min
1	1	oversplitting	Group[ 50 ] n: 1 ;id: Acallocrates_minutesquamosus|9244.I-643-min
1	1	oversplitting	Group[ 51 ] n: 1 ;id: Acallocrates_minutesquamosus|10870.1384-PST_4680
		info only	Group[ 53 ] n: 1 ;id: Acallorneuma_ibericum|10196.1296-PST_4112
1	1	oversplitting	Group[ 54 ] n: 1 ;id: Acallorneuma_ibericum|10224.1324-PST_4140
1	1	oversplitting	Group[ 55 ] n: 1 ;id: Acallorneuma_ibericum|10236.1336-PST_4152
		info only	Group[ 60 ] n: 4 ;id: Aeoniacalles_aeonii|1016.747-PST_66T2012_3084 Aeoniacalles_aeonii|9293.E-704-aeo Aeoniacalles_aeonii|8811.C-0101-aeo Aeoniacalles_aeonii|9278.E-689-aeo
1	1	oversplitting	Group[ 61 ] n: 1 ;id: Aeoniacalles_aeonii|9148.E-547-bod
		info only	Group[ 65 ] n: 2 ;id: Aeoniacalles_grancanariensis|214.24-PST_12GC2011 Aeoniacalles_grancanariensis|9353.E-752-gra
1	1	oversplitting	Group[ 64 ] n: 1 ;id: Aeoniacalles_grancanariensis|196.6-PST_2GC2011
3	1	wrong assignment	Group[ 77 ] n: 8 ;id: Calacalles_lepensis|9608.ES1025 Calacalles_lepensis|10245.1345-PST_4161 Calacalles_lepensis|10158.1258-PST_3594 Calacalles_nataliae|9344.E-743-nat Calacalles_nataliae|9345.E-744-nat Calacalles_nataliae|9346.E-745-nat Calacalles_nataliae|9595.ES1012 Calacalles_nataliae|10159.1259-PST_3595
4	1	wrong assignment	Group[ 83 ] n: 9 ;id: Calacalles_pumilio|9380.E-811-pum Calacalles_pumilio|9612.ES1029 Calacalles_pumilio|16727.2713-PST_23863 Calacalles_pumilio|9383.E-812-pum Calacalles_wollastoni|9106.P-507-wol Calacalles_wollastoni|9117.P-520-wol Calacalles_wollastoni|14981.1841-PST_26044 Calacalles_wollastoni|17491.2832-PST_4742 Calacalles_wollastoni|17504.2845-PST_4240
		info only	Group[ 96 ] n: 3 ;id: Dendroacalles_euphorbiacus|8971.E-0267-eup Dendroacalles_euphorbiacus|12170.1719-PST_24437 Dendroacalles_euphorbiacus|12193.1742-PST_24460
1	1	oversplitting	Group[ 95 ] n: 1 ;id: Dendroacalles_euphorbiacus|8775.C-0138-eup
14	3	wrong assignment	Group[ 97 ] n: 23 ;id: Dendroacalles_fortunatus|9303.E-714-rut Dendroacalles_fortunatus|9304.E-715-for Dendroacalles_fortunatus|9309.E-720-rut Dendroacalles_fortunatus|9434.E-807-for Dendroacalles_fortunatus|9588.ES1005 Dendroacalles_fortunatus|9436.E-809-for Dendroacalles_fortunatus|9311.E-722-for Dendroacalles_fortunatus|9435.E-808-for Dendroacalles_fortunatus|16721.2707-PST_23857 Dendroacalles…
		info only	Group[ 101 ] n: 3 ;id: Dichromacalles_algecirasensis|9191.E-590-dio Dichromacalles_algecirasensis|9413.E-782-dio Dichromacalles_algecirasensis|9421.E-793-dio
1	1	oversplitting	Group[ 100 ] n: 1 ;id: Dichromacalles_algecirasensis|8840.E-0204-dio
		info only	Group[ 103 ] n: 2 ;id: Dichromacalles_andalusiensis|10206.1306-PST_4122 Dichromacalles_andalusiensis|10234.1334-PST_4150
1	1	oversplitting	Group[ 102 ] n: 1 ;id: Dichromacalles_andalusiensis|10161.1261-PST_3597
		info only	Group[ 106 ] n: 4 ;id: Dichromacalles_diocletianus|961.692-FBA_3029 Dichromacalles_diocletianus|9249.I-648-dio Dichromacalles_diocletianus|9557.F-933-dio Dichromacalles_diocletianus|9568.F-934-dio
1	1	oversplitting	Group[ 107 ] n: 1 ;id: Dichromacalles_diocletianus|10265.693-FBA_3030
1	1	oversplitting	Group[ 108 ] n: 1 ;id: Dichromacalles_diocletianus|17471.2813b-FBA_3315
		info only	Group[ 109 ] n: 8 ;id: Dichromacalles_dromedarius|219.29-PST_16GC2011 Dichromacalles_dromedarius|8766.C-0127-dro Dichromacalles_dromedarius|16018.2003-JKR_23643 Dichromacalles_dromedarius|9524.E-905-dro Dichromacalles_dromedarius|8863.E-0208-dro Dichromacalles_dromedarius|9297.E-708-dro Dichromacalles_dromedarius|9403.E-771-dro Dichromacalles_dromedarius|9423.E-796-dro
4	1	oversplitting	Group[ 110 ] n: 4 ;id: Dichromacalles_dromedarius|9113.P-515-dro Dichromacalles_dromedarius|15014.1874-PST_26077 Dichromacalles_dromedarius|17158.2793-PST_26147 Dichromacalles_dromedarius|17509.2850-PST_4245
		info only	Group[ 114 ] n: 4 ;id: Dichromacalles_tuberculatus|8861.E-0203-tub Dichromacalles_tuberculatus|9405.E-773-tub Dichromacalles_tuberculatus|9414.E-783-tub Dichromacalles_tuberculatus|9419.E-791-tub
1	1	oversplitting	Group[ 115 ] n: 1 ;id: Dichromacalles_tuberculatus|9522.E-903-tub
1	1	oversplitting	Group[ 116 ] n: 1 ;id: Dichromacalles_tuberculatus|9730.829-PST_3742
		info only	Group[ 122 ] n: 2 ;id: Echinodera_atlasensis|9536.E-918-atl Echinodera_atlasensis|9581.E-920-atl
1	1	oversplitting	Group[ 123 ] n: 1 ;id: Echinodera_atlasensis|9537.E-919-atl
1	1	oversplitting	Group[ 124 ] n: 1 ;id: Echinodera_atlasensis|9560.Mo-947-ant
		info only	Group[ 132 ] n: 8 ;id: Echinodera_bellieri|9654.IT1071c Echinodera_bellieri|9656.IT1073c Echinodera_bellieri|9660.IT1077c Echinodera_bellieri|13872.1786-PST_24110 Echinodera_bellieri|9662.IT1079c Echinodera_bellieri|9667.IT1084c Echinodera_bellieri|9677.IT1094c Echinodera_bellieri|9674.IT1091c
4	1	oversplitting	Group[ 129 ] n: 4 ;id: Echinodera_bellieri|8894.KO-0367-bel Echinodera_bellieri|9004.EP-0390-bel Echinodera_bellieri|8899.EP-0398-bel Echinodera_bellieri|9367.KO-0374-bel
1	1	oversplitting	Group[ 127 ] n: 1 ;id: Echinodera_bellieri|8800.I-0173-bel
1	1	oversplitting	Group[ 128 ] n: 1 ;id: Echinodera_bellieri|8849.I-0298-bel
2	1	oversplitting	Group[ 130 ] n: 2 ;id: Echinodera_bellieri|9230.I-629-tyr Echinodera_bellieri|9252.I-651-tyr
2	1	oversplitting	Group[ 131 ] n: 2 ;id: Echinodera_bellieri|9242.I-641-tyr Echinodera_bellieri|9247.I-646-tyr
		info only	Group[ 144 ] n: 2 ;id: Echinodera_cyprica|9624.CY1041 Echinodera_cyprica|9648.CY1065
1	1	oversplitting	Group[ 145 ] n: 1 ;id: Echinodera_cyprica|9625.CY1042
		info only	Group[ 150 ] n: 13 ;id: Echinodera_hypocrita|8689.I-0022-hyp Echinodera_hypocrita|8831.I-0014-hyp Echinodera_hypocrita|8710.I-0004-hyp Echinodera_hypocrita|9551.F-939-hyp Echinodera_hypocrita|9546.F-437-hyp Echinodera_hypocrita|8692.M-0067-hyp Echinodera_hypocrita|8693.M-0047-hyp Echinodera_hypocrita|8750.SLO-0172-hyp Echinodera_hypocrita|8832.M-0064-hyp Echinodera_hypocrita|8985.CZ-0302-hyp Echi…
5	1	oversplitting	Group[ 151 ] n: 5 ;id: Echinodera_hypocrita|8867.HR-0335-hyp Echinodera_hypocrita|8991.HR-0337-hyp Echinodera_hypocrita|9428.Cz-800-hyp Echinodera_hypocrita|9636.CZ1053 Echinodera_hypocrita|8986.D-0304-hyp
2	1	oversplitting	Group[ 152 ] n: 2 ;id: Echinodera_hypocrita|9220.I-619-hyp Echinodera_hypocrita|9228.I-627-hyp
1	1	oversplitting	Group[ 153 ] n: 1 ;id: Echinodera_hypocrita|10857.1371-PST_4667
16	2	wrong assignment	Group[ 154 ] n: 30 ;id: Echinodera_hystrix|8777.C-0142-hys Echinodera_hystrix|8979.E-0277-hys Echinodera_hystrix|10332.E-0279-hys Echinodera_hystrix|SDEI0059.2964-PST Echinodera_hystrix|8980.E-0281-hys Echinodera_hystrix|10333.E-0282-hys Echinodera_hystrix|8778.C-0143-hys Echinodera_hystrix|8779.C-0144-hys Echinodera_hystrix|8783.C-0148-hys Echinodera_hystrix|11055.1569-JKR_3617 Echinodera_hystri…
		info only	Group[ 159 ] n: 3 ;id: Echinodera_incognita|9395.E-762-inc Echinodera_incognita|9397.E-763-inc Echinodera_incognita|10172.1272-PST_4088
2	1	oversplitting	Group[ 157 ] n: 2 ;id: Echinodera_incognita|8908.E-0418-inc Echinodera_incognita|9195.E-594-inc
2	1	oversplitting	Group[ 158 ] n: 2 ;id: Echinodera_incognita|9046.E-489-inc Echinodera_incognita|10200.1300-PST_4116
1	1	oversplitting	Group[ 160 ] n: 1 ;id: Echinodera_incognita|10242.1342-PST_4158
		info only	Group[ 168 ] n: 1 ;id: Echinodera_merkli|9000.EP-0385-mer
1	1	oversplitting	Group[ 169 ] n: 1 ;id: Echinodera_merkli|SDEI0071.2976-PST
		info only	Group[ 178 ] n: 4 ;id: Echinodera_paganettii|9103.P-541-pag Echinodera_paganettii|9475.E-855-pag Echinodera_paganettii|9478.E-858-pag Echinodera_paganettii|9759.858-PST_3771
3	1	oversplitting	Group[ 177 ] n: 3 ;id: Echinodera_paganettii|9043.E-486-pag Echinodera_paganettii|9471.E-851-pag Echinodera_paganettii|9480.E-860-pag
		info only	Group[ 187 ] n: 5 ;id: Echinodera_roudieri|8790.E-0155-rou Echinodera_roudieri|9136.E-487-rou Echinodera_roudieri|9192.E-591-rou Echinodera_roudieri|9193.E-592-rou Echinodera_roudieri|8914.E-0176-rou
3	1	oversplitting	Group[ 186 ] n: 3 ;id: Echinodera_roudieri|770.566-PST_div Echinodera_roudieri|8916.E-0179-rou Echinodera_roudieri|8885.E-0182-rou
		info only	Group[ 193 ] n: 12 ;id: Echinodera_spinosa|8784.E-0149-spi Echinodera_spinosa|9408.E-777-spi Echinodera_spinosa|10188.1288-PST_4104 Echinodera_spinosa|9647.ES1064 Echinodera_spinosa|8925.E-0196-spi Echinodera_spinosa|8929.E-0202-spi Echinodera_spinosa|8927.E-0200-spi Echinodera_spinosa|8936.E-0214-spi Echinodera_spinosa|9400.E-766-spi Echinodera_spinosa|8939.E-0217-spi Echinodera_spinosa|9410.E-7…
2	1	oversplitting	Group[ 194 ] n: 2 ;id: Echinodera_spinosa|9406.E-776-spi Echinodera_spinosa|10186.1286-PST_4102
		info only	Group[ 200 ] n: 1 ;id: Echinodera_variegata|8901.I-0411-var
1	1	oversplitting	Group[ 201 ] n: 1 ;id: Echinodera_variegata|8902.I-0412-var
1	1	oversplitting	Group[ 203 ] n: 1 ;id: Echinodera_variegata|8789.I-0154-vit
		info only	Group[ 207 ] n: 2 ;id: Elliptacalles_baeticus|8841.E-0213-lon Elliptacalles_baeticus|9401.E-768-bae
2	1	oversplitting	Group[ 208 ] n: 2 ;id: Elliptacalles_baeticus|9504.E-885-lon Elliptacalles_baeticus|9630.ES1047
1	1	oversplitting	Group[ 206 ] n: 1 ;id: Elliptacalles_baeticus|8838.E-0198-lon
		info only	Group[ 220 ] n: 8 ;id: Kyklioacalles_aubei|8678.I-0018-aub Kyklioacalles_aubei|8706.I-0009-aub Kyklioacalles_aubei|8823.I-0039-aub Kyklioacalles_aubei|8844.F-0226-aub Kyklioacalles_aubei|9069.F-436-aub Kyklioacalles_aubei|8842.SLO-0224-aub Kyklioacalles_aubei|8843.SLO-0225-aub Kyklioacalles_aubei|16313.2299-JKR_24230
4	1	oversplitting	Group[ 221 ] n: 4 ;id: Kyklioacalles_aubei|9225.I-624-aub Kyklioacalles_aubei|9446.I-826-aub Kyklioacalles_aubei|16037.2022-JKR_23662 Kyklioacalles_aubei|17761.2896-PST_25902
		info only	Group[ 234 ] n: 1 ;id: Kyklioacalles_oblongus|10208.1308-PST_4124
1	1	oversplitting	Group[ 235 ] n: 1 ;id: Kyklioacalles_oblongus|10240.1340-PST_4156
		info only	Group[ 239 ] n: 3 ;id: Kyklioacalles_provincialis|9067.F-434-pro Kyklioacalles_provincialis|9076.F-443-pro Kyklioacalles_provincialis|9078.F-445-pro
1	1	oversplitting	Group[ 240 ] n: 1 ;id: Kyklioacalles_provincialis|9084.F-451-pro
		info only	Group[ 245 ] n: 9 ;id: Kyklioacalles_punctaticollis|8924.E-0195-pun Kyklioacalles_punctaticollis|8928.E-0201-pun Kyklioacalles_punctaticollis|8938.E-0216-pun Kyklioacalles_punctaticollis|9418.E-790-pun Kyklioacalles_punctaticollis|8934.E-0211-pun Kyklioacalles_punctaticollis|8937.E-0215-pun Kyklioacalles_punctaticollis|9396.E-767-pun Kyklioacalles_punctaticollis|9407.E-775-pun Kyklioacalles_punct…
2	1	oversplitting	Group[ 241 ] n: 2 ;id: Kyklioacalles_punctaticollis|8796.E-0162-pun Kyklioacalles_punctaticollis|10228.1328-PST_4144
7	1	oversplitting	Group[ 243 ] n: 7 ;id: Kyklioacalles_punctaticollis|8805.E-0165-met Kyklioacalles_punctaticollis|8915.E-0177-met Kyklioacalles_punctaticollis|9066.F-433-met Kyklioacalles_punctaticollis|9082.F-449-met Kyklioacalles_punctaticollis|9206.E-605-met Kyklioacalles_punctaticollis|10238.1338-PST_4154 Kyklioacalles_punctaticollis|10220.1320-PST_4136
1	1	oversplitting	Group[ 242 ] n: 1 ;id: Kyklioacalles_punctaticollis|8797.E-0163-pun
1	1	oversplitting	Group[ 244 ] n: 1 ;id: Kyklioacalles_punctaticollis|8917.E-0183-met
		info only	Group[ 247 ] n: 10 ;id: Kyklioacalles_pyrenaeus|8984.A-0296-pyr Kyklioacalles_pyrenaeus|9426.Cz-798-pyr Kyklioacalles_pyrenaeus|9429.Cz-801-pyr Kyklioacalles_pyrenaeus|10111.1211-JKR_3547 Kyklioacalles_pyrenaeus|10126.1226-JKR_3562 Kyklioacalles_pyrenaeus|16428.2414-JKR_25991 Kyklioacalles_pyrenaeus|16429.2415-JKR_25992 Kyklioacalles_pyrenaeus|16435.2421-JKR_25998 Kyklioacalles_pyrenaeus|16436.24…
3	1	oversplitting	Group[ 246 ] n: 3 ;id: Kyklioacalles_pyrenaeus|8688.I-0035-pyr Kyklioacalles_pyrenaeus|8709.I-0028-pyr Kyklioacalles_pyrenaeus|11161.1213-JKR_3549
		info only	Group[ 249 ] n: 7 ;id: Kyklioacalles_reinosae|9032.E-475-rei Kyklioacalles_reinosae|9469.E-849-rei Kyklioacalles_reinosae|9479.E-859-rei Kyklioacalles_reinosae|9459.E-839-rei Kyklioacalles_reinosae|9461.E-841-rei Kyklioacalles_reinosae|9464.E-844-rei Kyklioacalles_reinosae|9474.E-854-rei
2	1	oversplitting	Group[ 250 ] n: 2 ;id: Kyklioacalles_reinosae|9101.P-539-rei Kyklioacalles_reinosae|9487.E-868-rei
2	1	oversplitting	Group[ 251 ] n: 2 ;id: Kyklioacalles_reinosae|9492.E-873-rei Kyklioacalles_reinosae|9731.830-PST_3743
		info only	Group[ 257 ] n: 2 ;id: Kyklioacalles_teter|8792.I-0157-tet Kyklioacalles_teter|9447.I-827-tet
1	1	oversplitting	Group[ 258 ] n: 1 ;id: Kyklioacalles_teter|11137.1651-JKR_4229
6	3	wrong assignment	Group[ 264 ] n: 15 ;id: Madeiracalles_cinereus|9090.P-526-cin Madeiracalles_cinereus|9114.P-516-cin Madeiracalles_vau|15019.1879-PST_26082 Madeiracalles_terminalis|9087.P-519-ter Madeiracalles_terminalis|SDEI0046.2951-PST Madeiracalles_terminalis|SDEI0049.2954-PST Madeiracalles_terminalis|14980.1840-PST_26043 Madeiracalles_terminalis|9107.P-508-tol Madeiracalles_terminalis|9108.P-509-ter Madeirac…
		info only	Group[ 290 ] n: 6 ;id: Pseudodichromacalles_fernandezi|9276.E-687-fer Pseudodichromacalles_fernandezi|9317.E-728-fer Pseudodichromacalles_fernandezi|9598.ES1015 Pseudodichromacalles_fernandezi|9601.ES1018 Pseudodichromacalles_fernandezi|9326.E-737-fer Pseudodichromacalles_fernandezi|12133.1682-PST_24400
1	1	oversplitting	Group[ 289 ] n: 1 ;id: Pseudodichromacalles_fernandezi|9174.E-573-fer
20	4	wrong assignment	Group[ 293 ] n: 31 ;id: Silvacalles_carlinavorus|1022.753-PST_74T2012_3090 Silvacalles_carlinavorus|12186.1735-PST_24453 Silvacalles_carlinavorus|12188.1737-PST_24455 Silvacalles_carlinavorus|12192.1741-PST_24459 Silvacalles_carlinavorus|10157.1257-PST_3593 Silvacalles_carlinavorus|10253.1353-PST_4169 Silvacalles_carlinavorus|11199.773-PST_20G2012_3110 Silvacalles_cedroensis|9305.E-716-ced Silvac…
		info only	Group[ 299 ] n: 5 ;id: Silvacalles_pedestris|8818.C-0108-ped Silvacalles_pedestris|9312.E-723-ped Silvacalles_pedestris|9593.ES1010 Silvacalles_pedestris|9437.E-810-ped Silvacalles_pedestris|9616.ES1033
2	1	oversplitting	Group[ 297 ] n: 2 ;id: Silvacalles_pedestris|977.708-PST_9T2012_3045 Silvacalles_pedestris|9300.E-711-ped
2	1	oversplitting	Group[ 298 ] n: 2 ;id: Silvacalles_pedestris|8817.C-0107-ped Silvacalles_pedestris|11053.1567-JKR_3615
2	1	wrong assignment	Group[ 311 ] n: 5 ;id: Torneuma_feloi|17719.2857-PST_4252 Torneuma_feloi|17721.2859-PST_4254 Torneuma_orbatum|9322.E-733-orb Torneuma_orbatum|9586.ES1003 Torneuma_orbatum|17727.2864-PST_ADN571
2	1	wrong assignment	Group[ 314 ] n: 4 ;id: Torneuma_korwitzi|15000.1860-PST_26063 Torneuma_korwitzi|15004.1864-PST_26067 Torneuma_maderense|9119.P-522-mad Torneuma_maderense|14982.1842-PST_26045
186	83	<-- SUM

[truncated: 2 more sheets: Partition 9, Partition 10]
