# Supplementary material for: Molecular Weevil Identification Project: A thoroughly curated barcode release of 1300 Western Palearctic weevil species (Coleoptera, Curculionoidea)
Source: Biodivers Data J. 2023 Jan 24;11:e96438. doi: 10.3897/BDJ.11.e96438 (PMC10865102; doi:10.3897/BDJ.11.e96438)
Supplement: Supplementary material 7 — ASAP analyses [file bdj-11-e96438-s007.zip › Suppl. material 7 - ASAP analyses/Table 6. Summarized ASAP results.xlsx]

## Sheet: Tabelle1
		ASAP	results			evaluation of concordance
	ASAP Partition	MOTUs	Threshold [%]	ASAP-score	no of wrongly assigned taxa	no of wrongly assigned seqs	% of wrongly assigned seqs
	Cryptorhynchinae sub-dataset (contains 265 morphospecies, 1106 sequences)
	1	236	7.3	8.5	74	214	0.19349	<--	threshold suggested by ASAP (19% error rate)
	2	241	7.2	9	73	214	0.19349
	3	315	3.8	9.5	84	190	0.17179
	4	348	2.4	15	104	206	0.186257
	5	639	0.4	16.5	373	480	0.433996
	6	251	6.8	17	68	181	0.163653	<--	best treshold to match with morphospecies (16 % error rate)
	7	325	3.4	24.5	86	193	0.174503
	8	316	3.7	25.5	83	186	0.168174
	9	302	4.3	29	84	205	0.185353
	10	329	3.1	29.5	89	189	0.170886
	Apioninae sub-dataset (contains 114 morphospecies, 342 sequences)
	1	95	6	3	19	47	0.137427	<--	threshold suggested by ASAP (14% error rate)
	2	93	7.3	4.5	21	52	0.152047
	3	92	7.5	5	22	52	0.152047
	4	87	8.2	5.5	28	61	0.178363
	5	94	6.8	7.5	17	41	0.119883
	6	111	3.8	9.5	13	25	0.0730994	<--	best treshold to match with morphospecies (7 % error rate)
	7	88	8.1	11	24	57	0.166667
	8	129	1.9	14.5	24	29	0.0847953
	9	116	3	14.5	16	28	0.0818713
	10	112	3.3	15	13	27	0.0789474
	Ceutorhynchinae sub-dataset (contains 199 morphospecies, 491 sequences)
	1	204	5.1	1	17	28	0.0570265	<--	threshold suggested by ASAP (6% error rate)
	2	191	6.9	7	19	38	0.0773931
	3	206	5	11	15	24	0.0488798	<--	best treshold to match with morphospecies (5 % error rate)
	4	186	7.7	11.5	19	40	0.0814664
	5	235	2.2	13	37	59	0.120163
	6	190	7.1	13.5	18	37	0.0753564
	7	178	8.5	14	23	64	0.130346
	8	183	7.8	16	20	42	0.0855397
	9	178	8.6	16.5	23	46	0.0936864
	10	203	5.5	18.5	18	31	0.0631365
	Summarized results here derive from the Excel files in folder 'Concordance Evaluation', available in each subfamily folder:
	\Cryptorhynchinae\04 - concordance evaluation\Evaluation Cryptorhynchinae.xlsx
	\Apioninae\04 - concordance evaluation\Evaluation Apioninae.xlsx
	\Ceutorhynchinae\04 - concordance evaluation\Evaluation Ceutorhynchinae.xlsx
	See second tab 'comparison to taxonomy'
